# Supplementary material for: Big data analytics and scRNA-seq in human aortic aneurysms and dissections: role of endothelial MerTK
Source: Theranostics. 2025 Jan 1;15(1):202–15. doi: 10.7150/thno.103851 (PMC11667232; doi:10.7150/thno.103851)
Supplement: Supplementary file 1 — Supplementary information. [file thnov15p0202s1.zip]

Archive with 76 entries (69 files):
- 6-Large data analytics for AAD/
- 6-Large data analytics for AAD/AAD overal signaling--160790 anallysis-1.jpg
- 6-Large data analytics for AAD/AAD overal signaling--160790 anallysis.jpg
- 6-Large data analytics for AAD/AAD overal signaling.jpg
- 6-Large data analytics for AAD/Abdominal aortic aneurysm -1600097 anallysis.jpg
- 6-Large data analytics for AAD/Abdominal aortic aneurysm signaling.jpg
- 6-Large data analytics for AAD/Aortic aneurysm all relations.txt
- 6-Large data analytics for AAD/Aortic dissection -150028 anallysis.jpg
- 6-Large data analytics for AAD/Aortic dissection signaling.jpg
- 6-Large data analytics for AAD/Overall signaling for AAD.txt
- 6-Large data analytics for AAD/Overall signaling for aortic aneurysm.xls
- 6-Large data analytics for AAD/Thoracic aortic aneurysm signaling-1.jpg
- 6-Large data analytics for AAD/Thoracic aortic aneurysm signaling.jpg
- 6-Large data analytics for AAD/Thoracic aortic aneurysm-127340 anallysis.jpg
- 5-Comparision analysis/
- 5-Comparision analysis/Canonical pathways-comparision in EC 8 groups (p-4, z-4).xls
- 5-Comparision analysis/Canonical pathways-comparision in EC 8 groups.xls
- 5-Comparision analysis/Diseases and bio functions (z-3)-comparision in EC 8 groups.xls
- 5-Comparision analysis/Engulfment by macrophages.jpg
- 5-Comparision analysis/Engulfment of antigen presenting cells.jpg
- 5-Comparision analysis/Engulfment of blood cells.jpg
- 5-Comparision analysis/Engulfment of leukocytes.jpg
- 5-Comparision analysis/Engulfment of myeloid cells.jpg
- 5-Comparision analysis/Engulfment of phagocytes.jpg
- 5-Comparision analysis/Phagocytosis by macrophages.jpg
- 5-Comparision analysis/Regulator effects-comparision in EC 8 groups.xls
- 5-Comparision analysis/Tox functions (z-0)-comparision in EC 8 groups.xls
- 5-Comparision analysis/Upstream analysis-Causal Network (z-5)-comparision in EC 8 groups.xls
- 5-Comparision analysis/Upstream analysis-Causal networks (z-3)-comparision in EC 8 groups.xls
- 5-Comparision analysis/Upstream analysis-Causal networks-comparision in EC 8 groups.xls
- 5-Comparision analysis/Upstream analysis-upstream regulators (z-3)-comparision in EC 8 groups.xls
- 4-EC cluster vs other cells/
- 4-EC cluster vs other cells/Canonical pathways-EC clusters vs other cells.jpg
- 4-EC cluster vs other cells/Canonical pathways-vocano buble chart-EC cluster vs other cells.xls
- 4-EC cluster vs other cells/Diseases and functions activated -EC cluster vs other cells.xls
- 4-EC cluster vs other cells/Diseases and functions inhibited -EC cluster vs other cells.xls
- 4-EC cluster vs other cells/Graphical summary-EC clusters vs other cells.jpg
- 4-EC cluster vs other cells/ML disease pathways-EC cluster vs other cells.xls
- 4-EC cluster vs other cells/ML disease pathways-EC clusters vs other cells.jpg
- 4-EC cluster vs other cells/Upstream signaling activated -EC cluster vs other cells.xls
- 4-EC cluster vs other cells/Upstream signaling inhibited -EC cluster vs other cells.xls
- 3-EC vs NK cell/
- 3-EC vs NK cell/Canonical Pathways-EC vs NK cell.jpg
- 3-EC vs NK cell/Diseases and fuctions activated-EC vs NK cell.xls
- 3-EC vs NK cell/Diseases and functions inhibited-EC vs NK cell.xls
- 3-EC vs NK cell/Graphical Summary-EC vs NK cell.jpg
- 3-EC vs NK cell/ML Disease Pathways-EC vs NK cell.jpg
- 3-EC vs NK cell/ML Disease Pathwyas-EC vs NK cell.xls
- 3-EC vs NK cell/Upstream Analysis activated-EC vs NK cell.xls
- 3-EC vs NK cell/Upstream Analysis inhibited-EC vs NK cell.xls
- 2-EC vs SMC/
- 2-EC vs SMC/Canonical Pathways-EC vs SMC.jpg
- 2-EC vs SMC/Diseases and Functions activated-EC vs SMC.xls
- 2-EC vs SMC/Diseases and Functions inhhibited-EC vs SMC.xls
- 2-EC vs SMC/Graphical Summary.jpg
- 2-EC vs SMC/IL-6.jpg
- 2-EC vs SMC/ML Disease Pathways-1-EC vs SMC.jpg
- 2-EC vs SMC/ML Disease Pathways-EC vs SMC.jpg
- 2-EC vs SMC/ML Disease Pathways-EC vs SMC.xls
- 2-EC vs SMC/Upstream Analysis-Activated-EC vs SMC.xls
- 2-EC vs SMC/Upstream Analysis-EC vs SMC.xls
- 2.1 EC vs SMC/
- 2.1 EC vs SMC/Comparison.VolcanoPlot.txt
- 2.1 EC vs SMC/Data.xlsx
- 2.1 EC vs SMC/Graphical Summary.txt
- 2.1 EC vs SMC/Summary.png
- 1-EC vs macrophage/
- 1-EC vs macrophage/Canonical Pathways-EC vs Macrophage.jpg
- 1-EC vs macrophage/Diseases and functions activated-EC vs Macrophage.xls
- 1-EC vs macrophage/Diseases and functions inhibited-EC vs Macrophage.xls
- 1-EC vs macrophage/Graphical Summary-EC vs Macrophage.jpg
- 1-EC vs macrophage/ML Disease Pathway-EC vs Macrophage.jpg
- 1-EC vs macrophage/ML Disease Pathways-EC vs SMC.xls
- 1-EC vs macrophage/Upstream Analysis Activated-EC vs Macrophage.xls
- 1-EC vs macrophage/Upstream Analysis Inhibited-EC vs Macrophage.xls
- 1-EC vs macrophage/Upstream Analysis-EC vs Macrophage.xls
