# Supplementary material for: Big data analytics and scRNA-seq in human aortic aneurysms and dissections: role of endothelial MerTK
Source: Theranostics. 2025 Jan 1;15(1):202–15. doi: 10.7150/thno.103851 (PMC11667232; doi:10.7150/thno.103851)
Supplement: Supplementary file 1 — Supplementary information. [file thnov15p0202s1.zip › 6-Large data analytics for AAD/Aortic aneurysm all relations.txt]

© 2000-2024 QIAGEN. All rights reserved. USE OF THIS CONTENT IS SUBJECT TO THE TERMS OF YOUR IPA END USER LICENSE AGREEMENT
From Molecule(s)	Relationship Type	To Molecule(s)	Catalyst(s)
ACE2	causation	Infiltration by neutrophils
ACE2	expression	ACTA2
ACE2	expression	AGT
ACE2	inhibition	AGT
ACE2	inhibition	ANGPT2
ACE2	localization	AGT
ACE2	molecular cleavage	AGT
ACE2	molecular cleavage	ANGPT2
ACE2	protein-protein interactions	AGT
ACTA2	causation	Aortic aneurysm
ACTA2	correlation	Aortic aneurysm
AGT	activation	ACE2
AGT	activation	MMP9
AGT	activation	SMAD3
AGT	activation	TGFB1
AGT	causation	Activation of cardiac fibroblasts
AGT	causation	Aortic aneurysm
AGT	causation	Chemotaxis of fibroblasts
AGT	causation	Contraction of portal vein
AGT	causation	Incorporation of leucine
AGT	causation	Infiltration by neutrophils
AGT	causation	Migration of vascular smooth muscle cells
AGT	causation	Peroxidation of lipid
AGT	causation	Production of hydrogen peroxide
AGT	causation	Production of superoxide
AGT	causation	Quantity of monocyte-derived macrophages
AGT	causation	Relaxation of aortic ring tissue
AGT	causation	Remodeling of artery
AGT	causation	Synthesis of 12(S)-hydroxyeicosatetraenoic acid
AGT	expression	ACE2
AGT	expression	ACTA2
AGT	expression	MMP9
AGT	expression	MYH11
AGT	expression	SMAD3
AGT	expression	TGFB1
AGT	expression	TGFB3
AGT	expression	TGFBR1
AGT	expression	TGFBR2
AGT	localization	ACE2
AGT	localization	TGFB1
AGT	molecular cleavage	ACE2
AGT	phosphorylation	SMAD3
AGT	protein-protein interactions	ACE2
AGT	protein-protein interactions	MMP9
AGT	protein-protein interactions	TGFB1
AGT	regulation of binding	ACE2
AGT	regulation of binding	TGFB1
AGT	regulation of binding	TMPO
AGT	ubiquitination	ACE2
ANGPT2	causation	Aortic aneurysm
ANGPT2	causation	Chemotaxis of fibroblasts
ANGPT2	causation	Infiltration by neutrophils
ANGPT2	causation	Migration of vascular smooth muscle cells
ANGPT2	causation	Production of hydrogen peroxide
ANGPT2	causation	Production of superoxide
ANGPT2	causation	Remodeling of artery
ANGPT2	expression	ACTA2
ANGPT2	expression	TGFBR2
APOE	causation	Aortic aneurysm
APOE	causation	Catabolism of proteoglycan
APOE	causation	Infiltration by neutrophils
APOE	causation	Peroxidation of lipid
APOE	causation	Production of superoxide
APOE	causation	Relaxation of aortic ring tissue
APOE	causation	Remodeling of artery
APOE	expression	ACTA2
APOE	expression	NOS3
APOE	inhibition	NOS3
APOE	protein-protein interactions	NOS3
B4GALT1	causation	Infiltration by neutrophils
B4GALT1	protein-protein interactions	APOE
CCR2	activation	SMAD3
CCR2	causation	Aortic aneurysm
CCR2	causation	Infiltration by neutrophils
CCR2	causation	Quantity of monocyte-derived macrophages
CCR2	causation	Remodeling of artery
CCR2	expression	FBN1
CCR2	phosphorylation	SMAD3
CDK4	activation	CDK6
CDK4	causation	Migration of vascular smooth muscle cells
CDK4	protein-protein interactions	CDK6
CDK4	protein-protein interactions	CDKN2B
CDK6	activation	CDK4
CDK6	activation	SIRT1
CDK6	causation	Migration of vascular smooth muscle cells
CDK6	phosphorylation	SIRT1
CDK6	protein-protein interactions	CDK4
CDK6	protein-protein interactions	CDKN2B
CDK6	protein-protein interactions	SIRT1
CDKN2B	expression	DHFR
CDKN2B	protein-protein interactions	CDK4
CDKN2B	protein-protein interactions	CDK6
DHFR	causation	Aortic aneurysm
DR1	transcription	DHFR
F2R	causation	Production of superoxide
FBN1	activation	SMAD3
FBN1	activation	TGFB1
FBN1	causation	Aortic aneurysm
FBN1	correlation	Aortic aneurysm
FBN1	expression	MMP2
FBN1	expression	MMP9
FBN1	expression	MYH11
FBN1	expression	TGFBR2
FBN1	expression	TIMP3
FBN1	phosphorylation	SMAD3
FBN1	translocation	SMAD3
HAND2	expression	ACE2
HAND2	expression	PTGS2
IL1B	causation	Catabolism of proteoglycan
IL1B	causation	Chemotaxis of fibroblasts
IL1B	causation	Induction of prostaglandin
IL1B	causation	Infiltration by neutrophils
IL1B	causation	Production of hydrogen peroxide
IL1B	causation	Production of superoxide
IL1B	causation	Release of polysaccharide
IL1B	expression	ACTA2
IL1B	expression	MYH11
IL1B	expression	TGFB3
IL1B	regulation of binding	MYH11
IL1B	regulation of binding	TGFBR1
IL1B	transcription	MYLK
MEF2C	activation	TBX5
MEF2C	expression	ACE2
MEF2C	expression	CCR2
MEF2C	expression	PTGS2
MEF2C	protein-protein interactions	TBX5
MMP2	causation	Aortic aneurysm
MMP2	causation	Catabolism of proteoglycan
MMP2	correlation	Aortic aneurysm
MMP2	expression	IL1B
MMP2	expression	TGFB1
MMP2	localization	TGFB1
MMP2	molecular cleavage	IL1B
MMP2	molecular cleavage	TGFB1
MMP2	protein-protein interactions	TGFB1
MMP9	activation	TGFB1
MMP9	causation	Aortic aneurysm
MMP9	causation	Infiltration by neutrophils
MMP9	correlation	Aortic aneurysm
MMP9	expression	ACTA2
MMP9	expression	TGFB1
MMP9	molecular cleavage	F2R
MMP9	molecular cleavage	IL1B
MMP9	molecular cleavage	TGFB1
MMP9	protein-protein interactions	AGT
MMP9	protein-protein interactions	TGFB1
MYH11	causation	Aortic aneurysm
MYH11	correlation	Aortic aneurysm
MYH11	expression	ACTA2
MYH11	molecular cleavage	ACTA2
MYLK	causation	Aortic aneurysm
MYLK	correlation	Aortic aneurysm
MYOCD	causation	Aortic aneurysm
MYOCD	expression	ACE2
MYOCD	expression	ACTA2
MYOCD	expression	HAND2
MYOCD	expression	MEF2C
MYOCD	expression	MYH11
MYOCD	expression	MYLK
MYOCD	protein-DNA interactions	ACTA2
MYOCD	protein-DNA interactions	MYH11
MYOCD	protein-DNA interactions	MYLK
MYOCD	transcription	ACTA2
MYOCD	transcription	MYH11
MYOCD	transcription	MYLK
NDUFA13	protein-protein interactions	CDK4
NDUFA13	regulation of binding	CDK4
NOS3	causation	Aortic aneurysm
NOS3	causation	Production of superoxide
NOS3	causation	Relaxation of aortic ring tissue
NOS3	causation	Remodeling of artery
NOS3	causation	Thickening of basement membrane
NOS3	correlation	Aortic aneurysm
NOS3	protein-protein interactions	AGT
NOS3	protein-protein interactions	APOE
NR4A3	causation	Aortic aneurysm
NR4A3	causation	Production of superoxide
NR4A3	expression	ACTA2
NR4A3	expression	IL1B
NR4A3	expression	MMP2
NR4A3	expression	MYH11
NR4A3	expression	SMAD3
NR4A3	expression	TGFB3
PARP1	activation	SIRT1
PARP1	causation	Aortic aneurysm
PARP1	causation	Infiltration by neutrophils
PARP1	protein-protein interactions	NR4A3
PARP1	protein-protein interactions	SIRT1
PTGS2	causation	Aortic aneurysm
PTGS2	causation	Conversion of arachidonic acid
PTGS2	causation	Induction of prostaglandin
PTGS2	causation	Infiltration by neutrophils
PTGS2	causation	Migration of vascular smooth muscle cells
PTGS2	causation	Production of hydrogen peroxide
PTGS2	causation	Production of hydroxyeicosatetraenoic acid
PTGS2	correlation	Aortic aneurysm
PURA	protein-DNA interactions	ACTA2
PURA	protein-RNA interactions	ACTA2
PURA	protein-protein interactions	CDK4
PURA	transcription	DHFR
SDC1	activation	MMP9
SDC1	causation	Aortic aneurysm
SDC1	protein-protein interactions	MMP9
SIRT1	activation	NOS3
SIRT1	activation	PARP1
SIRT1	causation	Aortic aneurysm
SIRT1	causation	Production of superoxide
SIRT1	expression	CDKN2B
SIRT1	expression	IL1B
SIRT1	expression	MMP2
SIRT1	expression	MMP9
SIRT1	expression	NOS3
SIRT1	modification	NOS3
SIRT1	modification	PARP1
SIRT1	phosphorylation	NOS3
SIRT1	protein-DNA interactions	MEF2C
SIRT1	protein-DNA interactions	TIMP3
SIRT1	protein-protein interactions	CDK6
SIRT1	protein-protein interactions	MTHFR
SIRT1	protein-protein interactions	NOS3
SIRT1	protein-protein interactions	PARP1
SIRT1	transcription	PARP1
SMAD3	activation	TGFB1
SMAD3	causation	Aortic aneurysm
SMAD3	causation	Chemotaxis of fibroblasts
SMAD3	correlation	Aortic aneurysm
SMAD3	expression	ACTA2
SMAD3	expression	CDK4
SMAD3	expression	CDKN2B
SMAD3	expression	IL1B
SMAD3	expression	MMP9
SMAD3	expression	PTGS2
SMAD3	expression	TF
SMAD3	expression	TGFB1
SMAD3	expression	TIMP3
SMAD3	protein-DNA interactions	ACTA2
SMAD3	protein-DNA interactions	CDKN2B
SMAD3	protein-protein interactions	CDK4
SMAD3	protein-protein interactions	MYOCD
SMAD3	protein-protein interactions	SIRT1
SMAD3	protein-protein interactions	TGFB1
SMAD3	protein-protein interactions	TGFBR1
SMAD3	transcription	ACTA2
SMAD3	transcription	CDKN2B
SMAD3	transcription	MMP9
SMAD3	transcription	TGFB1
SMAD3	transcription	TIMP3
SNX1	localization	F2R
SNX1	molecular cleavage	F2R
SNX1	protein-protein interactions	F2R
SNX1	regulation of binding	F2R
SNX1	translocation	F2R
TBX5	activation	MEF2C
TBX5	expression	ACE2
TBX5	expression	MEF2C
TBX5	expression	PTGS2
TBX5	protein-protein interactions	MEF2C
TBX5	protein-protein interactions	MYOCD
TF	expression	IL1B
TGFB1	activation	MMP2
TGFB1	activation	MMP9
TGFB1	activation	SMAD3
TGFB1	activation	TGFBR1
TGFB1	activation	TGFBR2
TGFB1	causation	Activation of cardiac fibroblasts
TGFB1	causation	Aortic aneurysm
TGFB1	causation	Chemotaxis of fibroblasts
TGFB1	causation	Production of hydrogen peroxide
TGFB1	causation	Thickening of basement membrane
TGFB1	expression	ACTA2
TGFB1	expression	MMP2
TGFB1	expression	MMP9
TGFB1	expression	MYH11
TGFB1	expression	MYLK
TGFB1	expression	TGFBR2
TGFB1	localization	AGT
TGFB1	localization	MMP2
TGFB1	localization	MMP9
TGFB1	localization	TGFBR2
TGFB1	protein-protein interactions	AGT
TGFB1	protein-protein interactions	MMP2
TGFB1	protein-protein interactions	MMP9
TGFB1	protein-protein interactions	SMAD3
TGFB1	protein-protein interactions	TGFBR1
TGFB1	protein-protein interactions	TGFBR2
TGFB1	regulation of binding	ACTA2
TGFB1	regulation of binding	MYH11
TGFB1	regulation of binding	TGFBR1
TGFB1	regulation of binding	TGFBR2
TGFB1	transcription	ACTA2
TGFB1	transcription	MMP9
TGFB1	transcription	MYH11
TGFB3	activation	SMAD3
TGFB3	causation	Aortic aneurysm
TGFB3	expression	ACTA2
TGFB3	expression	CDK4
TGFB3	expression	CDKN2B
TGFB3	expression	MMP2
TGFB3	expression	MMP9
TGFB3	expression	TGFB1
TGFB3	expression	TIMP3
TGFB3	phosphorylation	SMAD3
TGFB3	protein-protein interactions	TGFBR2
TGFB3	transcription	TGFB1
TGFBR1	activation	SMAD3
TGFBR1	causation	Aortic aneurysm
TGFBR1	correlation	Aortic aneurysm
TGFBR1	expression	ACTA2
TGFBR1	expression	CDK4
TGFBR1	molecular cleavage	SMAD3
TGFBR1	phosphorylation	SMAD3
TGFBR1	protein-protein interactions	CDK4
TGFBR1	protein-protein interactions	CDK6
TGFBR1	protein-protein interactions	SMAD3
TGFBR1	protein-protein interactions	SNX1
TGFBR1	protein-protein interactions	TGFB1
TGFBR1	protein-protein interactions	TGFB3
TGFBR1	protein-protein interactions	TGFBR2
TGFBR1	regulation of binding	SMAD3
TGFBR1	regulation of binding	TGFB1
TGFBR1	translocation	SMAD3
TGFBR2	activation	CDK4
TGFBR2	activation	MMP2
TGFBR2	activation	TGFB1
TGFBR2	activation	TGFBR1
TGFBR2	causation	Aortic aneurysm
TGFBR2	causation	Infiltration by neutrophils
TGFBR2	correlation	Aortic aneurysm
TGFBR2	expression	ACTA2
TGFBR2	expression	CDKN2B
TGFBR2	expression	IL1B
TGFBR2	expression	MMP2
TGFBR2	expression	MMP9
TGFBR2	expression	NOS3
TGFBR2	expression	PTGS2
TGFBR2	expression	SDC1
TGFBR2	expression	TGFB1
TGFBR2	phosphorylation	TGFB1
TGFBR2	protein-protein interactions	ACE2
TGFBR2	protein-protein interactions	SMAD3
TGFBR2	protein-protein interactions	TGFB1
TGFBR2	protein-protein interactions	TGFB3
TGFBR2	protein-protein interactions	TGFBR1
TGFBR2	regulation of binding	TGFB1
TIMP3	activation	MMP2
TIMP3	causation	Aortic aneurysm
TIMP3	causation	Release of polysaccharide
TIMP3	correlation	Aortic aneurysm
TIMP3	expression	MMP2
TIMP3	expression	MMP9
TIMP3	expression	TGFBR1
TIMP3	expression	TGFBR2
TIMP3	inhibition	MMP2
TIMP3	inhibition	MMP9
TIMP3	molecular cleavage	MMP2
TIMP3	protein-protein interactions	APOE
TIMP3	protein-protein interactions	MMP2
TIMP3	protein-protein interactions	MMP9
TMPO	correlation	Aortic aneurysm
TMPO	protein-protein interactions	PARP1
