# Supplementary material for: Big data analytics and scRNA-seq in human aortic aneurysms and dissections: role of endothelial MerTK
Source: Theranostics. 2025 Jan 1;15(1):202–15. doi: 10.7150/thno.103851 (PMC11667232; doi:10.7150/thno.103851)
Supplement: Supplementary file 1 — Supplementary information. [file thnov15p0202s1.zip › 6-Large data analytics for AAD/Overall signaling for aortic aneurysm.xls]

## Sheet: Sheet0
© 2000-2024 QIAGEN. All rights reserved.
#	Name	Pathway Category	Type	Location
0	Abdominal aortic aneurysm	My pathway	My pathway	My Projects > Training Project > My Pathways > Abdominal aortic aneurysm
1	Aortic aneurysm-overall signaling	My pathway	My pathway	My Projects > Training Project > My Pathways > Aortic aneurysm-overall signaling
2	Aortic dissection	My pathway	My pathway	My Projects > Training Project > My Pathways > Aortic dissection
3	Aortic aneurysm	ML Disease Pathways	ML Disease Pathways	Libraries > ML Disease Pathways > Disease and Phenotype Networks > A > Aortic aneurysm
4	Abdominal aortic aneurysm	ML Disease Pathways	ML Disease Pathways	Libraries > ML Disease Pathways > Disease and Phenotype Networks > A > Abdominal aortic aneurysm
5	Thoracic aortic aneurysm	ML Disease Pathways	ML Disease Pathways	Libraries > ML Disease Pathways > Disease and Phenotype Networks > T > Thoracic aortic aneurysm
6	Aneurysm	ML Disease Pathways	ML Disease Pathways	Libraries > ML Disease Pathways > Disease and Phenotype Networks > A > Aneurysm
7	Arterial aneurysm	ML Disease Pathways	ML Disease Pathways	Libraries > ML Disease Pathways > Disease and Phenotype Networks > A > Arterial aneurysm
8	Aortic dilatation	ML Disease Pathways	ML Disease Pathways	Libraries > ML Disease Pathways > Disease and Phenotype Networks > A > Aortic dilatation
9	Aortic dissection	ML Disease Pathways	ML Disease Pathways	Libraries > ML Disease Pathways > Disease and Phenotype Networks > A > Aortic dissection
10	Aortic occlusive disease	ML Disease Pathways	ML Disease Pathways	Libraries > ML Disease Pathways > Disease and Phenotype Networks > A > Aortic occlusive disease
11	Aortic valve disease	ML Disease Pathways	ML Disease Pathways	Libraries > ML Disease Pathways > Disease and Phenotype Networks > A > Aortic valve disease
12	Bicuspid aortic valve	ML Disease Pathways	ML Disease Pathways	Libraries > ML Disease Pathways > Disease and Phenotype Networks > B > Bicuspid aortic valve
13	Abnormal aortic valve physiology	ML Disease Pathways	ML Disease Pathways	Libraries > ML Disease Pathways > Disease and Phenotype Networks > A > Abnormal aortic valve physiology
14	Stenosis of aortic valve	ML Disease Pathways	ML Disease Pathways	Libraries > ML Disease Pathways > Disease and Phenotype Networks > S > Stenosis of aortic valve
15	Supra-aortic artery disease	ML Disease Pathways	ML Disease Pathways	Libraries > ML Disease Pathways > Disease and Phenotype Networks > S > Supra-aortic artery disease
16	Thoracic aortic aneurysms and dissections	ML Disease Pathways	ML Disease Pathways	Libraries > ML Disease Pathways > Disease and Phenotype Networks > T > Thoracic aortic aneurysms and dissections
17	Coronary occlusion	ML Disease Pathways	ML Disease Pathways	Libraries > ML Disease Pathways > Disease and Phenotype Networks > C > Coronary occlusion
18	Hereditary myelin disorder	ML Disease Pathways	ML Disease Pathways	Libraries > ML Disease Pathways > Disease and Phenotype Networks > H > Hereditary myelin disorder
19	Familial dyslipidemia	ML Disease Pathways	ML Disease Pathways	Libraries > ML Disease Pathways > Disease and Phenotype Networks > F > Familial dyslipidemia
20	Primary dyslipidemia	ML Disease Pathways	ML Disease Pathways	Libraries > ML Disease Pathways > Disease and Phenotype Networks > P > Primary dyslipidemia
21	Arteriosclerosis of coronary artery	ML Disease Pathways	ML Disease Pathways	Libraries > ML Disease Pathways > Disease and Phenotype Networks > A > Arteriosclerosis of coronary artery
22	Arteriosclerosis of coronary vessel	ML Disease Pathways	ML Disease Pathways	Libraries > ML Disease Pathways > Disease and Phenotype Networks > A > Arteriosclerosis of coronary vessel
23	Atherosclerosis of coronary vessel	ML Disease Pathways	ML Disease Pathways	Libraries > ML Disease Pathways > Disease and Phenotype Networks > A > Atherosclerosis of coronary vessel
24	Coronary artery disease	ML Disease Pathways	ML Disease Pathways	Libraries > ML Disease Pathways > Disease and Phenotype Networks > C > Coronary artery disease
25	Psychosis	ML Disease Pathways	ML Disease Pathways	Libraries > ML Disease Pathways > Disease and Phenotype Networks > P > Psychosis
26	Abdominal aorta lesion	ML Disease Pathways	ML Disease Pathways	Libraries > ML Disease Pathways > Disease and Phenotype Networks > A > Abdominal aorta lesion
27	Hyperglyceridemia	ML Disease Pathways	ML Disease Pathways	Libraries > ML Disease Pathways > Disease and Phenotype Networks > H > Hyperglyceridemia
28	Hyperlipidemia	ML Disease Pathways	ML Disease Pathways	Libraries > ML Disease Pathways > Disease and Phenotype Networks > H > Hyperlipidemia
29	Hypertriglyceridemia	ML Disease Pathways	ML Disease Pathways	Libraries > ML Disease Pathways > Disease and Phenotype Networks > H > Hypertriglyceridemia
30	Fatty lesion	ML Disease Pathways	ML Disease Pathways	Libraries > ML Disease Pathways > Disease and Phenotype Networks > F > Fatty lesion
31	Pathological dilation of abdominal aorta	ML Disease Pathways	ML Disease Pathways	Libraries > ML Disease Pathways > Disease and Phenotype Networks > P > Pathological dilation of abdominal aorta
