# Supplementary material for: Big data analytics and scRNA-seq in human aortic aneurysms and dissections: role of endothelial MerTK
Source: Theranostics. 2025 Jan 1;15(1):202–15. doi: 10.7150/thno.103851 (PMC11667232; doi:10.7150/thno.103851)
Supplement: Supplementary file 1 — Supplementary information. [file thnov15p0202s1.zip › 5-Comparision analysis/Canonical pathways-comparision in EC 8 groups (p-4, z-4).xls]

## Sheet: Sheet0
© 2000-2024 QIAGEN. All rights reserved.
Canonical Pathways	100- aortic aneurysm [ascending aorta] NA 22082	106- aortic aneurysm [ascending aorta] NA 22088	104- aortic aneurysm [ascending aorta] NA 22086	101- aortic aneurysm [ascending aorta] NA 22083	103- aortic aneurysm [ascending aorta] NA 22085	102- aortic aneurysm [ascending aorta] NA 22084	105- aortic aneurysm [ascending aorta] NA 22087	107- aortic aneurysm [ascending aorta] NA 22089
Eukaryotic Translation Initiation	3.441	0	3	2.111	9.899	-1	9.274	9.592
Selenoamino acid metabolism	4.025	0.707	2.828	2.309	9.165	-1	8.888	9.11
Major pathway of rRNA processing in the nucleolus and cytosol	4.243	1	2.646	2.111	9.274	-0.447	8.944	9.11
SRP-dependent cotranslational protein targeting to membrane	4.243	1	2.828	1.897	9.539	1	7.826	9.381
RHO GTPase cycle	1.543	4.907	5.893	6.155	5.27	4.258	4.243	5.357
Eukaryotic Translation Elongation	4.123	0.333	2.449	1.897	9.22	-1.342	9	9.22
Nonsense-Mediated Decay (NMD)	3.771	0.707	2.449	2.309	9.11	-1	8.888	9
Eukaryotic Translation Termination	4.123	0.707	2.449	1.897	9.055	-1	8.832	9.055
Response of EIF2AK4 (GCN2) to amino acid deficiency	3.771	0.632	2.828	2.111	9.058	-0.816	8.888	9.003
Molecular Mechanisms of Cancer	0.113	4.851	3.989	5.196	2.546	3.72	3.753	3.371
Antigen Presentation Pathway	-1.291	4.583	3.051	4.243	3.606	4.583	3.638	0.943
Extracellular matrix organization	3.578	-1.177	4.025	4.123	3.464	-1.826	3.464	4.123
EIF2 Signaling	2.132	-0.243	1.291	1.5	6.949	-0.577	6.755	6.274
FAK Signaling	1.195	4	3.255	4.75	1.769	3.2	4.221	3.063
Cell junction organization	3.357	1.069	4.123	4.359	2.887	2.357	3.5	3.742
MHC class II antigen presentation	-3.153	3	4.2	3.638	4.146	3.153	3.838	0.229
Interferon gamma signaling	-0.426	4.379	2.524	4.041	3.464	4.2	3.962	1.606
Cardiac Hypertrophy Signaling (Enhanced)	0.729	2.714	3.539	4.33	2.535	2.534	3.667	4.352
Sertoli Cell-Sertoli Cell Junction Signaling	1.947	1.372	3.569	4.111	3.053	1.915	4.95	3.43
Interferon alpha/beta signaling	2.309	4	1.265	3.441	2.714	3.464	3.153	3.873
L1CAM interactions	1.5	1.732	3.411	4.359	2.673	2.84	3.638	3.742
Multiple Sclerosis Signaling Pathway	-1.718	4.315	1.961	3.889	2.6	4.2	4.491	0.577
Coronavirus Pathogenesis Pathway	-3	0.426	-1.091	-2.357	-5.689	0.577	-5.308	-5.217
G-Protein Coupled Receptor Signaling	0.566	3.221	3.434	4.811	1.761	2.292	4.768	2.469
Neuroinflammation Signaling Pathway	-2.03	4.004	2.058	4	2.711	3.286	3.772	0.539
CREB Signaling in Neurons	1.298	3.889	3.773	4.564	1.877	1.982	2.982	1.976
Integrin Signaling	0.48	0.354	3	4.459	3.3	2	3.9	4.315
Neutrophil degranulation	-5.392	3.355	2.433	2.06	0.105	3.938	2.853	1.287
Regulation of Insulin-like Growth Factor (IGF) transport and uptake by IGFBPs	2.294	-0.816	3.962	3.8	4.082	-0.209	2.065	3.441
Oxidative Phosphorylation	2.236	1.5	1	0	5.916	-3.051	4.583	2.353
Post-translational protein phosphorylation	2.4	-0.218	4.264	3.962	3.962	0	2.357	3.3
Signaling by Rho Family GTPases	0.354	0.962	2.785	3.272	3	1.257	3.922	4.082
Response to elevated platelet cytosolic Ca2+	0.493	0	4.226	3.657	3.266	-0.962	3.9	3.053
Electron transport, ATP synthesis, and heat production by uncoupling proteins	1	1.291	1	-1	5.745	-3.162	4.243	2.041
T Cell Receptor Signaling	-1.768	3.286	0.522	3.651	2.558	2.746	4.082	-0.2
IL-10 Signaling	0.152	-4.017	-1.177	-1.768	-2.041	-4.082	-3.9	-1.177
Pulmonary Healing Signaling Pathway	0.392	3.138	2.887	4.041	0.832	0.557	3.464	2.236
Pathogen Induced Cytokine Storm Signaling Pathway	-4.093	N/A	2.309	2.021	0	-0.143	3.781	-0.926
Mitochondrial Dysfunction	0.392	0.686	0.218	1.706	-4.258	2.535	-2.082	-1.286
