# Supplementary material for: Big data analytics and scRNA-seq in human aortic aneurysms and dissections: role of endothelial MerTK
Source: Theranostics. 2025 Jan 1;15(1):202–15. doi: 10.7150/thno.103851 (PMC11667232; doi:10.7150/thno.103851)
Supplement: Supplementary file 1 — Supplementary information. [file thnov15p0202s1.zip › 5-Comparision analysis/Canonical pathways-comparision in EC 8 groups.xls]

## Sheet: Sheet0
© 2000-2024 QIAGEN. All rights reserved.
Canonical Pathways	100- aortic aneurysm [ascending aorta] NA 22082	106- aortic aneurysm [ascending aorta] NA 22088	104- aortic aneurysm [ascending aorta] NA 22086	101- aortic aneurysm [ascending aorta] NA 22083	103- aortic aneurysm [ascending aorta] NA 22085	102- aortic aneurysm [ascending aorta] NA 22084	105- aortic aneurysm [ascending aorta] NA 22087	107- aortic aneurysm [ascending aorta] NA 22089
Eukaryotic Translation Initiation	3.441	0	3	2.111	9.899	-1	9.274	9.592
Selenoamino acid metabolism	4.025	0.707	2.828	2.309	9.165	-1	8.888	9.11
Major pathway of rRNA processing in the nucleolus and cytosol	4.243	1	2.646	2.111	9.274	-0.447	8.944	9.11
SRP-dependent cotranslational protein targeting to membrane	4.243	1	2.828	1.897	9.539	1	7.826	9.381
RHO GTPase cycle	1.543	4.907	5.893	6.155	5.27	4.258	4.243	5.357
Eukaryotic Translation Elongation	4.123	0.333	2.449	1.897	9.22	-1.342	9	9.22
Nonsense-Mediated Decay (NMD)	3.771	0.707	2.449	2.309	9.11	-1	8.888	9
Eukaryotic Translation Termination	4.123	0.707	2.449	1.897	9.055	-1	8.832	9.055
Response of EIF2AK4 (GCN2) to amino acid deficiency	3.771	0.632	2.828	2.111	9.058	-0.816	8.888	9.003
Molecular Mechanisms of Cancer	0.113	4.851	3.989	5.196	2.546	3.72	3.753	3.371
Antigen Presentation Pathway	-1.291	4.583	3.051	4.243	3.606	4.583	3.638	0.943
Extracellular matrix organization	3.578	-1.177	4.025	4.123	3.464	-1.826	3.464	4.123
EIF2 Signaling	2.132	-0.243	1.291	1.5	6.949	-0.577	6.755	6.274
FAK Signaling	1.195	4	3.255	4.75	1.769	3.2	4.221	3.063
Cell junction organization	3.357	1.069	4.123	4.359	2.887	2.357	3.5	3.742
MHC class II antigen presentation	-3.153	3	4.2	3.638	4.146	3.153	3.838	0.229
Interferon gamma signaling	-0.426	4.379	2.524	4.041	3.464	4.2	3.962	1.606
Cardiac Hypertrophy Signaling (Enhanced)	0.729	2.714	3.539	4.33	2.535	2.534	3.667	4.352
Sertoli Cell-Sertoli Cell Junction Signaling	1.947	1.372	3.569	4.111	3.053	1.915	4.95	3.43
Interferon alpha/beta signaling	2.309	4	1.265	3.441	2.714	3.464	3.153	3.873
Transcriptional Regulatory Network in Embryonic Stem Cells	2.357	2.668	2.683	3.578	3.742	2.357	3.357	3.3
L1CAM interactions	1.5	1.732	3.411	4.359	2.673	2.84	3.638	3.742
Human Embryonic Stem Cell Pluripotency	2.236	2.837	2.711	3.962	3.638	1.706	3.5	3.3
Multiple Sclerosis Signaling Pathway	-1.718	4.315	1.961	3.889	2.6	4.2	4.491	0.577
Coronavirus Pathogenesis Pathway	-3	0.426	-1.091	-2.357	-5.689	0.577	-5.308	-5.217
G-Protein Coupled Receptor Signaling	0.566	3.221	3.434	4.811	1.761	2.292	4.768	2.469
GNRH Signaling	1.732	3.3	3.153	4.025	1.667	3.153	2.714	2.714
Neuroinflammation Signaling Pathway	-2.03	4.004	2.058	4	2.711	3.286	3.772	0.539
CREB Signaling in Neurons	1.298	3.889	3.773	4.564	1.877	1.982	2.982	1.976
Factors Promoting Cardiogenesis in Vertebrates	2.53	2.714	2.714	3.742	2.828	2.309	2.828	2.53
Serotonin Receptor Signaling	1.089	2.263	3.727	3.841	2.667	1.896	2.667	3.795
Transcriptional regulation by RUNX1	1.89	2.887	2.111	1.897	4.146	1.732	3.606	3.638
Integrin Signaling	0.48	0.354	3	4.459	3.3	2	3.9	4.315
Neutrophil degranulation	-5.392	3.355	2.433	2.06	0.105	3.938	2.853	1.287
ERK/MAPK Signaling	2.4	2.268	2.858	4.146	1.807	2.065	3.441	2.324
Nuclear Cytoskeleton Signaling Pathway	1.46	0.243	2.558	3.441	4.146	0.447	4.379	4.146
Regulation of Insulin-like Growth Factor (IGF) transport and uptake by IGFBPs	2.294	-0.816	3.962	3.8	4.082	-0.209	2.065	3.441
Oxidative Phosphorylation	2.236	1.5	1	0	5.916	-3.051	4.583	2.353
Colorectal Cancer Metastasis Signaling	0.784	2.785	2.921	3.413	3.3	1.225	3.273	2.837
Systemic Lupus Erythematosus in T Cell Signaling Pathway	-1.808	2.967	1.976	3.363	2.985	3.452	2.271	1.671
Post-translational protein phosphorylation	2.4	-0.218	4.264	3.962	3.962	0	2.357	3.3
Cardiac Hypertrophy Signaling	0.853	1.569	2.858	3.657	3.638	1.225	2.711	3.71
Eicosanoid Signaling	1.177	1.826	3.157	3.124	3.674	1.061	3.273	2.746
Th1 Pathway	-2.646	3.962	0.962	3.4	2.496	2.982	3.441	0
Synaptogenesis Signaling Pathway	1	1.512	2.858	3.922	2.84	1.671	3.13	2.746
Signaling by Rho Family GTPases	0.354	0.962	2.785	3.272	3	1.257	3.922	4.082
Response to elevated platelet cytosolic Ca2+	0.493	0	4.226	3.657	3.266	-0.962	3.9	3.053
Smooth Muscle Contraction	2.236	-3.441	2.449	1.633	1.633	-2.294	3	2.828
Electron transport, ATP synthesis, and heat production by uncoupling proteins	1	1.291	1	-1	5.745	-3.162	4.243	2.041
Dendritic Cell Maturation	-2.53	3.413	2.043	3.413	1.606	3.053	3.138	0.18
Costimulation by the CD28 family	-2.84	2.887	1.069	2.887	1.897	3.317	3.317	-1.134
Mouse Embryonic Stem Cell Pluripotency	2	2	2.357	2.982	2.887	1.387	3.051	2.673
Adrenomedullin signaling pathway	0.784	2.294	2.683	2.982	2	1.706	3.742	2.982
RAR Activation	1.443	2.92	2.777	3.015	2.271	2.214	1.48	2.959
Pulmonary Fibrosis Idiopathic Signaling Pathway	1.982	0.309	3.28	3.452	2.449	-0.866	3.266	3.43
Formation of Fibrin Clot (Clotting Cascade)	2.121	2.236	2.828	2.828	2.828	1.342	2.646	2.121
T Cell Receptor Signaling	-1.768	3.286	0.522	3.651	2.558	2.746	4.082	-0.2
Role of NFAT in Cardiac Hypertrophy	1.5	2.524	2.065	3.13	2.673	2.236	2.183	2.324
Regulation of the Epithelial Mesenchymal Transition by Growth Factors Pathway	1.633	2.2	3	3.411	2.183	0.471	3.153	2.524
HGF Signaling	1.387	2.4	2.357	3.441	2.121	1.732	2.887	2.111
Role of Tissue Factor in Cancer	-0.16	2.785	3.182	2.959	0.816	3.272	2.982	2.268
ICOS-ICOSL Signaling in T Helper Cells	-1.807	2.673	1.604	3.357	2.53	3.207	2.84	0.302
IL-10 Signaling	0.152	-4.017	-1.177	-1.768	-2.041	-4.082	-3.9	-1.177
Clathrin-mediated endocytosis	-1.528	2.53	2.5	1.807	2.121	2.714	2.673	2.357
PKCθ Signaling in T Lymphocytes	-2.236	3.71	0.853	2.711	1.604	3.5	3	0.535
Actin Cytoskeleton Signaling	0.522	0.392	2.556	3.657	1.732	1.826	3.651	3.8
Oxytocin Signaling Pathway	1.043	0.707	2.353	3.157	3.153	1.219	3.578	2.858
Apelin Endothelial Signaling Pathway	0.577	2.357	2	2.668	3.162	1.604	3.317	2.309
Degradation of the extracellular matrix	2.5	1.604	3.5	3	2.138	0.302	1.897	3
Class B/2 (Secretin family receptors)	2.449	1.633	2.111	2.714	2.121	2.646	1.633	2.449
Macrophage Classical Activation Signaling Pathway	-2.722	3	1.569	3.024	1	3.578	2.4	-0.426
Hepatic Fibrosis Signaling Pathway	-0.272	1.069	3.833	3.781	1.768	-0.662	3.795	2.534
Pulmonary Healing Signaling Pathway	0.392	3.138	2.887	4.041	0.832	0.557	3.464	2.236
Ephrin Receptor Signaling	-0.894	1.886	1.8	3.71	0.905	2.357	3.3	2.673
Sensory processing of sound by outer hair cells of the cochlea	1.897	1	2.53	3.162	2	2.121	2.333	2.449
SNARE Signaling Pathway	2.646	0.277	2.828	3.464	2	0.728	2.333	3.162
TCR signaling	-3.638	2.324	-0.229	1.604	2.746	2.673	3.742	0.447
Sensory processing of sound by inner hair cells of the cochlea	1.667	1.342	2.53	3.162	1	2.53	2.714	2.449
Reelin Signaling in Neurons	0.775	2	2.183	3.153	1.414	2.673	2.673	2.496
CXCR4 Signaling	0.447	1.528	2.449	3.53	2.138	1.877	2.5	2.828
RAF/MAP kinase cascade	0.2	2.041	0.816	1.89	3.674	1.569	3.13	3.922
Thrombin Signaling	0.471	2.065	2.065	2.558	2.828	2.558	2.111	2.496
Role of NANOG in Mammalian Embryonic Stem Cell Pluripotency	1.414	1.897	1.897	2.714	2.646	1.633	2.828	2.121
Calcium-induced T Lymphocyte Apoptosis	-1.265	2.887	1.414	3.162	2.828	2.673	2.53	0.378
ABRA Signaling Pathway	2.5	-0.626	3.051	2.065	2.121	-0.626	3.3	2.84
Role of NFAT in Regulation of the Immune Response	-3.272	2.985	1.279	2.041	1.698	2.982	2.558	-0.229
Endothelin-1 Signaling	0	2.982	2.5	1.886	2.333	2.683	2.53	2.111
Translocation of SLC2A4 (GLUT4) to the plasma membrane	0.905	0	2.714	3	2.828	1.508	3.051	2.828
Estrogen Receptor Signaling	0.73	2.197	2.6	3.157	2.982	0.522	2.449	2.191
Mitotic G2-G2/M phases	0.378	0.333	0.905	1.89	5.099	-0.707	3.357	4.146
Cachexia Signaling Pathway	-0.152	3.307	1.667	2.667	2.771	1.029	2.92	2.236
PTEN Signaling	-1.147	-1.606	-2.4	-2.828	-2.53	-1.213	-2.324	-2.673
Transcriptional regulation by RUNX3	0.577	1.897	1.265	2.309	4.243	0.378	2.887	3.13
Pathogen Induced Cytokine Storm Signaling Pathway	-4.093	3.355	2.309	2.021	0	-0.143	3.781	-0.926
ID1 Signaling Pathway	2.197	0.686	2.263	2.828	2.502	0.577	2.449	2.959
PD-1, PD-L1 cancer immunotherapy pathway	0	-2.828	-1.291	-3.357	-2.53	-3.638	-2	-0.775
14-3-3-mediated Signaling	0.333	1.941	2.309	2.333	2.646	2.121	2.828	1.897
Integrin cell surface interactions	1.789	0.218	2.524	3.357	2.646	-0.928	1.941	3
Signaling by VEGF	0	2.183	2.711	3.578	1.732	1.606	3.153	1.414
p70S6K Signaling	0.905	2.111	1.508	3.207	1.89	2.309	1.897	2.53
Beta-catenin independent WNT signaling	1	1.508	2.309	2.138	2.333	1.508	2.673	2.887
Signaling by ROBO receptors	-1.342	1.667	1.414	2.121	2.828	0.707	3.051	3.207
S100 Family Signaling Pathway	-1.434	3.883	2.517	3.474	0.42	2.782	1.089	0.687
GPER1 signaling	2.449	0.816	2.333	3.162	2.236	0.707	1.89	2.646
mTOR Signaling	0	1.387	2.5	2.84	3	1.508	2.111	2.887
G alpha (s) signalling events	1	1.89	1.732	2.887	2.121	2.121	2.121	2.333
Signaling by PTK6	-0.378	2.309	3	2.53	1.342	1.342	2.828	2.449
Virus Entry via Endocytic Pathways	1.604	0.943	1.807	3.051	2.111	1	3.153	2.496
Collagen biosynthesis and modifying enzymes	2.449	-1.508	2.646	2.236	2	-2.84	N/A	2.449
Phagosome Formation	-1.612	1.938	2.949	3.618	0.522	2.429	2	1.043
RHO GTPases Activate Formins	0.302	-0.816	1.897	3	3.162	-0.816	3.207	2.828
CNTF Signaling	1.134	1.667	1.897	2.828	2.236	1.89	2.449	1.89
IL-8 Signaling	-1.567	2.117	2.502	3.024	1.147	1.961	1.964	1.706
Interleukin-1 family signaling	-1.265	2.714	0.816	0	2.524	2.333	2.673	3.606
ERK5 Signaling	0	2.333	3.162	1.89	2.449	2.111	3.162	0.816
Pancreatic Secretion Signaling Pathway	1.069	1.789	2.668	3.3	1.414	1	1.941	2.673
fMLP Signaling in Neutrophils	-0.243	1.291	1.291	3	2.53	2.324	3.051	2.111
EGR2 and SOX10-mediated initiation of Schwann cell myelination	2.236	2.236	2.449	2.646	2.236	2	N/A	2
RHO GTPases activate PKNs	-0.447	-2.828	2.236	2.236	1	-1.667	2.828	2.449
VEGF Signaling	1.213	1.604	1.941	3.207	2.236	0.775	2.53	2.138
Autism Signaling Pathway	0	2.558	1.46	2.2	1.886	1.528	3.5	2.4
Assembly of collagen fibrils and other multimeric structures	1.897	0	3.317	3	1.414	-1.886	2.121	1.897
MSP-RON Signaling in Cancer Cells Pathway	1.225	1.134	2.711	2.294	2.828	-0.2	3.441	1.606
Paxillin Signaling	1.387	1	2.138	3.051	1.633	1	2.887	2.333
Th2 Pathway	-2.556	2.858	1.134	2.2	2.065	2.132	1.528	-0.894
Vasopressin regulates renal water homeostasis via Aquaporins	2	2	2.121	2.828	2	1.342	0.816	2.236
Chaperone Mediated Autophagy Signaling Pathway	-1.976	-0.408	-3.138	-1.279	-2.121	-1.147	-2.294	-2.887
CTLA4 Signaling in Cytotoxic T Lymphocytes	1.3	-3.272	-0.707	-3	-1.091	-3.128	-2.294	-0.426
Semaphorin interactions	0.905	-1.069	1.807	3.357	1.941	-0.577	3.606	1.941
Interferon Signaling	1.89	2.646	1	2.828	1.342	N/A	2.646	2.828
Osteoarthritis Pathway	0.354	1.732	3.4	3.272	0.218	1.177	3.5	1.46
Signaling by MET	1.508	0.688	2.714	2.496	2.449	-0.577	2.333	2.333
IL-3 Signaling	1	2.138	1.732	2.496	1.89	1.414	3	1.414
P2Y Purinergic Receptor Signaling Pathway	1.667	2.673	1.604	2.138	2.646	1.155	1.667	1.508
ILK Signaling	0.354	0.174	3.024	2.611	3	0.18	3	2.694
Chronic Myeloid Leukemia Signaling	-0.186	2.646	1.3	2.502	2.711	1.225	2.6	1.8
IL-4 Signaling	-1.134	1.633	1.768	3.78	3.357	0	2.837	0.426
Microautophagy Signaling Pathway	N/A	2	0.447	1.342	3.317	2	2.449	3.357
Opioid Signaling Pathway	1.387	2	0.471	2.985	1.387	2.183	2.357	2.138
Phospholipase C Signaling	-0.192	2.117	2.041	3.138	2	1.826	1.347	2.236
PAK Signaling	1.155	1	1.508	3.162	1.633	0.775	3.317	2.309
Cholecystokinin/Gastrin-mediated Signaling	-0.894	2.5	2.668	1.606	1.155	2	1.897	2.111
Renal Cell Carcinoma Signaling	1.134	2.309	1.897	2.333	1.633	1.633	2.449	1.342
Synaptic Long Term Potentiation	1.633	1.941	1.633	2.646	1	2.496	2.236	1.134
IL-15 Production	0.775	2.673	1.941	2.5	0.816	1.604	2.236	2.111
RAC Signaling	-0.688	1.291	0.943	2	1.897	1.732	3.357	2.673
HMGB1 Signaling	-1	2.449	1.633	1.633	1.698	0.775	3.13	2.183
RHOA Signaling	-0.229	0	1.941	2.714	1.89	1.528	2.828	3.357
Interleukin-10 signaling	-2.837	2.53	1.604	1.387	-1.941	1	2.828	0.333
EPH-Ephrin signaling	0.277	-0.277	1.667	2.53	-0.816	1.387	3.873	3.606
Regulation of eIF4 and p70S6K Signaling	1.265	1	1.265	2.828	2.449	0.816	2.646	2.121
HIF1α Signaling	1.177	1.732	2.558	2.558	0.655	1.147	2.357	2.2
Role of Macrophages, Fibroblasts and Endothelial Cells in Rheumatoid Arthritis	-0.762	3.703	3.042	2.777	0.186	1.067	1.667	1.151
Cell surface interactions at the vascular wall	-0.649	2.117	1.461	3.128	2.294	1.8	-0.354	2.502
Granzyme A Signaling	-1.342	-0.302	-2	N/A	-4.123	2.646	-2.121	-1.732
NF-κB Signaling	0.209	1.789	2.982	3.13	1.069	1.414	1.807	1.807
CCR3 Signaling in Eosinophils	1.342	1.667	1.667	3	1.342	1.89	1.633	1.633
RHOGDI Signaling	0	-0.447	-1.789	-2.558	-2.53	-0.6	-2.858	-3.357
Thrombopoietin Signaling	0.707	2.309	1.897	1.897	2.449	0.816	2.646	1.414
Parkinson's Signaling Pathway	-1.372	0	-0.728	-0.688	-3.413	2.5	-2.985	-2.335
Glioblastoma Multiforme Signaling	0.894	0.894	1.886	2.683	3.162	0.688	1.604	2.138
Myelination Signaling Pathway	1.257	2.137	1.616	3.053	2.236	0.507	1.177	1.961
IL-27 Signaling Pathway	0.408	2.558	-0.218	2.4	2.309	2.357	2.324	1.342
Melanocyte Development and Pigmentation Signaling	1	1.667	2.111	2.53	2.236	1.667	1.633	1
VEGF Family Ligand-Receptor Interactions	1	1.941	1.897	2.53	2	0.905	1.89	1.667
Renin-Angiotensin Signaling	0.302	2.309	1.604	1.732	1.89	1.732	2.828	1.414
NGF-stimulated transcription	1.342	2.887	1.89	1.414	2	0.707	1.89	1.633
Gap junction trafficking and regulation	0.707	N/A	2.121	2.449	2.449	1	2.828	2.121
CSDE1 Signaling Pathway	0.378	1.134	1.414	2.646	2.449	0.378	3.317	1.89
Gap Junction Signaling	0.898	0.18	1.616	2.556	2.449	-1.121	2.117	2.646
GP6 Signaling Pathway	0.943	-0.471	2.138	2.138	1.265	-1.606	2.828	2.138
Communication between Innate and Adaptive Immune Cells	-2.558	3.317	0	2.496	0.632	3.162	-1.347	0
PDGF Signaling	0.707	2	2.138	2.496	2.121	0.302	2.333	1.414
Systemic Lupus Erythematosus in B Cell Signaling Pathway	-0.164	2.887	0.756	2.414	1.789	1.606	1.461	2.4
Extra-nuclear estrogen signaling	0.277	0.832	1.5	3.051	2.309	1.414	1.941	2.138
Binding and Uptake of Ligands by Scavenger Receptors	-1.941	-0.905	2.121	1.667	1.134	-1.508	-2.673	-1.508
Role of Chondrocytes in Rheumatoid Arthritis Signaling Pathway	-0.73	2.449	3.411	1.961	-0.229	0	3.357	1.279
BBSome Signaling Pathway	0.426	3.5	3.273	3.441	0.943	1.043	0.535	0.243
Signaling by the B Cell Receptor (BCR)	-2.111	1.732	-1.134	-0.632	3.3	1.414	0.218	2.84
Gαq Signaling	-0.243	1.069	1	2.065	2.714	2	1.941	2.309
Interleukin-6 family signaling	1.342	2.236	2.449	1.667	1.342	N/A	2.236	2
Immunoregulatory interactions between a Lymphoid and a non-Lymphoid cell	-0.392	2.524	-1.043	3.441	1.291	2.357	0.784	1.4
Breast Cancer Regulation by Stathmin1	-0.152	3.162	2.343	2.596	0.928	1.508	1.279	1.257
Macrophage Alternative Activation Signaling Pathway	-3.703	2.117	0.707	1.521	0.557	2.065	-0.707	-1.8
Mitochondrial Dysfunction	0.392	0.686	0.218	1.706	-4.258	2.535	-2.082	-1.286
C-type lectin receptors (CLRs)	-1.732	1.414	-0.816	0.447	1.789	1.897	2.333	2.673
Oncostatin M Signaling	0.707	2.121	2.333	1.897	1.134	0	2.449	2.449
HSP90 chaperone cycle for steroid hormone receptors in the presence of ligand	-0.816	1.342	0.707	2	3.317	0	3	1.897
G alpha (12/13) signalling events	0	1.633	2.53	2.309	2	0.816	1.342	2.449
Gα12/13 Signaling	0.632	1.291	1.155	1.604	2.121	1.155	2.887	2.111
IL-13 Signaling Pathway	-0.535	2.309	1.213	2.324	1	1.265	2.333	1.897
Caveolar-mediated Endocytosis Signaling	1.069	0	1.265	3.162	1.633	0.832	2.53	2.333
Hedgehog 'off' state	N/A	1	N/A	2	3.742	0.447	2.449	3.162
RHO GTPases activate PAKs	1	-2.53	N/A	2.236	N/A	-1.897	2.646	2.449
Opioid Signalling	0.447	1.633	1.414	3	1	1.667	1.134	2.449
Fcγ Receptor-mediated Phagocytosis in Macrophages and Monocytes	-2.449	1.387	0.243	2.673	-1.667	1.807	1.897	0.535
TR/RXR Activation	1.155	0.775	2.714	2.53	0.707	-0.258	2.828	1.667
Syndecan interactions	1.89	-1.667	1.633	2.236	N/A	-1.604	1.342	2.236
Production of Nitric Oxide and Reactive Oxygen Species in Macrophages	-1.89	2.449	1.091	2.449	0	2.236	1.807	0.655
Cardiac conduction	0.447	1.134	2.449	2.828	1.414	-0.302	2	2
Macropinocytosis Signaling	1.134	1.732	1.89	2.121	1	1.414	2.449	0.816
SAPK/JNK Signaling	0	2.138	1.5	2.138	1.667	1.667	1.732	1.667
Neutrophil Extracellular Trap Signaling Pathway	-1.718	2.596	-0.894	1.279	2.412	1.915	0.73	0.905
Crosstalk between Dendritic Cells and Natural Killer Cells	-1.069	2.828	-0.229	1.387	1.667	2.646	1.897	0.707
CDC42 Signaling	0.243	1.387	0.258	1.732	0.816	2.138	3.317	2.53
Sperm Motility	1.342	0.707	2.236	2.646	1.633	1.155	0.447	2.236
CD40 Signaling	1.134	1.414	1.732	1.897	1.633	1	2.236	1.342
Role of JAK family kinases in IL-6-type Cytokine Signaling	-0.775	1.807	1.807	2	0.905	-1.387	2.309	1.387
Synthesis of DNA	N/A	1	N/A	1	4.123	N/A	2.646	3.606
Regulation of RUNX2 expression and activity	N/A	1.342	N/A	1.342	3.742	0.447	2.121	3.317
Apelin Cardiomyocyte Signaling Pathway	1.414	0.905	1.134	2.333	N/A	1.732	2.449	2.333
Class A/1 (Rhodopsin-like receptors)	-2.558	2.309	0.688	1.807	-1.414	0.229	1.897	-1.387
G alpha (z) signalling events	N/A	1.342	1.89	3	2	0.816	1	2.236
CDK5 Signaling	2.646	2.309	2.333	1.897	1.633	0	N/A	1.414
GDNF Family Ligand-Receptor Interactions	0	2.111	1.265	1.414	2.236	1.342	2.646	1.134
CGAS-STING Signaling Pathway	-1.177	2.309	1.069	1.291	0.277	1.667	2.309	1.941
NIK-->noncanonical NF-kB signaling	N/A	1	N/A	1	3.742	N/A	2.828	3.464
Orexin Signaling Pathway	0.471	1.069	1.698	2.668	1.667	1.5	1	1.941
Interleukin-4 and Interleukin-13 signaling	0.164	1.347	2.353	2.268	1.606	0.426	1.789	2.041
Regulation of mitotic cell cycle	N/A	1	N/A	1	3.873	N/A	2.646	3.464
PEDF Signaling	1.414	0.707	1.508	2.111	2.449	0	2.121	1.667
Sphingosine-1-phosphate Signaling	0	0.535	1.807	2.183	2.449	0.943	1.897	2.111
DAP12 interactions	-1.667	1.89	-0.707	1.134	-1.342	2.236	2.236	0.707
Amyloid fiber formation	-0.378	2.121	2.236	1.89	1.134	0.378	2.333	1.414
Regulation of mRNA stability by proteins that bind AU-rich elements	0.447	1.89	N/A	2.121	2.121	N/A	3.162	2.121
Oxytocin in Brain Signaling Pathway	1.604	0.905	1.807	1.414	1.732	1.732	1.155	1.5
Corticotropin Releasing Hormone Signaling	N/A	1.89	1.414	2.121	2.236	0.333	2.449	1.342
RHO GTPases Activate ROCKs	0	-2.646	N/A	2.236	N/A	-1.89	2.449	2.449
FAT10 Cancer Signaling Pathway	-0.632	1.667	0.577	1.897	1	1.633	2.828	1.414
IL-6 Signaling	-1	1.46	2.236	1.528	-0.218	0.535	3.207	1.414
B Cell Receptor Signaling	-1.147	2.065	1.147	1.177	0.5	1.941	2	1.604
Platelet homeostasis	1.342	-0.302	1.89	2.53	2.121	0	1.134	2.236
Fc epsilon receptor (FCERI) signaling	-1.897	1.508	-0.577	-0.832	2.236	1.414	0.728	2.324
Triglyceride metabolism	0.816	1.342	2	2	1.342	N/A	2	2
Aggrephagy	0.447	-1	1.134	1.342	3	N/A	2.449	2.121
RHO GTPases activate IQGAPs	0.378	N/A	0.816	2.449	2.449	N/A	3.162	2.236
RHO GTPases activate CIT	0	-2.646	N/A	2.236	N/A	-1.89	2.449	2.236
Docosahexaenoic Acid (DHA) Signaling	0.784	1.789	0.816	1.877	2.673	1.732	0.258	1.528
Leukocyte Extravasation Signaling	-0.174	2.043	0.169	2.475	0.447	1.976	2.191	1.961
Actin Nucleation by ARP-WASP Complex	-0.775	0.577	1.265	1.732	1.89	0.632	2.111	2.449
Ion channel transport	-1	1.414	2.333	2.309	0.816	0.535	1.633	1.342
MAPK6/MAPK4 signaling	1.342	0.707	2.121	0.707	1	0.816	2.236	2.449
TEC Kinase Signaling	-0.229	1.5	0.775	1.706	1.265	1.291	2.496	2.111
Wound Healing Signaling Pathway	0	-0.822	1.521	1.061	-0.192	-2.722	3.13	1.89
p38 MAPK Signaling	-0.277	1.667	2.333	2.111	0	1.633	1.897	1.414
Signaling by EGFR	-1	2.53	0.816	0.707	1	2.236	1.89	1.134
cAMP-mediated signaling	0.832	0.632	1.387	3.207	0.905	0.277	1.732	2.309
GPCR-Mediated Nutrient Sensing in Enteroendocrine Cells	1.342	2.236	1.89	2.121	N/A	1.897	0.447	1.342
Integration of energy metabolism	-0.447	1.633	2.449	2.121	N/A	1.134	2.449	1
Integrin signaling	0.816	1.134	2.449	2	N/A	0.816	2	2
Collagen chain trimerization	2	-2.121	2	N/A	N/A	-3.051	N/A	2
PCP (Planar Cell Polarity) Pathway	1	1.633	1.633	0.816	2	0.447	1.633	2
Neuregulin Signaling	0	1.667	1.508	2.121	1.633	0.707	1.633	1.89
MSP-RON Signaling in Macrophages Pathway	2.711	-1.043	-0.853	-0.447	-0.535	-2.5	-0.728	2.324
Interleukin-3, Interleukin-5 and GM-CSF signaling	-0.632	1.89	-0.333	1.667	1.342	2.236	1.134	1.89
Signaling by CSF3 (G-CSF)	0	2.449	1.342	1.414	0.816	N/A	2.646	2.449
Collagen degradation	0.816	-1.667	2.236	2	N/A	-3.051	N/A	1.342
Netrin Signaling	-0.535	1.941	0.471	1.5	0	3.606	1.387	1.667
ERB2-ERBB3 Signaling	0.707	0.905	1.265	2.121	2.236	0	2.449	1.414
Immunogenic Cell Death Signaling Pathway	-2.324	1.265	-1.732	1.414	1.941	0.378	1.732	0.277
Relaxin Signaling	1	1.265	1.387	1.732	2.333	0	1.89	1.414
Transcriptional regulation by RUNX2	1.265	0.302	1.667	2.646	N/A	1	2.236	1.897
RHO GTPases Activate WASPs and WAVEs	-1.732	N/A	0.707	1.414	N/A	2	2.828	2.236
Fcgamma receptor (FCGR) dependent phagocytosis	-2.4	0.816	0.5	2.496	0.378	2.646	0.447	1.069
Pyroptosis Signaling Pathway	-1.069	1.89	1	1.897	0	2.121	2.121	0.632
Chemokine Signaling	0.447	2.111	0.905	1.897	1.342	0.905	2.121	1
G alpha (i) signalling events	-3.128	1	0.943	1.606	-1.414	-0.775	0.632	-1.213
IL-33 Signaling Pathway	-0.447	2.357	1.279	0.626	1.069	1.732	1.807	1.387
G Protein Signaling Mediated by Tubby	-1.155	1.89	0.243	2.887	0	1.89	1.89	0.632
Ephrin A Signaling	1.5	0.471	1.604	1.807	0.816	0.535	2.138	1.698
Complement System	-2.646	N/A	-1	-1	-1.633	-1.633	N/A	-2.646
Xenobiotic Metabolism General Signaling Pathway	0	1.291	1.387	2.887	1.265	0.535	1.414	1.732
Gαi Signaling	0.333	1	1.265	2.309	1	0.333	2.121	2.121
Regulation of Cellular Mechanics by Calpain Protease	0.707	0.816	1.134	2.449	1.342	0.447	1.342	2.236
Regulation of Actin-based Motility by Rho	-1.342	-0.258	0.302	1.387	1.134	0.688	2.5	2.828
RIPK1-mediated regulated necrosis	N/A	2.828	0.447	0.816	1.342	2.646	1	1.342
Plasma lipoprotein assembly, remodeling, and clearance	-1.134	N/A	2.449	1.342	2.236	0.816	1.414	1
Prolactin Signaling	0.632	1.807	1.069	1.941	1.414	0.333	1.897	1.265
FOXO-mediated transcription of cell cycle genes	1	1.633	1.342	2	N/A	1	1.342	2
NF-κB Activation by Viruses	0.333	1.265	0.333	1.667	1.633	1.134	2.236	1.633
Regulation of Apoptosis	N/A	N/A	N/A	1	3.464	N/A	2.449	3.317
Role of Osteoclasts in Rheumatoid Arthritis Signaling Pathway	-0.949	1.48	2.121	1.372	0.408	-0.686	2.117	1.061
Ribonucleotide Reductase Signaling Pathway	-0.258	2.065	1.213	1.5	1.941	0.832	1.807	0.577
Complement cascade	0	0.447	2.333	2.646	1.508	0.333	2.646	0.277
TNFR2 non-canonical NF-kB pathway	-1	1.342	0	0.816	2.673	N/A	1.414	2.887
Degradation of beta-catenin by the destruction complex	N/A	0.447	N/A	0.816	3.638	0	2.333	2.887
ERBB Signaling	-0.632	2.138	0.905	1	0.707	1.667	1.89	1.134
Cytoprotection by HMOX1	-0.816	1.414	0	0	3.162	-1.633	2.714	0.333
STAT3 Pathway	0.243	1.5	2.065	2.828	0.707	-0.243	0.832	1.604
Ephrin B Signaling	-0.378	N/A	1.265	2.333	-0.447	1.342	2.333	1.89
Elastic fibre formation	1.134	-2.496	1.342	2	N/A	-1.667	N/A	1.342
Signaling by TGF-beta Receptor Complex	0	-0.832	N/A	0.816	2.236	-1	2.646	2.449
PPAR Signaling	1.213	-1.941	-1.387	-0.277	-0.258	-0.632	-2.333	-1.897
Hepatic Cholestasis	-2.294	2.183	0	-0.229	-0.832	1.5	2.121	0.775
Acute Phase Response Signaling	-1.347	1.225	2.041	0.626	-1.091	-1	1.147	1.342
Amyotrophic Lateral Sclerosis Signaling	1.897	0	1.265	2.53	0.816	-0.302	1.732	1.265
CD28 Signaling in T Helper Cells	-1.886	1	0	0.707	0.707	2.121	3	0.378
Folate Signaling Pathway	0	2.449	1.414	2.121	1	0	1.633	1.134
Thyroid Cancer Signaling	0.277	1.387	1.387	1.732	1.897	-0.302	1.897	0.832
Detoxification of Reactive Oxygen Species	-1.134	-2	0.707	-2	0.447	-2.236	0.447	0.707
Aldosterone Signaling in Epithelial Cells	0.816	2.121	1.134	2.449	N/A	2.333	N/A	0.816
PI3K Signaling in B Lymphocytes	-0.905	1.941	0.535	1.387	0.378	2.111	1.265	1.134
PPARα/RXRα Activation	-0.258	-1.387	-0.471	-0.5	-1.698	-1.414	-1.508	-2.309
G alpha (q) signalling events	0.632	1.941	1	1.213	0.905	1.807	1	1
Angiopoietin Signaling	0.333	1.667	1	1.414	1.342	1.667	N/A	2
Chaperone Mediated Autophagy	N/A	0	1	0.816	2.828	N/A	2.646	2.121
Late endosomal microautophagy	N/A	0.447	1	0.447	2.236	N/A	2.449	2.828
IL-17 Signaling	-1.569	1.964	1.091	0.447	0.408	0	2.714	1.213
NAD Signaling Pathway	0.535	1.265	0.832	1.941	1.897	1.265	0	1.667
Type II Diabetes Mellitus Signaling	-0.333	1.667	0.333	1.667	0.816	1.89	1	1.667
IL-17A Signaling in Fibroblasts	-1.886	1.5	1	1.387	0.632	-1.069	1.897	0
Dopamine-DARPP32 Feedback in cAMP Signaling	2	1.155	2	1.633	N/A	1.213	1.342	0
Signaling by ERBB4	-1.414	1.134	1.342	1.134	1	0.447	2	0.816
IL-15 Signaling	0.333	1.667	0	2.333	1.633	0	1.89	1.414
Striated Muscle Contraction	2	-0.816	2	N/A	N/A	0.447	2	2
PI3K/AKT Signaling	-1.213	0.775	0.5	1.069	1.941	1.155	1.604	0.905
Activin Inhibin Signaling Pathway	-0.73	1.616	1.671	1.512	-0.218	0.655	1.043	1.706
Th17 Activation Pathway	0.302	2.646	0.905	0.707	-1	2	0.707	0.816
Sertoli Cell-Germ Cell Junction Signaling Pathway (Enhanced)	-2.535	-0.324	-1.333	-1.298	-1.569	-0.87	0.365	-0.784
Agrin Interactions at Neuromuscular Junction	0.707	0.707	1	1.667	0.447	-0.378	1.89	2.236
Tumor Microenvironment Pathway	-1.372	1	2.191	0.87	-0.243	-1.667	1.279	0.378
α-Adrenergic Signaling	N/A	0.447	1.342	2.236	N/A	0.707	2.236	2
Hedgehog ligand biogenesis	N/A	N/A	N/A	1	3.606	N/A	1	3.317
Pancreatic Adenocarcinoma Signaling	-1.604	1.604	1.732	1.508	0	0.632	1.134	0.707
Unfolded protein response	-1.89	1	N/A	1	2.333	-0.816	-1.508	0.333
Atherosclerosis Signaling	-1.091	0.832	1.342	1.886	0.258	-1.069	2.121	0.243
IGF-1 Signaling	0	1.604	1.604	1.604	1.134	0.707	1.265	0.905
NAFLD Signaling Pathway	-1.512	2.524	1.043	0	-1	1.508	0.535	0.688
NOD1/2 Signaling Pathway	-1.789	2.309	0.229	0.775	1.886	0.707	0.832	-0.277
PIP3 activates AKT signaling	-0.943	1.897	1.5	1	0.447	0.577	0.707	1.667
NCAM signaling for neurite out-growth	0.816	-1	1.134	1.633	N/A	-2.121	N/A	2
Insulin Receptor Signaling	-0.775	0.471	1.069	1.732	1.633	0.258	1.89	0.832
NLR signaling pathways	-1	2.236	0	0	1	2	1	1.414
Neurovascular Coupling Signaling Pathway	0	0.535	2.333	1.265	1.89	-0.229	0.707	1.667
GM-CSF Signaling	-0.632	0.632	0.632	1.667	0.707	0.447	2.449	1.414
Endocannabinoid Neuronal Synapse Pathway	0	1.633	0.707	1	N/A	2.53	1.342	1.342
eNOS Signaling	1.265	0	2.111	1.732	0.333	0	1.897	1.155
IL-7 Signaling Pathway	0.302	1	1.069	3.162	0.378	1.134	0	1.414
MIF Regulation of Innate Immunity	-2.449	2.449	0.707	-0.378	0.447	2	N/A	0
Hematoma Resolution Signaling Pathway	0	-1.372	0.816	0	2.475	-3.128	0.626	0
FcγRIIB Signaling in B Lymphocytes	0	1.134	1.342	1.342	1.342	1	0.816	1.342
GPVI-mediated activation cascade	-2.53	-0.816	-0.378	-0.378	-1.342	-1	1.342	-0.447
Protein Kinase A Signaling	0.655	1.4	1.877	1.706	0.943	0.898	0.2	0.471
Role of Hypercytokinemia/hyperchemokinemia in the Pathogenesis of Influenza	-3.153	1.342	-1.508	0.333	-0.378	0	0	-1.414
T Cell Exhaustion Signaling Pathway	-1.213	1.732	1	0.775	0	1.265	1.508	0.632
Gustation Pathway	0	1.89	2.236	1.633	N/A	2.333	N/A	N/A
HOTAIR Regulatory Pathway	0.471	-0.471	1.213	1.5	1.897	-0.258	1.387	0.832
TREM1 Signaling	-2.837	1.633	0	0.535	-0.378	0	1.414	-1.155
Apelin Adipocyte Signaling Pathway	-0.378	-1.414	0.707	-0.333	N/A	-0.707	2.236	2.121
Gene and protein expression by JAK-STAT signaling after IL-12 stimulation	N/A	-2.449	-1.342	-0.447	0.378	-2	-1.265	0
FXR/RXR Activation	1.225	-1.069	0	1.069	1.732	-1.604	-0.905	-0.258
Neurotrophin/TRK Signaling	0.378	1.508	1	1.134	1.134	0	1.89	0.707
Toll-like Receptor Signaling	-1.897	2.236	0.816	-0.378	-0.378	2	N/A	N/A
LXR/RXR Activation	1.528	-1.155	-0.577	0.535	1.387	-1.387	-1.134	0
Arachidonic acid metabolism	-2	1	1.342	-1.89	-1	0.447	N/A	N/A
Type I Diabetes Mellitus Signaling	-1.732	0.707	-2.138	0	-2.646	0	0.333	0
Role of Osteoblasts in Rheumatoid Arthritis Signaling Pathway	-2.475	0.186	-0.186	-1.134	-1.606	-0.816	0.5	-0.626
Antiproliferative Role of Somatostatin Receptor 2	0.378	0.707	0.333	1.414	2.236	0.447	0.816	1.134
Erythropoietin Signaling Pathway	1.225	0.943	0.655	1.342	1.807	0.277	0.577	0.577
Cellular Effects of Sildenafil (Viagra)	0.849	-2.496	-0.149	-0.295	0	-1.549	-0.87	1.18
Metabolism of polyamines	-1	N/A	N/A	N/A	2.496	N/A	1.342	2.53
Acetylcholine Receptor Signaling Pathway	0	0.577	0.577	2.309	1	1	0.707	1.155
Role of JAK1 and JAK3 in γc Cytokine Signaling	-0.333	1	0.577	1.897	1.342	0	1.414	0.707
HEY1 Signaling Pathway	0	1.414	0.5	1.5	1	1.698	0.333	0.775
BAG2 Signaling Pathway	-1.134	1	0.378	0.816	1.134	1	0.447	-1.265
WNT/SHH Axonal Guidance Signaling Pathway	0.302	0.302	0.632	1	0.707	2.673	0.816	0.707
Bladder Cancer Signaling	N/A	0.447	1.342	2	N/A	-1.342	N/A	2
Natural Killer Cell Signaling	-1.826	1.569	-0.962	-0.186	0.229	1.177	0	-1.134
Retinoid metabolism and transport	0.816	-0.447	2	2	N/A	0	1	0.816
GADD45 Signaling	1.667	0.447	0.707	1.633	-0.447	0.816	0	1.342
Remodeling of Epithelial Adherens Junctions	-0.816	1	1	0.447	N/A	2.449	1.342	N/A
Thrombin signalling through proteinase activated receptors (PARs)	-0.447	N/A	1.134	2.449	N/A	2	N/A	1
Growth Hormone Signaling	0.378	0.707	0.905	1.897	0.447	1.134	1.134	0.378
SPINK1 General Cancer Pathway	0	1.265	0.277	1.265	0.816	1.89	1.134	0.333
Sirtuin Signaling Pathway	0.471	-0.784	0	1.213	-2.502	1.291	-0.688	0
Protein methylation	N/A	0	N/A	N/A	2.236	N/A	2.236	2.449
RHO GTPases Activate NADPH Oxidases	-2.236	N/A	-0.447	0	-2.236	N/A	-1	-1
BEX2 Signaling Pathway	-1.265	0.277	1.265	0	2.449	-0.905	0.378	-0.378
MIF-mediated Glucocorticoid Regulation	-2.449	2	0.378	0	0	2	N/A	0
GABA receptor activation	N/A	N/A	1.342	2.449	N/A	1	N/A	2
Nephrin family interactions	1.342	N/A	0.447	2	N/A	N/A	2	1
Regulation of IL-2 Expression in Activated and Anergic T Lymphocytes	-1.414	1	-1.291	-1	0	-0.378	1.633	0
Interleukin-2 family signaling	-1	1.342	-0.333	1.633	N/A	N/A	1.342	1
Calcium Signaling	N/A	1	N/A	2.236	N/A	1.342	2	N/A
NRF2-mediated Oxidative Stress Response	-0.333	1.155	0.905	0	1	-1.414	0	1.732
Endocannabinoid Developing Neuron Pathway	0	0.302	0.277	1.604	1	0.707	1.732	0.905
HER-2 Signaling in Breast Cancer	0	1.414	0.784	1.3	-0.408	1.4	0.577	0.6
Glutathione Redox Reactions I	N/A	-1.342	1.342	-0.447	N/A	-1.342	N/A	2
Coronavirus Replication Pathway	0	-1.342	1.134	1.134	1.414	N/A	0.707	0.707
Signaling by SCF-KIT	-0.707	1.633	0.378	0.707	N/A	N/A	2	1
Role of Pattern Recognition Receptors in Recognition of Bacteria and Viruses	-1.604	1.342	0	1.633	0.447	N/A	N/A	-1.387
Signaling by PDGF	0	0	1.89	2.449	N/A	-1.604	N/A	0.447
Metabolism of nitric oxide: NOS3 activation and regulation	1	1	1	N/A	2	N/A	N/A	1.342
Adrenergic Receptor Signaling Pathway (Enhanced)	1.147	0	1.732	1.291	0.333	0.775	0	1
Cristae formation	N/A	N/A	N/A	N/A	3.162	N/A	2	1
JAK/STAT Signaling	-0.277	0.775	1	1.291	1	0	1.508	0.302
Aryl Hydrocarbon Receptor Signaling	0	0.577	0.943	0.832	0.775	-0.378	1.387	1.155
NUR77 Signaling in T Lymphocytes	0	0.816	-1.134	N/A	1	0.378	1.342	1.342
iNOS Signaling	-2.236	2.449	-0.816	-0.447	N/A	N/A	N/A	N/A
Cancer Drug Resistance by Drug Efflux	0.447	0.816	0.707	1.342	N/A	0	1	1.633
Dissolution of Fibrin Clot	0	N/A	2	0.447	0.447	N/A	2	1
Death Receptor Signaling	0	0.577	0.277	0.277	0.816	-0.832	1.897	1.134
DHCR24 Signaling Pathway	-0.775	0.277	1.265	1.897	0.378	-0.832	0.378	0
RET signaling	0	0.816	0.816	1.342	N/A	2	N/A	0.816
Ovarian Cancer Signaling	0.707	0	0.707	1.134	0.447	-1	1	0.707
Oncogene Induced Senescence	2	1.342	1	1.342	N/A	N/A	N/A	N/A
Advanced glycosylation endproduct receptor signaling	N/A	N/A	1.342	N/A	N/A	N/A	2	2.236
Glycosaminoglycan metabolism	-0.816	-1.155	1.134	1.134	N/A	-0.905	-0.378	0
Ceramide Signaling	-0.632	0.832	0.577	0	0	-1.265	1.134	1
Coagulation System	-0.905	0.447	-0.707	-0.333	-1	1	0	-1
Epithelial Adherens Junction Signaling	-1.886	-0.229	0.894	0	0	0.426	1.606	0.258
NFKBIE Signaling Pathway	-1.667	-0.447	-1.387	0	-0.816	0	0	-0.816
Transcriptional regulation by the AP-2 (TFAP2) family of transcription factors	-1.342	N/A	N/A	-1	N/A	-1	-0.447	-1.342
Ferroptosis Signaling Pathway	-0.5	0.258	0.577	-0.535	-1.265	-0.577	-0.302	-1.069
Lymphotoxin β Receptor Signaling	0.378	0.447	0	1.633	0.816	0.447	N/A	1.342
LPS/IL-1 Mediated Inhibition of RXR Function	-0.707	0.816	1.342	0	-1	0.378	N/A	0.816
Xenobiotic Metabolism AHR Signaling Pathway	-0.378	0	1.414	0.447	0	-0.816	0.816	1.134
Pexophagy	N/A	N/A	N/A	1	N/A	N/A	2	2
CCR5 Signaling in Macrophages	N/A	1	0	1	N/A	N/A	2	1
Sumoylation Pathway	0	0.378	0	-1.155	-1	-0.447	0.378	-1.633
Endocannabinoid Cancer Inhibition Pathway	-0.277	0.243	-0.258	0.258	-1.667	1.414	-0.577	-0.243
ROBO SLIT Signaling Pathway	0.447	-0.447	-0.728	-0.728	0.632	-0.894	-1	0
Keratinization	1	N/A	0.447	N/A	1.342	N/A	N/A	2
Role of PI3K/AKT Signaling in the Pathogenesis of Influenza	0.447	0	-0.333	1.633	N/A	1	N/A	1.342
Nitric Oxide Signaling in the Cardiovascular System	0	-0.258	0.302	1.265	1.414	-0.229	0.707	0.577
IL-23 Signaling Pathway	-1.265	0.378	0	0.816	0.447	0	1	-0.816
Transcriptional regulation of granulopoiesis	-0.447	0.816	1	0	-1	1	N/A	-0.447
IL-1 Signaling	-1	2.236	0	-0.447	0	N/A	1	N/A
Apelin Cardiac Fibroblast Signaling Pathway	-1	N/A	-1.633	-2	N/A	N/A	N/A	N/A
Sleep REM Signaling Pathway	0.775	0	0.577	0	1	-0.378	-1.134	-0.632
Signaling by Insulin receptor	-1	1	0.816	0.816	N/A	N/A	N/A	0.816
CDX Gastrointestinal Cancer Signaling Pathway	0	0.728	-0.209	-0.447	0.243	-1.941	0	-0.832
Dilated Cardiomyopathy Signaling Pathway	0.707	1.941	0	0	N/A	0.535	0.816	0.333
Signaling by ALK	-0.378	1.342	0.816	1.342	N/A	N/A	0.447	N/A
IL-12 Signaling and Production in Macrophages	1.061	0.209	-1.043	-1.342	0	0	0.426	0.2
Differential Regulation of Cytokine Production in Intestinal Epithelial Cells by IL-17A and IL-17F	-2.121	N/A	-1.134	N/A	0	N/A	N/A	-1
Transcriptional regulation of pluripotent stem cells	N/A	N/A	2.236	N/A	N/A	N/A	2	N/A
Role of IL-17A in Psoriasis	-2	N/A	N/A	N/A	-2.236	N/A	N/A	N/A
Trafficking and processing of endosomal TLR	-2.236	N/A	N/A	N/A	N/A	N/A	N/A	-2
White Adipose Tissue Browning Pathway	0.378	-1.134	0.707	0	0.816	-1.155	N/A	0
Glioma Invasiveness Signaling	-0.535	0.258	0	0.5	0.632	0.632	0.333	1.265
Leptin Signaling in Obesity	-0.378	0.378	0.333	1.134	N/A	0.447	1	0.378
RAF-independent MAPK1/3 activation	0	2	-0.707	0.333	0	1	N/A	N/A
VDR/RXR Activation	0	1	-1	N/A	N/A	1	N/A	1
Neuroprotective Role of THOP1 in Alzheimer's Disease	-1	N/A	-1	0	1	-1	N/A	N/A
Metallothioneins bind metals	N/A	N/A	2	N/A	N/A	-2	N/A	N/A
Adipogenesis pathway	0.728	-0.577	0.258	-0.258	-0.816	-0.277	-0.632	-0.277
Role of MAPK Signaling in Inhibiting the Pathogenesis of Influenza	-1.134	1.342	0.632	0.378	0.333	0	N/A	0
Retinoic acid Mediated Apoptosis Signaling	N/A	1.89	-0.378	0.816	N/A	0.707	N/A	N/A
Role of JAK2 in Hormone-like Cytokine Signaling	0.302	1.265	1	0.905	N/A	0.302	0	0
G-protein beta:gamma signalling	N/A	N/A	1	1.633	N/A	N/A	1	N/A
IL-9 Signaling	-1.134	0.447	-0.378	0.378	N/A	N/A	0.447	-0.816
Role of IL-17F in Allergic Inflammatory Airway Diseases	-1.633	N/A	0	1	-0.447	N/A	N/A	-0.447
Inhibition of Matrix Metalloproteases	N/A	-1.134	1.342	1	N/A	N/A	N/A	N/A
Response of EIF2AK1 (HRI) to heme deficiency	N/A	1	N/A	N/A	1	0	N/A	1.342
Regulation of the Epithelial Mesenchymal Transition in Development Pathway	-0.378	1.342	0.447	1.134	N/A	0	N/A	0
Activation of kainate receptors upon glutamate binding	N/A	N/A	1	2.236	N/A	N/A	N/A	N/A
Intrinsic Prothrombin Activation Pathway	0	-1	N/A	N/A	N/A	-2.236	N/A	0
Synthesis, secretion, and deacylation of Ghrelin	N/A	N/A	N/A	N/A	2	N/A	-1.134	N/A
Semaphorin Neuronal Repulsive Signaling Pathway	-0.5	0.209	0.655	-0.471	-0.775	0	-0.229	0.258
Airway Inflammation in Asthma	-2	N/A	N/A	N/A	-1	N/A	N/A	N/A
WNT/β-catenin Signaling	-0.258	-0.229	0.243	-0.258	-0.277	-0.471	-0.577	-0.577
Lipid Antigen Presentation by CD1	N/A	N/A	-1.89	N/A	N/A	N/A	N/A	1
Inhibition of Angiogenesis by TSP1	N/A	2	0.378	0.447	N/A	0	N/A	N/A
Incretin synthesis, secretion, and inactivation	N/A	N/A	N/A	N/A	2	N/A	-0.816	N/A
Interleukin-7 signaling	0	1	0	0.816	N/A	N/A	1	0
Differential Regulation of Cytokine Production in Macrophages and T Helper Cells by IL-17A and IL-17F	-1.414	N/A	-0.378	N/A	0.447	N/A	N/A	-0.447
Growth hormone receptor signaling	-0.447	N/A	0.816	0.378	N/A	N/A	N/A	1
GPCR-Mediated Integration of Enteroendocrine Signaling Exemplified by an L Cell	1	N/A	0	-0.816	N/A	-0.707	N/A	N/A
Cytotoxic T Lymphocyte-mediated Apoptosis of Target Cells	N/A	N/A	-2.449	N/A	N/A	N/A	N/A	N/A
Inflammasome pathway	-2.449	N/A	N/A	N/A	N/A	N/A	N/A	N/A
Toll-like Receptor Cascades	-2.449	N/A	N/A	N/A	N/A	N/A	N/A	N/A
Platelet Adhesion to exposed collagen	0	-1	0	1	0	-0.447	N/A	N/A
GP1b-IX-V activation signalling	N/A	-1.342	N/A	N/A	N/A	-1	N/A	N/A
OX40 Signaling Pathway	-0.447	N/A	-0.816	-1	N/A	N/A	N/A	N/A
Endoplasmic Reticulum Stress Pathway	N/A	N/A	N/A	N/A	N/A	N/A	-2.236	N/A
Unfolded Protein Response (UPR)	N/A	N/A	N/A	N/A	N/A	N/A	-2.236	N/A
RHO GTPases activate KTN1	N/A	N/A	N/A	N/A	N/A	N/A	2.236	N/A
Synthesis of Lipoxins (LX)	N/A	N/A	N/A	-2	N/A	N/A	N/A	N/A
TRAIL signaling	N/A	2	N/A	N/A	N/A	N/A	N/A	N/A
Metabolism of Angiotensinogen to Angiotensins	-1	N/A	N/A	-1	N/A	N/A	N/A	N/A
Interleukin-1 processing	-2	N/A	N/A	N/A	N/A	N/A	N/A	N/A
SPINK1 Pancreatic Cancer Pathway	0	N/A	-1	-1	N/A	0	N/A	0
Signal regulatory protein family interactions	-2	N/A	N/A	N/A	N/A	N/A	N/A	N/A
Caspase activation via Death Receptors in the presence of ligand	N/A	2	N/A	N/A	N/A	N/A	N/A	N/A
Platelet Aggregation (Plug Formation)	N/A	-1	N/A	N/A	N/A	-1	N/A	N/A
Oxytocin in Spinal Neurons Signaling Pathway	N/A	N/A	N/A	N/A	N/A	-1.89	N/A	N/A
Signaling by Type 1 Insulin-like Growth Factor 1 Receptor (IGF1R)	-1.342	N/A	N/A	N/A	N/A	N/A	N/A	N/A
Antiproliferative Role of TOB in T Cell Signaling	0	N/A	1.342	N/A	N/A	N/A	N/A	N/A
Synthesis of Prostaglandins (PG) and Thromboxanes (TX)	N/A	N/A	N/A	-1.342	N/A	N/A	N/A	N/A
TNFs bind their physiological receptors	N/A	N/A	N/A	N/A	N/A	N/A	-1.342	N/A
nNOS Signaling in Skeletal Muscle Cells	N/A	N/A	N/A	N/A	N/A	1	N/A	N/A
Metabolism of steroid hormones	N/A	N/A	N/A	N/A	N/A	N/A	1	N/A
Glutathione-mediated Detoxification	N/A	N/A	N/A	N/A	N/A	-1	N/A	N/A
Signaling by Leptin	N/A	N/A	N/A	1	N/A	N/A	N/A	N/A
Graft-versus-Host Disease Signaling	N/A	N/A	N/A	N/A	N/A	N/A	N/A	N/A
Superoxide Radicals Degradation	N/A	N/A	N/A	N/A	N/A	N/A	N/A	N/A
Primary Immunodeficiency Signaling	N/A	N/A	N/A	N/A	N/A	N/A	N/A	N/A
Germ Cell-Sertoli Cell Junction Signaling	N/A	N/A	N/A	N/A	N/A	N/A	N/A	N/A
Phagosome Maturation	N/A	N/A	N/A	N/A	N/A	N/A	N/A	N/A
Pathogenesis of Multiple Sclerosis	N/A	N/A	N/A	N/A	N/A	N/A	N/A	N/A
RHO GTPases Activate Rhotekin and Rhophilins	N/A	N/A	N/A	N/A	N/A	N/A	N/A	N/A
Aryl hydrocarbon receptor signalling	N/A	N/A	N/A	N/A	N/A	N/A	N/A	N/A
B Cell Development	N/A	N/A	N/A	N/A	N/A	N/A	N/A	N/A
MSP-RON Signaling Pathway	N/A	N/A	N/A	N/A	N/A	N/A	N/A	N/A
IL-17A Signaling in Gastric Cells	N/A	N/A	N/A	N/A	N/A	N/A	N/A	N/A
Serine biosynthesis	N/A	N/A	N/A	N/A	N/A	N/A	N/A	N/A
Prostanoid Biosynthesis	N/A	N/A	N/A	N/A	N/A	N/A	N/A	N/A
Axonal Guidance Signaling	N/A	N/A	N/A	N/A	N/A	N/A	N/A	N/A
Role of JAK1, JAK2 and TYK2 in Interferon Signaling	N/A	N/A	N/A	N/A	N/A	N/A	N/A	N/A
Tight Junction Signaling	N/A	N/A	N/A	N/A	N/A	N/A	N/A	N/A
Adenine and Adenosine Salvage I	N/A	N/A	N/A	N/A	N/A	N/A	N/A	N/A
Glucocorticoid Receptor Signaling	N/A	N/A	N/A	N/A	N/A	N/A	N/A	N/A
Allograft Rejection Signaling	N/A	N/A	N/A	N/A	N/A	N/A	N/A	N/A
Salvage Pathways of Pyrimidine Deoxyribonucleotides	N/A	N/A	N/A	N/A	N/A	N/A	N/A	N/A
Maturity Onset Diabetes of Young (MODY) Signaling	N/A	N/A	N/A	N/A	N/A	N/A	N/A	N/A
Passive transport by Aquaporins	N/A	N/A	N/A	N/A	N/A	N/A	N/A	N/A
Airway Pathology in Chronic Obstructive Pulmonary Disease	N/A	N/A	N/A	N/A	N/A	N/A	N/A	N/A
T Helper Cell Differentiation	N/A	N/A	N/A	N/A	N/A	N/A	N/A	N/A
Clathrin-mediated Endocytosis Signaling	N/A	N/A	N/A	N/A	N/A	N/A	N/A	N/A
Hepatic Fibrosis / Hepatic Stellate Cell Activation	N/A	N/A	N/A	N/A	N/A	N/A	N/A	N/A
Pyruvate Fermentation to Lactate	N/A	N/A	N/A	N/A	N/A	N/A	N/A	N/A
Cellular hexose transport	N/A	N/A	N/A	N/A	N/A	N/A	N/A	N/A
Autoimmune Thyroid Disease Signaling	N/A	N/A	N/A	N/A	N/A	N/A	N/A	N/A
Melatonin Degradation II	N/A	N/A	N/A	N/A	N/A	N/A	N/A	N/A
Extrinsic Prothrombin Activation Pathway	N/A	N/A	N/A	N/A	N/A	N/A	N/A	N/A
POU5F1 (OCT4), SOX2, NANOG activate genes related to proliferation	N/A	N/A	N/A	N/A	N/A	N/A	N/A	N/A
Semaphorin Signaling in Neurons	N/A	N/A	N/A	N/A	N/A	N/A	N/A	N/A
rRNA processing	N/A	N/A	N/A	N/A	N/A	N/A	N/A	N/A
Agranulocyte Adhesion and Diapedesis	N/A	N/A	N/A	N/A	N/A	N/A	N/A	N/A
GABA synthesis, release, reuptake and degradation	N/A	N/A	N/A	N/A	N/A	N/A	N/A	N/A
Antimicrobial peptides	N/A	N/A	N/A	N/A	N/A	N/A	N/A	N/A
Activation of Matrix Metalloproteinases	N/A	N/A	N/A	N/A	N/A	N/A	N/A	N/A
Iron homeostasis signaling pathway	N/A	N/A	N/A	N/A	N/A	N/A	N/A	N/A
Surfactant metabolism	N/A	N/A	N/A	N/A	N/A	N/A	0	N/A
Granulocyte Adhesion and Diapedesis	N/A	N/A	N/A	N/A	N/A	N/A	N/A	N/A
Role of Cytokines in Mediating Communication between Immune Cells	N/A	N/A	N/A	N/A	N/A	N/A	N/A	N/A
POU5F1 (OCT4), SOX2, NANOG repress genes related to differentiation	N/A	N/A	N/A	N/A	N/A	N/A	N/A	N/A
Th1 and Th2 Activation Pathway	N/A	N/A	N/A	N/A	N/A	N/A	N/A	N/A
Systemic Lupus Erythematosus Signaling	N/A	N/A	N/A	N/A	N/A	N/A	N/A	N/A
Formaldehyde Oxidation II (Glutathione-dependent)	N/A	N/A	N/A	N/A	N/A	N/A	N/A	N/A
Leukotriene Biosynthesis	N/A	N/A	N/A	0	N/A	0	N/A	N/A
Neurotransmitter uptake and metabolism In glial cells	N/A	N/A	N/A	N/A	N/A	N/A	N/A	N/A
Defensins	N/A	N/A	N/A	N/A	N/A	N/A	N/A	N/A
Role of IL-17A in Arthritis	N/A	N/A	N/A	N/A	N/A	N/A	N/A	N/A
Altered T Cell and B Cell Signaling in Rheumatoid Arthritis	N/A	N/A	N/A	N/A	N/A	N/A	N/A	N/A
Glutamate Receptor Signaling	N/A	N/A	N/A	N/A	N/A	N/A	N/A	N/A
Regulation of NFE2L2 gene expression	N/A	N/A	N/A	N/A	N/A	N/A	N/A	N/A
Regulation of the Epithelial-Mesenchymal Transition Pathway	N/A	N/A	N/A	N/A	N/A	N/A	N/A	N/A
Hematopoiesis from Pluripotent Stem Cells	N/A	N/A	N/A	N/A	N/A	N/A	N/A	N/A
Role of Osteoblasts, Osteoclasts and Chondrocytes in Rheumatoid Arthritis	N/A	N/A	N/A	N/A	N/A	N/A	N/A	N/A
NADH Repair	N/A	N/A	N/A	N/A	N/A	N/A	N/A	N/A
