# Supplementary material for: Big data analytics and scRNA-seq in human aortic aneurysms and dissections: role of endothelial MerTK
Source: Theranostics. 2025 Jan 1;15(1):202–15. doi: 10.7150/thno.103851 (PMC11667232; doi:10.7150/thno.103851)
Supplement: Supplementary file 1 — Supplementary information. [file thnov15p0202s1.zip › 5-Comparision analysis/Diseases and bio functions (z-3)-comparision in EC 8 groups.xls]

## Sheet: Sheet0
© 2000-2024 QIAGEN. All rights reserved.
Diseases and Bio Functions	100- aortic aneurysm [ascending aorta] NA 22082	106- aortic aneurysm [ascending aorta] NA 22088	104- aortic aneurysm [ascending aorta] NA 22086	101- aortic aneurysm [ascending aorta] NA 22083	103- aortic aneurysm [ascending aorta] NA 22085	102- aortic aneurysm [ascending aorta] NA 22084	105- aortic aneurysm [ascending aorta] NA 22087	107- aortic aneurysm [ascending aorta] NA 22089
Organismal death	-3.096	-7.746	-10.819	-9.562	-9.544	-3.331	-9.116	-8.757
Cell movement	-0.743	5.132	6.136	6.307	3.769	2.982	5.769	4.283
Microtubule dynamics	2.403	2.534	7	6.336	3.721	2.611	5.008	5.372
Migration of cells	-0.469	5.218	5.792	6.091	3.842	3.008	5.604	4.31
Organization of cytoplasm	2.007	2.417	7.069	6.578	3.112	2.247	4.668	4.8
Organization of cytoskeleton	2.021	2.41	7.066	6.574	3.112	2.24	4.667	4.8
Cell movement of tumor cell lines	-0.207	4.266	5.899	6.486	3.897	2.524	5.496	4.041
Migration of tumor cell lines	-0.046	3.85	5.731	6.353	4.212	2.093	5.51	4.379
Invasion of tumor cell lines	0.839	3.349	5.957	6.135	4.364	2.02	4.79	4.716
Invasion of cells	0.888	3.673	6.03	5.889	4.182	2.364	4.406	4.563
Cell survival	-0.518	4.714	5.737	4.227	4.976	2.114	4.193	4.939
Migration of endothelial cells	2.433	3.216	5.325	4.616	3.84	1.878	4.567	4.152
Cell proliferation of tumor cell lines	-0.036	3.391	6.2	4.743	4.683	3.353	3.762	3.778
Migration of carcinoma cell lines	1.093	3.271	5.281	5.573	4.074	1.149	4.969	4.094
Cell movement of endothelial cells	2.134	3.095	5.417	4.551	3.791	1.752	4.764	3.96
Cell viability	-0.508	4.263	5.4	3.965	4.717	1.807	4.095	4.674
Apoptosis	-0.859	-3.446	-6.066	-3.721	-4.895	-2.849	-2.665	-4.359
Bleeding	-1.786	-3.083	-4.971	-5.924	-4.339	-1.133	-4.145	-3.381
Advanced malignant tumor	1.519	3.344	4.933	4.806	3.417	1.507	4.597	4.051
Invasive cancer	1.525	3.212	4.95	4.786	3.483	1.333	4.658	4.013
Cell movement of carcinoma cell lines	0.783	3.226	5.001	5.638	3.902	1.009	4.714	3.675
Invasive tumor	1.517	3.205	4.943	4.779	3.475	1.321	4.651	4.005
Metastasis	1.47	3.291	4.869	4.756	3.401	1.507	4.583	3.98
Angiogenesis	1.307	3.396	4.816	4.806	3.218	2.089	4.27	3.059
Formation of cellular protrusions	1.51	1.901	6.173	5.706	N/A	1.756	4.796	4.753
Viral Infection	2.124	2.323	N/A	4.445	6.181	N/A	5.806	5.642
Edema	-1.61	-3.576	-4.031	-3.643	-3.509	-2.132	-3.75	-3.908
Metastasis of tumor cell lines	1.306	2.504	4.646	4.282	2.603	1.554	4.37	3.646
Necrosis	-1.252	-2.036	-4.706	-2.572	-5.235	-0.959	-3.091	-4.537
Apoptosis of tumor cell lines	-1.28	-2.354	-4.515	-2.441	-4.232	-2.905	-2.196	-3.642
Non-malignant disorder	-3.048	-1.984	-2.788	-3.339	-3.585	-1.898	-2.454	-4.118
Vasculogenesis	1.398	2.732	4.407	3.928	3.144	1.455	3.615	2.366
Tubulation of cells	2.193	1.718	4.434	3.49	2.889	0.865	3.802	2.85
Tubulation of endothelial cells	2.124	2.051	4.449	3.11	2.463	1.179	3.994	2.52
Cell death of tumor cell lines	-1.108	-1.645	-4.669	-2.617	-4.068	-2.269	-1.798	-3.52
Cardiomyopathy	-1.491	-2.281	-3.698	-2.677	-3.473	-1.901	-2.387	-3.433
Interaction of tumor cell lines	0.972	2.28	3.612	4.397	2.747	0.666	4.128	2.53
Neoplasia of breast cancer cell lines	1.253	1.198	3.359	3.499	2.727	1.814	4.056	3.407
Cell death of osteosarcoma cells	N/A	N/A	N/A	N/A	-7.348	N/A	-6.856	-6.928
Cell movement of breast cancer cell lines	1.541	1.938	3.909	3.323	2.89	0.687	3.944	2.855
Cell transformation	0.959	2.756	4.816	4.509	2.387	1.966	3.293	N/A
Quantity of cells	0.038	4.438	3.018	3.578	1.959	2.971	2.894	1.762
Metastasis of cells	1.218	2.605	4.829	4.302	2.518	1.449	N/A	3.555
Invasion of breast cancer cell lines	0.916	2.597	3.777	3.458	2.535	0.709	3.465	2.981
Tubulation of vascular endothelial cells	1.545	2.679	4.19	2.733	2.002	1.844	3.138	2.189
Binding of tumor cell lines	0.76	2.256	3.457	4.162	2.564	0.632	3.952	2.28
Neoplasia of cells	1.138	2.765	4.864	4.399	1.837	1.568	3.412	N/A
Neoplasia of tumor cell lines	0.805	1.753	4.271	3.548	1.827	1.382	3.35	3.019
Cancer of cells	1.09	3.305	5.034	4.718	N/A	1.757	4.016	N/A
Migration of breast cancer cell lines	N/A	1.958	3.871	3.518	2.597	0.759	3.48	2.556
Growth of lesion	-1.497	1.713	2.935	2.755	3.022	1.432	2.703	2.659
Branching of cells	2.399	2.296	4.149	3.867	N/A	1.465	4.346	N/A
Development of neurons	2.153	2.276	4.435	4.476	N/A	0.835	4.25	N/A
Benign lesion	-1.81	-2.136	-1.426	-2.069	-2.886	-2.546	-1.864	-3.507
Invasion of carcinoma cell lines	0.064	1.659	3.974	3.512	2.721	-0.061	3.205	3.006
Recruitment of phagocytes	-1.69	4.925	2.381	2.521	-0.382	3.088	3.024	-0.179
Recruitment of myeloid cells	-1.828	5.03	2.2	2.482	-0.299	3.136	3.193	-0.01
Leukocyte migration	-1.541	4.445	2.384	2.586	0.138	2.835	3.304	0.93
Recruitment of leukocytes	-1.971	4.896	2.419	2.145	-0.638	3.046	3.027	-0.018
Development of neural cells	1.625	2.361	4.55	4.435	N/A	0.892	4.139	N/A
Proliferation of neural cells	0.854	2.501	4.042	4.085	N/A	-0.008	3.972	2.443
Homing of cells	-1.618	3.036	2.779	2.659	0.03	2.222	4.327	1.164
Assembly of organelle	1.805	0.668	3.724	3.659	N/A	0.74	3.689	3.436
Neuritogenesis	2.173	2.121	4.41	4.199	N/A	0.908	3.87	N/A
Infection by RNA virus	1.577	N/A	N/A	N/A	5.445	N/A	5.586	4.933
Proliferation of blood cells	0.536	3.671	1.777	2.129	1.899	3.783	1.889	1.804
Migration of vascular endothelial cells	0.255	2.184	3.385	2.438	2.815	1.198	2.885	2.172
Proliferation of neuronal cells	1.407	1.483	4.057	4.223	N/A	-0.406	3.39	2.358
Formation of muscle	1.464	1.529	4.041	2.319	N/A	2.057	2.434	3.386
Proliferation of lymphatic system cells	0.931	3.328	1.978	2.638	1.323	3.669	1.242	2.115
Chemotaxis	-1.579	2.936	2.884	2.552	-0.281	1.753	4.21	0.997
Quantity of lymphocytes	-0.985	4.562	1.035	2.814	2.241	3.772	1.109	0.67
Cell movement of granulocytes	-0.759	4.527	2.624	2.254	-0.058	2.599	3.009	1.154
Recruitment of cells	-2.123	4.653	2.239	2.024	-0.244	2.343	3.271	0.076
Binding of connective tissue cells	1.998	-0.563	4.002	3.698	N/A	-0.31	3.584	2.784
Quantity of lymphatic system cells	-0.781	4.256	1.101	2.919	2.441	3.465	1.245	0.693
Fibrogenesis	0.857	0.888	3.399	3.892	1.661	0.282	3.372	2.457
Morphogenesis of neurons	2.173	2.121	4.41	4.199	N/A	N/A	3.87	N/A
Necrosis of tumor	-1.345	-0.478	-1.208	N/A	-4.617	N/A	-4.009	-5.095
Formation of vessel	0.898	3.558	2.58	1.854	2.09	0.57	3.346	1.784
Formation of filaments	1.168	0.356	3.279	3.666	1.858	0.174	3.469	2.577
Adhesion of tumor cell lines	0.316	2.301	2.461	3.111	2.456	-0.343	3.565	1.771
Movement of vascular endothelial cells	0.125	2.277	3.229	2.231	2.441	1.069	2.938	1.775
Cell proliferation of carcinoma cell lines	-0.202	2.505	N/A	3.502	3.49	0.771	3.068	2.541
Cell death of tumor cells	N/A	-0.406	-1.293	N/A	-4.879	N/A	-4.055	-5.342
Sprouting	1.628	1.489	3.981	3.558	N/A	1.335	3.765	N/A
Recruitment of granulocytes	-2.241	4.19	1.641	1.585	-0.956	2.241	2.555	-0.33
Attachment of cells	2.077	-0.115	3.349	3.763	2.465	0.865	N/A	3.098
Transmigration of mononuclear leukocytes	0.428	3.16	1.831	2.82	1.765	1.94	2.415	1.295
Cell movement of leukocytes	-1.556	3.565	2.031	2.196	0.219	2.306	2.817	0.828
Cellular homeostasis	-2.458	3.605	1.777	2.194	1.513	1.634	1.898	0.406
Development of head	2.477	2.663	3.544	3.724	N/A	0.611	N/A	2.461
Cell movement of mononuclear leukocytes	-1.267	2.898	1.598	2.588	0.797	2.034	3.275	0.968
Quantity of mononuclear leukocytes	-1.197	4.194	1.051	2.822	1.595	3.513	0.761	0.265
Development of body axis	2.359	2.76	3.415	3.588	N/A	0.719	N/A	2.461
Cell-cell contact	0.417	2.328	2.535	2.232	3.233	0.647	2.269	1.602
Development of connective tissue cells	0.419	3.597	2.186	1.819	0.797	2.173	2.568	1.561
Inflammatory response	-1.782	3.144	1.373	1.096	-1.996	1.549	3.193	-0.914
Recruitment of neutrophils	-2.002	3.901	1.962	1.627	-0.895	2.155	2.129	-0.361
Migration of myeloid cells	-1.208	2.895	2.855	2.456	0.093	1.513	3.005	0.994
Cell movement of neutrophils	-1.094	4.195	2.221	2.161	-0.213	1.948	2.637	0.519
Formation of focal adhesions	N/A	1.868	3.511	2.581	N/A	1.37	3.191	2.44
Cell movement of myeloid cells	-0.951	3.639	2.204	1.717	-0.492	2.341	2.911	0.68
Recruitment of blood cells	-2.228	4.788	2.26	1.858	-0.707	2.834	N/A	-0.175
Hematopoiesis of mononuclear leukocytes	-2.362	3.621	0.978	2.791	2.027	1.626	1.14	0.073
Chemotaxis of leukocytes	-1.901	2.94	1.019	1.808	-1.47	1.638	3.6	0.231
Adhesion of immune cells	-2.772	3.726	0.789	2.396	-0.184	1.536	2.669	-0.534
Adhesion of blood cells	-2.635	3.748	1.045	2.464	-0.169	1.506	2.534	-0.492
Homing of blood cells	-1.891	3.155	0.876	1.91	-1.196	1.766	3.388	0.379
Formation of blood vessel	N/A	3.172	2.626	1.591	2.1	0.306	3.068	1.58
Chemotaxis of myeloid cells	-1.884	3.09	0.907	1.474	-1.559	1.944	3.15	-0.367
Cell death of cancer cells	N/A	N/A	N/A	N/A	-5.053	N/A	-4.063	-5.256
Function of muscle	2.067	1.914	2.982	3.259	N/A	0.944	3.197	N/A
Binding of leukocytes	-3.204	3.809	0.475	1.912	-0.209	1.343	2.483	-0.911
T cell development	-1.951	3.833	0.986	2.96	1.938	N/A	1.792	0.803
Homeostasis of blood cells	-1.89	3.957	1.039	2.95	2.146	N/A	1.427	0.809
Homing of leukocytes	-1.975	3.06	0.793	1.825	-1.286	1.673	3.3	0.29
Quantity of blood cells	-1.838	3.81	1.109	1.752	0.621	3.31	1.259	-0.483
Binding of blood cells	-2.808	3.907	0.789	2.135	0.029	1.278	2.522	-0.71
Lymphopoiesis	-2.217	3.36	0.875	2.908	1.799	1.724	0.847	0.428
Proliferation of hematopoietic progenitor cells	1.374	N/A	2.844	3.057	2.627	N/A	2.743	1.463
Inflammation of organ	-1.002	-1.239	-1.809	-1.791	-2.109	-1.071	-1.656	-3.402
Leukopoiesis	-2.269	3.689	1.305	2.409	1.216	1.385	1.616	-0.114
T cell homeostasis	-1.969	3.837	0.986	2.969	1.999	N/A	1.385	0.773
Organization of actin cytoskeleton	1.073	1.455	2.761	3.477	0.246	0.827	1.863	2.183
Cell movement of phagocytes	-1.544	3.268	2.042	1.755	0.056	1.632	2.897	0.657
Cell movement of lung cancer cell lines	N/A	2.597	N/A	2.939	2.257	N/A	3.223	2.791
Homeostasis of leukocytes	-1.968	3.867	0.957	2.868	2.047	N/A	1.336	0.713
Quantity of leukocytes	-1.806	4.242	0.88	1.473	0.585	3.469	0.746	-0.542
Growth of neurites	1.282	1.554	3.755	3.734	N/A	0.016	3.28	N/A
Apoptosis of blood cells	-0.013	-3.67	-3.37	-1.77	-1.367	-2.323	-0.253	-0.792
Transmigration of cells	-1.26	2.413	1.668	3.255	0.926	0.906	2.185	0.901
Cell movement of leukemia cell lines	-0.798	2.598	1.529	2.39	0.967	0.38	3.763	0.894
Activation of cells	-1.394	3.267	1.621	1.119	0.354	1.949	2.824	-0.771
Wound	1.298	-0.205	3.066	2.887	1.723	-0.183	2.543	1.298
Proliferation of immune cells	0.077	3.016	1.08	1.641	1.273	3.359	1.249	1.486
Inflammation of absolute anatomical region	-1.381	-0.741	-1.753	-2.156	-1.569	-1.108	-1.33	-3.108
Migration of vascular cells	-0.503	1.033	3.055	2.407	1.957	-0.11	2.654	1.281
Quantity of T lymphocytes	-1.03	4.24	0.155	1.984	1.405	3.044	1.038	0.095
Development of benign tumor	N/A	-1.672	-1.253	-1.853	-1.58	-1.851	-1.338	-3.268
Binding of myeloid cells	-1.606	4.071	0.929	2.001	-0.105	1.576	1.871	-0.238
Myocardial dysfunction	-0.048	-1.616	-1.279	0.705	-3.322	-1.531	-2.539	-1.283
Shape change of neurons	N/A	N/A	3.587	3.638	N/A	1.004	4.088	N/A
Cellular infiltration by granulocytes	0.08	3.568	1.96	1.845	0.016	2.609	1.879	0.333
Branching of neurons	N/A	N/A	3.587	3.638	N/A	1.004	3.956	N/A
Binding of professional phagocytic cells	-2.403	3.361	0.573	1.413	-0.81	1.596	1.223	-0.789
Activation of mononuclear leukocytes	-3.52	2.366	-0.768	-0.544	-0.814	1.086	1.007	-2.016
Interaction of mononuclear leukocytes	-2.115	2.924	0.632	2.323	0.325	0.128	3.316	-0.357
Migration of blood cells	N/A	4.411	2.333	2.561	N/A	2.81	N/A	N/A
Metastasis of breast cancer cell lines	N/A	1.056	N/A	N/A	2.643	1.013	4.234	3.11
Benign solid tumor	-1.181	-0.738	-0.873	-1.255	-1.666	-1.679	-1.123	-3.448
Polarization of cells	-1.305	1.617	1.452	2.6	1.277	0.291	3.185	-0.197
Adhesion of connective tissue cells	N/A	-0.457	3.846	3.483	N/A	-0.867	3.269	N/A
Development of cytoplasm	0.105	-0.392	2.612	3.359	N/A	-0.342	2.981	2.076
Activation of lymphocytes	-3.534	2.018	-0.797	-0.515	-0.991	1.24	0.656	-2.002
Outgrowth of cells	N/A	1.028	3.502	3.59	N/A	-0.692	2.896	N/A
Orientation of cells	-1.32	1.528	1.389	2.502	1.255	0.093	3.295	-0.232
Formation of cytoskeleton	0.165	-0.508	2.587	3.276	N/A	-0.498	2.587	1.917
Perinatal death	N/A	N/A	-6.21	-5.227	N/A	N/A	N/A	N/A
Outgrowth of neurites	N/A	1.374	3.644	3.486	N/A	-0.102	2.827	N/A
Infiltration by neutrophils	-0.04	3.572	1.848	1.875	-0.073	2.083	1.827	0.065
Apoptosis of leukocytes	0.438	-3.315	-2.744	-1.575	-1.032	-2.117	0.035	-0.082
Migration of lung cancer cell lines	N/A	2.568	N/A	N/A	2.466	N/A	3.491	2.793
Formation of actin filaments	0.232	0.04	2.668	3.38	N/A	-0.479	2.632	1.859
Infection of mammalia	2.034	-3.13	-0.757	-1.676	-1.535	N/A	-1.961	-0.095
Outgrowth of neurons	N/A	1.231	3.573	3.353	N/A	-0.286	2.743	N/A
Adhesion of myeloid cells	-0.96	3.538	0.8	1.849	-0.428	1.77	1.223	0.519
Adhesion of phagocytes	-1.343	3.029	0.73	1.584	-0.946	1.826	1.176	0.11
Engulfment of leukocytes	-3.496	2.503	0.804	1.65	N/A	N/A	N/A	-2.178
Ventricular dysfunction	0.156	N/A	-1.134	0.883	-3.02	-1.575	-2.779	-1.073
Cell spreading	-1.687	-1.428	3.245	2.052	N/A	-2.171	N/A	N/A
Internalization by tumor cell lines	-0.744	N/A	2.625	3.009	N/A	N/A	2.77	0.962
Activation of T lymphocytes	-3.059	1.575	-1.31	-0.165	-0.942	0.907	0.477	-1.584
Cell proliferation of breast cancer cell lines	N/A	0.826	3.328	1.666	1.83	N/A	2.159	N/A
Migration of melanoma cell lines	N/A	N/A	1.826	3.279	0.65	N/A	2.618	1.399
Cell movement of melanoma cell lines	N/A	0.691	2.346	3.536	N/A	-0.334	2.758	N/A
Adhesion of mononuclear leukocytes	-0.706	N/A	1.128	3.083	0.416	N/A	3.494	0.731
Advanced stage tumor	N/A	N/A	4.933	N/A	N/A	N/A	4.597	N/A
Engulfment of cells	-3.196	1.734	2.129	N/A	N/A	N/A	2.381	-0.086
Endocytosis	-2.921	N/A	2.639	N/A	N/A	N/A	3.148	0.517
Adhesion of lymphatic system cells	-0.285	N/A	1.144	3.102	0.649	N/A	3.077	0.925
Activation of granulocytes	-0.402	2.318	N/A	N/A	1.759	N/A	3.76	-0.748
Binding of lymphatic system cells	-0.894	N/A	0.889	3.009	0.326	0.517	2.976	0.313
Immune response of cells	-3.111	1.582	0.453	0.916	-0.787	0.582	0.465	-1.019
Engulfment of antigen presenting cells	-3.318	2.402	0.788	N/A	N/A	N/A	N/A	-2.328
Activation of neutrophils	-0.521	2.283	N/A	N/A	1.494	N/A	3.505	-0.988
Binding of granulocytes	-1.117	3.074	-0.147	0.91	-0.517	1.797	0.906	-0.279
Metabolism of protein	N/A	N/A	N/A	N/A	3.011	N/A	2.338	3.398
Growth of vessel	0.454	0.785	3.202	2.538	0.295	0.264	0.791	0.326
Benign oral disorder	-1.797	N/A	-3.221	N/A	N/A	N/A	-1.801	-1.67
Function of cardiac muscle	N/A	N/A	3.302	2.965	N/A	2.192	N/A	N/A
Adhesion of lymphocytes	N/A	N/A	0.807	3.027	0.433	N/A	2.971	0.946
Binding of mononuclear leukocytes	-1.712	N/A	0.585	2.28	0.235	N/A	3.213	-0.081
Response of myeloid cells	-3.003	N/A	0.952	2.2	0.305	N/A	0.59	-0.943
Growth of blood vessel	0.274	0.269	3.118	2.362	0.389	-0.218	0.956	0.22
Seizures	3.146	-0.143	N/A	1.241	N/A	0.427	0.921	1.918
Quantity of lymphoid cells	N/A	4.368	1.101	N/A	2.295	N/A	N/A	N/A
Hypersensitive reaction	-3.23	-0.2	-0.541	-0.714	-1.039	-0.096	0.12	-1.653
Seizure disorder	3.169	0.036	N/A	1.04	N/A	0.398	0.921	1.918
Cell viability of tumor cell lines	N/A	N/A	N/A	N/A	4.024	N/A	3.42	N/A
Replication of virus	N/A	N/A	N/A	N/A	3.498	N/A	3.849	N/A
Cell movement of blood cells	-1.628	N/A	2.427	N/A	N/A	N/A	3.275	N/A
Extension of cellular protrusions	N/A	N/A	2.991	4.22	N/A	N/A	N/A	N/A
Congenital anomaly of cardiovascular system	N/A	-2.749	-4.077	N/A	N/A	N/A	N/A	N/A
Attraction of cells	-3.062	N/A	-0.286	N/A	-1.358	N/A	N/A	-1.679
Engulfment of phagocytes	-3.082	N/A	0.896	N/A	N/A	N/A	0.283	-1.999
Migration of neural cells	N/A	N/A	3.301	2.02	N/A	-0.824	N/A	N/A
Binding of polysaccharide	-3.36	N/A	N/A	N/A	N/A	-0.947	N/A	-1.83
Abnormal morphology of head	-2.602	N/A	N/A	-3.477	N/A	N/A	N/A	N/A
Metabolism of macromolecule	N/A	N/A	N/A	N/A	3.405	N/A	2.57	N/A
Internalization of cells	-3.806	N/A	0.799	N/A	N/A	N/A	1.306	N/A
Cell death of tumor	-1.328	N/A	N/A	N/A	-4.497	N/A	N/A	N/A
Tubulation of epithelial tissue	1.975	N/A	N/A	N/A	N/A	N/A	3.787	N/A
Phagocytosis of cells	-3.411	N/A	0.584	N/A	N/A	N/A	0.692	-1.072
Phagocytosis by macrophages	-3.105	N/A	N/A	N/A	0.475	N/A	N/A	-1.957
Activation of lymphatic system cells	-3.512	N/A	N/A	N/A	N/A	N/A	N/A	-1.896
Mitogenesis	N/A	N/A	3.383	2.007	N/A	N/A	N/A	N/A
Phagocytosis of leukocytes	-3.153	N/A	N/A	N/A	0.319	N/A	N/A	-1.848
Shape change of tumor cell lines	N/A	N/A	3.02	2.274	N/A	N/A	N/A	N/A
Engulfment by macrophages	-3.069	N/A	N/A	N/A	N/A	N/A	N/A	-1.927
Size of body	N/A	N/A	N/A	4.925	N/A	N/A	N/A	N/A
Cell death of malignant tumor	N/A	N/A	N/A	N/A	-4.915	N/A	N/A	N/A
Benign Tumors	N/A	N/A	N/A	N/A	-1.666	N/A	N/A	-3.086
Phagocytosis	-3.529	N/A	N/A	N/A	N/A	N/A	0.903	N/A
Branching of neurites	N/A	N/A	N/A	N/A	N/A	N/A	4.382	N/A
Shape change of neurites	N/A	N/A	N/A	N/A	N/A	N/A	4.374	N/A
Cell proliferation of colorectal cancer cell lines	N/A	N/A	N/A	N/A	4.373	N/A	N/A	N/A
Cell viability of blood cells	-3.025	N/A	0.343	0.058	N/A	N/A	0.49	-0.373
Protein kinase cascade	N/A	N/A	N/A	4.159	N/A	N/A	N/A	N/A
Neonatal death	N/A	N/A	N/A	-4.062	N/A	N/A	N/A	N/A
Engulfment of blood cells	-3.955	N/A	N/A	N/A	N/A	N/A	N/A	N/A
Abnormal morphology of urinary system	-0.418	N/A	-3.076	N/A	N/A	0.003	N/A	-0.424
Engulfment of myeloid cells	-3.919	N/A	N/A	N/A	N/A	N/A	N/A	N/A
Degranulation of leukocytes	-3.003	N/A	N/A	N/A	-0.84	N/A	N/A	N/A
Phagocytosis of myeloid cells	-3.765	N/A	N/A	N/A	N/A	N/A	N/A	N/A
Phagocytosis of blood cells	-3.657	N/A	N/A	N/A	N/A	N/A	N/A	N/A
Activation of lymphoid cells	-3.602	N/A	N/A	N/A	N/A	N/A	N/A	N/A
MAPKKK cascade	N/A	N/A	N/A	3.521	N/A	N/A	N/A	N/A
Shape change of axons	N/A	N/A	N/A	N/A	N/A	N/A	3.277	N/A
Proliferation of bone marrow cells	3.157	N/A	N/A	N/A	N/A	N/A	N/A	N/A

## Sheet: Sheet1
© 2000-2024 QIAGEN. All rights reserved.
Diseases and Bio Functions	100- aortic aneurysm [ascending aorta] NA 22082	106- aortic aneurysm [ascending aorta] NA 22088	104- aortic aneurysm [ascending aorta] NA 22086	101- aortic aneurysm [ascending aorta] NA 22083	103- aortic aneurysm [ascending aorta] NA 22085	102- aortic aneurysm [ascending aorta] NA 22084	105- aortic aneurysm [ascending aorta] NA 22087	107- aortic aneurysm [ascending aorta] NA 22089
Organismal death	-3.096	-7.746	-10.819	-9.562	-9.544	-3.331	-9.116	-8.757
Cell movement	-0.743	5.132	6.136	6.307	3.769	2.982	5.769	4.283
Microtubule dynamics	2.403	2.534	7	6.336	3.721	2.611	5.008	5.372
Migration of cells	-0.469	5.218	5.792	6.091	3.842	3.008	5.604	4.31
Organization of cytoplasm	2.007	2.417	7.069	6.578	3.112	2.247	4.668	4.8
Organization of cytoskeleton	2.021	2.41	7.066	6.574	3.112	2.24	4.667	4.8
Cell movement of tumor cell lines	-0.207	4.266	5.899	6.486	3.897	2.524	5.496	4.041
Migration of tumor cell lines	-0.046	3.85	5.731	6.353	4.212	2.093	5.51	4.379
Invasion of tumor cell lines	0.839	3.349	5.957	6.135	4.364	2.02	4.79	4.716
Invasion of cells	0.888	3.673	6.03	5.889	4.182	2.364	4.406	4.563
Cell survival	-0.518	4.714	5.737	4.227	4.976	2.114	4.193	4.939
Migration of endothelial cells	2.433	3.216	5.325	4.616	3.84	1.878	4.567	4.152
Cell proliferation of tumor cell lines	-0.036	3.391	6.2	4.743	4.683	3.353	3.762	3.778
Migration of carcinoma cell lines	1.093	3.271	5.281	5.573	4.074	1.149	4.969	4.094
Cell movement of endothelial cells	2.134	3.095	5.417	4.551	3.791	1.752	4.764	3.96
Cell viability	-0.508	4.263	5.4	3.965	4.717	1.807	4.095	4.674
Apoptosis	-0.859	-3.446	-6.066	-3.721	-4.895	-2.849	-2.665	-4.359
Bleeding	-1.786	-3.083	-4.971	-5.924	-4.339	-1.133	-4.145	-3.381
Advanced malignant tumor	1.519	3.344	4.933	4.806	3.417	1.507	4.597	4.051
Invasive cancer	1.525	3.212	4.95	4.786	3.483	1.333	4.658	4.013
Cell movement of carcinoma cell lines	0.783	3.226	5.001	5.638	3.902	1.009	4.714	3.675
Invasive tumor	1.517	3.205	4.943	4.779	3.475	1.321	4.651	4.005
Metastasis	1.47	3.291	4.869	4.756	3.401	1.507	4.583	3.98
Angiogenesis	1.307	3.396	4.816	4.806	3.218	2.089	4.27	3.059
Edema	-1.61	-3.576	-4.031	-3.643	-3.509	-2.132	-3.75	-3.908
Metastasis of tumor cell lines	1.306	2.504	4.646	4.282	2.603	1.554	4.37	3.646
Necrosis	-1.252	-2.036	-4.706	-2.572	-5.235	-0.959	-3.091	-4.537
Apoptosis of tumor cell lines	-1.28	-2.354	-4.515	-2.441	-4.232	-2.905	-2.196	-3.642
Non-malignant disorder	-3.048	-1.984	-2.788	-3.339	-3.585	-1.898	-2.454	-4.118
Vasculogenesis	1.398	2.732	4.407	3.928	3.144	1.455	3.615	2.366
Tubulation of cells	2.193	1.718	4.434	3.49	2.889	0.865	3.802	2.85
Tubulation of endothelial cells	2.124	2.051	4.449	3.11	2.463	1.179	3.994	2.52
Cell death of tumor cell lines	-1.108	-1.645	-4.669	-2.617	-4.068	-2.269	-1.798	-3.52
Cardiomyopathy	-1.491	-2.281	-3.698	-2.677	-3.473	-1.901	-2.387	-3.433
Interaction of tumor cell lines	0.972	2.28	3.612	4.397	2.747	0.666	4.128	2.53
Neoplasia of breast cancer cell lines	1.253	1.198	3.359	3.499	2.727	1.814	4.056	3.407
Cell movement of breast cancer cell lines	1.541	1.938	3.909	3.323	2.89	0.687	3.944	2.855
Quantity of cells	0.038	4.438	3.018	3.578	1.959	2.971	2.894	1.762
Invasion of breast cancer cell lines	0.916	2.597	3.777	3.458	2.535	0.709	3.465	2.981
Tubulation of vascular endothelial cells	1.545	2.679	4.19	2.733	2.002	1.844	3.138	2.189
Binding of tumor cell lines	0.76	2.256	3.457	4.162	2.564	0.632	3.952	2.28
Growth of lesion	-1.497	1.713	2.935	2.755	3.022	1.432	2.703	2.659
Benign lesion	-1.81	-2.136	-1.426	-2.069	-2.886	-2.546	-1.864	-3.507
Invasion of carcinoma cell lines	0.064	1.659	3.974	3.512	2.721	-0.061	3.205	3.006
Recruitment of phagocytes	-1.69	4.925	2.381	2.521	-0.382	3.088	3.024	-0.179
Recruitment of myeloid cells	-1.828	5.03	2.2	2.482	-0.299	3.136	3.193	-0.01
Leukocyte migration	-1.541	4.445	2.384	2.586	0.138	2.835	3.304	0.93
Recruitment of leukocytes	-1.971	4.896	2.419	2.145	-0.638	3.046	3.027	-0.018
Homing of cells	-1.618	3.036	2.779	2.659	0.03	2.222	4.327	1.164
Proliferation of blood cells	0.536	3.671	1.777	2.129	1.899	3.783	1.889	1.804
Migration of vascular endothelial cells	0.255	2.184	3.385	2.438	2.815	1.198	2.885	2.172
Proliferation of neuronal cells	1.407	1.483	4.057	4.223	N/A	-0.406	3.39	2.358
Formation of muscle	1.464	1.529	4.041	2.319	N/A	2.057	2.434	3.386
Proliferation of lymphatic system cells	0.931	3.328	1.978	2.638	1.323	3.669	1.242	2.115
Chemotaxis	-1.579	2.936	2.884	2.552	-0.281	1.753	4.21	0.997
Quantity of lymphocytes	-0.985	4.562	1.035	2.814	2.241	3.772	1.109	0.67
Cell movement of granulocytes	-0.759	4.527	2.624	2.254	-0.058	2.599	3.009	1.154
Recruitment of cells	-2.123	4.653	2.239	2.024	-0.244	2.343	3.271	0.076
Binding of connective tissue cells	1.998	-0.563	4.002	3.698	N/A	-0.31	3.584	2.784
Quantity of lymphatic system cells	-0.781	4.256	1.101	2.919	2.441	3.465	1.245	0.693
Fibrogenesis	0.857	0.888	3.399	3.892	1.661	0.282	3.372	2.457
Morphogenesis of neurons	2.173	2.121	4.41	4.199	N/A	N/A	3.87	N/A
Necrosis of tumor	-1.345	-0.478	-1.208	N/A	-4.617	N/A	-4.009	-5.095
Formation of vessel	0.898	3.558	2.58	1.854	2.09	0.57	3.346	1.784
Formation of filaments	1.168	0.356	3.279	3.666	1.858	0.174	3.469	2.577
Adhesion of tumor cell lines	0.316	2.301	2.461	3.111	2.456	-0.343	3.565	1.771
Movement of vascular endothelial cells	0.125	2.277	3.229	2.231	2.441	1.069	2.938	1.775
Cell proliferation of carcinoma cell lines	-0.202	2.505	N/A	3.502	3.49	0.771	3.068	2.541
Cell death of tumor cells	N/A	-0.406	-1.293	N/A	-4.879	N/A	-4.055	-5.342
Sprouting	1.628	1.489	3.981	3.558	N/A	1.335	3.765	N/A
Recruitment of granulocytes	-2.241	4.19	1.641	1.585	-0.956	2.241	2.555	-0.33
Attachment of cells	2.077	-0.115	3.349	3.763	2.465	0.865	N/A	3.098
Transmigration of mononuclear leukocytes	0.428	3.16	1.831	2.82	1.765	1.94	2.415	1.295
Cell movement of leukocytes	-1.556	3.565	2.031	2.196	0.219	2.306	2.817	0.828
Cellular homeostasis	-2.458	3.605	1.777	2.194	1.513	1.634	1.898	0.406
Development of head	2.477	2.663	3.544	3.724	N/A	0.611	N/A	2.461
Cell movement of mononuclear leukocytes	-1.267	2.898	1.598	2.588	0.797	2.034	3.275	0.968
Quantity of mononuclear leukocytes	-1.197	4.194	1.051	2.822	1.595	3.513	0.761	0.265
Development of body axis	2.359	2.76	3.415	3.588	N/A	0.719	N/A	2.461
Cell-cell contact	0.417	2.328	2.535	2.232	3.233	0.647	2.269	1.602
Development of connective tissue cells	0.419	3.597	2.186	1.819	0.797	2.173	2.568	1.561
Inflammatory response	-1.782	3.144	1.373	1.096	-1.996	1.549	3.193	-0.914
Recruitment of neutrophils	-2.002	3.901	1.962	1.627	-0.895	2.155	2.129	-0.361
Migration of myeloid cells	-1.208	2.895	2.855	2.456	0.093	1.513	3.005	0.994
Cell movement of neutrophils	-1.094	4.195	2.221	2.161	-0.213	1.948	2.637	0.519
Formation of focal adhesions	N/A	1.868	3.511	2.581	N/A	1.37	3.191	2.44
Cell movement of myeloid cells	-0.951	3.639	2.204	1.717	-0.492	2.341	2.911	0.68
Recruitment of blood cells	-2.228	4.788	2.26	1.858	-0.707	2.834	N/A	-0.175
Hematopoiesis of mononuclear leukocytes	-2.362	3.621	0.978	2.791	2.027	1.626	1.14	0.073
Chemotaxis of leukocytes	-1.901	2.94	1.019	1.808	-1.47	1.638	3.6	0.231
Adhesion of immune cells	-2.772	3.726	0.789	2.396	-0.184	1.536	2.669	-0.534
Adhesion of blood cells	-2.635	3.748	1.045	2.464	-0.169	1.506	2.534	-0.492
Homing of blood cells	-1.891	3.155	0.876	1.91	-1.196	1.766	3.388	0.379
Formation of blood vessel	N/A	3.172	2.626	1.591	2.1	0.306	3.068	1.58
Chemotaxis of myeloid cells	-1.884	3.09	0.907	1.474	-1.559	1.944	3.15	-0.367
Cell death of cancer cells	N/A	N/A	N/A	N/A	-5.053	N/A	-4.063	-5.256
Function of muscle	2.067	1.914	2.982	3.259	N/A	0.944	3.197	N/A
Binding of leukocytes	-3.204	3.809	0.475	1.912	-0.209	1.343	2.483	-0.911
T cell development	-1.951	3.833	0.986	2.96	1.938	N/A	1.792	0.803
Homeostasis of blood cells	-1.89	3.957	1.039	2.95	2.146	N/A	1.427	0.809
Homing of leukocytes	-1.975	3.06	0.793	1.825	-1.286	1.673	3.3	0.29
Quantity of blood cells	-1.838	3.81	1.109	1.752	0.621	3.31	1.259	-0.483
Binding of blood cells	-2.808	3.907	0.789	2.135	0.029	1.278	2.522	-0.71
Lymphopoiesis	-2.217	3.36	0.875	2.908	1.799	1.724	0.847	0.428
Proliferation of hematopoietic progenitor cells	1.374	N/A	2.844	3.057	2.627	N/A	2.743	1.463
Inflammation of organ	-1.002	-1.239	-1.809	-1.791	-2.109	-1.071	-1.656	-3.402
Leukopoiesis	-2.269	3.689	1.305	2.409	1.216	1.385	1.616	-0.114
T cell homeostasis	-1.969	3.837	0.986	2.969	1.999	N/A	1.385	0.773
Organization of actin cytoskeleton	1.073	1.455	2.761	3.477	0.246	0.827	1.863	2.183
Cell movement of phagocytes	-1.544	3.268	2.042	1.755	0.056	1.632	2.897	0.657
Cell movement of lung cancer cell lines	N/A	2.597	N/A	2.939	2.257	N/A	3.223	2.791
Homeostasis of leukocytes	-1.968	3.867	0.957	2.868	2.047	N/A	1.336	0.713
Quantity of leukocytes	-1.806	4.242	0.88	1.473	0.585	3.469	0.746	-0.542
Growth of neurites	1.282	1.554	3.755	3.734	N/A	0.016	3.28	N/A
Apoptosis of blood cells	-0.013	-3.67	-3.37	-1.77	-1.367	-2.323	-0.253	-0.792
Transmigration of cells	-1.26	2.413	1.668	3.255	0.926	0.906	2.185	0.901
Cell movement of leukemia cell lines	-0.798	2.598	1.529	2.39	0.967	0.38	3.763	0.894
Activation of cells	-1.394	3.267	1.621	1.119	0.354	1.949	2.824	-0.771
Wound	1.298	-0.205	3.066	2.887	1.723	-0.183	2.543	1.298
Proliferation of immune cells	0.077	3.016	1.08	1.641	1.273	3.359	1.249	1.486
Inflammation of absolute anatomical region	-1.381	-0.741	-1.753	-2.156	-1.569	-1.108	-1.33	-3.108
Migration of vascular cells	-0.503	1.033	3.055	2.407	1.957	-0.11	2.654	1.281
Quantity of T lymphocytes	-1.03	4.24	0.155	1.984	1.405	3.044	1.038	0.095
Development of benign tumor	N/A	-1.672	-1.253	-1.853	-1.58	-1.851	-1.338	-3.268
Binding of myeloid cells	-1.606	4.071	0.929	2.001	-0.105	1.576	1.871	-0.238
Myocardial dysfunction	-0.048	-1.616	-1.279	0.705	-3.322	-1.531	-2.539	-1.283
Shape change of neurons	N/A	N/A	3.587	3.638	N/A	1.004	4.088	N/A
Cellular infiltration by granulocytes	0.08	3.568	1.96	1.845	0.016	2.609	1.879	0.333
Branching of neurons	N/A	N/A	3.587	3.638	N/A	1.004	3.956	N/A
Binding of professional phagocytic cells	-2.403	3.361	0.573	1.413	-0.81	1.596	1.223	-0.789
Activation of mononuclear leukocytes	-3.52	2.366	-0.768	-0.544	-0.814	1.086	1.007	-2.016
Interaction of mononuclear leukocytes	-2.115	2.924	0.632	2.323	0.325	0.128	3.316	-0.357
Migration of blood cells	N/A	4.411	2.333	2.561	N/A	2.81	N/A	N/A
Metastasis of breast cancer cell lines	N/A	1.056	N/A	N/A	2.643	1.013	4.234	3.11
Benign solid tumor	-1.181	-0.738	-0.873	-1.255	-1.666	-1.679	-1.123	-3.448
Polarization of cells	-1.305	1.617	1.452	2.6	1.277	0.291	3.185	-0.197
Adhesion of connective tissue cells	N/A	-0.457	3.846	3.483	N/A	-0.867	3.269	N/A
Development of cytoplasm	0.105	-0.392	2.612	3.359	N/A	-0.342	2.981	2.076
Activation of lymphocytes	-3.534	2.018	-0.797	-0.515	-0.991	1.24	0.656	-2.002
Outgrowth of cells	N/A	1.028	3.502	3.59	N/A	-0.692	2.896	N/A
Orientation of cells	-1.32	1.528	1.389	2.502	1.255	0.093	3.295	-0.232
Formation of cytoskeleton	0.165	-0.508	2.587	3.276	N/A	-0.498	2.587	1.917
Perinatal death	N/A	N/A	-6.21	-5.227	N/A	N/A	N/A	N/A
Outgrowth of neurites	N/A	1.374	3.644	3.486	N/A	-0.102	2.827	N/A
Infiltration by neutrophils	-0.04	3.572	1.848	1.875	-0.073	2.083	1.827	0.065
Apoptosis of leukocytes	0.438	-3.315	-2.744	-1.575	-1.032	-2.117	0.035	-0.082
Migration of lung cancer cell lines	N/A	2.568	N/A	N/A	2.466	N/A	3.491	2.793
Formation of actin filaments	0.232	0.04	2.668	3.38	N/A	-0.479	2.632	1.859
Infection of mammalia	2.034	-3.13	-0.757	-1.676	-1.535	N/A	-1.961	-0.095
Outgrowth of neurons	N/A	1.231	3.573	3.353	N/A	-0.286	2.743	N/A
Adhesion of myeloid cells	-0.96	3.538	0.8	1.849	-0.428	1.77	1.223	0.519
Adhesion of phagocytes	-1.343	3.029	0.73	1.584	-0.946	1.826	1.176	0.11
Engulfment of leukocytes	-3.496	2.503	0.804	1.65	N/A	N/A	N/A	-2.178
Ventricular dysfunction	0.156	N/A	-1.134	0.883	-3.02	-1.575	-2.779	-1.073
Cell spreading	-1.687	-1.428	3.245	2.052	N/A	-2.171	N/A	N/A
Internalization by tumor cell lines	-0.744	N/A	2.625	3.009	N/A	N/A	2.77	0.962
Activation of T lymphocytes	-3.059	1.575	-1.31	-0.165	-0.942	0.907	0.477	-1.584
Cell proliferation of breast cancer cell lines	N/A	0.826	3.328	1.666	1.83	N/A	2.159	N/A
Migration of melanoma cell lines	N/A	N/A	1.826	3.279	0.65	N/A	2.618	1.399
Cell movement of melanoma cell lines	N/A	0.691	2.346	3.536	N/A	-0.334	2.758	N/A
Adhesion of mononuclear leukocytes	-0.706	N/A	1.128	3.083	0.416	N/A	3.494	0.731
Advanced stage tumor	N/A	N/A	4.933	N/A	N/A	N/A	4.597	N/A
Engulfment of cells	-3.196	1.734	2.129	N/A	N/A	N/A	2.381	-0.086
Endocytosis	-2.921	N/A	2.639	N/A	N/A	N/A	3.148	0.517
Adhesion of lymphatic system cells	-0.285	N/A	1.144	3.102	0.649	N/A	3.077	0.925
Activation of granulocytes	-0.402	2.318	N/A	N/A	1.759	N/A	3.76	-0.748
Binding of lymphatic system cells	-0.894	N/A	0.889	3.009	0.326	0.517	2.976	0.313
Immune response of cells	-3.111	1.582	0.453	0.916	-0.787	0.582	0.465	-1.019
Engulfment of antigen presenting cells	-3.318	2.402	0.788	N/A	N/A	N/A	N/A	-2.328
Activation of neutrophils	-0.521	2.283	N/A	N/A	1.494	N/A	3.505	-0.988
Binding of granulocytes	-1.117	3.074	-0.147	0.91	-0.517	1.797	0.906	-0.279
Metabolism of protein	N/A	N/A	N/A	N/A	3.011	N/A	2.338	3.398
Growth of vessel	0.454	0.785	3.202	2.538	0.295	0.264	0.791	0.326
Benign oral disorder	-1.797	N/A	-3.221	N/A	N/A	N/A	-1.801	-1.67
Function of cardiac muscle	N/A	N/A	3.302	2.965	N/A	2.192	N/A	N/A
Adhesion of lymphocytes	N/A	N/A	0.807	3.027	0.433	N/A	2.971	0.946
Binding of mononuclear leukocytes	-1.712	N/A	0.585	2.28	0.235	N/A	3.213	-0.081
Response of myeloid cells	-3.003	N/A	0.952	2.2	0.305	N/A	0.59	-0.943
Growth of blood vessel	0.274	0.269	3.118	2.362	0.389	-0.218	0.956	0.22
Seizures	3.146	-0.143	N/A	1.241	N/A	0.427	0.921	1.918
Quantity of lymphoid cells	N/A	4.368	1.101	N/A	2.295	N/A	N/A	N/A
Hypersensitive reaction	-3.23	-0.2	-0.541	-0.714	-1.039	-0.096	0.12	-1.653
Seizure disorder	3.169	0.036	N/A	1.04	N/A	0.398	0.921	1.918
Cell viability of tumor cell lines	N/A	N/A	N/A	N/A	4.024	N/A	3.42	N/A
Replication of virus	N/A	N/A	N/A	N/A	3.498	N/A	3.849	N/A
Cell movement of blood cells	-1.628	N/A	2.427	N/A	N/A	N/A	3.275	N/A
Extension of cellular protrusions	N/A	N/A	2.991	4.22	N/A	N/A	N/A	N/A
Congenital anomaly of cardiovascular system	N/A	-2.749	-4.077	N/A	N/A	N/A	N/A	N/A
Attraction of cells	-3.062	N/A	-0.286	N/A	-1.358	N/A	N/A	-1.679
Engulfment of phagocytes	-3.082	N/A	0.896	N/A	N/A	N/A	0.283	-1.999
Migration of neural cells	N/A	N/A	3.301	2.02	N/A	-0.824	N/A	N/A
Binding of polysaccharide	-3.36	N/A	N/A	N/A	N/A	-0.947	N/A	-1.83
Abnormal morphology of head	-2.602	N/A	N/A	-3.477	N/A	N/A	N/A	N/A
Metabolism of macromolecule	N/A	N/A	N/A	N/A	3.405	N/A	2.57	N/A
Internalization of cells	-3.806	N/A	0.799	N/A	N/A	N/A	1.306	N/A
Cell death of tumor	-1.328	N/A	N/A	N/A	-4.497	N/A	N/A	N/A
Tubulation of epithelial tissue	1.975	N/A	N/A	N/A	N/A	N/A	3.787	N/A
Phagocytosis of cells	-3.411	N/A	0.584	N/A	N/A	N/A	0.692	-1.072
Phagocytosis by macrophages	-3.105	N/A	N/A	N/A	0.475	N/A	N/A	-1.957
Activation of lymphatic system cells	-3.512	N/A	N/A	N/A	N/A	N/A	N/A	-1.896
Mitogenesis	N/A	N/A	3.383	2.007	N/A	N/A	N/A	N/A
Phagocytosis of leukocytes	-3.153	N/A	N/A	N/A	0.319	N/A	N/A	-1.848
Shape change of tumor cell lines	N/A	N/A	3.02	2.274	N/A	N/A	N/A	N/A
Engulfment by macrophages	-3.069	N/A	N/A	N/A	N/A	N/A	N/A	-1.927
Size of body	N/A	N/A	N/A	4.925	N/A	N/A	N/A	N/A
Cell death of malignant tumor	N/A	N/A	N/A	N/A	-4.915	N/A	N/A	N/A
Benign Tumors	N/A	N/A	N/A	N/A	-1.666	N/A	N/A	-3.086
Phagocytosis	-3.529	N/A	N/A	N/A	N/A	N/A	0.903	N/A
Branching of neurites	N/A	N/A	N/A	N/A	N/A	N/A	4.382	N/A
Shape change of neurites	N/A	N/A	N/A	N/A	N/A	N/A	4.374	N/A
Cell proliferation of colorectal cancer cell lines	N/A	N/A	N/A	N/A	4.373	N/A	N/A	N/A
Cell viability of blood cells	-3.025	N/A	0.343	0.058	N/A	N/A	0.49	-0.373
Protein kinase cascade	N/A	N/A	N/A	4.159	N/A	N/A	N/A	N/A
Neonatal death	N/A	N/A	N/A	-4.062	N/A	N/A	N/A	N/A
Engulfment of blood cells	-3.955	N/A	N/A	N/A	N/A	N/A	N/A	N/A
Abnormal morphology of urinary system	-0.418	N/A	-3.076	N/A	N/A	0.003	N/A	-0.424
Engulfment of myeloid cells	-3.919	N/A	N/A	N/A	N/A	N/A	N/A	N/A
Degranulation of leukocytes	-3.003	N/A	N/A	N/A	-0.84	N/A	N/A	N/A
Phagocytosis of myeloid cells	-3.765	N/A	N/A	N/A	N/A	N/A	N/A	N/A
Phagocytosis of blood cells	-3.657	N/A	N/A	N/A	N/A	N/A	N/A	N/A
Activation of lymphoid cells	-3.602	N/A	N/A	N/A	N/A	N/A	N/A	N/A
MAPKKK cascade	N/A	N/A	N/A	3.521	N/A	N/A	N/A	N/A
Shape change of axons	N/A	N/A	N/A	N/A	N/A	N/A	3.277	N/A
Proliferation of bone marrow cells	3.157	N/A	N/A	N/A	N/A	N/A	N/A	N/A
