# Supplementary material for: Big data analytics and scRNA-seq in human aortic aneurysms and dissections: role of endothelial MerTK
Source: Theranostics. 2025 Jan 1;15(1):202–15. doi: 10.7150/thno.103851 (PMC11667232; doi:10.7150/thno.103851)
Supplement: Supplementary file 1 — Supplementary information. [file thnov15p0202s1.zip › 5-Comparision analysis/Regulator effects-comparision in EC 8 groups.xls]

## Sheet: Sheet0
© 2000-2024 QIAGEN. All rights reserved.
Analysis	ID	Consistency Score	Node Total	Regulator Total	Regulators	Target Total	Target Molecules in Dataset	Disease & Function Total	Diseases & Functions	Known Regulator-Disease/Function Relationship
107- aortic aneurysm [ascending aorta] NA 22089	1	28.364	92	19	CCND1,CDK4/6 (family),DDX3X,FLVCR1,FMR1,Fus,GAST,LARP1,LH (complex),MLXIPL,MYC,MYCL,MYCN,RCN3,RICTOR,SRSF1,STIM1,TCR (complex),YAP1	71	APP,EEF1A1,EEF1B2,EIF2A,EIF2S1,EIF2S2,EIF3D,EIF3E,EIF3F,EIF3G,EIF3H,EIF3K,EIF4B,EIF4G2,FAU,GAPDH,HSPB1,PSMA7,PSMB1,PSMB5,RACK1,RGS2,RPL10,RPL10A,RPL11,RPL13,RPL13A,RPL19,RPL23,RPL24,RPL27,RPL27A,RPL3,RPL30,RPL31,RPL35,RPL35A,RPL37,RPL37A,RPL38,RPL39,RPL41,RPL5,RPL6,RPL7,RPL7A,RPL9,RPLP0,RPS11,RPS12,RPS13,RPS14,RPS15A,RPS16,RPS17,RPS18,RPS19,RPS21,RPS23,RPS24,RPS27A,RPS28,RPS29,RPS3,RPS3A,RPS4X,RP…	2	Cell death of osteosarcoma cells,Translation of mRNA	8% (3/38)
103- aortic aneurysm [ascending aorta] NA 22085	1	27.066	107	18	APH-1 (family),DDX3X,EIF6,FLVCR1,FMR1,IGF1,LARP1,LH (complex),MLXIPL,MYC,MYCL,MYCN,PRL,RCN3,RICTOR,STAT5B,STIM1,USP22	86	AHR,ANXA2,CCL3L3,CCN1,CD74,CLDN5,CLIC4,CTNNB1,CXCL8,CXCR4,EEF1A1,EIF3E,EIF3F,EIF3G,EREG,FAU,GJA1,HES1,HLA-DQB1,HSPA9,ID1,IFI16,IL1B,IL6,JUN,LY6E,LYZ,MAP2K3,NACA,NRP1,PECAM1,PIK3C2A,PSMA7,PSMB1,PSMB5,PSMB8,PSMC5,PTPRC,RCAN1,RPL10,RPL11,RPL13,RPL13A,RPL19,RPL27,RPL27A,RPL3,RPL31,RPL35,RPL35A,RPL37,RPL37A,RPL38,RPL5,RPL6,RPL7,RPL7A,RPL9,RPLP0,RPS11,RPS12,RPS13,RPS14,RPS15A,RPS16,RPS17,RPS18,RPS19,RP…	3	Cell death of osteosarcoma cells,Experimental colitis,Morphogenesis of cardiovascular system	0% (0/54)
103- aortic aneurysm [ascending aorta] NA 22085	2	26.332	45	8	FZD7,KDM4B,mir-3648 (includes others),NF1,PDGF (family),PSME3,RAR (family),VANGL1	24	CALR,CDH5,CLDN5,CSF3,CTNNB1,EEF1B2,EGR1,ENO1,GAPDH,JUN,LDHA,METAP2,MGP,MXD1,MYC,NPM1,P4HB,PKM,RPS19,SELP,TCF4,TGM2,TJP1,VIM	13	Advanced malignant tumor,Cell movement of squamous cell carcinoma cell lines,Cell proliferation of carcinoma cell lines,Cell proliferation of colorectal cancer cell lines,Cell viability of tumor cell lines,Cell-cell contact,Colony formation,Growth of tumor,Invasion of breast cancer cell lines,Invasion of carcinoma cell lines,Invasive cancer,Migration of carcinoma cell lines,Vasculogenesis	22% (23/104)
107- aortic aneurysm [ascending aorta] NA 22089	2	24	17	1	GPX8	4	CSF3,FN1,IL6,ITGB4	12	Advanced malignant tumor,Angiogenesis,Cell movement of carcinoma cell lines,Cell proliferation of carcinoma cell lines,Colony formation,Edema,Invasion of tumor cell lines,Invasive cancer,Migration of cells,Necrosis,Neoplasia of tumor cell lines,Organismal death	8% (1/12)
107- aortic aneurysm [ascending aorta] NA 22089	3	20.667	57	10	CHIT1,EDN3,EIF3M,HNF4G,KDM3A,LATS (family),LINC01139,TRA2B,USP1,USP36	36	BHLHE40,CAPN2,CCN1,CCN2,CNN3,CRIM1,DAAM1,EGR1,EIF3F,EIF3H,ELN,FGF2,FLNA,FLNB,FN1,IL33,IL6,ITGA5,ITGA6,LAMC1,LDHA,MCAM,MIF,MYC,PDLIM1,PKM,PXN,S100A4,SNAI1,SPARC,TNXB,TXN,VEGFC,VIM,WWTR1,ZEB1	11	Angiogenesis,Assembly of organelle,Binding of tumor cell lines,Cell movement of tumor cell lines,Cell proliferation of carcinoma cell lines,Cell survival,Fibrogenesis,Invasion of tumor cell lines,Migration of cells,Organismal death,Proliferation of lymphatic system cells	21% (23/110)
102- aortic aneurysm [ascending aorta] NA 22084	1	20.25	36	19	ATF1,CITED2,IFN (family),IFNAR1,IL10RA,INTERFERON ALPHA (family),IRF3,IRF7,IRGM,LINC00624,NLRC5,RNASEH2B,RPSA,SENP3,STING1,TLR (family),TREX1,TRIM24,ZBTB10	16	B2M,ELK4,HLA-A,IL6ST,IRF1,MAP3K8,PNP,PRKCH,PSMB8,PSMB9,SOCS3,TAP1,TAPBP,TGFBR2,TNFRSF1A,TXNIP	1	Quantity of CD8 T lymphocyte	21% (4/19)
107- aortic aneurysm [ascending aorta] NA 22089	4	17.335	55	11	ALPHA CATENIN (family),CCN5,EDN1,F2R,let-7a-5p (and other miRNAs w/seed GAGGUAG),NPM1,PRKAA2,PTK2,RAF1,STIM1,YBX1	41	AKAP12,BCL2,BSG,CCN1,CCN2,CIRBP,CSF1R,CSF3,ENG,FGF2,FN1,GJA1,ICAM1,ID1,IL6,ITGA5,ITGA6,ITGB4,JUNB,KLF4,LGALS3,MIF,MSN,PXN,RHOA,RHOC,RHOJ,RPSA,S100A4,SNAI1,SPARC,SPP1,TEK,TGM2,TJP1,TNF,TXNIP,VEGFA,VIM,VWF,ZEB1	3	Cell movement of lung cancer cell lines,Formation of focal adhesions,Organization of actin cytoskeleton	21% (7/33)
107- aortic aneurysm [ascending aorta] NA 22089	5	17.321	25	3	EDN3,KDM3A,TRA2B	12	CCN1,CCN2,EGR1,FGF2,FN1,IL33,IL6,ITGA5,MCAM,MYC,TNXB,VEGFC	10	Angiogenesis,Apoptosis of tumor cell lines,Binding of tumor cell lines,Cell movement of tumor cell lines,Cell proliferation of tumor cell lines,Cell survival,Invasion of cells,Migration of cells,Organismal death,Organization of cytoskeleton	43% (13/30)
102- aortic aneurysm [ascending aorta] NA 22084	2	15.99	34	9	AIRE,ARHGAP21,HIVEP1,KLF3,MIR31HG,RIPK2,SAMSN1,SASH1,ZFP36	22	APOE,CCL19,CD55,COL3A1,CTSC,CXCL2,GBP4,HBEGF,ICAM1,IL1R1,IL33,LY96,MAP3K8,NFKBIA,NFKBIZ,PECAM1,PLAT,PTGS2,SELE,TGFBR2,TNFSF10,VCAM1	3	Interstitial lung disease,Recruitment of myeloid cells,Recruitment of phagocytes	7% (2/27)
107- aortic aneurysm [ascending aorta] NA 22089	6	15.497	15	2	mir-7 (includes others),miR-7a-5p (and other miRNAs w/seed GGAAGAC)	7	INSR,KLF4,PIK3R1,SLC3A2,SNAI1,VIM,ZEB1	6	Colony formation,Formation of cellular protrusions,Invasion of carcinoma cell lines,Metastasis of cells,Migration of carcinoma cell lines,Migration of lung cancer cell lines	67% (8/12)
107- aortic aneurysm [ascending aorta] NA 22089	7	14.758	33	8	ATM,CCN4,IGF2BP3,KDM3A,LIN28A,SMAD2,TEAD (family),TRA2B	20	CCN1,CCN2,CXCL8,FLT1,FN1,HES1,IGFBP2,IL33,IL6,MCAM,POSTN,S1PR1,SELE,SNAI1,TGM2,TIMP3,TJP1,VEGFA,VEGFC,VIM	5	Attachment of cells,Binding of connective tissue cells,Binding of tumor cell lines,Increased Levels of Alkaline Phosphatase,Tubulation of endothelial cells	0% (0/40)
107- aortic aneurysm [ascending aorta] NA 22089	8	14.368	48	11	ALPHA CATENIN (family),CCN5,CDKN1A,EDN1,F2R,let-7a-5p (and other miRNAs w/seed GAGGUAG),MEK (family),NPM1,PRKAA2,STIM1,YBX1	35	BCAM,BCL2,BSG,CCN1,CCN2,CIRBP,DSE,EPAS1,FERMT2,FGF2,FN1,ID1,IL6,ITGA5,ITGA6,ITGB4,JUNB,KLF4,LGALS3,MIF,PODXL,PXN,RHOA,RHOC,RPSA,RUNX1,S100A4,SNAI1,SPARC,TEK,TGM2,TXNIP,VEGFA,VIM,ZEB1	2	Cell movement of lung cancer cell lines,Formation of focal adhesions	14% (3/22)
107- aortic aneurysm [ascending aorta] NA 22089	9	13.42	55	6	FLI1,GLIS2,miR-338-3p (miRNAs w/seed CCAGCAU),NF-Y (complex),PLP2,S100A4	43	ADGRG1,B2M,CCN2,CD99,CDKN1A,CLIC4,COL4A1,COL4A2,CSF1R,CSF3,EFNA1,EGR1,ERG,FN1,FTH1,HLA-B,HLA-C,HLA-DRA,HSPA8,ICAM1,IL33,IL6,JUNB,LDHA,MGP,MYC,NPM1,NPR1,PECAM1,PKM,PROS1,RACK1,RPL18,SNAI1,SPARC,SRGN,TEK,TGFBR2,TJP1,VCAM1,VEGFA,VIM,VWF	6	Advanced malignant tumor,Binding of tumor cell lines,Cell movement of breast cancer cell lines,Invasive cancer,Neoplasia of tumor cell lines,Viral Infection	22% (8/36)
102- aortic aneurysm [ascending aorta] NA 22084	3	13.416	30	8	ADAR,ANKRD17,B2M,CIITA,CSF (family),N4BP1,TEAD (family),TYK2	20	APP,ARID5A,CD44,CD74,CSF3,GADD45A,HBEGF,HLA-A,HLA-DMA,HLA-DQB1,HLA-DRB1,IL6ST,IRAK3,IRF1,LGALS3,PSMB8,PSMB9,SOCS3,TAP1,TAPBP	2	Quantity of lymphatic system cells,Quantity of mononuclear leukocytes	63% (10/16)
107- aortic aneurysm [ascending aorta] NA 22089	10	12.875	30	4	EGLN (family),miR-7a-5p (and other miRNAs w/seed GGAAGAC),S100A4,SOX4	21	BMPR2,CAPN2,CSF3,EFNA1,EMP1,FN1,GAPDH,ICAM1,KLF4,LDHA,MIF,NUAK1,PPIC,SMAD1,SNAI1,STC1,VCAM1,VEGFA,VIM,WWTR1,ZEB1	5	Cell movement of breast cancer cell lines,Invasion of carcinoma cell lines,Metastasis of cells,Migration of carcinoma cell lines,Neoplasia of breast cancer cell lines	45% (9/20)
102- aortic aneurysm [ascending aorta] NA 22084	4	12.854	28	6	ARHGAP21,POU2F1,SAMSN1,SASH1,SLC9A1,ZFP36	17	CD55,COL3A1,CXCL2,DDIT4,GADD45A,GPX3,HBEGF,ICAM1,NFKBIA,NFKBIZ,PLAT,PTGS2,SELE,SOCS3,VCAM1,VEGFC,VWF	5	Cell movement of mononuclear leukocytes,Development of connective tissue cells,Interstitial lung disease,Recruitment of myeloid cells,Recruitment of phagocytes	3% (1/30)
107- aortic aneurysm [ascending aorta] NA 22089	11	12.452	35	5	BMPER,GLIS1,GLIS2,miR-338-3p (miRNAs w/seed CCAGCAU),RC3H2	24	APOD,CCN2,CDH5,COL4A1,COL4A2,EFNB2,ENG,FGF2,ICAM1,ID1,IL33,IL6,LAMC1,MGP,PECAM1,SNAI1,SOX7,SPARC,TGFBR2,TIE1,TIMP3,VCAM1,VEGFC,VIM	6	Advanced malignant tumor,Apoptosis,Invasive cancer,Neoplasia of tumor cell lines,Organismal death,Tubulation of cells	23% (7/30)
103- aortic aneurysm [ascending aorta] NA 22085	3	12.127	26	4	EHD1,SOX4,TEAD2,TEAD3	17	BMPR2,CAPN2,CCN1,CD74,CEMIP2,CTNNB1,EMP1,ITGB1,NRP1,NUAK1,PECAM1,PLXND1,POSTN,PPIC,SLFN5,TEAD1,VIM	5	Familial congenital heart disease,Familial vascular disease,Invasion of tumor cell lines,Migration of endothelial cells,Migration of lung cancer cell lines	35% (7/20)
107- aortic aneurysm [ascending aorta] NA 22089	12	12.005	45	6	ATM,MAP3K14,MRTFA,MRTFB,RETNLB,TEAD (family)	34	ADAMTS1,CAVIN2,CCN1,CCN2,CD151,CTTN,CXCL8,CXCR4,DAB2,EGR1,EGR3,ELN,FLNA,FN1,FNBP1L,HSP90AA1,HSP90AB1,ICAM1,ID1,IL33,IL6,ITGA5,ITGA6,MYC,MYH9,POSTN,RCAN1,S1PR1,SELE,SMAD1,TGM2,TNF,TNFSF10,VCAM1	5	Attachment of cells,Binding of connective tissue cells,Cell movement of breast cancer cell lines,Cell movement of endothelial cells,Increased activation of alkaline phosphatase	7% (2/30)
107- aortic aneurysm [ascending aorta] NA 22089	13	11.837	45	10	CAV1,EDN1,EGFR,INHBA,LIN28B,OGA,RAS (family),RNF5,SMAD3,VEGF (family)	33	ACTG1,ACTN1,AKAP12,BCL2,CCN2,CHCHD2,CSF1R,CTTN,EFNA1,EMP2,ENG,ENPP2,FERMT2,FGF2,FLNA,FLNB,FN1,GJA1,GSN,ICAM1,JUNB,MSN,PXN,RPS6,RRAS,S1PR1,SPP1,TGM2,TJP1,TNF,VEGFA,VIM,VWF	2	Formation of focal adhesions,Organization of actin cytoskeleton	45% (9/20)
107- aortic aneurysm [ascending aorta] NA 22089	14	11.7	30	4	ALKBH7,GLIS1,GLIS2,miR-338-3p (miRNAs w/seed CCAGCAU)	19	APOD,CCN2,COL4A1,COL4A2,IL33,IL6,LAMC1,MGP,MT-ATP6,MT-CO1,MT-CO2,MT-ND2,MT-ND3,MT-ND4,SNAI1,SPARC,TGFBR2,TIMP3,VIM	7	Advanced malignant tumor,Formation of cellular protrusions,Invasive cancer,Neoplasia of tumor cell lines,Non-malignant disorder,Organismal death,Papillary neoplasm	14% (4/28)
103- aortic aneurysm [ascending aorta] NA 22085	4	11.457	23	10	BMP2,CG (complex),DICER1,GATA6,HGF,IL2,SORL1,SOX4,SSTR2,VEGF (family)	11	BMPR2,CALM1 (includes others),CCL20,ETS1,FOXP1,GJA1,JUN,NRP1,PLXND1,TGFBR2,TGFBR3	2	Conotruncal heart malformations,Familial congenital heart disease	40% (8/20)
107- aortic aneurysm [ascending aorta] NA 22089	15	11.325	46	5	JAK (family),KDM3B,MRTFA,MRTFB,PRO-INFLAMMATORY CYTOKINE (family)	35	ACTG1,ADAMTS1,APOE,ARID5B,CAVIN2,CCN1,CCN2,CD151,CD83,CXCR4,DAB2,EFNB2,EGR1,EGR3,FGF2,FKBP1A,FLNA,FN1,ICAM1,ID1,IL33,IL6,ITGA5,ITGA6,MYH9,PALMD,POSTN,RUNX1,S1PR1,SELE,SOCS2,SOCS3,TLR2,VCAM1,VIM	6	Attachment of cells,Binding of connective tissue cells,Cell movement of endothelial cells,Formation of muscle,Proliferation of lymphatic system cells,Tubulation of cells	7% (2/30)
107- aortic aneurysm [ascending aorta] NA 22089	16	11.314	17	4	BCL11B,FCER2,PI3,PIK3CD	8	BCL2,CCL3,CCL4,CDKN1A,CXCL8,FGF2,SPRY1,TNF	5	Activation of lymphocytes,Cell death of cancer cells,Damage of vascular system,Degranulation of myeloid cells,Infection by RNA virus	25% (5/20)
103- aortic aneurysm [ascending aorta] NA 22085	5	11.235	81	7	DDX3X,FLVCR1,HSP90B1,LARP1,MLXIPL,MYCL,TNFRSF25	70	ANXA2,CALR,CCL2,CSF3,CTNNB1,CXCL8,EEF1A1,EEF2,EIF3E,EIF3F,FABP4,FAU,HNRNPA1,IL1B,IL6,RACK1,RPL10,RPL11,RPL13,RPL13A,RPL15,RPL18,RPL18A,RPL19,RPL26,RPL27,RPL27A,RPL3,RPL31,RPL32,RPL35,RPL35A,RPL37,RPL37A,RPL38,RPL5,RPL6,RPL7,RPL7A,RPL9,RPLP0,RPS10,RPS11,RPS12,RPS13,RPS14,RPS15A,RPS16,RPS17,RPS18,RPS19,RPS20,RPS21,RPS24,RPS26,RPS27,RPS27A,RPS28,RPS29,RPS3,RPS3A,RPS4Y1,RPS5,RPS6,RPS7,RPSA,SELE,SLC25…	4	Anemia,Cell death of malignant tumor,Cell death of tumor cells,Non-traumatic arthropathy	11% (3/28)
102- aortic aneurysm [ascending aorta] NA 22084	5	10.914	25	4	HMGB1,IL17F,IL25,MEOX2	17	CCL2,CSF3,CXCL2,FGF2,FLT1,HBEGF,ICAM1,IL1R1,IL33,JAG1,KDR,LRP1,PTGS2,SELE,TGFBR3,VCAM1,VEGFC	4	Formation of endothelial tube,Formation of muscle,Infiltration by neutrophils,Production of reactive oxygen species	38% (6/16)
103- aortic aneurysm [ascending aorta] NA 22085	6	10.844	26	10	BACE1,CDKN1A,FOXM1,FOXO3,HDAC (family),HMG20A,MAPK9,MKNK1,MSTN,RETNLB	15	CCL2,CEBPB,CLU,CSF3,IL6,JUN,KLF4,LDHA,MYC,NNMT,NUPR1,RAB14,SERPINH1,VIM,ZEB1	1	Cell movement of squamous cell carcinoma cell lines	0% (0/10)
107- aortic aneurysm [ascending aorta] NA 22089	17	10.733	10	2	FCER2,PIK3CD	5	BCL2,CCL3,CCL4,CXCL8,TNF	3	Activation of lymphocytes,Growth of epithelial tissue,Infection by RNA virus	33% (2/6)
107- aortic aneurysm [ascending aorta] NA 22089	18	10.429	25	6	BRD4,CYTOKINE (family),NOSTRIN,ROCK2,S100A4,SORL1	17	BCL2,CLU,CSF3,EFNA1,ENG,FGF2,FN1,ICAM1,IL6,ITGA5,MSN,MYC,TGM2,TJP1,VEGFA,VIM,VWF	2	Migration of squamous cell carcinoma cell lines,Organization of actin cytoskeleton	8% (1/12)
107- aortic aneurysm [ascending aorta] NA 22089	19	10.392	10	1	RLIM	3	CCN2,FN1,VIM	6	Binding of connective tissue cells,Binding of tumor cell lines,Cell movement of breast cancer cell lines,Formation of focal adhesions,Metastasis of tumor cell lines,Migration of endothelial cells	17% (1/6)
103- aortic aneurysm [ascending aorta] NA 22085	7	9.807	31	4	FLI1,FZD7,miR-335-3p (miRNAs w/seed UUUUCAU),RAR (family)	22	CDH5,CLDN5,CSF3,CTNNB1,DDX21,EGR1,HSPA8,LAMC1,LDHA,MGP,MYC,NPM1,PLEC,POLR1D,RACK1,SPARC,SRGN,TEK,TGFBR2,TGM2,TJP1,VCAN	5	Advanced malignant tumor,Cell viability,Invasion of cells,Invasive cancer,Replication of virus	20% (4/20)
107- aortic aneurysm [ascending aorta] NA 22089	20	9.625	85	13	ATM,HMG20A,KDM3A,LIN28A,MAP3K14,MDM4,MRTFA,MRTFB,MYF6,PRO-INFLAMMATORY CYTOKINE (family),SMAD2,TEAD (family),TRA2B	64	ADAMTS1,APOE,ARID5B,ATF3,CAVIN2,CCN1,CCN2,CD151,CDH5,CDKN1A,CLU,CTSB,CTTN,CXCL8,CXCR4,DAB2,EGR1,EGR3,ELN,FGF2,FLNA,FLT1,FN1,GSN,HES1,HLA-A,HSP90AA1,HSP90AB1,ICAM1,ID1,IGFBP2,IL33,IL6,ITGA5,ITGA6,ITGB4,LDLR,LGALS3,LY6E,MCAM,MGP,MYC,MYH9,NFIB,PLAUR,POSTN,RCAN1,S1PR1,SELE,SELENOP,SELP,SNAI1,SPARC,SPP1,TGFBR2,TGM2,TIMP3,TLR2,TNF,TNFSF10,VCAM1,VEGFA,VEGFC,VIM	8	Attachment of cells,Binding of connective tissue cells,Cell movement of endothelial cells,Development of head,Increased Levels of Alkaline Phosphatase,Interaction of tumor cell lines,Migration of tumor cells,Tubulation of endothelial cells	7% (7/104)
107- aortic aneurysm [ascending aorta] NA 22089	21	9.584	57	7	CAV1,EDN1,INHBA,LIN28B,NRG1,SMAD3,YTHDF1	46	ACTN1,ADAM15,BCL2,CCN2,CD59,CIITA,CSF1R,CTTN,DAD1,EGR1,EMP2,ENG,FGF2,FLNA,FN1,GJA1,HSPA8,ICAM1,IL6,INHBB,INSR,IRF1,ITGA5,JUNB,MGLL,MSN,MSR1,MYC,NPM1,PXN,RPS6,RUNX1,S1PR1,SELE,SPARC,SPP1,TGFBR2,TGM2,TIMP3,TJP1,TNF,VCAM1,VEGFA,VEGFC,VIM,VWF	4	Anemia,Dilated cardiomyopathy,Formation of focal adhesions,Organization of actin cytoskeleton	29% (8/28)
107- aortic aneurysm [ascending aorta] NA 22089	22	9.546	14	1	NF1	8	FGF2,ICAM1,MYC,NCL,NPM1,RPL10A,RPS19,SELP	5	Biosynthesis of macromolecule,Cell movement of tumor cell lines,Colony formation,Invasion of cells,Metabolism of protein	60% (3/5)
107- aortic aneurysm [ascending aorta] NA 22089	23	9.487	16	2	LATS (family),USP1	10	CAPN2,CCN1,CCN2,ELN,ITGA5,ITGA6,S100A4,SPARC,WWTR1,ZEB1	4	Cell survival,Invasion of tumor cell lines,Microtubule dynamics,Migration of cells	38% (3/8)
107- aortic aneurysm [ascending aorta] NA 22089	24	9.466	47	9	BMPR2,BRD4,EDN1,IKZF3,NR1I3,PEAR1,ROCK2,S100A4,SORL1	35	BCL2,CCN2,CSF3,EFNA1,EGR1,EHD2,ELN,ENG,FGF2,FN1,GJA1,ICAM1,ICAM2,IL6,ITGA5,ITGA6,KLF4,LAMC1,MSN,MYC,NEDD9,POSTN,PXN,RPSA,SELE,SPARC,SPP1,TFPI,TGM2,TJP1,VCAM1,VEGFA,VIM,VWF,ZEB1	3	Attachment of cells,Migration of squamous cell carcinoma cell lines,Organization of actin cytoskeleton	7% (2/27)
102- aortic aneurysm [ascending aorta] NA 22084	6	9.449	16	2	CHD1,SLC9A1	7	CXCL2,ICAM1,IER3,PTGS2,SELE,SLC12A2,VCAM1	7	Cell movement of granulocytes,Cell movement of mononuclear leukocytes,Homing of cells,Invasion of cells,Production of reactive oxygen species,Recruitment of myeloid cells,Recruitment of phagocytes	21% (3/14)
102- aortic aneurysm [ascending aorta] NA 22084	7	9.414	38	11	ARRB1,CMTM3,EPHX2,ETV7,HMGB1,MEOX2,mir-15 (includes others),NOD2,TERT,TNF (family),VIP	26	APP,CAV1,CXCL12,CXCL2,F2R,FGF2,FOXO1,FTL,ICAM1,IL33,KLF4,LRP1,MAP3K8,NFKBIA,NGFR,NR4A1,PRSS23,PSMB8,PTGS2,RALGDS,SCARB1,SELE,TAGLN,TGM2,TNFRSF1A,VCAM1	1	Production of reactive oxygen species	55% (6/11)
107- aortic aneurysm [ascending aorta] NA 22089	25	9.333	46	7	ATM,EDN1,EWSR1-FLI1,MRTFB,PRO-INFLAMMATORY CYTOKINE (family),SMAD2,SRF	36	ACTG1,ACTN1,AKAP12,APOE,BCL2,CAV1,CCN1,CCN2,CFL1,DAB2,EGR1,FERMT2,FGF2,FN1,GSN,HSPG2,ICAM1,IL6,ITGA5,ITGA6,JUNB,LDLR,LRP1,MYH9,PLAUR,POSTN,PXN,RPSA,S1PR1,SELE,TGM2,VCAM1,VEGFA,VEGFC,VIM,VWF	3	Attachment of cells,Binding of connective tissue cells,Formation of focal adhesions	5% (1/21)
107- aortic aneurysm [ascending aorta] NA 22089	26	9.192	13	1	RC3H2	8	CCN2,ENG,FGF2,ID1,IL6,PECAM1,TIE1,VEGFC	4	Apoptosis,Growth of lesion,Necrosis,Organismal death	50% (2/4)
102- aortic aneurysm [ascending aorta] NA 22084	8	9.175	33	8	ARHGAP21,HIVEP1,KLF5,Map3k7,MARK2,RARA,RBPJ,SASH1	23	ACTA2,CD44,CSF3,CXCL12,CXCL2,HBEGF,IL1R1,IL33,KDR,KLF4,LGALS1,MAP3K8,MET,MYC,NFKBIA,NFKBIZ,PGF,PLAT,PTGS2,SPHK1,TGFBR2,THBD,VEGFA	2	Infiltration by neutrophils,Interstitial lung disease	0% (0/16)
107- aortic aneurysm [ascending aorta] NA 22089	27	9.171	17	2	ATOH8,NBEAL2	10	CCL3L3,CCL4,CCN2,CXCL16,FOXO1,FZD4,INSR,SELP,TIMP3,VWF	5	Inflammation of absolute anatomical region,Inflammation of body cavity,Inflammation of organ,Microtubule dynamics,Survival of organism	0% (0/10)
107- aortic aneurysm [ascending aorta] NA 22089	28	8.947	27	6	MKNK1,PKM,PRKAA2,S100A4,SRC (family),YBX1	19	CCN1,CFH,CIRBP,CLU,CSF3,EGR1,FGF2,FN1,ID1,IL6,KLF4,MYC,PLAUR,SERPINH1,SNAI1,TGM2,TXNIP,VEGFC,VIM	2	Invasion of carcinoma cell lines,Migration of lung cancer cell lines	50% (6/12)
102- aortic aneurysm [ascending aorta] NA 22084	9	8.853	77	11	ARHGAP21,ENG,HMGB1,IL17F,IL25,JAK1/2 (family),LDLR,Map3k7,MEOX2,SASH1,SRC (family)	59	ACTA2,APOE,ASPN,ATP1A1,BGN,CCL19,CCL2,CCL8,CD55,CD74,CDH5,COL1A1,COL3A1,CSF3,CTSC,CXCL2,EGR2,FABP5,FAM107A,FGF2,FLT1,FN1,GBP2,HBEGF,HLA-DQB1,HLA-DRA,HLA-DRB1,HLA-DRB5,ICAM1,ID1,IER3,IL1R1,IL33,ITGA5,JAG1,KDR,KLF2,KLF7,LRP1,MAOA,MET,MYC,NFKBIA,NFKBIZ,PDE2A,PECAM1,PLAT,PTGS2,S100A4,SCARB1,SELE,SPHK1,TAP1,TGFBR2,TGFBR3,TIMP1,TJP1,TNFSF10,VCAM1	7	Cellular infiltration by granulocytes,Formation of endothelial tube,Function of cardiac muscle,Inflammatory Bowel Disease,Interstitial lung disease,Production of reactive oxygen species,Systemic lupus erythematosus	16% (12/77)
107- aortic aneurysm [ascending aorta] NA 22089	29	8.629	40	11	ADORA3,CISH,GATA6,GNAI3,Hbb-b2,HSP70 (family),IRF2BP2,ITPR2,SPI1,TBX21,TNFSF13B	26	C1QA,C3AR1,CAV1,CCL3,CCL3L3,CCL4,CD14,CD163,CDKN1A,CSF1R,CXCL8,FCER1G,FCGR1A,FCGR3A/FCGR3B,IL33,ITGB2,LEPR,MRC1,NR4A3,PECAM1,PLAUR,PTPRC,TLR2,TNF,TYROBP,ZEB2	3	Degranulation of myeloid cells,Engulfment of antigen presenting cells,Uptake of cells	9% (3/33)
103- aortic aneurysm [ascending aorta] NA 22085	8	8.606	57	8	EWSR1-FLI1,FLI1,FOXM1,IFNAR1,IPMK,MKNK1,POU2AF1,ZNF217	47	AHR,ANXA2,ATF3,CAV1,CCL2,CFH,CLU,CSF3,CTNNB1,CXCR4,EGR1,HSP90AB1,HSPA8,ID1,IL1B,IL1RN,IL6,ITGB1,JUN,LDHA,MALAT1,MCL1,MYC,NPM1,NRP1,NUAK1,PARP14,PLAT,POLR1D,POSTN,PRDX2,PTGS2,RAB14,RACK1,RCAN1,SERPINH1,SOCS3,SPI1,SRGN,TEK,TGFBR2,TGM2,TNFAIP3,TNFSF10,VCAN,VIM,ZEB1	2	Cell movement of squamous cell carcinoma cell lines,Cell viability of tumor cell lines	38% (6/16)
107- aortic aneurysm [ascending aorta] NA 22089	30	8.327	48	5	BMPR2,EDN1,ROCK2,S100A4,SORL1	39	APOE,BCL2,CAV1,CCN2,CDKN1A,CSF3,CXCR4,EFNA1,EGR1,EHD2,ENG,FGF2,FN1,GJA1,ICAM1,IL6,ITGA5,ITGA6,LAMC1,MARCKSL1,MSN,MYC,MYL6,NPR1,PXN,RPSA,SELE,SPP1,TFPI,TGFBR2,TGFBR3,TGM2,TJP1,VCAM1,VEGFA,VEGFC,VIM,VWF,ZEB1	4	Attachment of cells,Formation of muscle,Migration of squamous cell carcinoma cell lines,Organization of actin cytoskeleton	15% (3/20)
103- aortic aneurysm [ascending aorta] NA 22085	9	8.262	25	4	AC0072782,B2M,IZUMO1R,TNIP1	15	CCL20,CCL3L3,CLEC4E,CLEC7A,HLA-DQB1,IL1B,IL1R2,IL6,IL6ST,LIFR,LYZ,MEF2C,S100A8,S100A9,TNFAIP3	6	Apoptosis of tumor cell lines,Chemotaxis of granulocytes,Disease of retina,Non-malignant disorder,Quantity of neutrophils,Synthesis of reactive oxygen species	13% (3/24)
102- aortic aneurysm [ascending aorta] NA 22084	10	8.262	40	4	HEY2,POU2F1,RIPK2,ZFP36	31	ACTA2,CCND1,CD55,CNN1,CXCL2,DDIT4,GATA6,GBP2,GPX3,ICAM1,IL33,IRF1,LDLR,MAP3K6,MARCKSL1,MYC,MYH11,NFKBIA,NR2F2,PNRC1,PTGS2,RALGDS,SELE,SERPING1,TAGLN,TBX2,THBD,TNFSF10,VCAM1,VEGFC,VWF	5	Extrapulmonary squamous cell carcinoma,Formation of muscle,Recruitment of myeloid cells,Recruitment of phagocytes,Synthesis of reactive oxygen species	25% (5/20)
107- aortic aneurysm [ascending aorta] NA 22089	31	8.25	25	3	CCN2,CHIT1,SOX7	18	ADGRG1,BCL2,COL4A1,COL4A2,ELN,ENG,FLT1,FN1,HSPG2,IL6,LRP5,MYC,PXN,RAMP2,SPARC,TMOD3,VEGFA,VIM	4	Assembly of organelle,Bleeding,Cell movement of breast cancer cell lines,Fibrogenesis	25% (3/12)
103- aortic aneurysm [ascending aorta] NA 22085	10	8.232	45	8	EHD1,MRTFB,PTGES3,RNF187,SOX4,TEAD2,TEAD3,ZAP70	34	AHR,ANXA1,ATF3,BMPR2,CAPN2,CAVIN2,CCN1,CTNNA1,CTNNB1,CXCR4,CYBA,DNAJB4,EGR1,FCER1G,HSP90AA1,HSP90B1,ID1,IL6,ITGA6,ITGB1,JUN,KLF4,MYC,NRP1,NUAK1,NUPR1,PECAM1,POSTN,PTGS2,SLFN5,SPI1,TEAD1,TM4SF1,VIM	3	Disease of retina,Invasion of carcinoma cell lines,Migration of carcinoma cell lines	17% (4/24)
107- aortic aneurysm [ascending aorta] NA 22089	32	8.222	16	2	LATS (family),USP1	10	CAPN2,CCN1,CCN2,ELN,ITGA5,ITGA6,S100A4,SPARC,WWTR1,ZEB1	4	Cell survival,Growth of epithelial tissue,Invasion of tumor cell lines,Migration of cells	38% (3/8)
103- aortic aneurysm [ascending aorta] NA 22085	11	8.132	29	3	IKZF3,KAT2A,VANGL1	23	ACTN4,AKAP12,CAV1,CAV2,CEMIP2,CTNNB1,EMP1,HLA-DQB1,HSP90AA1,IFI27,IFI6,JUN,KLF4,LDHA,MGLL,MYC,PDLIM1,PKM,PROS1,RANBP1,RHOU,S100A16,YBX1	3	Cell movement of breast cancer cell lines,Infection by RNA virus,Migration of tumor cell lines	11% (1/9)
107- aortic aneurysm [ascending aorta] NA 22089	33	8.072	105	8	GLI3,HAND1,IRGM,LARP1,miR-9-5p (and other miRNAs w/seed CUUUGGU),MLXIPL,RCN3,SAA1	91	ANXA2,BCL2,BST2,CLU,COL4A1,CXCR4,EEF1A1,EEF1B2,EFNB2,EGR1,EIF3E,EIF3F,EIF3H,EIF4B,FABP4,FAU,FLT1,FN1,FOXO1,GBP4,HLA-B,HLA-F,HSP90AA1,IFITM3,IL6,JUNB,KLF2,NOTCH4,PFKFB3,PKM,RACK1,RPL10,RPL10A,RPL11,RPL13,RPL13A,RPL19,RPL22,RPL23,RPL24,RPL27,RPL27A,RPL3,RPL30,RPL31,RPL35,RPL35A,RPL37,RPL37A,RPL38,RPL39,RPL41,RPL5,RPL6,RPL7,RPL7A,RPL9,RPLP0,RPS11,RPS12,RPS13,RPS14,RPS15,RPS15A,RPS16,RPS17,RPS18,RPS1…	6	Benign solid tumor,Cell death of osteosarcoma cells,Development of benign tumor,Interstitial lung disease,Papillary neoplasm,Translation of mRNA	8% (4/48)
107- aortic aneurysm [ascending aorta] NA 22089	34	7.606	46	9	BMPR2,EDN1,ELK1,P38 MAPK (family),PEAR1,ROCK2,SMAD1,SP1,VEGFA	35	ADAM15,AFAP1L1,AKAP12,BCL2,CCN2,CD99,CSF3,DLC1,EGR1,EHD2,ELN,ENG,FGF2,FLNA,FN1,GJA1,ICAM1,IL6,ITGA5,ITGB2,MSN,PKM,POSTN,PXN,RPSA,SELE,SPARC,SPP1,TEK,TGM2,TJP1,TMSB10/TMSB4X,TNF,VCAM1,VWF	2	Attachment of cells,Organization of actin cytoskeleton	28% (5/18)
103- aortic aneurysm [ascending aorta] NA 22085	12	7.437	44	7	AGO2,DNMT3A,ESRRA,IPMK,KDM3A,MKNK1,VANGL1	35	AHR,APP,C1QBP,CAPNS1,CCL20,CCN1,CD9,CLU,CSF3,CTNNB1,CTSH,CXCL1,ENO1,EPAS1,ETS1,GAPDH,IGFBP4,IL33,IL6,ITGB1,JUN,LDHA,MYC,NDUFB2,NRP1,PDK4,PKM,PTGS2,PTPRM,RAB14,SERPINH1,SPARC,SPARCL1,TGM2,VIM	2	Cell proliferation of colorectal cancer cell lines,Migration of carcinoma cell lines	29% (4/14)
107- aortic aneurysm [ascending aorta] NA 22089	35	7.217	19	5	CLEC4G,KDM3A,MYF6,TERT,TRA2B	12	CAV1,CCN1,CSF3,CXCL8,EGR3,FGF2,FN1,IL33,SPP1,TNF,VEGFA,VEGFC	2	Migration of vascular endothelial cells,Tubulation of vascular endothelial cells	0% (0/10)
107- aortic aneurysm [ascending aorta] NA 22089	36	7.211	21	4	ATM,IKZF3,RETNLB,TEAD (family)	13	CAV1,CCN1,CCN2,CXCL8,ELN,FN1,HSP90AA1,IL6,KLF4,MYC,POSTN,SMAD1,TGM2	4	Attachment of cells,Binding of connective tissue cells,Cell movement of breast cancer cell lines,Increased activation of alkaline phosphatase	6% (1/16)
103- aortic aneurysm [ascending aorta] NA 22085	13	7.211	20	6	EDN1,HMG20A,IFNA2,IL27,MRTFA,SOCS1	13	EGR1,IL1B,IL6,ITGA6,ITGB1,POSTN,RPSA,SELE,SELL,TGM2,VCAM1,VCAN,VWF	1	Attachment of cells	0% (0/6)
107- aortic aneurysm [ascending aorta] NA 22089	37	7	18	8	BMP2,GDF2,IL13,RETNLB,RNF187,SMAD2,SSTR2,TREX1	9	APP,CCN2,HES1,IL6,KLF10,LDLR,POSTN,SMAD1,TNF	1	Increased activation of alkaline phosphatase	25% (2/8)
107- aortic aneurysm [ascending aorta] NA 22089	38	6.971	22	5	CCN2,IKZF3,RETNLB,S100A4,SOX4	15	CAPN2,CAV1,CSF3,EMP1,FN1,HES1,IL6,KLF4,MYC,PPIC,SMAD1,SNAI1,SPARC,VEGFA,VIM	2	Cell movement of breast cancer cell lines,Increased activation of alkaline phosphatase	30% (3/10)
102- aortic aneurysm [ascending aorta] NA 22084	11	6.94	11	1	HMGXB4	6	AHNAK,CFLAR,HBEGF,ICAM1,PARP14,TGM2	4	Apoptosis of tumor cell lines,Migration of tumor cell lines,Proliferation of lymphatic system cells,Proliferation of mononuclear leukocytes	0% (0/4)
103- aortic aneurysm [ascending aorta] NA 22085	14	6.935	18	2	ALDH1A2,CREM	11	ATF3,BHLHE40,CCN1,CEBPB,CXCL8,DUSP1,EGR1,IGFBP4,NR4A1,SPARC,TIMP3	5	Hepatic steatosis,Migration of vascular endothelial cells,Organization of cytoplasm,Proliferation of epithelial cells,Proliferation of tumor cells	10% (1/10)
103- aortic aneurysm [ascending aorta] NA 22085	15	6.765	29	5	CASP4,CDKN2A,NFKB2,SAA1,WBP2	21	A2M,ADAM8,CKAP4,CTNNB1,CTSS,CXCL16,CXCL8,CXCR2,CXCR4,EPS8,IL1B,IL6,LMCD1,MMP9,PLAU,PTGS2,S100A8,S100A9,TNFRSF1B,VCAM1,VIM	3	Damage of vascular system,Peripheral vascular disease,Retinal vasculopathy	7% (1/15)
107- aortic aneurysm [ascending aorta] NA 22089	39	6.653	24	3	BACE1,EDN1,PRO-INFLAMMATORY CYTOKINE (family)	19	BCL2,CAV1,CCN2,EGR1,FGF2,FN1,ICAM1,IL6,ITGA5,JUNB,PXN,RPSA,SELE,SPARC,TGM2,VCAM1,VEGFA,VIM,VWF	2	Attachment of cells,Formation of focal adhesions	17% (1/6)
103- aortic aneurysm [ascending aorta] NA 22085	16	6.573	39	8	DNMT3A,ESRRA,KRIT1,MED1,MKNK1,NORAD,TCF7L1,VANGL1	30	C1QBP,CCN1,CLU,CSF3,CTNNB1,CTSH,ENO1,EPAS1,ETS1,GAPDH,IL1B,IL6,JUN,KLF4,LDHA,LMCD1,MCL1,MYC,NDUFB2,NFKBIA,NRP1,PKM,PODXL,PTGS2,PTPRM,RAB14,SERPINH1,SPARC,TGM2,VIM	1	Migration of carcinoma cell lines	13% (1/8)
103- aortic aneurysm [ascending aorta] NA 22085	17	6.543	35	6	BRD4,CIITA,F10,JAK1/2 (family),miR-199a-5p (and other miRNAs w/seed CCAGUGU),NFATC1	27	AHR,BHLHE40,CCL2,CCN1,CD74,CXCR4,EGR1,ETS1,HLA-DMA,HLA-DQB1,HLA-DRA,HLA-DRB1,HSP90B1,ID3,IL1B,IL33,IL6,ITGB1,KLF2,KLF4,MCL1,MIF,MYC,PTGS2,TGFBR2,TNFSF10,ZBTB16	2	Hematopoiesis of mononuclear leukocytes,Lymphocyte homeostasis	33% (4/12)
107- aortic aneurysm [ascending aorta] NA 22089	40	6.541	40	5	CAV1,EDN1,INHBA,LIN28B,STAT3	32	ACTN1,BCL2,BST2,CCN2,CIITA,CSF1R,CSF3,CTTN,ENPP2,FERMT2,FGF2,FN1,GJA1,ICAM1,IL1R1,IL6,INSR,IRF1,JUNB,MSN,MYC,PXN,S1PR1,SLC1A3,SPP1,TGM2,TIMP3,TJP1,TNF,VEGFA,VIM,VWF	3	Dilated cardiomyopathy,Formation of focal adhesions,Organization of actin cytoskeleton	33% (5/15)
103- aortic aneurysm [ascending aorta] NA 22085	18	6.532	13	6	AGT,F2R,STAT3,VEGF (family),VEGFA,YAP1	6	CXCR4,MCAM,SPARC,VCAM1,VIM,ZEB1	1	Migration of melanoma cells	0% (0/6)
103- aortic aneurysm [ascending aorta] NA 22085	19	6.5	11	1	COLLAGEN ALPHA1 (family)	4	MMP9,PLAU,PLAUR,PTGS2	6	Abnormality of left ventricle,Benign lesion,Failure of heart,Left ventricular heart disease,Myocardial dysfunction,Synthesis of reactive oxygen species	17% (1/6)
107- aortic aneurysm [ascending aorta] NA 22089	41	6.499	39	7	BCOR,CAV1,FGF2,LY6E,MAPK1,mir-142 (includes others),POU5F1	29	APOE,BAG3,CCN2,CIITA,DSE,FLNA,FLT1,FN1,GJA1,IGFBP7,IL6,INSR,IRF1,IRS2,LMNA,MAPK3,MGP,MYC,PLAT,PSMB9,RCAN1,SPP1,TEAD1,TGFBR2,TIMP3,TNF,TNFRSF1A,VEGFA,VWF	3	Dilated cardiomyopathy,Enlargement of left ventricle,Failure of heart	29% (6/21)
103- aortic aneurysm [ascending aorta] NA 22085	20	6.364	13	2	COL5A1,EHD1	8	CALR,CCN1,FBLN2,HSP90B1,ITGB1,LGALS3,PKM,VIM	3	Anemia,Migration of endothelial cells,Migration of tumor cell lines	33% (2/6)
102- aortic aneurysm [ascending aorta] NA 22084	12	6.325	15	2	HIVEP1,Map3k7	10	CXCL2,IL1R1,IL33,MAP3K8,NFKBIA,NFKBIZ,PTGS2,SPHK1,TGFBR2,VCAM1	3	Apoptosis of leukocytes,Asthma,Cell movement of granulocytes	17% (1/6)
103- aortic aneurysm [ascending aorta] NA 22085	21	6.325	15	3	CDKN1A,MAPK9,RETNLB	10	CCL2,CEBPB,CSF3,IL6,JUN,LGALS3,MYC,NFKBIA,VIM,ZEB1	2	Cell movement of squamous cell carcinoma cell lines,Metastasis of breast cancer cell lines	0% (0/6)
102- aortic aneurysm [ascending aorta] NA 22084	13	6.247	47	8	EBI3,ETV7,HMGB1,IL27,MEOX2,RFX5,TERT,TNF (family)	37	AHR,APP,B2M,BIRC3,CAV1,CCL2,CD74,COL1A1,COL1A2,CXCL12,CXCL2,ENTPD1,F2R,FGF2,GBP2,HLA-DMA,HLA-DMB,HLA-DQB1,ICAM1,IFI16,IL1R1,IL33,IL3RA,KLF4,KLF7,LRP1,NFKBIA,PRSS23,PSMB8,PTGS2,SELE,SOCS3,TAP1,TGM2,TIMP1,TNFRSF1A,VCAM1	2	Inflammatory Bowel Disease,Production of reactive oxygen species	19% (3/16)
105- aortic aneurysm [ascending aorta] NA 22087	1	6.245	41	1	MYC	39	EEF1A1,RPL10,RPL11,RPL13,RPL13A,RPL19,RPL27,RPL27A,RPL3,RPL31,RPL35,RPL35A,RPL37,RPL37A,RPL38,RPL5,RPL6,RPL7,RPL7A,RPL9,RPLP0,RPS11,RPS12,RPS13,RPS14,RPS15A,RPS16,RPS17,RPS18,RPS19,RPS21,RPS24,RPS27A,RPS28,RPS29,RPS3,RPS4Y1,RPS5,RPS7	1	Cell death of osteosarcoma cells	0% (0/1)
105- aortic aneurysm [ascending aorta] NA 22087	2	6.164	40	1	3,5-dihydroxyphenylglycine	38	RPL10,RPL11,RPL13,RPL13A,RPL19,RPL27,RPL27A,RPL3,RPL31,RPL35,RPL35A,RPL37,RPL37A,RPL38,RPL5,RPL6,RPL7,RPL7A,RPL9,RPLP0,RPS11,RPS12,RPS13,RPS14,RPS15A,RPS16,RPS17,RPS18,RPS19,RPS21,RPS24,RPS27A,RPS28,RPS29,RPS3,RPS4Y1,RPS5,RPS7	1	Cell death of osteosarcoma cells	0% (0/1)
105- aortic aneurysm [ascending aorta] NA 22087	3	6.164	40	1	MLXIPL	38	RPL10,RPL11,RPL13,RPL13A,RPL19,RPL27,RPL27A,RPL3,RPL31,RPL35,RPL35A,RPL37,RPL37A,RPL38,RPL5,RPL6,RPL7,RPL7A,RPL9,RPLP0,RPS11,RPS12,RPS13,RPS14,RPS15A,RPS16,RPS17,RPS18,RPS19,RPS21,RPS24,RPS27A,RPS28,RPS29,RPS3,RPS4Y1,RPS5,RPS7	1	Cell death of cancer cells	0% (0/1)
105- aortic aneurysm [ascending aorta] NA 22087	4	6.164	40	1	MLXIPL	38	RPL10,RPL11,RPL13,RPL13A,RPL19,RPL27,RPL27A,RPL3,RPL31,RPL35,RPL35A,RPL37,RPL37A,RPL38,RPL5,RPL6,RPL7,RPL7A,RPL9,RPLP0,RPS11,RPS12,RPS13,RPS14,RPS15A,RPS16,RPS17,RPS18,RPS19,RPS21,RPS24,RPS27A,RPS28,RPS29,RPS3,RPS4Y1,RPS5,RPS7	1	Cell death of osteosarcoma cells	0% (0/1)
105- aortic aneurysm [ascending aorta] NA 22087	5	6.085	41	1	MLXIPL	39	ANXA2,RPL10,RPL11,RPL13,RPL13A,RPL19,RPL27,RPL27A,RPL3,RPL31,RPL35,RPL35A,RPL37,RPL37A,RPL38,RPL5,RPL6,RPL7,RPL7A,RPL9,RPLP0,RPS11,RPS12,RPS13,RPS14,RPS15A,RPS16,RPS17,RPS18,RPS19,RPS21,RPS24,RPS27A,RPS28,RPS29,RPS3,RPS4Y1,RPS5,RPS7	1	Cell death of tumor cells	0% (0/1)
105- aortic aneurysm [ascending aorta] NA 22087	6	6.085	41	1	MLXIPL	39	ANXA2,RPL10,RPL11,RPL13,RPL13A,RPL19,RPL27,RPL27A,RPL3,RPL31,RPL35,RPL35A,RPL37,RPL37A,RPL38,RPL5,RPL6,RPL7,RPL7A,RPL9,RPLP0,RPS11,RPS12,RPS13,RPS14,RPS15A,RPS16,RPS17,RPS18,RPS19,RPS21,RPS24,RPS27A,RPS28,RPS29,RPS3,RPS4Y1,RPS5,RPS7	1	Necrosis of tumor	0% (0/1)
107- aortic aneurysm [ascending aorta] NA 22089	42	6.063	25	4	CYP2J2,NF1,SOCS3,YBX1	17	ATF3,BCL2,CIRBP,CXCL8,FGF2,ICAM1,ID1,IL6,KLF4,MYC,NCL,NPM1,PLAUR,RPL10A,SNAI1,TNF,VIM	4	Assembly of cell-cell contacts,Biosynthesis of macromolecule,Metabolism of protein,Migration of lung cancer cell lines	25% (4/16)
102- aortic aneurysm [ascending aorta] NA 22084	14	6	8	1	BMP (family)	4	ID1,IRF1,KDR,SMAD1	3	Angiogenesis,Organismal death,Quantity of cells	0% (0/3)
105- aortic aneurysm [ascending aorta] NA 22087	7	5.918	39	1	LARP1	37	EEF1A1,EIF3E,PABPC1,RPL10,RPL11,RPL13,RPL13A,RPL19,RPL27,RPL27A,RPL3,RPL31,RPL35,RPL35A,RPL37,RPL37A,RPL38,RPL5,RPL6,RPL7,RPL7A,RPS11,RPS12,RPS13,RPS14,RPS15A,RPS16,RPS18,RPS19,RPS21,RPS24,RPS27A,RPS28,RPS29,RPS3,RPS5,RPS7	1	Cell death of osteosarcoma cells	0% (0/1)
102- aortic aneurysm [ascending aorta] NA 22084	15	5.814	27	4	BIRC3,ETV2,HMGXB4,TLR5	20	AHNAK,ATF3,CCL2,CDH5,CFLAR,CSF3,CXCL2,FBLN2,HBEGF,ICAM1,IL33,KDR,LMO2,NFKBIA,PARP14,RHOJ,RNF213,SOX18,TEK,TGM2	3	Angiogenesis,Proliferation of blood cells,Proliferation of lymphatic system cells	42% (5/12)
107- aortic aneurysm [ascending aorta] NA 22089	43	5.795	74	9	ADAM17,AGT,COL18A1,EDN1,IL4,JUN,mir-8 (includes others),NOTCH1,NRG1	63	ACTN1,AKAP12,BCL2,BSG,BST2,C3AR1,C5AR1,CAV1,CCN2,CDKN1A,CLU,COL15A1,COL4A1,COL4A2,CSF1R,CSF3,EFNA1,EGR1,EHD2,EMP2,ENG,EPAS1,FGF2,FLNA,FLNB,FLT1,FN1,FOLR2,GJA1,HCLS1,HSPA8,ICAM1,IL1R1,IL6,KLF4,LRP1,MGLL,MSN,MSR1,MYH9,NCL,NEDD9,NLRP3,PFKFB3,PKM,PLAT,POSTN,PRMT1,PXN,RHOA,RPS6,RUNX1,SHC1,SPARC,SPTBN1,TGM2,TJP1,TLR2,TNF,TNFRSF1A,VEGFA,VIM,VWF	2	Interstitial lung disease,Organization of actin cytoskeleton	11% (2/18)
103- aortic aneurysm [ascending aorta] NA 22085	22	5.715	30	4	DNMT3A,FOXM1,MKNK1,MSTN	24	C1QBP,CAV1,CCN1,CLU,CTNNB1,ETS1,IL1B,IL6,ITGB1,JUN,LDHA,MYC,NDUFB2,NRP1,PTGS2,RAB14,SERPINH1,SLC7A5,SOX4,SPARC,TGM2,VCAN,VIM,ZEB1	2	Cell movement of squamous cell carcinoma cell lines,Migration of carcinoma cell lines	13% (1/8)
107- aortic aneurysm [ascending aorta] NA 22089	44	5.692	15	4	ADORA3,GNAI3,ITPR2,USP22	10	CCL3,CCL3L3,CCL4,CXCL8,FCER1G,FCGR1A,FCGR2A,ITGB2,PTPRC,TNF	1	Degranulation of myeloid cells	25% (1/4)
107- aortic aneurysm [ascending aorta] NA 22089	45	5.66	41	9	ARID1A,CAV1,CG (complex),JAG1,KRAS,MAPK1,mir-142 (includes others),SP110,TP73	30	APOE,ARRB2,CCN2,DSE,FLNA,FLT1,IGFBP7,IL1R1,IL6,LIMS1,LMNA,MAPK3,MGP,MYC,MYH9,NLRP3,NPR1,PDLIM5,PLAT,PSMB9,RHOA,SLCO2A1,SPP1,TGFBR2,TIMP3,TLL1,TNF,TNFRSF1A,VEGFA,VWF	2	Enlargement of left ventricle,Failure of heart	17% (3/18)
103- aortic aneurysm [ascending aorta] NA 22085	23	5.66	39	6	CG (complex),GLI1,INSULIN (family),KLF4,LEP,SOX4	30	APP,BMPR2,CAV1,HSPB1,IGFBP7,IL1B,IL1RN,IL6,JUN,LMNA,MMP9,MT-CO3,MT-CYB,MT-ND1,MT-ND4,NPR1,NRP1,PLAT,PLAU,PLXND1,PNPLA2,RCAN1,SELP,SLCO2A1,SOX17,SOX18,TEK,TGFBR3,TIMP3,VCAN	3	Conotruncal heart malformations,Enlargement of left ventricle,Familial vascular disease	17% (3/18)
103- aortic aneurysm [ascending aorta] NA 22085	24	5.5	24	6	CDKN1A,GSK3B,miR-29b-3p (and other miRNAs w/seed AGCACCA),miR-335-3p (miRNAs w/seed UUUUCAU),POU5F1,TSC2	16	ANXA1,ATF3,CCL2,CCN1,CSF3,CTNNB1,ENPP2,KLF2,LGALS3,MYC,NCKAP1,NFKBIA,PTGS2,TGFBR2,TNFSF10,VIM	2	Cell viability of endothelial cells,Metastasis of breast cancer cell lines	8% (1/12)
105- aortic aneurysm [ascending aorta] NA 22087	8	5.48	34	1	MYCN	32	EEF1A1,FAU,PSMA7,RPL10,RPL11,RPL13,RPL13A,RPL19,RPL27,RPL27A,RPL3,RPL31,RPL35,RPL35A,RPL37,RPL37A,RPL38,RPL5,RPL6,RPL7,RPL9,RPLP0,RPS12,RPS13,RPS16,RPS17,RPS19,RPS24,RPS28,RPS3,RPS5,RPS7	1	Cell death of osteosarcoma cells	0% (0/1)
107- aortic aneurysm [ascending aorta] NA 22089	46	5.422	19	3	EDN1,GDF2,PRO-INFLAMMATORY CYTOKINE (family)	15	CCN2,EGR1,ENG,FGF2,FN1,ICAM1,IL6,ITGA5,POSTN,RPSA,SELE,SPP1,TGM2,VCAM1,VWF	1	Attachment of cells	0% (0/3)
102- aortic aneurysm [ascending aorta] NA 22084	16	5.367	9	1	MARK2	5	CD44,CXCL2,IRF1,NFKBIZ,PTGS2	3	Angiogenesis,Infiltration by neutrophils,Quantity of leukocytes	33% (1/3)
103- aortic aneurysm [ascending aorta] NA 22085	25	5.367	9	1	IL31	5	CCL2,IL33,IL6,SOCS2,SOCS3	3	Apoptosis,Metabolism of macromolecule,Quantity of lymphatic system cells	0% (0/3)
107- aortic aneurysm [ascending aorta] NA 22089	47	5.337	52	6	Brd4,FGFR1,HMG20A,KMT2A,NCOR2,RAR (family)	43	BCL2,CCN1,CCN2,CDH5,CDKN1A,CLU,COL4A1,CSF3,CTSB,CXCL8,EBF1,EGR1,FGF2,FLNA,FN1,FOXC1,HES1,IL6,ITGA5,ITGA6,ITGB4,KLF2,KLF4,KLF6,LGALS3,MECOM,MYC,NNMT,PKM,PLAT,POSTN,PRMT1,SELE,SMAD1,SNAI1,SPARC,TGM2,TNFSF10,VCAM1,VEGFA,VEGFC,VIM,ZEB1	3	Cell movement of carcinoma cell lines,Cell proliferation of carcinoma cell lines,Development of head	22% (4/18)
103- aortic aneurysm [ascending aorta] NA 22085	26	5.333	44	5	AIRE,FOXM1,IFNAR1,IZUMO1R,POU2AF1	36	ANXA1,ATF3,CAV1,CCL3L3,CD74,CLEC4E,CLEC7A,CTNNB1,CXCR4,IL1B,IL1RN,IL6,ITGB1,JUN,LDHA,MCL1,MMP9,MYC,NRP1,PARP14,PDE4B,PLAT,PRDX2,PTGS2,S100A8,S100A9,SOCS3,SPI1,TGFBR2,TGM2,TNFAIP3,TNFSF10,VCAM1,VCAN,VIM,ZEB1	3	Cell movement of squamous cell carcinoma cell lines,Cell viability,Quantity of neutrophils	27% (4/15)
103- aortic aneurysm [ascending aorta] NA 22085	27	5.307	10	1	THBS4	6	CALR,P4HB,PECAM1,SELE,VCAM1,VIM	3	Cell movement,Inflammation of organ,Interaction of tumor cell lines	33% (1/3)
103- aortic aneurysm [ascending aorta] NA 22085	28	5.27	20	2	CASP4,IZUMO1R	13	ADAM8,CCL2,CCL3L3,CLEC4E,CLEC7A,CXCR2,IL1B,MMP9,OSM,PLAU,S100A8,S100A9,TNFSF14	5	Abnormal morphology of body cavity,Damage of vascular system,Disease of retina,Metabolism of reactive oxygen species,Quantity of neutrophils	10% (1/10)
103- aortic aneurysm [ascending aorta] NA 22085	29	5.27	20	4	IPMK,KDM3A,KISS1,NSUN6	13	AHR,CAVIN2,CCN1,CD9,EGR1,HSP90AB1,IL33,ITGB1,JUN,MMP9,MYC,RCAN1,TGM2	3	Cell proliferation of colorectal cancer cell lines,Migration of vascular endothelial cells,Tubulation of vascular endothelial cells	8% (1/12)
105- aortic aneurysm [ascending aorta] NA 22087	9	5.196	29	1	LH (complex)	27	EEF1A1,RPL10,RPL13,RPL13A,RPL27,RPL27A,RPL3,RPL31,RPL35,RPL35A,RPL37,RPL5,RPL6,RPL7,RPL9,RPS11,RPS13,RPS15A,RPS16,RPS17,RPS18,RPS19,RPS24,RPS28,RPS4Y1,RPS5,RPS7	1	Cell death of osteosarcoma cells	0% (0/1)
102- aortic aneurysm [ascending aorta] NA 22084	17	5.181	64	8	HEY1,HEY2,IFN (family),KDM3A,LINC00624,NLRC5,RNASEH2B,TREX1	51	ACTA2,APP,B2M,CCL2,CCND1,CD44,CD9,CNN1,GATA6,HLA-A,HLA-B,HLA-C,HLA-DRB1,ICAM1,IFI16,IFI27,IFI44,IFI44L,IL1R1,IL33,IRF1,KDR,LGALS3BP,MCAM,MYC,MYH11,NCOA7,NR2F2,NTRK2,OAT,PARP9,PECAM1,PRKCH,PSMB8,PSMB9,PTGS2,S100A6,SP100,SP110,TAGLN,TAP1,TAPBP,TBX2,TENT5A,TIMP1,TNC,TNFSF10,TNXB,TXNIP,VCAM1,XAF1	5	Formation of muscle,Morphogenesis of cardiovascular system,Quantity of CD8 T lymphocyte,Squamous-cell carcinoma,Systemic lupus erythematosus	30% (12/40)
107- aortic aneurysm [ascending aorta] NA 22089	48	5.154	53	8	CAV1,FGF2,HTT,LAMA4,MAPK1,MYF6,SIRT3,SMAD2	41	APOE,APP,ATP1A1,CCN1,CCN2,CXCL8,DSE,EFNB2,FLNA,FLT1,FN1,FOXO1,GJA1,HSP90AB1,ID1,ID3,IGFBP7,IL1R1,IL33,IL6,INSR,IRS2,LMNA,MAPK3,MGLL,MGP,MYC,PDE2A,PECAM1,PLAT,PSMB9,SLC1A3,SPP1,TGFBR2,TIMP3,TNF,TNFRSF1A,TUBB,VEGFA,VEGFC,VWF	4	Dilated cardiomyopathy,Enlargement of left ventricle,Failure of heart,Tubulation of vascular endothelial cells	28% (9/32)
103- aortic aneurysm [ascending aorta] NA 22085	30	5.143	29	4	IL17R (complex),miR-203a-3p (and other miRNAs w/seed UGAAAUG),RC3H1,RC3H2	20	CCL2,ENG,ENO1,HSPB1,ID1,IFI16,IL1B,IL6,IL6ST,KLF4,NRP1,PARK7,PECAM1,S100A8,S100A9,SOCS3,STING1,TIE1,TNFAIP3,TNFRSF1B	5	Bleeding,Cell proliferation of carcinoma cell lines,Familial vascular disease,Formation of vessel,Quantity of lymphocytes	15% (3/20)
103- aortic aneurysm [ascending aorta] NA 22085	31	5.117	32	8	CEBPA,DDX5,GATA6,GDF2,IKZF1,KLF4,MEF2C,YTHDF1	22	ACSL1,ATP5MK,CAV1,G0S2,GJA1,IL1B,IL6,JUND,LITAF,MCL1,MGLL,MMP9,MYC,NDUFA4,NR4A1,PKM,PPIF,RCAN1,SLCO2A1,SOCS3,TEAD1,TGFBR2	2	Biosynthesis of purine ribonucleotide,Dilated cardiomyopathy	6% (1/16)
107- aortic aneurysm [ascending aorta] NA 22089	49	5.099	31	2	HMG20A,TCF (family)	26	BCL2,CCN1,CCN2,CLU,EGR1,ELN,FGF2,FLNA,GJA1,ID3,IL1R1,IL6,INHBB,ITGA5,JUNB,LGALS3,LY6E,MYC,PLAUR,POSTN,SNAI1,TGM2,TIMP3,VCAM1,VEGFA,VEGFC	3	Development of body axis,Interaction of tumor cell lines,Proliferation of neural cells	0% (0/6)
103- aortic aneurysm [ascending aorta] NA 22085	32	5.078	24	9	CD40,HTT,IFNG,IL4,IMMUNOGLOBULIN (complex),INTERFERON ALPHA (family),SMAD3,SYVN1,TGFB1	14	ADAMTS1,ADAMTS4,AHR,APRT,CCL2,CLU,CXCL8,CXCR2,ITGB1,ITGB4,LAMC1,MMP9,PLAUR,TIMP3	1	Hydronephrosis	11% (1/9)
107- aortic aneurysm [ascending aorta] NA 22089	50	5.071	49	12	ACVR1C,CD38,ETS1,GPER1,IL31,KDM5B,miR-199a-5p (and other miRNAs w/seed CCAGUGU),miR-338-3p (miRNAs w/seed CCAGCAU),PAX5-ELN,S100A4,TSC2,TYK2	35	ATF3,B2M,C5AR1,CAV1,CCN2,CDKN1A,CIITA,COL4A1,COL4A2,CSF1R,CSF3,EGR1,ENPP2,EPAS1,FABP5,FAM107A,FLT1,GBP4,HSPA8,IL1R1,IL6,KLF4,LGALS3,MCAM,MSR1,PDLIM1,PKM,RUNX1,SNAI1,SPARC,TGFBR2,TGFBR3,TNF,VEGFA,VIM	2	Interstitial lung disease,Metastasis of breast cancer cell lines	21% (5/24)
103- aortic aneurysm [ascending aorta] NA 22085	33	5	13	2	IPMK,NEUROD1	9	ACTN4,AHR,CCN1,DDX5,HSP90AB1,ITGB1,JUN,MYC,PKM	2	Cell proliferation of colorectal cancer cell lines,Cell viability	50% (2/4)
103- aortic aneurysm [ascending aorta] NA 22085	34	4.95	28	9	CEBPA,DDX5,DYRK1B,GATA6,MEF2C,NQO1,PPARGC1B,TEAD1,YTHDF1	18	ATP5F1B,ATP5MK,CAV1,ENO1,G0S2,GJA1,IL1B,IL6,MT-ATP6,MT-CO3,MYC,NDUFA4,NDUFC2,NR4A1,PKM,PPIF,SDHD,SOCS3	1	Biosynthesis of purine ribonucleotide	0% (0/9)
103- aortic aneurysm [ascending aorta] NA 22085	35	4.93	36	4	CDKN1A,FOXM1,HMG20A,TNFRSF25	30	ADAM15,ANXA1,CCL2,CLU,CSF3,CXCL8,DUSP1,HSPA1A/HSPA1B,IGFBP4,IL1B,IL1RN,IL6,JUN,LDHA,LY6E,MMP9,MYC,NFKBIA,NNMT,NRP1,PECAM1,PLAUR,PRDX2,PTPRC,SELE,TJP1,TNFAIP6,VCAM1,VIM,ZEB1	2	Cell movement of squamous cell carcinoma cell lines,Rheumatoid arthritis	0% (0/8)
103- aortic aneurysm [ascending aorta] NA 22085	36	4.914	14	6	DNMT1,EWSR1-FLI1,FOXM1,HMG20A,IL10RA,IPMK	7	CCN1,CTNNB1,KLF2,MYC,POSTN,PTGS2,S1PR1	1	Cell viability of endothelial cells	0% (0/6)
103- aortic aneurysm [ascending aorta] NA 22085	37	4.906	22	3	CASP4,Hbb-b2,IZUMO1R	15	ADAM8,CCL2,CCL3L3,CLEC4E,CLEC7A,CXCR2,CYBA,IL1B,MMP9,OSM,PLAU,S100A8,S100A9,SPI1,TNFSF14	4	Abnormal morphology of body cavity,Damage of vascular system,Disease of retina,Quantity of neutrophils	17% (2/12)
102- aortic aneurysm [ascending aorta] NA 22084	18	4.899	10	1	TLR5	6	ATF3,CSF3,CXCL2,FBLN2,ICAM1,IL33	3	Angiogenesis,Apoptosis of blood cells,Proliferation of blood cells	33% (1/3)
103- aortic aneurysm [ascending aorta] NA 22085	38	4.811	39	9	CHROMR,CST5,ECSIT,MAPK1,mir-142 (includes others),NUP98-KDM5A,NUP98-NSD1,RC3H2,TP73	27	AHR,C3AR1,C5AR1,CAV1,CCL3L3,CORO1A,CYBA,EREG,HLA-DMA,IFI16,IL1B,IL1RN,IL6,IL6ST,LAMC1,LRRC32,LYZ,MMP9,NRP1,PLAU,PLAUR,PRDX2,PSMB8,PTGS2,S100A8,SOCS3,TNFAIP3	3	Bleeding of liver,Experimental colitis,Retinal vasculopathy	0% (0/27)
105- aortic aneurysm [ascending aorta] NA 22087	10	4.796	25	1	RICTOR	23	FAU,PSMA7,RPL10,RPL11,RPL13A,RPL35A,RPL38,RPL6,RPL7,RPL7A,RPL9,RPLP0,RPS11,RPS13,RPS18,RPS19,RPS21,RPS24,RPS27A,RPS29,RPS3,RPS4Y1,RPS5	1	Cell death of osteosarcoma cells	0% (0/1)
103- aortic aneurysm [ascending aorta] NA 22085	39	4.75	24	7	ETV2,MRTFA,MRTFB,POU2AF1,PSMB11,RNF5,SIRT3	16	ADAM15,CAV1,CAVIN2,CCN1,CDH5,CXCR4,ID1,ID3,IL6,ITGB1,NR4A1,PECAM1,RHOJ,S1PR1,TEK,VIM	1	Tubulation of cells	0% (0/7)
102- aortic aneurysm [ascending aorta] NA 22084	19	4.727	53	6	EBI3,IFNAR (family),IL27,MEOX2,TERT,Ttc39aos1	43	AHR,ATF3,B2M,CAV1,CCL2,CCL8,CCND3,CD74,CFLAR,CXCL2,EGR2,ELK3,ENTPD1,F2R,FGF2,GBP1,GBP2,HLA-B,HLA-DMA,HLA-DMB,HLA-DQB1,HLA-DRA,ICAM1,IFI16,IFI27,IFI44,IL6ST,KLF4,LGALS3BP,LRP1,NFKBIA,PARP9,PRSS23,PSMB8,PTGS2,SELE,SOCS3,TAP1,TIMP1,TNFRSF1A,TNFSF10,VCAM1,XAF1	4	Formation of epithelial tissue,Inflammatory Bowel Disease,Production of reactive oxygen species,Systemic lupus erythematosus	21% (5/24)
107- aortic aneurysm [ascending aorta] NA 22089	51	4.696	27	4	CAV1,EDN1,FGF2,LIN28B	20	BCL2,CCN2,CTTN,ENPP2,FN1,GJA1,IL6,INSR,JUNB,LMNA,MYC,PLAT,PXN,S100A10,SPP1,TGM2,TIMP3,TNF,VEGFA,VIM	3	Dilated cardiomyopathy,Enlargement of left ventricle,Formation of focal adhesions	58% (7/12)
103- aortic aneurysm [ascending aorta] NA 22085	40	4.648	20	1	HMG20A	15	ATF3,CCN1,CD9,CLU,IL6,JUN,LY6E,MYC,NNMT,PLAUR,POSTN,TGM2,TIMP3,VCAM1,VCAN	4	Attachment of cells,Cell movement of squamous cell carcinoma cell lines,Cell-cell adhesion,Metastatic solid tumor	0% (0/4)
107- aortic aneurysm [ascending aorta] NA 22089	52	4.619	20	7	BMP4,CREM,ETV2,LAMA4,MSTN,MYF6,SMAD2	12	CCN1,CXCL8,FGF2,FLT1,ID1,ID3,IL33,RHOJ,TEK,TNF,VEGFA,VEGFC	1	Tubulation of vascular endothelial cells	0% (0/7)
107- aortic aneurysm [ascending aorta] NA 22089	53	4.619	7	1	PI3	3	CXCL8,FGF2,TNF	3	Activation of lymphocytes,Cardiomyopathy,Cell death of cancer cells	0% (0/3)
102- aortic aneurysm [ascending aorta] NA 22084	20	4.619	16	2	GATA2-AS1,GFI1	12	F2R,FLT1,FOXO1,GJA1,ICAM1,IL1R1,KDR,MYC,PECAM1,PTEN,S1PR1,TNFRSF1A	2	Homing of cells,Trafficking of blood cells	0% (0/4)
103- aortic aneurysm [ascending aorta] NA 22085	41	4.608	24	3	ALKBH7,IL31,JAK (family)	17	CCL2,IFI6,IFITM3,IL33,IL6,MMP9,MT-ATP6,MT-CO1,MT-CO2,MT-ND1,MT-ND2,MT-ND4,MT-ND5,PTGS2,SOCS2,SOCS3,VIM	4	Apoptosis,Benign lesion,Congenital heart disease,Quantity of lymphatic system cells	8% (1/12)
107- aortic aneurysm [ascending aorta] NA 22089	54	4.6	32	3	miR-199a-5p (and other miRNAs w/seed CCAGUGU),miR-338-3p (miRNAs w/seed CCAGCAU),SMAD2	25	CCN2,CDH5,COL4A1,COL4A2,FLT1,FN1,HES1,ID3,IL6,ITGB4,KLF2,KLF4,LAMC1,MYH9,NEDD9,S1PR1,SELE,SNAI1,SPARC,TGFBR2,TGFBR3,TIMP3,VEGFA,VEGFC,VIM	4	Binding of tumor cell lines,Bleeding,Metastasis of tumor cell lines,Tubulation of endothelial cells	17% (2/12)
103- aortic aneurysm [ascending aorta] NA 22085	42	4.596	40	5	BMPER,LAMP2,PPP1R13L,S1PR4,TYK2	32	AP2M1,AQP1,C5AR1,CD74,CDH5,CLDN5,CSF3,CTNNB1,ENPP2,GJA1,HSP90AA1,ID1,IL1B,IL6,ITGA6,ITGB1,ITGB4,KIF5B,LAMC1,LIFR,MGP,PEA15,PECAM1,PERP,RCAN1,SELP,SERPING1,SLFN5,SOCS3,SOX7,SPRY1,VCAM1	3	Edema,Organismal death,Tubulation of vascular endothelial cells	27% (4/15)
102- aortic aneurysm [ascending aorta] NA 22084	21	4.536	166	16	ARHGAP21,FOXC1,IFNA2,IGE (complex),IKZF3,IL1A,IL27,IRF1,KLF6,NFATC2,NFKB (complex),OSM,RELA,SASH1,TLR4,ZBTB10	147	ABCG1,ACKR1,ACTA2,AGT,AHR,ANXA2,APOE,APP,ARF6,ARL4A,AXL,B2M,BIRC3,C1S,CARD8,CAV1,CCL2,CCL8,CCND1,CCNL1,CD200,CD34,CD44,CD74,CEBPB,CFLAR,CLU,COL18A1,COL1A1,COL1A2,COL3A1,COL6A1,CRYAB,CTSH,CXCL12,CXCL2,CYCS,DOCK4,DUSP6,EMILIN1,ENPP2,ENTPD1,EPB41L3,F2R,F2RL3,FGF7,FLT1,FN1,FTH1,GATA6,GBP2,GBP4,GEM,GJA1,GNS,HBEGF,HIF3A,HLA-A,HLA-B,HLA-C,HLA-DMA,HLA-DMB,HLA-DQB1,HLA-DRB1,HSPG2,ICAM1,ID1,IFI16,IFI27,IGF…	3	Extrapulmonary squamous cell carcinoma,Inflammatory Bowel Disease,Interstitial lung disease	29% (14/48)
107- aortic aneurysm [ascending aorta] NA 22089	55	4.5	8	1	ZNF281	4	CCN2,COL4A1,FN1,SNAI1	3	Development of cytoplasm,Formation of filaments,Migration of endothelial cells	0% (0/3)
103- aortic aneurysm [ascending aorta] NA 22085	43	4.491	10	1	SERPINC1	6	CCL20,CXCL8,HSPG2,IL6,MIF,PTGS2	3	Cell death of malignant tumor,Cell death of tumor cells,Non-malignant disorder	33% (1/3)
103- aortic aneurysm [ascending aorta] NA 22085	44	4.472	9	2	SOX1,SOX3	5	CTNNB1,HES1,NCKAP1,NRP1,PECAM1	2	Formation of blood vessel,Metastasis	25% (1/4)
103- aortic aneurysm [ascending aorta] NA 22085	45	4.438	18	1	KLF4	13	ADAMTS1,CD34,CEBPB,CTNNB1,CXCL8,IL6,MEF2C,MMP9,MYC,PLAT,RCAN1,TEAD1,VIM	4	Dilated cardiomyopathy,Dysfunction of heart,Enlargement of left ventricle,Proliferation of hematopoietic progenitor cells	25% (1/4)
107- aortic aneurysm [ascending aorta] NA 22089	56	4.422	51	6	BANF1,FGF10,GLIS1,NONO,NORAD,S1PR4	43	ANXA2,APOD,AQP1,BAG3,BHLHE40,CAV1,CCN1,CCN2,CDH5,CEBPB,CLDN5,COL4A1,COL4A2,CTSB,CTSH,FOXO1,GBP1,ID3,IFI27,IFITM1,IFITM3,IGFBP4,IL6,IRF1,JUNB,LDHA,LDLR,LY6E,NUPR1,PERP,PIK3R1,RHOA,S100A13,S100A6,SELP,SLFN5,SNAI1,SPARC,SPRY1,TIMP3,TMOD3,TNFSF10,VEGFA	2	Invasion of tumor cell lines,Organismal death	50% (6/12)
107- aortic aneurysm [ascending aorta] NA 22089	57	4.389	24	8	CYP2J2,ELK1,FOXA1,IFNL1,MMP (family),N6AMT1,SOCS3,TGF BETA (family)	15	APP,CLDN5,COL4A1,CXCL8,ESAM,ICAM1,IL6,ITGA5,JAM2,LAMC1,NFIA,SNAI1,TJP1,TLR2,TNF	1	Assembly of cell-cell contacts	0% (0/8)
104- aortic aneurysm [ascending aorta] NA 22086	1	4.359	21	1	OSM	19	ANGPT2,ANXA2,CCL2,CXCL12,CXCL2,EGR1,FN1,ICAM1,IFNG,IL6,JUN,MARCKS,SELE,SELP,SERPINE1,STAT3,TIMP3,VCAM1,VIM	1	Adhesion of tumor cell lines	0% (0/1)
102- aortic aneurysm [ascending aorta] NA 22084	22	4.347	45	16	ARHGAP21,DSG2,FBN1,IFNA2,IGF2BP1,IKZF3,IRF1,ITK,KLF6,mir-29 (includes others),NFATC2,NFKB (complex),RELA,SASH1,TMPO,ZBTB10	28	ACTA2,ASPN,CAV1,CCNL1,CD44,CFLAR,COL14A1,COL1A1,COL1A2,COL3A1,COL4A2,CRYAB,CXCL12,FLT1,GBP4,HBEGF,HIF3A,KDR,KLF4,MAP3K8,NFKBIZ,PDGFRB,PLAT,PTEN,PTGS2,TNFRSF1A,TNFSF10,VEGFA	1	Interstitial lung disease	13% (2/16)
107- aortic aneurysm [ascending aorta] NA 22089	58	4.333	12	1	Brd4	9	IL6,ITGA6,KLF4,LGALS3,MYC,PECAM1,PKM,PLAT,TNFSF10	2	Cell proliferation of carcinoma cell lines,Invasion of cells	0% (0/2)
107- aortic aneurysm [ascending aorta] NA 22089	59	4.333	15	5	DDX5,FZD5,NLRC5,NLRP12,TWIST1	9	HLA-A,HLA-E,IL6,LGALS3,SPP1,TGFBR2,TLR2,TNF,VEGFA	1	Activation of natural killer cells	0% (0/5)
107- aortic aneurysm [ascending aorta] NA 22089	60	4.323	67	27	ALOX5,C1Q (family),CD3 (complex),CD40,CEBPB,CST5,CXCL12,ESRRA,HAVCR1,IFITM3,IFNA2,IGF1R,IL1A,IL6,IRF1,IRF3,IRGM,MAPK7,miR-30c-5p (and other miRNAs w/seed GUAAACA),miR-9-5p (and other miRNAs w/seed CUUUGGU),NR1I3,NUP98-DDX10,OSM,POSTN,RETN,TGFB1,TP53	39	AKAP12,BSG,C3AR1,C5AR1,CAV1,CCN2,CDKN1A,CFH,CLEC4E,CNN3,COL4A1,COL4A2,CSF1R,EGR1,EPAS1,FAM107A,FKBP1A,FLT1,GBP4,HSPA8,IL1R1,KLF4,MGLL,MSR1,NCL,NNMT,PDE2A,PFKFB3,PKM,PLAT,RUNX1,S100A4,SPARC,TLR2,TNF,TNFRSF1A,TNFSF10,VEGFA,VIM	1	Interstitial lung disease	26% (7/27)
102- aortic aneurysm [ascending aorta] NA 22084	23	4.16	18	4	IGF2,NOTCH2,NOTCH3,POSTN	13	CD44,COL5A3,FN1,ICAM1,IGFBP5,ITGA5,ITGA7,PDGFA,PTN,RHOB,SDC2,TGFBI,VEGFA	1	Cell spreading	25% (1/4)
107- aortic aneurysm [ascending aorta] NA 22089	61	4	8	1	BGLAP	4	CD74,CIITA,NLRP3,TNF	3	Abnormal morphology of body cavity,Infection by RNA virus,Inflammation of lung	33% (1/3)
105- aortic aneurysm [ascending aorta] NA 22087	11	4	18	1	GABA	16	EEF1A1,RPL13,RPL27,RPL31,RPL35,RPL35A,RPL37,RPL37A,RPL5,RPL6,RPL7,RPLP0,RPS18,RPS21,RPS28,RPS29	1	Cell death of osteosarcoma cells	0% (0/1)
105- aortic aneurysm [ascending aorta] NA 22087	12	4	18	1	RCN3	16	FAU,RPL11,RPL13,RPL13A,RPL27,RPL3,RPL31,RPL5,RPL9,RPS12,RPS14,RPS18,RPS24,RPS28,RPS29,RPS3	1	Cell death of osteosarcoma cells	0% (0/1)
102- aortic aneurysm [ascending aorta] NA 22084	24	4	7	1	HAND1	4	EFNB2,FLT1,KDR,NOTCH4	2	Leukocyte migration,Quantity of blood cells	0% (0/2)
103- aortic aneurysm [ascending aorta] NA 22085	46	4	21	2	FGFR2,NCSTN	16	APP,CEBPB,CTSC,CTSH,FCER1G,GJA1,IL1B,ITGB1,MYC,PLAUR,SOX17,SOX7,SPI1,VCAM1,VIM,ZEB1	3	Edema,Metabolism of macromolecule,Quantity of lymphatic system cells	33% (2/6)
104- aortic aneurysm [ascending aorta] NA 22086	2	3.928	23	1	F2R	21	ANGPT2,CCL2,CCN1,CCN2,CD44,CXCL12,EGR1,EGR3,FN1,GJA1,ICAM1,IL6,ITGA6,MCAM,SELE,SELP,TGM2,TJP1,VCAM1,VEGFC,VIM	1	Interaction of tumor cell lines	100% (1/1)
100- aortic aneurysm [ascending aorta] NA 22082	1	3.881	19	1	BHLHE40	17	C3AR1,CAPG,CD14,CSF3,FCGR2B,FPR1,GLRX,HIF1A,IRF8,LYN,MERTK,MSR1,PFKFB3,PTPN6,PTPRC,TGM2,TNF	1	Engulfment of blood cells	0% (0/1)
100- aortic aneurysm [ascending aorta] NA 22082	2	3.881	19	1	BHLHE40	17	C3AR1,CAPG,CD14,CSF3,FCGR2B,FPR1,GLRX,HIF1A,IRF8,LYN,MERTK,MSR1,PFKFB3,PTPN6,PTPRC,TGM2,TNF	1	Engulfment of myeloid cells	0% (0/1)
107- aortic aneurysm [ascending aorta] NA 22089	62	3.878	29	2	SMAD3,WTAP	24	BCL2,CCN2,CD59,CDH5,COL4A1,COL4A2,EGR1,ENG,FN1,ID1,ID3,IL6,JUNB,LAMC1,PSMB1,PSMB2,RPS6,S1PR1,SPARC,SPP1,TNF,VEGFA,VEGFC,VIM	3	Anemia,Bleeding,Formation of focal adhesions	33% (2/6)
100- aortic aneurysm [ascending aorta] NA 22082	3	3.873	17	1	BHLHE40	15	C3AR1,CAPG,CD14,CSF3,FCGR2B,FPR1,GLRX,HIF1A,MERTK,MSR1,PFKFB3,PTPN6,PTPRC,TGM2,TNF	1	Engulfment of leukocytes	0% (0/1)
103- aortic aneurysm [ascending aorta] NA 22085	47	3.857	55	5	FLI1,INSR,LCK,RUVBL1,SMAD2	49	ACSL1,ANXA1,ATP1A1,ATP5F1B,ATP5MF,ATP5PO,CCL2,CCL20,CSF3,CXCR4,CYP4F3,DUSP1,EEF1A1,EGR1,ETS1,FBL,GADD45B,GAPDH,HES1,HSPA8,IFITM2,IL10RA,IL1B,IL6,ITGB1,JUN,LDHA,MMP9,MT-CO1,MYC,NAMPT,NPM1,NR4A1,PDE4B,PSMA7,RACK1,RPL18,RPL5,RPS16,SAT1,SFPQ,SLC2A3,SNU13,SOCS2,SOCS3,TGFBR2,VCAM1,VIM,YBX1	1	Viral Infection	80% (4/5)
107- aortic aneurysm [ascending aorta] NA 22089	63	3.801	26	4	BMP2,GDF2,SMAD2,SMARCA4	20	BSG,CAV1,CCN2,CDKN1A,EGR1,FLT1,HES1,IL6,KLF10,KLF4,PKM,PLAT,PLAUR,POSTN,SMAD1,SPARC,TLR2,TNFSF10,VEGFA,VIM	2	Increased Levels of Alkaline Phosphatase,Interstitial lung disease	25% (2/8)
104- aortic aneurysm [ascending aorta] NA 22086	3	3.801	22	1	F2R	20	ANGPT2,CCL2,CCN1,CCN2,CD44,CXCL12,EGR1,EGR3,FN1,ICAM1,IL6,ITGA6,MCAM,SELE,SELP,TGM2,TJP1,VCAM1,VEGFC,VIM	1	Binding of tumor cell lines	100% (1/1)
103- aortic aneurysm [ascending aorta] NA 22085	48	3.78	11	3	NTRK2,RETN,THBS4	7	CCL2,EGR1,IL6,SELE,SELP,VCAM1,VIM	1	Adhesion of tumor cell lines	0% (0/3)
100- aortic aneurysm [ascending aorta] NA 22082	4	3.75	18	1	BHLHE40	16	C3AR1,CAPG,CD14,CSF3,FCGR2B,FPR1,GLRX,HIF1A,IRF8,LYN,MERTK,MSR1,PFKFB3,PTPRC,TGM2,TNF	1	Phagocytosis of blood cells	0% (0/1)
106- aortic aneurysm [ascending aorta] NA 22088	1	3.742	16	1	carrageenan	14	CXCL2,EGR1,EGR2,FOS,FOSB,FOSL2,ICAM1,IL6,JUN,JUNB,JUND,NFKBIA,PTGS2,SELP	1	Cell movement	100% (1/1)
103- aortic aneurysm [ascending aorta] NA 22085	49	3.742	20	5	CDK19,COL18A1,HMG20A,mir-144,NF1	14	ATF3,CCL2,CCN1,CD9,CLU,CTNNB1,IL6,MYC,PLAU,PLAUR,POSTN,PTGS2,SELP,VCAM1	1	Visceral metastasis	0% (0/5)
101- aortic aneurysm [ascending aorta] NA 22083	1	3.742	16	1	IL6	14	AHNAK,CD82,CTNNB1,ID1,ITGB1,KDR,LRG1,MYC,NES,RAC1,SNAI1,STAT3,TGM2,VEGFA	1	Cell movement of prostate cancer cell lines	100% (1/1)
101- aortic aneurysm [ascending aorta] NA 22083	2	3.742	16	1	IL6	14	AHNAK,CD82,CTNNB1,ID1,ITGB1,KDR,LRG1,MYC,NES,RAC1,SNAI1,STAT3,TGM2,VEGFA	1	Migration of prostate cancer cell lines	100% (1/1)
100- aortic aneurysm [ascending aorta] NA 22082	5	3.742	16	1	BHLHE40	14	C3AR1,CAPG,CD14,CSF3,FCGR2B,GLRX,HIF1A,MERTK,MSR1,PFKFB3,PTPN6,PTPRC,TGM2,TNF	1	Engulfment of phagocytes	0% (0/1)
100- aortic aneurysm [ascending aorta] NA 22082	6	3.742	16	1	BHLHE40	14	C3AR1,CAPG,CD14,CSF3,FCGR2B,FPR1,GLRX,HIF1A,MERTK,MSR1,PFKFB3,PTPRC,TGM2,TNF	1	Phagocytosis of leukocytes	0% (0/1)
102- aortic aneurysm [ascending aorta] NA 22084	25	3.671	28	7	ACKR3,ALKBH5,APBB1,CCAT2,GATA2-AS1,PDX1,RBM5-AS1	19	ABL2,APP,ATF3,CAV1,CCND1,CCND3,CD44,CKB,CXCL2,FLI1,FLT1,FOXO1,HBEGF,LXN,MYC,TGFBR2,TGFBR3,TXNIP,ZEB2	2	Obesity,Quantity of CD4 T-lymphocytes	7% (1/14)
100- aortic aneurysm [ascending aorta] NA 22082	7	3.615	17	1	BHLHE40	15	C3AR1,CAPG,CD14,CSF3,FCGR2B,FPR1,GLRX,HIF1A,IRF8,LYN,MERTK,PFKFB3,PTPRC,TGM2,TNF	1	Phagocytosis of myeloid cells	0% (0/1)
104- aortic aneurysm [ascending aorta] NA 22086	4	3.606	15	1	COL18A1	13	CCL2,EFNA1,FGF2,FN1,ICAM1,ID1,IL6,JUN,MYC,NRP1,PTGS2,SERPINE1,STAT3	1	Cell movement of carcinoma cell lines	0% (0/1)
104- aortic aneurysm [ascending aorta] NA 22086	5	3.606	15	1	SB203580	13	CCN2,EFNA1,EGR1,FN1,ICAM1,IL6,POSTN,SELE,SPARC,TGFB1,TGM2,TIMP2,VCAM1	1	Attachment of cells	0% (0/1)
104- aortic aneurysm [ascending aorta] NA 22086	6	3.606	15	1	actinomycin D	13	APP,CAV1,CCL2,CCN2,CDKN1A,FN1,IL6,PTGS2,PXN,SELE,SERPINE1,SPHK1,TGFB1	1	Assembly of organelle	0% (0/1)
100- aortic aneurysm [ascending aorta] NA 22082	8	3.606	15	1	BHLHE40	13	C3AR1,CAPG,CD14,CSF3,FCGR2B,HIF1A,MERTK,MSR1,PFKFB3,PTPN6,PTPRC,TGM2,TNF	1	Engulfment of antigen presenting cells	0% (0/1)
107- aortic aneurysm [ascending aorta] NA 22089	64	3.578	10	3	CISH,LINC00624,ULBP1	5	CCL3L3,CD14,HLA-A,PLAUR,TNF	2	Engulfment of antigen presenting cells,Inflammation of lung	17% (1/6)
107- aortic aneurysm [ascending aorta] NA 22089	65	3.578	8	1	LIN28A	5	CCN1,CCN2,MYC,SNAI1,VIM	2	Binding of tumor cell lines,Migration of breast cancer cell lines	50% (1/2)
103- aortic aneurysm [ascending aorta] NA 22085	50	3.545	28	4	FLI1,INSR,KRT17,RUVBL1	23	ATP5F1B,CCL2,CCL3L3,CXCR4,DUSP1,EEF1A1,EGR1,HSPA8,IFITM2,IL10RA,IL1B,IL6,LDHA,MMP9,MYC,NPM1,RPS16,SOCS2,SOCS3,TGFBR2,VIM,YBX1,ZEB1	1	Replication of virus	0% (0/4)
103- aortic aneurysm [ascending aorta] NA 22085	51	3.536	23	4	ETV2,OVOL2,POU2AF1,VANGL1	18	CDH5,CTNNB1,CXCR4,ENO1,HLA-DQB1,ID3,IL6,JUN,LDHA,LMO2,MYC,PKM,RHOJ,SOX18,SOX4,SPI1,TEK,VIM	1	Angiogenesis	50% (2/4)
104- aortic aneurysm [ascending aorta] NA 22086	7	3.479	12	1	SPHK1	10	APP,CCN2,CDKN1A,CTTN,FN1,ICAM1,IL6,PTGS2,SERPINE1,SNAI1	1	Assembly of organelle	100% (1/1)
107- aortic aneurysm [ascending aorta] NA 22089	66	3.474	17	2	HMG20A,JUNB	14	CAV1,CLU,CSF3,FGF2,FN1,HES1,IL6,MYC,SGK1,TGM2,TNF,VCAM1,VEGFA,VEGFC	1	Proliferation of neuronal cells	0% (0/2)
103- aortic aneurysm [ascending aorta] NA 22085	52	3.474	19	3	IZUMO1R,RUNX1,TNIP1	14	CCL3L3,CD34,CLEC7A,IFITM3,IL1B,ITGB1,KLF2,LCP2,PLXND1,S100A8,S100A9,SOX4,SPI1,TJP1	2	Cell-cell contact,Chemotaxis of neutrophils	33% (2/6)
101- aortic aneurysm [ascending aorta] NA 22083	3	3.474	16	1	mir-802	14	CXCL12,EFNA1,EFNB2,F2R,FGF2,GNB4,GSN,ITGB1,PIK3R3,RAC1,RHOB,RHOC,VEGFC,ZEB1	1	Advanced malignant tumor	0% (0/1)
100- aortic aneurysm [ascending aorta] NA 22082	9	3.474	16	1	MRGPRX3	14	CCL20,CCL4,CLEC4E,CLEC5A,CLEC7A,CSF3,CXCL3,FPR1,IL1A,IL1B,IL1RN,OSM,TNF,TNFRSF1B	1	Activation of leukocytes	0% (0/1)
107- aortic aneurysm [ascending aorta] NA 22089	67	3.464	7	1	SOX10	3	FN1,MYC,ZEB1	3	Edema,Invasion of carcinoma cell lines,Migration of squamous cell carcinoma cell lines	0% (0/3)
107- aortic aneurysm [ascending aorta] NA 22089	68	3.464	6	1	ST8SIA1	3	C3AR1,C5AR1,TNF	2	Edema,Quantity of osteoclasts	0% (0/2)
106- aortic aneurysm [ascending aorta] NA 22088	2	3.464	14	1	COLLAGENASE (family)	12	CEBPB,CXCL2,EGR1,ICAM1,IL1R1,IL6,JUN,JUNB,SELE,SELP,STAT3,VCAM1	1	Cell movement	100% (1/1)
105- aortic aneurysm [ascending aorta] NA 22087	13	3.464	14	1	STAT3	12	CCL2,CFH,CSF3,IL33,IL6,MT-CO1,MT-CYB,MT-ND2,MT-ND3,MT-ND4,MT-ND4L,MT-ND5	1	Activation of granulocytes	0% (0/1)
104- aortic aneurysm [ascending aorta] NA 22086	8	3.464	14	1	COL18A1	12	EFNA1,FGF2,FN1,ICAM1,ID1,IL6,JUN,MYC,NRP1,PTGS2,SERPINE1,STAT3	1	Migration of carcinoma cell lines	0% (0/1)
104- aortic aneurysm [ascending aorta] NA 22086	9	3.464	14	1	EDN1	12	CCN2,EGR1,FGF2,FN1,ICAM1,IL6,ITGA5,SELE,TGM2,VCAM1,VCAN,VWF	1	Attachment of cells	0% (0/1)
104- aortic aneurysm [ascending aorta] NA 22086	10	3.464	14	1	FGFR1	12	FGF2,IL6,ITGB4,JUN,MYC,PRMT1,PTGS2,SNAI1,SPARC,TGFB1,VIM,ZEB1	1	Migration of carcinoma cell lines	0% (0/1)
101- aortic aneurysm [ascending aorta] NA 22083	4	3.464	14	1	EDN1	12	CCN2,EGR1,FGF2,ICAM1,IL6,ITGA5,ITGB1,SELE,TGM2,VCAM1,VCAN,VWF	1	Attachment of cells	0% (0/1)
101- aortic aneurysm [ascending aorta] NA 22083	5	3.464	14	1	FOXM1	12	CAV1,CTNNB1,CXCL12,IL6,ITGB1,KDR,MYC,NES,NRP1,SNAI1,STAT3,VEGFA	1	Cell movement of prostate cancer cell lines	0% (0/1)
101- aortic aneurysm [ascending aorta] NA 22083	6	3.464	14	1	aspirin	12	APP,CAV1,CCL2,CD40,CX3CL1,ICAM1,IL6,ITGA6,MCAM,PECAM1,PTGS2,SELP	1	T cell migration	100% (1/1)
100- aortic aneurysm [ascending aorta] NA 22082	10	3.464	14	1	BHLHE40	12	C3AR1,CAPG,CD14,CSF3,FCGR2B,GLRX,HIF1A,MERTK,PFKFB3,PTPRC,TGM2,TNF	1	Phagocytosis of phagocytes	0% (0/1)
102- aortic aneurysm [ascending aorta] NA 22084	26	3.444	74	14	EBI3,IFN (family),IFNAR (family),IFNGR (complex),IL27,IL7,KMT2D,LINC00624,MAOA,NLRC5,PRMT1,TGM2,Ttc39aos1,USP8	57	ACTA2,AHR,APP,B2M,BIRC3,CASP4,CCL2,CCL8,CCND3,CD44,CD74,CEBPB,CFLAR,COL1A1,COL3A1,CRIP1,CTSD,CXCL2,DUSP5,EGR2,ENTPD1,ERAP2,FN1,FOXO1,GBP1,GBP2,HLA-B,HLA-DMA,HLA-DMB,HLA-DQB1,HLA-DRA,ICAM1,IFI16,IFI27,IFI44,IL1R1,IL33,IL6ST,KLF2,LGALS3BP,MT2A,NTRK2,PARP9,PECAM1,PLSCR1,PSMB8,PTGS2,S1PR1,SELP,SOCS3,STING1,TAP1,TGFBR2,TIMP1,TNFSF10,VCAM1,XAF1	3	Asthma,Inflammatory Bowel Disease,Systemic lupus erythematosus	26% (11/42)
107- aortic aneurysm [ascending aorta] NA 22089	69	3.402	12	2	RC3H1,TBX21	7	HSPB1,IL1R1,IL6ST,MT2A,SPP1,TGFBR2,TNF	3	Cell death of cardiomyocytes,Damage of nervous system,Proliferation of neuronal cells	0% (0/6)
104- aortic aneurysm [ascending aorta] NA 22086	11	3.402	30	1	MRTFB	28	ADAMTS1,ARID5B,CCN1,CCN2,CD151,CRIM1,CXCL12,CXCR4,DAB2,DNAJB4,EGR3,EZR,FLI1,FN1,ID1,ITGA5,ITGA6,LMNA,MYH9,NFIB,POSTN,PTGS2,S1PR1,SCARB1,SELENOP,SELP,SERPINE1,SULF1	1	Organismal death	100% (1/1)
103- aortic aneurysm [ascending aorta] NA 22085	53	3.395	22	3	ADAM17,STAT4,TNFRSF25	17	CCL2,CSF3,CXCL8,FCER1G,FYB1,GAS5,H3-3A/H3-3B,HES1,HLA-DQB1,IL10RA,IL6,IL6ST,ITGB1,PLAT,RAMP2,SELE,SOCS3	2	Disease of retina,Rheumatoid arthritis	50% (3/6)
105- aortic aneurysm [ascending aorta] NA 22087	14	3.357	17	1	COL18A1	15	BCL2,CCL2,CTNNB1,FOS,ICAM1,ID1,ID3,IL6,JUNB,LDHA,MYC,NRP1,PECAM1,STAT3,TNFRSF1A	1	Advanced malignant tumor	100% (1/1)
105- aortic aneurysm [ascending aorta] NA 22087	15	3.357	17	1	COL18A1	15	BCL2,CCL2,CTNNB1,FOS,ICAM1,ID1,ID3,IL6,JUNB,LDHA,MYC,NRP1,PECAM1,STAT3,TNFRSF1A	1	Advanced stage tumor	100% (1/1)
105- aortic aneurysm [ascending aorta] NA 22087	16	3.357	17	1	COL18A1	15	BCL2,CCL2,CTNNB1,FOS,ICAM1,ID1,ID3,IL6,JUNB,LDHA,MYC,NRP1,PECAM1,STAT3,TNFRSF1A	1	Invasive cancer	100% (1/1)
105- aortic aneurysm [ascending aorta] NA 22087	17	3.357	17	1	COL18A1	15	BCL2,CCL2,CTNNB1,FOS,ICAM1,ID1,ID3,IL6,JUNB,LDHA,MYC,NRP1,PECAM1,STAT3,TNFRSF1A	1	Invasive tumor	100% (1/1)
105- aortic aneurysm [ascending aorta] NA 22087	18	3.357	17	1	COL18A1	15	BCL2,CCL2,CTNNB1,FOS,ICAM1,ID1,ID3,IL6,JUNB,LDHA,MYC,NRP1,PECAM1,STAT3,TNFRSF1A	1	Metastasis	100% (1/1)
104- aortic aneurysm [ascending aorta] NA 22086	12	3.357	17	1	F2	15	CCN2,CD36,CD44,EGR1,FGF2,FN1,ICAM1,IL6,RHOB,SELE,TEK,TFPI,TIMP2,VCAM1,VWF	1	Attachment of cells	0% (0/1)
104- aortic aneurysm [ascending aorta] NA 22086	13	3.357	17	1	F2	15	ANGPT2,CCL2,CCN1,CCN2,CD44,FGF2,FN1,ICAM1,IL6,MAPK3,MYH9,RAC1,RHOB,TIMP2,VCAM1	1	Binding of connective tissue cells	0% (0/1)
104- aortic aneurysm [ascending aorta] NA 22086	14	3.357	17	1	HMG20A	15	CLU,CX3CL1,FGF2,IL6,ITGA5,MYC,OSMR,POSTN,SERPINE1,SNAI1,SPHK1,TGFB1,TIMP1,VCAM1,VEGFC	1	Development of body axis	0% (0/1)
104- aortic aneurysm [ascending aorta] NA 22086	15	3.357	17	1	HMG20A	15	CLU,CX3CL1,FGF2,IL6,ITGA5,MYC,OSMR,POSTN,SERPINE1,SNAI1,SPHK1,TGFB1,TIMP1,VCAM1,VEGFC	1	Development of head	0% (0/1)
107- aortic aneurysm [ascending aorta] NA 22089	70	3.333	12	1	BANF1	9	BAG3,CAV1,GBP1,IFI27,IFITM1,IFITM3,IL6,TNFSF10,VEGFA	2	Apoptosis of cardiomyocytes,Invasion of tumor cell lines	0% (0/2)
107- aortic aneurysm [ascending aorta] NA 22089	71	3.333	12	1	RRAS2	9	CAV1,CSF3,EGR1,EGR3,HES1,POSTN,PXN,SHC1,VEGFC	2	Increased activation of alkaline phosphatase,Proliferation of neuronal cells	0% (0/2)
104- aortic aneurysm [ascending aorta] NA 22086	16	3.333	11	1	COL18A1	9	CCL2,EFNB2,FGF2,FN1,IL6,MYC,PTGS2,SELP,STAT3	1	Neoplasia of tumor cell lines	100% (1/1)
106- aortic aneurysm [ascending aorta] NA 22088	3	3.328	15	1	FOXC1	13	B2M,DLL1,FOS,FOSB,FOXO1,HLA-DQB1,ICAM1,IFNGR1,IRF1,MYC,NOTCH1,PSMB8,SOCS3	1	Quantity of T lymphocytes	0% (0/1)
106- aortic aneurysm [ascending aorta] NA 22088	4	3.317	13	1	COL18A1	11	CCL2,FOS,ICAM1,ID1,IL6,JUN,JUNB,MYC,PTGS2,STAT3,TNFRSF1A	1	Development of connective tissue cells	0% (0/1)
106- aortic aneurysm [ascending aorta] NA 22088	5	3.317	13	1	COLLAGENASE (family)	11	CEBPB,CXCL2,EGR1,ICAM1,IL1R1,IL6,JUN,SELE,SELP,STAT3,VCAM1	1	Migration of cells	100% (1/1)
106- aortic aneurysm [ascending aorta] NA 22088	6	3.317	13	1	carrageenan	11	CXCL2,EGR1,EGR2,FOS,FOSL2,ICAM1,IL6,JUN,NFKBIA,PTGS2,SELP	1	Migration of cells	100% (1/1)
106- aortic aneurysm [ascending aorta] NA 22088	7	3.317	13	1	peptidoglycan	11	CCL2,CSF3,CXCL2,EGR1,FOS,ICAM1,IL6,JUNB,MCL1,PTGS2,TMSB10/TMSB4X	1	Invasion of cells	0% (0/1)
105- aortic aneurysm [ascending aorta] NA 22087	19	3.317	13	1	LGALS3	11	CCL2,CXCL2,ICAM1,IL6,ITGA6,ITGB1,MYC,RAC1,SELE,SOCS3,VCAM1	1	Adhesion of blood cells	100% (1/1)
105- aortic aneurysm [ascending aorta] NA 22087	20	3.317	13	1	LGALS3	11	CCL2,CXCL2,ICAM1,IL6,ITGA6,ITGB1,MYC,RAC1,SELE,SOCS3,VCAM1	1	Adhesion of immune cells	100% (1/1)
105- aortic aneurysm [ascending aorta] NA 22087	21	3.317	13	1	LGALS3	11	CCL2,CXCL2,ICAM1,IL6,ITGA6,ITGB1,MYC,RAC1,SELE,SOCS3,VCAM1	1	Binding of blood cells	100% (1/1)
105- aortic aneurysm [ascending aorta] NA 22087	22	3.317	13	1	LGALS3	11	CCL2,CXCL2,ICAM1,IL6,ITGA6,ITGB1,MYC,RAC1,SELE,SOCS3,VCAM1	1	Binding of leukocytes	100% (1/1)
105- aortic aneurysm [ascending aorta] NA 22087	23	3.317	13	1	STAT3	11	CCL2,CFH,CSF3,IL6,MT-CO1,MT-CYB,MT-ND2,MT-ND3,MT-ND4,MT-ND4L,MT-ND5	1	Activation of neutrophils	0% (0/1)
102- aortic aneurysm [ascending aorta] NA 22084	27	3.317	16	3	FGF10,PRCP,RXFP2	11	ANXA2,CDH5,KLF2,KLF4,LDLR,LRP5,PECAM1,PTGS2,SOX18,SOX7,THBD	2	Development of connective tissue cells,Edema	0% (0/6)
104- aortic aneurysm [ascending aorta] NA 22086	17	3.317	13	1	RETN	11	CCL2,CCN2,CX3CL1,ICAM1,IL6,INSR,SELE,SELP,SERPINE1,STAT3,VCAM1	1	Binding of tumor cell lines	0% (0/1)
104- aortic aneurysm [ascending aorta] NA 22086	18	3.317	13	1	actinomycin D	11	APP,CAV1,CCL2,CCN2,CDKN1A,FN1,PTGS2,PXN,SELE,SPHK1,TGFB1	1	Formation of filaments	0% (0/1)
104- aortic aneurysm [ascending aorta] NA 22086	19	3.317	13	1	lysophosphatidylinositol	11	ANGPT2,CCL2,CD36,CSF3,CX3CL1,FABP4,GLUL,ICAM1,IL33,SELE,STC1	1	Vasculogenesis	0% (0/1)
104- aortic aneurysm [ascending aorta] NA 22086	20	3.317	13	1	miR-199a-3p (and other miRNAs w/seed CAGUAGU)	11	CD44,FN1,ID1,ITGA6,MET,MYC,PTGS2,SERPINE1,SMAD1,VCAN,VIM	1	Migration of carcinoma cell lines	100% (1/1)
101- aortic aneurysm [ascending aorta] NA 22083	7	3.317	13	1	SB203580	11	CCN2,EFNA1,EGR1,ICAM1,IL6,POSTN,SELE,SPARC,TGM2,TIMP2,VCAM1	1	Attachment of cells	0% (0/1)
100- aortic aneurysm [ascending aorta] NA 22082	11	3.317	13	1	BHLHE40	11	C3AR1,CAPG,CD14,CSF3,FCGR2B,HIF1A,MERTK,PFKFB3,PTPRC,TGM2,TNF	1	Engulfment by macrophages	0% (0/1)
100- aortic aneurysm [ascending aorta] NA 22082	12	3.317	13	1	BHLHE40	11	C3AR1,CAPG,CD14,CSF3,FCGR2B,HIF1A,MERTK,PFKFB3,PTPRC,TGM2,TNF	1	Phagocytosis by macrophages	0% (0/1)
100- aortic aneurysm [ascending aorta] NA 22082	13	3.317	13	1	ITPR2	11	CCL4,CD44,CLEC7A,CSF1R,FCER1G,FCGR1A,IL1B,ITGB2,LY96,SYK,TNF	1	Immune response of cells	0% (0/1)
105- aortic aneurysm [ascending aorta] NA 22087	24	3.3	20	1	RRAS2	18	CAV1,CD74,CFH,CSF3,EGR3,ETS2,HES1,HLA-DMA,IFITM1,ITGA5,NAMPT,NRP1,POSTN,RGS1,SELE,SHC1,SLC2A3,VCAN	1	Organismal death	0% (0/1)
102- aortic aneurysm [ascending aorta] NA 22084	28	3.266	10	1	GATA2-AS1	6	ABL2,FLI1,FLT1,FOXO1,KDR,MYC	3	Homing of cells,Obesity,Quantity of CD4 T-lymphocytes	0% (0/3)
104- aortic aneurysm [ascending aorta] NA 22086	21	3.25	18	1	P38 MAPK (family)	16	CCN2,CD36,CD44,CXCL12,EGR1,FGF2,FN1,ICAM1,IL6,ITGB2,POSTN,RHOB,SELE,TGFB1,TIMP2,VCAM1	1	Attachment of cells	100% (1/1)
104- aortic aneurysm [ascending aorta] NA 22086	22	3.207	16	1	F2	14	ANGPT2,CCL2,CCN1,CCN2,CD44,FGF2,FN1,ICAM1,IL6,MAPK3,RAC1,RHOB,TIMP2,VCAM1	1	Adhesion of connective tissue cells	0% (0/1)
103- aortic aneurysm [ascending aorta] NA 22085	54	3.207	20	5	IRF2BP2,Irgm1,LIF,RC3H1,RC3H2	14	C5AR1,CCL2,CDH5,CXCR2,ENG,ENPP2,IFI16,IL1B,IL6,JUN,MEF2C,NRP1,PECAM1,PTGS2	1	Formation of vessel	0% (0/5)
100- aortic aneurysm [ascending aorta] NA 22082	14	3.207	16	1	MRGPRX3	14	CCL20,CCL4,CLEC4E,CLEC5A,CLEC7A,CSF3,CXCL3,FPR1,IL1A,IL1B,IL1RN,OSM,TNF,TNFRSF1B	1	Activation of blood cells	0% (0/1)
102- aortic aneurysm [ascending aorta] NA 22084	29	3.198	27	4	FAS,ITGA11,SNAI1,SPI1	22	BIRC3,COL4A2,CTNND1,FLT1,FN1,ITGA5,ITGB1,LGALS3,NFKBIA,NR4A2,PLEC,PTEN,PTGS2,RDX,SHC1,THBS1,TIMP1,TNC,TNFRSF1A,TNFSF10,TPM1,TWIST1	1	Anoikis	25% (1/4)
105- aortic aneurysm [ascending aorta] NA 22087	25	3.182	10	1	COL18A1	8	CCL2,CTNNB1,FOS,IL6,JUNB,LDHA,MYC,STAT3	1	Neoplasia of tumor cell lines	100% (1/1)
105- aortic aneurysm [ascending aorta] NA 22087	26	3.182	10	1	HMGB1	8	CCL2,CXCL2,FLT1,ICAM1,IL1R1,IL6,SELE,VCAM1	1	Recruitment of myeloid cells	100% (1/1)
105- aortic aneurysm [ascending aorta] NA 22087	27	3.182	10	1	HMGB1	8	CCL2,CXCL2,FLT1,ICAM1,IL1R1,IL6,SELE,VCAM1	1	Recruitment of phagocytes	100% (1/1)
107- aortic aneurysm [ascending aorta] NA 22089	72	3.175	15	2	GNAQ,HMG20A	12	CCN2,CXCL8,IL6,ITGA5,LGALS3,MEOX2,PLAUR,POSTN,SNAI1,VCAM1,VEGFA,VEGFC	1	Migration of tumor cells	0% (0/2)
105- aortic aneurysm [ascending aorta] NA 22087	28	3.175	14	1	C5	12	CCL2,CSF3,CTNNB1,CXCL2,EGR1,FCGR2B,FLT1,ICAM1,IL6,PLAT,SELE,VCAM1	1	Recruitment of cells	100% (1/1)
105- aortic aneurysm [ascending aorta] NA 22087	29	3.175	14	1	OSM	12	ACKR1,ANXA1,BHLHE40,CCL2,CXCL2,ICAM1,IL33,IL6,IL6ST,SELE,STAT3,VCAM1	1	Recruitment of phagocytes	100% (1/1)
105- aortic aneurysm [ascending aorta] NA 22087	30	3.175	14	1	aspirin	12	APP,CCL2,CDH5,ENG,FLT1,ICAM1,IL6,ITGA6,MCAM,PECAM1,RHOA,VCAM1	1	Interaction of endothelial cells	0% (0/1)
105- aortic aneurysm [ascending aorta] NA 22087	31	3.175	14	1	aspirin	12	APP,CAV1,CCL2,CSF3,ENG,FLT1,ICAM1,IL6,PECAM1,RHOA,TJP1,VCAM1	1	Recruitment of cells	0% (0/1)
104- aortic aneurysm [ascending aorta] NA 22086	23	3.175	14	1	PP2/AG1879 tyrosine kinase inhibitor	12	CCL2,CCN2,FGF2,FN1,ICAM1,ID1,IL6,PTGS2,RAC1,SERPINE1,SNAI1,VIM	1	Cell movement of carcinoma cell lines	100% (1/1)
104- aortic aneurysm [ascending aorta] NA 22086	24	3.175	14	1	RETN	12	CCL2,CX3CL1,FABP5,ICAM1,IL6,PLAT,PTGS2,SELE,SELP,SERPINE1,STAT3,VCAM1	1	Recruitment of blood cells	0% (0/1)
104- aortic aneurysm [ascending aorta] NA 22086	25	3.175	14	1	RETN	12	CCL2,CX3CL1,FABP5,ICAM1,IL6,PLAT,PTGS2,SELE,SELP,SERPINE1,STAT3,VCAM1	1	Recruitment of cells	0% (0/1)
104- aortic aneurysm [ascending aorta] NA 22086	26	3.175	14	1	RETN	12	CCL2,CX3CL1,FABP5,ICAM1,IL6,PLAT,PTGS2,SELE,SELP,SERPINE1,STAT3,VCAM1	1	Recruitment of leukocytes	0% (0/1)
104- aortic aneurysm [ascending aorta] NA 22086	27	3.175	14	1	miR-30c-5p (and other miRNAs w/seed GUAAACA)	12	CCN2,COL4A1,COL4A2,IL6,MET,MYC,NHERF2,PLEC,SEC62,SPARC,TGFBR2,VCAN	1	Neoplasia of tumor cell lines	0% (0/1)
103- aortic aneurysm [ascending aorta] NA 22085	55	3.175	16	3	DYRK1B,IFNB1,IZUMO1R	12	ATP5MC1,CLEC4E,CLEC7A,COX4I1,CXCL8,IL1B,IL6,NDUFB9,NDUFC2,PDK4,PTGS2,S100A8	1	Synthesis of reactive oxygen species	0% (0/3)
101- aortic aneurysm [ascending aorta] NA 22083	8	3.175	14	1	BANF1	12	BAG3,CAV1,CCL2,GBP1,IFI27,IFITM1,IFITM3,IL6,ISG15,MET,STAT3,VEGFA	1	Invasion of tumor cell lines	0% (0/1)
101- aortic aneurysm [ascending aorta] NA 22083	9	3.175	14	1	IL6	12	CD36,CD40,CSF1,ENPP2,ICAM1,ITGB1,NAMPT,RAC1,SOCS3,STAT3,STING1,TGM2	1	Polarization of leukocytes	100% (1/1)
101- aortic aneurysm [ascending aorta] NA 22083	10	3.175	14	1	aspirin	12	CCL2,CX3CL1,EFNB2,ENG,FLT1,ICAM1,ITGA6,KDR,MCAM,PECAM1,SELP,VCAM1	1	Adhesion of endothelial cells	0% (0/1)
106- aortic aneurysm [ascending aorta] NA 22088	8	3.162	12	1	COLLAGENASE (family)	10	CXCL2,EGR1,ICAM1,IL6,JUN,JUNB,SELE,SELP,STAT3,VCAM1	1	Adhesion of tumor cell lines	0% (0/1)
106- aortic aneurysm [ascending aorta] NA 22088	9	3.162	12	1	COLLAGENASE (family)	10	CXCL2,EGR1,ICAM1,IL6,IRF1,JUN,JUNB,SELE,STAT3,VCAM1	1	Angiogenesis	0% (0/1)
106- aortic aneurysm [ascending aorta] NA 22088	10	3.162	12	1	COLLAGENASE (family)	10	CXCL2,EGR1,ICAM1,IL6,JUN,JUNB,SELE,SELP,STAT3,VCAM1	1	Binding of tumor cell lines	0% (0/1)
106- aortic aneurysm [ascending aorta] NA 22088	11	3.162	12	1	COLLAGENASE (family)	10	CXCL2,EGR1,ICAM1,IL6,JUN,JUNB,SELE,SELP,STAT3,VCAM1	1	Interaction of tumor cell lines	0% (0/1)
106- aortic aneurysm [ascending aorta] NA 22088	12	3.162	12	1	COLLAGENASE (family)	10	CXCL2,EGR1,ICAM1,IL6,IRF1,JUN,JUNB,SELE,STAT3,VCAM1	1	Vasculogenesis	0% (0/1)
106- aortic aneurysm [ascending aorta] NA 22088	13	3.162	12	1	IL22	10	CXCL2,HBEGF,IL33,IL6,MCL1,MYC,PTGS2,SOCS3,STAT3,STING1	1	Quantity of leukocytes	100% (1/1)
106- aortic aneurysm [ascending aorta] NA 22088	14	3.162	12	1	N-acetyl-L-cysteine	10	CCL2,FOS,IL6,JUN,MCL1,MYC,NOTCH1,PTGS2,VCAM1,VEGFC	1	Cell viability of tumor cells	0% (0/1)
106- aortic aneurysm [ascending aorta] NA 22088	15	3.162	12	1	leukotriene C4	10	APP,CCL2,EGR1,EGR2,EGR3,FOS,ICAM1,PTGS2,SELP,VCAM1	1	Migration of cells	0% (0/1)
105- aortic aneurysm [ascending aorta] NA 22087	32	3.162	12	1	COLLAGENASE (family)	10	CEBPD,CXCL2,EGR1,ICAM1,IL6,IRF1,JUNB,SELE,STAT3,VCAM1	1	Angiogenesis	0% (0/1)
105- aortic aneurysm [ascending aorta] NA 22087	33	3.162	12	1	COLLAGENASE (family)	10	CEBPD,CXCL2,EGR1,ICAM1,IL1R1,IL6,JUNB,SELE,STAT3,VCAM1	1	Cell movement	100% (1/1)
105- aortic aneurysm [ascending aorta] NA 22087	34	3.162	12	1	COLLAGENASE (family)	10	CEBPD,CXCL2,EGR1,ICAM1,IL6,IRF1,JUNB,SELE,STAT3,VCAM1	1	Vasculogenesis	0% (0/1)
105- aortic aneurysm [ascending aorta] NA 22087	35	3.162	12	1	NFKB (family)	10	CCL2,HMGB1,ICAM1,IL1R1,IL33,IL6,ITGB1,SELE,TGM2,VCAM1	1	Adhesion of blood cells	0% (0/1)
105- aortic aneurysm [ascending aorta] NA 22087	36	3.162	12	1	NFKB (family)	10	CCL2,HMGB1,ICAM1,IL1R1,IL33,IL6,ITGB1,SELE,TGM2,VCAM1	1	Adhesion of immune cells	0% (0/1)
105- aortic aneurysm [ascending aorta] NA 22087	37	3.162	12	1	NFKB (family)	10	CCL2,HMGB1,ICAM1,IL1R1,IL33,IL6,ITGB1,PLAT,SELE,VCAM1	1	Recruitment of cells	0% (0/1)
105- aortic aneurysm [ascending aorta] NA 22087	38	3.162	12	1	RETN	10	CCL2,FABP5,FOS,HMGB1,ICAM1,IL6,PLAT,SELE,STAT3,VCAM1	1	Recruitment of leukocytes	0% (0/1)
105- aortic aneurysm [ascending aorta] NA 22087	39	3.162	12	1	Sb202190	10	CCL2,CTNNB1,EGR1,FOS,ICAM1,IL6,JUNB,SELE,VCAM1,VIM	1	Adhesion of tumor cell lines	100% (1/1)
105- aortic aneurysm [ascending aorta] NA 22087	40	3.162	12	1	lysophosphatidic acid	10	CCL2,CCN1,CXCL2,EGR1,FOS,ICAM1,IL6,JUNB,VCAM1,VIM	1	Adhesion of tumor cell lines	100% (1/1)
105- aortic aneurysm [ascending aorta] NA 22087	41	3.162	12	1	lysophosphatidic acid	10	CCL2,CCN1,CXCL2,EGR1,FOS,ICAM1,IL6,JUNB,VCAM1,VIM	1	Binding of tumor cell lines	100% (1/1)
105- aortic aneurysm [ascending aorta] NA 22087	42	3.162	12	1	lysophosphatidic acid	10	CCL2,CCN1,CXCL2,EGR1,FOS,ICAM1,IL6,JUNB,VCAM1,VIM	1	Interaction of tumor cell lines	100% (1/1)
104- aortic aneurysm [ascending aorta] NA 22086	28	3.162	12	1	F2R	10	CCN2,CD44,CXCL12,ECE1,EGR3,GJA1,ITGA6,PTGS2,TFPI,TGM2	1	Perinatal death	0% (0/1)
104- aortic aneurysm [ascending aorta] NA 22086	29	3.162	12	1	NR3C2	10	CCN2,CD36,EGR1,FGF2,FN1,ICAM1,IL6,TGFB1,TGM2,VCAM1	1	Attachment of cells	0% (0/1)
104- aortic aneurysm [ascending aorta] NA 22086	30	3.162	12	1	PLG	10	CAV1,CCL2,CCN1,CD40,IFNG,IL6,PECAM1,PTGS2,RAC1,SERPINE1	1	Recruitment of myeloid cells	100% (1/1)
104- aortic aneurysm [ascending aorta] NA 22086	31	3.162	12	1	PLG	10	CAV1,CCL2,CCN1,CD40,IFNG,IL6,PECAM1,PTGS2,RAC1,SERPINE1	1	Recruitment of phagocytes	100% (1/1)
104- aortic aneurysm [ascending aorta] NA 22086	32	3.162	12	1	lysophosphatidylinositol	10	ANGPT2,CCL2,CD36,CD74,CSF3,CX3CL1,FABP4,ICAM1,IL33,SELE	1	Cell movement of granulocytes	0% (0/1)
104- aortic aneurysm [ascending aorta] NA 22086	33	3.162	12	1	lysophosphatidylinositol	10	ANGPT2,CCL2,CD36,CD74,CSF3,CX3CL1,FABP4,ICAM1,IL33,SELE	1	Cell movement of neutrophils	0% (0/1)
101- aortic aneurysm [ascending aorta] NA 22083	11	3.162	12	1	RETN	10	CCL2,CCN2,CX3CL1,ICAM1,IL6,INSR,SELE,SELP,STAT3,VCAM1	1	Binding of tumor cell lines	0% (0/1)
101- aortic aneurysm [ascending aorta] NA 22083	12	3.162	12	1	RETN	10	CCL2,CCN2,CX3CL1,ICAM1,IL6,INSR,SELE,SELP,STAT3,VCAM1	1	Interaction of tumor cell lines	0% (0/1)
101- aortic aneurysm [ascending aorta] NA 22083	13	3.162	12	1	aspirin	10	CCL2,CX3CL1,FLT1,ICAM1,ITGA6,KDR,MCAM,PECAM1,SELP,VCAM1	1	Adhesion of vascular endothelial cells	0% (0/1)
101- aortic aneurysm [ascending aorta] NA 22083	14	3.162	12	1	lysophosphatidylinositol	10	ANGPT2,CCL2,CD36,CD74,CSF3,CX3CL1,FABP4,ICAM1,IL33,SELE	1	Cell movement of granulocytes	0% (0/1)
101- aortic aneurysm [ascending aorta] NA 22083	15	3.162	12	1	lysophosphatidylinositol	10	ANGPT2,CCL2,CD36,CD74,CSF3,CX3CL1,FABP4,ICAM1,IL33,SELE	1	Cell movement of neutrophils	0% (0/1)
100- aortic aneurysm [ascending aorta] NA 22082	15	3.162	12	1	5-O-mycolyl-beta-araf-(1->2)-5-O-mycolyl-alpha-araf-(1->1')-glycerol	10	CCL3L3,CD83,CXCL1,CXCL3,CXCL8,IL1A,IL1B,NFKB1,PTGS2,TNF	1	Synthesis of eicosanoid	0% (0/1)
100- aortic aneurysm [ascending aorta] NA 22082	16	3.162	12	1	E. coli lipopolysaccharide	10	CCL3,CCL4,CXCL3,CXCL8,IL10,IL18,IL1B,TGFB1,TNF,TREM1	1	Degranulation	100% (1/1)
100- aortic aneurysm [ascending aorta] NA 22082	17	3.162	12	1	E. coli lipopolysaccharide	10	CCL3,CCL4,CXCL3,CXCL8,IL10,IL18,IL1B,TGFB1,TNF,TREM1	1	Degranulation of cells	100% (1/1)
100- aortic aneurysm [ascending aorta] NA 22082	18	3.162	12	1	E. coli lipopolysaccharide	10	CCL3,CCL4,CXCL3,CXCL8,IL10,IL18,IL1B,TGFB1,TNF,TREM1	1	Degranulation of leukocytes	100% (1/1)
100- aortic aneurysm [ascending aorta] NA 22082	19	3.162	12	1	ITPR2	10	CCL4,CD44,CSF1R,FCER1G,FCGR1A,IL1B,ITGB2,LY96,SYK,TNF	1	Immune response of leukocytes	0% (0/1)
100- aortic aneurysm [ascending aorta] NA 22082	20	3.162	12	1	MRGPRX3	10	CCL20,CCL3L3,CCL4,CXCL3,CXCR4,FPR1,IL1A,IL1B,OSM,TNF	1	Adhesion of blood cells	0% (0/1)
100- aortic aneurysm [ascending aorta] NA 22082	21	3.162	12	1	MRGPRX3	10	CCL20,CCL3L3,CCL4,CXCL3,CXCR4,FPR1,IL1A,IL1B,OSM,TNF	1	Adhesion of immune cells	0% (0/1)
100- aortic aneurysm [ascending aorta] NA 22082	22	3.162	12	1	MRGPRX3	10	CCL20,CCL3L3,CCL4,CXCL3,CXCR4,FPR1,IL1A,IL1B,OSM,TNF	1	Binding of blood cells	0% (0/1)
100- aortic aneurysm [ascending aorta] NA 22082	23	3.162	12	1	MRGPRX3	10	CCL20,CCL3L3,CCL4,CXCL3,CXCR4,FPR1,IL1A,IL1B,OSM,TNF	1	Binding of leukocytes	0% (0/1)
102- aortic aneurysm [ascending aorta] NA 22084	30	3.153	26	8	26S PROTEASOME (complex),ADORA3,CSF2,HIF1A,NFE2L2,NOTCH (family),SAMSN1,YAP/TAZ (family)	17	AGT,CCL2,EDNRA,FN1,GADD45A,GADD45B,HBEGF,ICAM1,IRF1,MYH9,NFKBIA,PTGS2,SPHK1,TCF4,TNFRSF1A,VCAM1,VEGFA	1	Glomerulonephritis	38% (3/8)
104- aortic aneurysm [ascending aorta] NA 22086	34	3.098	17	1	silibinin	15	CCN2,CD44,CDKN1A,EGR1,FLT1,FN1,IL6,KLF4,MYC,NFKBIA,PECAM1,PTGS2,SNAI1,VIM,ZEB1	1	Invasive cancer	100% (1/1)
104- aortic aneurysm [ascending aorta] NA 22086	35	3.098	17	1	silibinin	15	CCN2,CD44,CDKN1A,EGR1,FLT1,FN1,IL6,KLF4,MYC,NFKBIA,PECAM1,PTGS2,SNAI1,VIM,ZEB1	1	Invasive tumor	100% (1/1)
102- aortic aneurysm [ascending aorta] NA 22084	31	3.073	166	14	ARHGAP21,CNTF,IFN (family),IL2,IL27,KMT2D,NFATC2,NLRC5,NOTCH (family),RNF187,SASH1,TLR4,TNIP1,ZBTB10	145	ABLIM1,ACTA2,AGT,AHR,APP,AXL,B2M,BIRC3,CASP4,CCDC80,CCL2,CCL8,CCND1,CCND3,CD200,CD34,CD44,CD55,CD74,CD9,CFLAR,CNN1,CRIP1,CRYAB,CSPG4,CTSC,CXCL12,CXCL2,CYCS,DDIT4,DOCK9,DUSP5,DUSP6,EGR2,EGR3,ENPP2,ENTPD1,EPHX1,FGF2,FGF7,FLT1,FOXO1,FXYD5,GADD45B,GBP1,GBP2,GBP4,GEM,GJA1,GMFG,GNAQ,GRN,GUCY1A1,GUCY1B1,HBEGF,HEYL,HLA-A,HLA-B,HLA-C,HLA-DMA,HLA-DMB,HLA-DQA2,HLA-DQB1,HLA-DRA,HLA-DRB1,HLA-DRB5,HSPA1A/HSPA1…	7	Congestive heart failure,Glomerulonephritis,Inflammatory Bowel Disease,Interstitial lung disease,Morphogenesis of cardiovascular system,Squamous-cell carcinoma,Systemic lupus erythematosus	21% (21/98)
106- aortic aneurysm [ascending aorta] NA 22088	16	3.064	20	1	GFI1	18	CDKN1A,CFLAR,EGR2,ETS1,ETS2,FOSL2,FOXO1,GJA1,ICAM1,IL1R1,IL6,IRF1,JUN,KLF2,MYC,NFKBIA,S1PR1,TNFRSF1A	1	Organismal death	100% (1/1)
103- aortic aneurysm [ascending aorta] NA 22085	56	3.064	25	6	DNMT1,ELK1,G PROTEIN ALPHA I (family),KLF4,POU2AF1,SRF	18	CCL20,CD34,CEBPB,CTNNB1,CXCL8,EGR1,IL6,KLF2,MCF2L,MEF2C,MYC,NR4A3,PTGS2,S100A9,SOCS3,SOX18,SPI1,TIMP3	1	Proliferation of hematopoietic progenitor cells	33% (2/6)
104- aortic aneurysm [ascending aorta] NA 22086	36	3.051	15	1	BAPTA-AM	13	CCL2,CXCL2,EGR1,FLT1,FN1,ICAM1,IL1R1,IL6,JUN,PTGS2,SELE,SOCS1,VCAM1	1	Recruitment of leukocytes	0% (0/1)
104- aortic aneurysm [ascending aorta] NA 22086	37	3.051	15	1	COL18A1	13	CCL2,FGF2,ICAM1,ID1,ID3,IL6,JUN,MAPK1,MYC,PTGS2,SERPINE1,STAT3,TNFRSF1A	1	Development of connective tissue cells	0% (0/1)
104- aortic aneurysm [ascending aorta] NA 22086	38	3.051	15	1	D-glucose	13	ACTN1,CALD1,CAV1,CCN2,ENPP2,FGF2,FN1,KDR,PTGS2,RAC1,TGFB1,TGM2,VIM	1	Formation of focal adhesions	0% (0/1)
104- aortic aneurysm [ascending aorta] NA 22086	39	3.051	15	1	SP600125	13	CCN2,CD44,EGR1,FN1,ICAM1,IL6,ITGA6,NEDD9,POSTN,SELE,SPARC,TGFB1,VCAM1	1	Attachment of cells	0% (0/1)
101- aortic aneurysm [ascending aorta] NA 22083	16	3.051	15	1	FOXM1	13	CD44,CDKN1A,CTNNB1,CXCL12,ITGB1,KDR,MET,MYC,SNAI1,STAT3,TGFBR2,VEGFA,ZEB1	1	Proliferation of embryonic cells	0% (0/1)
101- aortic aneurysm [ascending aorta] NA 22083	17	3.051	15	1	MEOX2	13	CCL2,CDKN1A,CXCL2,EFNA1,FGF2,ICAM1,ID1,ID3,IL6,SELE,TNFAIP3,VCAM1,VEGFC	1	Advanced malignant tumor	0% (0/1)
101- aortic aneurysm [ascending aorta] NA 22083	18	3.051	15	1	P38 MAPK (family)	13	CCN2,CD36,CD44,CXCL12,EGR1,FGF2,ICAM1,IL6,POSTN,RHOB,SELE,TIMP2,VCAM1	1	Attachment of cells	100% (1/1)
105- aortic aneurysm [ascending aorta] NA 22087	43	3.024	9	1	HMGB1	7	CCL2,CXCL2,ICAM1,IL1R1,IL6,SELE,VCAM1	1	Cell movement of granulocytes	100% (1/1)
105- aortic aneurysm [ascending aorta] NA 22087	44	3.024	9	1	HMGB1	7	CCL2,CXCL2,ICAM1,IL1R1,IL6,SELE,VCAM1	1	Cell movement of neutrophils	100% (1/1)
105- aortic aneurysm [ascending aorta] NA 22087	45	3.024	9	1	LGALS3	7	CCL2,ICAM1,IL6,ITGB1,RAC1,SELE,VCAM1	1	Adhesion of mononuclear leukocytes	100% (1/1)
105- aortic aneurysm [ascending aorta] NA 22087	46	3.024	9	1	LGALS3	7	CCL2,ICAM1,IL6,ITGB1,RAC1,SELE,VCAM1	1	Binding of mononuclear leukocytes	100% (1/1)
105- aortic aneurysm [ascending aorta] NA 22087	47	3.024	9	1	LGALS3	7	CCL2,ICAM1,IL6,ITGB1,RAC1,SELE,VCAM1	1	Interaction of mononuclear leukocytes	100% (1/1)
105- aortic aneurysm [ascending aorta] NA 22087	48	3.024	9	1	SDCBP	7	CDC42,CTNNB1,ITGA6,ITGB4,RAC1,RHOA,VIM	1	Cell movement of carcinoma cell lines	100% (1/1)
105- aortic aneurysm [ascending aorta] NA 22087	49	3.024	9	1	SDCBP	7	CDC42,CTNNB1,ITGA6,ITGB4,RAC1,RHOA,VIM	1	Migration of carcinoma cell lines	100% (1/1)
105- aortic aneurysm [ascending aorta] NA 22087	50	3.024	9	1	YBX1	7	CIRBP,CTNNB1,ICAM1,ID1,IL6,KLF4,MYC	1	Cell movement of carcinoma cell lines	100% (1/1)
105- aortic aneurysm [ascending aorta] NA 22087	51	3.024	9	1	YBX1	7	CIRBP,CTNNB1,ICAM1,ID1,IL6,KLF4,MYC	1	Migration of carcinoma cell lines	100% (1/1)
104- aortic aneurysm [ascending aorta] NA 22086	40	3.024	9	1	PDCD4	7	IL6,JUN,MYC,PTGS2,SNAI1,VEGFC,YBX1	1	Cell movement of tumor cell lines	100% (1/1)
104- aortic aneurysm [ascending aorta] NA 22086	41	3.024	9	1	PDCD4	7	IL6,JUN,MYC,PTGS2,SNAI1,VEGFC,YBX1	1	Cell proliferation of tumor cell lines	100% (1/1)
104- aortic aneurysm [ascending aorta] NA 22086	42	3.024	9	1	PDCD4	7	IL6,JUN,MYC,PTGS2,SNAI1,VEGFC,YBX1	1	Cell survival	100% (1/1)
104- aortic aneurysm [ascending aorta] NA 22086	43	3.024	9	1	PDCD4	7	IL6,JUN,MYC,PTGS2,SNAI1,VEGFC,YBX1	1	Invasion of cells	100% (1/1)
104- aortic aneurysm [ascending aorta] NA 22086	44	3.024	9	1	PDCD4	7	IL6,JUN,MYC,PTGS2,SNAI1,VEGFC,YBX1	1	Invasion of tumor cell lines	100% (1/1)
104- aortic aneurysm [ascending aorta] NA 22086	45	3.024	9	1	PDCD4	7	IL6,JUN,MYC,PTGS2,SNAI1,VEGFC,YBX1	1	Migration of cells	100% (1/1)
104- aortic aneurysm [ascending aorta] NA 22086	46	3.024	9	1	PDCD4	7	IL6,JUN,MYC,PTGS2,SNAI1,VEGFC,YBX1	1	Migration of tumor cell lines	100% (1/1)
101- aortic aneurysm [ascending aorta] NA 22083	19	3.024	9	1	OSM	7	ATF3,CSF3,IL6,JAG1,LDLR,LEPR,VEGFA	1	Increased Levels of Alkaline Phosphatase	100% (1/1)
106- aortic aneurysm [ascending aorta] NA 22088	17	3.015	13	1	COL18A1	11	CCL2,CD34,FN1,HIF1A,ICAM1,IL6,JUN,NRP1,PECAM1,SELP,VWF	1	Interaction of mononuclear leukocytes	0% (0/1)
106- aortic aneurysm [ascending aorta] NA 22088	18	3.015	13	1	RETN	11	CCL2,FABP5,FOS,ICAM1,IL6,PLAT,PTGS2,SELE,SELP,STAT3,VCAM1	1	Recruitment of blood cells	0% (0/1)
106- aortic aneurysm [ascending aorta] NA 22088	19	3.015	13	1	RETN	11	CCL2,FABP5,FOS,ICAM1,IL6,PLAT,PTGS2,SELE,SELP,STAT3,VCAM1	1	Recruitment of cells	0% (0/1)
106- aortic aneurysm [ascending aorta] NA 22088	20	3.015	13	1	RETN	11	CCL2,FABP5,FOS,ICAM1,IL6,PLAT,PTGS2,SELE,SELP,STAT3,VCAM1	1	Recruitment of leukocytes	0% (0/1)
106- aortic aneurysm [ascending aorta] NA 22088	21	3.015	13	1	melatonin	11	CCL2,CXCL2,HIF1A,ICAM1,IL6,MYC,PTGS2,SELE,SELP,VCAM1,VIM	1	Adhesion of blood cells	0% (0/1)
106- aortic aneurysm [ascending aorta] NA 22088	22	3.015	13	1	melatonin	11	CCL2,CXCL2,HIF1A,ICAM1,IL6,MYC,PTGS2,SELE,SELP,VCAM1,VIM	1	Adhesion of immune cells	0% (0/1)
106- aortic aneurysm [ascending aorta] NA 22088	23	3.015	13	1	melatonin	11	CCL2,CXCL2,HIF1A,ICAM1,IL6,MYC,PTGS2,SELE,SELP,VCAM1,VIM	1	Binding of blood cells	0% (0/1)
106- aortic aneurysm [ascending aorta] NA 22088	24	3.015	13	1	melatonin	11	CCL2,CXCL2,HIF1A,ICAM1,IL6,MYC,PTGS2,SELE,SELP,VCAM1,VIM	1	Binding of leukocytes	0% (0/1)
105- aortic aneurysm [ascending aorta] NA 22087	52	3.015	13	1	FN1	11	CCL2,CCN1,CTNNB1,IL6,ITGA5,ITGB1,MYC,SDCBP,SPARC,TGM2,VIM	1	Cell movement of carcinoma cell lines	100% (1/1)
105- aortic aneurysm [ascending aorta] NA 22087	53	3.015	13	1	MAPK14	11	CCL2,CXCL2,FOS,ICAM1,IL6,JUNB,NRP1,PECAM1,SHC1,TGM2,VCAM1	1	Binding of tumor cell lines	0% (0/1)
105- aortic aneurysm [ascending aorta] NA 22087	54	3.015	13	1	NFKB (family)	11	CCL2,CDKN1A,HMGB1,ICAM1,IL1R1,IL33,IL6,ITGB1,PLAT,SELE,VCAM1	1	Chemotaxis	0% (0/1)
105- aortic aneurysm [ascending aorta] NA 22087	55	3.015	13	1	aspirin	11	APP,CCL2,ENG,FLT1,ICAM1,IL6,ITGA6,MCAM,PECAM1,RHOA,VCAM1	1	Binding of endothelial cells	0% (0/1)
105- aortic aneurysm [ascending aorta] NA 22087	56	3.015	13	1	leukotriene D4	11	CCL2,CCN1,CXCL2,IL6,ITGB1,KLF2,MAP3K8,NDRG1,NEDD9,PDK4,SELE	1	Cell movement of leukocytes	100% (1/1)
105- aortic aneurysm [ascending aorta] NA 22087	57	3.015	13	1	zeaxanthin dipalmitate	11	AKAP12,CCL2,CCN1,EGR1,HES1,JUNB,PTP4A3,STAT3,TGM2,VIM,WWTR1	1	Adhesion of tumor cell lines	0% (0/1)
104- aortic aneurysm [ascending aorta] NA 22086	47	3.015	13	1	EDN1	11	CCN1,FGF2,FN1,GJA1,HBEGF,IL6,MYC,PTGS2,SOCS3,TIMP3,VEGFC	1	Proliferation of stem cells	100% (1/1)
104- aortic aneurysm [ascending aorta] NA 22086	48	3.015	13	1	IL1R1	11	APP,CCL3L3,CXCL12,CXCL2,ICAM1,IL6,LIFR,PTGS2,SELE,TGFB1,TIMP1	1	Organismal death	100% (1/1)
104- aortic aneurysm [ascending aorta] NA 22086	49	3.015	13	1	PRKAA2	11	CD44,CXCL12,DOCK4,EGR1,FN1,IL6,KLF4,SNAI1,TXNIP,VIM,YBX1	1	Invasion of carcinoma cell lines	0% (0/1)
101- aortic aneurysm [ascending aorta] NA 22083	20	3.015	13	1	NFKB (family)	11	CCL2,CXCL12,ICAM1,IL33,IL6,ISG15,ITGB1,JAG1,SELE,TGM2,VEGFA	1	Orientation of cells	0% (0/1)
101- aortic aneurysm [ascending aorta] NA 22083	21	3.015	13	1	NFKB (family)	11	CCL2,CXCL12,ICAM1,IL33,IL6,ISG15,ITGB1,JAG1,SELE,TGM2,VEGFA	1	Polarization of cells	0% (0/1)
101- aortic aneurysm [ascending aorta] NA 22083	22	3.015	13	1	PKM	11	CD36,CD40,EGR1,IL18,IL6,ITGB1,LDHA,MYC,STAT3,TGM2,VEGFC	1	Vasculogenesis	100% (1/1)
101- aortic aneurysm [ascending aorta] NA 22083	23	3.015	13	1	RETN	11	CCL2,CX3CL1,FABP5,ICAM1,IL6,PLAT,PTGS2,SELE,SELP,STAT3,VCAM1	1	Recruitment of cells	0% (0/1)
101- aortic aneurysm [ascending aorta] NA 22083	24	3.015	13	1	RETN	11	CCL2,CX3CL1,FABP5,ICAM1,IL6,PLAT,PTGS2,SELE,SELP,STAT3,VCAM1	1	Recruitment of leukocytes	0% (0/1)
101- aortic aneurysm [ascending aorta] NA 22083	25	3.015	13	1	aspirin	11	APP,CAV1,CCL2,CD40,CX3CL1,ICAM1,IL6,ITGA6,MCAM,PTGS2,SELP	1	Cell movement of T lymphocytes	100% (1/1)
100- aortic aneurysm [ascending aorta] NA 22082	24	3.015	13	1	IL5	11	CCL3,CD63,CXCL8,FCGR2B,IL10,ITGAM,LCP2,PTPRC,SGK1,TGFB1,TNF	1	Degranulation of cells	100% (1/1)
100- aortic aneurysm [ascending aorta] NA 22082	25	3.015	13	1	ITPR2	11	ALOX5AP,CCL3L3,CCL4,CD44,CLEC7A,CSF1R,IL1B,ITGB2,LY96,SYK,TNF	1	Recruitment of blood cells	0% (0/1)
106- aortic aneurysm [ascending aorta] NA 22088	25	3	11	1	AS1842856	9	CCL2,CDKN1A,FOXO1,ICAM1,IL6,PTGS2,TJP1,TNFSF10,VCAM1	1	Invasion of cells	100% (1/1)
106- aortic aneurysm [ascending aorta] NA 22088	26	3	11	1	C5	9	CCL2,CXCL2,FLT1,ICAM1,IL6,NFKBIA,PLAT,SELE,VCAM1	1	Recruitment of myeloid cells	100% (1/1)
106- aortic aneurysm [ascending aorta] NA 22088	27	3	11	1	C5	9	CCL2,CXCL2,FLT1,ICAM1,IL6,NFKBIA,PLAT,SELE,VCAM1	1	Recruitment of phagocytes	100% (1/1)
106- aortic aneurysm [ascending aorta] NA 22088	28	3	11	1	COLLAGENASE (family)	9	CXCL2,ICAM1,IL1R1,IL6,JUN,SELE,SELP,STAT3,VCAM1	1	Chemotaxis	0% (0/1)
106- aortic aneurysm [ascending aorta] NA 22088	29	3	11	1	COLLAGENASE (family)	9	CXCL2,ICAM1,IL1R1,IL6,JUN,SELE,SELP,STAT3,VCAM1	1	Homing of cells	0% (0/1)
106- aortic aneurysm [ascending aorta] NA 22088	30	3	11	1	CYTOKINE (family)	9	CCL2,HIF1A,ICAM1,IL6,JUN,SELE,SELP,VCAM1,VWF	1	Interaction of mononuclear leukocytes	0% (0/1)
106- aortic aneurysm [ascending aorta] NA 22088	31	3	11	1	HMGB1	9	CCL2,CXCL2,HIF1A,ICAM1,IL1R1,IL6,PTGS2,SELE,VCAM1	1	Cell movement of granulocytes	100% (1/1)
106- aortic aneurysm [ascending aorta] NA 22088	32	3	11	1	HMGB1	9	CCL2,CXCL2,HIF1A,ICAM1,IL1R1,IL6,PTGS2,SELE,VCAM1	1	Cell movement of neutrophils	100% (1/1)
106- aortic aneurysm [ascending aorta] NA 22088	33	3	11	1	HMGB1	9	CCL2,CXCL2,FLT1,ICAM1,IL1R1,IL6,PTGS2,SELE,VCAM1	1	Recruitment of myeloid cells	100% (1/1)
106- aortic aneurysm [ascending aorta] NA 22088	34	3	11	1	HMGB1	9	CCL2,CXCL2,FLT1,ICAM1,IL1R1,IL6,PTGS2,SELE,VCAM1	1	Recruitment of phagocytes	100% (1/1)
106- aortic aneurysm [ascending aorta] NA 22088	35	3	11	1	carrageenan	9	CXCL2,FOS,ICAM1,IL6,JUN,JUNB,NFKBIA,PTGS2,SELP	1	Cellular infiltration	100% (1/1)
106- aortic aneurysm [ascending aorta] NA 22088	36	3	11	1	lysophosphatidylcholine	9	CCL2,CD36,CD74,HBEGF,ICAM1,IL6,LRP1,PTGS2,SELE	1	Recruitment of myeloid cells	100% (1/1)
106- aortic aneurysm [ascending aorta] NA 22088	37	3	11	1	lysophosphatidylcholine	9	CCL2,CD36,CD74,HBEGF,ICAM1,IL6,LRP1,PTGS2,SELE	1	Recruitment of phagocytes	100% (1/1)
106- aortic aneurysm [ascending aorta] NA 22088	38	3	11	1	trovafloxacin	9	BHLHE40,CXCL2,FOS,ICAM1,IL6,MAP3K8,NFKBIA,SELE,STAT3	1	Recruitment of leukocytes	0% (0/1)
105- aortic aneurysm [ascending aorta] NA 22087	58	3	11	1	APH-1 (family)	9	FAU,RPL35,RPL35A,RPL37A,RPL38,RPS19,RPS21,RPS28,RPS29	1	Cell death of osteosarcoma cells	0% (0/1)
105- aortic aneurysm [ascending aorta] NA 22087	59	3	11	1	BAPTA-AM	9	CCL2,CXCL2,FOS,ICAM1,IL1R1,IL6,SELE,SOCS3,VCAM1	1	Cell movement of granulocytes	100% (1/1)
105- aortic aneurysm [ascending aorta] NA 22087	60	3	11	1	CD 437	9	PABPC1,RPL10,RPL11,RPL13,RPL13A,RPL19,RPS16,RPS17,SNRPB	1	Cell death of osteosarcoma cells	0% (0/1)
105- aortic aneurysm [ascending aorta] NA 22087	61	3	11	1	DDX3X	9	RPL11,RPL13,RPL37A,RPL7A,RPLP0,RPS16,RPS19,RPS3,RPS5	1	Cell death of osteosarcoma cells	0% (0/1)
105- aortic aneurysm [ascending aorta] NA 22087	62	3	11	1	HMG20A	9	CCN1,CLU,IGFBP4,IL6,ITGA5,MYC,POSTN,TGM2,VCAN	1	Growth of muscle tissue	0% (0/1)
105- aortic aneurysm [ascending aorta] NA 22087	63	3	11	1	HMG20A	9	CCN1,CLU,IGFBP4,IL6,ITGA5,MYC,POSTN,TGM2,VCAN	1	Proliferation of muscle cells	0% (0/1)
105- aortic aneurysm [ascending aorta] NA 22087	64	3	11	1	HMGB1	9	CCL2,CDKN1A,CXCL2,FLT1,ICAM1,IL1R1,IL6,SELE,VCAM1	1	Homing of cells	100% (1/1)
105- aortic aneurysm [ascending aorta] NA 22087	65	3	11	1	IGE (complex)	9	CCL2,CD74,CSF3,CXCL2,GSN,ICAM1,IL33,IL6,SERPINB1	1	Chemotaxis of neutrophils	0% (0/1)
105- aortic aneurysm [ascending aorta] NA 22087	66	3	11	1	KCNJ2	9	DLC1,FLNB,FOS,MYH9,PLEC,SPTBN1,SYNE2,TNXB,UTRN	1	Organismal death	100% (1/1)
105- aortic aneurysm [ascending aorta] NA 22087	67	3	11	1	TNF (family)	9	APP,CCL2,ICAM1,IL1R1,IL33,IL6,IL6ST,SELE,VCAM1	1	Recruitment of myeloid cells	100% (1/1)
105- aortic aneurysm [ascending aorta] NA 22087	68	3	11	1	TNF (family)	9	APP,CCL2,ICAM1,IL1R1,IL33,IL6,IL6ST,SELE,VCAM1	1	Recruitment of phagocytes	100% (1/1)
105- aortic aneurysm [ascending aorta] NA 22087	69	3	11	1	epigallocatechin-gallate	9	CCL2,CCN1,COL18A1,CSF3,EGR1,HMGB1,IL6,STAT3,TNFSF10	1	Migration of vascular cells	0% (0/1)
105- aortic aneurysm [ascending aorta] NA 22087	70	3	11	1	leukotriene D4	9	CCL2,CCN1,CXCL2,IL6,ITGB1,MAP3K8,NDRG1,PDK4,SELE	1	Cell movement of myeloid cells	100% (1/1)
105- aortic aneurysm [ascending aorta] NA 22087	71	3	11	1	leukotriene D4	9	CCL2,CCN1,CXCL2,IL6,ITGB1,MAP3K8,NDRG1,PDK4,SELE	1	Cell movement of phagocytes	100% (1/1)
105- aortic aneurysm [ascending aorta] NA 22087	72	3	11	1	lysophosphatidylinositol	9	CCL2,CSF3,FABP4,GLUL,ICAM1,IL33,LDHA,SELE,STC1	1	Vasculogenesis	0% (0/1)
104- aortic aneurysm [ascending aorta] NA 22086	50	3	11	1	AGT	9	ATF3,CCN2,HES1,IFI16,IL6,LDLR,LEPR,POSTN,TGFB1	1	Increased Levels of Alkaline Phosphatase	0% (0/1)
104- aortic aneurysm [ascending aorta] NA 22086	51	3	11	1	ALPHA CATENIN (family)	9	CXCL12,IL6,ITGA5,NFKBIA,PTGS2,SELE,SNAI1,VCAM1,VIM	1	Migration of cancer cells	0% (0/1)
104- aortic aneurysm [ascending aorta] NA 22086	52	3	11	1	ALPHA CATENIN (family)	9	CXCL12,CXCL2,IL6,IL6ST,NFKBIA,PTGS2,SELE,SNAI1,VCAM1	1	Recruitment of myeloid cells	0% (0/1)
104- aortic aneurysm [ascending aorta] NA 22086	53	3	11	1	ALPHA CATENIN (family)	9	CXCL12,CXCL2,IL6,IL6ST,NFKBIA,PTGS2,SELE,SNAI1,VCAM1	1	Recruitment of phagocytes	0% (0/1)
104- aortic aneurysm [ascending aorta] NA 22086	54	3	11	1	LY294002	9	ATF3,CCN2,CSF3,HES1,IL6,KLF10,MEF2C,POSTN,TGFB1	1	Increased Levels of Alkaline Phosphatase	0% (0/1)
104- aortic aneurysm [ascending aorta] NA 22086	55	3	18	1	MRTFB	16	ADAMTS1,CAVIN2,CCL5,CCN1,CCN2,CD151,CXCL12,EGR1,EGR3,FN1,ID1,MYH9,POSTN,PTGS2,S1PR1,SERPINE1	1	Migration of vascular cells	0% (0/1)
104- aortic aneurysm [ascending aorta] NA 22086	56	3	11	1	actinomycin D	9	CAV1,CCL2,CCN2,CDKN1A,FN1,PXN,SELE,SPHK1,TGFB1	1	Formation of actin filaments	0% (0/1)
104- aortic aneurysm [ascending aorta] NA 22086	57	3	11	1	isoproterenol	9	APP,CAV1,CSF3,FGF2,IL6,LGALS3,PLAT,TGFB1,VWF	1	Engulfment of cells	100% (1/1)
104- aortic aneurysm [ascending aorta] NA 22086	58	3	11	1	miR-124-3p (and other miRNAs w/seed AAGGCAC)	9	CAV1,CCL2,CCN2,CD59,CTNND1,GSN,LDLR,LGALS3,STAT3	1	Metastasis of tumor cell lines	0% (0/1)
104- aortic aneurysm [ascending aorta] NA 22086	59	3	11	1	miR-17-5p (and other miRNAs w/seed AAAGUGC)	9	BMPR2,CCN1,CD44,FN1,HIPK3,IL6,STAT3,TXNIP,VIM	1	Migration of carcinoma cell lines	100% (1/1)
104- aortic aneurysm [ascending aorta] NA 22086	60	3	11	1	miR-199a-3p (and other miRNAs w/seed CAGUAGU)	9	CD44,FN1,ID1,ITGA6,MET,MYC,SERPINE1,SMAD1,VIM	1	Cell movement of breast cancer cell lines	0% (0/1)
104- aortic aneurysm [ascending aorta] NA 22086	61	3	11	1	miR-30c-5p (and other miRNAs w/seed GUAAACA)	9	CCN2,CRTAP,IL6,JUN,MET,MYC,NUCB1,SPARC,TGFBR2	1	Invasion of breast cancer cell lines	0% (0/1)
104- aortic aneurysm [ascending aorta] NA 22086	62	3	11	1	mir-8 (includes others)	9	FN1,IFNG,IL6,KDR,LEPR,PLAT,RAC1,SNAI1,TJP1	1	Recruitment of leukocytes	0% (0/1)
104- aortic aneurysm [ascending aorta] NA 22086	63	3	11	1	triamterene	9	ADAMTS1,ANXA2,CD44,CLU,IER3,IL6,ITGB4,LGALS3,MYC	1	Cell proliferation of breast cancer cell lines	0% (0/1)
104- aortic aneurysm [ascending aorta] NA 22086	64	3	11	1	triamterene	9	ANXA2,CD44,CLU,IL6,ITGB4,LGALS3,MYC,S100A10,STING1	1	Colony formation	0% (0/1)
103- aortic aneurysm [ascending aorta] NA 22085	57	3	13	2	miR-335-3p (miRNAs w/seed UUUUCAU),miR-338-3p (miRNAs w/seed CCAGCAU)	9	IL1B,IL6,LAMC1,PLEC,SOX4,SPARC,TGFBR2,VCAN,VIM	2	Cell transformation,Invasion of cells	25% (1/4)
101- aortic aneurysm [ascending aorta] NA 22083	26	3	11	1	5-hydroxytryptamine	9	CCL2,CCN2,CTNNB1,EGR1,F2R,FGF2,ICAM1,IL6,VCAM1	1	Binding of tumor cell lines	0% (0/1)
101- aortic aneurysm [ascending aorta] NA 22083	27	3	11	1	COLLAGENASE (family)	9	CXCL12,CXCL2,ICAM1,IL1R1,IL6,SELE,SELP,STAT3,VCAM1	1	Recruitment of myeloid cells	0% (0/1)
101- aortic aneurysm [ascending aorta] NA 22083	28	3	11	1	COLLAGENASE (family)	9	CXCL12,CXCL2,ICAM1,IL1R1,IL6,SELE,SELP,STAT3,VCAM1	1	Recruitment of phagocytes	0% (0/1)
101- aortic aneurysm [ascending aorta] NA 22083	29	3	11	1	ESRRA	9	ACKR3,CXCL12,EGR3,EPAS1,ETS1,NRP1,PLXND1,TIE1,VEGFA	1	Perinatal death	0% (0/1)
101- aortic aneurysm [ascending aorta] NA 22083	30	3	11	1	F10	9	CCL2,CCN1,CCN2,EGR1,ICAM1,IL6,SELE,VCAM1,VEGFA	1	Adhesion of tumor cell lines	100% (1/1)
101- aortic aneurysm [ascending aorta] NA 22083	31	3	11	1	F10	9	CCL2,CCN1,CCN2,EGR1,ICAM1,IL6,SELE,VCAM1,VEGFA	1	Angiogenesis	0% (0/1)
101- aortic aneurysm [ascending aorta] NA 22083	32	3	11	1	F10	9	CCL2,CCN1,CCN2,EGR1,ICAM1,IL6,SELE,VCAM1,VEGFA	1	Cell movement	100% (1/1)
101- aortic aneurysm [ascending aorta] NA 22083	33	3	11	1	F10	9	CCL2,CCN1,CCN2,EGR1,ICAM1,IL6,SELE,VCAM1,VEGFA	1	Migration of cells	100% (1/1)
101- aortic aneurysm [ascending aorta] NA 22083	34	3	11	1	F10	9	CCL2,CCN1,CCN2,EGR1,ICAM1,IL6,SELE,VCAM1,VEGFA	1	Vasculogenesis	0% (0/1)
101- aortic aneurysm [ascending aorta] NA 22083	35	3	11	1	LGALS3	9	CCL2,CTNNB1,CXCL2,ICAM1,IL6,ITGB1,RAC1,SELE,VCAM1	1	Recruitment of cells	100% (1/1)
101- aortic aneurysm [ascending aorta] NA 22083	36	3	11	1	RETN	9	CCL2,CCN2,CX3CL1,ICAM1,IL6,SELE,SELP,STAT3,VCAM1	1	Adhesion of tumor cell lines	0% (0/1)
101- aortic aneurysm [ascending aorta] NA 22083	37	3	11	1	mir-8 (includes others)	9	CTNNB1,ETS1,IL6,KDR,LEPR,PLAT,RAC1,SNAI1,TJP1	1	Recruitment of phagocytes	0% (0/1)
101- aortic aneurysm [ascending aorta] NA 22083	38	3	11	1	mir-802	9	CXCL12,EFNA1,FGF2,ITGB1,MYL9,RAC1,RHOC,VEGFC,ZEB1	1	Cell movement of carcinoma cell lines	0% (0/1)
101- aortic aneurysm [ascending aorta] NA 22083	39	3	11	1	mir-802	9	CXCL12,EFNB2,F2R,GNB4,GSN,ITGB1,RAC1,RHOC,VEGFC	1	Metastasis of tumor cell lines	0% (0/1)
101- aortic aneurysm [ascending aorta] NA 22083	40	3	11	1	mir-802	9	CXCL12,EFNA1,FGF2,ITGB1,MYL9,RAC1,RHOC,VEGFC,ZEB1	1	Migration of carcinoma cell lines	0% (0/1)
101- aortic aneurysm [ascending aorta] NA 22083	41	3	11	1	pyrrolidine dithiocarbamate	9	CCL2,CX3CL1,ICAM1,NFKBIA,PECAM1,SELE,SELP,VCAM1,VEGFA	1	Adhesion of vascular cells	100% (1/1)
101- aortic aneurysm [ascending aorta] NA 22083	42	3	11	1	pyrrolidine dithiocarbamate	9	CCL2,CX3CL1,ICAM1,NFKBIA,PECAM1,SELE,SELP,VCAM1,VEGFA	1	Adhesion of vascular endothelial cells	100% (1/1)
101- aortic aneurysm [ascending aorta] NA 22083	43	3	11	1	triptolide	9	AFAP1L1,CXCL12,EFNA1,ENG,ICAM1,IL6,ITGA6,POSTN,TEK	1	Attachment of cells	0% (0/1)
100- aortic aneurysm [ascending aorta] NA 22082	26	3	11	1	trinitrobenzenesulfonic acid	9	CCL3L3,CCL4,CXCL3,IL10,IL18,IL1B,ITGAM,TGFB1,TNF	1	Degranulation of leukocytes	0% (0/1)
104- aortic aneurysm [ascending aorta] NA 22086	65	2.94	16	1	COL18A1	14	CCL2,CDH5,EFNB2,FGF2,FN1,ICAM1,IL6,JUN,KDR,NRP1,PECAM1,PTGS2,SERPINE1,STAT3	1	Formation of blood vessel	0% (0/1)
104- aortic aneurysm [ascending aorta] NA 22086	66	2.94	16	1	COL18A1	14	CCL2,CDH5,EFNB2,FGF2,FN1,ICAM1,IL6,JUN,KDR,NRP1,PECAM1,PTGS2,SERPINE1,STAT3	1	Formation of vessel	0% (0/1)
104- aortic aneurysm [ascending aorta] NA 22086	67	2.94	16	1	HIF1A	14	ADAM15,CCN2,CD36,CD44,CXCL12,ENG,FN1,FYN,ICAM1,IL6,ITGA5,ITGB2,TGFB1,VCAM1	1	Attachment of cells	0% (0/1)
104- aortic aneurysm [ascending aorta] NA 22086	68	2.94	16	1	miR-30c-5p (and other miRNAs w/seed GUAAACA)	14	CCN2,COL4A1,COL4A2,HES1,IL6,JUN,MET,MYC,NHERF2,PLEC,SEC62,SPARC,TGFBR2,VCAN	1	Advanced malignant tumor	0% (0/1)
104- aortic aneurysm [ascending aorta] NA 22086	69	2.94	16	1	miR-30c-5p (and other miRNAs w/seed GUAAACA)	14	CCN2,COL4A1,COL4A2,HES1,IL6,JUN,MET,MYC,NHERF2,PLEC,SEC62,SPARC,TGFBR2,VCAN	1	Advanced stage tumor	0% (0/1)
104- aortic aneurysm [ascending aorta] NA 22086	70	2.94	16	1	miR-30c-5p (and other miRNAs w/seed GUAAACA)	14	CCN2,COL4A1,COL4A2,HES1,IL6,JUN,MET,MYC,NHERF2,PLEC,SEC62,SPARC,TGFBR2,VCAN	1	Metastasis	0% (0/1)
104- aortic aneurysm [ascending aorta] NA 22086	71	2.94	16	1	silibinin	14	CCN2,CD44,CDKN1A,FLT1,FN1,IL6,KLF4,MYC,NFKBIA,PECAM1,PTGS2,SNAI1,VIM,ZEB1	1	Advanced malignant tumor	100% (1/1)
104- aortic aneurysm [ascending aorta] NA 22086	72	2.94	16	1	silibinin	14	CCN2,CD44,CDKN1A,FLT1,FN1,IL6,KLF4,MYC,NFKBIA,PECAM1,PTGS2,SNAI1,VIM,ZEB1	1	Advanced stage tumor	100% (1/1)
104- aortic aneurysm [ascending aorta] NA 22086	73	2.94	16	1	silibinin	14	CCN2,CD44,CDKN1A,FLT1,FN1,IL6,KLF4,MYC,NFKBIA,PECAM1,PTGS2,SNAI1,VIM,ZEB1	1	Metastasis	100% (1/1)
103- aortic aneurysm [ascending aorta] NA 22085	58	2.94	20	4	GDF2,IFITM3,KLF4,STK11	14	ATP1A1,CAV1,CCL2,CSF3R,IL1B,IL6,MMP9,MYC,PDE2A,PTGS2,RCAN1,SLCO2A1,STAB1,TEAD1	2	Dilated cardiomyopathy,Failure of heart	0% (0/8)
104- aortic aneurysm [ascending aorta] NA 22086	74	2.91	19	1	MET	17	CCND2,CD44,CDKN1A,FN1,GLUL,HLX,IL6,JUN,KLF4,MYC,PTGS2,SNAI1,SOCS3,STING1,TGFB1,VEGFC,VIM	1	Metastasis	100% (1/1)
106- aortic aneurysm [ascending aorta] NA 22088	39	2.887	14	1	carrageenan	12	CXCL2,EGR1,EGR2,FOS,FOSB,ICAM1,IL6,JUN,JUND,NFKBIA,PTGS2,SELP	1	Cell movement of tumor cell lines	0% (0/1)
105- aortic aneurysm [ascending aorta] NA 22087	73	2.887	14	1	NFKB (family)	12	CCL2,HMGB1,ICAM1,IL1R1,IL33,IL6,ITGB1,PLAT,SELE,TGM2,TNFSF10,VCAM1	1	Activation of myeloid cells	0% (0/1)
104- aortic aneurysm [ascending aorta] NA 22086	75	2.887	14	1	IL17A	12	CCL2,CD44,CXCL12,CXCL2,FN1,ICAM1,IL6,JUN,PECAM1,PODXL,TGFB1,VCAM1	1	Interaction of lymphoma cell lines	0% (0/1)
104- aortic aneurysm [ascending aorta] NA 22086	76	2.887	14	1	JAK1	12	CCL2,CD40,CDKN1A,CSF3,ID1,IL6,IL6ST,LRG1,SNAI1,SOCS3,STAT3,TGFB1	1	Cell proliferation of tumor cell lines	100% (1/1)
101- aortic aneurysm [ascending aorta] NA 22083	44	2.887	14	1	MEOX2	12	CCL2,CDKN1A,CXCL2,FGF2,ICAM1,ID1,ID3,IL6,SELE,TNFAIP3,VCAM1,VEGFC	1	Invasive cancer	0% (0/1)
101- aortic aneurysm [ascending aorta] NA 22083	45	2.887	14	1	MEOX2	12	CCL2,CDKN1A,CXCL2,FGF2,ICAM1,ID1,ID3,IL6,SELE,TNFAIP3,VCAM1,VEGFC	1	Invasive tumor	0% (0/1)
101- aortic aneurysm [ascending aorta] NA 22083	46	2.887	14	1	MEOX2	12	CCL2,CDKN1A,CXCL2,FGF2,ICAM1,ID1,ID3,IL6,SELE,TNFAIP3,VCAM1,VEGFC	1	Metastasis	0% (0/1)
101- aortic aneurysm [ascending aorta] NA 22083	47	2.887	14	1	TNF (family)	12	APP,CCL2,CD40,CSF1,CX3CL1,ICAM1,IL33,IL6,IL6ST,ISG15,TGM2,VCAM1	1	Immune response of myeloid cells	0% (0/1)
101- aortic aneurysm [ascending aorta] NA 22083	48	2.887	14	1	TNF (family)	12	APP,CCL2,CD40,CSF1,CX3CL1,ICAM1,IL33,IL6,IL6ST,ISG15,TGM2,VCAM1	1	Immune response of phagocytes	0% (0/1)
101- aortic aneurysm [ascending aorta] NA 22083	49	2.887	14	1	TNF (family)	12	APP,CCL2,CD40,CSF1,CX3CL1,ICAM1,IL33,IL6,IL6ST,ISG15,TGM2,VCAM1	1	Response of myeloid cells	0% (0/1)
106- aortic aneurysm [ascending aorta] NA 22088	40	2.858	8	1	SOD3	6	EDNRB,ICAM1,IL6,SELE,SELP,VCAM1	1	Migration of cells	100% (1/1)
105- aortic aneurysm [ascending aorta] NA 22087	74	2.858	8	1	HMGB1	6	CCL2,ICAM1,IL6,SELE,TIMP3,VCAM1	1	Cell movement of lymphatic system cells	100% (1/1)
105- aortic aneurysm [ascending aorta] NA 22087	75	2.858	8	1	HMGB1	6	CCL2,ICAM1,IL6,SELE,TIMP3,VCAM1	1	Cell movement of lymphocytes	100% (1/1)
105- aortic aneurysm [ascending aorta] NA 22087	76	2.858	8	1	POSTN	6	CCL2,EGR1,HES1,IL6,MYC,VIM	1	Cell movement of tumor cell lines	100% (1/1)
105- aortic aneurysm [ascending aorta] NA 22087	77	2.858	8	1	POSTN	6	CCL2,EGR1,HES1,IL6,MYC,VIM	1	Invasion of cells	100% (1/1)
105- aortic aneurysm [ascending aorta] NA 22087	78	2.858	8	1	POSTN	6	CCL2,EGR1,HES1,IL6,MYC,VIM	1	Invasion of tumor cell lines	100% (1/1)
105- aortic aneurysm [ascending aorta] NA 22087	79	2.858	8	1	POSTN	6	CCL2,EGR1,HES1,IL6,MYC,VIM	1	Migration of tumor cell lines	100% (1/1)
105- aortic aneurysm [ascending aorta] NA 22087	80	2.858	8	1	SDCBP	6	CDC42,CTNNB1,ITGA6,RAC1,RHOA,VIM	1	Cell movement of breast cancer cell lines	100% (1/1)
105- aortic aneurysm [ascending aorta] NA 22087	81	2.858	8	1	SDCBP	6	CDC42,CTNNB1,ITGA6,RAC1,RHOA,VIM	1	Migration of breast cancer cell lines	100% (1/1)
104- aortic aneurysm [ascending aorta] NA 22086	77	2.858	8	1	CCN2	6	ADAMTS1,CD44,HES1,JUN,LIMS1,SOX4	1	Perinatal death	100% (1/1)
100- aortic aneurysm [ascending aorta] NA 22082	27	2.858	8	1	FCER1G	6	CCL3,CCL4,CXCL8,IL10,IL1B,TNF	1	Degranulation of leukocytes	100% (1/1)
107- aortic aneurysm [ascending aorta] NA 22089	73	2.846	13	2	CAV1,GLI1	10	BCL2,CSF1R,EGR1,ID1,KLF4,PDK4,RGS10,SPP1,TNF,VEGFA	1	Quantity of osteoclasts	50% (1/2)
106- aortic aneurysm [ascending aorta] NA 22088	41	2.846	12	1	CSF2	10	CCL2,CD74,FOS,IL6,JUN,MCL1,MET,MYC,PTGS2,ZFP36	1	Cell viability of tumor cells	100% (1/1)
106- aortic aneurysm [ascending aorta] NA 22088	42	2.846	12	1	IFNA2	10	B2M,CCL2,HLA-A,HLA-B,HLA-DRB1,HLA-E,IL6,SOCS3,TNFRSF1A,TNFSF10	1	Cytotoxicity	0% (0/1)
106- aortic aneurysm [ascending aorta] NA 22088	43	2.846	12	1	NFKB-RELA (complex)	10	CCL2,HIF1A,ICAM1,IL6,IRF1,MYC,NFKBIA,PTGS2,SELE,VCAM1	1	Activation of blood cells	0% (0/1)
106- aortic aneurysm [ascending aorta] NA 22088	44	2.846	12	1	NFKB-RELA (complex)	10	CCL2,HIF1A,ICAM1,IL6,IRF1,MYC,NFKBIA,PTGS2,SELE,VCAM1	1	Activation of cells	0% (0/1)
106- aortic aneurysm [ascending aorta] NA 22088	45	2.846	12	1	NFKB-RELA (complex)	10	CCL2,HIF1A,ICAM1,IL6,IRF1,MYC,NFKBIA,PTGS2,SELE,VCAM1	1	Activation of leukocytes	0% (0/1)
106- aortic aneurysm [ascending aorta] NA 22088	46	2.846	12	1	TRAF6	10	BIRC3,CCL2,CSF3,CXCL2,HIF1A,IL6,MAP1LC3B,MAT2A,MCL1,PRMT1	1	Apoptosis	100% (1/1)
106- aortic aneurysm [ascending aorta] NA 22088	47	2.846	12	1	carrageenan	10	CXCL2,EGR1,FOS,GRB10,ICAM1,IL6,JUN,JUND,NFKBIA,PTGS2	1	Cell survival	0% (0/1)
106- aortic aneurysm [ascending aorta] NA 22088	48	2.846	12	1	carrageenan	10	CXCL2,EGR1,FOS,ICAM1,IL6,JUN,JUNB,NFKBIA,PTGS2,SELP	1	Invasive cancer	0% (0/1)
106- aortic aneurysm [ascending aorta] NA 22088	49	2.846	12	1	carrageenan	10	CXCL2,EGR1,FOS,ICAM1,IL6,JUN,JUNB,NFKBIA,PTGS2,SELP	1	Invasive tumor	0% (0/1)
106- aortic aneurysm [ascending aorta] NA 22088	50	2.846	12	1	isoproterenol	10	ATF3,CAV1,CSF3,FOS,IL6,JUN,LGALS3,NR4A1,PLAT,PTGS2	1	Proliferation of cancer cells	0% (0/1)
106- aortic aneurysm [ascending aorta] NA 22088	51	2.846	12	1	peptidoglycan	10	CCL2,CSF3,EGR1,FOS,ICAM1,IL6,IRF1,JUNB,MCL1,PTGS2	1	Leukopoiesis	100% (1/1)
106- aortic aneurysm [ascending aorta] NA 22088	52	2.846	12	1	triptolide	10	AHR,CAV1,FLT1,HBEGF,ICAM1,IL6,KDR,PECAM1,PTGS2,TJP1	1	Recruitment of myeloid cells	0% (0/1)
106- aortic aneurysm [ascending aorta] NA 22088	53	2.846	12	1	triptolide	10	AHR,CAV1,FLT1,HBEGF,ICAM1,IL6,KDR,PECAM1,PTGS2,TJP1	1	Recruitment of phagocytes	0% (0/1)
105- aortic aneurysm [ascending aorta] NA 22087	82	2.846	12	1	Ca2	10	CCN1,CDC42,EGR1,FOS,ICAM1,IL6,ITGA6,JUNB,MCAM,VCAM1	1	Adhesion of tumor cell lines	100% (1/1)
105- aortic aneurysm [ascending aorta] NA 22087	83	2.846	12	1	LGALS3	10	CCL2,CXCL2,ICAM1,IL6,ITGA6,ITGB1,RAC1,SELE,SOCS3,VCAM1	1	Migration of phagocytes	100% (1/1)
105- aortic aneurysm [ascending aorta] NA 22087	84	2.846	12	1	MEK (family)	10	CTNNB1,FOS,ID1,IL6,ITGA6,ITGB1,MYC,SDC1,SNCG,VIM	1	Cell movement of breast cancer cell lines	100% (1/1)
105- aortic aneurysm [ascending aorta] NA 22087	85	2.846	12	1	actinomycin D	10	APP,CAV1,CCL2,CCN1,CTNNB1,EPAS1,FOS,FOSL2,IL6,SELE	1	Recruitment of leukocytes	0% (0/1)
105- aortic aneurysm [ascending aorta] NA 22087	86	2.846	12	1	isoproterenol	10	APP,BCL2,CAV1,CSF3,FOS,FOSL2,IL6,LGALS3,PLAT,VWF	1	Cell movement of blood cells	100% (1/1)
105- aortic aneurysm [ascending aorta] NA 22087	87	2.846	12	1	isoproterenol	10	APP,BCL2,CAV1,CSF3,FOS,FOSL2,IL6,LGALS3,PLAT,VWF	1	Leukocyte migration	100% (1/1)
105- aortic aneurysm [ascending aorta] NA 22087	88	2.846	12	1	trovafloxacin	10	CXCL2,FOS,HLA-A,ICAM1,IL6,JUNB,MAP3K8,SELE,STAT3,TGM2	1	Binding of tumor cell lines	0% (0/1)
102- aortic aneurysm [ascending aorta] NA 22084	32	2.846	14	3	GFI1,Hbb-b1,IMMUNOGLOBULIN (complex)	10	CCL19,CCL2,CD44,CXCL12,FOXO1,GJA1,IL1R1,PECAM1,S1PR1,VEGFC	1	Trafficking of blood cells	0% (0/3)
104- aortic aneurysm [ascending aorta] NA 22086	78	2.846	12	1	4-hydroxynonenal	10	APP,BAG3,CCN2,CD36,ICAM1,IL6,JUN,PTGS2,SERPINE1,TGFB1	1	Cell movement	100% (1/1)
104- aortic aneurysm [ascending aorta] NA 22086	79	2.846	12	1	4-hydroxynonenal	10	APP,BAG3,CCN2,CD36,ICAM1,IL6,JUN,PTGS2,SERPINE1,TGFB1	1	Cell movement of tumor cell lines	0% (0/1)
104- aortic aneurysm [ascending aorta] NA 22086	80	2.846	12	1	4-hydroxynonenal	10	APP,BAG3,CCN2,CD36,ICAM1,IL6,JUN,PTGS2,SERPINE1,TGFB1	1	Migration of tumor cell lines	0% (0/1)
104- aortic aneurysm [ascending aorta] NA 22086	81	2.846	12	1	COL18A1	10	EDNRB,EFNB2,FGF2,ID1,ID3,IL6,KDR,NRP1,PECAM1,STAT3	1	Tubulation of endothelial cells	0% (0/1)
104- aortic aneurysm [ascending aorta] NA 22086	82	2.846	12	1	H-7	10	ANGPT2,AREG,ECE1,EGR1,FN1,ITGA5,MYC,SELE,SERPINE1,STAT3	1	Cell movement of tumor cell lines	0% (0/1)
104- aortic aneurysm [ascending aorta] NA 22086	83	2.846	12	1	H-7	10	ANGPT2,AREG,ECE1,EGR1,FN1,ITGA5,MYC,SELE,SERPINE1,STAT3	1	Migration of cells	100% (1/1)
104- aortic aneurysm [ascending aorta] NA 22086	84	2.846	12	1	HMG20A	10	CCN1,CD44,CX3CL1,ELN,FGF2,HBEGF,JUN,MYC,POSTN,TGFB1	1	Cell movement of fibroblasts	0% (0/1)
104- aortic aneurysm [ascending aorta] NA 22086	85	2.846	12	1	PPARGC1A	10	CCN2,ICAM1,IL6,LDLR,POSTN,STAT3,TGFBR3,TIMP2,VCAM1,VCAN	1	Adhesion of connective tissue cells	0% (0/1)
104- aortic aneurysm [ascending aorta] NA 22086	86	2.846	12	1	PRKCE	10	CCN1,CDKN1A,CSF3,EGR1,IL6,IL6ST,JUN,MYC,PTGS2,STAT3	1	Growth of blood vessel	0% (0/1)
104- aortic aneurysm [ascending aorta] NA 22086	87	2.846	12	1	PRKCE	10	CCN1,CDKN1A,CSF3,EGR1,IL6,IL6ST,JUN,MYC,PTGS2,STAT3	1	Growth of vessel	0% (0/1)
104- aortic aneurysm [ascending aorta] NA 22086	88	2.846	12	1	Sb202190	10	CCL2,CCN2,FN1,IFNG,IL6,SERPINE1,SNAI1,TIMP2,VIM,ZEB1	1	Cell movement of breast cancer cell lines	0% (0/1)
104- aortic aneurysm [ascending aorta] NA 22086	89	2.846	12	1	miR-338-3p (miRNAs w/seed CCAGCAU)	10	COL4A1,COL4A2,CSF2,IL6,PLEC,SOX4,SPARC,TGFBR2,VCAN,VIM	1	Invasive cancer	100% (1/1)
101- aortic aneurysm [ascending aorta] NA 22083	50	2.846	12	1	H-7	10	ANGPT2,AREG,ECE1,EGR1,ISG15,ITGA5,ITGB1,MYC,SELE,STAT3	1	Cell movement of tumor cell lines	0% (0/1)
101- aortic aneurysm [ascending aorta] NA 22083	51	2.846	12	1	RC3H2	10	CCL2,CCN2,ENG,FGF2,ID1,IL6,NRP1,PECAM1,TIE1,VEGFC	1	Cell movement	0% (0/1)
100- aortic aneurysm [ascending aorta] NA 22082	28	2.846	12	1	CXCL8	10	CD44,CXCL2,CXCL3,ICAM1,IL1B,ITGAM,ITGB2,LGALS3,PTGS2,TNF	1	Recruitment of neutrophils	100% (1/1)
100- aortic aneurysm [ascending aorta] NA 22082	29	2.846	12	1	MRGPRX3	10	CCL20,CCL3L3,CCL4,CXCL3,CXCR4,FPR1,IL1A,IL1B,IL1RN,TNF	1	Cell movement of antigen presenting cells	100% (1/1)
106- aortic aneurysm [ascending aorta] NA 22088	54	2.84	17	1	D-galactosamine	15	ATF3,CXCL2,FOS,ICAM1,IL33,IL6,JUN,JUNB,MYC,NFKBIA,PTGS2,TIMP1,TNFRSF1A,TNFSF10,VCAM1	1	Vasculogenesis	0% (0/1)
104- aortic aneurysm [ascending aorta] NA 22086	90	2.84	17	1	MRTFB	15	ADAMTS1,CAVIN2,CCL5,CCN1,CCN2,CD151,CXCL12,EGR1,EGR3,FN1,ID1,PTGS2,S1PR1,SCARB1,SERPINE1	1	Migration of endothelial cells	0% (0/1)
104- aortic aneurysm [ascending aorta] NA 22086	91	2.84	17	1	RAS (family)	15	CAV1,CCL2,CCN2,FN1,IFNG,IL6,JUN,MET,MYC,PDCD4,SERPINE1,SNAI1,TGM2,VIM,ZEB1	1	Cell movement of breast cancer cell lines	0% (0/1)
104- aortic aneurysm [ascending aorta] NA 22086	92	2.84	17	1	thioacetamide	15	CCN2,CD44,CLU,IL6,ITGB4,JUN,LGALS1,MET,MYC,PRMT1,PTGS2,S100A10,SPARC,TGFB1,TGM2	1	Migration of carcinoma cell lines	0% (0/1)
104- aortic aneurysm [ascending aorta] NA 22086	93	2.84	17	1	thioacetamide	15	ADAMTS1,CCN2,CD44,CXCL2,IL6,ITGB4,LGALS3,MET,MYC,NFE2L2,PLPP3,PTGS2,SPARC,TGFB1,TIMP1	1	Neoplasia of tumor cell lines	0% (0/1)
103- aortic aneurysm [ascending aorta] NA 22085	59	2.837	27	4	CASP4,CDKN2A,IL22,ITPR2	21	A2M,ADAM8,ALOX5AP,CKAP4,CXCL16,CXCR2,CYBA,FCER1G,FTH1,HSPB1,IL1B,IL6,MMP9,PLAU,PTGS2,S100A12,S100A8,S100A9,TNFAIP3,TNFRSF1B,VIM	2	Peripheral vascular disease,Retinal vasculopathy	13% (1/8)
106- aortic aneurysm [ascending aorta] NA 22088	55	2.828	20	1	salmonella minnesota R595 lipopolysaccharides	18	CCL2,CXCL2,EDNRB,FOS,HLA-DMA,HLA-DMB,HLA-DPA1,HLA-DPB1,HLA-DRA,ICAM1,IL6,IRF1,JUN,MET,NFKBIA,NFKBIZ,PTGS2,VCAM1	1	Activation of cells	100% (1/1)
106- aortic aneurysm [ascending aorta] NA 22088	56	2.828	10	1	AS1842856	8	CCL2,CDKN1A,FOXO1,IL6,PTGS2,TJP1,TNFSF10,VCAM1	1	Invasion of tumor cell lines	100% (1/1)
106- aortic aneurysm [ascending aorta] NA 22088	57	2.828	10	1	COL18A1	8	CCL2,FOS,ICAM1,IL6,JUN,PTGS2,STAT3,TNFRSF1A	1	Osteoclastogenesis	0% (0/1)
106- aortic aneurysm [ascending aorta] NA 22088	58	2.828	10	1	CpG ODN 1668	8	CD200,CFLAR,CSF3,ICAM1,IL6,IRAK3,PTGS2,SOCS3	1	Cell survival	100% (1/1)
106- aortic aneurysm [ascending aorta] NA 22088	59	2.828	10	1	DAP3	8	MT-CO1,MT-CYB,MT-ND1,MT-ND2,MT-ND3,MT-ND4,MT-ND4L,MT-ND5	1	Inflammatory response	0% (0/1)
106- aortic aneurysm [ascending aorta] NA 22088	60	2.828	10	1	EDN1	8	CCL2,FOS,IL6,JUN,MYC,PTGS2,VCAM1,VEGFC	1	Cell viability of tumor cells	0% (0/1)
106- aortic aneurysm [ascending aorta] NA 22088	61	2.828	10	1	ETS2	8	CDKN1A,CSF3,DUSP6,FLT1,FOS,ICAM1,JUN,MYC	1	Migration of tumor cell lines	0% (0/1)
106- aortic aneurysm [ascending aorta] NA 22088	62	2.828	10	1	IL17F	8	CCL2,CSF3,CXCL2,ICAM1,IL6,IRF1,PTGS2,TNFSF10	1	Vasculogenesis	100% (1/1)
106- aortic aneurysm [ascending aorta] NA 22088	63	2.828	10	1	KLF6	8	EGR2,HIF1A,IL6,MYC,NAMPT,SOCS3,STAT3,UPP1	1	Proliferation of kidney cancer cell lines	0% (0/1)
106- aortic aneurysm [ascending aorta] NA 22088	64	2.828	10	1	MAPK7	8	ID1,IL6,JUN,KLF4,LDLR,MYC,PTGS2,TEK	1	Development of connective tissue cells	100% (1/1)
106- aortic aneurysm [ascending aorta] NA 22088	65	2.828	10	1	NFKB1-RELA (complex)	8	CCL2,CSF3,ICAM1,IL6,MYC,PTGS2,SELE,VCAM1	1	Activation of leukocytes	0% (0/1)
106- aortic aneurysm [ascending aorta] NA 22088	66	2.828	10	1	OLFM4-RET	8	CCL2,EGR1,EGR2,EGR3,FOS,FOSB,JUNB,TM4SF1	1	Cell movement	0% (0/1)
106- aortic aneurysm [ascending aorta] NA 22088	67	2.828	10	1	PALMD	8	CCL2,CXCL2,HIF1A,ICAM1,IL6,MAP3K8,PIK3R1,VEGFC	1	Cell movement of myeloid cells	0% (0/1)
106- aortic aneurysm [ascending aorta] NA 22088	68	2.828	10	1	PALMD	8	CCL2,CXCL2,HIF1A,ICAM1,IL6,MAP3K8,PIK3R1,VEGFC	1	Cell movement of phagocytes	0% (0/1)
106- aortic aneurysm [ascending aorta] NA 22088	69	2.828	10	1	PRKCE	8	CAV1,FOS,IL6,IL6ST,JUN,LDLR,PTGS2,STAT3	1	Osteoclastogenesis	0% (0/1)
106- aortic aneurysm [ascending aorta] NA 22088	70	2.828	10	1	RCAN1	8	CD36,FOS,ICAM1,IL6,PTGS2,SELE,SOD1,VCAM1	1	Leukocyte migration	100% (1/1)
106- aortic aneurysm [ascending aorta] NA 22088	71	2.828	10	1	RCAN1	8	CD36,FOS,ICAM1,IL6,PTGS2,SELE,SOD1,VCAM1	1	Migration of blood cells	100% (1/1)
106- aortic aneurysm [ascending aorta] NA 22088	72	2.828	10	1	RCAN1	8	CD36,FOS,ICAM1,IL6,PTGS2,SELE,SOD1,VCAM1	1	Vasculogenesis	100% (1/1)
106- aortic aneurysm [ascending aorta] NA 22088	73	2.828	10	1	TICAM1	8	CCL2,ICAM1,IL6,MET,PTGS2,SELE,TNFSF10,VCAM1	1	Activation of myeloid cells	100% (1/1)
106- aortic aneurysm [ascending aorta] NA 22088	74	2.828	10	1	TRAF6	8	CCL2,CSF3,HIF1A,ICAM1,IL6,MCL1,PRMT1,SELE	1	Cell movement of carcinoma cell lines	0% (0/1)
106- aortic aneurysm [ascending aorta] NA 22088	75	2.828	10	1	actinonin	8	MT-CO1,MT-CYB,MT-ND1,MT-ND2,MT-ND3,MT-ND4,MT-ND4L,MT-ND5	1	Inflammatory response	0% (0/1)
106- aortic aneurysm [ascending aorta] NA 22088	76	2.828	10	1	carrageenan	8	CXCL2,EGR1,FOS,ICAM1,IL6,JUN,NFKBIA,PTGS2	1	Cell viability	0% (0/1)
106- aortic aneurysm [ascending aorta] NA 22088	77	2.828	10	1	di(2-ethylhexyl) phthalate	8	CCL2,CD36,EGR1,FOS,FOSB,JUN,KRAS,MYC	1	Cell movement of tumor cell lines	0% (0/1)
106- aortic aneurysm [ascending aorta] NA 22088	78	2.828	10	1	leukotriene C4	8	APP,CCL2,EGR2,FOS,ICAM1,PTGS2,SELP,VCAM1	1	Cell movement of leukocytes	0% (0/1)
106- aortic aneurysm [ascending aorta] NA 22088	79	2.828	10	1	lysophosphatidylinositol	8	CCL2,CD36,CD74,CSF3,HLA-DRB1,ICAM1,IL33,SELE	1	Activation of leukocytes	0% (0/1)
106- aortic aneurysm [ascending aorta] NA 22088	80	2.828	10	1	lysophosphatidylinositol	8	CCL2,CD36,CD74,CSF3,FABP4,ICAM1,IL33,SELE	1	Cell movement of neutrophils	0% (0/1)
106- aortic aneurysm [ascending aorta] NA 22088	81	2.828	10	1	lysophosphatidylinositol	8	CCL2,CD36,CD74,CSF3,FABP4,ICAM1,IL33,SELE	1	Inflammatory response	0% (0/1)
106- aortic aneurysm [ascending aorta] NA 22088	82	2.828	10	1	lysophosphatidylinositol	8	CCL2,CD36,CSF3,FABP4,ICAM1,IL33,SELE,STC1	1	Vasculogenesis	0% (0/1)
106- aortic aneurysm [ascending aorta] NA 22088	83	2.828	10	1	mtRNase P	8	MT-CO1,MT-CYB,MT-ND1,MT-ND2,MT-ND3,MT-ND4,MT-ND4L,MT-ND5	1	Inflammatory response	0% (0/1)
106- aortic aneurysm [ascending aorta] NA 22088	84	2.828	10	1	quinolinic acid	8	EGR1,FOS,FOSB,HSPA1A/HSPA1B,JUN,JUND,MYC,PTGS2	1	Cell movement of tumor cell lines	0% (0/1)
106- aortic aneurysm [ascending aorta] NA 22088	85	2.828	10	1	salmonella minnesota R595 lipopolysaccharides	8	CCL2,FOS,ICAM1,IL6,JUN,NFKBIA,PTGS2,SOCS3	1	Osteoclastogenesis	100% (1/1)
105- aortic aneurysm [ascending aorta] NA 22087	89	2.828	10	1	BMPR2	8	CTNNB1,ICAM1,ID1,ID2,KIF5B,MSN,SELE,VCAM1	1	Cell movement	100% (1/1)
105- aortic aneurysm [ascending aorta] NA 22087	90	2.828	10	1	CLCF1	8	MT-CO1,MT-CYB,MT-ND1,MT-ND2,MT-ND3,MT-ND4L,MT-ND5,SOCS3	1	Inflammatory response	100% (1/1)
105- aortic aneurysm [ascending aorta] NA 22087	91	2.828	10	1	DAP3	8	MT-CO1,MT-CYB,MT-ND1,MT-ND2,MT-ND3,MT-ND4,MT-ND4L,MT-ND5	1	Inflammatory response	0% (0/1)
105- aortic aneurysm [ascending aorta] NA 22087	92	2.828	10	1	DDB1	8	CCN1,CDKN1A,CEBPD,EGR1,EGR3,FOS,ID2,ID3	1	Cell movement	0% (0/1)
105- aortic aneurysm [ascending aorta] NA 22087	93	2.828	10	1	HMG20A	8	CCN1,CLU,IGFBP4,IL6,MYC,POSTN,TGM2,VCAN	1	Proliferation of smooth muscle cells	0% (0/1)
105- aortic aneurysm [ascending aorta] NA 22087	94	2.828	10	1	LIF	8	IL6,MT-CO1,MT-CYB,MT-ND2,MT-ND3,MT-ND4,MT-ND4L,MT-ND5	1	Activation of neutrophils	0% (0/1)
105- aortic aneurysm [ascending aorta] NA 22087	95	2.828	10	1	SIRT3	8	IL6,MT-CO1,MT-CYB,MT-ND2,MT-ND3,MT-ND4,MT-ND4L,MT-ND5	1	Activation of granulocytes	0% (0/1)
105- aortic aneurysm [ascending aorta] NA 22087	96	2.828	10	1	SIRT3	8	IL6,MT-CO1,MT-CYB,MT-ND2,MT-ND3,MT-ND4,MT-ND4L,MT-ND5	1	Activation of neutrophils	0% (0/1)
105- aortic aneurysm [ascending aorta] NA 22087	97	2.828	10	1	SIRT3	8	IL6,MT-CO1,MT-CYB,MT-ND2,MT-ND3,MT-ND4,MT-ND4L,MT-ND5	1	Activation of phagocytes	0% (0/1)
105- aortic aneurysm [ascending aorta] NA 22087	98	2.828	10	1	ST1926	8	EIF3E,PABPC1,RPL10,RPL13,RPL19,RPL6,RPS27A,SNRPB	1	Cell death of osteosarcoma cells	0% (0/1)
105- aortic aneurysm [ascending aorta] NA 22087	99	2.828	10	1	TLR3	8	CCL2,CSF3,CXCL2,ICAM1,IL33,IL6,SELE,TNFRSF1A	1	Chemotaxis of myeloid cells	0% (0/1)
105- aortic aneurysm [ascending aorta] NA 22087	100	2.828	10	1	TRAF3IP2	8	CSF3,CXCL2,ICAM1,IL33,IL6,NFKBIZ,POSTN,VCAM1	1	Cell movement of myeloid cells	100% (1/1)
105- aortic aneurysm [ascending aorta] NA 22087	101	2.828	10	1	TRAF3IP2	8	CSF3,CXCL2,ICAM1,IL33,IL6,NFKBIZ,POSTN,VCAM1	1	Cell movement of phagocytes	100% (1/1)
105- aortic aneurysm [ascending aorta] NA 22087	102	2.828	10	1	TRAF6	8	CCL2,CSF3,CTNNB1,CXCL2,ICAM1,IL6,PRMT1,SELE	1	Advanced malignant tumor	0% (0/1)
105- aortic aneurysm [ascending aorta] NA 22087	103	2.828	10	1	TRAF6	8	CCL2,CSF3,CTNNB1,CXCL2,ICAM1,IL6,PRMT1,SELE	1	Metastasis	0% (0/1)
105- aortic aneurysm [ascending aorta] NA 22087	104	2.828	10	1	actinonin	8	MT-CO1,MT-CYB,MT-ND1,MT-ND2,MT-ND3,MT-ND4,MT-ND4L,MT-ND5	1	Inflammatory response	0% (0/1)
105- aortic aneurysm [ascending aorta] NA 22087	105	2.828	10	1	aspirin	8	APP,CCL2,FLT1,ICAM1,ITGA6,MCAM,PECAM1,VCAM1	1	Binding of vascular endothelial cells	0% (0/1)
105- aortic aneurysm [ascending aorta] NA 22087	106	2.828	10	1	miR-124-3p (and other miRNAs w/seed AAGGCAC)	8	CAV1,CCL2,CD59,GSN,ITGB1,LDLR,LGALS3,STAT3	1	Metastasis of tumor cell lines	0% (0/1)
105- aortic aneurysm [ascending aorta] NA 22087	107	2.828	10	1	miR-124-3p (and other miRNAs w/seed AAGGCAC)	8	CAV1,CCL2,EGR1,HES1,IQGAP1,ITGB1,MYH9,STAT3	1	Proliferation of neuronal cells	100% (1/1)
105- aortic aneurysm [ascending aorta] NA 22087	108	2.828	10	1	mtRNase P	8	MT-CO1,MT-CYB,MT-ND1,MT-ND2,MT-ND3,MT-ND4,MT-ND4L,MT-ND5	1	Inflammatory response	0% (0/1)
105- aortic aneurysm [ascending aorta] NA 22087	109	2.828	10	1	salmonella minnesota R595 lipopolysaccharides	8	CCL2,CXCL2,EGR1,FOS,ICAM1,IL6,JUNB,VCAM1	1	Adhesion of tumor cell lines	0% (0/1)
105- aortic aneurysm [ascending aorta] NA 22087	110	2.828	10	1	triptolide	8	CDH5,ENG,FLT1,ICAM1,IL6,ITGA6,MCAM,PECAM1	1	Interaction of endothelial cells	0% (0/1)
104- aortic aneurysm [ascending aorta] NA 22086	94	2.828	10	1	AGT	8	CCN2,HES1,IFI16,IL6,LDLR,LEPR,POSTN,TGFB1	1	Increased activation of alkaline phosphatase	0% (0/1)
104- aortic aneurysm [ascending aorta] NA 22086	95	2.828	10	1	BAPTA-AM	8	ATF3,CCL2,CXCL2,EGR1,FLT1,FN1,IL6,PTGS2	1	Cell movement of muscle cells	0% (0/1)
104- aortic aneurysm [ascending aorta] NA 22086	96	2.828	10	1	BAPTA-AM	8	ATF3,CCL2,CXCL2,EGR1,FLT1,FN1,IL6,PTGS2	1	Cell movement of smooth muscle cells	0% (0/1)
104- aortic aneurysm [ascending aorta] NA 22086	97	2.828	10	1	BAPTA-AM	8	ATF3,CCL2,CXCL2,FN1,IL1R1,IL6,PTGS2,SOCS1	1	Metastasis of cells	0% (0/1)
104- aortic aneurysm [ascending aorta] NA 22086	98	2.828	10	1	BAPTA-AM	8	ATF3,CCL2,CXCL2,EGR1,FLT1,FN1,IL6,PTGS2	1	Migration of muscle cells	0% (0/1)
104- aortic aneurysm [ascending aorta] NA 22086	99	2.828	10	1	BAPTA-AM	8	ATF3,CCL2,CXCL2,EGR1,FLT1,FN1,IL6,PTGS2	1	Migration of smooth muscle cells	0% (0/1)
104- aortic aneurysm [ascending aorta] NA 22086	100	2.828	10	1	COL18A1	8	CCL2,FGF2,ICAM1,IL6,JUN,PTGS2,STAT3,TNFRSF1A	1	Osteoclastogenesis	0% (0/1)
104- aortic aneurysm [ascending aorta] NA 22086	101	2.828	10	1	F10	8	CCL2,CCN1,CCN2,EGR1,ICAM1,IL6,SELE,VCAM1	1	Adhesion of tumor cell lines	100% (1/1)
104- aortic aneurysm [ascending aorta] NA 22086	102	2.828	10	1	F10	8	CCL2,CCN1,CCN2,EGR1,ICAM1,IL6,SELE,VCAM1	1	Angiogenesis	0% (0/1)
104- aortic aneurysm [ascending aorta] NA 22086	103	2.828	10	1	F10	8	CCL2,CCN1,CCN2,EGR1,ICAM1,IL6,SELE,VCAM1	1	Migration of cells	100% (1/1)
104- aortic aneurysm [ascending aorta] NA 22086	104	2.828	10	1	F10	8	CCL2,CCN1,CCN2,EGR1,ICAM1,IL6,SELE,VCAM1	1	Vasculogenesis	0% (0/1)
104- aortic aneurysm [ascending aorta] NA 22086	105	2.828	10	1	HMG20A	8	CCN1,FGF2,HBEGF,IL6,MYC,SPHK1,TGFB1,VEGFC	1	Mitogenesis	0% (0/1)
104- aortic aneurysm [ascending aorta] NA 22086	106	2.828	10	1	IL17RA	8	CD36,CSF3,CXCL12,CXCL2,IL6,SELE,SELP,TIMP1	1	Cell movement of myeloid cells	100% (1/1)
104- aortic aneurysm [ascending aorta] NA 22086	107	2.828	10	1	IL17RA	8	CD36,CSF3,CXCL12,CXCL2,IL6,SELE,SELP,TIMP1	1	Cell movement of neutrophils	100% (1/1)
104- aortic aneurysm [ascending aorta] NA 22086	108	2.828	10	1	IL17RA	8	CD36,CSF3,CXCL12,CXCL2,IL6,SELE,SELP,TIMP1	1	Cell movement of phagocytes	100% (1/1)
104- aortic aneurysm [ascending aorta] NA 22086	109	2.828	10	1	KDM3A	8	CCL2,CCN1,CCN2,CD9,IL33,MCAM,MYC,SERPINE1	1	Angiogenesis	0% (0/1)
104- aortic aneurysm [ascending aorta] NA 22086	110	2.828	10	1	KDM3A	8	CCL2,CCN1,CCN2,CD9,IL33,MCAM,MYC,SERPINE1	1	Vasculogenesis	0% (0/1)
104- aortic aneurysm [ascending aorta] NA 22086	111	2.828	10	1	LY294002	8	CCN2,CSF3,HES1,IL6,KLF10,MEF2C,POSTN,TGFB1	1	Increased activation of alkaline phosphatase	0% (0/1)
104- aortic aneurysm [ascending aorta] NA 22086	112	2.828	10	1	NOG	8	CCN2,ID3,KDR,MYC,PTGS2,SMAD1,SNAI1,TNFRSF1A	1	Angiogenesis	100% (1/1)
104- aortic aneurysm [ascending aorta] NA 22086	113	2.828	10	1	NOG	8	CCN2,KDR,MYC,PTGS2,SMAD1,SNAI1,TNFRSF1A,VCAN	1	Cell survival	0% (0/1)
104- aortic aneurysm [ascending aorta] NA 22086	114	2.828	10	1	NPM1	8	CCN2,EGR3,GJA1,HBEGF,IL6ST,JUN,KLF4,MEF2C	1	Perinatal death	0% (0/1)
104- aortic aneurysm [ascending aorta] NA 22086	115	2.828	10	1	PP2/AG1879 tyrosine kinase inhibitor	8	FN1,ICAM1,ID1,IL6,PTGS2,RAC1,SERPINE1,SNAI1	1	Invasion of tumor cells	0% (0/1)
104- aortic aneurysm [ascending aorta] NA 22086	116	2.828	10	1	RETNLB	8	CCL2,CCN2,ELN,FN1,IL6,MYC,TGFB1,TIMP1	1	Cell proliferation of fibroblasts	0% (0/1)
104- aortic aneurysm [ascending aorta] NA 22086	117	2.828	10	1	RETNLB	8	CCL2,CCN2,ELN,FN1,IL6,MYC,TGFB1,TIMP1	1	Proliferation of connective tissue cells	0% (0/1)
104- aortic aneurysm [ascending aorta] NA 22086	118	2.828	10	1	RNF5	8	ADAM15,CCN2,CX3CL1,IL6,RTN4,S1PR1,TGFB1,TNFRSF1A	1	Migration of phagocytes	0% (0/1)
104- aortic aneurysm [ascending aorta] NA 22086	119	2.828	10	1	Ro31-8220	8	CCL2,EGR1,FN1,ICAM1,IL6,ITGA5,SERPINE1,VCAM1	1	Adhesion of tumor cell lines	100% (1/1)
104- aortic aneurysm [ascending aorta] NA 22086	120	2.828	10	1	Ro31-8220	8	CCL2,EGR1,FN1,ICAM1,PTGS2,SERPINE1,TNFSF10,VCAM1	1	Cell movement of endothelial cells	0% (0/1)
104- aortic aneurysm [ascending aorta] NA 22086	121	2.828	10	1	Ro31-8220	8	CCL2,FABP4,FN1,ICAM1,IL6,PTGS2,SERPINE1,VCAM1	1	Cell movement of neutrophils	100% (1/1)
104- aortic aneurysm [ascending aorta] NA 22086	122	2.828	10	1	Ro31-8220	8	CCL2,EGR1,FN1,ICAM1,PTGS2,SERPINE1,TNFSF10,VCAM1	1	Migration of endothelial cells	0% (0/1)
104- aortic aneurysm [ascending aorta] NA 22086	123	2.828	10	1	SETD2	8	CAV1,CCN1,CCN2,ENG,FLT1,JUN,MEF2C,SERPINE1	1	Cell survival	0% (0/1)
104- aortic aneurysm [ascending aorta] NA 22086	124	2.828	10	1	SFTPA1	8	CCN1,CCN2,HBEGF,IL6,MYC,PDK4,SERPINE1,TGFB1	1	Cell proliferation of fibroblasts	0% (0/1)
104- aortic aneurysm [ascending aorta] NA 22086	125	2.828	10	1	SFTPA1	8	CCN1,CCN2,HBEGF,IL6,MYC,PDK4,SERPINE1,TGFB1	1	Proliferation of connective tissue cells	0% (0/1)
104- aortic aneurysm [ascending aorta] NA 22086	126	2.828	10	1	U0126	8	CCN2,CD44,EDNRB,GRN,ICAM1,IL6,MYC,TIMP2	1	Increased Levels of Creatinine	0% (0/1)
104- aortic aneurysm [ascending aorta] NA 22086	127	2.828	10	1	U73122	8	FN1,ICAM1,PTGS2,SELE,SNAI1,TPM1,VCAM1,VIM	1	Migration of cells	100% (1/1)
104- aortic aneurysm [ascending aorta] NA 22086	128	2.828	10	1	allopurinol	8	ADAMTS1,ANXA2,CD44,CLU,IER3,ITGB4,LGALS3,MYC	1	Cell proliferation of breast cancer cell lines	0% (0/1)
104- aortic aneurysm [ascending aorta] NA 22086	129	2.828	10	1	aspirin	8	APP,CCL2,ICAM1,IL6,ITGA6,PECAM1,TGFB1,VCAM1	1	Interaction of lymphoma cell lines	0% (0/1)
104- aortic aneurysm [ascending aorta] NA 22086	130	2.828	10	1	fasudil	8	CCL2,CCN2,CD40,ICAM1,IL6,JUN,TGFB1,VCAM1	1	Cell viability	0% (0/1)
104- aortic aneurysm [ascending aorta] NA 22086	131	2.828	10	1	fasudil	8	CCL2,CCN2,CD40,ICAM1,IL6,JUN,TGFB1,VCAM1	1	Migration of cells	100% (1/1)
104- aortic aneurysm [ascending aorta] NA 22086	132	2.828	10	1	fenamic acid	8	ADAMTS1,ANXA2,CD44,CLU,IER3,ITGB4,LGALS3,MYC	1	Cell proliferation of breast cancer cell lines	0% (0/1)
104- aortic aneurysm [ascending aorta] NA 22086	133	2.828	10	1	fenamic acid	8	ANXA2,CD44,CLU,ITGB4,LGALS3,MYC,S100A10,STING1	1	Colony formation	0% (0/1)
104- aortic aneurysm [ascending aorta] NA 22086	134	2.828	10	1	isoproterenol	8	APP,CAV1,CSF3,FGF2,IL6,LGALS3,PLAT,TGFB1	1	Endocytosis	100% (1/1)
104- aortic aneurysm [ascending aorta] NA 22086	135	2.828	10	1	let-7 (includes others)	8	CD44,FN1,IL6,MYC,PCGF2,SERPINE1,STAT3,VIM	1	Cell proliferation of fibroblasts	0% (0/1)
104- aortic aneurysm [ascending aorta] NA 22086	136	2.828	10	1	lomustine	8	ANXA2,CD44,CLU,ID1,IER3,ITGB4,LGALS3,MYC	1	Cell proliferation of breast cancer cell lines	0% (0/1)
104- aortic aneurysm [ascending aorta] NA 22086	137	2.828	10	1	lysophosphatidic acid	8	CCN1,CCN2,IL6,JUN,MYC,PTGS2,SNAI1,VIM	1	Invasion of breast cancer cell lines	100% (1/1)
104- aortic aneurysm [ascending aorta] NA 22086	138	2.828	10	1	miR-124-3p (and other miRNAs w/seed AAGGCAC)	8	CAV1,CTNND1,EGR1,FCHO2,GSN,LGALS3,MYH9,SWAP70	1	Endocytosis by eukaryotic cells	0% (0/1)
104- aortic aneurysm [ascending aorta] NA 22086	139	2.828	10	1	miR-199a-3p (and other miRNAs w/seed CAGUAGU)	8	CD44,FN1,ID1,ITGA6,MET,PTGS2,SERPINE1,VCAN	1	Invasion of tumor cells	0% (0/1)
104- aortic aneurysm [ascending aorta] NA 22086	140	2.828	10	1	mir-1 (includes others)	8	ANXA2,CCL2,CXCL12,FN1,GJA1,IL6,MET,VEGFC	1	Interaction of tumor cell lines	0% (0/1)
104- aortic aneurysm [ascending aorta] NA 22086	141	2.828	10	1	mir-515 (includes others)	8	APP,CD44,IL6,SERPINE1,STAT3,TGFBR2,VIM,ZEB1	1	Cell movement of tumor cell lines	100% (1/1)
104- aortic aneurysm [ascending aorta] NA 22086	142	2.828	10	1	silibinin	8	CCN2,CD44,CDKN1A,FN1,IL6,MYC,TIMP2,VIM	1	Cell movement of connective tissue cells	0% (0/1)
104- aortic aneurysm [ascending aorta] NA 22086	143	2.828	10	1	telmisartan	8	CCL2,CCN1,CCN2,ICAM1,IL6,PRMT1,PTGS2,TGFB1	1	Organization of cytoplasm	0% (0/1)
104- aortic aneurysm [ascending aorta] NA 22086	144	2.828	10	1	telmisartan	8	CCL2,CCN1,CCN2,ICAM1,IL6,PRMT1,PTGS2,TGFB1	1	Organization of cytoskeleton	0% (0/1)
101- aortic aneurysm [ascending aorta] NA 22083	52	2.828	10	1	COLLAGENASE (family)	8	CXCL12,CXCL2,ICAM1,IL1R1,IL6,SELE,SELP,VCAM1	1	Adhesion of blood cells	0% (0/1)
101- aortic aneurysm [ascending aorta] NA 22083	53	2.828	10	1	COLLAGENASE (family)	8	CXCL12,CXCL2,ICAM1,IL1R1,IL6,SELE,SELP,VCAM1	1	Adhesion of immune cells	0% (0/1)
101- aortic aneurysm [ascending aorta] NA 22083	54	2.828	10	1	EPAS1	8	ANGPT2,CCN1,CXCL12,FLT1,ICAM1,KDR,VCAM1,VEGFA	1	Adhesion of vascular cells	0% (0/1)
101- aortic aneurysm [ascending aorta] NA 22083	55	2.828	10	1	F10	8	CCL2,CCN1,CCN2,EGR1,ICAM1,IL6,VCAM1,VEGFA	1	Invasion of cells	0% (0/1)
101- aortic aneurysm [ascending aorta] NA 22083	56	2.828	10	1	IKBKG	8	CX3CL1,CXCL12,ENPP2,EPAS1,GRN,IL6,ISG15,VEGFA	1	Invasion of carcinoma cell lines	0% (0/1)
101- aortic aneurysm [ascending aorta] NA 22083	57	2.828	10	1	LGALS3	8	CCL2,CDKN1A,CTNNB1,ENPP2,IL6,ITGB1,MYC,RAC1	1	Cell movement of connective tissue cells	0% (0/1)
101- aortic aneurysm [ascending aorta] NA 22083	58	2.828	10	1	NFKB (family)	8	CCL2,CXCL12,ICAM1,IL6,ITGB1,SELE,VCAM1,VEGFA	1	Adhesion of lymphatic system cells	0% (0/1)
101- aortic aneurysm [ascending aorta] NA 22083	59	2.828	10	1	NFKB (family)	8	CCL2,CXCL12,ICAM1,IL6,ITGB1,SELE,VCAM1,VEGFA	1	Binding of lymphatic system cells	0% (0/1)
101- aortic aneurysm [ascending aorta] NA 22083	60	2.828	10	1	RNF5	8	ADAM15,CCN2,CD34,CX3CL1,EMP2,IL6,S1PR1,TNFRSF1A	1	Angiogenesis	0% (0/1)
101- aortic aneurysm [ascending aorta] NA 22083	61	2.828	10	1	aspirin	8	CCL2,CX3CL1,ICAM1,IL6,MCAM,PECAM1,SELP,VCAM1	1	Adhesion of lymphatic system cells	100% (1/1)
101- aortic aneurysm [ascending aorta] NA 22083	62	2.828	10	1	aspirin	8	CCL2,CX3CL1,ICAM1,IL6,MCAM,PECAM1,SELP,VCAM1	1	Adhesion of lymphocytes	100% (1/1)
101- aortic aneurysm [ascending aorta] NA 22083	63	2.828	10	1	aspirin	8	CCL2,CX3CL1,ICAM1,IL6,MCAM,PECAM1,SELP,VCAM1	1	Adhesion of mononuclear leukocytes	100% (1/1)
101- aortic aneurysm [ascending aorta] NA 22083	64	2.828	10	1	lysophosphatidylinositol	8	ANGPT2,CCL2,CD36,CD74,CX3CL1,ICAM1,IL33,SELE	1	Adhesion of blood cells	0% (0/1)
101- aortic aneurysm [ascending aorta] NA 22083	65	2.828	10	1	lysophosphatidylinositol	8	ANGPT2,CCL2,CD36,CD74,CX3CL1,ICAM1,IL33,SELE	1	Binding of blood cells	0% (0/1)
101- aortic aneurysm [ascending aorta] NA 22083	66	2.828	10	1	lysophosphatidylinositol	8	ANGPT2,CCL2,CD74,CSF3,CX3CL1,ICAM1,IL33,SELE	1	Cell movement of lymphatic system cells	0% (0/1)
101- aortic aneurysm [ascending aorta] NA 22083	67	2.828	10	1	lysophosphatidylinositol	8	ANGPT2,CCL2,CD74,CSF3,CX3CL1,ICAM1,IL33,SELE	1	Migration of lymphatic system cells	0% (0/1)
101- aortic aneurysm [ascending aorta] NA 22083	68	2.828	10	1	mir-802	8	CXCL12,F2R,FGF2,GNG12,ITGB1,RAC1,RHOB,RHOC	1	Formation of actin stress fibers	0% (0/1)
100- aortic aneurysm [ascending aorta] NA 22082	30	2.828	10	1	5-O-mycolyl-beta-araf-(1->2)-5-O-mycolyl-alpha-araf-(1->1')-glycerol	8	CCL20,CCL4,CCL8,CXCL1,CXCL3,CXCL8,IL1B,TNF	1	Attraction of cells	0% (0/1)
100- aortic aneurysm [ascending aorta] NA 22082	31	2.828	10	1	5-O-mycolyl-beta-araf-(1->2)-5-O-mycolyl-alpha-araf-(1->1')-glycerol	8	CCL20,CCL4,CCL8,CXCL1,CXCL3,CXCL8,IL1B,TNF	1	Chemoattraction	0% (0/1)
100- aortic aneurysm [ascending aorta] NA 22082	32	2.828	10	1	BSG	8	CCL3L3,CXCL3,CXCL8,IL18,IL1B,PLAUR,TGFB1,TNF	1	Degranulation of leukocytes	0% (0/1)
100- aortic aneurysm [ascending aorta] NA 22082	33	2.828	10	1	CCL20	8	C3AR1,CYBB,FCER1G,FCGR1A,HAVCR2,IL1B,ITGAM,SYK	1	Degranulation	0% (0/1)
100- aortic aneurysm [ascending aorta] NA 22082	34	2.828	10	1	CFI-402257	8	AREG,CXCL1,CXCL3,CXCL8,EREG,IGF1,IL1A,IL1B	1	Synthesis of eicosanoid	0% (0/1)
100- aortic aneurysm [ascending aorta] NA 22082	35	2.828	10	1	CFI-402257	8	AREG,CXCL1,CXCL3,CXCL8,EREG,IGF1,IL1A,IL1B	1	Synthesis of fatty acid	0% (0/1)
100- aortic aneurysm [ascending aorta] NA 22082	36	2.828	10	1	ITPR2	8	CCL3L3,CCL4,CD44,CSF1R,IL1B,ITGB2,STAB1,TNF	1	Migration of phagocytes	0% (0/1)
100- aortic aneurysm [ascending aorta] NA 22082	37	2.828	10	1	MALP-2s	8	CCL3L3,CCL4,CXCL3,IL10,IL1B,ITGAM,TLR2,TNF	1	Degranulation of leukocytes	0% (0/1)
100- aortic aneurysm [ascending aorta] NA 22082	38	2.828	10	1	MRGPRX3	8	CCL4,CLEC7A,IL1A,IL1B,IL1RN,OSM,TNF,TNFRSF1B	1	Activation of lymphatic system cells	0% (0/1)
100- aortic aneurysm [ascending aorta] NA 22082	39	2.828	10	1	MRGPRX3	8	CCL4,CLEC7A,IL1A,IL1B,IL1RN,OSM,TNF,TNFRSF1B	1	Activation of lymphocytes	0% (0/1)
100- aortic aneurysm [ascending aorta] NA 22082	40	2.828	10	1	MRGPRX3	8	CCL4,CLEC7A,IL1A,IL1B,IL1RN,OSM,TNF,TNFRSF1B	1	Activation of lymphoid cells	0% (0/1)
100- aortic aneurysm [ascending aorta] NA 22082	41	2.828	10	1	PIK3CD	8	BCL2,CCL3,CCL4,CXCL8,MAF,PRDM1,TGFB1,TNF	1	Cellular homeostasis	100% (1/1)
100- aortic aneurysm [ascending aorta] NA 22082	42	2.828	10	1	SPRY2	8	CCL20,CXCR4,HIF1A,IL1B,ITGB2,LCP1,PLAUR,SPP1	1	Interaction of mononuclear leukocytes	0% (0/1)
100- aortic aneurysm [ascending aorta] NA 22082	43	2.828	10	1	TGM2	8	C5AR1,CCL3,CXCL8,FCER1G,IL1B,ITGAM,TGFB1,TNF	1	Degranulation of cells	0% (0/1)
100- aortic aneurysm [ascending aorta] NA 22082	44	2.828	10	1	laminaran	8	CCL20,CCL4,CLEC4E,CXCL1,CXCL8,IL1A,IL1B,PTGS2	1	Activation of leukocytes	0% (0/1)
100- aortic aneurysm [ascending aorta] NA 22082	45	2.828	10	1	laminaran	8	CCL20,CCL4,CXCL1,CXCL8,IL1A,IL1B,OLR1,PTGS2	1	Adhesion of blood cells	0% (0/1)
100- aortic aneurysm [ascending aorta] NA 22082	46	2.828	10	1	laminaran	8	CCL20,CCL4,CXCL1,CXCL8,IL1A,IL1B,OLR1,PTGS2	1	Adhesion of immune cells	0% (0/1)
106- aortic aneurysm [ascending aorta] NA 22088	86	2.774	15	1	TLR3	13	CCL2,CXCL2,ICAM1,IL33,IL6,MAP3K8,NOTCH1,PECAM1,PIK3R1,PTGS2,RHOB,SELE,TNFRSF1A	1	Recruitment of myeloid cells	0% (0/1)
106- aortic aneurysm [ascending aorta] NA 22088	87	2.774	15	1	TLR3	13	CCL2,CLU,CXCL2,ICAM1,IL33,IL6,MAP3K8,NOTCH1,PECAM1,PTGS2,RHOB,SELE,TNFRSF1A	1	Recruitment of phagocytes	0% (0/1)
104- aortic aneurysm [ascending aorta] NA 22086	145	2.774	15	1	F2	13	CCL2,CCN1,CD44,CX3CL1,CXCR4,FN1,ICAM1,IL6,JUN,PTGS2,SELE,SELP,VCAM1	1	Recruitment of mononuclear leukocytes	0% (0/1)
101- aortic aneurysm [ascending aorta] NA 22083	69	2.774	15	1	FLI1	13	CCN2,CSF3,DDX21,EGR1,ERG,HSPA8,ID2,LDHA,MYC,SRGN,TEK,TGFBR2,VEGFA	1	Cell survival	100% (1/1)
101- aortic aneurysm [ascending aorta] NA 22083	70	2.774	15	1	FLI1	13	CCN2,CSF3,DDX21,EGR1,ERG,HSPA8,ID2,LDHA,MYC,SRGN,TEK,TGFBR2,VEGFA	1	Cell viability	100% (1/1)
101- aortic aneurysm [ascending aorta] NA 22083	71	2.774	15	1	PKM	13	CD36,CD40,EGR1,GAPDH,IL18,IL6,ITGB1,LDHA,MYC,PDK4,STAT3,TGM2,VEGFC	1	Growth of lesion	100% (1/1)
101- aortic aneurysm [ascending aorta] NA 22083	72	2.774	15	1	PKM	13	CD36,CD40,EGR1,GAPDH,IL18,IL6,ITGB1,LDHA,MYC,PDK4,STAT3,TGM2,VEGFC	1	Growth of tumor	100% (1/1)
104- aortic aneurysm [ascending aorta] NA 22086	146	2.753	21	1	F2R	19	CCL2,CCN1,CCN2,CD44,CXCL12,ECE1,EGR1,EGR3,FN1,GJA1,IL6,ITGA6,KDR,LAMB1,PLAT,PTGS2,S100A4,VIM,VWF	1	Formation of cellular protrusions	0% (0/1)
104- aortic aneurysm [ascending aorta] NA 22086	147	2.75	18	1	ETS1	16	ARHGDIB,CAV1,CCL2,CCL5,CCN2,CD44,FN1,IFNG,MCAM,MET,MYC,SERPINE1,SNAI1,TGFBR2,VIM,ZEB1	1	Cell movement of breast cancer cell lines	100% (1/1)
106- aortic aneurysm [ascending aorta] NA 22088	88	2.714	13	1	JAK1	11	CCL2,CDKN1A,FOS,ICAM1,ID1,IL6,IL6ST,JUNB,MAP3K8,SOCS3,STAT3	1	Development of connective tissue cells	0% (0/1)
106- aortic aneurysm [ascending aorta] NA 22088	89	2.714	13	1	LEP	11	CCL2,FN1,HIF1A,ICAM1,IL6,JUN,PECAM1,SCARB1,SELE,SELP,VCAM1	1	Interaction of mononuclear leukocytes	0% (0/1)
106- aortic aneurysm [ascending aorta] NA 22088	90	2.714	13	1	TNF (family)	11	CCL2,CCL23,ICAM1,IL1R1,IL33,IL6,IL6ST,JUN,PTGS2,SELE,VCAM1	1	Recruitment of mononuclear leukocytes	100% (1/1)
105- aortic aneurysm [ascending aorta] NA 22087	111	2.714	13	1	D-galactosamine	11	ATF3,BCL2,CXCL2,FOS,ICAM1,IL33,IL6,JUNB,MYC,TNFSF10,VCAM1	1	Invasion of cells	0% (0/1)
105- aortic aneurysm [ascending aorta] NA 22087	112	2.714	13	1	EDN1	11	CCL2,CCN1,CDC42,ICAM1,IL6,ITGA5,ITGB1,TGM2,VCAM1,VCAN,VIM	1	Adhesion of connective tissue cells	0% (0/1)
105- aortic aneurysm [ascending aorta] NA 22087	113	2.714	13	1	EDN1	11	ANXA1,CCL2,EZR,ICAM1,IL6,ITGA5,ITGB1,MCAM,SELE,VCAM1,VWF	1	Adhesion of mononuclear leukocytes	0% (0/1)
105- aortic aneurysm [ascending aorta] NA 22087	114	2.714	13	1	FLI1	11	CSF3,DDX21,EGR1,HSPA8,ID2,LDHA,MYC,NPM1,RACK1,SNRPB,TGFBR2	1	Cell survival	100% (1/1)
105- aortic aneurysm [ascending aorta] NA 22087	115	2.714	13	1	FLI1	11	CSF3,DDX21,EGR1,HSPA8,ID2,LDHA,MYC,NPM1,RACK1,SNRPB,TGFBR2	1	Cell viability	100% (1/1)
105- aortic aneurysm [ascending aorta] NA 22087	116	2.714	13	1	LY294002	11	ADAMTS1,ATF3,BCL2L11,CCL2,CCN1,CSF3,FLT1,MYC,POSTN,S1PR1,THBD	1	Pulmonary metastasis	0% (0/1)
105- aortic aneurysm [ascending aorta] NA 22087	117	2.714	13	1	imatinib	11	CDC42,CTNNB1,EPAS1,HMGB1,HSPA5,ID1,IL6,MYC,NPM1,STAT3,VIM	1	Migration of carcinoma cell lines	0% (0/1)
104- aortic aneurysm [ascending aorta] NA 22086	148	2.714	13	1	COL18A1	11	CDH5,EDNRB,EFNB2,FGF2,ID1,ID3,IL6,KDR,NRP1,PECAM1,STAT3	1	Tubulation of cells	0% (0/1)
104- aortic aneurysm [ascending aorta] NA 22086	149	2.714	13	1	F2R	11	ANGPT2,CCL2,CCN1,CCN2,CXCL12,FN1,GJA1,ITGA6,KDR,PLAT,VIM	1	Migration of neural cells	0% (0/1)
104- aortic aneurysm [ascending aorta] NA 22086	150	2.714	13	1	GDF2	11	BMPR2,CXCL12,ENG,GATA2,ICAM1,ID1,MYC,NFKBIA,SELE,TGFB1,VCAM1	1	Cell movement of granulocytes	0% (0/1)
104- aortic aneurysm [ascending aorta] NA 22086	151	2.714	13	1	KLF6	11	CCL2,CD44,ICAM1,IFNG,IL6,ITGA5,RHOB,STAT3,TGFB1,VCAM1,VCAN	1	Adhesion of connective tissue cells	0% (0/1)
104- aortic aneurysm [ascending aorta] NA 22086	152	2.714	13	1	MRTFA	11	CCN2,CD44,CRK,CXCL12,EGR1,FN1,ICAM1,ITGA5,ITGA6,SELE,VCAM1	1	Attachment of cells	0% (0/1)
104- aortic aneurysm [ascending aorta] NA 22086	153	2.714	13	1	RAF1	11	CDKN1A,EGR1,EGR3,HBEGF,ID3,IL6,JUN,MYC,PTGS2,RAC1,TIMP1	1	Growth of blood vessel	0% (0/1)
104- aortic aneurysm [ascending aorta] NA 22086	154	2.714	13	1	curcumin	11	CCN2,CD36,CD44,EGR1,FGF2,FYN,ICAM1,IL6,ITGA6,SELE,VCAM1	1	Attachment of cells	100% (1/1)
104- aortic aneurysm [ascending aorta] NA 22086	155	2.714	13	1	let-7a-5p (and other miRNAs w/seed GAGGUAG)	11	APP,FN1,IL6,PLEC,PTGS2,RHOB,SPARC,STAT3,TGFBR2,TGFBR3,VIM	1	Fibrogenesis	0% (0/1)
101- aortic aneurysm [ascending aorta] NA 22083	73	2.714	13	1	D-glucose	11	CCN2,CD36,CFLAR,FGF2,ITGB1,MCAM,NAMPT,RAC1,SPHK1,VCAN,VEGFA	1	Cell movement of melanoma cell lines	0% (0/1)
101- aortic aneurysm [ascending aorta] NA 22083	74	2.714	13	1	NSUN6	11	CCN1,CCN2,CRIM1,DAB2,FGF2,FLNA,FSTL1,GAS6,NDRG1,STMN1,TGM2	1	Organismal death	0% (0/1)
100- aortic aneurysm [ascending aorta] NA 22082	47	2.714	13	1	CXCL8	11	CD44,CXCL2,CXCL3,ICAM1,IL1B,ITGAM,ITGB2,LGALS3,PTGS2,TNF,VCAM1	1	Recruitment of granulocytes	100% (1/1)
100- aortic aneurysm [ascending aorta] NA 22082	48	2.714	13	1	ITPR2	11	ALOX5AP,CCL3L3,CCL4,CD44,FCER1G,FCGR1A,IL1B,ITGB2,SYK,TNF,TNFAIP3	1	Hypersensitive reaction	0% (0/1)
107- aortic aneurysm [ascending aorta] NA 22089	74	2.711	28	4	EGF,MMP14,SMAD3,TCF7L1	23	ATF3,BCL2,CAV1,CD59,CSF1R,DAD1,EGR1,FLT1,FN1,ICAM1,IL6,KLF2,PRDX1,RHOA,RPS6,RUNX1,SPARC,SPI1,THBD,TNF,VCAM1,VEGFC,VWF	1	Anemia	0% (0/4)
106- aortic aneurysm [ascending aorta] NA 22088	91	2.683	7	1	SOD3	5	ICAM1,IL6,SELE,SELP,VCAM1	1	Cellular infiltration by leukocytes	100% (1/1)
105- aortic aneurysm [ascending aorta] NA 22087	118	2.683	7	1	HMGB1	5	CCL2,FLT1,ICAM1,SELE,VCAM1	1	Adhesion of vascular cells	100% (1/1)
105- aortic aneurysm [ascending aorta] NA 22087	119	2.683	7	1	HMGB1	5	CCL2,FLT1,ICAM1,SELE,VCAM1	1	Adhesion of vascular endothelial cells	100% (1/1)
105- aortic aneurysm [ascending aorta] NA 22087	120	2.683	7	1	HMGB1	5	CCL2,FLT1,ICAM1,SELE,VCAM1	1	Binding of vascular cells	100% (1/1)
105- aortic aneurysm [ascending aorta] NA 22087	121	2.683	7	1	HMGB1	5	CCL2,ICAM1,IL6,SELE,VCAM1	1	Lymphocyte migration	100% (1/1)
105- aortic aneurysm [ascending aorta] NA 22087	122	2.683	7	1	HMGB1	5	CCL2,ICAM1,IL6,SELE,VCAM1	1	Migration of lymphatic system cells	100% (1/1)
105- aortic aneurysm [ascending aorta] NA 22087	123	2.683	7	1	SDCBP	5	ITGA6,ITGB4,RAC1,RHOA,VIM	1	Cell movement of lung cancer cell lines	100% (1/1)
105- aortic aneurysm [ascending aorta] NA 22087	124	2.683	7	1	SDCBP	5	ITGA6,ITGB4,RAC1,RHOA,VIM	1	Migration of lung cancer cell lines	100% (1/1)
105- aortic aneurysm [ascending aorta] NA 22087	125	2.683	7	1	TRADD	5	CCL2,CXCL2,ICAM1,IL6,VCAM1	1	Inflammatory response	100% (1/1)
104- aortic aneurysm [ascending aorta] NA 22086	156	2.683	7	1	IL6	5	CCN2,CD44,ICAM1,IL1R1,MYC	1	Increased Levels of Creatinine	100% (1/1)
104- aortic aneurysm [ascending aorta] NA 22086	157	2.683	7	1	MET	5	CD44,PTGS2,SNAI1,TGFB1,VIM	1	Neoplasia of breast cancer cell lines	100% (1/1)
104- aortic aneurysm [ascending aorta] NA 22086	158	2.683	7	1	PDCD4	5	IL6,JUN,MYC,SNAI1,YBX1	1	Migration of breast cancer cell lines	100% (1/1)
104- aortic aneurysm [ascending aorta] NA 22086	159	2.683	7	1	PDCD4	5	IL6,JUN,MYC,PTGS2,VEGFC	1	Progression of tumor	100% (1/1)
101- aortic aneurysm [ascending aorta] NA 22083	75	2.683	7	1	OSM	5	CSF3,IL6,JAG1,LDLR,LEPR	1	Increased activation of alkaline phosphatase	100% (1/1)
105- aortic aneurysm [ascending aorta] NA 22087	126	2.673	16	1	EGF	14	ADAMTS1,ATF3,CCL2,CCN1,CLU,FLT1,ID2,ITGB1,MYC,RAC1,RHOA,S1PR1,STAT3,TGFBR2	1	Pulmonary metastasis	0% (0/1)
102- aortic aneurysm [ascending aorta] NA 22084	33	2.673	20	2	POSTN,TFEB	14	ADAMTS4,AHR,CCL2,COL5A3,DCN,FN1,ICAM1,IL33,ITGA5,MET,PDGFA,PTN,TNC,VEGFA	4	Cell movement of neuroglia,Cell spreading,Glomerulonephritis,Hydronephrosis	13% (1/8)
104- aortic aneurysm [ascending aorta] NA 22086	160	2.673	16	1	CCN5	14	CCN2,CD44,FN1,IGFBP7,ITGA5,JUN,KLF4,SERPINE1,SPARC,TGFB1,TGFBR2,TGFBR3,VIM,ZEB1	1	Organismal death	100% (1/1)
100- aortic aneurysm [ascending aorta] NA 22082	49	2.673	16	1	cardiotoxin	14	C5AR1,CCL3L3,CCL4,FPR1,IL10,IL18,IL1B,IL33,ITGAM,ITGB2,PTPRC,TGFB1,TNF,TREM1	1	Degranulation of cells	0% (0/1)
101- aortic aneurysm [ascending aorta] NA 22083	76	2.668	19	1	FOXM1	17	CD44,CDKN1A,CTNNB1,CXCL12,FLT1,FOXO1,IL6,ITGB1,KDR,MET,MYC,SNAI1,STAT3,TGFBR2,VEGFA,ZEB1,ZEB2	1	Growth of embryo	0% (0/1)
106- aortic aneurysm [ascending aorta] NA 22088	92	2.667	11	1	4-hydroxynonenal	9	APP,BAG3,CCN2,CD36,HSPA1A/HSPA1B,ICAM1,IL6,JUN,PTGS2	1	Cell movement of tumor cell lines	0% (0/1)
106- aortic aneurysm [ascending aorta] NA 22088	93	2.667	11	1	4-hydroxynonenal	9	APP,BAG3,CCN2,CD36,HSPA1A/HSPA1B,ICAM1,IL6,JUN,PTGS2	1	Migration of tumor cell lines	0% (0/1)
106- aortic aneurysm [ascending aorta] NA 22088	94	2.667	11	1	AGO2	9	APP,FOS,HIF1A,MT-CO1,MT-CYB,MT-ND2,MT-ND4,MT-ND5,PDK4	1	Activation of leukocytes	0% (0/1)
106- aortic aneurysm [ascending aorta] NA 22088	95	2.667	11	1	BHLHE40	9	AHR,CALCRL,CAV1,CSF3,HIF1A,IL6,LDLR,PTGS2,UPP1	1	Edema	0% (0/1)
106- aortic aneurysm [ascending aorta] NA 22088	96	2.667	11	1	CD14	9	CCL2,CXCL2,ICAM1,IL1R1,IL6,PTGS2,SELE,SELP,VCAM1	1	Recruitment of myeloid cells	100% (1/1)
106- aortic aneurysm [ascending aorta] NA 22088	97	2.667	11	1	CD14	9	CCL2,CXCL2,ICAM1,IL1R1,IL6,PTGS2,SELE,SELP,VCAM1	1	Recruitment of phagocytes	100% (1/1)
106- aortic aneurysm [ascending aorta] NA 22088	98	2.667	11	1	COL18A1	9	CCL2,HIF1A,IL6,MCL1,MYC,PTGS2,SELP,STAT3,TNFRSF1A	1	Quantity of antigen presenting cells	0% (0/1)
106- aortic aneurysm [ascending aorta] NA 22088	99	2.667	11	1	LIF	9	FN1,IL6,MT-CO1,MT-CYB,MT-ND2,MT-ND3,MT-ND4,MT-ND4L,MT-ND5	1	Activation of granulocytes	0% (0/1)
106- aortic aneurysm [ascending aorta] NA 22088	100	2.667	11	1	LIF	9	FN1,IL6,MT-CO1,MT-CYB,MT-ND2,MT-ND3,MT-ND4,MT-ND4L,MT-ND5	1	Activation of neutrophils	0% (0/1)
106- aortic aneurysm [ascending aorta] NA 22088	101	2.667	11	1	NFKB (complex)	9	CARD10,EPAS1,ETS1,HIF1A,IL6,MYC,NAMPT,SOCS3,TNFSF10	1	Proliferation of kidney cancer cell lines	100% (1/1)
106- aortic aneurysm [ascending aorta] NA 22088	102	2.667	11	1	RRAS2	9	AHR,CAV1,CD36,CD74,CSF3,HLA-DMA,PSMB9,RGS16,SELE	1	Infection of mammalia	0% (0/1)
106- aortic aneurysm [ascending aorta] NA 22088	103	2.667	11	1	TLR2	9	CCL2,CXCL2,ICAM1,IL33,IL6,PTGS2,SELE,SELP,VWF	1	Recruitment of granulocytes	100% (1/1)
106- aortic aneurysm [ascending aorta] NA 22088	104	2.667	11	1	TLR2	9	CCL2,CXCL2,ICAM1,IL33,IL6,PTGS2,SELE,SELP,VWF	1	Recruitment of neutrophils	100% (1/1)
106- aortic aneurysm [ascending aorta] NA 22088	105	2.667	11	1	TLR3	9	CCL2,CSF3,CXCL2,ICAM1,IL33,IL6,RHOB,SELE,TNFRSF1A	1	Chemotaxis of myeloid cells	0% (0/1)
106- aortic aneurysm [ascending aorta] NA 22088	106	2.667	11	1	TLR3	9	CCL2,CSF3,CXCL2,ICAM1,IL33,IL6,RHOB,SELE,TNFRSF1A	1	Chemotaxis of phagocytes	0% (0/1)
106- aortic aneurysm [ascending aorta] NA 22088	107	2.667	11	1	TRAF6	9	CCL2,CSF3,CXCL2,HIF1A,ICAM1,IL6,MCL1,PRMT1,SELE	1	Advanced malignant tumor	0% (0/1)
106- aortic aneurysm [ascending aorta] NA 22088	108	2.667	11	1	TRAF6	9	CCL2,CSF3,CXCL2,HIF1A,ICAM1,IL6,MCL1,PRMT1,SELE	1	Metastasis	0% (0/1)
106- aortic aneurysm [ascending aorta] NA 22088	109	2.667	11	1	U0126	9	ETS1,HIF1A,IL6,MET,MYC,PTPN12,SOCS3,STAT3,TGFBR2	1	Proliferation of kidney cancer cell lines	0% (0/1)
106- aortic aneurysm [ascending aorta] NA 22088	110	2.667	11	1	ZFP36	9	CTSS,FOS,HIF1A,IER3,IL6,JUN,LMO2,PTGS2,VEGFC	1	Proliferation of cancer cells	0% (0/1)
106- aortic aneurysm [ascending aorta] NA 22088	111	2.667	11	1	aspirin	9	APP,CCL2,FLT1,HBEGF,ICAM1,KDR,PECAM1,TJP1,VCAM1	1	Recruitment of antigen presenting cells	0% (0/1)
106- aortic aneurysm [ascending aorta] NA 22088	112	2.667	11	1	aspirin	9	APP,CCL2,FLT1,HBEGF,ICAM1,KDR,PECAM1,TJP1,VCAM1	1	Recruitment of macrophages	0% (0/1)
106- aortic aneurysm [ascending aorta] NA 22088	113	2.667	11	1	baicalein	9	CCL2,FOS,ICAM1,IL6,JUN,KDR,MMP2,PTGS2,VCAM1	1	Cellular infiltration	100% (1/1)
106- aortic aneurysm [ascending aorta] NA 22088	114	2.667	11	1	carrageenan	9	CXCL2,FOS,ICAM1,IL6,JUN,JUNB,NFKBIA,PTGS2,SELP	1	Advanced malignant tumor	0% (0/1)
106- aortic aneurysm [ascending aorta] NA 22088	115	2.667	11	1	carrageenan	9	CXCL2,FOS,ICAM1,IL6,JUN,JUNB,NFKBIA,PTGS2,SELP	1	Metastasis	0% (0/1)
106- aortic aneurysm [ascending aorta] NA 22088	116	2.667	11	1	hyaluronic acid	9	CD44,FOS,ICAM1,IL6,JUN,NFKBIA,PTGS2,SOCS3,VCAM1	1	Development of connective tissue cells	0% (0/1)
106- aortic aneurysm [ascending aorta] NA 22088	117	2.667	11	1	melatonin	9	CCL2,CXCL2,ICAM1,IL6,SELE,SELP,SPARC,VCAM1,VIM	1	Interaction of endothelial cells	100% (1/1)
105- aortic aneurysm [ascending aorta] NA 22087	127	2.667	11	1	ATP	9	BCL2L11,CXCL2,FOS,ICAM1,IL33,IL6,MYC,TXNIP,VCAM1	1	Activation of cells	100% (1/1)
105- aortic aneurysm [ascending aorta] NA 22087	128	2.667	11	1	BMP10	9	BMPR2,FOS,ICAM1,ID1,ID2,ID3,MEF2C,VCAM1,VCAN	1	Development of connective tissue cells	0% (0/1)
105- aortic aneurysm [ascending aorta] NA 22087	129	2.667	11	1	D-glucose	9	CCL2,HMGB1,ICAM1,ITGB1,MCAM,SELE,SHC1,VCAM1,VIM	1	Adhesion of vascular endothelial cells	100% (1/1)
105- aortic aneurysm [ascending aorta] NA 22087	130	2.667	11	1	D-glucose	9	ACTN1,APP,CCL2,ITGB1,RAC1,SELE,SHC1,TGM2,VCAM1	1	Cell movement of leukemia cell lines	0% (0/1)
105- aortic aneurysm [ascending aorta] NA 22087	131	2.667	11	1	Go 6976	9	CDKN1A,CSF3,CXCL2,FLT1,FOS,IL6,ITGA5,ITGB1,VCAM1	1	Invasion of cells	100% (1/1)
105- aortic aneurysm [ascending aorta] NA 22087	132	2.667	11	1	H-7	9	AREG,ECE1,EGR1,FOS,ITGA5,ITGB1,MYC,SELE,STAT3	1	Cell movement of tumor cell lines	0% (0/1)
105- aortic aneurysm [ascending aorta] NA 22087	133	2.667	11	1	HMGB1	9	CCL2,CDKN1A,CXCL2,FLT1,ICAM1,IL1R1,IL6,SELE,VCAM1	1	Chemotaxis of leukocytes	100% (1/1)
105- aortic aneurysm [ascending aorta] NA 22087	134	2.667	11	1	HMGB1	9	CCL2,CDKN1A,CXCL2,FLT1,ICAM1,IL1R1,IL6,SELE,VCAM1	1	Chemotaxis of phagocytes	100% (1/1)
105- aortic aneurysm [ascending aorta] NA 22087	135	2.667	11	1	HMGB1	9	CCL2,CDKN1A,CXCL2,FLT1,ICAM1,IL1R1,IL6,SELE,VCAM1	1	Homing of blood cells	100% (1/1)
105- aortic aneurysm [ascending aorta] NA 22087	136	2.667	11	1	HMGB1	9	CCL2,CDKN1A,CXCL2,FLT1,ICAM1,IL1R1,IL6,SELE,VCAM1	1	Homing of leukocytes	100% (1/1)
105- aortic aneurysm [ascending aorta] NA 22087	137	2.667	11	1	IL4	9	ANXA1,CCL2,CSF3,FCGR2B,IL33,IL6,RHOA,SELE,VCAM1	1	Activation of granulocytes	100% (1/1)
105- aortic aneurysm [ascending aorta] NA 22087	138	2.667	11	1	RIPK2	9	CXCL2,ICAM1,IL33,IL6,LDLR,MYC,SELE,TNFSF10,VCAM1	1	Vasculogenesis	0% (0/1)
105- aortic aneurysm [ascending aorta] NA 22087	139	2.667	11	1	TLR3	9	CCL2,CD38,CSF3,CXCL2,ICAM1,IL33,IL6,SELE,TNFRSF1A	1	Chemotaxis of phagocytes	0% (0/1)
105- aortic aneurysm [ascending aorta] NA 22087	140	2.667	11	1	TNF (family)	9	APP,CCL2,ICAM1,IL1R1,IL33,IL6,RPS19,SELE,VCAM1	1	Chemotaxis of phagocytes	0% (0/1)
105- aortic aneurysm [ascending aorta] NA 22087	141	2.667	11	1	TRAF3IP2	9	CEBPD,CSF3,CXCL2,ICAM1,IL33,IL6,NFKBIZ,POSTN,VCAM1	1	Migration of cells	100% (1/1)
105- aortic aneurysm [ascending aorta] NA 22087	142	2.667	11	1	VEGFA	9	CCL2,CD34,ICAM1,IL6,ITGB1,NRP1,PECAM1,SELE,VCAM1	1	Interaction of mononuclear leukocytes	0% (0/1)
105- aortic aneurysm [ascending aorta] NA 22087	143	2.667	11	1	carbon tetrachloride	9	FOS,HMGB1,ICAM1,IL6,ITGB1,PECAM1,TGFBR2,VCAM1,VIM	1	Recruitment of cells	100% (1/1)
105- aortic aneurysm [ascending aorta] NA 22087	144	2.667	11	1	imatinib	9	CDC42,CDKN1A,CTNNB1,HMGB1,ID1,IL6,MYC,STAT3,VIM	1	Cell movement of connective tissue cells	100% (1/1)
105- aortic aneurysm [ascending aorta] NA 22087	145	2.667	11	1	isoproterenol	9	APP,CAV1,CSF3,IL6,JUNB,LGALS3,PLAT,RAB5C,VWF	1	Engulfment of cells	100% (1/1)
105- aortic aneurysm [ascending aorta] NA 22087	146	2.667	11	1	miR-124-3p (and other miRNAs w/seed AAGGCAC)	9	CAV1,CCL2,EGR1,HES1,IQGAP1,ITGB1,LGALS3,MYH9,STAT3	1	Proliferation of neural cells	100% (1/1)
105- aortic aneurysm [ascending aorta] NA 22087	147	2.667	11	1	miR-29b-3p (and other miRNAs w/seed AGCACCA)	9	CTNNB1,ID2,KLF4,PLEC,PTP4A3,SPARC,STAT3,TGFBR2,VCAN	1	Metastasis of tumor cell lines	0% (0/1)
105- aortic aneurysm [ascending aorta] NA 22087	148	2.667	11	1	pCPT-cAMP	9	APP,EGR1,FOS,MT-ND1,MT-ND2,MT-ND3,MT-ND4,MT-ND4L,MT-ND5	1	Inflammatory response	0% (0/1)
105- aortic aneurysm [ascending aorta] NA 22087	149	2.667	11	1	poly rI:rC-RNA	9	APP,CCL2,CD74,CSF3,CXCL2,ICAM1,IL33,IL6,SELE	1	Chemotaxis of neutrophils	0% (0/1)
104- aortic aneurysm [ascending aorta] NA 22086	161	2.667	11	1	COL18A1	9	EDNRB,EFNB2,FGF2,ID1,ID3,KDR,NRP1,PECAM1,STAT3	1	Tubulation of vascular endothelial cells	0% (0/1)
104- aortic aneurysm [ascending aorta] NA 22086	162	2.667	11	1	EPAS1	9	CCN2,CXCL12,FGF2,FN1,ICAM1,IL6,TEK,TGFB1,VCAM1	1	Attachment of cells	0% (0/1)
104- aortic aneurysm [ascending aorta] NA 22086	163	2.667	11	1	FGFR1	9	CDKN1A,ELN,ENG,FGF2,IL6,JUN,PTGS2,TGFB1,TXN	1	Chemotaxis	0% (0/1)
104- aortic aneurysm [ascending aorta] NA 22086	164	2.667	11	1	FOXC2	9	ANGPT2,CXCL12,EFNB2,FN1,INSR,KDR,MET,PTGS2,VIM	1	Migration of endothelial cells	100% (1/1)
104- aortic aneurysm [ascending aorta] NA 22086	165	2.667	11	1	MAPK7	9	ID1,IL6,JUN,KLF4,LDLR,MEF2C,MYC,PTGS2,TEK	1	Development of connective tissue cells	100% (1/1)
104- aortic aneurysm [ascending aorta] NA 22086	166	2.667	11	1	NRG1	9	ACTN1,CAV1,CCN2,FGF2,FN1,PTGS2,PXN,TGM2,VIM	1	Formation of focal adhesions	0% (0/1)
104- aortic aneurysm [ascending aorta] NA 22086	167	2.667	11	1	PDGF-BB (complex)	9	CCN2,EDNRB,HBEGF,IL6,LGALS3,MYC,PTGS2,TGFB1,TIMP1	1	Proliferation of hepatic stellate cells	100% (1/1)
104- aortic aneurysm [ascending aorta] NA 22086	168	2.667	11	1	RC3H2	9	CCL2,CCN2,ENG,FGF2,IL6,NRP1,PECAM1,TGFB1,VEGFC	1	Formation of vessel	0% (0/1)
104- aortic aneurysm [ascending aorta] NA 22086	169	2.667	11	1	SRC (family)	9	CCL2,CD36,FN1,ICAM1,ID1,IL6,PTGS2,VCAM1,VEGFC	1	Cell movement of granulocytes	100% (1/1)
104- aortic aneurysm [ascending aorta] NA 22086	170	2.667	11	1	kaempferol	9	CCN2,CDKN1A,CXCL12,FN1,ICAM1,JUN,MYC,PTGS2,SELE	1	Vasculogenesis	0% (0/1)
104- aortic aneurysm [ascending aorta] NA 22086	171	2.667	11	1	miR-199a-3p (and other miRNAs w/seed CAGUAGU)	9	CD44,FN1,ID1,ITGA6,MET,PTGS2,SERPINE1,VCAN,VIM	1	Invasion of tumor	0% (0/1)
104- aortic aneurysm [ascending aorta] NA 22086	172	2.667	11	1	miR-199a-5p (and other miRNAs w/seed CCAGUGU)	9	CALD1,COL4A1,FN1,ITGB4,KLF4,NEDD9,PTGS2,TGFBR2,TGFBR3	1	Metastasis of tumor cell lines	0% (0/1)
104- aortic aneurysm [ascending aorta] NA 22086	173	2.667	11	1	puromycin aminonucleoside	9	ANXA2,AQP1,BCAR1,CD44,GSTP1,LGALS3,MYC,TIMP1,VIM	1	Cell proliferation of fibroblasts	0% (0/1)
101- aortic aneurysm [ascending aorta] NA 22083	77	2.667	11	1	ALPHA CATENIN (family)	9	CXCL12,ELN,ENG,ICAM2,IL6,ITGA5,SELE,TGM2,VCAM1	1	Attachment of cells	0% (0/1)
101- aortic aneurysm [ascending aorta] NA 22083	78	2.667	11	1	F10	9	CCL2,CCN1,CCN2,EGR1,ICAM1,IL6,SELE,VCAM1,VEGFA	1	Leukocyte migration	100% (1/1)
101- aortic aneurysm [ascending aorta] NA 22083	79	2.667	11	1	F10	9	CCL2,CCN1,CCN2,EGR1,ICAM1,IL6,SELE,VCAM1,VEGFA	1	Migration of blood cells	100% (1/1)
101- aortic aneurysm [ascending aorta] NA 22083	80	2.667	11	1	H-7	9	ANGPT2,AREG,ECE1,EGR1,ISG15,ITGA5,ITGB1,MYC,STAT3	1	Migration of tumor cell lines	0% (0/1)
101- aortic aneurysm [ascending aorta] NA 22083	81	2.667	11	1	HNF4G	9	CAPN2,CNN3,DAAM1,DOCK1,FLNA,FLNB,ITGA5,LAMC1,PDLIM1	1	Cell movement	0% (0/1)
101- aortic aneurysm [ascending aorta] NA 22083	82	2.667	11	1	HNF4G	9	CAPN2,CNN3,DAAM1,DOCK1,FLNA,FLNB,ITGA5,LAMC1,PDLIM1	1	Organismal death	0% (0/1)
101- aortic aneurysm [ascending aorta] NA 22083	83	2.667	11	1	IKZF3	9	ALOX5,CAV1,CEMIP2,DOCK4,IFI27,KLF4,MGLL,MYC,S100A16	1	Cell movement of tumor cell lines	0% (0/1)
101- aortic aneurysm [ascending aorta] NA 22083	84	2.667	11	1	MEOX2	9	CCL2,EFNA1,FGF2,ICAM1,ID1,ID3,SELE,VCAM1,VEGFC	1	Cell movement of endothelial cells	100% (1/1)
101- aortic aneurysm [ascending aorta] NA 22083	85	2.667	11	1	NGF	9	APP,CAV1,CD40,ID1,ID3,LDLR,RAC1,SHC1,VEGFA	1	Transmigration of cells	0% (0/1)
101- aortic aneurysm [ascending aorta] NA 22083	86	2.667	11	1	RC3H2	9	CCL2,CCN2,ENG,FGF2,ID1,NRP1,PECAM1,TIE1,VEGFC	1	Migration of endothelial cells	0% (0/1)
101- aortic aneurysm [ascending aorta] NA 22083	87	2.667	11	1	STEAP3	9	CCN2,CD44,FGF2,ITGA5,NEDD9,NUPR1,S1PR1,TGM2,VEGFA	1	Organization of cytoplasm	0% (0/1)
101- aortic aneurysm [ascending aorta] NA 22083	88	2.667	11	1	STEAP3	9	CCN2,CD44,FGF2,ITGA5,NEDD9,NUPR1,S1PR1,TGM2,VEGFA	1	Organization of cytoskeleton	0% (0/1)
101- aortic aneurysm [ascending aorta] NA 22083	89	2.667	11	1	TNFSF12	9	CCL2,CTNND1,CXCL12,GNAI2,ID1,IL6,NFKBIA,PXN,VCAM1	1	Invasion of tumor cell lines	100% (1/1)
101- aortic aneurysm [ascending aorta] NA 22083	90	2.667	11	1	TNFSF12	9	CCL2,CXCL12,CXCL2,GNAI2,ID1,IL6,NFKBIA,PXN,VCAM1	1	Proliferation of neural cells	100% (1/1)
101- aortic aneurysm [ascending aorta] NA 22083	91	2.667	11	1	TRAF3IP2	9	CCN2,CEBPD,CSF3,CX3CL1,FGF2,IL6,ISG15,POSTN,VCAM1	1	Invasion of tumor cell lines	0% (0/1)
101- aortic aneurysm [ascending aorta] NA 22083	92	2.667	11	1	mir-802	9	CXCL12,F2R,FGF2,GNG12,GSN,ITGB1,RAC1,RHOB,RHOC	1	Formation of actin filaments	0% (0/1)
100- aortic aneurysm [ascending aorta] NA 22082	50	2.667	11	1	E. coli B4 lipopolysaccharide	9	CCL20,CCL3L3,CCL4,CXCL8,ICAM1,LCP1,PTPN6,PTPRC,TNF	1	Cell movement of hematopoietic progenitor cells	0% (0/1)
100- aortic aneurysm [ascending aorta] NA 22082	51	2.667	11	1	E. coli B4 lipopolysaccharide	9	CCL20,CCL3L3,CCL4,CXCL8,ICAM1,LCP1,PTPN6,PTPRC,TNF	1	Cell movement of progenitor cells	0% (0/1)
100- aortic aneurysm [ascending aorta] NA 22082	52	2.667	11	1	IL5	9	AREG,CCL3,FCGR2B,HIF1A,IL10,LCP2,PRDM1,TGFB1,TNF	1	Inhibition of cells	0% (0/1)
100- aortic aneurysm [ascending aorta] NA 22082	53	2.667	11	1	MRGPRX3	9	CCL4,CLEC5A,CLEC7A,IL1A,IL1B,IL1RN,OSM,TNF,TNFRSF1B	1	Activation of mononuclear leukocytes	0% (0/1)
105- aortic aneurysm [ascending aorta] NA 22087	150	2.654	26	1	NFKB (complex)	24	APP,CAV1,CCL2,CCN1,CD44,CD74,CLU,CSF3,CTNNB1,CXCL2,EGR1,EPAS1,FABP5,FOS,ICAM1,IL6,ITGB1,LSP1,MAP3K8,PECAM1,SELE,TNFRSF1A,VCAM1,VIM	1	Recruitment of cells	0% (0/1)
106- aortic aneurysm [ascending aorta] NA 22088	118	2.646	9	1	AGO2	7	APP,MT-CO1,MT-CYB,MT-ND2,MT-ND4,MT-ND5,PDK4	1	Activation of phagocytes	0% (0/1)
106- aortic aneurysm [ascending aorta] NA 22088	119	2.646	9	1	ALKBH7	7	MT-CO1,MT-CYB,MT-ND1,MT-ND2,MT-ND3,MT-ND4,MT-ND5	1	Inflammatory response	0% (0/1)
106- aortic aneurysm [ascending aorta] NA 22088	120	2.646	9	1	BANF1	7	BAG3,CAV1,CCL2,HLA-A,IL6,IRF1,STAT3	1	Quantity of lymphocytes	0% (0/1)
106- aortic aneurysm [ascending aorta] NA 22088	121	2.646	9	1	BANF1	7	BAG3,CAV1,CCL2,HLA-A,IL6,IRF1,STAT3	1	Quantity of lymphoid cells	0% (0/1)
106- aortic aneurysm [ascending aorta] NA 22088	122	2.646	9	1	BANF1	7	BAG3,CAV1,CCL2,HLA-A,IL6,IRF1,STAT3	1	Quantity of mononuclear leukocytes	0% (0/1)
106- aortic aneurysm [ascending aorta] NA 22088	123	2.646	9	1	CREB1	7	BHLHE40,CXCL2,EDIL3,IL6,PLAT,PTGS2,STAT3	1	Recruitment of granulocytes	0% (0/1)
106- aortic aneurysm [ascending aorta] NA 22088	124	2.646	9	1	CpG oligonucleotide	7	AHR,CD36,CXCL2,ICAM1,IL33,IL6,PTGS2	1	Metabolism of reactive oxygen species	100% (1/1)
106- aortic aneurysm [ascending aorta] NA 22088	125	2.646	9	1	CpG oligonucleotide	7	AHR,CD36,CXCL2,ICAM1,IL33,IL6,PTGS2	1	Production of reactive oxygen species	100% (1/1)
106- aortic aneurysm [ascending aorta] NA 22088	126	2.646	9	1	CpG oligonucleotide	7	AHR,CD36,CXCL2,ICAM1,IL33,IL6,PTGS2	1	Synthesis of reactive oxygen species	100% (1/1)
106- aortic aneurysm [ascending aorta] NA 22088	127	2.646	9	1	DAP3	7	MT-CO1,MT-CYB,MT-ND2,MT-ND3,MT-ND4,MT-ND4L,MT-ND5	1	Activation of phagocytes	0% (0/1)
106- aortic aneurysm [ascending aorta] NA 22088	128	2.646	9	1	E. coli lipopolysaccharide	7	CCL2,CEBPB,ICAM1,IL6,PTGS2,SELE,VCAM1	1	Activation of leukocytes	0% (0/1)
106- aortic aneurysm [ascending aorta] NA 22088	129	2.646	9	1	E. coli lipopolysaccharide	7	CCL2,CEBPB,ICAM1,IL6,PTGS2,SELE,VCAM1	1	Activation of myeloid cells	0% (0/1)
106- aortic aneurysm [ascending aorta] NA 22088	130	2.646	9	1	E. coli lipopolysaccharide	7	CCL2,CXCL2,ICAM1,IL6,PTGS2,SELE,VCAM1	1	Recruitment of myeloid cells	0% (0/1)
106- aortic aneurysm [ascending aorta] NA 22088	131	2.646	9	1	E. coli lipopolysaccharide	7	CCL2,CXCL2,ICAM1,IL6,PTGS2,SELE,VCAM1	1	Recruitment of phagocytes	0% (0/1)
106- aortic aneurysm [ascending aorta] NA 22088	132	2.646	9	1	ELAC2	7	MT-CO1,MT-CYB,MT-ND2,MT-ND3,MT-ND4,MT-ND4L,MT-ND5	1	Activation of granulocytes	0% (0/1)
106- aortic aneurysm [ascending aorta] NA 22088	133	2.646	9	1	ELAC2	7	MT-CO1,MT-CYB,MT-ND2,MT-ND3,MT-ND4,MT-ND4L,MT-ND5	1	Activation of neutrophils	0% (0/1)
106- aortic aneurysm [ascending aorta] NA 22088	134	2.646	9	1	ELAC2	7	MT-CO1,MT-CYB,MT-ND2,MT-ND3,MT-ND4,MT-ND4L,MT-ND5	1	Activation of phagocytes	0% (0/1)
106- aortic aneurysm [ascending aorta] NA 22088	135	2.646	9	1	EPHB1	7	EGR1,EGR2,FOS,IL6ST,JUN,JUNB,PTGS2	1	Cell movement	100% (1/1)
106- aortic aneurysm [ascending aorta] NA 22088	136	2.646	9	1	FAT1	7	CD44,IL6,JUN,MET,PTGS2,STAT3,VEGFC	1	Assembly of cells	100% (1/1)
106- aortic aneurysm [ascending aorta] NA 22088	137	2.646	9	1	FAT1	7	CD44,IL6,JUN,MET,PTGS2,STAT3,VEGFC	1	Endothelial cell development	100% (1/1)
106- aortic aneurysm [ascending aorta] NA 22088	138	2.646	9	1	IFNAR (family)	7	CCL2,CD74,IFNGR1,IL6,KDM6B,PSMB8,VCAM1	1	Cell movement of myeloid cells	100% (1/1)
106- aortic aneurysm [ascending aorta] NA 22088	139	2.646	9	1	IFNAR (family)	7	CCL2,CD74,IFNGR1,IL6,KDM6B,PSMB8,VCAM1	1	Cell movement of phagocytes	100% (1/1)
106- aortic aneurysm [ascending aorta] NA 22088	140	2.646	9	1	IL22	7	CXCL2,HBEGF,IL33,IL6,MYC,PTGS2,STAT3	1	Assembly of cells	0% (0/1)
106- aortic aneurysm [ascending aorta] NA 22088	141	2.646	9	1	IL22	7	CXCL2,HBEGF,IL33,IL6,MYC,PTGS2,STAT3	1	Development of cardiovascular tissue	0% (0/1)
106- aortic aneurysm [ascending aorta] NA 22088	142	2.646	9	1	IL22	7	CXCL2,HBEGF,IL33,IL6,MYC,PTGS2,STAT3	1	Development of endothelial tissue	0% (0/1)
106- aortic aneurysm [ascending aorta] NA 22088	143	2.646	9	1	IL22	7	CXCL2,HBEGF,IL33,IL6,MYC,PTGS2,STAT3	1	Endothelial cell development	0% (0/1)
106- aortic aneurysm [ascending aorta] NA 22088	144	2.646	9	1	Ni2	7	CCL2,CXCL2,HIF1A,ICAM1,IL6,NDRG1,VCAM1	1	Angiogenesis	0% (0/1)
106- aortic aneurysm [ascending aorta] NA 22088	145	2.646	9	1	Ni2	7	CCL2,CXCL2,HIF1A,ICAM1,IL6,NDRG1,VCAM1	1	Cell movement of myeloid cells	0% (0/1)
106- aortic aneurysm [ascending aorta] NA 22088	146	2.646	9	1	Ni2	7	CCL2,CXCL2,HIF1A,ICAM1,IL6,NDRG1,VCAM1	1	Cell movement of phagocytes	0% (0/1)
106- aortic aneurysm [ascending aorta] NA 22088	147	2.646	9	1	Ni2	7	CCL2,CXCL2,HIF1A,ICAM1,IL6,NDRG1,VCAM1	1	Cellular infiltration by leukocytes	0% (0/1)
106- aortic aneurysm [ascending aorta] NA 22088	148	2.646	9	1	PDGF-BB (complex)	7	EGR2,ETS1,IL6,MYC,NAMPT,SOCS3,STAT3	1	Proliferation of kidney cancer cell lines	100% (1/1)
106- aortic aneurysm [ascending aorta] NA 22088	149	2.646	9	1	POU5F1	7	HIF1A,IL6,MYC,NRP1,SOCS3,TEAD1,TNFSF10	1	Proliferation of kidney cancer cell lines	0% (0/1)
106- aortic aneurysm [ascending aorta] NA 22088	150	2.646	9	1	RNASEH2B	7	B2M,IRF1,PRKCH,PSMB8,PSMB9,TAP1,TXNIP	1	Quantity of CD8 T lymphocyte	0% (0/1)
106- aortic aneurysm [ascending aorta] NA 22088	151	2.646	9	1	STAT4	7	BHLHE40,CCL2,CXCL2,IL6,KDM6B,MAP3K8,SELE	1	Recruitment of granulocytes	0% (0/1)
106- aortic aneurysm [ascending aorta] NA 22088	152	2.646	9	1	TCR (complex)	7	EGR2,HIF1A,IL6,MYC,NRP1,SOCS3,STAT3	1	Proliferation of kidney cancer cell lines	0% (0/1)
106- aortic aneurysm [ascending aorta] NA 22088	153	2.646	9	1	TICAM1	7	CCL2,ICAM1,IL6,MET,PTGS2,SELE,TNFSF10	1	Activation of phagocytes	100% (1/1)
106- aortic aneurysm [ascending aorta] NA 22088	154	2.646	9	1	TRAF6	7	BIRC3,CCL2,CSF3,CXCL2,HIF1A,IL6,MCL1	1	Apoptosis of blood cells	0% (0/1)
106- aortic aneurysm [ascending aorta] NA 22088	155	2.646	9	1	TRAF6	7	BIRC3,CCL2,CSF3,CXCL2,HIF1A,IL6,MCL1	1	Apoptosis of leukocytes	0% (0/1)
106- aortic aneurysm [ascending aorta] NA 22088	156	2.646	9	1	TWNK	7	MT-CO1,MT-CYB,MT-ND2,MT-ND3,MT-ND4,MT-ND4L,MT-ND5	1	Activation of neutrophils	0% (0/1)
106- aortic aneurysm [ascending aorta] NA 22088	157	2.646	9	1	V-PYRRO/NO	7	CXCL2,EGR1,ICAM1,IL6,JUN,TNFRSF1A,TNFSF10	1	Angiogenesis	0% (0/1)
106- aortic aneurysm [ascending aorta] NA 22088	158	2.646	9	1	YBX1	7	CXCL2,HIF1A,ICAM1,IL6,LGALS3,MYC,PTGS2	1	Adhesion of blood cells	0% (0/1)
106- aortic aneurysm [ascending aorta] NA 22088	159	2.646	9	1	YBX1	7	CXCL2,HIF1A,ICAM1,IL6,LGALS3,MYC,PTGS2	1	Adhesion of immune cells	0% (0/1)
106- aortic aneurysm [ascending aorta] NA 22088	160	2.646	9	1	ZFP36	7	CTSS,CXCL2,HIF1A,ICAM1,IL6,PTGS2,VCAM1	1	Migration of phagocytes	0% (0/1)
106- aortic aneurysm [ascending aorta] NA 22088	161	2.646	9	1	actinonin	7	MT-CO1,MT-CYB,MT-ND2,MT-ND3,MT-ND4,MT-ND4L,MT-ND5	1	Activation of phagocytes	0% (0/1)
106- aortic aneurysm [ascending aorta] NA 22088	162	2.646	9	1	benzyl isothiocyanate	7	FOS,MCL1,MET,MYC,PTGS2,STAT3,VCAM1	1	Cell viability of tumor cells	0% (0/1)
106- aortic aneurysm [ascending aorta] NA 22088	163	2.646	9	1	calcimycin	7	FOS,ICAM1,IL6,JUN,MAP3K8,PTGS2,TNFSF10	1	Osteoclastogenesis	0% (0/1)
106- aortic aneurysm [ascending aorta] NA 22088	164	2.646	9	1	cyclic AMP	7	EGR2,HIF1A,IL6,MYC,SOCS3,STAT3,TNFSF10	1	Proliferation of kidney cancer cell lines	0% (0/1)
106- aortic aneurysm [ascending aorta] NA 22088	165	2.646	9	1	etoposide	7	CCL2,ICAM1,IL6,JUN,PTGS2,TNFRSF1A,TNFSF10	1	Osteoclastogenesis	0% (0/1)
106- aortic aneurysm [ascending aorta] NA 22088	166	2.646	9	1	etoposide	7	ADAM10,CCL2,CXCL2,ICAM1,IL6,PTGS2,TNFRSF1A	1	Recruitment of myeloid cells	0% (0/1)
106- aortic aneurysm [ascending aorta] NA 22088	167	2.646	9	1	etoposide	7	ADAM10,CCL2,CXCL2,ICAM1,IL6,PTGS2,TNFRSF1A	1	Recruitment of phagocytes	0% (0/1)
106- aortic aneurysm [ascending aorta] NA 22088	168	2.646	9	1	mtRNase P	7	MT-CO1,MT-CYB,MT-ND2,MT-ND3,MT-ND4,MT-ND4L,MT-ND5	1	Activation of phagocytes	0% (0/1)
106- aortic aneurysm [ascending aorta] NA 22088	169	2.646	9	1	tyrphostin AG490	7	CCL2,CDKN1A,HIF1A,ICAM1,IL6,LY96,STAT3	1	Response of phagocytes	0% (0/1)
105- aortic aneurysm [ascending aorta] NA 22087	151	2.646	9	1	ALKBH7	7	MT-CO1,MT-CYB,MT-ND1,MT-ND2,MT-ND3,MT-ND4,MT-ND5	1	Inflammatory response	0% (0/1)
105- aortic aneurysm [ascending aorta] NA 22087	152	2.646	9	1	BMP10	7	ENG,FOS,ID1,ID2,IGFBP7,MEF2C,VCAN	1	Cell viability of tumor cell lines	0% (0/1)
105- aortic aneurysm [ascending aorta] NA 22087	153	2.646	9	1	CCL3	7	CCL2,FOS,IL6,ITGA5,ITGB1,SELE,STAT3	1	Adhesion of tumor cell lines	100% (1/1)
105- aortic aneurysm [ascending aorta] NA 22087	154	2.646	9	1	CCL3	7	CCL2,FOS,IL6,ITGA5,ITGB1,SELE,STAT3	1	Angiogenesis	0% (0/1)
105- aortic aneurysm [ascending aorta] NA 22087	155	2.646	9	1	CCL3	7	CCL2,FOS,IL6,ITGA5,ITGB1,SELE,STAT3	1	Cell movement of tumor cell lines	100% (1/1)
105- aortic aneurysm [ascending aorta] NA 22087	156	2.646	9	1	CCL3	7	CCL2,FOS,IL6,ITGA5,ITGB1,SELE,STAT3	1	Migration of cells	100% (1/1)
105- aortic aneurysm [ascending aorta] NA 22087	157	2.646	9	1	CCN1	7	CCL2,CTNNB1,CXCL2,IL6,ITGA5,ITGB1,PECAM1	1	Binding of tumor cell lines	100% (1/1)
105- aortic aneurysm [ascending aorta] NA 22087	158	2.646	9	1	CD14	7	CCL2,CXCL2,ICAM1,IL6,ITGB1,SELE,VCAM1	1	Adhesion of tumor cell lines	0% (0/1)
105- aortic aneurysm [ascending aorta] NA 22087	159	2.646	9	1	CD14	7	CCL2,CXCL2,ICAM1,IL6,ITGB1,SELE,VCAM1	1	Binding of endothelial cells	0% (0/1)
105- aortic aneurysm [ascending aorta] NA 22087	160	2.646	9	1	DAP3	7	MT-CO1,MT-CYB,MT-ND2,MT-ND3,MT-ND4,MT-ND4L,MT-ND5	1	Activation of blood cells	0% (0/1)
105- aortic aneurysm [ascending aorta] NA 22087	161	2.646	9	1	DAP3	7	MT-CO1,MT-CYB,MT-ND2,MT-ND3,MT-ND4,MT-ND4L,MT-ND5	1	Activation of leukocytes	0% (0/1)
105- aortic aneurysm [ascending aorta] NA 22087	162	2.646	9	1	DAP3	7	MT-CO1,MT-CYB,MT-ND2,MT-ND3,MT-ND4,MT-ND4L,MT-ND5	1	Activation of peripheral blood neutrophils	0% (0/1)
105- aortic aneurysm [ascending aorta] NA 22087	163	2.646	9	1	E. coli lipopolysaccharide	7	CCL2,CCN1,CXCL2,ICAM1,IL6,SELE,VCAM1	1	Adhesion of tumor cell lines	0% (0/1)
105- aortic aneurysm [ascending aorta] NA 22087	164	2.646	9	1	E. coli lipopolysaccharide	7	CCL2,CCN1,CXCL2,ICAM1,IL6,SELE,VCAM1	1	Recruitment of myeloid cells	0% (0/1)
105- aortic aneurysm [ascending aorta] NA 22087	165	2.646	9	1	E. coli lipopolysaccharide	7	CCL2,CCN1,CXCL2,ICAM1,IL6,SELE,VCAM1	1	Recruitment of phagocytes	0% (0/1)
105- aortic aneurysm [ascending aorta] NA 22087	166	2.646	9	1	ELAC2	7	MT-CO1,MT-CYB,MT-ND2,MT-ND3,MT-ND4,MT-ND4L,MT-ND5	1	Activation of granulocytes	0% (0/1)
105- aortic aneurysm [ascending aorta] NA 22087	167	2.646	9	1	ELAC2	7	MT-CO1,MT-CYB,MT-ND2,MT-ND3,MT-ND4,MT-ND4L,MT-ND5	1	Activation of peripheral blood neutrophils	0% (0/1)
105- aortic aneurysm [ascending aorta] NA 22087	168	2.646	9	1	F10	7	CCL2,CCN1,EGR1,ICAM1,IL6,SELE,VCAM1	1	Adhesion of tumor cell lines	100% (1/1)
105- aortic aneurysm [ascending aorta] NA 22087	169	2.646	9	1	F10	7	CCL2,CCN1,EGR1,ICAM1,IL6,SELE,VCAM1	1	Migration of cells	100% (1/1)
105- aortic aneurysm [ascending aorta] NA 22087	170	2.646	9	1	F10	7	CCL2,CCN1,EGR1,ICAM1,IL6,SELE,VCAM1	1	Vasculogenesis	0% (0/1)
105- aortic aneurysm [ascending aorta] NA 22087	171	2.646	9	1	GATA2	7	CCL2,CDC42,CXCL2,ICAM1,IL6,PECAM1,VCAM1	1	Migration of phagocytes	0% (0/1)
105- aortic aneurysm [ascending aorta] NA 22087	172	2.646	9	1	GSKJ4	7	MT-CO1,MT-CYB,MT-ND1,MT-ND2,MT-ND3,MT-ND4,MT-ND5	1	Inflammatory response	0% (0/1)
105- aortic aneurysm [ascending aorta] NA 22087	173	2.646	9	1	HBEGF	7	EGR1,GLUL,ITGB1,NRP1,RHOA,STAT3,VIM	1	Cell movement of endothelial cells	0% (0/1)
105- aortic aneurysm [ascending aorta] NA 22087	174	2.646	9	1	HBEGF	7	EGR1,GLUL,ITGB1,NRP1,RHOA,STAT3,VIM	1	Migration of endothelial cells	0% (0/1)
105- aortic aneurysm [ascending aorta] NA 22087	175	2.646	9	1	IL1 (family)	7	CCL2,CSF3,HMGB1,IL33,IL6,SELE,VCAM1	1	Activation of granulocytes	100% (1/1)
105- aortic aneurysm [ascending aorta] NA 22087	176	2.646	9	1	IL1R (family)	7	APP,CSF3,CXCL2,ICAM1,IL6,IL6ST,SELE	1	Cell movement of neutrophils	100% (1/1)
105- aortic aneurysm [ascending aorta] NA 22087	177	2.646	9	1	IL1R (family)	7	APP,CSF3,CXCL2,ICAM1,IL6,IL6ST,SELE	1	Inflammatory response	0% (0/1)
105- aortic aneurysm [ascending aorta] NA 22087	178	2.646	9	1	IL1R (family)	7	APP,CSF3,CXCL2,ICAM1,IL6,IL6ST,SELE	1	Recruitment of cells	100% (1/1)
105- aortic aneurysm [ascending aorta] NA 22087	179	2.646	9	1	IRF3	7	CCL2,ICAM1,IL33,IL6,NECTIN2,TNFSF10,VCAM1	1	Activation of myeloid cells	0% (0/1)
105- aortic aneurysm [ascending aorta] NA 22087	180	2.646	9	1	LEP	7	CCL2,CSF3,IL6,MT-CYB,MT-ND4,SELE,VCAM1	1	Activation of granulocytes	0% (0/1)
105- aortic aneurysm [ascending aorta] NA 22087	181	2.646	9	1	LEP	7	CCL2,ICAM1,IL6,PECAM1,RAC1,SELE,VCAM1	1	Adhesion of lymphatic system cells	0% (0/1)
105- aortic aneurysm [ascending aorta] NA 22087	182	2.646	9	1	LEP	7	CCL2,ICAM1,IL6,PECAM1,RAC1,SELE,VCAM1	1	Adhesion of lymphocytes	0% (0/1)
105- aortic aneurysm [ascending aorta] NA 22087	183	2.646	9	1	LEP	7	CCL2,ICAM1,IL6,PECAM1,RAC1,SELE,VCAM1	1	Adhesion of mononuclear leukocytes	0% (0/1)
105- aortic aneurysm [ascending aorta] NA 22087	184	2.646	9	1	LEP	7	CCL2,ICAM1,IL6,PECAM1,RAC1,SELE,VCAM1	1	Binding of lymphatic system cells	0% (0/1)
105- aortic aneurysm [ascending aorta] NA 22087	185	2.646	9	1	LEP	7	CCL2,ICAM1,IL6,PECAM1,RAC1,SELE,VCAM1	1	Binding of lymphocytes	0% (0/1)
105- aortic aneurysm [ascending aorta] NA 22087	186	2.646	9	1	LEP	7	CCL2,ICAM1,IL6,PECAM1,RAC1,SELE,VCAM1	1	Interaction of lymphocytes	0% (0/1)
105- aortic aneurysm [ascending aorta] NA 22087	187	2.646	9	1	LGALS3	7	CCL2,ICAM1,IL6,ITGB1,RAC1,SELE,VCAM1	1	Adhesion of lymphatic system cells	0% (0/1)
105- aortic aneurysm [ascending aorta] NA 22087	188	2.646	9	1	LGALS3	7	CCL2,ICAM1,IL6,ITGB1,RAC1,SELE,VCAM1	1	Adhesion of lymphocytes	0% (0/1)
105- aortic aneurysm [ascending aorta] NA 22087	189	2.646	9	1	LGALS3	7	CCL2,ICAM1,IL6,ITGB1,RAC1,SELE,VCAM1	1	Binding of lymphatic system cells	0% (0/1)
105- aortic aneurysm [ascending aorta] NA 22087	190	2.646	9	1	LGALS3	7	CCL2,ICAM1,IL6,ITGB1,RAC1,SELE,VCAM1	1	Binding of lymphocytes	0% (0/1)
105- aortic aneurysm [ascending aorta] NA 22087	191	2.646	9	1	LGALS3	7	CCL2,CDKN1A,CTNNB1,ENPP2,ITGB1,MYC,RAC1	1	Cell movement of fibroblasts	0% (0/1)
105- aortic aneurysm [ascending aorta] NA 22087	192	2.646	9	1	LGALS3	7	CCL2,ICAM1,IL6,ITGB1,RAC1,SELE,VCAM1	1	Interaction of lymphocytes	0% (0/1)
105- aortic aneurysm [ascending aorta] NA 22087	193	2.646	9	1	LIF	7	MT-CO1,MT-CYB,MT-ND2,MT-ND3,MT-ND4,MT-ND4L,MT-ND5	1	Activation of peripheral blood neutrophils	0% (0/1)
105- aortic aneurysm [ascending aorta] NA 22087	194	2.646	9	1	MAPK3	7	CTNNB1,EGR1,FOS,IL6,ITGB1,JUNB,SELE	1	Adhesion of tumor cell lines	0% (0/1)
105- aortic aneurysm [ascending aorta] NA 22087	195	2.646	9	1	NFKB1-RELA (complex)	7	CCL2,CSF3,ICAM1,IL6,MYC,SELE,VCAM1	1	Activation of blood cells	0% (0/1)
105- aortic aneurysm [ascending aorta] NA 22087	196	2.646	9	1	NFKB1-RELA (complex)	7	CCL2,CSF3,ICAM1,IL6,MYC,SELE,VCAM1	1	Activation of leukocytes	0% (0/1)
105- aortic aneurysm [ascending aorta] NA 22087	197	2.646	9	1	NFKB1-RELA (complex)	7	CCL2,CSF3,ICAM1,IL6,MYC,SELE,VCAM1	1	Migration of cells	0% (0/1)
105- aortic aneurysm [ascending aorta] NA 22087	198	2.646	9	1	NFKB1-RELA (complex)	7	CCL2,CSF3,ICAM1,IL6,MYC,SELE,VCAM1	1	Vasculogenesis	0% (0/1)
105- aortic aneurysm [ascending aorta] NA 22087	199	2.646	9	1	NQO1	7	MT-CO1,MT-CYB,MT-ND2,MT-ND3,MT-ND4,MT-ND4L,MT-ND5	1	Activation of peripheral blood neutrophils	0% (0/1)
105- aortic aneurysm [ascending aorta] NA 22087	200	2.646	9	1	PALMD	7	CCL2,CXCL2,ENO1,ICAM1,IL6,LDHA,MAP3K8	1	Cell viability	0% (0/1)
105- aortic aneurysm [ascending aorta] NA 22087	201	2.646	9	1	PKD1	7	CCN1,CDKN1A,CTNNB1,CXCL2,MYC,RHOA,WWTR1	1	Development of epithelial tissue	100% (1/1)
105- aortic aneurysm [ascending aorta] NA 22087	202	2.646	9	1	PKD1	7	CCN1,CTNNB1,MYC,NEDD9,NNMT,RHOA,WWTR1	1	Migration of carcinoma cell lines	0% (0/1)
105- aortic aneurysm [ascending aorta] NA 22087	203	2.646	9	1	PLG	7	CAV1,CCL2,CCN1,IL6,PECAM1,RAC1,RHOA	1	Invasion of cells	100% (1/1)
105- aortic aneurysm [ascending aorta] NA 22087	204	2.646	9	1	Ro31-8220	7	CCL2,ICAM1,IL6,ITGA5,ITGB1,TNFSF10,VCAM1	1	Activation of myeloid cells	0% (0/1)
105- aortic aneurysm [ascending aorta] NA 22087	205	2.646	9	1	Ro31-8220	7	CCL2,EGR1,ICAM1,IL6,ITGA5,ITGB1,VCAM1	1	Adhesion of tumor cell lines	100% (1/1)
105- aortic aneurysm [ascending aorta] NA 22087	206	2.646	9	1	SIRT3	7	MT-CO1,MT-CYB,MT-ND2,MT-ND3,MT-ND4,MT-ND4L,MT-ND5	1	Activation of peripheral blood neutrophils	0% (0/1)
105- aortic aneurysm [ascending aorta] NA 22087	207	2.646	9	1	SOCS3	7	CDKN1A,EGR1,FOS,IL6,IRF1,MYC,STAT3	1	Proliferation of smooth muscle cells	100% (1/1)
105- aortic aneurysm [ascending aorta] NA 22087	208	2.646	9	1	SREBF1	7	MT-CO1,MT-CYB,MT-ND2,MT-ND3,MT-ND4,MT-ND4L,MT-ND5	1	Activation of peripheral blood neutrophils	0% (0/1)
105- aortic aneurysm [ascending aorta] NA 22087	209	2.646	9	1	STAT3	7	MT-CO1,MT-CYB,MT-ND2,MT-ND3,MT-ND4,MT-ND4L,MT-ND5	1	Activation of peripheral blood neutrophils	0% (0/1)
105- aortic aneurysm [ascending aorta] NA 22087	210	2.646	9	1	STIM1	7	CDKN1A,FLT1,GPX1,IL6,ITGA5,KLF4,RPS19	1	Inflammatory response	100% (1/1)
105- aortic aneurysm [ascending aorta] NA 22087	211	2.646	9	1	STING1	7	CCL2,CXCL2,ICAM1,IFITM3,IL33,IL6,PLAT	1	Recruitment of leukocytes	100% (1/1)
105- aortic aneurysm [ascending aorta] NA 22087	212	2.646	9	1	Sn50 peptide	7	CXCL2,GJA1,HMGB1,ICAM1,IL6,RACK1,VCAM1	1	Interaction of tumor cell lines	100% (1/1)
105- aortic aneurysm [ascending aorta] NA 22087	213	2.646	9	1	TCF7L2	7	CDKN1A,CSF3,CTNNB1,EPAS1,FTH1,MYC,STAT3	1	Proliferation of hematopoietic cells	0% (0/1)
105- aortic aneurysm [ascending aorta] NA 22087	214	2.646	9	1	TCF7L2	7	CDKN1A,CSF3,CTNNB1,EPAS1,FTH1,MYC,STAT3	1	Proliferation of hematopoietic progenitor cells	0% (0/1)
105- aortic aneurysm [ascending aorta] NA 22087	215	2.646	9	1	TICAM1	7	CCL2,CXCL2,EGR1,ICAM1,IL6,SELE,VCAM1	1	Adhesion of tumor cell lines	0% (0/1)
105- aortic aneurysm [ascending aorta] NA 22087	216	2.646	9	1	TWNK	7	MT-CO1,MT-CYB,MT-ND2,MT-ND3,MT-ND4,MT-ND4L,MT-ND5	1	Activation of peripheral blood neutrophils	0% (0/1)
105- aortic aneurysm [ascending aorta] NA 22087	217	2.646	9	1	actinonin	7	MT-CO1,MT-CYB,MT-ND2,MT-ND3,MT-ND4,MT-ND4L,MT-ND5	1	Activation of peripheral blood neutrophils	0% (0/1)
105- aortic aneurysm [ascending aorta] NA 22087	218	2.646	9	1	aldosterone	7	CCL2,FABP4,FOS,ICAM1,IL6,LGALS3,VCAM1	1	Cell movement of granulocytes	0% (0/1)
105- aortic aneurysm [ascending aorta] NA 22087	219	2.646	9	1	carrageenan	7	CXCL2,EGR1,FOS,FOSL2,ICAM1,IL6,JUNB	1	Cell movement	100% (1/1)
105- aortic aneurysm [ascending aorta] NA 22087	220	2.646	9	1	epigallocatechin-gallate	7	APP,CCL2,CSF3,HMGB1,ICAM1,IL1R1,IL6	1	Chemotaxis of granulocytes	100% (1/1)
105- aortic aneurysm [ascending aorta] NA 22087	221	2.646	9	1	leukotriene C4	7	APP,CCL2,EGR1,EGR3,FOS,ICAM1,VCAM1	1	Binding of tumor cell lines	0% (0/1)
105- aortic aneurysm [ascending aorta] NA 22087	222	2.646	9	1	leukotriene C4	7	APP,CCL2,EGR1,EGR3,FOS,ICAM1,VCAM1	1	Migration of cells	0% (0/1)
105- aortic aneurysm [ascending aorta] NA 22087	223	2.646	9	1	miR-124-3p (and other miRNAs w/seed AAGGCAC)	7	CAV1,CCL2,EGR1,IQGAP1,ITGB1,MYH9,STAT3	1	Growth of neurites	100% (1/1)
105- aortic aneurysm [ascending aorta] NA 22087	224	2.646	9	1	miR-17-5p (and other miRNAs w/seed AAAGUGC)	7	BMPR2,CCN1,IL6,RHOA,STAT3,TXNIP,VIM	1	Migration of lung cancer cell lines	100% (1/1)
105- aortic aneurysm [ascending aorta] NA 22087	225	2.646	9	1	mtRNase P	7	MT-CO1,MT-CYB,MT-ND2,MT-ND3,MT-ND4,MT-ND4L,MT-ND5	1	Activation of blood cells	0% (0/1)
105- aortic aneurysm [ascending aorta] NA 22087	226	2.646	9	1	mtRNase P	7	MT-CO1,MT-CYB,MT-ND2,MT-ND3,MT-ND4,MT-ND4L,MT-ND5	1	Activation of leukocytes	0% (0/1)
105- aortic aneurysm [ascending aorta] NA 22087	227	2.646	9	1	mtRNase P	7	MT-CO1,MT-CYB,MT-ND2,MT-ND3,MT-ND4,MT-ND4L,MT-ND5	1	Activation of peripheral blood neutrophils	0% (0/1)
105- aortic aneurysm [ascending aorta] NA 22087	228	2.646	9	1	tyrphostin AG490	7	CCL2,CXCL2,FOS,HMGB1,ICAM1,IL6,STAT3	1	Recruitment of leukocytes	0% (0/1)
104- aortic aneurysm [ascending aorta] NA 22086	174	2.646	9	1	2-bromoethylamine	7	ADAMTS1,ANXA2,CD44,CLU,IER3,LGALS3,MYC	1	Cell proliferation of breast cancer cell lines	0% (0/1)
104- aortic aneurysm [ascending aorta] NA 22086	175	2.646	9	1	2-bromoethylamine	7	ANXA2,CD44,CLU,LGALS3,MYC,S100A10,STING1	1	Colony formation	0% (0/1)
104- aortic aneurysm [ascending aorta] NA 22086	176	2.646	9	1	BMP10	7	ENG,FGF2,FN1,ICAM1,SELE,VCAM1,VCAN	1	Attachment of cells	0% (0/1)
104- aortic aneurysm [ascending aorta] NA 22086	177	2.646	9	1	CAT	7	CCL2,FN1,IL6,PTGS2,SERPINE1,TIMP1,VCAM1	1	Migration of phagocytes	100% (1/1)
104- aortic aneurysm [ascending aorta] NA 22086	178	2.646	9	1	COLLAGENASE (family)	7	CEBPD,CXCL12,EGR1,IL6,JUN,SELP,STAT3	1	Growth of vessel	0% (0/1)
104- aortic aneurysm [ascending aorta] NA 22086	179	2.646	9	1	EXT1	7	CD44,CEBPD,FN1,MYC,SNAI1,VIM,ZEB1	1	Invasion of tumor cell lines	100% (1/1)
104- aortic aneurysm [ascending aorta] NA 22086	180	2.646	9	1	F10	7	CCL2,CCN1,CCN2,ICAM1,IL6,SELE,VCAM1	1	Cell movement of leukocytes	100% (1/1)
104- aortic aneurysm [ascending aorta] NA 22086	181	2.646	9	1	Go6983	7	CCN2,CD36,FLT1,PRDX1,PTGS2,SCARB1,SNAI1	1	Organismal death	0% (0/1)
104- aortic aneurysm [ascending aorta] NA 22086	182	2.646	9	1	IGFBP2	7	FN1,ITGA5,ITGA6,MYC,NEDD9,POSTN,STAT3	1	Migration of carcinoma cell lines	0% (0/1)
104- aortic aneurysm [ascending aorta] NA 22086	183	2.646	9	1	KLF6	7	CD44,CXCL2,ICAM1,IL6,ITGA5,STAT3,TGFB1	1	Binding of fibroblast cell lines	0% (0/1)
104- aortic aneurysm [ascending aorta] NA 22086	184	2.646	9	1	MKNK1	7	CCN1,CLU,MYC,SERPINH1,SPARC,TXNIP,VIM	1	Migration of carcinoma cell lines	0% (0/1)
104- aortic aneurysm [ascending aorta] NA 22086	185	2.646	9	1	NFKB (family)	7	CXCL12,FN1,ICAM1,IL6,SELE,TGM2,VCAM1	1	Attachment of cells	0% (0/1)
104- aortic aneurysm [ascending aorta] NA 22086	186	2.646	9	1	Ni2	7	CCL2,CX3CL1,CXCL2,ICAM1,IL6,NDRG1,VCAM1	1	Angiogenesis	0% (0/1)
104- aortic aneurysm [ascending aorta] NA 22086	187	2.646	9	1	Ni2	7	CCL2,CX3CL1,CXCL2,ICAM1,IL6,NDRG1,VCAM1	1	Cell movement of blood cells	0% (0/1)
104- aortic aneurysm [ascending aorta] NA 22086	188	2.646	9	1	Ni2	7	CCL2,CX3CL1,CXCL2,ICAM1,IL6,NDRG1,VCAM1	1	Cell movement of leukocytes	0% (0/1)
104- aortic aneurysm [ascending aorta] NA 22086	189	2.646	9	1	Ni2	7	CCL2,CX3CL1,CXCL2,ICAM1,IL6,NDRG1,VCAM1	1	Cell movement of myeloid cells	0% (0/1)
104- aortic aneurysm [ascending aorta] NA 22086	190	2.646	9	1	Ni2	7	CCL2,CX3CL1,CXCL2,ICAM1,IL6,NDRG1,VCAM1	1	Cell movement of phagocytes	0% (0/1)
104- aortic aneurysm [ascending aorta] NA 22086	191	2.646	9	1	Ni2	7	CCL2,CX3CL1,CXCL2,ICAM1,IL6,NDRG1,VCAM1	1	Leukocyte migration	0% (0/1)
104- aortic aneurysm [ascending aorta] NA 22086	192	2.646	9	1	Ni2	7	CCL2,CX3CL1,CXCL2,ICAM1,IL6,NDRG1,VCAM1	1	Migration of blood cells	0% (0/1)
104- aortic aneurysm [ascending aorta] NA 22086	193	2.646	9	1	OSM	7	CXCL2,FN1,ICAM1,IL6,LDLR,STAT3,VIM	1	Binding of fibroblast cell lines	0% (0/1)
104- aortic aneurysm [ascending aorta] NA 22086	194	2.646	9	1	PDCD4	7	IL6,JUN,MYC,PTGS2,SNAI1,VEGFC,YBX1	1	Cell transformation	100% (1/1)
104- aortic aneurysm [ascending aorta] NA 22086	195	2.646	9	1	PDCD4	7	IL6,JUN,MYC,PTGS2,SNAI1,VEGFC,YBX1	1	Neoplasia of cells	100% (1/1)
104- aortic aneurysm [ascending aorta] NA 22086	196	2.646	9	1	PKD1	7	CCN1,CCN2,CDKN1A,FOXO1,HBEGF,MYC,TNS1	1	Cell movement of connective tissue cells	0% (0/1)
104- aortic aneurysm [ascending aorta] NA 22086	197	2.646	9	1	POU2F2	7	DEPP1,EBF1,IL6,JUN,MYC,STAT3,TIMP2	1	Cell viability	100% (1/1)
104- aortic aneurysm [ascending aorta] NA 22086	198	2.646	9	1	PRMT1	7	FN1,HSP90AA1,KLF4,SERPINE1,SNAI1,VIM,ZEB1	1	Invasion of carcinoma cell lines	100% (1/1)
104- aortic aneurysm [ascending aorta] NA 22086	199	2.646	9	1	PRMT1	7	FN1,HSP90AA1,KLF4,SERPINE1,SNAI1,VIM,ZEB1	1	Migration of carcinoma cell lines	100% (1/1)
104- aortic aneurysm [ascending aorta] NA 22086	200	2.646	9	1	PTAFR	7	IL6,MCAM,MYC,PTGS2,SNAI1,VIM,ZEB1	1	Invasion of breast cancer cell lines	0% (0/1)
104- aortic aneurysm [ascending aorta] NA 22086	201	2.646	9	1	SORL1	7	CXCL12,EFNA1,ENG,FN1,ICAM1,TGFB1,TGM2	1	Organization of actin cytoskeleton	0% (0/1)
104- aortic aneurysm [ascending aorta] NA 22086	202	2.646	9	1	STAT3	7	CCN2,CD44,ENTPD1,ICAM1,IL1R1,IL6,MYC	1	Increased Levels of Creatinine	0% (0/1)
104- aortic aneurysm [ascending aorta] NA 22086	203	2.646	9	1	TCF/LEF (family)	7	FN1,IL6,JUN,MYC,PTGS2,SERPINE1,VIM	1	Migration of carcinoma cell lines	0% (0/1)
104- aortic aneurysm [ascending aorta] NA 22086	204	2.646	9	1	USP36	7	CCN1,CCN2,MYC,PTGS2,SNAI1,TXN,WWTR1	1	Cell proliferation of tumor cell lines	100% (1/1)
104- aortic aneurysm [ascending aorta] NA 22086	205	2.646	9	1	USP36	7	CCN1,CCN2,MYC,PTGS2,SNAI1,TXN,WWTR1	1	Migration of cells	100% (1/1)
104- aortic aneurysm [ascending aorta] NA 22086	206	2.646	9	1	anakinra	7	CCL2,CXCL12,ICAM1,IL6,PTGS2,SELE,VCAM1	1	Vasculogenesis	0% (0/1)
104- aortic aneurysm [ascending aorta] NA 22086	207	2.646	9	1	baicalein	7	CCL2,ICAM1,IL6,JUN,KDR,PTGS2,VCAM1	1	Cell viability	100% (1/1)
104- aortic aneurysm [ascending aorta] NA 22086	208	2.646	9	1	baicalein	7	CCL2,ICAM1,IL6,JUN,KDR,PTGS2,VCAM1	1	Chemotaxis	0% (0/1)
104- aortic aneurysm [ascending aorta] NA 22086	209	2.646	9	1	baicalein	7	CCL2,ICAM1,IL6,JUN,KDR,PTGS2,VCAM1	1	Homing of cells	0% (0/1)
104- aortic aneurysm [ascending aorta] NA 22086	210	2.646	9	1	baicalein	7	CCL2,ICAM1,IL6,JUN,KDR,PTGS2,VCAM1	1	Migration of cells	100% (1/1)
104- aortic aneurysm [ascending aorta] NA 22086	211	2.646	9	1	baicalein	7	CCL2,ICAM1,IL6,JUN,KDR,PTGS2,VCAM1	1	Vasculogenesis	100% (1/1)
104- aortic aneurysm [ascending aorta] NA 22086	212	2.646	9	1	ceruletide	7	ANXA2,CXCL2,IFNG,IL6,MYH9,RTN4,SELP	1	Adhesion of tumor cell lines	0% (0/1)
104- aortic aneurysm [ascending aorta] NA 22086	213	2.646	9	1	ceruletide	7	CXCL2,IFNG,IL33,IL6,PTGS2,RTN4,SELP	1	Recruitment of phagocytes	0% (0/1)
104- aortic aneurysm [ascending aorta] NA 22086	214	2.646	9	1	cisplatin	7	CD44,IL6,ITGA6,LGALS3,MCAM,SERPINE1,TGFB1	1	Binding of melanoma cell lines	0% (0/1)
104- aortic aneurysm [ascending aorta] NA 22086	215	2.646	9	1	gentamicin C	7	ADAMTS1,ANXA2,CD44,CLU,IER3,LGALS3,MYC	1	Cell proliferation of breast cancer cell lines	0% (0/1)
104- aortic aneurysm [ascending aorta] NA 22086	216	2.646	9	1	hexachlorobenzene	7	ANXA2,CD44,CLU,IER3,ITGB4,LGALS3,MYC	1	Cell proliferation of breast cancer cell lines	0% (0/1)
104- aortic aneurysm [ascending aorta] NA 22086	217	2.646	9	1	hexachlorobenzene	7	ANXA2,CD44,CLU,ITGB4,LGALS3,MYC,S100A10	1	Colony formation	0% (0/1)
104- aortic aneurysm [ascending aorta] NA 22086	218	2.646	9	1	metformin	7	CCN2,CXCL12,FN1,IL6,ITGA6,TGFB1,VWF	1	Attachment of cells	0% (0/1)
104- aortic aneurysm [ascending aorta] NA 22086	219	2.646	9	1	mir-1 (includes others)	7	CCL2,CXCL12,FN1,GJA1,IL6,MET,VEGFC	1	Proliferation of neuronal cells	0% (0/1)
104- aortic aneurysm [ascending aorta] NA 22086	220	2.646	9	1	mir-802	7	CXCL12,EFNA1,FGF2,RAC1,VEGFC,VIM,ZEB1	1	Migration of carcinoma cell lines	0% (0/1)
104- aortic aneurysm [ascending aorta] NA 22086	221	2.646	9	1	phenylbutazone	7	ADAMTS1,ANXA2,CD44,CLU,IER3,ITGB4,LGALS3	1	Cell proliferation of breast cancer cell lines	0% (0/1)
104- aortic aneurysm [ascending aorta] NA 22086	222	2.646	9	1	telmisartan	7	CCL2,CCN1,CCN2,ICAM1,IL6,PTGS2,TGFB1	1	Cell movement of blood cells	100% (1/1)
104- aortic aneurysm [ascending aorta] NA 22086	223	2.646	9	1	telmisartan	7	CCL2,CCN1,CCN2,ICAM1,IL6,PTGS2,TGFB1	1	Cell movement of leukocytes	100% (1/1)
104- aortic aneurysm [ascending aorta] NA 22086	224	2.646	9	1	telmisartan	7	CCL2,CCN1,CCN2,ICAM1,IL6,PTGS2,TGFB1	1	Leukocyte migration	100% (1/1)
104- aortic aneurysm [ascending aorta] NA 22086	225	2.646	9	1	telmisartan	7	CCL2,CCN1,CCN2,ICAM1,IL6,PTGS2,TGFB1	1	Migration of blood cells	100% (1/1)
104- aortic aneurysm [ascending aorta] NA 22086	226	2.646	9	1	tetrabromobisphenol A	7	CCL2,CCN2,IFNG,SERPINH1,SNAI1,TGFB1,TGFBR2	1	Fibrogenesis	0% (0/1)
104- aortic aneurysm [ascending aorta] NA 22086	227	2.646	9	1	zeaxanthin dipalmitate	7	CCN1,FGF2,NUPR1,STAT3,TGM2,VIM,WWTR1	1	Migration of carcinoma cell lines	0% (0/1)
101- aortic aneurysm [ascending aorta] NA 22083	93	2.646	9	1	BANF1	7	BAG3,CAV1,CCL2,IL6,MET,STAT3,VEGFA	1	Assembly of organelle	0% (0/1)
101- aortic aneurysm [ascending aorta] NA 22083	94	2.646	9	1	BANF1	7	BAG3,CAV1,CCL2,IL6,MET,STAT3,VEGFA	1	Cell movement of breast cancer cell lines	0% (0/1)
101- aortic aneurysm [ascending aorta] NA 22083	95	2.646	9	1	BANF1	7	BAG3,CAV1,CCL2,IL6,MET,STAT3,VEGFA	1	Migration of breast cancer cell lines	0% (0/1)
101- aortic aneurysm [ascending aorta] NA 22083	96	2.646	9	1	COL18A1	7	CCL2,F2R,ICAM1,KDR,PECAM1,SELP,VEGFA	1	Adhesion of vascular endothelial cells	0% (0/1)
101- aortic aneurysm [ascending aorta] NA 22083	97	2.646	9	1	EBI3	7	ENTPD1,HLA-A,HLA-DMA,HLA-DRA,ICAM1,IRF1,MYC	1	Hematopoiesis of mononuclear leukocytes	0% (0/1)
101- aortic aneurysm [ascending aorta] NA 22083	98	2.646	9	1	EBI3	7	ENTPD1,HLA-A,HLA-DMA,HLA-DRA,ICAM1,IRF1,MYC	1	Lymphopoiesis	0% (0/1)
101- aortic aneurysm [ascending aorta] NA 22083	99	2.646	9	1	F10	7	CCL2,CCN1,CCN2,EGR1,ICAM1,IL6,VEGFA	1	Microtubule dynamics	0% (0/1)
101- aortic aneurysm [ascending aorta] NA 22083	100	2.646	9	1	F10	7	CCL2,CCN2,ICAM1,IL6,SELE,VCAM1,VEGFA	1	Migration of mononuclear leukocytes	0% (0/1)
101- aortic aneurysm [ascending aorta] NA 22083	101	2.646	9	1	FGF8	7	CCL2,CSF3,CTNNB1,MDK,NES,SHC1,SPARC	1	Migration of tumor cell lines	100% (1/1)
101- aortic aneurysm [ascending aorta] NA 22083	102	2.646	9	1	IL17RA	7	CD36,CSF3,CXCL12,CXCL2,IL6,SELE,SELP	1	Cell movement of leukocytes	100% (1/1)
101- aortic aneurysm [ascending aorta] NA 22083	103	2.646	9	1	IL17RA	7	CD36,CSF3,CXCL12,CXCL2,IL6,SELE,SELP	1	Cell movement of neutrophils	100% (1/1)
101- aortic aneurysm [ascending aorta] NA 22083	104	2.646	9	1	IL17RA	7	CD36,CSF3,CXCL12,CXCL2,IL6,SELE,SELP	1	Recruitment of cells	100% (1/1)
101- aortic aneurysm [ascending aorta] NA 22083	105	2.646	9	1	JAK1	7	CCL2,CD40,CSF3,ENPP2,ICAM1,ID1,STAT3	1	Cell movement of endothelial cells	0% (0/1)
101- aortic aneurysm [ascending aorta] NA 22083	106	2.646	9	1	LGALS3	7	CCL2,ICAM1,IL6,ITGB1,RAC1,SELE,VCAM1	1	Binding of lymphocytes	0% (0/1)
101- aortic aneurysm [ascending aorta] NA 22083	107	2.646	9	1	LGALS3	7	CCL2,ICAM1,IL6,ITGB1,RAC1,SELE,VCAM1	1	Binding of mononuclear leukocytes	100% (1/1)
101- aortic aneurysm [ascending aorta] NA 22083	108	2.646	9	1	LGALS3	7	CCL2,CDKN1A,CTNNB1,ENPP2,ITGB1,MYC,RAC1	1	Cell movement of fibroblasts	0% (0/1)
101- aortic aneurysm [ascending aorta] NA 22083	109	2.646	9	1	LGALS3	7	CCL2,ICAM1,IL6,ITGB1,RAC1,SELE,VCAM1	1	Interaction of lymphocytes	0% (0/1)
101- aortic aneurysm [ascending aorta] NA 22083	110	2.646	9	1	LGALS3	7	CCL2,ICAM1,IL6,ITGB1,RAC1,SELE,VCAM1	1	Interaction of mononuclear leukocytes	100% (1/1)
101- aortic aneurysm [ascending aorta] NA 22083	111	2.646	9	1	LY294002	7	ATF3,CCN2,CSF3,IL6,MEF2C,POSTN,VEGFA	1	Increased Levels of Alkaline Phosphatase	0% (0/1)
101- aortic aneurysm [ascending aorta] NA 22083	112	2.646	9	1	MKNK1	7	CCN1,ETS1,ISG15,MYC,SERPINH1,SPARC,TXNIP	1	Migration of carcinoma cell lines	0% (0/1)
101- aortic aneurysm [ascending aorta] NA 22083	113	2.646	9	1	NFKB (family)	7	CCL2,CXCL12,ICAM1,IL6,ITGB1,SELE,VCAM1	1	Binding of lymphocytes	0% (0/1)
101- aortic aneurysm [ascending aorta] NA 22083	114	2.646	9	1	NFKB (family)	7	CCL2,CXCL12,ICAM1,IL6,ITGB1,SELE,VCAM1	1	Interaction of lymphocytes	0% (0/1)
101- aortic aneurysm [ascending aorta] NA 22083	115	2.646	9	1	RETN	7	CCL2,CX3CL1,ICAM1,IL6,SELE,SELP,VCAM1	1	Binding of lymphocytes	0% (0/1)
101- aortic aneurysm [ascending aorta] NA 22083	116	2.646	9	1	RETN	7	CCL2,CX3CL1,ICAM1,IL6,SELE,SELP,VCAM1	1	Binding of mononuclear leukocytes	0% (0/1)
101- aortic aneurysm [ascending aorta] NA 22083	117	2.646	9	1	RETN	7	CCL2,CX3CL1,ICAM1,IL6,SELE,SELP,VCAM1	1	Interaction of lymphocytes	0% (0/1)
101- aortic aneurysm [ascending aorta] NA 22083	118	2.646	9	1	RETN	7	CCL2,CX3CL1,ICAM1,IL6,SELE,SELP,VCAM1	1	Interaction of mononuclear leukocytes	0% (0/1)
101- aortic aneurysm [ascending aorta] NA 22083	119	2.646	9	1	TICAM1	7	EGR1,ICAM1,IL6,JAG1,RHOB,SELE,VCAM1	1	Attachment of cells	0% (0/1)
101- aortic aneurysm [ascending aorta] NA 22083	120	2.646	9	1	aspirin	7	APP,CCL2,ICAM1,IL6,ITGA6,PECAM1,VCAM1	1	Interaction of lymphoma cell lines	0% (0/1)
101- aortic aneurysm [ascending aorta] NA 22083	121	2.646	9	1	leukotriene C4	7	APP,CCL2,EGR1,EGR3,ICAM1,SELP,VCAM1	1	Binding of tumor cell lines	0% (0/1)
101- aortic aneurysm [ascending aorta] NA 22083	122	2.646	9	1	lysophosphatidylinositol	7	ANGPT2,CCL2,CD36,CX3CL1,ICAM1,IL33,SELE	1	Binding of myeloid cells	0% (0/1)
101- aortic aneurysm [ascending aorta] NA 22083	123	2.646	9	1	miR-182-5p (and other miRNAs w/seed UUGGCAA)	7	CTTN,FOXO1,IFITM1,ISG15,ITGB1,RAC1,SLFN5	1	Invasion of tumor cell lines	0% (0/1)
101- aortic aneurysm [ascending aorta] NA 22083	124	2.646	9	1	miR-338-3p (miRNAs w/seed CCAGCAU)	7	COL4A1,COL4A2,IL6,PLEC,SPARC,TGFBR2,VCAN	1	Advanced malignant tumor	100% (1/1)
101- aortic aneurysm [ascending aorta] NA 22083	125	2.646	9	1	miR-338-3p (miRNAs w/seed CCAGCAU)	7	COL4A1,COL4A2,IL6,PLEC,SPARC,TGFBR2,VCAN	1	Metastasis of cells	0% (0/1)
101- aortic aneurysm [ascending aorta] NA 22083	126	2.646	9	1	miR-338-3p (miRNAs w/seed CCAGCAU)	7	COL4A1,COL4A2,IL6,PLEC,SPARC,TGFBR2,VCAN	1	Metastasis of tumor cell lines	0% (0/1)
101- aortic aneurysm [ascending aorta] NA 22083	127	2.646	9	1	miR-338-3p (miRNAs w/seed CCAGCAU)	7	COL4A1,COL4A2,IL6,PLEC,SPARC,TGFBR2,VCAN	1	Neoplasia of tumor cell lines	0% (0/1)
101- aortic aneurysm [ascending aorta] NA 22083	128	2.646	9	1	miR-34a-5p (and other miRNAs w/seed GGCAGUG)	7	CTNNB1,ICAM1,KLF4,MET,MYC,MYH9,VEGFA	1	Migration of carcinoma cell lines	100% (1/1)
101- aortic aneurysm [ascending aorta] NA 22083	129	2.646	9	1	pimagedine	7	CAV1,CCN2,CFLAR,COL4A1,GADD45B,IL6,VEGFA	1	Apoptosis of tumor cell lines	100% (1/1)
101- aortic aneurysm [ascending aorta] NA 22083	130	2.646	9	1	pimagedine	7	CAV1,CCN2,CFLAR,COL4A1,GADD45B,IL6,VEGFA	1	Cell death of tumor cell lines	100% (1/1)
101- aortic aneurysm [ascending aorta] NA 22083	131	2.646	9	1	zeaxanthin dipalmitate	7	CCL2,CCN1,FGF2,NUPR1,STAT3,TGM2,WWTR1	1	Cell movement of carcinoma cell lines	0% (0/1)
101- aortic aneurysm [ascending aorta] NA 22083	132	2.646	9	1	zeaxanthin dipalmitate	7	ADAMTS1,ATF3,CCL2,CCN1,EGR1,FGF2,STAT3	1	Migration of vascular cells	0% (0/1)
100- aortic aneurysm [ascending aorta] NA 22082	54	2.646	9	1	5-O-mycolyl-beta-araf-(1->2)-5-O-mycolyl-alpha-araf-(1->1')-glycerol	7	CD44,CXCL1,CXCL2,CXCL3,CXCL8,IL1B,TNF	1	Accumulation of neutrophils	0% (0/1)
100- aortic aneurysm [ascending aorta] NA 22082	55	2.646	9	1	CCL20	7	C3AR1,CYBB,IL1B,ITGAM,NLRP3,OLR1,SYK	1	Generation of reactive oxygen species	0% (0/1)
100- aortic aneurysm [ascending aorta] NA 22082	56	2.646	9	1	GPS2	7	CCL3L3,CCL4,CXCL8,IL1B,SGK1,TNF,WIPF1	1	Degranulation of cells	0% (0/1)
100- aortic aneurysm [ascending aorta] NA 22082	57	2.646	9	1	Klrk1	7	CCL3L3,CCL4,IL10,IRF8,PRDM1,SPP1,TNF	1	Cellular homeostasis	100% (1/1)
100- aortic aneurysm [ascending aorta] NA 22082	58	2.646	9	1	L2HGDH	7	CCL3L3,CCL4,CYBB,DDIT4,HIF1A,IL1B,TNF	1	Cell movement of antigen presenting cells	0% (0/1)
100- aortic aneurysm [ascending aorta] NA 22082	59	2.646	9	1	NCR2	7	CCL20,CCL4,NR4A2,NR4A3,PTGS2,TNF,TYROBP	1	Activation of leukocytes	100% (1/1)
100- aortic aneurysm [ascending aorta] NA 22082	60	2.646	9	1	PIK3CD	7	BCL2,CCL3,CXCL8,MAF,PRDM1,TGFB1,TNF	1	Differentiation of mononuclear leukocytes	100% (1/1)
100- aortic aneurysm [ascending aorta] NA 22082	61	2.646	9	1	PIK3CD	7	BCL2,CCL3,CXCL8,MAF,PRDM1,TGFB1,TNF	1	Leukopoiesis	100% (1/1)
100- aortic aneurysm [ascending aorta] NA 22082	62	2.646	9	1	adavosertib	7	BCL2,CCL20,CCL8,CXCL8,IL10,PLAUR,TNF	1	Homing of mononuclear leukocytes	0% (0/1)
100- aortic aneurysm [ascending aorta] NA 22082	63	2.646	9	1	estriol	7	CCL3L3,CCL4,CXCL3,IL10,IL1B,ITGB2,TNF	1	Degranulation of leukocytes	0% (0/1)
105- aortic aneurysm [ascending aorta] NA 22087	229	2.598	14	1	BAPTA-AM	12	CCL2,CDKN1A,CXCL2,EGR1,FLT1,FOS,ICAM1,IL1R1,IL6,SELE,SOCS3,VCAM1	1	Arteriosclerosis	0% (0/1)
105- aortic aneurysm [ascending aorta] NA 22087	230	2.598	14	1	BAPTA-AM	12	CCL2,CDKN1A,CXCL2,EGR1,FLT1,FOS,ICAM1,IL1R1,IL6,SELE,SOCS3,VCAM1	1	Atherosclerosis	0% (0/1)
105- aortic aneurysm [ascending aorta] NA 22087	231	2.598	14	1	D-glucose	12	ENPP2,HMGB1,HSPA5,ICAM1,IL6,ITGB1,LDHA,NAMPT,PDK1,RAC1,SELE,TGM2	1	Polarization of leukocytes	0% (0/1)
104- aortic aneurysm [ascending aorta] NA 22086	228	2.598	14	1	AGT	12	CXCL12,EDNRB,FN1,GAS6,IFNG,ITGA5,ITGB4,RAC1,SPARC,TFPI,VCAM1,VIM	1	Cell spreading of tumor cell lines	0% (0/1)
104- aortic aneurysm [ascending aorta] NA 22086	229	2.598	14	1	silibinin	12	CD44,CDKN1A,FLT1,FN1,IL6,KLF4,MYC,NFKBIA,PTGS2,SNAI1,TIMP2,ZEB1	1	Growth of organism	0% (0/1)
104- aortic aneurysm [ascending aorta] NA 22086	230	2.598	14	1	sphingosine-1-phosphate	12	CD44,CXCL2,ENPP2,FN1,ICAM1,IL6,NRP1,PTGS2,SERPINE1,SPHK1,TGFB1,VEGFC	1	Invasion of tumor cells	0% (0/1)
101- aortic aneurysm [ascending aorta] NA 22083	133	2.598	14	1	TLR3	12	CCL2,CD40,CSF3,CX3CL1,ICAM1,IL33,IL6,ISG15,JAG1,MAP3K8,SELE,SOCS3	1	Polarization of cells	0% (0/1)
105- aortic aneurysm [ascending aorta] NA 22087	232	2.556	32	1	FMR1	30	RPL11,RPL13,RPL13A,RPL19,RPL3,RPL31,RPL37,RPL37A,RPL5,RPL7,RPL7A,RPL9,RPLP0,RPS11,RPS12,RPS13,RPS14,RPS15A,RPS16,RPS17,RPS18,RPS19,RPS21,RPS24,RPS27A,RPS28,RPS29,RPS4Y1,RPS5,RPS7	1	Cell death of osteosarcoma cells	0% (0/1)
106- aortic aneurysm [ascending aorta] NA 22088	170	2.53	12	1	8-bromo-cAMP	10	APP,CDC42,CDKN1A,CEBPB,GSTP1,HIF1A,LEPR,PXN,SCARB1,TNFRSF10B	1	Engulfment of antigen presenting cells	0% (0/1)
106- aortic aneurysm [ascending aorta] NA 22088	171	2.53	12	1	8-bromo-cAMP	10	APP,CDC42,CDKN1A,CEBPB,GSTP1,HIF1A,LEPR,PXN,SCARB1,TNFRSF10B	1	Engulfment of leukocytes	0% (0/1)
106- aortic aneurysm [ascending aorta] NA 22088	172	2.53	12	1	8-bromo-cAMP	10	APP,CDKN1A,CEBPB,HIF1A,IL6,IL6ST,LEPR,PXN,SCARB1,STAT3	1	Response of macrophages	0% (0/1)
106- aortic aneurysm [ascending aorta] NA 22088	173	2.53	12	1	IFNAR (family)	10	B2M,CCL2,CD74,HLA-A,IFI16,IFNGR1,IL6,IRF1,TAPBP,TNFSF10	1	Hematopoiesis of mononuclear leukocytes	100% (1/1)
106- aortic aneurysm [ascending aorta] NA 22088	174	2.53	12	1	SRC	10	CCL2,FOS,IL6,JUN,MCL1,MYC,PTGS2,STAT3,VCAM1,VEGFC	1	Cell viability of tumor cells	0% (0/1)
106- aortic aneurysm [ascending aorta] NA 22088	175	2.53	12	1	TLR4	10	APP,CCL2,CSF3,CXCL2,ICAM1,IL6,SELE,SELP,SPHK1,VCAM1	1	Chemotaxis of phagocytes	100% (1/1)
106- aortic aneurysm [ascending aorta] NA 22088	176	2.53	12	1	salmonella minnesota R595 lipopolysaccharides	10	CCL2,FOS,HLA-DPA1,HLA-DPB1,HLA-DRA,ICAM1,IL6,IRF1,NFKBIA,NFKBIZ	1	Activation of mononuclear leukocytes	0% (0/1)
105- aortic aneurysm [ascending aorta] NA 22087	233	2.53	12	1	E. coli B5 lipopolysaccharide	10	ADAMTS1,CCL2,ICAM1,IL6,JUNB,PRDM1,SELE,STAT3,TGFBR2,TGFBR3	1	Formation of blood vessel	0% (0/1)
105- aortic aneurysm [ascending aorta] NA 22087	234	2.53	12	1	E. coli B5 lipopolysaccharide	10	ADAMTS1,CCL2,ICAM1,IL6,JUNB,PRDM1,SELE,STAT3,TGFBR2,TGFBR3	1	Formation of vessel	0% (0/1)
105- aortic aneurysm [ascending aorta] NA 22087	235	2.53	12	1	F2	10	CCL2,CCN1,CLU,FLT1,ITGB1,LMCD1,MYC,RAC1,RHOA,THBD	1	Pulmonary metastasis	100% (1/1)
105- aortic aneurysm [ascending aorta] NA 22087	236	2.53	12	1	LGALS3	10	CCL2,CXCL2,ICAM1,IL6,ITGA6,ITGB1,RAC1,SELE,SOCS3,VCAM1	1	Migration of myeloid cells	100% (1/1)
105- aortic aneurysm [ascending aorta] NA 22087	237	2.53	12	1	MRTFB	10	CCN1,CD151,FLNA,ID1,ITGA6,ITGB1,MYH9,NFKBIZ,POSTN,S1PR1	1	Cell movement of myeloid cells	0% (0/1)
105- aortic aneurysm [ascending aorta] NA 22087	238	2.53	12	1	RUNX3	10	BCL2L11,CCN1,CD79A,CDKN1A,GNAQ,IL6ST,MYC,NUAK1,VIM,VWF	1	Activation of cells	0% (0/1)
104- aortic aneurysm [ascending aorta] NA 22086	231	2.53	12	1	FGF10	10	ANXA2,LDLR,PERP,PTGS2,S100A13,S100A6,SNAI1,TGFB1,TIMP3,TMOD3	1	Organismal death	100% (1/1)
104- aortic aneurysm [ascending aorta] NA 22086	232	2.53	12	1	PEAR1	10	COL4A1,COL4A2,ELN,FN1,FSTL1,ITGA5,POSTN,SPARC,TIMP1,VCAN	1	Organismal death	0% (0/1)
104- aortic aneurysm [ascending aorta] NA 22086	233	2.53	12	1	aldosterone	10	CCL2,CCN2,FN1,ICAM1,IFNG,IL6,POSTN,TGFB1,VCAM1,VIM	1	Adhesion of connective tissue cells	0% (0/1)
101- aortic aneurysm [ascending aorta] NA 22083	134	2.53	12	1	D-glucose	10	CCN2,CD36,CFLAR,FGF2,ITGB1,MCAM,RAC1,SPHK1,VCAN,VEGFA	1	Migration of melanoma cell lines	0% (0/1)
101- aortic aneurysm [ascending aorta] NA 22083	135	2.53	12	1	EPAS1	10	ANGPT2,CCN1,CCN2,CXCL12,FGF2,GJA1,KDR,SEMA6A,TGFBR2,VEGFA	1	Migration of neural cells	0% (0/1)
101- aortic aneurysm [ascending aorta] NA 22083	136	2.53	12	1	FN1	10	CCL2,CCN2,CDKN1A,FERMT2,FGF2,ITGB1,PXN,SNAI1,SPARC,TGFBR2	1	Formation of actin filaments	100% (1/1)
101- aortic aneurysm [ascending aorta] NA 22083	137	2.53	12	1	MRTFB	10	ARID5B,CCN1,CCN2,CXCL12,F2R,ID1,ITGA5,ITGB1,POSTN,S1PR1	1	Migration of connective tissue cells	0% (0/1)
101- aortic aneurysm [ascending aorta] NA 22083	138	2.53	12	1	aspirin	10	APP,CAV1,CCL2,CD40,EFNB2,ENG,ICAM1,MCAM,PECAM1,VCAM1	1	Transmigration of mononuclear leukocytes	0% (0/1)
100- aortic aneurysm [ascending aorta] NA 22082	64	2.53	12	1	CD28	10	CCL3,CCL4,CH25H,CXCL8,CXCR4,IL10,IL1B,LCP1,SOCS3,TNF	1	Chemotaxis of mononuclear leukocytes	0% (0/1)
106- aortic aneurysm [ascending aorta] NA 22088	177	2.5	18	1	CG (complex)	16	ADAMTS1,CCL2,EMP1,ENPP2,FABP4,ICAM1,IFI16,IL33,IL6,JUN,JUNB,NRP1,PECAM1,PLXND1,PTGS2,TGFBR3	1	Formation of blood vessel	100% (1/1)
106- aortic aneurysm [ascending aorta] NA 22088	178	2.5	6	1	SELP	4	CCL2,CXCL2,IL6,THBD	1	Adhesion of tumor cell lines	100% (1/1)
105- aortic aneurysm [ascending aorta] NA 22087	239	2.5	6	1	CCN1	4	BCL2L11,CCL2,ITGB1,MYC	1	Advanced lung cancer	100% (1/1)
105- aortic aneurysm [ascending aorta] NA 22087	240	2.5	6	1	COL18A1	4	IL6,MYC,NRP1,STAT3	1	Proliferation of kidney cancer cell lines	100% (1/1)
105- aortic aneurysm [ascending aorta] NA 22087	241	2.5	6	1	ICAM1	4	CXCL2,IL6,RHOA,VIM	1	Binding of fibroblast cell lines	100% (1/1)
105- aortic aneurysm [ascending aorta] NA 22087	242	2.5	6	1	KLF4	4	IL6,NEAT1,NRP1,VIM	1	Migration of lung cancer cell lines	100% (1/1)
105- aortic aneurysm [ascending aorta] NA 22087	243	2.5	6	1	LGALS3	4	CCL2,CTNNB1,CXCL2,ENPP2	1	Metastasis of breast cancer cell lines	100% (1/1)
105- aortic aneurysm [ascending aorta] NA 22087	244	2.5	6	1	POSTN	4	CCL2,EGR1,IL6,MYC	1	Cell proliferation of carcinoma cell lines	100% (1/1)
105- aortic aneurysm [ascending aorta] NA 22087	245	2.5	6	1	POSTN	4	EGR1,IL6,MYC,VIM	1	Invasion of carcinoma cell lines	100% (1/1)
105- aortic aneurysm [ascending aorta] NA 22087	246	2.5	6	1	POSTN	4	CCL2,HES1,IL6,VIM	1	Migration of tumor cells	100% (1/1)
104- aortic aneurysm [ascending aorta] NA 22086	234	2.5	6	1	SERPINH1	4	MYC,SERPINE1,SNAI1,VIM	1	Cell movement of breast cancer cell lines	100% (1/1)
104- aortic aneurysm [ascending aorta] NA 22086	235	2.5	6	1	SERPINH1	4	MYC,SERPINE1,SNAI1,VIM	1	Invasion of carcinoma cell lines	100% (1/1)
104- aortic aneurysm [ascending aorta] NA 22086	236	2.5	6	1	SERPINH1	4	MYC,SERPINE1,SNAI1,VIM	1	Migration of breast cancer cell lines	100% (1/1)
104- aortic aneurysm [ascending aorta] NA 22086	237	2.5	6	1	SERPINH1	4	MYC,SERPINE1,SNAI1,VIM	1	Migration of carcinoma cell lines	100% (1/1)
100- aortic aneurysm [ascending aorta] NA 22082	65	2.5	6	1	PPT1	4	CCL4,CXCL3,OSM,TNF	1	Activation of leukocytes	100% (1/1)
106- aortic aneurysm [ascending aorta] NA 22088	179	2.496	15	1	HMGB1	13	CCL2,CDKN1A,CXCL2,EGR1,FLT1,HIF1A,ICAM1,IL1R1,IL6,PTGS2,SELE,TIMP3,VCAM1	1	Arteriosclerosis	100% (1/1)
106- aortic aneurysm [ascending aorta] NA 22088	180	2.496	15	1	HMGB1	13	CCL2,CDKN1A,CXCL2,EGR1,FLT1,HIF1A,ICAM1,IL1R1,IL6,PTGS2,SELE,TIMP3,VCAM1	1	Atherosclerosis	100% (1/1)
106- aortic aneurysm [ascending aorta] NA 22088	181	2.496	15	1	HMGB1	13	CCL2,CDKN1A,CXCL2,EGR1,FLT1,HIF1A,ICAM1,IL1R1,IL6,PTGS2,SELE,TIMP3,VCAM1	1	Occlusion of blood vessel	100% (1/1)
106- aortic aneurysm [ascending aorta] NA 22088	182	2.496	15	1	RELA	13	AHR,CAV1,CCL2,CD44,FOS,ICAM1,IGFBP2,IL6,JUN,NFKBIA,ORAI1,PTGS2,TNFRSF11B	1	Osteoclastogenesis	100% (1/1)
106- aortic aneurysm [ascending aorta] NA 22088	183	2.496	15	1	melatonin	13	CCL2,COL1A1,CXCL2,HIF1A,ICAM1,IL6,MYC,PLAT,PTGS2,SELE,SELP,SPARC,VCAM1	1	Vascular lesion	0% (0/1)
104- aortic aneurysm [ascending aorta] NA 22086	238	2.496	15	1	TCF7L2	13	CCN2,CD44,CDKN1A,CSF3,FN1,GSN,MET,PLAT,PTGS2,SGK1,STAT3,TNS1,VIM	1	Formation of filaments	0% (0/1)
100- aortic aneurysm [ascending aorta] NA 22082	66	2.496	15	1	resiquimod	13	CCL20,CCL3,CCL3L3,CCL4,CXCL8,ICAM1,ITGB1,LYN,PTPN6,PTPRC,RUNX1,SPI1,TNF	1	Cell movement of hematopoietic progenitor cells	0% (0/1)
107- aortic aneurysm [ascending aorta] NA 22089	75	2.475	11	2	RXFP2,SIRT6	8	CDH5,CXCL8,FN1,IL6,SOX18,SOX7,TGFBR2,TNF	1	Edema	0% (0/2)
106- aortic aneurysm [ascending aorta] NA 22088	184	2.475	10	1	ARNT2	8	DLL1,EGR1,ELK4,GATA2,HLA-A,ICAM1,IFI16,ZFP36L1	1	Hematopoiesis of mononuclear leukocytes	0% (0/1)
106- aortic aneurysm [ascending aorta] NA 22088	185	2.475	10	1	CD200R1	8	ARF6,EGR1,HIF1A,IL6,JUN,JUNB,MYC,NFKBIA	1	Quantity of tumor cell lines	0% (0/1)
106- aortic aneurysm [ascending aorta] NA 22088	186	2.475	10	1	CHUK	8	CCL2,CDKN1A,CEBPB,GRN,ICAM1,IL6,TNFRSF11B,VCAM1	1	Immune response of phagocytes	0% (0/1)
106- aortic aneurysm [ascending aorta] NA 22088	187	2.475	10	1	CITED2	8	B2M,CCL2,HIF1A,HLA-A,ICAM1,IL6,IRF1,NAMPT	1	Activation of mononuclear leukocytes	0% (0/1)
106- aortic aneurysm [ascending aorta] NA 22088	188	2.475	10	1	CNTF	8	ATF3,FOS,IRF1,LGALS3,MCL1,NAMPT,NOTCH1,STAT3	1	Apoptosis of myeloid cells	0% (0/1)
106- aortic aneurysm [ascending aorta] NA 22088	189	2.475	10	1	CNTF	8	ATF3,FOS,IRF1,LGALS3,MCL1,NAMPT,NOTCH1,STAT3	1	Apoptosis of phagocytes	0% (0/1)
106- aortic aneurysm [ascending aorta] NA 22088	190	2.475	10	1	COLLAGENASE (family)	8	CEBPB,CXCL2,EGR1,IL1R1,IL6,JUN,STAT3,VCAM1	1	Proliferation of neural cells	0% (0/1)
106- aortic aneurysm [ascending aorta] NA 22088	191	2.475	10	1	CpG oligonucleotide	8	AHR,ICAM1,IL33,IL6,MYC,NFKBIZ,NOTCH1,TNFSF10	1	Activation of lymphocytes	100% (1/1)
106- aortic aneurysm [ascending aorta] NA 22088	192	2.475	10	1	ERK (family)	8	CCL2,FOS,IL6,JUN,MCL1,MYC,PTGS2,ZFP36	1	Cell viability of tumor cells	0% (0/1)
106- aortic aneurysm [ascending aorta] NA 22088	193	2.475	10	1	HMGB1	8	CCL2,CXCL2,EGR1,HIF1A,IL1R1,IL6,PTGS2,VCAM1	1	Accumulation of myeloid cells	100% (1/1)
106- aortic aneurysm [ascending aorta] NA 22088	194	2.475	10	1	IFNA2	8	B2M,CCL2,HLA-A,HLA-B,HLA-DRB1,HLA-E,IL6,TNFSF10	1	Cytotoxicity of lymphatic system cells	0% (0/1)
106- aortic aneurysm [ascending aorta] NA 22088	195	2.475	10	1	IFNA2	8	B2M,CCL2,HLA-A,HLA-B,HLA-DRB1,HLA-E,IL6,TNFSF10	1	Cytotoxicity of lymphocytes	0% (0/1)
106- aortic aneurysm [ascending aorta] NA 22088	196	2.475	10	1	IL1 (family)	8	CCL2,CXCL2,FN1,ICAM1,IL6,JUN,VCAM1,VCAN	1	Adhesion of lymphoma cell lines	0% (0/1)
106- aortic aneurysm [ascending aorta] NA 22088	197	2.475	10	1	IL22	8	HBEGF,IL33,IL6,MCL1,MYC,SOCS3,STAT3,STING1	1	Quantity of lymphatic system cells	100% (1/1)
106- aortic aneurysm [ascending aorta] NA 22088	198	2.475	10	1	IRF7	8	IL33,IL6,IRF1,MAP3K8,MCL1,PSMB8,PSMB9,TAP1	1	Quantity of T lymphocytes	0% (0/1)
106- aortic aneurysm [ascending aorta] NA 22088	199	2.475	10	1	IRF7	8	IL33,IL6,IRF1,MAP3K8,MCL1,PSMB8,PSMB9,TAP1	1	Quantity of lymphoid cells	0% (0/1)
106- aortic aneurysm [ascending aorta] NA 22088	200	2.475	10	1	LH (complex)	8	FOS,IL6,JUN,MCL1,MYC,PTGS2,TNFRSF11B,VEGFC	1	Cell viability of tumor cells	0% (0/1)
106- aortic aneurysm [ascending aorta] NA 22088	201	2.475	10	1	NFKB (family)	8	CDKN1A,FN1,ICAM1,IL33,IL6,PTGS2,SELE,VCAM1	1	Production of reactive oxygen species	100% (1/1)
106- aortic aneurysm [ascending aorta] NA 22088	202	2.475	10	1	P38 MAPK (family)	8	CD36,CD44,CDKN1A,CEBPB,CSF3,HIF1A,ICAM1,TNFRSF10B	1	Engulfment of leukocytes	0% (0/1)
106- aortic aneurysm [ascending aorta] NA 22088	203	2.475	10	1	PALMD	8	CCL2,CXCL2,HIF1A,ICAM1,IL6,MAP3K8,PIK3R1,VEGFC	1	Cell transformation	100% (1/1)
106- aortic aneurysm [ascending aorta] NA 22088	204	2.475	10	1	PALMD	8	CCL2,CXCL2,HIF1A,ICAM1,IL6,MAP3K8,PIK3R1,VEGFC	1	Neoplasia of cells	100% (1/1)
106- aortic aneurysm [ascending aorta] NA 22088	205	2.475	10	1	PTPRJ	8	ACTA2,CXCL2,FOS,HBEGF,IL6,MET,PLAT,PTGS2	1	Invasion of cells	100% (1/1)
106- aortic aneurysm [ascending aorta] NA 22088	206	2.475	10	1	Ro31-8220	8	CCL2,CDKN1A,EGR1,HIF1A,ICAM1,IL6,PTGS2,TNFSF10	1	Maturation of blood cells	0% (0/1)
106- aortic aneurysm [ascending aorta] NA 22088	207	2.475	10	1	SIM1	8	DLL1,EGR1,ELK4,GATA2,HLA-A,ICAM1,IFI16,ZFP36L1	1	Hematopoiesis of mononuclear leukocytes	0% (0/1)
106- aortic aneurysm [ascending aorta] NA 22088	208	2.475	10	1	Salmonella enterica serotype abortus equi lipopolysaccharide	8	CCL23,CSF3,CXCL2,EGR1,FLT1,IL6,MAP3K8,PTGS2	1	Recruitment of cells	0% (0/1)
106- aortic aneurysm [ascending aorta] NA 22088	209	2.475	10	1	TAC1	8	CCL2,FOS,HIF1A,IL6,PLAT,PTGS2,SELE,SELP	1	Recruitment of leukocytes	100% (1/1)
106- aortic aneurysm [ascending aorta] NA 22088	210	2.475	10	1	TNF (family)	8	APP,CCL2,HIF1A,ICAM1,IL33,IL6,IL6ST,VCAM1	1	Immune response of phagocytes	0% (0/1)
106- aortic aneurysm [ascending aorta] NA 22088	211	2.475	10	1	TNFSF13B	8	CCL2,CD200,CD74,FOXO1,GAS6,ICAM1,JUN,MYC	1	Binding of leukocytes	0% (0/1)
106- aortic aneurysm [ascending aorta] NA 22088	212	2.475	10	1	calphostin C	8	CD36,CDKN1A,ETS1,ICAM1,IL6,PTGS2,S1PR1,SCARB1	1	Production of reactive oxygen species	100% (1/1)
106- aortic aneurysm [ascending aorta] NA 22088	213	2.475	10	1	leukotriene C4	8	APP,CCL2,EGR2,FOS,ICAM1,PTGS2,SELP,VCAM1	1	Cell movement of lymphatic system cells	0% (0/1)
106- aortic aneurysm [ascending aorta] NA 22088	214	2.475	10	1	leukotriene C4	8	APP,CCL2,EGR2,FOS,ICAM1,PTGS2,SELP,VCAM1	1	Cell movement of lymphocytes	0% (0/1)
106- aortic aneurysm [ascending aorta] NA 22088	215	2.475	10	1	leukotriene C4	8	APP,CCL2,EGR2,FOS,ICAM1,PTGS2,SELP,VCAM1	1	Cell movement of mononuclear leukocytes	0% (0/1)
106- aortic aneurysm [ascending aorta] NA 22088	216	2.475	10	1	leukotriene C4	8	APP,CCL2,EGR1,EGR2,EGR3,FOS,ICAM1,PTGS2	1	Cellular homeostasis	100% (1/1)
106- aortic aneurysm [ascending aorta] NA 22088	217	2.475	10	1	salmonella minnesota R595 lipopolysaccharides	8	CCL2,CXCL2,EGR1,ETS2,IL6,IRF1,PTGS2,VCAM1	1	Accumulation of myeloid cells	100% (1/1)
105- aortic aneurysm [ascending aorta] NA 22087	247	2.475	10	1	BANF1	8	CAV1,CCL2,IFI27,IFITM1,IFITM3,IL6,STAT3,TNFSF10	1	Invasion of tumor cell lines	0% (0/1)
105- aortic aneurysm [ascending aorta] NA 22087	248	2.475	10	1	CREB1	8	BHLHE40,CCN1,CXCL2,FLT1,IL6,PLAT,STAT3,TPT1	1	Recruitment of myeloid cells	0% (0/1)
105- aortic aneurysm [ascending aorta] NA 22087	249	2.475	10	1	GAST	8	CTNNB1,EGR1,FOS,HES1,RAC1,RHOA,STAT3,VCAM1	1	Vasculogenesis	100% (1/1)
105- aortic aneurysm [ascending aorta] NA 22087	250	2.475	10	1	IL1A	8	ADAMTS1,ATF3,CCL2,CCN1,CSF3,ITGB1,MYC,STAT3	1	Pulmonary metastasis	0% (0/1)
105- aortic aneurysm [ascending aorta] NA 22087	251	2.475	10	1	JAK1	8	CCL2,CDKN1A,CSF3,ICAM1,ID1,IL6,JUNB,STAT3	1	Assembly of organelle	0% (0/1)
105- aortic aneurysm [ascending aorta] NA 22087	252	2.475	10	1	JAK1	8	CCL2,CSF3,FOS,ICAM1,IL6,IL6ST,MAP3K8,STAT3	1	Recruitment of cells	0% (0/1)
105- aortic aneurysm [ascending aorta] NA 22087	253	2.475	10	1	NFKB (family)	8	CCL2,HMGB1,ICAM1,IL33,IL6,ITGB1,SELE,TGM2	1	Orientation of cells	0% (0/1)
105- aortic aneurysm [ascending aorta] NA 22087	254	2.475	10	1	NFKB (family)	8	CCL2,HMGB1,ICAM1,IL33,IL6,ITGB1,SELE,TGM2	1	Polarization of cells	0% (0/1)
105- aortic aneurysm [ascending aorta] NA 22087	255	2.475	10	1	NFKB (family)	8	CCL2,HMGB1,ICAM1,IL1R1,IL33,IL6,PLAT,SELE	1	Recruitment of neutrophils	0% (0/1)
105- aortic aneurysm [ascending aorta] NA 22087	256	2.475	10	1	NPC1	8	B2M,CAV1,FABP5,FTH1,KLF4,LDLR,LGALS3,STAT3	1	Metastasis of tumor cell lines	0% (0/1)
105- aortic aneurysm [ascending aorta] NA 22087	257	2.475	10	1	OSM	8	ANXA2,CCL2,ICAM1,IL6,LDLR,STAT3,VCAM1,VIM	1	Binding of connective tissue cells	0% (0/1)
105- aortic aneurysm [ascending aorta] NA 22087	258	2.475	10	1	PDGFB	8	AQP1,EGR1,FOS,ICAM1,IL6,KLF2,MYC,STAT3	1	Angiogenesis	100% (1/1)
105- aortic aneurysm [ascending aorta] NA 22087	259	2.475	10	1	PDGFB	8	AQP1,EGR1,FOS,ICAM1,IL6,KLF2,MYC,STAT3	1	Migration of cells	100% (1/1)
105- aortic aneurysm [ascending aorta] NA 22087	260	2.475	10	1	PP2/AG1879 tyrosine kinase inhibitor	8	CCL2,CD38,CDKN1A,FOS,ICAM1,ID1,IL6,RAC1	1	Development of connective tissue cells	0% (0/1)
105- aortic aneurysm [ascending aorta] NA 22087	261	2.475	10	1	isoproterenol	8	APP,CAV1,CSF3,IL6,JUNB,LGALS3,PLAT,RAB5C	1	Endocytosis	100% (1/1)
105- aortic aneurysm [ascending aorta] NA 22087	262	2.475	10	1	pyrrolidine dithiocarbamate	8	ANXA1,CCL2,CXCL2,ICAM1,IL6,PECAM1,SELE,VCAM1	1	Recruitment of phagocytes	0% (0/1)
104- aortic aneurysm [ascending aorta] NA 22086	239	2.475	10	1	ADAM17	8	CSF3,CXCL2,EFNB2,FN1,IL6,IL6ST,PLAT,RTN4	1	Recruitment of cells	100% (1/1)
104- aortic aneurysm [ascending aorta] NA 22086	240	2.475	10	1	CAMP	8	AHR,CCL2,FGF2,ICAM1,IL6,PTGS2,SNAI1,TGFB1	1	Assembly of organelle	100% (1/1)
104- aortic aneurysm [ascending aorta] NA 22086	241	2.475	10	1	EGF	8	EPAS1,FLI1,NFE2L1,NFE2L2,PTGS2,SERPINE1,TGM2,ZFP36L2	1	Increased Levels of Hematocrit	0% (0/1)
104- aortic aneurysm [ascending aorta] NA 22086	242	2.475	10	1	FGF2	8	CXCL12,EDNRB,HBEGF,IL6,MYC,PTGS2,TGFB1,TIMP1	1	Proliferation of hepatic stellate cells	0% (0/1)
104- aortic aneurysm [ascending aorta] NA 22086	243	2.475	10	1	GATA2	8	CCL2,CXCL12,CXCL2,ICAM1,IL6,PECAM1,RCAN1,VCAM1	1	Interaction of lymphoma cell lines	0% (0/1)
104- aortic aneurysm [ascending aorta] NA 22086	244	2.475	10	1	HNF4G	8	CAPN2,CNN3,DAAM1,DOCK1,FLNB,ITGA5,LAMC1,PDLIM1	1	Organismal death	0% (0/1)
104- aortic aneurysm [ascending aorta] NA 22086	245	2.475	10	1	NFKB (complex)	8	CXCL12,EDNRB,FN1,GAS6,IFNG,PXN,VCAM1,VIM	1	Cell spreading of tumor cell lines	0% (0/1)
104- aortic aneurysm [ascending aorta] NA 22086	246	2.475	10	1	NGF	8	CD40,MYC,RAC1,SHC1,STAT3,TGFB1,TXN,VEGFC	1	Mitogenesis	100% (1/1)
104- aortic aneurysm [ascending aorta] NA 22086	247	2.475	10	1	PDGFC	8	FGF2,FLT1,KDR,MYC,TEK,TGFB1,TIMP1,TIMP2	1	Cell viability	0% (0/1)
104- aortic aneurysm [ascending aorta] NA 22086	248	2.475	10	1	PLG	8	CAV1,CRK,DOCK1,IFNG,IL6,PECAM1,PTGS2,SERPINE1	1	Edema	100% (1/1)
104- aortic aneurysm [ascending aorta] NA 22086	249	2.475	10	1	PLG	8	CAV1,CCN1,CD40,IFNG,IL6,PTGS2,RAC1,SERPINE1	1	Proliferation of tumor cells	0% (0/1)
104- aortic aneurysm [ascending aorta] NA 22086	250	2.475	10	1	S1PR2	8	ICAM1,JUN,PTGS2,SELE,SPHK1,TGFB1,TIMP1,VCAM1	1	Organismal death	100% (1/1)
104- aortic aneurysm [ascending aorta] NA 22086	251	2.475	10	1	S1PR4	8	AQP1,CDH5,CLDN5,CXCL2,IL6,SELP,SERPING1,SPRY1	1	Organismal death	0% (0/1)
104- aortic aneurysm [ascending aorta] NA 22086	252	2.475	10	1	SLC15A4	8	ADAMTS1,CCL2,ENTPD1,IL1R1,IL6,LGALS3,PTGS2,VIM	1	Metastasis of cells	0% (0/1)
104- aortic aneurysm [ascending aorta] NA 22086	253	2.475	10	1	bleomycin	8	CCN2,CXCL2,FN1,ICAM1,IL6,STAT3,TGFB1,VIM	1	Binding of fibroblast cell lines	0% (0/1)
104- aortic aneurysm [ascending aorta] NA 22086	254	2.475	10	1	dexmedetomidine	8	CCL2,CDKN1A,FGF2,ICAM1,IL6,ITGA5,MYC,PTGS2	1	Development of connective tissue cells	0% (0/1)
104- aortic aneurysm [ascending aorta] NA 22086	255	2.475	10	1	lipopolysaccharide	8	CCN2,CD44,ENTPD1,ICAM1,IL1R1,IL6,MYC,TIMP2	1	Increased Levels of Creatinine	100% (1/1)
104- aortic aneurysm [ascending aorta] NA 22086	256	2.475	10	1	miR-21-5p (and other miRNAs w/seed AGCUUAU)	8	FN1,IFNG,IL6,MARCKS,PIK3R1,STAT3,TIMP3,VIM	1	Adhesion of tumor cell lines	0% (0/1)
104- aortic aneurysm [ascending aorta] NA 22086	257	2.475	10	1	miR-223-3p (miRNAs w/seed GUCAGUU)	8	FOXO1,IL6,LMO2,MEF2C,NFIA,STAT3,TGFBR3,VIM	1	Organismal death	0% (0/1)
104- aortic aneurysm [ascending aorta] NA 22086	258	2.475	10	1	miR-7a-5p (and other miRNAs w/seed GGAAGAC)	8	CDH5,INSR,JUN,KLF4,SLC3A2,SNAI1,VIM,ZEB1	1	Organismal death	100% (1/1)
104- aortic aneurysm [ascending aorta] NA 22086	259	2.475	10	1	telmisartan	8	CCL2,CCN1,CCN2,ICAM1,IL6,PRMT1,PTGS2,TGFB1	1	Microtubule dynamics	0% (0/1)
103- aortic aneurysm [ascending aorta] NA 22085	60	2.475	11	2	COLLAGEN TYPE II (complex),OSCAR	8	CXCL8,CXCR2,IL1B,IL1RN,IL6,RRAS,TNFSF10,TNFSF14	1	Proliferation of epithelial cells	0% (0/2)
101- aortic aneurysm [ascending aorta] NA 22083	139	2.475	10	1	ADAM17	8	ACTG1,AHNAK,ANXA2,AREG,IL6,IL6ST,PEA15,PLAT	1	Size of body	100% (1/1)
101- aortic aneurysm [ascending aorta] NA 22083	140	2.475	10	1	EBI3	8	ENTPD1,HLA-A,HLA-B,HLA-DMA,HLA-DRA,ICAM1,IRF1,MYC	1	Leukopoiesis	0% (0/1)
101- aortic aneurysm [ascending aorta] NA 22083	141	2.475	10	1	F10	8	CCL2,CCN1,CCN2,ICAM1,IL6,SELE,VCAM1,VEGFA	1	Chemotaxis	100% (1/1)
101- aortic aneurysm [ascending aorta] NA 22083	142	2.475	10	1	F10	8	CCL2,CCN1,CCN2,ICAM1,IL6,SELE,VCAM1,VEGFA	1	Homing of cells	100% (1/1)
101- aortic aneurysm [ascending aorta] NA 22083	143	2.475	10	1	FN1	8	CDKN1A,CTNNB1,CXCL2,FGF2,IL6,MYC,NFKBIA,SOCS3	1	Proliferation of hematopoietic cells	0% (0/1)
101- aortic aneurysm [ascending aorta] NA 22083	144	2.475	10	1	FN1	8	CDKN1A,CTNNB1,CXCL2,FGF2,IL6,MYC,NFKBIA,SOCS3	1	Proliferation of hematopoietic progenitor cells	0% (0/1)
101- aortic aneurysm [ascending aorta] NA 22083	145	2.475	10	1	HMG20A	8	CCN1,CSF1,FGF2,IL6,MYC,SPHK1,VEGFA,VEGFC	1	Mitogenesis	0% (0/1)
101- aortic aneurysm [ascending aorta] NA 22083	146	2.475	10	1	HMGB1	8	CCL2,CXCL2,FLT1,ICAM1,IL6,SELE,TIMP3,VCAM1	1	Binding of endothelial cells	100% (1/1)
101- aortic aneurysm [ascending aorta] NA 22083	147	2.475	10	1	HMGB1	8	CCL2,CXCL2,FLT1,ICAM1,IL6,SELE,TIMP3,VCAM1	1	Interaction of endothelial cells	100% (1/1)
101- aortic aneurysm [ascending aorta] NA 22083	148	2.475	10	1	PDGFC	8	CTNNB1,FGF2,FLT1,KDR,MYC,TEK,TIMP2,VEGFA	1	Cell viability	0% (0/1)
101- aortic aneurysm [ascending aorta] NA 22083	149	2.475	10	1	S1PR4	8	AQP1,CDH5,CLDN5,CXCL2,IL6,SELP,SERPING1,SPRY1	1	Organismal death	0% (0/1)
101- aortic aneurysm [ascending aorta] NA 22083	150	2.475	10	1	STAT3	8	CCN2,CSF3,IFI16,IL6,JAG1,LEPR,PLAUR,VEGFA	1	Increased Levels of Alkaline Phosphatase	0% (0/1)
101- aortic aneurysm [ascending aorta] NA 22083	151	2.475	10	1	STAT4	8	CCL2,CXCL2,GJA1,IL6,MAP3K8,RAMP2,SELE,VEGFA	1	Interaction of tumor cell lines	0% (0/1)
101- aortic aneurysm [ascending aorta] NA 22083	152	2.475	10	1	STAT4	8	AHNAK,FCER1G,GLG1,IL6,MYC,NDRG1,SUN1,VEGFA	1	Size of body	0% (0/1)
101- aortic aneurysm [ascending aorta] NA 22083	153	2.475	10	1	TNFSF12	8	CCL2,CXCL12,GNAI2,ID1,IL6,NFKBIA,PXN,VCAM1	1	Proliferation of neuronal cells	0% (0/1)
101- aortic aneurysm [ascending aorta] NA 22083	154	2.475	10	1	TRAF3IP2	8	CCN2,CEBPD,CSF3,CX3CL1,FGF2,IL6,POSTN,SELP	1	Growth of vessel	0% (0/1)
101- aortic aneurysm [ascending aorta] NA 22083	155	2.475	10	1	let-7a-5p (and other miRNAs w/seed GAGGUAG)	8	APP,DICER1,EIF4G2,IL6,MYC,PTGS2,STAT3,TGFBR2	1	Hematopoiesis of mononuclear leukocytes	0% (0/1)
101- aortic aneurysm [ascending aorta] NA 22083	156	2.475	10	1	losartan potassium	8	CCN2,CD36,EGR1,ENG,IL6,POSTN,TEK,VCAM1	1	Attachment of cells	0% (0/1)
101- aortic aneurysm [ascending aorta] NA 22083	157	2.475	10	1	lysophosphatidylinositol	8	ANGPT2,CCL2,CD74,CSF3,CX3CL1,ICAM1,IL33,SELE	1	Cell movement of mononuclear leukocytes	0% (0/1)
101- aortic aneurysm [ascending aorta] NA 22083	158	2.475	10	1	miR-338-3p (miRNAs w/seed CCAGCAU)	8	COL4A1,COL4A2,IL6,LAMC1,PLEC,SPARC,TGFBR2,VCAN	1	Cancer of cells	100% (1/1)
101- aortic aneurysm [ascending aorta] NA 22083	159	2.475	10	1	pimagedine	8	CAV1,CCN2,CFLAR,COL4A1,GADD45B,ICAM1,IL6,VEGFA	1	Necrosis	100% (1/1)
101- aortic aneurysm [ascending aorta] NA 22083	160	2.475	10	1	triptolide	8	CXCL12,FLT1,ICAM1,ITGA6,KDR,KIT,MCAM,PECAM1	1	Binding of vascular cells	0% (0/1)
101- aortic aneurysm [ascending aorta] NA 22083	161	2.475	10	1	triptolide	8	AFAP1L1,CAV1,CXCL12,EFNA1,IGFBP2,MCAM,MYC,POSTN	1	Epithelial-mesenchymal transition	0% (0/1)
100- aortic aneurysm [ascending aorta] NA 22082	67	2.475	10	1	CARD9	8	C5AR1,CXCL3,CXCL8,FCGR1A,IL10,IL1B,TLR2,TNF	1	Degranulation of cells	0% (0/1)
100- aortic aneurysm [ascending aorta] NA 22082	68	2.475	10	1	CISH	8	CCL3L3,CXCL3,HMOX1,IL1B,OSM,PTGS2,SPP1,TNF	1	Accumulation of leukocytes	0% (0/1)
100- aortic aneurysm [ascending aorta] NA 22082	69	2.475	10	1	CpG oligonucleotide	8	IL10,IL18,IL1B,IL33,IL6,NFKBIZ,TLR2,TNF	1	Activation of innate lymphoid cells	100% (1/1)
100- aortic aneurysm [ascending aorta] NA 22082	70	2.475	10	1	HNF4G	8	CAPN2,CNN3,DAAM1,FLNA,FLNB,ITGA5,LAMC1,PDLIM1	1	Organismal death	0% (0/1)
100- aortic aneurysm [ascending aorta] NA 22082	71	2.475	10	1	IL5	8	AREG,CCL3,FCGR2B,HIF1A,IL10,LCP2,TGFB1,TNF	1	Inhibition of blood cells	0% (0/1)
100- aortic aneurysm [ascending aorta] NA 22082	72	2.475	10	1	PF-4878691	8	BCL2,CCL3,CD86,CXCL8,IL1B,IL6,PTGS2,TNF	1	Accumulation of leukocytes	0% (0/1)
100- aortic aneurysm [ascending aorta] NA 22082	73	2.475	10	1	RIPK3	8	CXCL1,CXCL8,IL18,IL1B,IL6,NLRP3,TGFB1,TNF	1	Accumulation of cells	100% (1/1)
100- aortic aneurysm [ascending aorta] NA 22082	74	2.475	10	1	TLR7	8	CCL20,CCL3,CCL4,CXCL8,ICAM1,PLAU,PTPN6,TNF	1	Cell movement of progenitor cells	0% (0/1)
100- aortic aneurysm [ascending aorta] NA 22082	75	2.475	10	1	kainic acid	8	APOE,BCL2,CD44,CEBPB,IL18,IL1B,SPP1,TNF	1	Delayed hypersensitive reaction	0% (0/1)
100- aortic aneurysm [ascending aorta] NA 22082	76	2.475	10	1	uric acid	8	CCL3,CCL4,CXCL3,CXCL8,IL10,IL1B,TGFB1,TNF	1	Chemotaxis of mononuclear leukocytes	0% (0/1)
107- aortic aneurysm [ascending aorta] NA 22089	76	2.46	26	5	ARID1A,CG (complex),JAG1,mir-142 (includes others),NFE2L2	20	ARRB2,ATP1A1,CCN2,HSP90AA1,HSP90AB1,IGFBP7,IL6,LIMS1,LMNA,MAPK3,MGP,MYC,NPR1,PIK3R1,SPP1,TIMP3,TLL1,TNF,VEGFA,VWF	1	Failure of heart	0% (0/5)
102- aortic aneurysm [ascending aorta] NA 22084	34	2.457	38	8	CCR2,IL1RN,JUN,JUNB,POU2AF1,SUB1,TBXT,VGLL3	28	ACTA2,ASPN,CAV1,CCND1,CD44,CFLAR,COL12A1,COL14A1,COL1A1,COL1A2,COL4A2,COL6A1,COL6A2,COL6A3,CXCL12,FGF2,KDR,MET,MYC,NFKBIZ,PTEN,PTGS2,S100A10,SPHK1,THBS1,TNFSF10,VEGFA,VEGFC	2	Fibrous tissue tumor,Interstitial lung disease	19% (3/16)
103- aortic aneurysm [ascending aorta] NA 22085	61	2.457	44	7	ALKBH1,DAP3,DNMT1,ELAC2,KDM5B,mtRNase P,NSUN3	28	CAV1,COX7C,CYB5A,DLC1,EGR1,FABP5,IGFBP2,KLF2,MCAM,MT-ATP6,MT-CO1,MT-CO2,MT-CO3,MT-CYB,MT-ND1,MT-ND2,MT-ND4,MT-ND5,MT1X,MYC,PDK4,PSIP1,PTGS2,SAT1,SOX17,SOX4,TIMP3,VIM	9	Abnormality of left ventricle,Benign lesion,Cell viability of endothelial cells,Congenital heart disease,Failure of heart,Familial cardiovascular disease,Peripheral vascular disease,Proliferation of hematopoietic progenitor cells,Proliferation of tumor cells	5% (3/63)
107- aortic aneurysm [ascending aorta] NA 22089	77	2.449	9	1	CYP2J2	6	BCL2,ICAM1,IL6,SELE,TNF,VCAM1	2	Assembly of cell-cell contacts,Non-malignant disorder	0% (0/2)
106- aortic aneurysm [ascending aorta] NA 22088	218	2.449	8	1	10-nitrooleate	6	ICAM1,IL6,PECAM1,PTGS2,SELE,VCAM1	1	Adhesion of blood cells	0% (0/1)
106- aortic aneurysm [ascending aorta] NA 22088	219	2.449	8	1	10-nitrooleate	6	ICAM1,IL6,PECAM1,PTGS2,SELE,VCAM1	1	Adhesion of immune cells	0% (0/1)
106- aortic aneurysm [ascending aorta] NA 22088	220	2.449	8	1	10-nitrooleate	6	ICAM1,IL6,PECAM1,PTGS2,SELE,VCAM1	1	Cell movement of granulocytes	0% (0/1)
106- aortic aneurysm [ascending aorta] NA 22088	221	2.449	8	1	10-nitrooleate	6	ICAM1,IL6,PECAM1,PTGS2,SELE,VCAM1	1	Cell movement of neutrophils	0% (0/1)
106- aortic aneurysm [ascending aorta] NA 22088	222	2.449	8	1	10-nitrooleate	6	ICAM1,IL6,PECAM1,PTGS2,SELE,VCAM1	1	Production of reactive oxygen species	0% (0/1)
106- aortic aneurysm [ascending aorta] NA 22088	223	2.449	8	1	10-nitrooleate	6	ICAM1,IL6,PECAM1,PTGS2,SELE,VCAM1	1	Recruitment of myeloid cells	0% (0/1)
106- aortic aneurysm [ascending aorta] NA 22088	224	2.449	8	1	10-nitrooleate	6	ICAM1,IL6,PECAM1,PTGS2,SELE,VCAM1	1	Recruitment of phagocytes	0% (0/1)
106- aortic aneurysm [ascending aorta] NA 22088	225	2.449	8	1	4-methylnitrosoamino-1-(3-pyridinyl)-1-butanone	6	CDKN1A,FOS,IL6,JUN,PTGS2,SOCS3	1	Cell viability	100% (1/1)
106- aortic aneurysm [ascending aorta] NA 22088	226	2.449	8	1	ALKBH1	6	MT-CO1,MT-CYB,MT-ND2,MT-ND4,MT-ND4L,MT-ND5	1	Activation of granulocytes	0% (0/1)
106- aortic aneurysm [ascending aorta] NA 22088	227	2.449	8	1	ALKBH1	6	MT-CO1,MT-CYB,MT-ND2,MT-ND4,MT-ND4L,MT-ND5	1	Activation of neutrophils	0% (0/1)
106- aortic aneurysm [ascending aorta] NA 22088	228	2.449	8	1	ALKBH1	6	MT-CO1,MT-CYB,MT-ND2,MT-ND4,MT-ND4L,MT-ND5	1	Inflammatory response	0% (0/1)
106- aortic aneurysm [ascending aorta] NA 22088	229	2.449	8	1	BAPTA-AM	6	CCL2,FOS,IL6,JUN,PTGS2,VCAM1	1	Cell viability of tumor cells	0% (0/1)
106- aortic aneurysm [ascending aorta] NA 22088	230	2.449	8	1	CEBPB	6	APP,CSF3,IL6,KLF10,LDLR,LEPR	1	Increased Levels of Alkaline Phosphatase	0% (0/1)
106- aortic aneurysm [ascending aorta] NA 22088	231	2.449	8	1	CLEC7A	6	CCL2,CSF3,CXCL2,IL33,IL6,PTGS2	1	Apoptosis	0% (0/1)
106- aortic aneurysm [ascending aorta] NA 22088	232	2.449	8	1	CLEC7A	6	CCL2,CSF3,CXCL2,IL33,IL6,PTGS2	1	Cell movement of granulocytes	0% (0/1)
106- aortic aneurysm [ascending aorta] NA 22088	233	2.449	8	1	CLEC7A	6	CCL2,CSF3,CXCL2,IL33,IL6,PTGS2	1	Cell movement of neutrophils	0% (0/1)
106- aortic aneurysm [ascending aorta] NA 22088	234	2.449	8	1	CLEC7A	6	CCL2,CSF3,CXCL2,IL33,IL6,PTGS2	1	Cell viability	0% (0/1)
106- aortic aneurysm [ascending aorta] NA 22088	235	2.449	8	1	CLEC7A	6	CCL2,CSF3,CXCL2,IL33,IL6,PTGS2	1	Cellular infiltration	0% (0/1)
106- aortic aneurysm [ascending aorta] NA 22088	236	2.449	8	1	CLEC7A	6	CCL2,CSF3,CXCL2,IL33,IL6,PTGS2	1	Chemotaxis	0% (0/1)
106- aortic aneurysm [ascending aorta] NA 22088	237	2.449	8	1	CLEC7A	6	CCL2,CSF3,CXCL2,IL33,IL6,PTGS2	1	Inflammatory response	100% (1/1)
106- aortic aneurysm [ascending aorta] NA 22088	238	2.449	8	1	CLEC7A	6	CCL2,CSF3,CXCL2,IL33,IL6,PTGS2	1	Invasion of cells	0% (0/1)
106- aortic aneurysm [ascending aorta] NA 22088	239	2.449	8	1	CLEC7A	6	CCL2,CSF3,CXCL2,IL33,IL6,PTGS2	1	Migration of phagocytes	0% (0/1)
106- aortic aneurysm [ascending aorta] NA 22088	240	2.449	8	1	CLEC7A	6	CCL2,CSF3,CXCL2,IL33,IL6,PTGS2	1	Quantity of blood cells	100% (1/1)
106- aortic aneurysm [ascending aorta] NA 22088	241	2.449	8	1	CLEC7A	6	CCL2,CSF3,CXCL2,IL33,IL6,PTGS2	1	Quantity of cells	100% (1/1)
106- aortic aneurysm [ascending aorta] NA 22088	242	2.449	8	1	CLEC7A	6	CCL2,CSF3,CXCL2,IL33,IL6,PTGS2	1	Quantity of leukocytes	100% (1/1)
106- aortic aneurysm [ascending aorta] NA 22088	243	2.449	8	1	CLEC7A	6	CCL2,CSF3,CXCL2,IL33,IL6,PTGS2	1	Recruitment of cells	100% (1/1)
106- aortic aneurysm [ascending aorta] NA 22088	244	2.449	8	1	CLEC7A	6	CCL2,CSF3,CXCL2,IL33,IL6,PTGS2	1	Vasculogenesis	0% (0/1)
106- aortic aneurysm [ascending aorta] NA 22088	245	2.449	8	1	ENDOTHELIN (family)	6	APP,CD74,FOS,JUN,MYC,PTGS2	1	Cell proliferation of tumor cell lines	0% (0/1)
106- aortic aneurysm [ascending aorta] NA 22088	246	2.449	8	1	ENDOTHELIN (family)	6	APP,CD74,FOS,JUN,MYC,PTGS2	1	Migration of cells	100% (1/1)
106- aortic aneurysm [ascending aorta] NA 22088	247	2.449	8	1	FLCN	6	ICAM1,KLF4,MT-CO1,MT-CYB,MT-ND2,MT-ND5	1	Activation of myeloid cells	0% (0/1)
106- aortic aneurysm [ascending aorta] NA 22088	248	2.449	8	1	FLCN	6	ICAM1,KLF4,MT-CO1,MT-CYB,MT-ND2,MT-ND5	1	Activation of phagocytes	0% (0/1)
106- aortic aneurysm [ascending aorta] NA 22088	249	2.449	8	1	HAND1	6	FABP4,FLT1,KDR,NOTCH1,NOTCH4,NRP1	1	Cell proliferation of tumor cell lines	100% (1/1)
106- aortic aneurysm [ascending aorta] NA 22088	250	2.449	8	1	HMGB1	6	CCL2,CDKN1A,HIF1A,ICAM1,IL6,VCAM1	1	Immune response of leukocytes	100% (1/1)
106- aortic aneurysm [ascending aorta] NA 22088	251	2.449	8	1	HMGB1	6	CCL2,CXCL2,HIF1A,IL1R1,IL6,PTGS2	1	Metastasis of cells	0% (0/1)
106- aortic aneurysm [ascending aorta] NA 22088	252	2.449	8	1	HMGB1	6	CCL2,CXCL2,HIF1A,IL1R1,IL6,PTGS2	1	Metastasis of tumor cell lines	0% (0/1)
106- aortic aneurysm [ascending aorta] NA 22088	253	2.449	8	1	HSPB8	6	BAG3,CCL2,ICAM1,IL6,MAP1LC3B,VIM	1	Cell survival	100% (1/1)
106- aortic aneurysm [ascending aorta] NA 22088	254	2.449	8	1	IL12A	6	CFLAR,ICAM1,IL6,SOCS3,STAT3,VCAM1	1	Cell viability	0% (0/1)
106- aortic aneurysm [ascending aorta] NA 22088	255	2.449	8	1	IL21	6	CDKN1A,EGR1,FOXO1,IL6,SGK1,STAT3	1	Development of neural cells	0% (0/1)
106- aortic aneurysm [ascending aorta] NA 22088	256	2.449	8	1	IL21	6	CDKN1A,EGR1,HIF1A,IL6,SGK1,STAT3	1	Quantity of tumor cell lines	0% (0/1)
106- aortic aneurysm [ascending aorta] NA 22088	257	2.449	8	1	IL27	6	EGR2,IL6,MYC,SOCS3,STAT3,TNFSF10	1	Proliferation of kidney cancer cell lines	0% (0/1)
106- aortic aneurysm [ascending aorta] NA 22088	258	2.449	8	1	IL31	6	CCL2,IL33,IL6,JUNB,SOCS2,SOCS3	1	Apoptosis	0% (0/1)
106- aortic aneurysm [ascending aorta] NA 22088	259	2.449	8	1	LRP1B	6	CDKN1A,CSF3,IL6,SOCS2,SOCS3,STAT3	1	Apoptosis	100% (1/1)
106- aortic aneurysm [ascending aorta] NA 22088	260	2.449	8	1	MAP3K8	6	CXCL2,EGR1,FOS,IL6,JUN,JUNB	1	Adhesion of tumor cell lines	100% (1/1)
106- aortic aneurysm [ascending aorta] NA 22088	261	2.449	8	1	MAP3K8	6	CXCL2,EGR1,IL6,JUN,NR4A1,PTGS2	1	Endothelial cell development	0% (0/1)
106- aortic aneurysm [ascending aorta] NA 22088	262	2.449	8	1	MNT	6	CD36,ID1,LEPR,MYC,SERPINH1,TXNIP	1	Activation of cells	0% (0/1)
106- aortic aneurysm [ascending aorta] NA 22088	263	2.449	8	1	MNT	6	CD36,ID1,LEPR,MYC,SERPINH1,TXNIP	1	Migration of tumor cell lines	100% (1/1)
106- aortic aneurysm [ascending aorta] NA 22088	264	2.449	8	1	N(G)-monomethyl-D-arginine	6	FOS,GATA2,PTGS2,SELP,SOD1,VCAM1	1	Cell movement of granulocytes	0% (0/1)
106- aortic aneurysm [ascending aorta] NA 22088	265	2.449	8	1	N(G)-monomethyl-D-arginine	6	FOS,GATA2,PTGS2,SELP,SOD1,VCAM1	1	Cell movement of myeloid cells	0% (0/1)
106- aortic aneurysm [ascending aorta] NA 22088	266	2.449	8	1	N-[2,2,2-trichloro-1-(2-naphthylamino)ethyl]-2-furamide	6	MT-CO1,MT-CYB,MT-ND2,MT-ND3,MT-ND4,MT-ND5	1	Activation of neutrophils	0% (0/1)
106- aortic aneurysm [ascending aorta] NA 22088	267	2.449	8	1	N-methyl-D-aspartate	6	APP,CCL2,EGR1,FOS,MYC,PTGS2	1	Leukopoiesis	0% (0/1)
106- aortic aneurysm [ascending aorta] NA 22088	268	2.449	8	1	N-methyl-D-aspartate	6	APP,CCL2,EGR1,FOS,MYC,PTGS2	1	Migration of tumor cell lines	0% (0/1)
106- aortic aneurysm [ascending aorta] NA 22088	269	2.449	8	1	NSUN3	6	MT-CO1,MT-CYB,MT-ND2,MT-ND4,MT-ND4L,MT-ND5	1	Activation of granulocytes	0% (0/1)
106- aortic aneurysm [ascending aorta] NA 22088	270	2.449	8	1	NSUN3	6	MT-CO1,MT-CYB,MT-ND2,MT-ND4,MT-ND4L,MT-ND5	1	Activation of neutrophils	0% (0/1)
106- aortic aneurysm [ascending aorta] NA 22088	271	2.449	8	1	NSUN3	6	MT-CO1,MT-CYB,MT-ND2,MT-ND4,MT-ND4L,MT-ND5	1	Inflammatory response	0% (0/1)
106- aortic aneurysm [ascending aorta] NA 22088	272	2.449	8	1	PALMD	6	CCL2,CXCL2,HIF1A,IL6,MAP3K8,VEGFC	1	Accumulation of phagocytes	0% (0/1)
106- aortic aneurysm [ascending aorta] NA 22088	273	2.449	8	1	PALMD	6	CCL2,HIF1A,ICAM1,IL6,PIK3R1,VEGFC	1	Maturation of cells	0% (0/1)
106- aortic aneurysm [ascending aorta] NA 22088	274	2.449	8	1	PALMD	6	CCL2,HIF1A,ICAM1,IL6,PIK3R1,VEGFC	1	Maturation of leukocytes	0% (0/1)
106- aortic aneurysm [ascending aorta] NA 22088	275	2.449	8	1	PRKCE	6	APP,CSF3,EGR1,FOS,IL6,STAT3	1	Differentiation of macrophages	0% (0/1)
106- aortic aneurysm [ascending aorta] NA 22088	276	2.449	8	1	SAFB	6	B2M,CD74,HLA-DRA,HLA-E,JUN,TNFSF10	1	Cytotoxicity of lymphatic system cells	0% (0/1)
106- aortic aneurysm [ascending aorta] NA 22088	277	2.449	8	1	SASH1	6	IL6,IRF1,MET,NFKBIZ,PLAT,PTGS2	1	Activation of leukocytes	0% (0/1)
106- aortic aneurysm [ascending aorta] NA 22088	278	2.449	8	1	SMPD1	6	ACKR1,CCL2,CSF3,CXCL2,IL6,TNFRSF1A	1	Cell movement of neutrophils	0% (0/1)
106- aortic aneurysm [ascending aorta] NA 22088	279	2.449	8	1	STING1	6	CCL2,CXCL2,IL33,IL6,PLAT,PNP	1	Apoptosis of leukocytes	100% (1/1)
106- aortic aneurysm [ascending aorta] NA 22088	280	2.449	8	1	Sn50 peptide	6	CXCL2,ICAM1,IL6,MYC,PTGS2,VCAM1	1	Adhesion of blood cells	0% (0/1)
106- aortic aneurysm [ascending aorta] NA 22088	281	2.449	8	1	Sn50 peptide	6	CXCL2,ICAM1,IL6,MYC,PTGS2,VCAM1	1	Adhesion of immune cells	0% (0/1)
106- aortic aneurysm [ascending aorta] NA 22088	282	2.449	8	1	TLR5	6	ATF3,CSF3,CXCL2,ICAM1,IL33,IL6	1	Vasculogenesis	0% (0/1)
106- aortic aneurysm [ascending aorta] NA 22088	283	2.449	8	1	TRADD	6	CCL2,CXCL2,ICAM1,IL6,NFKBIA,VCAM1	1	Cell movement of granulocytes	0% (0/1)
106- aortic aneurysm [ascending aorta] NA 22088	284	2.449	8	1	TRADD	6	CCL2,CXCL2,ICAM1,IL6,NFKBIA,VCAM1	1	Cell movement of neutrophils	0% (0/1)
106- aortic aneurysm [ascending aorta] NA 22088	285	2.449	8	1	TRADD	6	CCL2,CXCL2,ICAM1,IL6,NFKBIA,VCAM1	1	Cellular infiltration by leukocytes	0% (0/1)
106- aortic aneurysm [ascending aorta] NA 22088	286	2.449	8	1	TRADD	6	CCL2,CXCL2,ICAM1,IL6,NFKBIA,VCAM1	1	Inflammatory response	100% (1/1)
106- aortic aneurysm [ascending aorta] NA 22088	287	2.449	8	1	TRADD	6	CCL2,CXCL2,ICAM1,IL6,NFKBIA,VCAM1	1	Invasion of cells	0% (0/1)
106- aortic aneurysm [ascending aorta] NA 22088	288	2.449	8	1	TRADD	6	CCL2,CXCL2,ICAM1,IL6,NFKBIA,VCAM1	1	Recruitment of myeloid cells	0% (0/1)
106- aortic aneurysm [ascending aorta] NA 22088	289	2.449	8	1	TRADD	6	CCL2,CXCL2,ICAM1,IL6,NFKBIA,VCAM1	1	Recruitment of phagocytes	0% (0/1)
106- aortic aneurysm [ascending aorta] NA 22088	290	2.449	8	1	TRAF2	6	BIRC3,CCL2,CFLAR,ICAM1,IL6,SELE	1	Quantity of T lymphocytes	100% (1/1)
106- aortic aneurysm [ascending aorta] NA 22088	291	2.449	8	1	TRAF6	6	CCL2,CSF3,CXCL2,ICAM1,IL6,SELE	1	Chemotaxis of leukocytes	0% (0/1)
106- aortic aneurysm [ascending aorta] NA 22088	292	2.449	8	1	TRAF6	6	CCL2,CSF3,CXCL2,ICAM1,IL6,SELE	1	Homing of blood cells	0% (0/1)
106- aortic aneurysm [ascending aorta] NA 22088	293	2.449	8	1	TRAF6	6	CCL2,CSF3,CXCL2,ICAM1,IL6,SELE	1	Homing of leukocytes	0% (0/1)
106- aortic aneurysm [ascending aorta] NA 22088	294	2.449	8	1	TRAF6	6	CSF3,HIF1A,ICAM1,IL6,MCL1,PRMT1	1	Migration of carcinoma cell lines	0% (0/1)
106- aortic aneurysm [ascending aorta] NA 22088	295	2.449	8	1	anakinra	6	CCL2,ICAM1,IL6,PTGS2,SELE,VCAM1	1	Activation of leukocytes	0% (0/1)
106- aortic aneurysm [ascending aorta] NA 22088	296	2.449	8	1	anakinra	6	CCL2,ICAM1,IL6,PTGS2,SELE,VCAM1	1	Activation of myeloid cells	0% (0/1)
106- aortic aneurysm [ascending aorta] NA 22088	297	2.449	8	1	anakinra	6	CCL2,ICAM1,IL6,PTGS2,SELE,VCAM1	1	Adhesion of blood cells	0% (0/1)
106- aortic aneurysm [ascending aorta] NA 22088	298	2.449	8	1	anakinra	6	CCL2,ICAM1,IL6,PTGS2,SELE,VCAM1	1	Adhesion of immune cells	0% (0/1)
106- aortic aneurysm [ascending aorta] NA 22088	299	2.449	8	1	anakinra	6	CCL2,ICAM1,IL6,PTGS2,SELE,VCAM1	1	Cell movement of granulocytes	100% (1/1)
106- aortic aneurysm [ascending aorta] NA 22088	300	2.449	8	1	anakinra	6	CCL2,ICAM1,IL6,PTGS2,SELE,VCAM1	1	Cell movement of neutrophils	100% (1/1)
106- aortic aneurysm [ascending aorta] NA 22088	301	2.449	8	1	anakinra	6	CCL2,ICAM1,IL6,PTGS2,SELE,VCAM1	1	Cellular infiltration by leukocytes	100% (1/1)
106- aortic aneurysm [ascending aorta] NA 22088	302	2.449	8	1	anakinra	6	CCL2,ICAM1,IL6,PTGS2,SELE,VCAM1	1	Chemotaxis	0% (0/1)
106- aortic aneurysm [ascending aorta] NA 22088	303	2.449	8	1	anakinra	6	CCL2,ICAM1,IL6,PTGS2,SELE,VCAM1	1	Inflammatory response	100% (1/1)
106- aortic aneurysm [ascending aorta] NA 22088	304	2.449	8	1	anakinra	6	CCL2,ICAM1,IL6,PTGS2,SELE,VCAM1	1	Recruitment of myeloid cells	100% (1/1)
106- aortic aneurysm [ascending aorta] NA 22088	305	2.449	8	1	anakinra	6	CCL2,ICAM1,IL6,PTGS2,SELE,VCAM1	1	Recruitment of phagocytes	0% (0/1)
106- aortic aneurysm [ascending aorta] NA 22088	306	2.449	8	1	anakinra	6	CCL2,ICAM1,IL6,PTGS2,SELE,VCAM1	1	Vascular lesion	0% (0/1)
106- aortic aneurysm [ascending aorta] NA 22088	307	2.449	8	1	anakinra	6	CCL2,ICAM1,IL6,PTGS2,SELE,VCAM1	1	Vasculogenesis	0% (0/1)
106- aortic aneurysm [ascending aorta] NA 22088	308	2.449	8	1	aspirin	6	AHR,APP,CCL2,CSF3,IL6,TNFSF10	1	Differentiation of macrophages	0% (0/1)
106- aortic aneurysm [ascending aorta] NA 22088	309	2.449	8	1	benzyl isothiocyanate	6	FOS,ICAM1,MET,PTGS2,RHOB,STAT3	1	Development of neural cells	0% (0/1)
106- aortic aneurysm [ascending aorta] NA 22088	310	2.449	8	1	benzyl isothiocyanate	6	FOS,ICAM1,MET,PTGS2,RHOB,STAT3	1	Development of neurons	0% (0/1)
106- aortic aneurysm [ascending aorta] NA 22088	311	2.449	8	1	ceruletide	6	CXCL2,IL33,IL6,KDM6B,PTGS2,SELP	1	Recruitment of granulocytes	0% (0/1)
106- aortic aneurysm [ascending aorta] NA 22088	312	2.449	8	1	clorgyline	6	CCL2,HIF1A,MCL1,MYC,SOCS3,STAT3	1	Cell proliferation of carcinoma cell lines	0% (0/1)
106- aortic aneurysm [ascending aorta] NA 22088	313	2.449	8	1	clorgyline	6	CCL2,HIF1A,MCL1,MYC,SOCS3,STAT3	1	Cell proliferation of tumor cell lines	100% (1/1)
106- aortic aneurysm [ascending aorta] NA 22088	314	2.449	8	1	leukotriene C4	6	APP,CCL2,ICAM1,PTGS2,SELP,VCAM1	1	Adhesion of myeloid cells	0% (0/1)
106- aortic aneurysm [ascending aorta] NA 22088	315	2.449	8	1	leukotriene C4	6	APP,CCL2,ICAM1,PTGS2,SELP,VCAM1	1	Binding of myeloid cells	0% (0/1)
106- aortic aneurysm [ascending aorta] NA 22088	316	2.449	8	1	leukotriene C4	6	CCL2,EGR1,EGR3,ICAM1,PTGS2,VCAM1	1	Cell movement of endothelial cells	0% (0/1)
106- aortic aneurysm [ascending aorta] NA 22088	317	2.449	8	1	leukotriene C4	6	CCL2,EGR1,EGR3,ICAM1,PTGS2,VCAM1	1	Migration of endothelial cells	0% (0/1)
106- aortic aneurysm [ascending aorta] NA 22088	318	2.449	8	1	lipopolysaccharide	6	AHR,APP,B2M,FCGRT,ICAM1,STAT3	1	Increased Levels of Albumin	100% (1/1)
106- aortic aneurysm [ascending aorta] NA 22088	319	2.449	8	1	lysophosphatidylinositol	6	CCL2,CD74,CSF3,ICAM1,IL33,SELE	1	Chemotaxis of leukocytes	0% (0/1)
106- aortic aneurysm [ascending aorta] NA 22088	320	2.449	8	1	lysophosphatidylinositol	6	CCL2,CD74,CSF3,ICAM1,IL33,SELE	1	Homing of blood cells	0% (0/1)
106- aortic aneurysm [ascending aorta] NA 22088	321	2.449	8	1	lysophosphatidylinositol	6	CCL2,CD74,CSF3,ICAM1,IL33,SELE	1	Homing of leukocytes	0% (0/1)
106- aortic aneurysm [ascending aorta] NA 22088	322	2.449	8	1	mir-181 (includes others)	6	APP,ICAM1,IL6,NOTCH1,PTGS2,VCAM1	1	Activation of myeloid cells	0% (0/1)
106- aortic aneurysm [ascending aorta] NA 22088	323	2.449	8	1	mir-8 (includes others)	6	ETS1,HIF1A,IL6,MET,MYC,SOCS3	1	Proliferation of kidney cancer cell lines	100% (1/1)
106- aortic aneurysm [ascending aorta] NA 22088	324	2.449	8	1	nicardipine	6	APP,CXCL2,IL6,SELE,SELP,VCAM1	1	Adhesion of blood cells	0% (0/1)
106- aortic aneurysm [ascending aorta] NA 22088	325	2.449	8	1	nicardipine	6	APP,CXCL2,IL6,SELE,SELP,VCAM1	1	Adhesion of immune cells	0% (0/1)
106- aortic aneurysm [ascending aorta] NA 22088	326	2.449	8	1	nicardipine	6	APP,CXCL2,IL6,SELE,SELP,VCAM1	1	Binding of tumor cell lines	0% (0/1)
106- aortic aneurysm [ascending aorta] NA 22088	327	2.449	8	1	nicardipine	6	APP,CXCL2,IL6,SELE,SELP,VCAM1	1	Cell movement of granulocytes	0% (0/1)
106- aortic aneurysm [ascending aorta] NA 22088	328	2.449	8	1	nicardipine	6	APP,CXCL2,IL6,SELE,SELP,VCAM1	1	Cell movement of neutrophils	0% (0/1)
106- aortic aneurysm [ascending aorta] NA 22088	329	2.449	8	1	nicardipine	6	APP,CXCL2,IL6,SELE,SELP,VCAM1	1	Cellular infiltration by leukocytes	0% (0/1)
106- aortic aneurysm [ascending aorta] NA 22088	330	2.449	8	1	nicardipine	6	APP,CXCL2,IL6,SELE,SELP,VCAM1	1	Chemotaxis	0% (0/1)
106- aortic aneurysm [ascending aorta] NA 22088	331	2.449	8	1	nicardipine	6	APP,CXCL2,IL6,SELE,SELP,VCAM1	1	Inflammatory response	0% (0/1)
106- aortic aneurysm [ascending aorta] NA 22088	332	2.449	8	1	nicardipine	6	APP,CXCL2,IL6,SELE,SELP,VCAM1	1	Interaction of endothelial cells	0% (0/1)
106- aortic aneurysm [ascending aorta] NA 22088	333	2.449	8	1	nicardipine	6	APP,CXCL2,IL6,SELE,SELP,VCAM1	1	Occlusion of blood vessel	0% (0/1)
106- aortic aneurysm [ascending aorta] NA 22088	334	2.449	8	1	nicardipine	6	APP,CXCL2,IL6,SELE,SELP,VCAM1	1	Recruitment of myeloid cells	0% (0/1)
106- aortic aneurysm [ascending aorta] NA 22088	335	2.449	8	1	nicardipine	6	APP,CXCL2,IL6,SELE,SELP,VCAM1	1	Recruitment of phagocytes	0% (0/1)
106- aortic aneurysm [ascending aorta] NA 22088	336	2.449	8	1	peptidoglycan	6	CCL2,CSF3,EGR1,ICAM1,PTGS2,TMSB10/TMSB4X	1	Cell movement of endothelial cells	0% (0/1)
106- aortic aneurysm [ascending aorta] NA 22088	337	2.449	8	1	peptidoglycan	6	CCL2,CSF3,EGR1,ICAM1,PTGS2,TMSB10/TMSB4X	1	Migration of endothelial cells	0% (0/1)
106- aortic aneurysm [ascending aorta] NA 22088	338	2.449	8	1	phenylephrine	6	EDNRB,EGR1,GJA1,JUN,MYC,THRB	1	Proliferation of neural cells	0% (0/1)
106- aortic aneurysm [ascending aorta] NA 22088	339	2.449	8	1	phytohemagglutinin	6	IL6,MET,PTPN12,STAT3,TEAD1,TNFSF10	1	Proliferation of kidney cancer cell lines	0% (0/1)
106- aortic aneurysm [ascending aorta] NA 22088	340	2.449	8	1	resolvin D1	6	CCL2,CXCL2,IL33,IL6,JUN,PTGS2	1	Cellular infiltration	100% (1/1)
106- aortic aneurysm [ascending aorta] NA 22088	341	2.449	8	1	ruxolitinib	6	CCL2,IL6,MT-ND2,MT-ND3,MT-ND4L,MT-ND5	1	Activation of neutrophils	0% (0/1)
106- aortic aneurysm [ascending aorta] NA 22088	342	2.449	8	1	silicon dioxide	6	CCL2,EGR1,FOS,IL6,JUN,JUNB	1	Adhesion of tumor cell lines	0% (0/1)
106- aortic aneurysm [ascending aorta] NA 22088	343	2.449	8	1	silicon dioxide	6	CCL2,EGR1,FOS,IL6,JUN,MAP1LC3B	1	Cell viability	0% (0/1)
106- aortic aneurysm [ascending aorta] NA 22088	344	2.449	8	1	silicon dioxide	6	CCL2,EGR1,FOS,IL6,JUN,JUNB	1	Invasion of cells	0% (0/1)
106- aortic aneurysm [ascending aorta] NA 22088	345	2.449	8	1	silicon dioxide	6	CCL2,EGR1,FOS,IL6,JUN,JUNB	1	Quantity of cells	100% (1/1)
106- aortic aneurysm [ascending aorta] NA 22088	346	2.449	8	1	silicon dioxide	6	CCL2,EGR1,FOS,IL6,JUN,JUNB	1	Vasculogenesis	0% (0/1)
106- aortic aneurysm [ascending aorta] NA 22088	347	2.449	8	1	thapsigargin	6	EGR1,FOS,IL33,IL6,KLF4,TNFSF10	1	Differentiation of macrophages	0% (0/1)
106- aortic aneurysm [ascending aorta] NA 22088	348	2.449	8	1	tosylphenylalanyl chloromethyl ketone	6	CCL2,ICAM1,IL6,MYC,PTGS2,VCAM1	1	Activation of leukocytes	0% (0/1)
106- aortic aneurysm [ascending aorta] NA 22088	349	2.449	8	1	tosylphenylalanyl chloromethyl ketone	6	CCL2,ICAM1,IL6,MYC,PTGS2,VCAM1	1	Development of connective tissue cells	0% (0/1)
106- aortic aneurysm [ascending aorta] NA 22088	350	2.449	8	1	tosylphenylalanyl chloromethyl ketone	6	CCL2,CXCL2,ICAM1,IL6,PTGS2,VCAM1	1	Migration of phagocytes	0% (0/1)
105- aortic aneurysm [ascending aorta] NA 22087	263	2.449	8	1	ALKBH1	6	MT-CO1,MT-CYB,MT-ND2,MT-ND4,MT-ND4L,MT-ND5	1	Activation of granulocytes	0% (0/1)
105- aortic aneurysm [ascending aorta] NA 22087	264	2.449	8	1	ALKBH1	6	MT-CO1,MT-CYB,MT-ND2,MT-ND4,MT-ND4L,MT-ND5	1	Activation of peripheral blood neutrophils	0% (0/1)
105- aortic aneurysm [ascending aorta] NA 22087	265	2.449	8	1	ALKBH1	6	MT-CO1,MT-CYB,MT-ND2,MT-ND4,MT-ND4L,MT-ND5	1	Inflammatory response	0% (0/1)
105- aortic aneurysm [ascending aorta] NA 22087	266	2.449	8	1	BMP10	6	ENG,FOS,ID1,ID2,ID3,VCAN	1	Growth of solid tumor	0% (0/1)
105- aortic aneurysm [ascending aorta] NA 22087	267	2.449	8	1	CCL3	6	CCL2,FOS,IL6,ITGA5,ITGB1,STAT3	1	Formation of cellular protrusions	0% (0/1)
105- aortic aneurysm [ascending aorta] NA 22087	268	2.449	8	1	CCL3	6	CCL2,FOS,IL6,ITGA5,ITGB1,STAT3	1	Microtubule dynamics	0% (0/1)
105- aortic aneurysm [ascending aorta] NA 22087	269	2.449	8	1	CCL3	6	CCL2,FOS,IL6,ITGA5,ITGB1,STAT3	1	Organization of cytoplasm	100% (1/1)
105- aortic aneurysm [ascending aorta] NA 22087	270	2.449	8	1	CCL3	6	CCL2,FOS,IL6,ITGA5,ITGB1,STAT3	1	Organization of cytoskeleton	100% (1/1)
105- aortic aneurysm [ascending aorta] NA 22087	271	2.449	8	1	CCN1	6	BCL2L11,CCL2,CTNNB1,IL6,ITGB1,MYC	1	Advanced malignant solid tumor	100% (1/1)
105- aortic aneurysm [ascending aorta] NA 22087	272	2.449	8	1	CCN1	6	BCL2L11,CCL2,CTNNB1,IL6,ITGB1,MYC	1	Metastatic solid tumor	100% (1/1)
105- aortic aneurysm [ascending aorta] NA 22087	273	2.449	8	1	CCN1	6	BCL2L11,CCL2,CTNNB1,IL6,ITGB1,MYC	1	Visceral metastasis	100% (1/1)
105- aortic aneurysm [ascending aorta] NA 22087	274	2.449	8	1	COL18A1	6	CTNNB1,ID1,IL6,LDHA,MYC,STAT3	1	Invasion of breast cancer cell lines	0% (0/1)
105- aortic aneurysm [ascending aorta] NA 22087	275	2.449	8	1	CYTOKINE (family)	6	CCL2,ICAM1,IL6,SELE,VCAM1,VWF	1	Adhesion of mononuclear leukocytes	0% (0/1)
105- aortic aneurysm [ascending aorta] NA 22087	276	2.449	8	1	F2R	6	CCN1,IL6,ITGA6,RHOA,TGM2,VIM	1	Migration of lung cancer cell lines	0% (0/1)
105- aortic aneurysm [ascending aorta] NA 22087	277	2.449	8	1	FLCN	6	ICAM1,KLF4,MT-CO1,MT-CYB,MT-ND2,MT-ND5	1	Activation of myeloid cells	0% (0/1)
105- aortic aneurysm [ascending aorta] NA 22087	278	2.449	8	1	FLCN	6	ICAM1,KLF4,MT-CO1,MT-CYB,MT-ND2,MT-ND5	1	Activation of phagocytes	0% (0/1)
105- aortic aneurysm [ascending aorta] NA 22087	279	2.449	8	1	GDF2	6	CAV1,ENG,FOS,ICAM1,SELE,VCAM1	1	Recruitment of cells	100% (1/1)
105- aortic aneurysm [ascending aorta] NA 22087	280	2.449	8	1	HBEGF	6	IL6,ITGB1,MYH9,RHOA,STAT3,VIM	1	Fibrogenesis	100% (1/1)
105- aortic aneurysm [ascending aorta] NA 22087	281	2.449	8	1	HBEGF	6	EGR1,GLUL,ITGB1,NRP1,RHOA,STAT3	1	Movement of vascular endothelial cells	0% (0/1)
105- aortic aneurysm [ascending aorta] NA 22087	282	2.449	8	1	HBEGF	6	IL6,ITGB1,NRP1,RHOA,STAT3,VIM	1	Tubulation of cells	0% (0/1)
105- aortic aneurysm [ascending aorta] NA 22087	283	2.449	8	1	HNF4G	6	CNN3,DAAM1,FLNA,FLNB,ITGA5,PDLIM1	1	Cell movement	0% (0/1)
105- aortic aneurysm [ascending aorta] NA 22087	284	2.449	8	1	IFNAR (family)	6	CCL2,CD74,IFNGR1,IL6,PSMB8,VCAM1	1	Cell movement of phagocytes	100% (1/1)
105- aortic aneurysm [ascending aorta] NA 22087	285	2.449	8	1	IL1R1	6	APP,CXCL2,FOS,ICAM1,IL6,SELE	1	Cell movement of granulocytes	100% (1/1)
105- aortic aneurysm [ascending aorta] NA 22087	286	2.449	8	1	IL1R1	6	APP,CXCL2,FOS,ICAM1,IL6,SELE	1	Cell movement of myeloid cells	100% (1/1)
105- aortic aneurysm [ascending aorta] NA 22087	287	2.449	8	1	IPMK	6	ACTB,CCN1,FOS,ITGB1,MYC,PFN1	1	Cell proliferation of breast cancer cell lines	0% (0/1)
105- aortic aneurysm [ascending aorta] NA 22087	288	2.449	8	1	JAK1	6	CCL2,CDKN1A,CSF3,ICAM1,JUNB,STAT3	1	Development of cytoplasm	0% (0/1)
105- aortic aneurysm [ascending aorta] NA 22087	289	2.449	8	1	JAK1	6	CCL2,CDKN1A,CSF3,ICAM1,JUNB,STAT3	1	Formation of actin filaments	0% (0/1)
105- aortic aneurysm [ascending aorta] NA 22087	290	2.449	8	1	JAK1	6	CCL2,CDKN1A,CSF3,ICAM1,JUNB,STAT3	1	Formation of cytoskeleton	0% (0/1)
105- aortic aneurysm [ascending aorta] NA 22087	291	2.449	8	1	JAK1	6	CCL2,CDKN1A,CSF3,ICAM1,JUNB,STAT3	1	Formation of filaments	0% (0/1)
105- aortic aneurysm [ascending aorta] NA 22087	292	2.449	8	1	KDM3A	6	CCL2,CCN1,CD9,IL33,MCAM,MYC	1	Invasion of cells	100% (1/1)
105- aortic aneurysm [ascending aorta] NA 22087	293	2.449	8	1	KDM3A	6	CCL2,CCN1,CD9,IL33,MCAM,MYC	1	Migration of cells	100% (1/1)
105- aortic aneurysm [ascending aorta] NA 22087	294	2.449	8	1	KDM3A	6	CCL2,CCN1,CD9,IL33,MCAM,MYC	1	Vasculogenesis	0% (0/1)
105- aortic aneurysm [ascending aorta] NA 22087	295	2.449	8	1	KDM5B	6	CAV1,CCL14,FABP5,MCAM,NEDD9,SWAP70	1	Cell movement of lymphatic system cells	0% (0/1)
105- aortic aneurysm [ascending aorta] NA 22087	296	2.449	8	1	KDM5B	6	CAV1,CCL14,FABP5,MCAM,NEDD9,SWAP70	1	Cell movement of lymphocytes	0% (0/1)
105- aortic aneurysm [ascending aorta] NA 22087	297	2.449	8	1	KDM5B	6	CAV1,CCL14,FABP5,MCAM,NEDD9,SWAP70	1	Cell movement of mononuclear leukocytes	0% (0/1)
105- aortic aneurysm [ascending aorta] NA 22087	298	2.449	8	1	MAPK9	6	CAV1,CCL2,FOS,IL6,MYC,RAC1	1	Cell movement of breast cancer cell lines	100% (1/1)
105- aortic aneurysm [ascending aorta] NA 22087	299	2.449	8	1	N-[2,2,2-trichloro-1-(2-naphthylamino)ethyl]-2-furamide	6	MT-CO1,MT-CYB,MT-ND2,MT-ND3,MT-ND4,MT-ND5	1	Activation of peripheral blood neutrophils	0% (0/1)
105- aortic aneurysm [ascending aorta] NA 22087	300	2.449	8	1	NFKB (family)	6	CCL2,HMGB1,IL6,ITGB1,SELE,VCAM1	1	Migration of cancer cells	0% (0/1)
105- aortic aneurysm [ascending aorta] NA 22087	301	2.449	8	1	NR0B2	6	IL33,IL6,MT-CO1,MT-CYB,MT-ND2,PDK4	1	Activation of myeloid cells	0% (0/1)
105- aortic aneurysm [ascending aorta] NA 22087	302	2.449	8	1	NR0B2	6	IL33,IL6,MT-CO1,MT-CYB,MT-ND2,PDK4	1	Activation of phagocytes	0% (0/1)
105- aortic aneurysm [ascending aorta] NA 22087	303	2.449	8	1	NSUN3	6	MT-CO1,MT-CYB,MT-ND2,MT-ND4,MT-ND4L,MT-ND5	1	Activation of granulocytes	0% (0/1)
105- aortic aneurysm [ascending aorta] NA 22087	304	2.449	8	1	NSUN3	6	MT-CO1,MT-CYB,MT-ND2,MT-ND4,MT-ND4L,MT-ND5	1	Activation of peripheral blood neutrophils	0% (0/1)
105- aortic aneurysm [ascending aorta] NA 22087	305	2.449	8	1	NSUN3	6	MT-CO1,MT-CYB,MT-ND2,MT-ND4,MT-ND4L,MT-ND5	1	Inflammatory response	0% (0/1)
105- aortic aneurysm [ascending aorta] NA 22087	306	2.449	8	1	NSUN6	6	CAVIN2,CCN1,EMP2,FLNA,NDRG1,TGM2	1	Angiogenesis	0% (0/1)
105- aortic aneurysm [ascending aorta] NA 22087	307	2.449	8	1	OLFM4-RET	6	CCL2,EGR1,EGR3,FOS,JUNB,TM4SF1	1	Vasculogenesis	0% (0/1)
105- aortic aneurysm [ascending aorta] NA 22087	308	2.449	8	1	RETN	6	CCL2,HMGB1,IL6,PLAT,STAT3,VCAM1	1	Outgrowth of cells	0% (0/1)
105- aortic aneurysm [ascending aorta] NA 22087	309	2.449	8	1	RETN	6	CCL2,HMGB1,IL6,PLAT,STAT3,VCAM1	1	Outgrowth of neurites	0% (0/1)
105- aortic aneurysm [ascending aorta] NA 22087	310	2.449	8	1	RETN	6	CCL2,HMGB1,IL6,PLAT,STAT3,VCAM1	1	Outgrowth of neurons	0% (0/1)
105- aortic aneurysm [ascending aorta] NA 22087	311	2.449	8	1	SFTPA1	6	CCN1,EGR1,FOS,IL6,MYC,NAMPT	1	Proliferation of smooth muscle cells	0% (0/1)
105- aortic aneurysm [ascending aorta] NA 22087	312	2.449	8	1	SMPD1	6	CCL2,CSF3,CXCL2,IL6,TNFRSF1A,TNFSF10	1	Angiogenesis	100% (1/1)
105- aortic aneurysm [ascending aorta] NA 22087	313	2.449	8	1	SMPD1	6	ACKR1,CCL2,CSF3,CXCL2,IL6,TNFRSF1A	1	Cell movement of neutrophils	0% (0/1)
105- aortic aneurysm [ascending aorta] NA 22087	314	2.449	8	1	SMPD1	6	ACKR1,CCL2,CSF3,CXCL2,IL6,TNFRSF1A	1	Migration of phagocytes	0% (0/1)
105- aortic aneurysm [ascending aorta] NA 22087	315	2.449	8	1	SMPD1	6	ACKR1,CCL2,CSF3,CXCL2,IL6,TNFRSF1A	1	Recruitment of cells	0% (0/1)
105- aortic aneurysm [ascending aorta] NA 22087	316	2.449	8	1	SORL1	6	ICAM1,ITGA5,ITGA6,ITGB1,TFPI,TGM2	1	Binding of fibroblast cell lines	0% (0/1)
105- aortic aneurysm [ascending aorta] NA 22087	317	2.449	8	1	SP1	6	CCL2,CD99,ENG,FLNA,FLT1,STAT3	1	Cell movement of leukemia cell lines	0% (0/1)
105- aortic aneurysm [ascending aorta] NA 22087	318	2.449	8	1	STAT4	6	BHLHE40,CCL2,CXCL2,IL6,MAP3K8,SELE	1	Recruitment of granulocytes	0% (0/1)
105- aortic aneurysm [ascending aorta] NA 22087	319	2.449	8	1	STAT4	6	BHLHE40,CCL2,CXCL2,IL6,MAP3K8,SELE	1	Recruitment of neutrophils	0% (0/1)
105- aortic aneurysm [ascending aorta] NA 22087	320	2.449	8	1	TIMP3	6	CTNNB1,FOS,IL6,KLF4,STAT3,TGFBR2	1	Cell proliferation of breast cancer cell lines	0% (0/1)
105- aortic aneurysm [ascending aorta] NA 22087	321	2.449	8	1	TIMP3	6	CTNNB1,ENG,FOS,IL6,STAT3,TGFBR2	1	Growth of solid tumor	100% (1/1)
105- aortic aneurysm [ascending aorta] NA 22087	322	2.449	8	1	TLR5	6	ATF3,CSF3,CXCL2,ICAM1,IL33,IL6	1	Vasculogenesis	0% (0/1)
105- aortic aneurysm [ascending aorta] NA 22087	323	2.449	8	1	U0126	6	ATF3,EGR3,FOS,NRN1,RAC1,STAT3	1	Shape change of axons	0% (0/1)
105- aortic aneurysm [ascending aorta] NA 22087	324	2.449	8	1	acetaminophen	6	FLT1,GLRX,ICAM1,ITGB1,PECAM1,VCAM1	1	Adhesion of vascular endothelial cells	0% (0/1)
105- aortic aneurysm [ascending aorta] NA 22087	325	2.449	8	1	benzyl isothiocyanate	6	FOS,ICAM1,PECAM1,SELE,STAT3,VCAM1	1	Binding of tumor cell lines	0% (0/1)
105- aortic aneurysm [ascending aorta] NA 22087	326	2.449	8	1	benzyl isothiocyanate	6	FOS,ICAM1,PECAM1,SELE,STAT3,VCAM1	1	Recruitment of leukocytes	0% (0/1)
105- aortic aneurysm [ascending aorta] NA 22087	327	2.449	8	1	candesartan	6	ENG,FOS,FOSL2,ICAM1,IL6,RHOA	1	Leukocyte migration	100% (1/1)
105- aortic aneurysm [ascending aorta] NA 22087	328	2.449	8	1	hydrogen peroxide	6	APP,ATF3,CSF3,HES1,IL6,LDLR	1	Increased Levels of Alkaline Phosphatase	0% (0/1)
105- aortic aneurysm [ascending aorta] NA 22087	329	2.449	8	1	isoproterenol	6	APP,CAV1,CSF3,IL6,JUNB,LGALS3	1	Endocytosis by eukaryotic cells	100% (1/1)
105- aortic aneurysm [ascending aorta] NA 22087	330	2.449	8	1	miR-124-3p (and other miRNAs w/seed AAGGCAC)	6	CAV1,CCL2,GSN,ITGB1,MYH9,STAT3	1	Formation of filaments	0% (0/1)
105- aortic aneurysm [ascending aorta] NA 22087	331	2.449	8	1	miR-30c-5p (and other miRNAs w/seed GUAAACA)	6	CTNNB1,IL6,MYC,RAP1B,SPARC,VCAN	1	Migration of carcinoma cell lines	0% (0/1)
105- aortic aneurysm [ascending aorta] NA 22087	332	2.449	8	1	miR-338-3p (miRNAs w/seed CCAGCAU)	6	IL6,PLEC,SPARC,TGFBR2,VCAN,VIM	1	Advanced malignant tumor	100% (1/1)
105- aortic aneurysm [ascending aorta] NA 22087	333	2.449	8	1	miR-338-3p (miRNAs w/seed CCAGCAU)	6	IL6,PLEC,SPARC,TGFBR2,VCAN,VIM	1	Cancer of cells	100% (1/1)
105- aortic aneurysm [ascending aorta] NA 22087	334	2.449	8	1	miR-338-3p (miRNAs w/seed CCAGCAU)	6	IL6,PLEC,SPARC,TGFBR2,VCAN,VIM	1	Cell movement of tumor cell lines	100% (1/1)
105- aortic aneurysm [ascending aorta] NA 22087	335	2.449	8	1	miR-338-3p (miRNAs w/seed CCAGCAU)	6	IL6,PLEC,SPARC,TGFBR2,VCAN,VIM	1	Invasion of tumor cell lines	0% (0/1)
105- aortic aneurysm [ascending aorta] NA 22087	336	2.449	8	1	miR-338-3p (miRNAs w/seed CCAGCAU)	6	IL6,PLEC,SPARC,TGFBR2,VCAN,VIM	1	Metastasis	100% (1/1)
105- aortic aneurysm [ascending aorta] NA 22087	337	2.449	8	1	miR-338-3p (miRNAs w/seed CCAGCAU)	6	IL6,PLEC,SPARC,TGFBR2,VCAN,VIM	1	Metastasis of tumor cell lines	0% (0/1)
105- aortic aneurysm [ascending aorta] NA 22087	338	2.449	8	1	miR-338-3p (miRNAs w/seed CCAGCAU)	6	IL6,PLEC,SPARC,TGFBR2,VCAN,VIM	1	Neoplasia of tumor cell lines	0% (0/1)
105- aortic aneurysm [ascending aorta] NA 22087	339	2.449	8	1	okadaic acid	6	EGR1,IL6,JUNB,KLF4,MYC,SRSF3	1	Quantity of tumor cell lines	100% (1/1)
105- aortic aneurysm [ascending aorta] NA 22087	340	2.449	8	1	ozone	6	CXCL2,FOS,IL6,ITGB1,ITGB4,JUNB	1	Neoplasia of tumor cell lines	0% (0/1)
105- aortic aneurysm [ascending aorta] NA 22087	341	2.449	8	1	pilocarpine	6	APP,CTNNB1,FOS,LDHA,LGALS3,PDK4	1	Migration of tumor cell lines	0% (0/1)
105- aortic aneurysm [ascending aorta] NA 22087	342	2.449	8	1	pirfenidone	6	CCL2,CTNNB1,IL6,POSTN,TGFBR2,VIM	1	Advanced malignant tumor	0% (0/1)
105- aortic aneurysm [ascending aorta] NA 22087	343	2.449	8	1	pirfenidone	6	CCL2,CTNNB1,IL6,POSTN,TGFBR2,VIM	1	Cell movement of tumor cell lines	0% (0/1)
105- aortic aneurysm [ascending aorta] NA 22087	344	2.449	8	1	pirfenidone	6	CCL2,CTNNB1,IL6,POSTN,TGFBR2,VIM	1	Invasion of tumor cell lines	0% (0/1)
105- aortic aneurysm [ascending aorta] NA 22087	345	2.449	8	1	pirfenidone	6	CCL2,CTNNB1,IL6,POSTN,TGFBR2,VIM	1	Metastasis	0% (0/1)
105- aortic aneurysm [ascending aorta] NA 22087	346	2.449	8	1	pirfenidone	6	CCL2,CTNNB1,IL6,POSTN,TGFBR2,VIM	1	Thoracic neoplasm	0% (0/1)
105- aortic aneurysm [ascending aorta] NA 22087	347	2.449	8	1	platelet activating factor	6	CCL2,EGR1,FOS,ICAM1,IL6,VIM	1	Adhesion of tumor cell lines	0% (0/1)
105- aortic aneurysm [ascending aorta] NA 22087	348	2.449	8	1	resatorvid	6	CCL2,ICAM1,IL6,LDHA,SLC2A3,VCAM1	1	Cell viability	0% (0/1)
105- aortic aneurysm [ascending aorta] NA 22087	349	2.449	8	1	ruxolitinib	6	CCL2,IL6,MT-ND2,MT-ND3,MT-ND4L,MT-ND5	1	Activation of neutrophils	0% (0/1)
105- aortic aneurysm [ascending aorta] NA 22087	350	2.449	8	1	tosylphenylalanyl chloromethyl ketone	6	CCL2,CXCL2,ICAM1,IL6,VCAM1,VIM	1	Adhesion of tumor cell lines	0% (0/1)
105- aortic aneurysm [ascending aorta] NA 22087	351	2.449	8	1	valsartan	6	APP,ENG,FABP4,FOS,ICAM1,IL6	1	Cell movement of granulocytes	0% (0/1)
104- aortic aneurysm [ascending aorta] NA 22086	260	2.449	8	1	10-nitrooleate	6	ICAM1,IL6,PECAM1,PTGS2,SELE,VCAM1	1	Cell movement of granulocytes	0% (0/1)
104- aortic aneurysm [ascending aorta] NA 22086	261	2.449	8	1	10-nitrooleate	6	ICAM1,IL6,PECAM1,PTGS2,SELE,VCAM1	1	Cell movement of neutrophils	0% (0/1)
104- aortic aneurysm [ascending aorta] NA 22086	262	2.449	8	1	10-nitrooleate	6	ICAM1,IL6,PECAM1,PTGS2,SELE,VCAM1	1	Recruitment of myeloid cells	0% (0/1)
104- aortic aneurysm [ascending aorta] NA 22086	263	2.449	8	1	10-nitrooleate	6	ICAM1,IL6,PECAM1,PTGS2,SELE,VCAM1	1	Recruitment of phagocytes	0% (0/1)
104- aortic aneurysm [ascending aorta] NA 22086	264	2.449	8	1	BANF1	6	CAV1,CCL2,IL6,MET,STAT3,TIMP1	1	Metastasis of tumor cell lines	0% (0/1)
104- aortic aneurysm [ascending aorta] NA 22086	265	2.449	8	1	BMP6	6	CD44,HBEGF,IL6,PTGS2,SERPINE1,SNAI1	1	Recruitment of myeloid cells	0% (0/1)
104- aortic aneurysm [ascending aorta] NA 22086	266	2.449	8	1	BMP6	6	CD44,HBEGF,IL6,PTGS2,SERPINE1,SNAI1	1	Recruitment of phagocytes	0% (0/1)
104- aortic aneurysm [ascending aorta] NA 22086	267	2.449	8	1	CHUK	6	CCL2,CXCL12,ENPP2,PTGS2,SELE,VEGFC	1	Chemotaxis of endothelial cells	0% (0/1)
104- aortic aneurysm [ascending aorta] NA 22086	268	2.449	8	1	CHUK	6	CCL2,CXCL12,ENPP2,PTGS2,SELE,VEGFC	1	Homing of endothelial cells	0% (0/1)
104- aortic aneurysm [ascending aorta] NA 22086	269	2.449	8	1	COL18A1	6	FN1,ID1,IL6,KDR,MYC,STAT3	1	Migration of prostate cancer cell lines	0% (0/1)
104- aortic aneurysm [ascending aorta] NA 22086	270	2.449	8	1	COLLAGENASE (family)	6	CEBPD,CXCL12,EGR1,IL6,JUN,STAT3	1	Proliferation of smooth muscle cells	0% (0/1)
104- aortic aneurysm [ascending aorta] NA 22086	271	2.449	8	1	ELK1	6	BMPR2,EGR1,JUN,NUPR1,PLXDC2,SNAI1	1	Invasion of carcinoma cell lines	0% (0/1)
104- aortic aneurysm [ascending aorta] NA 22086	272	2.449	8	1	FKBP10	6	C1QTNF1,POSTN,PTGS2,SERPINE1,SPHK1,TIMP1	1	Abnormality of heart ventricle	0% (0/1)
104- aortic aneurysm [ascending aorta] NA 22086	273	2.449	8	1	HBEGF	6	CCN2,FGF2,MYH9,NRP1,PTGS2,VIM	1	Formation of focal adhesions	0% (0/1)
104- aortic aneurysm [ascending aorta] NA 22086	274	2.449	8	1	HBEGF	6	EGR1,FGF2,GLUL,NRP1,PTGS2,STAT3	1	Migration of vascular endothelial cells	0% (0/1)
104- aortic aneurysm [ascending aorta] NA 22086	275	2.449	8	1	HBEGF	6	EGR1,FGF2,GLUL,NRP1,PTGS2,STAT3	1	Movement of vascular endothelial cells	0% (0/1)
104- aortic aneurysm [ascending aorta] NA 22086	276	2.449	8	1	HMGB1	6	CCL2,CXCL2,EGR1,FLT1,IL6,PTGS2	1	Migration of smooth muscle cells	100% (1/1)
104- aortic aneurysm [ascending aorta] NA 22086	277	2.449	8	1	HSPD1	6	CXCL2,ICAM1,IFNG,IL6,SELE,VCAM1	1	Adhesion of tumor cell lines	0% (0/1)
104- aortic aneurysm [ascending aorta] NA 22086	278	2.449	8	1	HSPD1	6	CXCL2,ICAM1,IFNG,IL6,SELE,VCAM1	1	Recruitment of myeloid cells	0% (0/1)
104- aortic aneurysm [ascending aorta] NA 22086	279	2.449	8	1	HSPD1	6	CXCL2,ICAM1,IFNG,IL6,SELE,VCAM1	1	Recruitment of phagocytes	0% (0/1)
104- aortic aneurysm [ascending aorta] NA 22086	280	2.449	8	1	IL17RA	6	CSF3,CXCL12,CXCL2,IL6,SELP,TIMP1	1	Apoptosis of blood cells	0% (0/1)
104- aortic aneurysm [ascending aorta] NA 22086	281	2.449	8	1	IL17RA	6	CD36,CXCL2,IL6,SELE,SELP,TIMP1	1	Arteriosclerosis	0% (0/1)
104- aortic aneurysm [ascending aorta] NA 22086	282	2.449	8	1	IL17RA	6	CD36,CXCL2,IL6,SELE,SELP,TIMP1	1	Atherosclerosis	0% (0/1)
104- aortic aneurysm [ascending aorta] NA 22086	283	2.449	8	1	IL1A	6	CD44,IL6,ITGA5,MCAM,SERPINE1,TGFB1	1	Binding of melanoma cell lines	0% (0/1)
104- aortic aneurysm [ascending aorta] NA 22086	284	2.449	8	1	IL22	6	CXCL12,CXCL2,HBEGF,IL6,PTGS2,STAT3	1	Invasion of tumor cells	0% (0/1)
104- aortic aneurysm [ascending aorta] NA 22086	285	2.449	8	1	JNK (family)	6	APP,CCN2,HES1,IL6,POSTN,TGFB1	1	Increased activation of alkaline phosphatase	0% (0/1)
104- aortic aneurysm [ascending aorta] NA 22086	286	2.449	8	1	JTE-013	6	CCL2,CCN2,FN1,ICAM1,SELE,VCAM1	1	Adhesion of tumor cell lines	100% (1/1)
104- aortic aneurysm [ascending aorta] NA 22086	287	2.449	8	1	JTE-013	6	CCL2,CCN2,FN1,ICAM1,SELE,VCAM1	1	Cell movement of myeloid cells	0% (0/1)
104- aortic aneurysm [ascending aorta] NA 22086	288	2.449	8	1	JTE-013	6	CCL2,CCN2,FN1,ICAM1,SELE,VCAM1	1	Cell movement of phagocytes	0% (0/1)
104- aortic aneurysm [ascending aorta] NA 22086	289	2.449	8	1	JTE-013	6	CCL2,CCN2,FN1,ICAM1,SELE,VCAM1	1	Vasculogenesis	100% (1/1)
104- aortic aneurysm [ascending aorta] NA 22086	290	2.449	8	1	MAK683	6	CCL2,CXCL12,FOXO1,GBP1,IL6,MET	1	Cell viability	0% (0/1)
104- aortic aneurysm [ascending aorta] NA 22086	291	2.449	8	1	MAK683	6	CCL2,CXCL12,FOXO1,GBP1,IL6,MET	1	Invasion of tumor cell lines	0% (0/1)
104- aortic aneurysm [ascending aorta] NA 22086	292	2.449	8	1	MDL 73811	6	APP,FN1,LGALS3,SERPINE1,SHC1,TGM2	1	Binding of tumor cell lines	0% (0/1)
104- aortic aneurysm [ascending aorta] NA 22086	293	2.449	8	1	MYCN	6	CCN2,FN1,SPARC,TGM2,TIMP2,VIM	1	Adhesion of connective tissue cells	0% (0/1)
104- aortic aneurysm [ascending aorta] NA 22086	294	2.449	8	1	NAMPT	6	CXCL2,FN1,ID1,IL6,PECAM1,TGFB1	1	Cell movement of granulocytes	0% (0/1)
104- aortic aneurysm [ascending aorta] NA 22086	295	2.449	8	1	NAMPT	6	FN1,IL6,JUN,PECAM1,TGFB1,ZEB1	1	Edema	0% (0/1)
104- aortic aneurysm [ascending aorta] NA 22086	296	2.449	8	1	NAMPT	6	FN1,ID1,IL6,JUN,TGFB1,ZEB1	1	Invasion of carcinoma cell lines	0% (0/1)
104- aortic aneurysm [ascending aorta] NA 22086	297	2.449	8	1	NAMPT	6	CXCL2,FN1,ID1,IL6,TGFB1,ZEB1	1	Invasion of tumor	0% (0/1)
104- aortic aneurysm [ascending aorta] NA 22086	298	2.449	8	1	NAMPT	6	FN1,ID1,IL6,JUN,TGFB1,ZEB1	1	Migration of carcinoma cell lines	0% (0/1)
104- aortic aneurysm [ascending aorta] NA 22086	299	2.449	8	1	NORAD	6	CCN1,CCN2,ID3,IGFBP4,JUN,LMCD1	1	Growth of blood vessel	0% (0/1)
104- aortic aneurysm [ascending aorta] NA 22086	300	2.449	8	1	PDGF-DD (complex)	6	CLU,EGR3,FGF2,KDR,PEA15,TUBB6	1	Necrosis	0% (0/1)
104- aortic aneurysm [ascending aorta] NA 22086	301	2.449	8	1	PLG	6	CRK,DOCK1,EDNRB,IFNG,IL6,RAC1	1	Shape change of tumor cell lines	0% (0/1)
104- aortic aneurysm [ascending aorta] NA 22086	302	2.449	8	1	SDCBP	6	ITGA6,ITGB4,RAC1,SNAI1,SOX4,VIM	1	Migration of carcinoma cell lines	100% (1/1)
104- aortic aneurysm [ascending aorta] NA 22086	303	2.449	8	1	SORL1	6	CAV1,CXCL12,ENG,FN1,ICAM1,TGM2	1	Transendothelial migration of leukocytes	0% (0/1)
104- aortic aneurysm [ascending aorta] NA 22086	304	2.449	8	1	SOX4	6	BMPR2,CXCL12,DICER1,NRP1,PLXND1,SMAD1	1	Congenital anomaly of cardiovascular system	100% (1/1)
104- aortic aneurysm [ascending aorta] NA 22086	305	2.449	8	1	SOX4	6	BMPR2,CXCL12,DICER1,NRP1,PLXND1,SMAD1	1	Congenital heart disease	100% (1/1)
104- aortic aneurysm [ascending aorta] NA 22086	306	2.449	8	1	SOX4	6	BMPR2,CXCL12,DICER1,FN1,NRP1,PLXND1	1	Movement of vascular endothelial cells	100% (1/1)
104- aortic aneurysm [ascending aorta] NA 22086	307	2.449	8	1	STIM1	6	CDKN1A,FOXO1,IL6,ITGA5,MYC,TGFB1	1	Cell movement of connective tissue cells	0% (0/1)
104- aortic aneurysm [ascending aorta] NA 22086	308	2.449	8	1	STIM1	6	IL6,ITGA5,ITGA6,KLF4,MYC,TGFB1	1	Migration of carcinoma cell lines	0% (0/1)
104- aortic aneurysm [ascending aorta] NA 22086	309	2.449	8	1	STIM1	6	CDKN1A,IL6,KDR,KLF4,MYC,TGFB1	1	Proliferation of stem cells	0% (0/1)
104- aortic aneurysm [ascending aorta] NA 22086	310	2.449	8	1	Sb202190	6	FN1,IFNG,IL6,RHOB,VCAM1,VIM	1	Shape change of tumor cell lines	0% (0/1)
104- aortic aneurysm [ascending aorta] NA 22086	311	2.449	8	1	TCF7L1	6	COL4A1,COL4A2,FN1,KLF2,KLF4,THBD	1	Growth of organism	100% (1/1)
104- aortic aneurysm [ascending aorta] NA 22086	312	2.449	8	1	THBS4	6	CD40,ICAM1,PECAM1,SELE,VCAM1,VIM	1	Migration of cells	100% (1/1)
104- aortic aneurysm [ascending aorta] NA 22086	313	2.449	8	1	TRA2B	6	CCN1,CCN2,FN1,IL6,JUN,VEGFC	1	Adhesion of tumor cell lines	0% (0/1)
104- aortic aneurysm [ascending aorta] NA 22086	314	2.449	8	1	TRA2B	6	CCN1,CCN2,FN1,IL6,JUN,VEGFC	1	Cell proliferation of tumor cell lines	100% (1/1)
104- aortic aneurysm [ascending aorta] NA 22086	315	2.449	8	1	TRA2B	6	CCN1,CCN2,FN1,IL6,JUN,VEGFC	1	Cell viability	0% (0/1)
104- aortic aneurysm [ascending aorta] NA 22086	316	2.449	8	1	TRA2B	6	CCN1,CCN2,FN1,IL6,JUN,VEGFC	1	Growth of blood vessel	0% (0/1)
104- aortic aneurysm [ascending aorta] NA 22086	317	2.449	8	1	TRA2B	6	CCN1,CCN2,FN1,IL6,JUN,VEGFC	1	Growth of vessel	0% (0/1)
104- aortic aneurysm [ascending aorta] NA 22086	318	2.449	8	1	TRA2B	6	CCN1,CCN2,FN1,IL6,JUN,VEGFC	1	Invasion of tumor cell lines	100% (1/1)
104- aortic aneurysm [ascending aorta] NA 22086	319	2.449	8	1	TRA2B	6	CCN1,CCN2,FN1,IL6,JUN,VEGFC	1	Organismal death	100% (1/1)
104- aortic aneurysm [ascending aorta] NA 22086	320	2.449	8	1	TWIST1	6	CD44,FN1,ICAM1,IL6,TGFB1,VIM	1	Binding of fibroblast cell lines	0% (0/1)
104- aortic aneurysm [ascending aorta] NA 22086	321	2.449	8	1	WWTR1-CAMTA1	6	ATF3,CCN2,CEBPD,CXCL2,SERPINE1,SOX7	1	Vasculogenesis	0% (0/1)
104- aortic aneurysm [ascending aorta] NA 22086	322	2.449	8	1	aldosterone	6	CCN2,FLT1,FN1,LGALS3,SERPINE1,TGFB1	1	Cell movement of melanoma cell lines	0% (0/1)
104- aortic aneurysm [ascending aorta] NA 22086	323	2.449	8	1	andrographolide	6	FN1,ICAM1,IL6,PTGS2,SELE,VCAM1	1	Chemotaxis	0% (0/1)
104- aortic aneurysm [ascending aorta] NA 22086	324	2.449	8	1	herbimycin	6	CXCR4,ICAM1,IL6,PTGS2,SERPINE1,TNFRSF1A	1	Recruitment of leukocytes	0% (0/1)
104- aortic aneurysm [ascending aorta] NA 22086	325	2.449	8	1	let-7a-5p (and other miRNAs w/seed GAGGUAG)	6	FN1,IL6,MYC,PLEC,STAT3,VIM	1	Migration of prostate cancer cell lines	0% (0/1)
104- aortic aneurysm [ascending aorta] NA 22086	326	2.449	8	1	leukotriene C4	6	CCL2,EGR1,EGR3,ICAM1,PTGS2,VCAM1	1	Migration of endothelial cells	0% (0/1)
104- aortic aneurysm [ascending aorta] NA 22086	327	2.449	8	1	luteolin	6	FLT1,ICAM1,IL6,JUN,PTGS2,SELE	1	Chemotaxis	100% (1/1)
104- aortic aneurysm [ascending aorta] NA 22086	328	2.449	8	1	lysophosphatidic acid	6	GRN,IL6,KDR,MYC,SNAI1,VIM	1	Migration of prostate cancer cell lines	0% (0/1)
104- aortic aneurysm [ascending aorta] NA 22086	329	2.449	8	1	miR-335-3p (miRNAs w/seed UUUUCAU)	6	COL4A1,COL4A2,PLEC,SPARC,TGFBR2,VCAN	1	Advanced malignant tumor	0% (0/1)
104- aortic aneurysm [ascending aorta] NA 22086	330	2.449	8	1	miR-335-3p (miRNAs w/seed UUUUCAU)	6	CRTAP,LAMC1,PLEC,SPARC,TGFBR2,VCAN	1	Invasion of cells	0% (0/1)
104- aortic aneurysm [ascending aorta] NA 22086	331	2.449	8	1	miR-335-3p (miRNAs w/seed UUUUCAU)	6	COL4A1,COL4A2,PLEC,SPARC,TGFBR2,VCAN	1	Metastasis of tumor cell lines	0% (0/1)
104- aortic aneurysm [ascending aorta] NA 22086	332	2.449	8	1	miR-335-3p (miRNAs w/seed UUUUCAU)	6	COL4A1,COL4A2,PLEC,SPARC,TGFBR2,VCAN	1	Neoplasia of tumor cell lines	0% (0/1)
104- aortic aneurysm [ascending aorta] NA 22086	333	2.449	8	1	miR-34a-5p (and other miRNAs w/seed GGCAGUG)	6	FN1,ICAM1,KLF4,MET,MYC,MYH9	1	Migration of carcinoma cell lines	100% (1/1)
104- aortic aneurysm [ascending aorta] NA 22086	334	2.449	8	1	mir-1 (includes others)	6	CCL2,CXCL12,FN1,GJA1,IL6,MET	1	Growth of neurites	0% (0/1)
104- aortic aneurysm [ascending aorta] NA 22086	335	2.449	8	1	mir-1 (includes others)	6	CCL2,CXCL12,FN1,GJA1,IL6,MET	1	Outgrowth of cells	0% (0/1)
104- aortic aneurysm [ascending aorta] NA 22086	336	2.449	8	1	mir-1 (includes others)	6	CCL2,CXCL12,FN1,GJA1,IL6,MET	1	Outgrowth of neurites	0% (0/1)
104- aortic aneurysm [ascending aorta] NA 22086	337	2.449	8	1	mir-1 (includes others)	6	CCL2,CXCL12,FN1,GJA1,IL6,MET	1	Outgrowth of neurons	0% (0/1)
104- aortic aneurysm [ascending aorta] NA 22086	338	2.449	8	1	mir-515 (includes others)	6	CD44,IL6,SERPINE1,STAT3,TGFBR2,ZEB1	1	Growth of lesion	100% (1/1)
104- aortic aneurysm [ascending aorta] NA 22086	339	2.449	8	1	mir-515 (includes others)	6	CD44,IL6,SERPINE1,STAT3,TGFBR2,ZEB1	1	Growth of tumor	100% (1/1)
104- aortic aneurysm [ascending aorta] NA 22086	340	2.449	8	1	nicardipine	6	APP,CXCL2,IL6,SELE,SELP,VCAM1	1	Binding of tumor cell lines	0% (0/1)
104- aortic aneurysm [ascending aorta] NA 22086	341	2.449	8	1	nicardipine	6	APP,CXCL2,IL6,SELE,SELP,VCAM1	1	Cell movement of granulocytes	0% (0/1)
104- aortic aneurysm [ascending aorta] NA 22086	342	2.449	8	1	nicardipine	6	APP,CXCL2,IL6,SELE,SELP,VCAM1	1	Cell movement of neutrophils	0% (0/1)
104- aortic aneurysm [ascending aorta] NA 22086	343	2.449	8	1	nicardipine	6	APP,CXCL2,IL6,SELE,SELP,VCAM1	1	Chemotaxis	0% (0/1)
104- aortic aneurysm [ascending aorta] NA 22086	344	2.449	8	1	nicardipine	6	APP,CXCL2,IL6,SELE,SELP,VCAM1	1	Recruitment of myeloid cells	0% (0/1)
104- aortic aneurysm [ascending aorta] NA 22086	345	2.449	8	1	nicardipine	6	APP,CXCL2,IL6,SELE,SELP,VCAM1	1	Recruitment of phagocytes	0% (0/1)
104- aortic aneurysm [ascending aorta] NA 22086	346	2.449	8	1	phenacetin	6	ANXA2,CD44,CLU,IER3,LGALS3,MYC	1	Cell proliferation of breast cancer cell lines	0% (0/1)
104- aortic aneurysm [ascending aorta] NA 22086	347	2.449	8	1	phenacetin	6	ANXA2,CD44,LGALS3,MYC,TIMP1,VIM	1	Cell proliferation of fibroblasts	0% (0/1)
104- aortic aneurysm [ascending aorta] NA 22086	348	2.449	8	1	phenacetin	6	ANXA2,CD44,CLU,LGALS3,MYC,S100A10	1	Colony formation	0% (0/1)
104- aortic aneurysm [ascending aorta] NA 22086	349	2.449	8	1	triptolide	6	AKAP12,DLC1,ICAM1,IL6,ITGA6,PMP22	1	Binding of fibroblast cell lines	0% (0/1)
104- aortic aneurysm [ascending aorta] NA 22086	350	2.449	8	1	triptolide	6	CXCL12,ICAM1,IL6,ITGA6,JUN,PECAM1	1	Interaction of lymphoma cell lines	0% (0/1)
101- aortic aneurysm [ascending aorta] NA 22083	162	2.449	8	1	BANF1	6	CAV1,CCL2,IL6,MET,STAT3,VEGFA	1	Branching of cells	0% (0/1)
101- aortic aneurysm [ascending aorta] NA 22083	163	2.449	8	1	BANF1	6	CAV1,CCL2,IL6,MET,STAT3,VEGFA	1	Growth of neurites	0% (0/1)
101- aortic aneurysm [ascending aorta] NA 22083	164	2.449	8	1	BANF1	6	CCL2,IL6,JAK1,MET,STAT3,VEGFA	1	Outgrowth of cells	0% (0/1)
101- aortic aneurysm [ascending aorta] NA 22083	165	2.449	8	1	BANF1	6	CAV1,CCL2,IL6,MET,STAT3,VEGFA	1	Sprouting	0% (0/1)
101- aortic aneurysm [ascending aorta] NA 22083	166	2.449	8	1	BAPTA-AM	6	CCL2,CXCL2,FLT1,ICAM1,SELE,VCAM1	1	Adhesion of endothelial cells	100% (1/1)
101- aortic aneurysm [ascending aorta] NA 22083	167	2.449	8	1	Bvht	6	CYGB,EBF1,ETS1,KDR,MEF2C,SNAI1	1	Necrosis	0% (0/1)
101- aortic aneurysm [ascending aorta] NA 22083	168	2.449	8	1	CCL3	6	CCL2,IL6,ITGA5,ITGB1,SELE,STAT3	1	Adhesion of tumor cell lines	100% (1/1)
101- aortic aneurysm [ascending aorta] NA 22083	169	2.449	8	1	CCL3	6	CCL2,IL6,ITGA5,ITGB1,SELE,STAT3	1	Angiogenesis	0% (0/1)
101- aortic aneurysm [ascending aorta] NA 22083	170	2.449	8	1	CCL3	6	CCL2,IL6,ITGA5,ITGB1,SELE,STAT3	1	Cell movement of carcinoma cell lines	100% (1/1)
101- aortic aneurysm [ascending aorta] NA 22083	171	2.449	8	1	CCL3	6	CCL2,IL6,ITGA5,ITGB1,SELE,STAT3	1	Migration of cells	100% (1/1)
101- aortic aneurysm [ascending aorta] NA 22083	172	2.449	8	1	CCL3	6	CCL2,IL6,ITGA5,ITGB1,SELE,STAT3	1	Necrosis	100% (1/1)
101- aortic aneurysm [ascending aorta] NA 22083	173	2.449	8	1	CIITA	6	CD74,HLA-A,HLA-DMA,HLA-DQB1,HLA-DRA,HLA-DRB1	1	Cellular homeostasis	100% (1/1)
101- aortic aneurysm [ascending aorta] NA 22083	174	2.449	8	1	CIITA	6	CD74,HLA-A,HLA-DMA,HLA-DQB1,HLA-DRA,HLA-DRB1	1	Homeostasis of blood cells	100% (1/1)
101- aortic aneurysm [ascending aorta] NA 22083	175	2.449	8	1	CIITA	6	CD74,HLA-A,HLA-DMA,HLA-DQB1,HLA-DRA,HLA-DRB1	1	Homeostasis of leukocytes	100% (1/1)
101- aortic aneurysm [ascending aorta] NA 22083	176	2.449	8	1	CIITA	6	CD74,HLA-A,HLA-DMA,HLA-DQB1,HLA-DRA,HLA-DRB1	1	Lymphocyte homeostasis	100% (1/1)
101- aortic aneurysm [ascending aorta] NA 22083	177	2.449	8	1	CIITA	6	CD74,HLA-A,HLA-DMA,HLA-DQB1,HLA-DRA,HLA-DRB1	1	Lymphopoiesis	100% (1/1)
101- aortic aneurysm [ascending aorta] NA 22083	178	2.449	8	1	CIITA	6	CD74,HLA-A,HLA-DMA,HLA-DQB1,HLA-DRA,HLA-DRB1	1	T cell development	100% (1/1)
101- aortic aneurysm [ascending aorta] NA 22083	179	2.449	8	1	CIITA	6	CD74,HLA-A,HLA-DMA,HLA-DQB1,HLA-DRA,HLA-DRB1	1	T cell homeostasis	100% (1/1)
101- aortic aneurysm [ascending aorta] NA 22083	180	2.449	8	1	EBI3	6	ENTPD1,HLA-A,HLA-DMA,HLA-DRA,ICAM1,IRF1	1	Homeostasis of blood cells	0% (0/1)
101- aortic aneurysm [ascending aorta] NA 22083	181	2.449	8	1	EBI3	6	ENTPD1,HLA-A,HLA-DMA,HLA-DRA,ICAM1,IRF1	1	Homeostasis of leukocytes	0% (0/1)
101- aortic aneurysm [ascending aorta] NA 22083	182	2.449	8	1	EBI3	6	ENTPD1,HLA-A,HLA-DMA,HLA-DRA,ICAM1,IRF1	1	Lymphocyte homeostasis	0% (0/1)
101- aortic aneurysm [ascending aorta] NA 22083	183	2.449	8	1	EBI3	6	HLA-DMA,HLA-DMB,HLA-DPA1,ICAM1,IRF1,MYC	1	Proliferation of blood cells	100% (1/1)
101- aortic aneurysm [ascending aorta] NA 22083	184	2.449	8	1	EBI3	6	HLA-DMA,HLA-DMB,HLA-DPA1,ICAM1,IRF1,MYC	1	Proliferation of lymphatic system cells	100% (1/1)
101- aortic aneurysm [ascending aorta] NA 22083	185	2.449	8	1	EBI3	6	HLA-DMA,HLA-DMB,HLA-DPA1,ICAM1,IRF1,MYC	1	Proliferation of lymphocytes	100% (1/1)
101- aortic aneurysm [ascending aorta] NA 22083	186	2.449	8	1	EBI3	6	ENTPD1,HLA-A,HLA-DMA,HLA-DRA,ICAM1,IRF1	1	T cell development	0% (0/1)
101- aortic aneurysm [ascending aorta] NA 22083	187	2.449	8	1	EBI3	6	ENTPD1,HLA-A,HLA-DMA,HLA-DRA,ICAM1,IRF1	1	T cell homeostasis	0% (0/1)
101- aortic aneurysm [ascending aorta] NA 22083	188	2.449	8	1	EGLN (family)	6	CCL2,EFNA1,GAPDH,LDHA,VEGFA,WWTR1	1	Cell movement of carcinoma cell lines	0% (0/1)
101- aortic aneurysm [ascending aorta] NA 22083	189	2.449	8	1	EPAS1	6	CAV1,CCN2,FGF2,KDR,TEK,VEGFA	1	Formation of focal adhesions	0% (0/1)
101- aortic aneurysm [ascending aorta] NA 22083	190	2.449	8	1	ERBB3	6	CCN2,CXCL12,EGR1,FGF2,SPARC,TGM2	1	Attachment of cells	0% (0/1)
101- aortic aneurysm [ascending aorta] NA 22083	191	2.449	8	1	ERK (family)	6	CCN2,IL6,JAG1,LDLR,POSTN,VEGFA	1	Increased Levels of Alkaline Phosphatase	0% (0/1)
101- aortic aneurysm [ascending aorta] NA 22083	192	2.449	8	1	F10	6	CCL2,CCN1,EGR1,ICAM1,IL6,VEGFA	1	Cellular homeostasis	0% (0/1)
101- aortic aneurysm [ascending aorta] NA 22083	193	2.449	8	1	F10	6	CCL2,CCN1,CCN2,EGR1,IL6,VEGFA	1	Formation of cellular protrusions	0% (0/1)
101- aortic aneurysm [ascending aorta] NA 22083	194	2.449	8	1	F10	6	CCL2,CCN1,CCN2,EGR1,IL6,VEGFA	1	Growth of blood vessel	0% (0/1)
101- aortic aneurysm [ascending aorta] NA 22083	195	2.449	8	1	FOXC2	6	ANGPT2,CTNNB1,CXCL12,MET,SNAI1,ZEB1	1	Migration of breast cancer cell lines	0% (0/1)
101- aortic aneurysm [ascending aorta] NA 22083	196	2.449	8	1	FOXC2	6	ANGPT2,CTNNB1,CXCL12,EFNB2,INSR,ZEB1	1	Quantity of lymphatic system cells	0% (0/1)
101- aortic aneurysm [ascending aorta] NA 22083	197	2.449	8	1	FOXC2	6	ANGPT2,CTNNB1,CXCL12,EFNB2,INSR,ZEB1	1	Quantity of lymphocytes	0% (0/1)
101- aortic aneurysm [ascending aorta] NA 22083	198	2.449	8	1	FOXC2	6	ANGPT2,CTNNB1,CXCL12,EFNB2,INSR,ZEB1	1	Quantity of mononuclear leukocytes	0% (0/1)
101- aortic aneurysm [ascending aorta] NA 22083	199	2.449	8	1	H-7	6	EGR1,ISG15,ITGA5,ITGB1,MYC,STAT3	1	Proliferation of blood cells	0% (0/1)
101- aortic aneurysm [ascending aorta] NA 22083	200	2.449	8	1	H-7	6	EGR1,ISG15,ITGA5,ITGB1,MYC,STAT3	1	Proliferation of lymphatic system cells	0% (0/1)
101- aortic aneurysm [ascending aorta] NA 22083	201	2.449	8	1	H-7	6	EGR1,ISG15,ITGA5,ITGB1,MYC,STAT3	1	Proliferation of lymphocytes	0% (0/1)
101- aortic aneurysm [ascending aorta] NA 22083	202	2.449	8	1	HSPB8	6	BAG3,CCL2,ICAM1,IL6,LDHA,MAP1LC3B	1	Cell viability	100% (1/1)
101- aortic aneurysm [ascending aorta] NA 22083	203	2.449	8	1	HSPB8	6	BAG3,BMPR2,CCL2,ICAM1,IL6,LDHA	1	Invasion of cells	0% (0/1)
101- aortic aneurysm [ascending aorta] NA 22083	204	2.449	8	1	IFI16	6	CCL2,CD81,ICAM1,IL6,SELE,VCAM1	1	Adhesion of lymphatic system cells	0% (0/1)
101- aortic aneurysm [ascending aorta] NA 22083	205	2.449	8	1	IFI16	6	CCL2,CD81,ICAM1,IL6,SELE,VCAM1	1	Adhesion of lymphocytes	0% (0/1)
101- aortic aneurysm [ascending aorta] NA 22083	206	2.449	8	1	IFI16	6	CCL2,ICAM1,IL6,NFKBIA,SELE,VCAM1	1	Adhesion of tumor cell lines	0% (0/1)
101- aortic aneurysm [ascending aorta] NA 22083	207	2.449	8	1	IFI16	6	CCL2,CD81,ICAM1,IL6,SELE,VCAM1	1	Binding of lymphocytes	0% (0/1)
101- aortic aneurysm [ascending aorta] NA 22083	208	2.449	8	1	IFI16	6	CCL2,CD81,ICAM1,IL6,SELE,VCAM1	1	Interaction of lymphocytes	0% (0/1)
101- aortic aneurysm [ascending aorta] NA 22083	209	2.449	8	1	IL27	6	CCL2,CX3CL1,ICAM1,IL6,IL6ST,VCAM1	1	Adhesion of lymphatic system cells	0% (0/1)
101- aortic aneurysm [ascending aorta] NA 22083	210	2.449	8	1	IL27	6	CCL2,CX3CL1,ICAM1,IL6,IL6ST,VCAM1	1	Adhesion of lymphocytes	0% (0/1)
101- aortic aneurysm [ascending aorta] NA 22083	211	2.449	8	1	JAK1	6	CCL2,CDKN1A,CSF3,ICAM1,SNAI1,STAT3	1	Development of cytoplasm	0% (0/1)
101- aortic aneurysm [ascending aorta] NA 22083	212	2.449	8	1	JAK1	6	CCL2,CDKN1A,CSF3,ICAM1,SNAI1,STAT3	1	Formation of cytoskeleton	0% (0/1)
101- aortic aneurysm [ascending aorta] NA 22083	213	2.449	8	1	JAK1	6	CCL2,CDKN1A,CSF3,ICAM1,SNAI1,STAT3	1	Formation of filaments	0% (0/1)
101- aortic aneurysm [ascending aorta] NA 22083	214	2.449	8	1	KDM5B	6	CAV1,CCL14,FABP5,ISG15,MCAM,NEDD9	1	Cell movement of lymphocytes	0% (0/1)
101- aortic aneurysm [ascending aorta] NA 22083	215	2.449	8	1	LATS (family)	6	CCN1,CCN2,ELN,MYL9,SPARC,ZEB1	1	Migration of cells	100% (1/1)
101- aortic aneurysm [ascending aorta] NA 22083	216	2.449	8	1	MAK683	6	CCL2,CXCL12,FOXO1,GBP1,IL6,MET	1	Cell viability	0% (0/1)
101- aortic aneurysm [ascending aorta] NA 22083	217	2.449	8	1	MAK683	6	CCL2,CXCL12,FOXO1,GBP1,IL6,MET	1	Invasion of tumor cell lines	0% (0/1)
101- aortic aneurysm [ascending aorta] NA 22083	218	2.449	8	1	NFKBIB	6	CCL2,ICAM1,NFKBIA,SELE,VCAM1,VEGFA	1	Adhesion of vascular endothelial cells	0% (0/1)
101- aortic aneurysm [ascending aorta] NA 22083	219	2.449	8	1	NRG1	6	CCN2,DAB2,EGR1,FGF2,SELE,TGM2	1	Attachment of cells	100% (1/1)
101- aortic aneurysm [ascending aorta] NA 22083	220	2.449	8	1	NSUN6	6	CCN1,CCN2,DAB2,FGF2,FLNA,GAS6	1	Phosphorylation of protein	0% (0/1)
101- aortic aneurysm [ascending aorta] NA 22083	221	2.449	8	1	OLR1	6	CCL2,CCN2,ICAM1,IL6,SELP,VCAM1	1	Adhesion of tumor cell lines	0% (0/1)
101- aortic aneurysm [ascending aorta] NA 22083	222	2.449	8	1	PEAR1	6	ELN,ITGA5,ITGB1,POSTN,SPARC,VCAN	1	Attachment of cells	0% (0/1)
101- aortic aneurysm [ascending aorta] NA 22083	223	2.449	8	1	PEAR1	6	COL4A1,COL4A2,IGFBP2,ITGB1,SPARC,VCAN	1	Neoplasia of tumor cell lines	0% (0/1)
101- aortic aneurysm [ascending aorta] NA 22083	224	2.449	8	1	PRO-INFLAMMATORY CYTOKINE (family)	6	FGF2,ICAM1,IL6,SELE,SELP,VCAM1	1	Binding of tumor cell lines	0% (0/1)
101- aortic aneurysm [ascending aorta] NA 22083	225	2.449	8	1	RC3H2	6	CCL2,CCN2,FGF2,ID1,IL6,NRP1	1	Cell proliferation of carcinoma cell lines	0% (0/1)
101- aortic aneurysm [ascending aorta] NA 22083	226	2.449	8	1	RC3H2	6	CCL2,CCN2,FGF2,IL6,NRP1,VEGFC	1	Growth of blood vessel	0% (0/1)
101- aortic aneurysm [ascending aorta] NA 22083	227	2.449	8	1	RETN	6	CCL2,CX3CL1,ICAM1,IL6,STAT3,VCAM1	1	Response of phagocytes	0% (0/1)
101- aortic aneurysm [ascending aorta] NA 22083	228	2.449	8	1	RNF5	6	ADAM15,CCN2,CX3CL1,IL6,S1PR1,TNFRSF1A	1	Migration of phagocytes	0% (0/1)
101- aortic aneurysm [ascending aorta] NA 22083	229	2.449	8	1	RUNX3	6	CDKN1A,FGF2,FSTL1,IL6ST,JAG1,MYC	1	Proliferation of embryonic cells	0% (0/1)
101- aortic aneurysm [ascending aorta] NA 22083	230	2.449	8	1	STIM1	6	IL6,ITGA5,ITGA6,KLF4,MYC,VEGFA	1	Migration of carcinoma cell lines	0% (0/1)
101- aortic aneurysm [ascending aorta] NA 22083	231	2.449	8	1	TGM2	6	CCL2,CD36,CXCL12,IL6,ITGA6,SELP	1	Binding of leukemia cell lines	100% (1/1)
101- aortic aneurysm [ascending aorta] NA 22083	232	2.449	8	1	TGM2	6	CCL2,CD36,CXCL12,IL6,ITGA6,SELP	1	Interaction of leukemia cell lines	100% (1/1)
101- aortic aneurysm [ascending aorta] NA 22083	233	2.449	8	1	TNFSF14	6	CD40,CXCL12,ICAM1,IL6,POSTN,VCAM1	1	Migration of mononuclear leukocytes	100% (1/1)
101- aortic aneurysm [ascending aorta] NA 22083	234	2.449	8	1	TNFSF14	6	CD40,CXCL12,ICAM1,IL6,POSTN,VCAM1	1	Vasculogenesis	0% (0/1)
101- aortic aneurysm [ascending aorta] NA 22083	235	2.449	8	1	dexmedetomidine	6	CCL2,F2R,ICAM1,IL6,ITGA5,ITGB1	1	Adhesion of tumor cell lines	0% (0/1)
101- aortic aneurysm [ascending aorta] NA 22083	236	2.449	8	1	dexmedetomidine	6	CCL2,F2R,ICAM1,IL6,ITGA5,ITGB1	1	Binding of lymphatic system cells	0% (0/1)
101- aortic aneurysm [ascending aorta] NA 22083	237	2.449	8	1	hydrocortisone	6	CCL2,CCN2,ICAM1,IL6,NFKBIA,SELE	1	Adhesion of tumor cell lines	0% (0/1)
101- aortic aneurysm [ascending aorta] NA 22083	238	2.449	8	1	leukotriene C4	6	APP,CCL2,EGR1,ICAM1,SELP,VCAM1	1	Interaction of leukemia cell lines	0% (0/1)
101- aortic aneurysm [ascending aorta] NA 22083	239	2.449	8	1	losartan potassium	6	APP,GJA1,IL6,STAT3,VCAM1,VEGFA	1	Outgrowth of neurites	0% (0/1)
101- aortic aneurysm [ascending aorta] NA 22083	240	2.449	8	1	losartan potassium	6	APP,GJA1,IL6,STAT3,VCAM1,VEGFA	1	Outgrowth of neurons	0% (0/1)
101- aortic aneurysm [ascending aorta] NA 22083	241	2.449	8	1	lysophosphatidylinositol	6	ANGPT2,CCL2,CD36,CX3CL1,ICAM1,SELE	1	Binding of leukemia cell lines	0% (0/1)
101- aortic aneurysm [ascending aorta] NA 22083	242	2.449	8	1	lysophosphatidylinositol	6	ANGPT2,CCL2,CD36,CX3CL1,ICAM1,SELE	1	Interaction of leukemia cell lines	0% (0/1)
101- aortic aneurysm [ascending aorta] NA 22083	243	2.449	8	1	melatonin	6	CCL2,ICAM1,IL6,SELE,SELP,VCAM1	1	Adhesion of lymphatic system cells	0% (0/1)
101- aortic aneurysm [ascending aorta] NA 22083	244	2.449	8	1	melatonin	6	CCL2,ICAM1,IL6,SELE,SELP,VCAM1	1	Adhesion of lymphocytes	0% (0/1)
101- aortic aneurysm [ascending aorta] NA 22083	245	2.449	8	1	melatonin	6	CCL2,ICAM1,IL6,SELE,SELP,VCAM1	1	Binding of lymphocytes	0% (0/1)
101- aortic aneurysm [ascending aorta] NA 22083	246	2.449	8	1	melatonin	6	CCL2,ICAM1,IL6,SELE,SELP,VCAM1	1	Interaction of lymphocytes	0% (0/1)
101- aortic aneurysm [ascending aorta] NA 22083	247	2.449	8	1	miR-1-3p (and other miRNAs w/seed GGAAUGU)	6	CNN3,FSTL1,GJA1,ITGB4,MET,NRP1	1	Perinatal death	0% (0/1)
101- aortic aneurysm [ascending aorta] NA 22083	248	2.449	8	1	miR-29b-3p (and other miRNAs w/seed AGCACCA)	6	CTNNB1,KLF4,SPARC,STAT3,VCAN,VEGFA	1	Migration of carcinoma cell lines	0% (0/1)
101- aortic aneurysm [ascending aorta] NA 22083	249	2.449	8	1	miR-335-3p (miRNAs w/seed UUUUCAU)	6	COL4A1,COL4A2,PLEC,SPARC,TGFBR2,VCAN	1	Advanced malignant tumor	0% (0/1)
101- aortic aneurysm [ascending aorta] NA 22083	250	2.449	8	1	miR-335-3p (miRNAs w/seed UUUUCAU)	6	COL4A1,COL4A2,PLEC,SPARC,TGFBR2,VCAN	1	Metastasis of tumor cell lines	0% (0/1)
101- aortic aneurysm [ascending aorta] NA 22083	251	2.449	8	1	miR-335-3p (miRNAs w/seed UUUUCAU)	6	COL4A1,COL4A2,PLEC,SPARC,TGFBR2,VCAN	1	Neoplasia of tumor cell lines	0% (0/1)
101- aortic aneurysm [ascending aorta] NA 22083	252	2.449	8	1	mir-802	6	CXCL12,FGF2,ITGB1,RAC1,RHOB,ZEB1	1	Internalization by tumor cell lines	0% (0/1)
101- aortic aneurysm [ascending aorta] NA 22083	253	2.449	8	1	nicardipine	6	APP,CXCL2,IL6,SELE,SELP,VCAM1	1	Adhesion of immune cells	0% (0/1)
101- aortic aneurysm [ascending aorta] NA 22083	254	2.449	8	1	nicardipine	6	APP,CXCL2,IL6,SELE,SELP,VCAM1	1	Binding of endothelial cells	0% (0/1)
101- aortic aneurysm [ascending aorta] NA 22083	255	2.449	8	1	nicardipine	6	APP,CXCL2,IL6,SELE,SELP,VCAM1	1	Binding of tumor cell lines	0% (0/1)
101- aortic aneurysm [ascending aorta] NA 22083	256	2.449	8	1	nicardipine	6	APP,CXCL2,IL6,SELE,SELP,VCAM1	1	Cell movement of neutrophils	0% (0/1)
101- aortic aneurysm [ascending aorta] NA 22083	257	2.449	8	1	nicardipine	6	APP,CXCL2,IL6,SELE,SELP,VCAM1	1	Chemotaxis	0% (0/1)
101- aortic aneurysm [ascending aorta] NA 22083	258	2.449	8	1	nicardipine	6	APP,CXCL2,IL6,SELE,SELP,VCAM1	1	Recruitment of myeloid cells	0% (0/1)
101- aortic aneurysm [ascending aorta] NA 22083	259	2.449	8	1	nicardipine	6	APP,CXCL2,IL6,SELE,SELP,VCAM1	1	Recruitment of phagocytes	0% (0/1)
101- aortic aneurysm [ascending aorta] NA 22083	260	2.449	8	1	tetrabromobisphenol A	6	CCL2,CCN2,SERPINH1,SNAI1,TGFBR2,VEGFA	1	Fibrogenesis	0% (0/1)
101- aortic aneurysm [ascending aorta] NA 22083	261	2.449	8	1	tetrabromobisphenol A	6	CCL2,CCN2,SERPINH1,SNAI1,TGFBR2,VEGFA	1	Formation of filaments	0% (0/1)
100- aortic aneurysm [ascending aorta] NA 22082	77	2.449	8	1	5-hydroxytryptamine	6	CXCL8,CYBB,IL10,IL1B,TGFB1,TNF	1	Degranulation	0% (0/1)
100- aortic aneurysm [ascending aorta] NA 22082	78	2.449	8	1	8-hydroxyguanine	6	CCL20,CCL3L3,CXCL2,IL1A,IL1B,TNF	1	Adhesion of blood cells	0% (0/1)
100- aortic aneurysm [ascending aorta] NA 22082	79	2.449	8	1	8-hydroxyguanine	6	CCL20,CCL3L3,CXCL2,IL1A,IL1B,TNF	1	Adhesion of immune cells	0% (0/1)
100- aortic aneurysm [ascending aorta] NA 22082	80	2.449	8	1	8-hydroxyguanine	6	CCL20,CCL3L3,CXCL2,IL1A,IL1B,TNF	1	Recruitment of blood cells	100% (1/1)
100- aortic aneurysm [ascending aorta] NA 22082	81	2.449	8	1	8-hydroxyguanine	6	CCL20,CCL3L3,CXCL2,IL1A,IL1B,TNF	1	Recruitment of cells	100% (1/1)
100- aortic aneurysm [ascending aorta] NA 22082	82	2.449	8	1	AIMP1	6	CCL3,CCL4,CXCL8,IL10,IL1B,TNF	1	Degranulation of leukocytes	0% (0/1)
100- aortic aneurysm [ascending aorta] NA 22082	83	2.449	8	1	B4GALNT1	6	C1QA,C3AR1,C5AR1,IL1B,TNF,VEGFA	1	Immune response of cells	0% (0/1)
100- aortic aneurysm [ascending aorta] NA 22082	84	2.449	8	1	CASP4	6	CCL3L3,CXCL3,IL10,IL18,IL1B,ITGAM	1	Degranulation of leukocytes	0% (0/1)
100- aortic aneurysm [ascending aorta] NA 22082	85	2.449	8	1	CCL5	6	CCL3,CCL3L3,CCL4,CD44,CXCL8,TNF	1	Cell movement of hematopoietic cells	100% (1/1)
100- aortic aneurysm [ascending aorta] NA 22082	86	2.449	8	1	CFB	6	C3AR1,C5AR1,CXCL2,CXCL3,IL1B,ITGAM	1	Recruitment of cells	0% (0/1)
100- aortic aneurysm [ascending aorta] NA 22082	87	2.449	8	1	CFB	6	C3AR1,C5AR1,CXCL2,CXCL3,IL1B,ITGAM	1	Recruitment of neutrophils	0% (0/1)
100- aortic aneurysm [ascending aorta] NA 22082	88	2.449	8	1	CFI-402257	6	CCL20,CXCL1,CXCL2,CXCL3,CXCL8,PLAUR	1	Mobilization of Ca2	0% (0/1)
100- aortic aneurysm [ascending aorta] NA 22082	89	2.449	8	1	CLEC4E	6	CCL3L3,CCL4,CXCL3,IL10,IL1B,TNF	1	Degranulation of leukocytes	0% (0/1)
100- aortic aneurysm [ascending aorta] NA 22082	90	2.449	8	1	Cyp2c70	6	CXCL2,CXCL3,IL1B,LDLR,TGFB1,TNF	1	Accumulation of cells	0% (0/1)
100- aortic aneurysm [ascending aorta] NA 22082	91	2.449	8	1	ELOVL3	6	C3AR1,CTSS,FCER1G,ITGB2,MSR1,TYROBP	1	Immune response of leukocytes	0% (0/1)
100- aortic aneurysm [ascending aorta] NA 22082	92	2.449	8	1	ELOVL3	6	C3AR1,CYBB,FCER1G,ITGB2,MSR1,TYROBP	1	Phagocytosis	0% (0/1)
100- aortic aneurysm [ascending aorta] NA 22082	93	2.449	8	1	GNA13	6	CXCL1,CXCL2,CXCL3,CXCL8,PTGS2,VEGFA	1	Migration of phagocytes	100% (1/1)
100- aortic aneurysm [ascending aorta] NA 22082	94	2.449	8	1	GNAI3	6	CCL3,CCL3L3,CCL4,CXCL8,SPP1,TNF	1	Cell movement of dendritic cells	0% (0/1)
100- aortic aneurysm [ascending aorta] NA 22082	95	2.449	8	1	GNAI3	6	CCL3,CCL3L3,CCL4,CXCL3,CXCL8,TNF	1	Degranulation of leukocytes	0% (0/1)
100- aortic aneurysm [ascending aorta] NA 22082	96	2.449	8	1	IZUMO1R	6	CCL3L3,CCL4,CXCL3,IL10,IL18,IL1B	1	Degranulation of leukocytes	0% (0/1)
100- aortic aneurysm [ascending aorta] NA 22082	97	2.449	8	1	KRT17	6	CCL3L3,CCL4,CXCL3,IL10,IL1B,TNF	1	Degranulation of leukocytes	0% (0/1)
100- aortic aneurysm [ascending aorta] NA 22082	98	2.449	8	1	L2HGDH	6	CCL3L3,CYBB,HIF1A,IL1B,ITGAX,TNF	1	Accumulation of blood cells	0% (0/1)
100- aortic aneurysm [ascending aorta] NA 22082	99	2.449	8	1	PIK3CD	6	BCL2,CCL3,MAF,PRDM1,TGFB1,TNF	1	Differentiation of T lymphocytes	100% (1/1)
100- aortic aneurysm [ascending aorta] NA 22082	100	2.449	8	1	PIK3CD	6	BCL2,CCL3,MAF,PRDM1,TGFB1,TNF	1	Hematopoiesis of mononuclear leukocytes	100% (1/1)
100- aortic aneurysm [ascending aorta] NA 22082	101	2.449	8	1	PIK3CD	6	BCL2,CCL3,MAF,PRDM1,TGFB1,TNF	1	Lymphopoiesis	100% (1/1)
100- aortic aneurysm [ascending aorta] NA 22082	102	2.449	8	1	PPRC1	6	CCL20,CXCL8,IL1A,NAMPT,NFKBIZ,PTGS2	1	Activation of leukocytes	0% (0/1)
100- aortic aneurysm [ascending aorta] NA 22082	103	2.449	8	1	PPRC1	6	CCL20,CXCL8,DDIT4,IL1A,NFKBIZ,PTGS2	1	Cell movement of antigen presenting cells	0% (0/1)
100- aortic aneurysm [ascending aorta] NA 22082	104	2.449	8	1	PTPRJ	6	CCL3L3,CCL4,CXCL3,IL18,PTGS2,TNF	1	Migration of antigen presenting cells	0% (0/1)
100- aortic aneurysm [ascending aorta] NA 22082	105	2.449	8	1	SIGIRR	6	CCL3L3,CXCL3,IL10,IL18,IL1B,TNF	1	Degranulation of leukocytes	0% (0/1)
100- aortic aneurysm [ascending aorta] NA 22082	106	2.449	8	1	SLC7A2	6	CCL3L3,CCL4,CXCL1,CXCL2,CXCL3,IL1B	1	Adhesion of blood cells	0% (0/1)
100- aortic aneurysm [ascending aorta] NA 22082	107	2.449	8	1	SLC7A2	6	CCL3L3,CCL4,CXCL1,CXCL2,CXCL3,IL1B	1	Adhesion of immune cells	0% (0/1)
100- aortic aneurysm [ascending aorta] NA 22082	108	2.449	8	1	SLC7A2	6	CCL3L3,CCL4,CXCL1,CXCL2,CXCL3,IL1B	1	Migration of phagocytes	0% (0/1)
100- aortic aneurysm [ascending aorta] NA 22082	109	2.449	8	1	SLC7A2	6	CCL3L3,CCL4,CXCL1,CXCL2,CXCL3,IL1B	1	Recruitment of blood cells	0% (0/1)
100- aortic aneurysm [ascending aorta] NA 22082	110	2.449	8	1	SLC7A2	6	CCL3L3,CCL4,CXCL1,CXCL2,CXCL3,IL1B	1	Recruitment of cells	0% (0/1)
100- aortic aneurysm [ascending aorta] NA 22082	111	2.449	8	1	SOCS6	6	CXCL2,CXCL3,IL18,IL1B,PTGS2,TNF	1	Adhesion of blood cells	0% (0/1)
100- aortic aneurysm [ascending aorta] NA 22082	112	2.449	8	1	SOCS6	6	CXCL2,CXCL3,IL18,IL1B,PTGS2,TNF	1	Adhesion of immune cells	0% (0/1)
100- aortic aneurysm [ascending aorta] NA 22082	113	2.449	8	1	SOCS6	6	CXCL2,CXCL3,IL18,IL1B,PTGS2,TNF	1	Migration of phagocytes	0% (0/1)
100- aortic aneurysm [ascending aorta] NA 22082	114	2.449	8	1	ST8SIA1	6	C3AR1,C5AR1,CDKN1A,IL1A,IL1B,TNF	1	Cell movement of antigen presenting cells	0% (0/1)
100- aortic aneurysm [ascending aorta] NA 22082	115	2.449	8	1	TNFSF13B	6	CCL4,CD74,CXCL8,IL10,PLAUR,SPP1	1	Chemotaxis of mononuclear leukocytes	0% (0/1)
100- aortic aneurysm [ascending aorta] NA 22082	116	2.449	8	1	TRA2B	6	CCN1,CCN2,ETS1,FN1,IL6,VEGFC	1	Organismal death	100% (1/1)
100- aortic aneurysm [ascending aorta] NA 22082	117	2.449	8	1	YTHDF1	6	CCL20,CCL3L3,CCL4,CXCL16,CXCL2,IL10	1	Mobilization of Ca2	0% (0/1)
100- aortic aneurysm [ascending aorta] NA 22082	118	2.449	8	1	belnacasan	6	CCL3L3,CXCL3,IL18,IL1B,NLRP3,TNF	1	Accumulation of blood cells	0% (0/1)
100- aortic aneurysm [ascending aorta] NA 22082	119	2.449	8	1	belnacasan	6	CCL3L3,CXCL3,IL18,IL1B,NLRP3,TNF	1	Cell movement of antigen presenting cells	0% (0/1)
100- aortic aneurysm [ascending aorta] NA 22082	120	2.449	8	1	belnacasan	6	CCL3L3,CXCL3,IL18,IL1B,NLRP3,TNF	1	Migration of phagocytes	0% (0/1)
100- aortic aneurysm [ascending aorta] NA 22082	121	2.449	8	1	belnacasan	6	CCL3L3,CXCL3,IL18,IL1B,NLRP3,TNF	1	Recruitment of cells	0% (0/1)
100- aortic aneurysm [ascending aorta] NA 22082	122	2.449	8	1	belnacasan	6	CCL3L3,CXCL3,IL18,IL1B,NLRP3,TNF	1	Recruitment of neutrophils	0% (0/1)
106- aortic aneurysm [ascending aorta] NA 22088	351	2.412	13	1	IL1A	11	APP,CCL2,CDKN1A,CSF3,CXCL2,ICAM1,IL6,MMP2,SELE,VCAM1,VEGFC	1	Chemotaxis of myeloid cells	0% (0/1)
106- aortic aneurysm [ascending aorta] NA 22088	352	2.412	13	1	IL1A	11	APP,CCL2,CDKN1A,CSF3,CXCL2,ICAM1,IL6,MMP2,SELE,VCAM1,VEGFC	1	Chemotaxis of phagocytes	100% (1/1)
106- aortic aneurysm [ascending aorta] NA 22088	353	2.412	13	1	PF4	11	CCL2,CDKN1A,FLI1,FN1,GATA2,ICAM1,IL6,IRF1,KLF4,NFKBIA,NFKBIZ	1	Leukopoiesis	100% (1/1)
106- aortic aneurysm [ascending aorta] NA 22088	354	2.412	13	1	RRAS2	11	AHR,CD36,CD74,CSF3,EGR1,EGR3,ELF1,ETS2,HLA-DMA,MPZL2,SHC1	1	Lymphopoiesis	0% (0/1)
106- aortic aneurysm [ascending aorta] NA 22088	355	2.412	13	1	curcumin	11	CCL2,CD44,ETS1,FOS,ICAM1,IL6,JUN,PTGS2,SELE,STAT3,VCAM1	1	Recruitment of mononuclear leukocytes	0% (0/1)
105- aortic aneurysm [ascending aorta] NA 22087	352	2.412	13	1	D-glucose	11	ACTN1,BCL2,CALD1,CAV1,ENPP2,HMGB1,ITGB1,JUNB,RAC1,TGM2,VIM	1	Formation of focal adhesions	0% (0/1)
105- aortic aneurysm [ascending aorta] NA 22087	353	2.412	13	1	IL1B	11	BCL2,CD44,ENPP2,HMGB1,ITGB1,JUNB,NRP1,S100A10,S1PR1,TGM2,VIM	1	Formation of focal adhesions	0% (0/1)
105- aortic aneurysm [ascending aorta] NA 22087	354	2.412	13	1	sirolimus	11	APP,CSF3,HMGB1,ICAM1,IL6,LGALS3,POSTN,PPIA,RHOA,RPS19,VCAM1	1	Cell movement of monocytes	0% (0/1)
104- aortic aneurysm [ascending aorta] NA 22086	351	2.412	13	1	JUNB	11	CD44,CSF2,CSF3,CXCL2,EPAS1,FN1,HES1,IL6,SNAI1,TIMP3,VEGFC	1	Proliferation of stem cells	100% (1/1)
104- aortic aneurysm [ascending aorta] NA 22086	352	2.412	13	1	RRAS2	11	AHR,CSF3,EGR1,EGR3,ITGA5,MDK,NR4A3,NRP1,POSTN,SERPINE1,VEGFC	1	Growth of vessel	0% (0/1)
104- aortic aneurysm [ascending aorta] NA 22086	353	2.412	13	1	RRAS2	11	CAV1,CSF3,HES1,ITGA5,MDK,NRP1,POSTN,PXN,SERPINE1,VCAN,VEGFC	1	Invasion of tumor	0% (0/1)
101- aortic aneurysm [ascending aorta] NA 22083	262	2.412	13	1	INTERFERON ALPHA (family)	11	CD40,CD81,ENPP2,ICAM1,IL6,ISG15,ITGB1,SOCS3,STAT3,TGM2,WWTR1	1	Polarization of leukocytes	100% (1/1)
101- aortic aneurysm [ascending aorta] NA 22083	263	2.412	13	1	SRC (family)	11	CCL2,CD36,EGR1,FGF2,ICAM1,IL6,PXN,SNAI1,TJP1,VCAM1,VEGFC	1	Binding of tumor cell lines	100% (1/1)
101- aortic aneurysm [ascending aorta] NA 22083	264	2.412	13	1	epigallocatechin-gallate	11	ANGPT2,APP,CCL2,CCN1,CCN2,CTNNB1,GJA1,KDR,NR4A2,STAT3,VEGFA	1	Migration of neural cells	0% (0/1)
103- aortic aneurysm [ascending aorta] NA 22085	62	2.345	27	3	IFNAR (family),IRF3,TNFRSF25	22	AHNAK,CCL2,CCL3L3,CD74,CSF3,CXCL1,CXCL8,HLA-F,IFI27,IFI44L,IFITM3,IL1B,IL33,IL6,MMP9,PSMB8,SELE,SORL1,TNFAIP3,TNFSF10,VCAM1,VIM	2	Non-malignant disorder,Rheumatoid arthritis	0% (0/6)
106- aortic aneurysm [ascending aorta] NA 22088	356	2.333	11	1	BAPTA	9	FOS,FOSB,GRN,IL6,JUN,JUNB,PTGS2,RCAN1,SELP	1	Cell movement	0% (0/1)
106- aortic aneurysm [ascending aorta] NA 22088	357	2.333	11	1	CD274	9	CDKN1A,CXCL2,FN1,ICAM1,IL6,PECAM1,PTGS2,SELE,VCAM1	1	Production of reactive oxygen species	0% (0/1)
106- aortic aneurysm [ascending aorta] NA 22088	358	2.333	11	1	CITED2	9	B2M,ELK4,ENTPD1,FLT1,HIF1A,HLA-A,ICAM1,IL6,IRF1	1	Homeostasis of blood cells	0% (0/1)
106- aortic aneurysm [ascending aorta] NA 22088	359	2.333	11	1	CITED2	9	B2M,ELK4,ENTPD1,FLT1,HIF1A,HLA-A,ICAM1,IL6,IRF1	1	Homeostasis of leukocytes	0% (0/1)
106- aortic aneurysm [ascending aorta] NA 22088	360	2.333	11	1	CITED2	9	B2M,ELK4,ENTPD1,FLT1,HIF1A,HLA-A,ICAM1,IL6,IRF1	1	T cell development	0% (0/1)
106- aortic aneurysm [ascending aorta] NA 22088	361	2.333	11	1	CITED2	9	B2M,ELK4,ENTPD1,FLT1,HIF1A,HLA-A,ICAM1,IL6,IRF1	1	T cell homeostasis	0% (0/1)
106- aortic aneurysm [ascending aorta] NA 22088	362	2.333	11	1	CNTF	9	ATF3,FOS,IRF1,LGALS3,MCL1,NAMPT,NOTCH1,STAT3,ZFP36	1	Cell death of myeloid cells	0% (0/1)
106- aortic aneurysm [ascending aorta] NA 22088	363	2.333	11	1	CNTF	9	ATF3,FOS,IRF1,LGALS3,MCL1,NAMPT,NOTCH1,STAT3,ZFP36	1	Cell death of phagocytes	0% (0/1)
106- aortic aneurysm [ascending aorta] NA 22088	364	2.333	11	1	F2	9	CCL2,CDKN1A,EGR1,FN1,FOS,FOSL2,IL6,KDR,TNFSF10	1	Differentiation of antigen presenting cells	0% (0/1)
106- aortic aneurysm [ascending aorta] NA 22088	365	2.333	11	1	IL15	9	ANXA1,EGR2,ETS1,HIF1A,IL6,MYC,TGFBR2,TNFSF10,UPP1	1	Proliferation of kidney cancer cell lines	0% (0/1)
106- aortic aneurysm [ascending aorta] NA 22088	366	2.333	11	1	PRDM1	9	CD74,CSF3,CXCL2,ICAM1,IL6,LGALS1,LGALS3,SWAP70,TNFRSF1A	1	Chemotaxis of leukocytes	0% (0/1)
106- aortic aneurysm [ascending aorta] NA 22088	367	2.333	11	1	PRDM1	9	CD74,CSF3,CXCL2,ICAM1,IL6,LGALS1,LGALS3,SWAP70,TNFRSF1A	1	Chemotaxis of myeloid cells	0% (0/1)
106- aortic aneurysm [ascending aorta] NA 22088	368	2.333	11	1	RRAS2	9	AHR,CD74,EGR1,EGR3,ELF1,ETS2,HLA-DMA,MPZL2,SHC1	1	Homeostasis of blood cells	0% (0/1)
106- aortic aneurysm [ascending aorta] NA 22088	369	2.333	11	1	RRAS2	9	AHR,CD74,EGR1,EGR3,ELF1,ETS2,HLA-DMA,MPZL2,SHC1	1	Homeostasis of leukocytes	0% (0/1)
106- aortic aneurysm [ascending aorta] NA 22088	370	2.333	11	1	RRAS2	9	AHR,CD74,EGR1,EGR3,ELF1,ETS2,HLA-DMA,MPZL2,SHC1	1	T cell development	0% (0/1)
106- aortic aneurysm [ascending aorta] NA 22088	371	2.333	11	1	RRAS2	9	AHR,CD74,EGR1,EGR3,ELF1,ETS2,HLA-DMA,MPZL2,SHC1	1	T cell homeostasis	0% (0/1)
106- aortic aneurysm [ascending aorta] NA 22088	372	2.333	11	1	TREX1	9	B2M,IRF1,MCL1,PRKCH,PSMB8,PSMB9,TAP1,TAPBP,TXNIP	1	Quantity of CD8 T lymphocyte	0% (0/1)
106- aortic aneurysm [ascending aorta] NA 22088	373	2.333	11	1	apigenin	9	AHR,CCL2,HIF1A,ICAM1,IL6,PTGS2,SELE,TAGLN,VCAM1	1	Vascular lesion	0% (0/1)
106- aortic aneurysm [ascending aorta] NA 22088	374	2.333	11	1	hydrogen peroxide	9	ANXA1,CCL2,FN1,ICAM1,IL6,ITGA6,JUN,SHC1,VCAM1	1	Adhesion of lymphoma cell lines	0% (0/1)
105- aortic aneurysm [ascending aorta] NA 22087	355	2.333	11	1	FLI1	9	CSF3,EGR1,HSPA8,LDHA,MYC,NPM1,RACK1,RPL18,TGFBR2	1	Viral Infection	100% (1/1)
105- aortic aneurysm [ascending aorta] NA 22087	356	2.333	11	1	IL6	9	BCL2,CD44,ENPP2,ITGB1,JUNB,RAC1,S1PR1,TGM2,VIM	1	Formation of focal adhesions	0% (0/1)
105- aortic aneurysm [ascending aorta] NA 22087	357	2.333	11	1	INTERFERON ALPHA (family)	9	CAV1,CCL2,IL6,ITGB1,LGALS3,S100A6,VCAM1,VCAN,VIM	1	Migration of cancer cells	0% (0/1)
105- aortic aneurysm [ascending aorta] NA 22087	358	2.333	11	1	P38 MAPK (family)	9	CCL2,CDKN1A,CSF3,CXCL2,ICAM1,IL6,SELE,TNFRSF1A,VCAM1	1	Chemotaxis of myeloid cells	100% (1/1)
105- aortic aneurysm [ascending aorta] NA 22087	359	2.333	11	1	P38 MAPK (family)	9	CCL2,CDKN1A,CSF3,CXCL2,ICAM1,IL6,SELE,TNFRSF1A,VCAM1	1	Chemotaxis of phagocytes	100% (1/1)
105- aortic aneurysm [ascending aorta] NA 22087	360	2.333	11	1	SERPINE1	9	CXCL2,EGR1,FOS,ICAM1,IL6,JUNB,MAP3K8,VCAM1,VIM	1	Adhesion of tumor cell lines	100% (1/1)
105- aortic aneurysm [ascending aorta] NA 22087	361	2.333	11	1	cyclic AMP	9	BCL2,CEBPD,FOS,FOSL2,GJA1,IGF1,IL6,JUNB,MYC	1	Differentiation of osteoblasts	0% (0/1)
105- aortic aneurysm [ascending aorta] NA 22087	362	2.333	11	1	epigallocatechin-gallate	9	APP,CCN1,CSF3,CTNNB1,HMGB1,IL6,LDLR,TNFSF10,VIM	1	Synthesis of eicosanoid	100% (1/1)
104- aortic aneurysm [ascending aorta] NA 22086	354	2.333	11	1	IGE (complex)	9	CXCL2,ICAM1,IL6,ITGA5,RAMP3,SCARB1,TGFB1,VEGFC,VIM	1	Binding of fibroblast cell lines	0% (0/1)
104- aortic aneurysm [ascending aorta] NA 22086	355	2.333	11	1	LH (complex)	9	EGR1,GJA1,IL6,LDLR,MYC,PLAT,PTGS2,RAPGEF3,TRIB1	1	Migration of muscle cells	0% (0/1)
104- aortic aneurysm [ascending aorta] NA 22086	356	2.333	11	1	LH (complex)	9	EGR1,GJA1,IL6,LDLR,MYC,PLAT,PTGS2,RAPGEF3,TRIB1	1	Migration of smooth muscle cells	0% (0/1)
104- aortic aneurysm [ascending aorta] NA 22086	357	2.333	11	1	NSUN6	9	CAVIN2,CCN1,CCN2,FGF2,FSTL1,GAS6,ITGB2,MARCKS,SERPINE1	1	Migration of endothelial cells	0% (0/1)
104- aortic aneurysm [ascending aorta] NA 22086	358	2.333	11	1	PD98059	9	AKAP12,EDNRB,FN1,IFNG,ITGA4,PODXL,STAT3,VCAM1,VIM	1	Cell spreading of tumor cell lines	0% (0/1)
104- aortic aneurysm [ascending aorta] NA 22086	359	2.333	11	1	PLAU	9	CCL2,FN1,GJA1,HLA-DMA,IL6,KDR,SERPINE1,SNAI1,VIM	1	Development of head	100% (1/1)
104- aortic aneurysm [ascending aorta] NA 22086	360	2.333	11	1	RETN	9	CCL2,CCN2,FABP4,IL6,INSR,MYC,PTGS2,SOCS3,STAT3	1	Differentiation of connective tissue cells	100% (1/1)
104- aortic aneurysm [ascending aorta] NA 22086	361	2.333	11	1	RUNX3	9	CCN1,CCN2,FGF2,GNAQ,IL6ST,MYC,PARVA,TGFB1,VIM	1	Migration of muscle cells	0% (0/1)
104- aortic aneurysm [ascending aorta] NA 22086	362	2.333	11	1	RUNX3	9	CCN1,CCN2,FGF2,GNAQ,IL6ST,MYC,PARVA,TGFB1,VIM	1	Migration of smooth muscle cells	0% (0/1)
104- aortic aneurysm [ascending aorta] NA 22086	363	2.333	11	1	honokiol	9	CDKN1A,FLT1,FN1,HES1,ICAM1,KDR,PTGS2,SNAI1,VIM	1	Cell movement of tumor cell lines	0% (0/1)
104- aortic aneurysm [ascending aorta] NA 22086	364	2.333	11	1	honokiol	9	CDKN1A,FLT1,FN1,HES1,ICAM1,KDR,PTGS2,SNAI1,VIM	1	Migration of tumor cell lines	0% (0/1)
104- aortic aneurysm [ascending aorta] NA 22086	365	2.333	11	1	hydrogen peroxide	9	CCL2,CD36,CXCR4,ENPP2,FGF2,KDR,PTGS2,SELE,WNK1	1	Chemotaxis of endothelial cells	0% (0/1)
104- aortic aneurysm [ascending aorta] NA 22086	366	2.333	11	1	leukotriene D4	9	ADAMTS1,ATF3,CCN1,EGR1,EGR3,IL6,KLF4,NR4A2,PTGS2	1	Development of neural cells	0% (0/1)
104- aortic aneurysm [ascending aorta] NA 22086	367	2.333	11	1	methamphetamine	9	HSPB1,ICAM1,IL6,JUN,LGALS1,ST13,TNFRSF1A,TXN,VCAM1	1	Chemotaxis	0% (0/1)
101- aortic aneurysm [ascending aorta] NA 22083	265	2.333	11	1	CDKN1A	9	CCL2,CCN1,CCN2,CSF3,FGF2,IL6,MYC,NRP1,VEGFA	1	Growth of blood vessel	100% (1/1)
101- aortic aneurysm [ascending aorta] NA 22083	266	2.333	11	1	LY294002	9	ACKR3,CD44,CSF3,CXCL2,F2R,IL6,POSTN,VCAN,ZBTB16	1	Invasion of cancer cells	100% (1/1)
101- aortic aneurysm [ascending aorta] NA 22083	267	2.333	11	1	MIR17HG	9	APP,BMPR2,HSPG2,JAG1,KIT,KLF2,MRTFB,TGFBR2,TNFAIP3	1	Bleeding	0% (0/1)
101- aortic aneurysm [ascending aorta] NA 22083	268	2.333	11	1	PKD1	9	ASPH,CCN1,CCN2,CDKN1A,CTNNB1,FOXO1,MYC,NNMT,WWTR1	1	Cell proliferation of carcinoma cell lines	0% (0/1)
101- aortic aneurysm [ascending aorta] NA 22083	269	2.333	11	1	RELA	9	APP,CAV1,CCL2,CD40,CD44,ICAM1,PECAM1,TGM2,VCAM1	1	Transmigration of mononuclear leukocytes	0% (0/1)
101- aortic aneurysm [ascending aorta] NA 22083	270	2.333	11	1	RRAS2	9	CSF3,EGR1,EGR3,ITGA5,MDK,NR4A3,NRP1,POSTN,VEGFC	1	Growth of vessel	0% (0/1)
101- aortic aneurysm [ascending aorta] NA 22083	271	2.333	11	1	bleomycin	9	CCN2,CXCL12,ELN,ICAM1,IL6,ITGB1,JAG1,TIMP2,VWF	1	Attachment of cells	0% (0/1)
101- aortic aneurysm [ascending aorta] NA 22083	272	2.333	11	1	curcumin	9	CD36,CD81,ICAM1,IL6,NAMPT,SELE,SOCS3,STAT3,TIMP3	1	Polarization of leukocytes	0% (0/1)
101- aortic aneurysm [ascending aorta] NA 22083	273	2.333	11	1	miR-199a-5p (and other miRNAs w/seed CCAGUGU)	9	CDKN1A,ETS1,ID3,JAG1,KLF2,KLF4,PTGS2,TGFBR2,ZBTB16	1	Lymphocyte homeostasis	0% (0/1)
100- aortic aneurysm [ascending aorta] NA 22082	123	2.333	11	1	IL18	9	CCL20,CCL3,CCL3L3,CCL4,CD44,CXCL8,GJA1,ICAM1,TNF	1	Cell movement of hematopoietic cells	0% (0/1)
100- aortic aneurysm [ascending aorta] NA 22082	124	2.333	11	1	ITPR2	9	CD44,CSF1R,FCER1G,FCGR1A,IL1B,ITGB2,LY96,SYK,TNF	1	Immune response of antigen presenting cells	0% (0/1)
106- aortic aneurysm [ascending aorta] NA 22088	375	2.309	5	1	MET	3	IL6,MYC,SOCS3	1	Proliferation of kidney cancer cell lines	100% (1/1)
106- aortic aneurysm [ascending aorta] NA 22088	376	2.309	5	1	SOX4	3	DICER1,NRP1,PLXND1	1	Conotruncal heart malformations	100% (1/1)
106- aortic aneurysm [ascending aorta] NA 22088	377	2.309	14	1	SRC (family)	12	CCL2,CD36,EGR1,FLT1,FN1,HIF1A,ICAM1,IL6,KLF2,PTGS2,S100A4,VCAM1	1	Vascular lesion	0% (0/1)
105- aortic aneurysm [ascending aorta] NA 22087	363	2.309	5	1	COX4I1	3	IL6,POSTN,PPP3CA	1	Invasion of cells	100% (1/1)
105- aortic aneurysm [ascending aorta] NA 22087	364	2.309	5	1	HMGB1	3	CCL2,IL1R1,IL6	1	Stimulation of cells	100% (1/1)
105- aortic aneurysm [ascending aorta] NA 22087	365	2.309	5	1	ICAM1	3	IL6,MYC,VIM	1	Proliferation of activated T lymphocytes	100% (1/1)
105- aortic aneurysm [ascending aorta] NA 22087	366	2.309	5	1	SDCBP	3	CDC42,CTNNB1,RAC1	1	Cell proliferation of melanoma cell lines	100% (1/1)
105- aortic aneurysm [ascending aorta] NA 22087	367	2.309	5	1	SOCS3	3	EGR1,IL6,STAT3	1	Liver Regeneration	100% (1/1)
104- aortic aneurysm [ascending aorta] NA 22086	368	2.309	14	1	D-glucose	12	AQP1,CAV1,CLU,FGF2,HBEGF,ICAM1,IL6,LDLR,SHC1,SPHK1,TGFB1,TXNIP	1	Function of cardiac muscle	100% (1/1)
104- aortic aneurysm [ascending aorta] NA 22086	369	2.309	5	1	SMAD1	3	CCN2,ID1,MYC	1	Migration of breast cancer cell lines	100% (1/1)
104- aortic aneurysm [ascending aorta] NA 22086	370	2.309	5	1	SOX4	3	DICER1,NRP1,PLXND1	1	Conotruncal heart malformations	100% (1/1)
101- aortic aneurysm [ascending aorta] NA 22083	274	2.309	5	1	IL6	3	CD36,STING1,TNFRSF1A	1	Increased Levels of ALT	100% (1/1)
101- aortic aneurysm [ascending aorta] NA 22083	275	2.309	5	1	IL6	3	CD36,STING1,TNFRSF1A	1	Increased localization of ALT	100% (1/1)
101- aortic aneurysm [ascending aorta] NA 22083	276	2.309	14	1	VEGF (family)	12	ACKR3,CD44,CXCL12,CXCL2,ID1,IL6,ITGA6,ITGB1,MET,NRP1,PLAUR,RAC1	1	Invasion of cancer cells	0% (0/1)
101- aortic aneurysm [ascending aorta] NA 22083	277	2.309	14	1	miR-29b-3p (and other miRNAs w/seed AGCACCA)	12	COL4A1,COL4A2,CTNNB1,ID2,KLF4,NASP,PLEC,PPM1D,STAT3,TGFBR2,VEGFA,ZFP36L1	1	Growth of organism	100% (1/1)
100- aortic aneurysm [ascending aorta] NA 22082	125	2.309	5	1	ADGRF5	3	CXCL3,IL1RN,TNF	1	Activation of leukocytes	100% (1/1)
100- aortic aneurysm [ascending aorta] NA 22082	126	2.309	14	1	SB203580	12	CCL20,CCL3,CCL4,CCL8,CXCL8,FYB1,GJA1,ICAM1,ITGA4,PLAU,RUNX1,TNF	1	Cell movement of progenitor cells	0% (0/1)
100- aortic aneurysm [ascending aorta] NA 22082	127	2.309	14	1	cardiotoxin	12	C5AR1,CCL4,FPR1,IL10,IL18,IL6,ITGA4,ITGAM,ITGB2,MERTK,TNF,TREM1	1	Response of granulocytes	0% (0/1)
106- aortic aneurysm [ascending aorta] NA 22088	378	2.268	9	1	AS1842856	7	CCL2,CDKN1A,ICAM1,IL6,PTGS2,TJP1,TNFSF10	1	Organization of cytoplasm	0% (0/1)
106- aortic aneurysm [ascending aorta] NA 22088	379	2.268	9	1	AS1842856	7	CCL2,CDKN1A,ICAM1,IL6,PTGS2,TJP1,TNFSF10	1	Organization of cytoskeleton	0% (0/1)
106- aortic aneurysm [ascending aorta] NA 22088	380	2.268	9	1	ATG5	7	APP,FN1,HLA-A,ICAM1,IL6,LGALS1,SELE	1	Cell movement of T lymphocytes	0% (0/1)
106- aortic aneurysm [ascending aorta] NA 22088	381	2.268	9	1	CAMK4	7	ATF3,CCL2,CDKN1A,FOS,IL6,JUN,JUNB	1	Vasculogenesis	0% (0/1)
106- aortic aneurysm [ascending aorta] NA 22088	382	2.268	9	1	CDK (family)	7	CCL2,GADD45A,IL6,MYC,NEDD9,PPM1D,TXNIP	1	Quantity of lymphocytes	0% (0/1)
106- aortic aneurysm [ascending aorta] NA 22088	383	2.268	9	1	CDK (family)	7	CCL2,GADD45A,IL6,MYC,NEDD9,PPM1D,TXNIP	1	Quantity of mononuclear leukocytes	0% (0/1)
106- aortic aneurysm [ascending aorta] NA 22088	384	2.268	9	1	Ca2	7	AHR,CEBPB,FOS,IL33,IL6,IRF1,SELP	1	Infection of mammalia	0% (0/1)
106- aortic aneurysm [ascending aorta] NA 22088	385	2.268	9	1	Ccl2	7	CXCL2,ETS1,IL6,KDR,KLF4,TIE1,VCAM1	1	Organismal death	100% (1/1)
106- aortic aneurysm [ascending aorta] NA 22088	386	2.268	9	1	DACH1	7	CDKN1A,EGR1,FOS,IL6,JUN,KLF4,SOCS3	1	Differentiation of phagocytes	0% (0/1)
106- aortic aneurysm [ascending aorta] NA 22088	387	2.268	9	1	HMGB1	7	CCL2,CXCL2,EGR1,HIF1A,IL1R1,IL6,VCAM1	1	Accumulation of granulocytes	100% (1/1)
106- aortic aneurysm [ascending aorta] NA 22088	388	2.268	9	1	HMGB1	7	CXCL2,HIF1A,ICAM1,IL1R1,IL6,PTGS2,SELE	1	Cellular infiltration by granulocytes	100% (1/1)
106- aortic aneurysm [ascending aorta] NA 22088	389	2.268	9	1	HMGB1	7	EGR1,HIF1A,HLA-DRB1,ICAM1,IL1R1,IL6,PTGS2	1	Differentiation of T lymphocytes	100% (1/1)
106- aortic aneurysm [ascending aorta] NA 22088	390	2.268	9	1	HMGB1	7	CXCL2,HIF1A,ICAM1,IL1R1,IL6,PTGS2,SELE	1	Infiltration by neutrophils	100% (1/1)
106- aortic aneurysm [ascending aorta] NA 22088	391	2.268	9	1	IFNA2	7	B2M,HLA-A,HLA-B,HLA-DRB1,HLA-E,IL6,TNFSF10	1	Cytotoxicity of T lymphocytes	0% (0/1)
106- aortic aneurysm [ascending aorta] NA 22088	392	2.268	9	1	INS	7	CD36,CD44,EGR1,FOXO1,HIF1A,NR4A1,PTGS2	1	Migration of vascular endothelial cells	0% (0/1)
106- aortic aneurysm [ascending aorta] NA 22088	393	2.268	9	1	MMP1	7	CDKN1A,FOS,JUN,MYC,NFKBIA,PTGS2,TEK	1	Development of connective tissue cells	0% (0/1)
106- aortic aneurysm [ascending aorta] NA 22088	394	2.268	9	1	Map3k7	7	CXCL2,IL6,NFKBIA,NFKBIZ,PTGS2,SPHK1,VCAM1	1	Cell movement of neutrophils	0% (0/1)
106- aortic aneurysm [ascending aorta] NA 22088	395	2.268	9	1	Map3k7	7	CXCL2,IL6,NFKBIA,NFKBIZ,PTGS2,SPHK1,VCAM1	1	Cell movement of phagocytes	0% (0/1)
106- aortic aneurysm [ascending aorta] NA 22088	396	2.268	9	1	Map3k7	7	CXCL2,HBEGF,IL6,JUN,PTGS2,SPHK1,VCAM1	1	Chemotaxis	0% (0/1)
106- aortic aneurysm [ascending aorta] NA 22088	397	2.268	9	1	RAF1	7	AKAP12,FOS,GRN,IL6,MYC,PTGS2,TXNIP	1	Quantity of metal ion	0% (0/1)
106- aortic aneurysm [ascending aorta] NA 22088	398	2.268	9	1	SN-011	7	CCL2,CDKN1A,IL6,IRF1,MCL1,TAPBP,TNFSF10	1	Hematopoiesis of mononuclear leukocytes	0% (0/1)
106- aortic aneurysm [ascending aorta] NA 22088	399	2.268	9	1	TLR (family)	7	CCL2,ICAM1,IL33,IL6,NFKBIA,PTGS2,SOCS3	1	Osteoclastogenesis	0% (0/1)
106- aortic aneurysm [ascending aorta] NA 22088	400	2.268	9	1	aspirin	7	APP,CAV1,CCL2,ENG,ICAM1,PECAM1,VCAM1	1	Transmigration of mononuclear leukocytes	0% (0/1)
106- aortic aneurysm [ascending aorta] NA 22088	401	2.268	9	1	carrageenan	7	CXCL2,FOS,ICAM1,IL6,NFKBIA,PTGS2,SELP	1	Cellular infiltration by granulocytes	100% (1/1)
106- aortic aneurysm [ascending aorta] NA 22088	402	2.268	9	1	concanavalin a	7	CFLAR,CSF3,HIF1A,ICAM1,IL6,MAP3K8,PTGS2	1	Edema	0% (0/1)
106- aortic aneurysm [ascending aorta] NA 22088	403	2.268	9	1	medroxyprogesterone acetate	7	ETS1,FOXO1,HIF1A,IL6,MYC,SFRP1,STAT3	1	Proliferation of kidney cancer cell lines	0% (0/1)
106- aortic aneurysm [ascending aorta] NA 22088	404	2.268	9	1	rotenone	7	BIRC3,CFLAR,CXCL2,FOS,HIF1A,IL6,MYC	1	Apoptosis of myeloid cells	0% (0/1)
106- aortic aneurysm [ascending aorta] NA 22088	405	2.268	9	1	zeaxanthin dipalmitate	7	AHR,CCL2,EGR1,SOCS3,STAT3,TRIB1,ZFP36L1	1	Differentiation of myeloid leukocytes	0% (0/1)
106- aortic aneurysm [ascending aorta] NA 22088	406	2.268	9	1	zeaxanthin dipalmitate	7	AHR,CCL2,EGR1,SOCS3,STAT3,TRIB1,ZFP36L1	1	Differentiation of phagocytes	0% (0/1)
105- aortic aneurysm [ascending aorta] NA 22087	368	2.268	9	1	ALPHA CATENIN (family)	7	CXCL2,ENG,IGFBP7,IL6,SELE,VCAM1,VIM	1	Binding of endothelial cells	0% (0/1)
105- aortic aneurysm [ascending aorta] NA 22087	369	2.268	9	1	ALPHA CATENIN (family)	7	CXCL2,ENG,IL6,IL6ST,SELE,VCAM1,VIM	1	Recruitment of cells	0% (0/1)
105- aortic aneurysm [ascending aorta] NA 22087	370	2.268	9	1	ATP	7	FOS,ICAM1,IL33,IL6,MYC,TXNIP,VCAM1	1	Quantity of metal ion	100% (1/1)
105- aortic aneurysm [ascending aorta] NA 22087	371	2.268	9	1	AVP	7	ATF3,CCL2,EGR1,FOS,HSPA5,IL6,S100A6	1	Growth of lesion	0% (0/1)
105- aortic aneurysm [ascending aorta] NA 22087	372	2.268	9	1	AVP	7	ATF3,CCL2,EGR1,FOS,HSPA5,IL6,S100A6	1	Growth of tumor	0% (0/1)
105- aortic aneurysm [ascending aorta] NA 22087	373	2.268	9	1	Am 580	7	HES1,IFNGR1,IRF1,ITGA6,PLAT,TGM2,THBD	1	Organismal death	0% (0/1)
105- aortic aneurysm [ascending aorta] NA 22087	374	2.268	9	1	CCL3	7	CCL2,FOS,IL6,ITGA5,ITGB1,SELE,STAT3	1	Necrosis	100% (1/1)
105- aortic aneurysm [ascending aorta] NA 22087	375	2.268	9	1	CSF1	7	CCL2,IL6,IL6ST,ITGA5,ITGB1,RHOA,VCAM1	1	Adhesion of lymphatic system cells	0% (0/1)
105- aortic aneurysm [ascending aorta] NA 22087	376	2.268	9	1	CSF1	7	CCL2,IL6,IL6ST,ITGA5,ITGB1,RHOA,VCAM1	1	Adhesion of lymphocytes	0% (0/1)
105- aortic aneurysm [ascending aorta] NA 22087	377	2.268	9	1	D-glucose	7	CAV1,ENPP2,FABP5,ICAM1,LDLR,RAC1,TGM2	1	Transmigration of T lymphocytes	0% (0/1)
105- aortic aneurysm [ascending aorta] NA 22087	378	2.268	9	1	EDN1	7	CDC42,CTNNB1,GJA1,ICAM1,IL6,ITGA5,ITGB1	1	Formation of cell-cell contacts	100% (1/1)
105- aortic aneurysm [ascending aorta] NA 22087	379	2.268	9	1	EDN1	7	CDC42,CTNNB1,GJA1,ICAM1,IL6,ITGA5,ITGB1	1	Formation of intercellular junctions	100% (1/1)
105- aortic aneurysm [ascending aorta] NA 22087	380	2.268	9	1	ERK (family)	7	CCL2,ICAM1,IL6,LDLR,POSTN,TGM2,VCAN	1	Adhesion of connective tissue cells	0% (0/1)
105- aortic aneurysm [ascending aorta] NA 22087	381	2.268	9	1	FOXM1	7	CD44,IL6,ITGA5,ITGB1,STAT3,VCAN,VIM	1	Adhesion of connective tissue cells	0% (0/1)
105- aortic aneurysm [ascending aorta] NA 22087	382	2.268	9	1	GPX1	7	ICAM1,IL6,SOD1,TNFRSF1A,TRADD,TXN,VCAM1	1	Inflammatory response	100% (1/1)
105- aortic aneurysm [ascending aorta] NA 22087	383	2.268	9	1	IL6	7	CD44,ENPP2,ICAM1,LDLR,RAC1,STING1,TGM2	1	Transmigration of T lymphocytes	0% (0/1)
105- aortic aneurysm [ascending aorta] NA 22087	384	2.268	9	1	KAT2A	7	ACTN4,ADAMTS1,FABP5,HNRNPA2B1,JUNB,LDHA,PDLIM1	1	Neoplasia of tumor cell lines	0% (0/1)
105- aortic aneurysm [ascending aorta] NA 22087	385	2.268	9	1	MAPK7	7	CXCL2,IL6,KLF4,LDLR,MEF2C,PLAT,THBD	1	Inflammatory response	100% (1/1)
105- aortic aneurysm [ascending aorta] NA 22087	386	2.268	9	1	PALMD	7	CCL2,CXCL2,ENO1,ICAM1,IL6,LDHA,MAP3K8	1	Cell transformation	100% (1/1)
105- aortic aneurysm [ascending aorta] NA 22087	387	2.268	9	1	PALMD	7	CCL2,CXCL2,ENO1,ICAM1,IL6,LDHA,MAP3K8	1	Neoplasia of cells	100% (1/1)
105- aortic aneurysm [ascending aorta] NA 22087	388	2.268	9	1	SP600125	7	CCL2,CSF3,CXCL2,ICAM1,IL1R1,IL6,SELE	1	Chemotaxis of neutrophils	0% (0/1)
105- aortic aneurysm [ascending aorta] NA 22087	389	2.268	9	1	TLR2	7	ATF3,CCL2,CEBPD,CSF3,CXCL2,IL6,IRF1	1	Metastasis of tumor cell lines	100% (1/1)
105- aortic aneurysm [ascending aorta] NA 22087	390	2.268	9	1	TLR2	7	CCL2,CXCL2,ICAM1,IL33,IL6,SELE,VWF	1	Recruitment of neutrophils	100% (1/1)
105- aortic aneurysm [ascending aorta] NA 22087	391	2.268	9	1	TLR4	7	CCL2,CSF3,FCGR2B,HMGB1,IL6,SELE,VCAM1	1	Activation of granulocytes	0% (0/1)
105- aortic aneurysm [ascending aorta] NA 22087	392	2.268	9	1	leukotriene D4	7	ATF3,CCL2,CCN1,EGR1,EGR3,IL6,ITGB1	1	Branching of cells	0% (0/1)
105- aortic aneurysm [ascending aorta] NA 22087	393	2.268	9	1	miR-204-5p (and other miRNAs w/seed UCCCUUU)	7	ARPC1B,ID2,ITGB4,MYC,SHC1,SPARC,TGFBR2	1	Cell movement of tumor cell lines	100% (1/1)
105- aortic aneurysm [ascending aorta] NA 22087	394	2.268	9	1	minocycline	7	FOS,ICAM1,IL6,IL6ST,ITGB1,TNFRSF1A,VCAM1	1	Cell movement of granulocytes	0% (0/1)
105- aortic aneurysm [ascending aorta] NA 22087	395	2.268	9	1	minocycline	7	FOS,ICAM1,IL6,IL6ST,ITGB1,TNFRSF1A,VCAM1	1	Recruitment of cells	0% (0/1)
105- aortic aneurysm [ascending aorta] NA 22087	396	2.268	9	1	tetradecanoylphorbol acetate	7	CAV1,CD44,HSP90AB1,ICAM1,LDLR,MYH9,PTPRB	1	Transmigration of T lymphocytes	0% (0/1)
104- aortic aneurysm [ascending aorta] NA 22086	371	2.268	9	1	ALPHA CATENIN (family)	7	ADAMTS1,CXCL12,MYC,PTGS2,SNAI1,TGM2,TIMP1	1	Angiogenesis in tumor	0% (0/1)
104- aortic aneurysm [ascending aorta] NA 22086	372	2.268	9	1	ALPHA CATENIN (family)	7	ADAMTS1,CXCL12,MYC,PTGS2,SNAI1,TGM2,TIMP1	1	Angiogenesis of lesion	0% (0/1)
104- aortic aneurysm [ascending aorta] NA 22086	373	2.268	9	1	BMPER	7	CDH5,EFNB2,ICAM1,ID1,MGP,SOX7,VCAM1	1	Organismal death	100% (1/1)
104- aortic aneurysm [ascending aorta] NA 22086	374	2.268	9	1	Brd4	7	IL6,KLF4,LGALS3,MYC,PLAT,TIMP1,TNFSF10	1	Cell proliferation of fibroblasts	0% (0/1)
104- aortic aneurysm [ascending aorta] NA 22086	375	2.268	9	1	CCN5	7	CD44,FN1,ITGA5,SERPINE1,SPARC,TGFB1,VIM	1	Cell spreading	0% (0/1)
104- aortic aneurysm [ascending aorta] NA 22086	376	2.268	9	1	CR1L	7	CCN2,COL4A1,IFNG,PTGER4,SERPINE1,TGFB1,TNFRSF1A	1	Cell movement of phagocytes	0% (0/1)
104- aortic aneurysm [ascending aorta] NA 22086	377	2.268	9	1	F2R	7	CCN1,CXCL12,EGR1,EGR3,IL6,PLAT,PTGS2	1	Branching of neurons	0% (0/1)
104- aortic aneurysm [ascending aorta] NA 22086	378	2.268	9	1	F2R	7	CCN1,CXCL12,EGR1,EGR3,IL6,PLAT,PTGS2	1	Shape change of neurons	0% (0/1)
104- aortic aneurysm [ascending aorta] NA 22086	379	2.268	9	1	JAK1	7	CCL2,CDKN1A,CSF3,ICAM1,SNAI1,STAT3,TGFB1	1	Development of cytoplasm	0% (0/1)
104- aortic aneurysm [ascending aorta] NA 22086	380	2.268	9	1	JAK1	7	CCL2,CDKN1A,CSF3,ICAM1,SNAI1,STAT3,TGFB1	1	Formation of cytoskeleton	0% (0/1)
104- aortic aneurysm [ascending aorta] NA 22086	381	2.268	9	1	KMT2A	7	BAG3,FN1,FOXC1,MYC,SMAD1,SNAI1,TGFB1	1	Cell movement of breast cancer cell lines	0% (0/1)
104- aortic aneurysm [ascending aorta] NA 22086	382	2.268	9	1	MAPK11	7	CAV1,IL6,NPR1,PRDX1,PTGS2,TIMP1,TIMP2	1	Apoptosis	100% (1/1)
104- aortic aneurysm [ascending aorta] NA 22086	383	2.268	9	1	MAPK11	7	CAV1,IL6,NPR1,PRDX1,PTGS2,TIMP1,TIMP2	1	Necrosis	100% (1/1)
104- aortic aneurysm [ascending aorta] NA 22086	384	2.268	9	1	MAPK11	7	CAV1,IL6,NPR1,PRDX1,PTGS2,TIMP1,TIMP2	1	Organismal death	0% (0/1)
104- aortic aneurysm [ascending aorta] NA 22086	385	2.268	9	1	MIR124 (family)	7	CAV1,IFNG,IL6,NES,SPHK1,STAT3,VIM	1	Invasion of tumor cell lines	100% (1/1)
104- aortic aneurysm [ascending aorta] NA 22086	386	2.268	9	1	MIR17HG	7	APP,BMPR2,HSPG2,KLF2,MRTFB,TGFBR2,TNFAIP3	1	Bleeding	0% (0/1)
104- aortic aneurysm [ascending aorta] NA 22086	387	2.268	9	1	PADI2	7	CXCL2,FN1,IL6,MYC,PTGS2,SNAI1,VIM	1	Invasion of cells	0% (0/1)
104- aortic aneurysm [ascending aorta] NA 22086	388	2.268	9	1	PADI2	7	CCL5,CXCL2,FN1,IL6,MYC,SNAI1,VIM	1	Proliferation of neural cells	0% (0/1)
104- aortic aneurysm [ascending aorta] NA 22086	389	2.268	9	1	PDCD4	7	IL6,JUN,MYC,PTGS2,SNAI1,VEGFC,YBX1	1	Quantity of cells	0% (0/1)
104- aortic aneurysm [ascending aorta] NA 22086	390	2.268	9	1	RCAN1	7	CD36,ICAM1,IL6,PTGS2,SELE,TGFB1,VCAM1	1	Recruitment of leukocytes	100% (1/1)
104- aortic aneurysm [ascending aorta] NA 22086	391	2.268	9	1	SIS3	7	CCL2,ENTPD1,FOXO1,IL6,SNAI1,TIMP3,VIM	1	Quantity of cells	0% (0/1)
104- aortic aneurysm [ascending aorta] NA 22086	392	2.268	9	1	SMAD3	7	ADAMTS1,CCL2,CCN2,PTGS2,SNAI1,TGFB1,VIM	1	Neoplasia of breast cancer cell lines	100% (1/1)
104- aortic aneurysm [ascending aorta] NA 22086	393	2.268	9	1	SRC (family)	7	CCL2,EGR1,FGF2,FN1,IL6,PTGS2,VEGFC	1	Branching of cells	0% (0/1)
104- aortic aneurysm [ascending aorta] NA 22086	394	2.268	9	1	SRC (family)	7	CCL2,EGR1,FGF2,FN1,IL6,PTGS2,VEGFC	1	Sprouting	0% (0/1)
104- aortic aneurysm [ascending aorta] NA 22086	395	2.268	9	1	TCF/LEF (family)	7	FN1,GJA1,IL6,JUN,MYC,PTGS2,SERPINE1	1	Growth of muscle tissue	0% (0/1)
104- aortic aneurysm [ascending aorta] NA 22086	396	2.268	9	1	TCF/LEF (family)	7	FN1,GJA1,IL6,JUN,MYC,PTGS2,SERPINE1	1	Proliferation of muscle cells	0% (0/1)
104- aortic aneurysm [ascending aorta] NA 22086	397	2.268	9	1	THZ1	7	CCN1,CCN2,FN1,FSTL1,HBEGF,MYC,POSTN	1	Cell movement of connective tissue cells	0% (0/1)
104- aortic aneurysm [ascending aorta] NA 22086	398	2.268	9	1	cyclic AMP	7	CCN2,EGR1,FGF2,FN1,IL6,RHOB,VWF	1	Attachment of cells	100% (1/1)
104- aortic aneurysm [ascending aorta] NA 22086	399	2.268	9	1	cyclic AMP	7	FN1,HBEGF,IL6,PTGS2,RHOB,SERPINE1,STAT3	1	Invasion of tumor cells	100% (1/1)
104- aortic aneurysm [ascending aorta] NA 22086	400	2.268	9	1	epigallocatechin-gallate	7	APP,CCN2,CSF3,HES1,IL6,LDLR,TGFB1	1	Increased activation of alkaline phosphatase	0% (0/1)
104- aortic aneurysm [ascending aorta] NA 22086	401	2.268	9	1	losartan potassium	7	CCN2,CD36,CST3,FN1,LGALS3,SERPINE1,TGFB1	1	Cell movement of melanoma cell lines	0% (0/1)
104- aortic aneurysm [ascending aorta] NA 22086	402	2.268	9	1	losartan potassium	7	APP,CCN2,FN1,GJA1,SERPINE1,STAT3,TGFBR2	1	Migration of neural cells	0% (0/1)
104- aortic aneurysm [ascending aorta] NA 22086	403	2.268	9	1	miR-17-5p (and other miRNAs w/seed AAAGUGC)	7	APP,BMPR2,FN1,IL6,S1PR1,TGFBR2,TIMP2	1	Bleeding	0% (0/1)
104- aortic aneurysm [ascending aorta] NA 22086	404	2.268	9	1	mir-802	7	CXCL12,CXCR4,FGF2,RAC1,RHOB,VIM,ZEB1	1	Internalization by tumor cell lines	0% (0/1)
104- aortic aneurysm [ascending aorta] NA 22086	405	2.268	9	1	phenylephrine	7	GJA1,JUN,MYC,NFE2L2,PDK4,PTGS2,RAPGEF3	1	Differentiation of connective tissue cells	0% (0/1)
101- aortic aneurysm [ascending aorta] NA 22083	278	2.268	9	1	ALPHA CATENIN (family)	7	CXCL12,IGFBP2,IL6,ITGA5,PLAU,TGM2,VCAM1	1	Binding of connective tissue cells	0% (0/1)
101- aortic aneurysm [ascending aorta] NA 22083	279	2.268	9	1	BMPER	7	CDH5,EFNB2,ICAM1,ID1,MGP,SOX7,VCAM1	1	Organismal death	100% (1/1)
101- aortic aneurysm [ascending aorta] NA 22083	280	2.268	9	1	JAK2	7	FGF2,IL6,MYC,OSM,PTGS2,SOCS1,STAT3	1	Mitogenesis	100% (1/1)
101- aortic aneurysm [ascending aorta] NA 22083	281	2.268	9	1	KDM3A	7	CCL2,CCN1,CCN2,CD9,IL33,MCAM,MYC	1	Cell viability	0% (0/1)
101- aortic aneurysm [ascending aorta] NA 22083	282	2.268	9	1	LGALS3	7	CCL2,CDKN1A,CTNNB1,IL6,ITGA6,ITGB1,MYC	1	Development of tumor cell lines	0% (0/1)
101- aortic aneurysm [ascending aorta] NA 22083	283	2.268	9	1	MEOX2	7	CCL2,CD69,ICAM1,IL6,SELE,VCAM1,VEGFC	1	Lymphocyte migration	0% (0/1)
101- aortic aneurysm [ascending aorta] NA 22083	284	2.268	9	1	MEOX2	7	CCL2,CD69,ICAM1,IL6,SELE,VCAM1,VEGFC	1	Migration of lymphoid cells	0% (0/1)
101- aortic aneurysm [ascending aorta] NA 22083	285	2.268	9	1	MRTFB	7	CCN1,CCN2,CXCL12,ITGA5,ITGB1,MYH9,POSTN	1	Binding of connective tissue cells	0% (0/1)
101- aortic aneurysm [ascending aorta] NA 22083	286	2.268	9	1	N-acetylmuramyl-L-alanyl-D-isoglutamine	7	CCL2,CXCL2,ETS1,ICAM1,IL6,NFKBIA,SNAI1	1	Binding of tumor cell lines	0% (0/1)
101- aortic aneurysm [ascending aorta] NA 22083	287	2.268	9	1	N-ethyl-N-nitrosourea	7	CCL2,CSF1,CX3CL1,CXCL2,ICAM1,ISG15,TNFRSF1A	1	Cell movement of neutrophils	0% (0/1)
101- aortic aneurysm [ascending aorta] NA 22083	288	2.268	9	1	NOSTRIN	7	FLT1,IL6,KDR,KIT,PECAM1,SELE,SELP	1	Binding of endothelial cells	0% (0/1)
101- aortic aneurysm [ascending aorta] NA 22083	289	2.268	9	1	NOSTRIN	7	FLT1,KDR,KIT,PECAM1,SELE,SELP,TFPI	1	Binding of vascular cells	0% (0/1)
101- aortic aneurysm [ascending aorta] NA 22083	290	2.268	9	1	PKD1	7	CCN1,CDKN1A,CTNNB1,FOXO1,GPX4,MYC,TNFAIP8	1	Cell death of connective tissue cells	100% (1/1)
101- aortic aneurysm [ascending aorta] NA 22083	291	2.268	9	1	PKM	7	CD36,CD40,IL18,IL6,ITGB1,STAT3,TGM2	1	Response of antigen presenting cells	0% (0/1)
101- aortic aneurysm [ascending aorta] NA 22083	292	2.268	9	1	SORL1	7	CXCL12,ENG,FLT1,PLXND1,TGFBR2,TGFBR3,VEGFA	1	Congenital heart disease	0% (0/1)
101- aortic aneurysm [ascending aorta] NA 22083	293	2.268	9	1	SP600125	7	ATF3,CCN2,CSF3,IL6,LDLR,POSTN,VEGFA	1	Increased Levels of Alkaline Phosphatase	0% (0/1)
101- aortic aneurysm [ascending aorta] NA 22083	294	2.268	9	1	SRF	7	CCN2,FERMT2,FLNA,FLT1,ITGB1,NET1,VCAN	1	Migration of melanoma cell lines	0% (0/1)
101- aortic aneurysm [ascending aorta] NA 22083	295	2.268	9	1	acyclic retinoid	7	CDKN1A,COL4A2,CTNNB1,FLT1,KDR,MYC,TIMP2	1	Growth of organism	0% (0/1)
101- aortic aneurysm [ascending aorta] NA 22083	296	2.268	9	1	lactic acid	7	AHNAK,CTNNB1,CXCL12,KDR,SNAI1,TSPAN18,WWTR1	1	Migration of prostate cancer cell lines	0% (0/1)
101- aortic aneurysm [ascending aorta] NA 22083	297	2.268	9	1	lactic acid	7	ARRDC3,CCL2,CCN2,CTNNB1,CXCL12,SNAI1,WWTR1	1	Neoplasia of breast cancer cell lines	0% (0/1)
101- aortic aneurysm [ascending aorta] NA 22083	298	2.268	9	1	leukotriene D4	7	ARID5B,CCL2,CCN1,IL6,ITGB1,MAP3K8,PDK4	1	Migration of connective tissue cells	100% (1/1)
101- aortic aneurysm [ascending aorta] NA 22083	299	2.268	9	1	miR-17-5p (and other miRNAs w/seed AAAGUGC)	7	APP,BMPR2,IL6,S1PR1,TGFBR2,TIMP2,VEGFA	1	Bleeding	0% (0/1)
101- aortic aneurysm [ascending aorta] NA 22083	300	2.268	9	1	miR-223-3p (miRNAs w/seed GUCAGUU)	7	FOXO1,IL6,MEF2C,NFIA,STAT3,STMN1,TGFBR3	1	Organismal death	0% (0/1)
101- aortic aneurysm [ascending aorta] NA 22083	301	2.268	9	1	miR-338-3p (miRNAs w/seed CCAGCAU)	7	COL4A1,COL4A2,IL6,PLEC,SPARC,TGFBR2,VCAN	1	Apoptosis	100% (1/1)
101- aortic aneurysm [ascending aorta] NA 22083	302	2.268	9	1	mir-8 (includes others)	7	CTNNB1,IL6,KDR,LEPR,MET,MYC,TIMP2	1	MAPKKK cascade	0% (0/1)
101- aortic aneurysm [ascending aorta] NA 22083	303	2.268	9	1	pyrrolidine dithiocarbamate	7	CCN2,CD40,ICAM1,MYC,PTGS2,VCAM1,VEGFA	1	Neovascularization	0% (0/1)
100- aortic aneurysm [ascending aorta] NA 22082	128	2.268	9	1	2,4-dinitrofluorobenzene	7	AKR1B1,CCL3L3,IL10,IL18,IL1B,PTGS2,TNF	1	Synthesis of eicosanoid	0% (0/1)
100- aortic aneurysm [ascending aorta] NA 22082	129	2.268	9	1	3M-011	7	BCL2,CCL3,CD86,CXCL8,IL6,PTGS2,TNF	1	Accumulation of leukocytes	0% (0/1)
100- aortic aneurysm [ascending aorta] NA 22082	130	2.268	9	1	4-phenylbutyric acid	7	GJA1,HIF1A,HLA-A,IL10,IL1B,IL6,TNF	1	Activation of natural killer cells	0% (0/1)
100- aortic aneurysm [ascending aorta] NA 22082	131	2.268	9	1	BMPER	7	CDH5,EFNB2,ICAM1,ID1,MGP,SOX7,VCAM1	1	Organismal death	100% (1/1)
100- aortic aneurysm [ascending aorta] NA 22082	132	2.268	9	1	BTK	7	CCL4,CXCL3,CXCL8,CXCR4,IL10,IL1B,TNF	1	Chemotaxis of mononuclear leukocytes	0% (0/1)
100- aortic aneurysm [ascending aorta] NA 22082	133	2.268	9	1	CISH	7	CD14,CXCL3,IL1A,IL1B,PLAUR,PTGS2,TNF	1	Binding of professional phagocytic cells	0% (0/1)
100- aortic aneurysm [ascending aorta] NA 22082	134	2.268	9	1	CISH	7	CD14,CXCL3,IL1A,IL1B,PLAUR,PTGS2,TNF	1	Interaction of phagocytes	0% (0/1)
100- aortic aneurysm [ascending aorta] NA 22082	135	2.268	9	1	CSF (family)	7	CCL3,CCL4,HLA-DRB1,IL1A,IL1B,IL6ST,TNF	1	Activation of T lymphocytes	0% (0/1)
100- aortic aneurysm [ascending aorta] NA 22082	136	2.268	9	1	CpG oligonucleotide	7	IL10,IL18,IL1B,IL6,NFKBIZ,TLR2,TNF	1	Activation of natural killer cells	100% (1/1)
100- aortic aneurysm [ascending aorta] NA 22082	137	2.268	9	1	ELOVL3	7	C3AR1,CYBB,FCER1G,ITGB2,LIPA,MSR1,TYROBP	1	Endocytosis	0% (0/1)
100- aortic aneurysm [ascending aorta] NA 22082	138	2.268	9	1	Hbb-b2	7	CD44,CYBA,CYBB,IL1B,ITGAM,NCF2,TLR2	1	Generation of reactive oxygen species	0% (0/1)
100- aortic aneurysm [ascending aorta] NA 22082	139	2.268	9	1	IRF2BP2	7	CD14,CLEC4E,FCGR3A/FCGR3B,HMOX1,LEPR,PLEK,TNF	1	Endocytosis by eukaryotic cells	0% (0/1)
100- aortic aneurysm [ascending aorta] NA 22082	140	2.268	9	1	MRGPRX3	7	CCL4,CLEC7A,IL1A,IL1B,OSM,TNF,TNFRSF1B	1	Activation of T lymphocytes	0% (0/1)
100- aortic aneurysm [ascending aorta] NA 22082	141	2.268	9	1	NC410	7	CCL8,CXCL1,CXCL3,CXCL8,IL1B,TGFB1,VEGFA	1	Chemoattraction	0% (0/1)
100- aortic aneurysm [ascending aorta] NA 22082	142	2.268	9	1	PEAR1	7	ELN,FN1,ITGA5,ITGB1,POSTN,SPARC,SPP1	1	Attachment of cells	0% (0/1)
100- aortic aneurysm [ascending aorta] NA 22082	143	2.268	9	1	ZFP36	7	CCL3L3,CXCL3,CYBB,IL10,IL1B,PLAUR,TNF	1	Degranulation	0% (0/1)
100- aortic aneurysm [ascending aorta] NA 22082	144	2.268	9	1	hemozoin	7	CCL3,CCL4,CXCL3,CXCR4,IL10,IL1B,TNF	1	Chemotaxis of mononuclear leukocytes	0% (0/1)
100- aortic aneurysm [ascending aorta] NA 22082	145	2.268	9	1	lipoteichoic acid	7	HIF1A,IL10,IL1B,IL1RN,IL6,TLR2,TNF	1	Activation of natural killer cells	0% (0/1)
100- aortic aneurysm [ascending aorta] NA 22082	146	2.268	9	1	sorafenib	7	CCL3,CXCL8,HIF1A,IL1B,MYC,TNF,VIM	1	Adhesion of immune cells	0% (0/1)
106- aortic aneurysm [ascending aorta] NA 22088	407	2.236	7	1	1-methyl-4-phenyl-1,2,3,6-tetrahydropyridine	5	FOS,IL6,JUN,PTGS2,TNFRSF1A	1	Osteoclastogenesis	0% (0/1)
106- aortic aneurysm [ascending aorta] NA 22088	408	2.236	7	1	7(R)-maresin 1	5	ACTA2,CSF3,CXCL2,IL6,JUN	1	Invasion of cells	0% (0/1)
106- aortic aneurysm [ascending aorta] NA 22088	409	2.236	7	1	APEX1	5	EGR1,EGR3,FOS,IL6,JUNB	1	Adhesion of tumor cell lines	0% (0/1)
106- aortic aneurysm [ascending aorta] NA 22088	410	2.236	7	1	APEX1	5	EGR1,FOS,IL6,NR4A1,PTGS2	1	Proliferation of cancer cells	0% (0/1)
106- aortic aneurysm [ascending aorta] NA 22088	411	2.236	7	1	AS1842856	5	CDKN1A,IL6,PTGS2,TJP1,TNFSF10	1	Invasion of breast cancer cell lines	0% (0/1)
106- aortic aneurysm [ascending aorta] NA 22088	412	2.236	7	1	BAPTA-AM	5	CCL2,CXCL2,EGR1,IL1R1,IL6	1	Accumulation of neutrophils	0% (0/1)
106- aortic aneurysm [ascending aorta] NA 22088	413	2.236	7	1	CAMP	5	AHR,CCL2,IL6,PTGS2,VEGFC	1	Accumulation of myeloid cells	0% (0/1)
106- aortic aneurysm [ascending aorta] NA 22088	414	2.236	7	1	CAMP	5	AHR,CCL2,ICAM1,IL6,PTGS2	1	Activation of leukocytes	100% (1/1)
106- aortic aneurysm [ascending aorta] NA 22088	415	2.236	7	1	CAMP	5	CCL2,ICAM1,IL6,PTGS2,VEGFC	1	Cell movement of neutrophils	100% (1/1)
106- aortic aneurysm [ascending aorta] NA 22088	416	2.236	7	1	CAMP	5	CCL2,ICAM1,IL6,PTGS2,VEGFC	1	Cell movement of phagocytes	100% (1/1)
106- aortic aneurysm [ascending aorta] NA 22088	417	2.236	7	1	CAMP	5	AHR,CCL2,ICAM1,IL6,PTGS2	1	Osteoclastogenesis	0% (0/1)
106- aortic aneurysm [ascending aorta] NA 22088	418	2.236	7	1	CAMP	5	AHR,CCL2,ICAM1,IL6,PTGS2	1	Vascular lesion	0% (0/1)
106- aortic aneurysm [ascending aorta] NA 22088	419	2.236	7	1	CD40	5	CCL2,CSF3,IL6,SELE,VCAM1	1	Activation of granulocytes	0% (0/1)
106- aortic aneurysm [ascending aorta] NA 22088	420	2.236	7	1	CHRM1	5	EGR1,EGR2,EGR3,FOS,JUN	1	Migration of cells	0% (0/1)
106- aortic aneurysm [ascending aorta] NA 22088	421	2.236	7	1	CIITA	5	B2M,HLA-A,HLA-B,HLA-DRA,HLA-DRB1	1	Cytotoxicity of cytotoxic T cells	0% (0/1)
106- aortic aneurysm [ascending aorta] NA 22088	422	2.236	7	1	CRBN	5	FN1,IL6,JUN,MYC,PTGS2	1	Assembly of cells	0% (0/1)
106- aortic aneurysm [ascending aorta] NA 22088	423	2.236	7	1	CRBN	5	FN1,IL6,JUN,MYC,PTGS2	1	Development of cardiovascular tissue	0% (0/1)
106- aortic aneurysm [ascending aorta] NA 22088	424	2.236	7	1	CRBN	5	FN1,IL6,JUN,MYC,PTGS2	1	Development of epithelial tissue	0% (0/1)
106- aortic aneurysm [ascending aorta] NA 22088	425	2.236	7	1	CRBN	5	FN1,IL6,JUN,MYC,PTGS2	1	Endothelial cell development	0% (0/1)
106- aortic aneurysm [ascending aorta] NA 22088	426	2.236	7	1	CXCL1	5	ICAM1,IL6,KRAS,PTGS2,SOCS3	1	Cell viability	100% (1/1)
106- aortic aneurysm [ascending aorta] NA 22088	427	2.236	7	1	EDN1	5	CCL2,CDC42,PTGS2,SELE,VEGFC	1	Chemotaxis of endothelial cells	0% (0/1)
106- aortic aneurysm [ascending aorta] NA 22088	428	2.236	7	1	ETS2	5	CDKN1A,FOS,JUNB,MYC,TIE1	1	Formation of skin	100% (1/1)
106- aortic aneurysm [ascending aorta] NA 22088	429	2.236	7	1	FCGR2A	5	CCL2,ICAM1,IL6,PTGS2,XAF1	1	Cell movement of carcinoma cell lines	0% (0/1)
106- aortic aneurysm [ascending aorta] NA 22088	430	2.236	7	1	FCGR2A	5	CCL2,CXCL2,ICAM1,IL6,PTGS2	1	Chemotaxis	100% (1/1)
106- aortic aneurysm [ascending aorta] NA 22088	431	2.236	7	1	FCGR2A	5	CCL2,CXCL2,IL6,PTGS2,XAF1	1	Metastasis of tumor cell lines	0% (0/1)
106- aortic aneurysm [ascending aorta] NA 22088	432	2.236	7	1	G PROTEIN ALPHA I (family)	5	HLA-A,PSMB8,PSMB9,SOCS3,TAP1	1	Quantity of CD8 T lymphocyte	0% (0/1)
106- aortic aneurysm [ascending aorta] NA 22088	433	2.236	7	1	GRP	5	ARF6,IL33,JUN,MYC,PTGS2	1	Assembly of cells	0% (0/1)
106- aortic aneurysm [ascending aorta] NA 22088	434	2.236	7	1	GRP	5	ARF6,IL33,JUN,MYC,PTGS2	1	Endothelial cell development	0% (0/1)
106- aortic aneurysm [ascending aorta] NA 22088	435	2.236	7	1	HAVCR1	5	AHR,HIF1A,IL6,IRF1,STAT3	1	Accumulation of phagocytes	0% (0/1)
106- aortic aneurysm [ascending aorta] NA 22088	436	2.236	7	1	HMGB1	5	CCL2,CXCL2,EGR1,IL1R1,IL6	1	Accumulation of neutrophils	100% (1/1)
106- aortic aneurysm [ascending aorta] NA 22088	437	2.236	7	1	IFIH1	5	CCL2,CXCL2,EGR1,IL6,NFKBIA	1	Apoptosis of leukocytes	100% (1/1)
106- aortic aneurysm [ascending aorta] NA 22088	438	2.236	7	1	IFIH1	5	CCL2,CXCL2,EGR1,IL6,NFKBIA	1	Inflammatory response	100% (1/1)
106- aortic aneurysm [ascending aorta] NA 22088	439	2.236	7	1	IFN ALPHA/BETA (family)	5	CCL2,HLA-A,IL6,IRF1,TNFSF10	1	Activation of mononuclear leukocytes	100% (1/1)
106- aortic aneurysm [ascending aorta] NA 22088	440	2.236	7	1	IFN GAMMA (complex)	5	CCL2,CDKN1A,ICAM1,IL33,LY96	1	Immune response of phagocytes	100% (1/1)
106- aortic aneurysm [ascending aorta] NA 22088	441	2.236	7	1	IFNGR1	5	EGR1,ICAM1,IL6,IRF1,TNFRSF1A	1	T cell development	100% (1/1)
106- aortic aneurysm [ascending aorta] NA 22088	442	2.236	7	1	IFNGR1	5	EGR1,ICAM1,IL6,IRF1,TNFRSF1A	1	T cell homeostasis	100% (1/1)
106- aortic aneurysm [ascending aorta] NA 22088	443	2.236	7	1	IFNG	5	AHR,APP,B2M,ICAM1,STAT3	1	Increased Levels of Albumin	0% (0/1)
106- aortic aneurysm [ascending aorta] NA 22088	444	2.236	7	1	IGE (complex)	5	CCL2,HBEGF,ICAM1,LAMA5,NRP1	1	Adhesion of kidney cells	0% (0/1)
106- aortic aneurysm [ascending aorta] NA 22088	445	2.236	7	1	IGE (complex)	5	CCL2,FLT1,KRAS,SPHK1,VCAM1	1	Cell movement of leukemia cell lines	0% (0/1)
106- aortic aneurysm [ascending aorta] NA 22088	446	2.236	7	1	IL22	5	IL33,IL6,MYC,SOCS3,STAT3	1	Quantity of B lymphocytes	0% (0/1)
106- aortic aneurysm [ascending aorta] NA 22088	447	2.236	7	1	IRGM	5	B2M,HLA-B,HLA-F,SOCS3,TNFSF10	1	Cytotoxicity	0% (0/1)
106- aortic aneurysm [ascending aorta] NA 22088	448	2.236	7	1	JAK1/2 (family)	5	CCL2,CD74,HLA-DRA,IL6,IRF1	1	Activation of mononuclear leukocytes	0% (0/1)
106- aortic aneurysm [ascending aorta] NA 22088	449	2.236	7	1	JAK1/2 (family)	5	CCL2,CD74,HLA-DRA,IL6,IRF1	1	Hematopoiesis of mononuclear leukocytes	0% (0/1)
106- aortic aneurysm [ascending aorta] NA 22088	450	2.236	7	1	JAK1/2 (family)	5	CCL2,CD74,IL6,IRF1,PSMB9	1	Quantity of T lymphocytes	0% (0/1)
106- aortic aneurysm [ascending aorta] NA 22088	451	2.236	7	1	JAK1/2 (family)	5	CCL2,CD74,IL6,IRF1,PSMB9	1	Quantity of lymphoid cells	0% (0/1)
106- aortic aneurysm [ascending aorta] NA 22088	452	2.236	7	1	LETMD1	5	CCL2,CDKN1A,IL6,IRF1,PTGS2	1	Leukopoiesis	0% (0/1)
106- aortic aneurysm [ascending aorta] NA 22088	453	2.236	7	1	LINC00624	5	B2M,HLA-A,HLA-B,TAP2,TNFSF10	1	Cytotoxicity of T lymphocytes	0% (0/1)
106- aortic aneurysm [ascending aorta] NA 22088	454	2.236	7	1	MAP2K4	5	CDKN1A,FOS,IL6,JUN,STAT3	1	Differentiation of phagocytes	0% (0/1)
106- aortic aneurysm [ascending aorta] NA 22088	455	2.236	7	1	MAPK3	5	FOSL2,HBEGF,IL6,PTGS2,SELE	1	Recruitment of myeloid cells	0% (0/1)
106- aortic aneurysm [ascending aorta] NA 22088	456	2.236	7	1	MAPK3	5	FOSL2,HBEGF,IL6,PTGS2,SELE	1	Recruitment of phagocytes	0% (0/1)
106- aortic aneurysm [ascending aorta] NA 22088	457	2.236	7	1	MIR101 (family)	5	CDH5,CLDN5,MCL1,MET,PTGS2	1	Organismal death	0% (0/1)
106- aortic aneurysm [ascending aorta] NA 22088	458	2.236	7	1	MMP1	5	HIF1A,KDR,MYC,PTGS2,TEK	1	Angiogenesis in tumor	100% (1/1)
106- aortic aneurysm [ascending aorta] NA 22088	459	2.236	7	1	N-acetylmuramyl-L-alanyl-D-isoglutamine	5	CCL2,CXCL2,ICAM1,IL6,PTGS2	1	Chemotaxis	0% (0/1)
106- aortic aneurysm [ascending aorta] NA 22088	460	2.236	7	1	N-acetylmuramyl-L-alanyl-D-isoglutamine	5	CCL2,CXCL2,ICAM1,IL6,PTGS2	1	Migration of phagocytes	100% (1/1)
106- aortic aneurysm [ascending aorta] NA 22088	461	2.236	7	1	N-acetylsphingosine	5	CDKN1A,CEBPB,CXCL2,JUN,SPHK1	1	Proliferation of neural cells	0% (0/1)
106- aortic aneurysm [ascending aorta] NA 22088	462	2.236	7	1	NR1I3	5	ICAM1,IL1R1,MYC,NEDD9,TNFRSF1A	1	Adhesion of blood cells	0% (0/1)
106- aortic aneurysm [ascending aorta] NA 22088	463	2.236	7	1	NR1I3	5	ICAM1,IL1R1,MYC,NEDD9,TNFRSF1A	1	Adhesion of immune cells	0% (0/1)
106- aortic aneurysm [ascending aorta] NA 22088	464	2.236	7	1	PDCD4	5	IL6,JUN,MYC,PTGS2,VEGFC	1	Assembly of cells	0% (0/1)
106- aortic aneurysm [ascending aorta] NA 22088	465	2.236	7	1	PDCD4	5	IL6,JUN,MYC,PTGS2,VEGFC	1	Cell viability of tumor cells	0% (0/1)
106- aortic aneurysm [ascending aorta] NA 22088	466	2.236	7	1	PDCD4	5	IL6,JUN,MYC,PTGS2,VEGFC	1	Development of cardiovascular tissue	0% (0/1)
106- aortic aneurysm [ascending aorta] NA 22088	467	2.236	7	1	PDCD4	5	IL6,JUN,MYC,PTGS2,VEGFC	1	Development of endothelial tissue	0% (0/1)
106- aortic aneurysm [ascending aorta] NA 22088	468	2.236	7	1	PDCD4	5	IL6,JUN,MYC,PTGS2,VEGFC	1	Development of epithelial tissue	0% (0/1)
106- aortic aneurysm [ascending aorta] NA 22088	469	2.236	7	1	PDCD4	5	IL6,JUN,MYC,PTGS2,VEGFC	1	Endothelial cell development	0% (0/1)
106- aortic aneurysm [ascending aorta] NA 22088	470	2.236	7	1	PRKCA	5	APP,CD36,CDKN1A,CSF3,ICAM1	1	Engulfment of leukocytes	100% (1/1)
106- aortic aneurysm [ascending aorta] NA 22088	471	2.236	7	1	PRKCD	5	CCL2,NOTCH1,SPHK1,STAT3,VCAM1	1	Cell movement of leukemia cell lines	0% (0/1)
106- aortic aneurysm [ascending aorta] NA 22088	472	2.236	7	1	PRO-INFLAMMATORY CYTOKINE (family)	5	ICAM1,IL6,SELE,SELP,VCAM1	1	Interaction of mononuclear leukocytes	0% (0/1)
106- aortic aneurysm [ascending aorta] NA 22088	473	2.236	7	1	PS-1145	5	CCL2,ICAM1,IL6,NFKBIA,PTGS2	1	Cell movement of granulocytes	0% (0/1)
106- aortic aneurysm [ascending aorta] NA 22088	474	2.236	7	1	PS-1145	5	CCL2,ICAM1,IL6,NFKBIA,PTGS2	1	Cell movement of neutrophils	0% (0/1)
106- aortic aneurysm [ascending aorta] NA 22088	475	2.236	7	1	PS-1145	5	CCL2,ICAM1,IL6,NFKBIA,PTGS2	1	Cellular infiltration by leukocytes	0% (0/1)
106- aortic aneurysm [ascending aorta] NA 22088	476	2.236	7	1	PS-1145	5	CCL2,ICAM1,IL6,NFKBIA,PTGS2	1	Inflammatory response	0% (0/1)
106- aortic aneurysm [ascending aorta] NA 22088	477	2.236	7	1	PS-1145	5	CCL2,ICAM1,IL6,NFKBIA,PTGS2	1	Invasion of cells	0% (0/1)
106- aortic aneurysm [ascending aorta] NA 22088	478	2.236	7	1	PS-1145	5	CCL2,ICAM1,IL6,NFKBIA,PTGS2	1	Osteoclastogenesis	0% (0/1)
106- aortic aneurysm [ascending aorta] NA 22088	479	2.236	7	1	PS-1145	5	CCL2,ICAM1,IL6,IRF1,NFKBIA	1	Quantity of T lymphocytes	0% (0/1)
106- aortic aneurysm [ascending aorta] NA 22088	480	2.236	7	1	PS-1145	5	CCL2,ICAM1,IL6,NFKBIA,PTGS2	1	Recruitment of myeloid cells	0% (0/1)
106- aortic aneurysm [ascending aorta] NA 22088	481	2.236	7	1	PS-1145	5	CCL2,ICAM1,IL6,NFKBIA,PTGS2	1	Recruitment of phagocytes	0% (0/1)
106- aortic aneurysm [ascending aorta] NA 22088	482	2.236	7	1	PTGIS	5	CXCL2,ICAM1,IL6,PECAM1,PTGS2	1	Adhesion of blood cells	0% (0/1)
106- aortic aneurysm [ascending aorta] NA 22088	483	2.236	7	1	PTGIS	5	CXCL2,ICAM1,IL6,PECAM1,PTGS2	1	Adhesion of immune cells	0% (0/1)
106- aortic aneurysm [ascending aorta] NA 22088	484	2.236	7	1	PTGIS	5	CXCL2,ICAM1,IL6,PECAM1,PTGS2	1	Cell movement of granulocytes	0% (0/1)
106- aortic aneurysm [ascending aorta] NA 22088	485	2.236	7	1	PTGIS	5	CXCL2,ICAM1,IL6,PECAM1,PTGS2	1	Cell movement of neutrophils	0% (0/1)
106- aortic aneurysm [ascending aorta] NA 22088	486	2.236	7	1	PTGIS	5	CXCL2,ICAM1,IL6,PECAM1,PTGS2	1	Invasion of cells	0% (0/1)
106- aortic aneurysm [ascending aorta] NA 22088	487	2.236	7	1	PTGIS	5	CXCL2,ICAM1,IL6,PECAM1,PTGS2	1	Migration of phagocytes	0% (0/1)
106- aortic aneurysm [ascending aorta] NA 22088	488	2.236	7	1	PTGIS	5	CXCL2,ICAM1,IL6,PECAM1,PTGS2	1	Production of reactive oxygen species	0% (0/1)
106- aortic aneurysm [ascending aorta] NA 22088	489	2.236	7	1	PTGIS	5	CXCL2,ICAM1,IL6,PECAM1,PTGS2	1	Recruitment of myeloid cells	0% (0/1)
106- aortic aneurysm [ascending aorta] NA 22088	490	2.236	7	1	PTGIS	5	CXCL2,ICAM1,IL6,PECAM1,PTGS2	1	Recruitment of phagocytes	0% (0/1)
106- aortic aneurysm [ascending aorta] NA 22088	491	2.236	7	1	RBL1	5	CCND1,CDKN1A,FOS,MYC,NOTCH1	1	Formation of skin	100% (1/1)
106- aortic aneurysm [ascending aorta] NA 22088	492	2.236	7	1	RNF187	5	AHR,CDKN1A,IL6,KLF4,SHC1	1	Production of reactive oxygen species	0% (0/1)
106- aortic aneurysm [ascending aorta] NA 22088	493	2.236	7	1	RPSA	5	HLA-A,PSMB8,PSMB9,TAP1,TAPBP	1	Quantity of CD8 T lymphocyte	0% (0/1)
106- aortic aneurysm [ascending aorta] NA 22088	494	2.236	7	1	S100A6	5	ADAMTS1,ATF3,CXCL2,SELE,STC1	1	Advanced malignant tumor	0% (0/1)
106- aortic aneurysm [ascending aorta] NA 22088	495	2.236	7	1	S100A6	5	ADAMTS1,ATF3,CXCL2,SELE,STC1	1	Metastasis	0% (0/1)
106- aortic aneurysm [ascending aorta] NA 22088	496	2.236	7	1	SAMSN1	5	CXCL2,IL6,IRF1,PLAT,PTGS2	1	Accumulation of myeloid cells	0% (0/1)
106- aortic aneurysm [ascending aorta] NA 22088	497	2.236	7	1	SAMSN1	5	IL6,IRF1,NFKBIZ,PLAT,PTGS2	1	Activation of leukocytes	100% (1/1)
106- aortic aneurysm [ascending aorta] NA 22088	498	2.236	7	1	SAMSN1	5	CXCL2,HBEGF,IL6,PLAT,PTGS2	1	Recruitment of myeloid cells	0% (0/1)
106- aortic aneurysm [ascending aorta] NA 22088	499	2.236	7	1	SAMSN1	5	CXCL2,HBEGF,IL6,PLAT,PTGS2	1	Recruitment of phagocytes	0% (0/1)
106- aortic aneurysm [ascending aorta] NA 22088	500	2.236	7	1	SELPLG	5	CCL2,CDKN1A,CXCL2,FOS,THBD	1	Invasion of cells	0% (0/1)
106- aortic aneurysm [ascending aorta] NA 22088	501	2.236	7	1	SELP	5	CCL2,CDKN1A,CXCL2,IL6,THBD	1	Necrosis	100% (1/1)
106- aortic aneurysm [ascending aorta] NA 22088	502	2.236	7	1	SOCS1	5	CCL2,CSF3,IL6,SELE,VCAM1	1	Activation of granulocytes	0% (0/1)
106- aortic aneurysm [ascending aorta] NA 22088	503	2.236	7	1	SOD3	5	ICAM1,IL6,SELE,SELP,VCAM1	1	Lymphocyte migration	0% (0/1)
106- aortic aneurysm [ascending aorta] NA 22088	504	2.236	7	1	SOD3	5	ICAM1,IL6,SELE,SELP,VCAM1	1	Migration of mononuclear leukocytes	0% (0/1)
106- aortic aneurysm [ascending aorta] NA 22088	505	2.236	7	1	SOX4	5	BMPR2,DICER1,NRP1,PLXND1,SMAD1	1	Congenital anomaly of cardiovascular system	100% (1/1)
106- aortic aneurysm [ascending aorta] NA 22088	506	2.236	7	1	SOX4	5	BMPR2,DICER1,NRP1,PLXND1,SMAD1	1	Congenital heart disease	100% (1/1)
106- aortic aneurysm [ascending aorta] NA 22088	507	2.236	7	1	STAT3/STAT3 (complex)	5	CD36,CDKN1A,HIF1A,ICAM1,IL6	1	Immune response of phagocytes	0% (0/1)
106- aortic aneurysm [ascending aorta] NA 22088	508	2.236	7	1	STAT6 DIMER (complex)	5	CD36,EPAS1,KDM6B,KLF4,POSTN	1	Migration of tumor cell lines	0% (0/1)
106- aortic aneurysm [ascending aorta] NA 22088	509	2.236	7	1	STAT6 DIMER (complex)	5	CD36,EPAS1,KDM6B,KLF4,POSTN	1	Organismal death	0% (0/1)
106- aortic aneurysm [ascending aorta] NA 22088	510	2.236	7	1	STIM1	5	IL6,ITGA5,ITGA6,KLF4,MYC	1	Migration of carcinoma cell lines	0% (0/1)
106- aortic aneurysm [ascending aorta] NA 22088	511	2.236	7	1	STO-609	5	CXCL2,IL6,SELE,SELP,VCAM1	1	Adhesion of blood cells	0% (0/1)
106- aortic aneurysm [ascending aorta] NA 22088	512	2.236	7	1	STO-609	5	CXCL2,IL6,SELE,SELP,VCAM1	1	Adhesion of immune cells	0% (0/1)
106- aortic aneurysm [ascending aorta] NA 22088	513	2.236	7	1	STO-609	5	CXCL2,IL6,SELE,SELP,VCAM1	1	Adhesion of tumor cell lines	0% (0/1)
106- aortic aneurysm [ascending aorta] NA 22088	514	2.236	7	1	STO-609	5	CXCL2,IL6,SELE,SELP,VCAM1	1	Arteriosclerosis	0% (0/1)
106- aortic aneurysm [ascending aorta] NA 22088	515	2.236	7	1	STO-609	5	CXCL2,IL6,SELE,SELP,VCAM1	1	Atherosclerosis	0% (0/1)
106- aortic aneurysm [ascending aorta] NA 22088	516	2.236	7	1	STO-609	5	CXCL2,IL6,SELE,SELP,VCAM1	1	Cell movement of granulocytes	0% (0/1)
106- aortic aneurysm [ascending aorta] NA 22088	517	2.236	7	1	STO-609	5	CXCL2,IL6,SELE,SELP,VCAM1	1	Cell movement of neutrophils	0% (0/1)
106- aortic aneurysm [ascending aorta] NA 22088	518	2.236	7	1	STO-609	5	CXCL2,IL6,SELE,SELP,VCAM1	1	Cellular infiltration by leukocytes	0% (0/1)
106- aortic aneurysm [ascending aorta] NA 22088	519	2.236	7	1	STO-609	5	CXCL2,IL6,SELE,SELP,VCAM1	1	Chemotaxis	0% (0/1)
106- aortic aneurysm [ascending aorta] NA 22088	520	2.236	7	1	STO-609	5	CXCL2,IL6,SELE,SELP,VCAM1	1	Inflammatory response	0% (0/1)
106- aortic aneurysm [ascending aorta] NA 22088	521	2.236	7	1	STO-609	5	CXCL2,IL6,SELE,SELP,VCAM1	1	Interaction of endothelial cells	0% (0/1)
106- aortic aneurysm [ascending aorta] NA 22088	522	2.236	7	1	STO-609	5	CXCL2,IL6,SELE,SELP,VCAM1	1	Recruitment of myeloid cells	0% (0/1)
106- aortic aneurysm [ascending aorta] NA 22088	523	2.236	7	1	STO-609	5	CXCL2,IL6,SELE,SELP,VCAM1	1	Recruitment of phagocytes	0% (0/1)
106- aortic aneurysm [ascending aorta] NA 22088	524	2.236	7	1	TAC1	5	CCL2,FOS,IL6,PLAT,PTGS2	1	Branching of cells	0% (0/1)
106- aortic aneurysm [ascending aorta] NA 22088	525	2.236	7	1	TLR5	5	CSF3,CXCL2,ICAM1,IL33,IL6	1	Proliferation of blood cells	100% (1/1)
106- aortic aneurysm [ascending aorta] NA 22088	526	2.236	7	1	TLR9	5	IL6,MYC,NAMPT,SOCS3,TNFSF10	1	Proliferation of kidney cancer cell lines	0% (0/1)
106- aortic aneurysm [ascending aorta] NA 22088	527	2.236	7	1	TNF (family)	5	APP,CCL2,CCL23,SELE,VCAM1	1	Cell movement of leukemia cell lines	0% (0/1)
106- aortic aneurysm [ascending aorta] NA 22088	528	2.236	7	1	TNF (family)	5	CCL2,ENPP2,KDR,PTGS2,SELE	1	Chemotaxis of endothelial cells	0% (0/1)
106- aortic aneurysm [ascending aorta] NA 22088	529	2.236	7	1	TNFRSF25	5	CCL2,CSF3,IL6,SELE,STAT3	1	Advanced malignant tumor	0% (0/1)
106- aortic aneurysm [ascending aorta] NA 22088	530	2.236	7	1	TNFRSF25	5	CCL2,CSF3,IL6,SELE,STAT3	1	Cell movement of carcinoma cell lines	0% (0/1)
106- aortic aneurysm [ascending aorta] NA 22088	531	2.236	7	1	TNFRSF25	5	CCL2,CSF3,IL6,SELE,STAT3	1	Chemotaxis	0% (0/1)
106- aortic aneurysm [ascending aorta] NA 22088	532	2.236	7	1	TNFRSF25	5	CCL2,CSF3,IL6,SELE,STAT3	1	Metastasis	0% (0/1)
106- aortic aneurysm [ascending aorta] NA 22088	533	2.236	7	1	TNFRSF25	5	CCL2,CSF3,IL6,SELE,STAT3	1	Migration of cells	100% (1/1)
106- aortic aneurysm [ascending aorta] NA 22088	534	2.236	7	1	TNFRSF25	5	CCL2,CSF3,IL6,SELE,STAT3	1	Necrosis	100% (1/1)
106- aortic aneurysm [ascending aorta] NA 22088	535	2.236	7	1	TNFRSF25	5	CCL2,CSF3,IL6,SELE,STAT3	1	Recruitment of cells	0% (0/1)
106- aortic aneurysm [ascending aorta] NA 22088	536	2.236	7	1	TNFRSF25	5	CCL2,CSF3,IL6,SELE,STAT3	1	Vasculogenesis	100% (1/1)
106- aortic aneurysm [ascending aorta] NA 22088	537	2.236	7	1	TRIM24	5	IFNGR1,IRF1,PSMB8,PSMB9,TAP1	1	Quantity of CD8 T lymphocyte	0% (0/1)
106- aortic aneurysm [ascending aorta] NA 22088	538	2.236	7	1	USP8-IN-22e	5	B2M,HLA-A,PSMB8,PSMB9,TAP1	1	Quantity of CD8 T lymphocyte	0% (0/1)
106- aortic aneurysm [ascending aorta] NA 22088	539	2.236	7	1	USP8-IN-22e	5	B2M,HLA-A,PSMB8,PSMB9,TAP1	1	Quantity of lymphoid cells	0% (0/1)
106- aortic aneurysm [ascending aorta] NA 22088	540	2.236	7	1	V-PYRRO/NO	5	CXCL2,EGR1,IL6,JUN,TNFSF10	1	Development of epithelial tissue	0% (0/1)
106- aortic aneurysm [ascending aorta] NA 22088	541	2.236	7	1	V-PYRRO/NO	5	CXCL2,EGR1,IL6,TNFRSF1A,TNFSF10	1	Proliferation of progenitor cells	0% (0/1)
106- aortic aneurysm [ascending aorta] NA 22088	542	2.236	7	1	VE-821	5	CDKN1A,CSF3,CXCL2,IL6,KLF4	1	Necrosis	100% (1/1)
106- aortic aneurysm [ascending aorta] NA 22088	543	2.236	7	1	VE-821	5	CDKN1A,CSF3,CXCL2,IL6,KLF4	1	Production of reactive oxygen species	0% (0/1)
106- aortic aneurysm [ascending aorta] NA 22088	544	2.236	7	1	W7	5	BIRC3,CCL2,FOS,IL6,NR4A1	1	Cell proliferation of tumor cell lines	0% (0/1)
106- aortic aneurysm [ascending aorta] NA 22088	545	2.236	7	1	W7	5	BIRC3,CCL2,FOS,IL6,NR4A1	1	Cell viability	100% (1/1)
106- aortic aneurysm [ascending aorta] NA 22088	546	2.236	7	1	Wy 40905	5	CDKN1A,EGR1,FOS,JUN,KLF4	1	Development of phagocytes	0% (0/1)
106- aortic aneurysm [ascending aorta] NA 22088	547	2.236	7	1	Wy 40905	5	CDKN1A,EGR1,FOS,JUN,KLF4	1	Differentiation of phagocytes	0% (0/1)
106- aortic aneurysm [ascending aorta] NA 22088	548	2.236	7	1	ZFP36	5	CD36,CDKN1A,CTSS,HIF1A,IL6	1	Immune response of antigen presenting cells	0% (0/1)
106- aortic aneurysm [ascending aorta] NA 22088	549	2.236	7	1	ZFP36	5	CD36,CDKN1A,CTSS,HIF1A,IL6	1	Response of antigen presenting cells	0% (0/1)
106- aortic aneurysm [ascending aorta] NA 22088	550	2.236	7	1	ZMPSTE24	5	ATF3,CDKN1A,ICAM1,IL6,SOCS2	1	Maturation of blood cells	0% (0/1)
106- aortic aneurysm [ascending aorta] NA 22088	551	2.236	7	1	amino acids	5	FOS,IL6,JUN,JUNB,SELE	1	Adhesion of tumor cell lines	0% (0/1)
106- aortic aneurysm [ascending aorta] NA 22088	552	2.236	7	1	aplidine	5	FOS,FOSB,JUN,JUNB,JUND	1	Cell movement	0% (0/1)
106- aortic aneurysm [ascending aorta] NA 22088	553	2.236	7	1	atipamezole	5	EGR1,FOS,ICAM1,IL6,JUNB	1	Adhesion of tumor cell lines	0% (0/1)
106- aortic aneurysm [ascending aorta] NA 22088	554	2.236	7	1	atipamezole	5	EGR1,FOS,ICAM1,IL6,JUNB	1	Cell movement	0% (0/1)
106- aortic aneurysm [ascending aorta] NA 22088	555	2.236	7	1	atipamezole	5	EGR1,FOS,ICAM1,IL6,JUNB	1	Cellular homeostasis	0% (0/1)
106- aortic aneurysm [ascending aorta] NA 22088	556	2.236	7	1	atipamezole	5	EGR1,FOS,ICAM1,IL6,JUNB	1	Invasion of cells	0% (0/1)
106- aortic aneurysm [ascending aorta] NA 22088	557	2.236	7	1	atipamezole	5	EGR1,FOS,ICAM1,IL6,JUNB	1	Invasive cancer	0% (0/1)
106- aortic aneurysm [ascending aorta] NA 22088	558	2.236	7	1	atipamezole	5	EGR1,FOS,ICAM1,IL6,JUNB	1	Vasculogenesis	0% (0/1)
106- aortic aneurysm [ascending aorta] NA 22088	559	2.236	7	1	benzyl isothiocyanate	5	FOS,MET,PTGS2,RHOB,STAT3	1	Branching of cells	0% (0/1)
106- aortic aneurysm [ascending aorta] NA 22088	560	2.236	7	1	benzyl isothiocyanate	5	FOS,MET,PTGS2,RHOB,STAT3	1	Morphogenesis of neurons	0% (0/1)
106- aortic aneurysm [ascending aorta] NA 22088	561	2.236	7	1	benzyl isothiocyanate	5	FOS,MET,PTGS2,RHOB,STAT3	1	Neuritogenesis	0% (0/1)
106- aortic aneurysm [ascending aorta] NA 22088	562	2.236	7	1	bicuculline	5	APP,EGR1,FOS,JUN,KLF4	1	Development of phagocytes	0% (0/1)
106- aortic aneurysm [ascending aorta] NA 22088	563	2.236	7	1	brusatol	5	CCL2,ICAM1,IL6,TNFRSF1A,VCAM1	1	Adhesion of blood cells	0% (0/1)
106- aortic aneurysm [ascending aorta] NA 22088	564	2.236	7	1	brusatol	5	CCL2,ICAM1,IL6,TNFRSF1A,VCAM1	1	Adhesion of immune cells	0% (0/1)
106- aortic aneurysm [ascending aorta] NA 22088	565	2.236	7	1	brusatol	5	CCL2,ICAM1,IL6,TNFRSF1A,VCAM1	1	Angiogenesis	0% (0/1)
106- aortic aneurysm [ascending aorta] NA 22088	566	2.236	7	1	brusatol	5	CCL2,ICAM1,IL6,TNFRSF1A,VCAM1	1	Cell movement of granulocytes	0% (0/1)
106- aortic aneurysm [ascending aorta] NA 22088	567	2.236	7	1	brusatol	5	CCL2,ICAM1,IL6,TNFRSF1A,VCAM1	1	Cell movement of lymphatic system cells	0% (0/1)
106- aortic aneurysm [ascending aorta] NA 22088	568	2.236	7	1	brusatol	5	CCL2,ICAM1,IL6,TNFRSF1A,VCAM1	1	Cell movement of lymphocytes	0% (0/1)
106- aortic aneurysm [ascending aorta] NA 22088	569	2.236	7	1	brusatol	5	CCL2,ICAM1,IL6,TNFRSF1A,VCAM1	1	Cell movement of neutrophils	0% (0/1)
106- aortic aneurysm [ascending aorta] NA 22088	570	2.236	7	1	brusatol	5	CCL2,ICAM1,IL6,TNFRSF1A,VCAM1	1	Cell viability	0% (0/1)
106- aortic aneurysm [ascending aorta] NA 22088	571	2.236	7	1	brusatol	5	CCL2,ICAM1,IL6,TNFRSF1A,VCAM1	1	Cellular infiltration by leukocytes	0% (0/1)
106- aortic aneurysm [ascending aorta] NA 22088	572	2.236	7	1	brusatol	5	CCL2,ICAM1,IL6,TNFRSF1A,VCAM1	1	Chemotaxis	0% (0/1)
106- aortic aneurysm [ascending aorta] NA 22088	573	2.236	7	1	brusatol	5	CCL2,ICAM1,IL6,TNFRSF1A,VCAM1	1	Development of connective tissue cells	0% (0/1)
106- aortic aneurysm [ascending aorta] NA 22088	574	2.236	7	1	brusatol	5	CCL2,ICAM1,IL6,TNFRSF1A,VCAM1	1	Immune response of leukocytes	0% (0/1)
106- aortic aneurysm [ascending aorta] NA 22088	575	2.236	7	1	brusatol	5	CCL2,ICAM1,IL6,TNFRSF1A,VCAM1	1	Inflammatory response	0% (0/1)
[truncated: 4,108 more rows]
