# Supplementary material for: Big data analytics and scRNA-seq in human aortic aneurysms and dissections: role of endothelial MerTK
Source: Theranostics. 2025 Jan 1;15(1):202–15. doi: 10.7150/thno.103851 (PMC11667232; doi:10.7150/thno.103851)
Supplement: Supplementary file 1 — Supplementary information. [file thnov15p0202s1.zip › 5-Comparision analysis/Tox functions (z-0)-comparision in EC 8 groups.xls]

## Sheet: Sheet0
© 2000-2024 QIAGEN. All rights reserved.
Tox Functions	100- aortic aneurysm [ascending aorta] NA 22082	106- aortic aneurysm [ascending aorta] NA 22088	104- aortic aneurysm [ascending aorta] NA 22086	101- aortic aneurysm [ascending aorta] NA 22083	103- aortic aneurysm [ascending aorta] NA 22085	102- aortic aneurysm [ascending aorta] NA 22084	105- aortic aneurysm [ascending aorta] NA 22087	107- aortic aneurysm [ascending aorta] NA 22089
Congenital heart disease	-1.227	-2.822	-3.845	-3.566	-3.528	-0.348	-2.738	-1.874
Dilated cardiomyopathy	-2.347	-1.887	-2.54	-1.658	-2.649	-0.525	-1.772	-3.078
Failure of heart	-2.319	-0.294	-2.816	-2.115	-3.049	-0.823	-1.912	-2.557
Hypoplasia of trabeculae carne	-1	-2.236	-2.449	-2.449	-1.964	-2	-2.449	-1
Conotruncal heart malformations	-1.333	-2.275	-3.104	-2.003	-2.608	0.533	-1.651	-1.706
Increased Levels of Alkaline Phosphatase	-0.024	2.127	2.361	2.283	1.508	1.536	2.102	2.289
Increased activation of alkaline phosphatase	0.179	1.969	2.209	2.385	1.311	1.621	1.926	2.484
Familial congenital heart disease	-1.1	-2.094	-2.947	-1.795	-2.415	0.83	-1.418	-1.446
Ventricular septal defect	-0.715	-2.11	-2.769	-2.478	-2.243	0.14	-1.664	-1.191
Congestive heart failure	-1.287	-0.853	-1.534	-1.534	-2.596	-2.401	-1	-1.709
Bleeding of liver	-1.667	-1.134	-1.414	-1.667	-2.333	-1.134	-1.342	-1.633
Infarction of heart	-0.362	-1.028	-2.137	-2.451	-1.373	-1.541	-1.309	-1.715
Enlargement of left ventricle	-0.518	-1.089	-1.688	0.038	-2.777	-0.604	-2.722	-2.359
Increased localization of ALT	-0.14	2.425	2.157	2.433	1.387	1.172	1.664	0.146
Left ventricular dysfunction	0.47	-1.613	-0.901	0.974	-2.731	-1.241	-2.594	-0.856
Increased Levels of Red Blood Cells	-1.5	1.55	0.862	1.509	1.937	1.2	2.084	0.664
Increased Levels of Hematocrit	-1.055	1.463	2.35	1.492	1.585	1.177	1.982	0.194
Increased Levels of Creatinine	-0.577	1.772	2.53	1.732	1.342	0.251	1.664	1.134
Hydronephrosis	-0.489	0.128	-1.455	-1.455	-2.621	2.4	-1.463	-0.943
Left ventricular dilation	-1.219	-0.6	-1.622	-0.686	-1.964	0.577	-2.2	-1.964
Ventricular dysfunction	0.156	N/A	-1.134	0.883	-3.02	-1.575	-2.779	-1.073
Hepatic steatosis	-0.972	-0.398	-1.986	-1.727	-2.36	0.11	-1.729	-1.252
Increased localization of AST	0	2.213	1.912	1.937	0.447	1.387	1.664	0.816
Hypertrophy of renal glomerulus	1.478	-0.981	-1.407	1.026	1.673	-0.811	1.131	1.744
Myocardial infarction	-0.187	-0.84	-1.971	-2.297	-1.188	-1.209	-0.872	-1.534
Increased Levels of LDH	-1.044	1.925	1.673	1.673	0.972	0.244	1.925	0.283
Liver Damage	1.029	0.71	1.357	1.765	-0.884	1.961	1.386	0.476
Atrial or ventricular septal defect	-0.693	-1.975	-2.776	N/A	-2.253	0.203	-1.644	N/A
Apoptosis of mesangial cells	1.666	-0.272	0.896	2.57	1.709	0.299	1.176	0.933
Nephromegaly	1.234	-0.993	-1.635	0.664	1.246	-1.054	1.165	1.405
Hypertrophy of kidney	1.234	-0.993	-1.635	0.664	1.246	-1.054	1.165	1.405
Liver cholangiocarcinoma	-0.883	-0.524	-0.739	-1.987	-1.01	-0.187	-1.987	-1.964
Persistent truncus arteriosus	-0.421	-1.144	-2.408	-0.928	-1.964	1.664	-0.728	N/A
Proliferation of hepatic stellate cells	0.525	0.954	2.566	1.383	1.238	-0.541	0.368	1.48
Dysfunction of heart	0.305	-0.619	-1.192	0.873	-2.56	-0.59	-2.177	-0.619
Cell viability of heart cells	-0.186	0.913	2	2	1.982	0.336	0.655	0.816
Apoptosis of liver	-0.621	-1.791	-1.91	-1.405	-1.52	-0.114	0.564	-0.941
Cell death of liver	-0.669	-1.556	-1.917	-1.811	-1.239	-0.183	0.145	-1.312
Increased Levels of Albumin	-1.304	2.433	1.195	0.52	-0.447	0.123	2.433	0.083
Necrosis of cardiac muscle	-1.008	-0.723	-1.645	-1.457	-0.472	-0.32	-0.415	-2.456
Hypertrophy of left ventricle	0.6	-0.928	-0.817	0.6	-1.671	-0.974	-1.671	-1.091
Hypoplasia of kidney	-0.87	0.218	-2.449	-1.342	-1.342	-0.447	-0.655	-1
Inflammation of heart	-0.62	-0.072	-0.571	-1.067	-1.698	-1.335	-1.254	-1.51
Necrosis of liver	-0.574	-1.516	-1.728	-1.742	-1.276	-0.084	0.076	-1.12
Interstitial fibrosis of heart	0.794	-1.546	0.947	1.93	0.115	-1.859	-0.277	-0.571
Quantity of liver tumor	-1.492	-0.956	-0.718	-0.981	-0.816	-1.109	-0.64	-1.238
Apoptosis of liver cell lines	-1.112	-0.6	-1.611	-1.352	1.091	0.2	-0.692	-1.183
Cell proliferation of kidney cell lines	-2.111	-0.892	-0.662	0.091	-1.449	0.208	-0.677	-1.636
Atrophy of kidney	-0.168	-0.905	-2.176	-0.692	-1.109	0.864	-0.882	-0.882
Cell death of cardiomyocytes	-0.908	-0.717	-1.515	-1.325	-0.306	-0.176	-0.255	-2.336
Enlargement of heart ventricle	-0.852	-0.261	-1.563	-0.086	-0.779	-1.127	-1.663	-1.198
Apoptosis of liver cells	-0.339	-1.659	-1.514	-1.127	-1.382	0.241	0.564	-0.585
Cell death of kidney cells	0.424	1.776	0.658	1.86	-0.267	1.411	0.741	0.205
Fibrosis of heart	-0.619	-0.785	-1.921	-0.306	-1.106	-0.555	-1.184	-0.712
Proliferation of heart cells	0.174	1.334	1.639	1.064	1.434	-0.324	1.169	0.035
Apoptosis of cardiomyocytes	-0.81	-1.271	-1.326	-1.162	0.05	-0.4	-0.049	-2.099
Activation of hepatic stellate cells	0.383	0.996	1.491	0.971	0.044	-0.283	1.069	1.929
Proliferation of cardiomyocytes	0.753	0.492	0.936	0.812	1.789	-0.668	1.145	0.545
Proliferation of mesangial cells	-0.119	1.644	1.757	1.816	0.059	0.272	0.61	0.825
Migration of hepatic stellate cells	-1.97	-0.747	-1.065	0.339	N/A	-1.954	0.294	-0.728
Hypertrophy of myocardium	N/A	1.165	1.969	1.969	N/A	N/A	1.972	N/A
Proliferation of glomerular cells	0.116	1.454	1.82	1.763	0.388	-0.013	0.649	0.825
Cell death of liver cells	-0.256	-1.039	-1.27	-1.526	-1.184	0.734	0.699	-0.254
Liver Regeneration	-0.702	1.266	0.971	0.76	0.235	0.102	2.155	0.747
Perivascular fibrosis of heart	1.095	-1.131	0.747	1.423	N/A	-1.758	N/A	0.784
Perivascular fibrosis	1.29	-0.883	1.195	1.704	N/A	-1.854	N/A	N/A
Cell death of heart	-1.181	-0.607	-1.72	-1.877	-0.791	-0.275	-0.47	N/A
Myocarditis	-1.134	1.387	0.102	0.896	-0.762	-0.896	0.896	-0.816
Hyperplasia of kidney	-0.522	0.747	-1.4	-1.091	-1	N/A	-0.765	-1.219
Development of hepatocellular carcinoma	0.818	1.142	0.999	0.424	-1.361	1.066	0.044	-0.888
Dilation of heart chamber	-0.492	-0.447	-1.414	0.333	-1.673	N/A	-1.134	-1.23
Hyperplasia of mesangial cells	-1.342	N/A	-2	N/A	N/A	N/A	-1.109	-2.236
Macrovesicular hepatic steatosis	0	-2	-1.342	-2	N/A	N/A	-1.342	N/A
Hepatic injury	-0.125	0.444	1.205	0.929	-1.658	0.822	0.76	-0.738
Apoptosis of kidney cells	0.941	-0.27	0.642	2.338	-0.131	0.932	1.061	0.342
Cell death of tubular cells	0.962	0.557	0.2	0.87	-0.555	1.504	1.3	-0.552
Fibrosis of kidney	1.338	1.446	0.104	1.389	0.211	-0.197	1.114	0.695
Development of liver tumor	0.655	0.761	0.762	0.381	-1.144	1.402	0.349	-0.95
Glomerulonephritis	0.937	0.938	-0.363	0.303	0.534	2.055	-0.304	-0.851
Glomerulosclerosis	1.723	0.472	0.523	1.387	0.16	-0.382	1.003	0.633
Steatohepatitis	-1.982	-0.152	-1.067	-1.937	-1.067	N/A	N/A	N/A
Arrhythmia	-1.569	0.037	-1.278	-0.792	0.127	-0.913	1.024	-0.408
Damage of heart	0.73	-0.548	-0.284	-0.02	-1.803	-0.384	-1.281	-1.082
Fibrosis of liver	0.89	-1.701	-1.008	-0.272	-0.427	-0.447	-1.132	0.233
Pulmonary Hypertension	-0.88	-0.333	-1.61	-1.166	-0.32	-0.879	-0.2	-0.721
Dilation of left ventricle	-0.946	N/A	-1	0	-1.951	0.447	-0.816	-0.946
Injury of kidney	-0.7	0.389	-0.308	0.379	-1.358	-0.613	1.329	-1.001
Cell death of heart cells	-1.134	-0.578	-1.63	-1.741	-0.634	-0.05	-0.292	N/A
Apoptosis of heart cells	-1.1	-1.114	-1.451	-1.604	-0.316	-0.268	-0.146	N/A
Apoptosis of kidney cell lines	-1.051	2.102	0.087	0.821	-0.983	0.26	0.618	-0.055
Arrhythmia of heart ventricle	N/A	N/A	-1.982	-1.982	-1.982	N/A	N/A	N/A
Hypertrophy of cardiac muscle	0.398	0.259	1.206	0.485	0.87	0.59	1.762	0.345
Proliferation of kidney cells	0.383	1.528	N/A	1.549	N/A	0.306	1.142	0.925
Damage of kidney	-0.585	0.375	0.002	1.087	-0.891	-0.766	1.267	-0.855
Inflammation of liver	0.448	-0.753	0.923	-0.026	0.01	-1.166	-0.912	-1.579
Carditis	0.149	1.664	0.842	1.195	-0.277	-0.478	1.195	0
Nephritis	1.336	0.65	-0.499	-0.051	-0.23	1.364	-0.035	-1.423
Hepatocellular carcinoma	1.123	0.971	0.953	0.638	-0.76	0.492	-0.048	0.546
Damage of cardiac muscle	1	N/A	-0.128	0.343	-1.702	-0.725	-0.686	-0.749
Cell death of renal glomerulus	1.044	-0.901	-0.306	1.673	N/A	-0.25	0.615	0.446
Apoptosis of glomerular cells	0.891	-0.44	0.285	2.038	0.143	0.154	0.627	0.651
Growth of hepatocellular carcinoma	0.683	0.428	1.391	0.284	0.607	N/A	N/A	1.763
Injury of kidney cells	1.467	-0.728	0.657	0.91	N/A	-0.308	0.391	0.577
Growth of liver tumor	-0.044	-0.751	0.649	-0.288	-0.746	-1.812	-0.49	-0.254
Failure of kidney	0.074	-0.594	-1.936	-0.077	-0.217	-0.411	-0.314	-1.27
Cell death of liver cell lines	N/A	-0.564	-1.137	-1.882	1.253	N/A	N/A	N/A
Apoptosis of renal glomerulus	0.908	-0.677	-0.023	1.745	N/A	-0.073	0.653	0.679
Apoptosis of hepatocytes	0.088	-0.966	-0.639	-0.354	-0.053	1.007	1.241	0.393
Cell death of kidney cell lines	-0.599	1.876	0.38	0.755	-0.208	0.579	0.187	-0.143
Chronic renal failure	1.183	-1.069	-0.426	0.835	0.66	-0.313	0.113	0.102
Interstitial fibrosis of kidney	1.183	-1.069	-0.426	0.835	0.66	-0.313	0.113	0.102
End stage renal disease	1.183	-1.069	-0.426	0.835	0.66	-0.313	0.113	0.102
Apoptosis of podocytes	-0.61	-0.136	-0.031	-0.882	-2.236	-0.468	-0.218	-0.059
Dilation of heart ventricle	-0.547	-1	-1.633	0	-1.406	0	N/A	N/A
Damage of liver cells	-0.342	0.482	0.82	0.419	0.128	N/A	1.205	1.172
Cell death of hepatocytes	0.27	-0.134	0.035	-0.402	-0.161	1.278	1.302	0.964
Enlargement of heart	-0.344	-0.144	-1.154	0.284	-0.55	0.358	0.435	-1.248
Hypertrophy of heart	0.398	0.489	-0.234	0.901	0.553	0.477	1.385	0.052
Injury of heart	0.391	-0.882	-0.6	N/A	-1.216	N/A	-1.342	N/A
Perimembranous ventricular septal defect	N/A	-0.391	-1.664	-1.982	N/A	0.391	N/A	N/A
Necrosis of renal glomerulus	0.857	-0.677	-0.023	1.942	0.132	-0.035	0.336	0.401
Abnormal morphology of renal glomerulus	0.114	1.254	-0.555	-0.97	N/A	0.97	-0.243	0.277
Left ventricular fibrosis	0.963	N/A	0.254	1.48	N/A	-1.103	N/A	-0.528
Injury of podocytes	1.237	-1.172	0.384	0.657	N/A	-0.617	0	0.246
Dysfunction of left ventricle	-1	N/A	-1	0	-1.732	-0.577	N/A	N/A
Proliferation of hepatocytes	-0.375	-0.423	0.159	0.6	-0.838	-0.322	-0.565	-0.963
Cell death of ventricular myocytes	-1.94	-0.44	-0.755	-0.644	N/A	0	0.447	N/A
Fibrosis of myocardium	-0.64	N/A	0	-0.816	-1.342	-1.412	N/A	N/A
Proliferation of cardiac fibroblasts	-1.067	N/A	1.095	0.871	N/A	0.542	0.343	-0.283
Liver carcinoma	0.6	0.497	0.512	-0.032	-1.263	0.19	-0.758	-0.341
Pulmonary embolism	-1.909	-0.345	N/A	N/A	N/A	N/A	N/A	-1.909
Increased Levels of ALT	-0.62	N/A	N/A	2.608	0.842	N/A	N/A	-0.072
Pulmonary hypertensive arterial disease	0.537	0.391	-1.091	N/A	N/A	0.192	0.849	0.958
Proliferation of cholangiocytes	N/A	N/A	-1	-1	N/A	-1	N/A	-1
Oxidative stress response of cardiac muscle	-1.982	N/A	N/A	N/A	N/A	N/A	N/A	-1.982
Liver cancer	0.379	0.596	-0.037	-0.168	-0.849	0.233	-1.056	-0.57
Injury of renal glomerulus	0.581	-0.923	-0.171	0.2	-0.647	-0.301	0.761	0.198
Liver metastasis	0.302	0.333	0	0.905	0.707	0.378	0.447	0.707
Fibrosis of heart ventricle	0.931	-1.199	-0.509	0.714	N/A	N/A	N/A	-0.323
Cell death of renal tubular epithelial cells	0.447	N/A	N/A	N/A	N/A	0.655	2	-0.555
Necrosis of renal tubule	1.324	N/A	0.557	0.493	-1	N/A	N/A	-0.24
Fibrosis of heart chamber	0.961	-0.555	-0.509	N/A	0.068	-0.589	-0.655	0.211
Hypertrophy of cardiomyocytes	-0.008	0.285	0.628	-0.347	0.357	0.767	0.744	0.39
Hypertrophy of heart cells	-0.008	0.285	0.628	-0.347	0.357	0.766	0.744	0.39
Hepatic adenocarcinoma	N/A	-0.8	-1.039	N/A	-1.257	-0.399	N/A	N/A
Apoptosis of tubular cells	0.632	0	0	0.447	0	1	1	-0.378
Proliferation of liver cells	-0.553	0.014	0.702	0.526	-0.489	-0.078	-0.584	-0.454
Arrhythmia with structural heart disease	N/A	N/A	-1.982	N/A	N/A	-1.136	N/A	0.254
Cardiac fibrillation	N/A	N/A	-1.982	N/A	N/A	-1.136	N/A	0.254
Interstitial fibrosis of left ventricle	1.4	N/A	N/A	1.969	N/A	N/A	N/A	N/A
Degeneration of kidney	0.555	0.849	-0.896	1.067	N/A	N/A	N/A	N/A
Ventricular hypertrophy	-0.169	0	-0.684	0.246	0.192	-1.149	-0.692	-0.179
Enlargement of right ventricle	-0.115	-0.126	-1.123	0.083	0.468	-1.105	0.106	-0.126
Acute kidney injury	-1.172	N/A	N/A	N/A	-1	N/A	N/A	-1.067
Hypertrophy of mesangial cells	N/A	-1	-1.091	N/A	N/A	-1.117	N/A	N/A
Stenosis of semilunar valve	N/A	-1.131	-1.987	N/A	N/A	N/A	N/A	N/A
Glomerular crescent	N/A	N/A	N/A	N/A	-0.882	N/A	-1.091	-1.091
Damage of renal tubule	0.218	-0.492	-0.104	0.218	0.298	-1.47	-0.115	-0.115
Renal ischemia-reperfusion injury	-0.342	N/A	0.555	N/A	0.32	-1.121	N/A	-0.555
Liver tumor	0.399	0.448	-0.031	0.029	-0.732	0.594	-0.423	-0.168
Interstitial nephritis	N/A	N/A	-2.236	N/A	N/A	-0.577	N/A	N/A
Fibrosis of cardiac muscle	N/A	N/A	0	N/A	-1.342	-1.412	N/A	N/A
Enlargement of cardiomyocytes	N/A	0.213	0.458	-0.491	0.14	0.69	0.539	0.152
Enlargement of heart cells	N/A	0.213	0.458	-0.491	0.14	0.689	0.539	0.152
Formation of glomerular crescent	0.277	N/A	-1.715	-0.686	N/A	N/A	N/A	N/A
Damage of kidney cells	N/A	N/A	0.921	N/A	-0.152	N/A	0.728	0.873
Size of hepatocellular carcinoma	0.555	0.555	0.555	-0.277	0	N/A	0.555	0.152
Right ventricular hypertrophy	-0.115	-0.126	-0.812	0.083	0.468	-0.792	0.106	-0.126
Hyperplasia of kidney cells	-0.928	N/A	N/A	N/A	N/A	N/A	N/A	-1.671
Apoptosis of hepatic stellate cells	1.532	0.068	-0.766	N/A	N/A	0.218	N/A	N/A
Abnormal morphology of podocytes	0.277	1.195	N/A	N/A	N/A	0.896	-0.152	N/A
Enlargement of heart chamber	-1.057	N/A	N/A	N/A	N/A	-1.459	N/A	N/A
Increased Levels of Blood Urea Nitrogen	-0.447	1	0	1	N/A	0	N/A	N/A
Hepatotoxicity	0.042	N/A	0.737	0.503	N/A	1.067	0	N/A
Microvesicular hepatic steatosis	0	-0.239	-0.816	0.128	N/A	-0.64	-0.239	-0.277
Proliferation of liver cancer cells	0	-1.109	0.896	0.128	N/A	N/A	0.152	N/A
Size of liver tumor	0.647	0.342	0.342	0	N/A	-0.391	N/A	0.555
Cholestasis	-0.728	N/A	N/A	N/A	N/A	N/A	-0.728	-0.728
Hypertrophy of ventricular myocytes	-0.708	0	N/A	-0.532	N/A	-0.94	N/A	N/A
Effacement of pedicels	0.447	0.816	0	-0.447	N/A	0.447	0	N/A
Nonalcoholic fatty liver disease	0	-0.849	N/A	-0.726	N/A	0.555	N/A	N/A
Diastolic dysfunction	-0.873	1	0.243	N/A	N/A	N/A	N/A	N/A
Quantity of hepatocellular carcinoma	-0.64	0.152	0.243	-0.114	0	N/A	-0.277	-0.64
Increased excretion of K+	-1	N/A	1	N/A	N/A	0	N/A	N/A
Damage of myocardium	2	N/A	N/A	N/A	N/A	N/A	N/A	N/A
Increased localization of albumin	N/A	N/A	N/A	N/A	N/A	N/A	1.982	N/A
Transposition of great vessels	N/A	-1.982	N/A	N/A	N/A	N/A	N/A	N/A
Fibrosis of kidney component	1.131	N/A	N/A	N/A	-0.849	N/A	N/A	N/A
Apoptosis of ventricular myocytes	N/A	N/A	-0.718	-1.078	N/A	N/A	N/A	N/A
Cell viability of cardiomyocytes	-0.6	0.652	N/A	N/A	N/A	0.05	N/A	0.447
Viral hepatitis	N/A	N/A	N/A	N/A	N/A	N/A	1.342	-0.371
Increased activation of LDH	0.277	N/A	N/A	N/A	N/A	-1	N/A	0.277
Apoptosis of renal tubule	0.905	N/A	N/A	N/A	N/A	0.647	N/A	N/A
Nonalcoholic steatohepatitis	N/A	N/A	N/A	-1.432	N/A	N/A	N/A	N/A
Infection by Hepatitis C virus	N/A	N/A	N/A	N/A	N/A	N/A	1	-0.371
Injury of renal tubule	-0.152	-0.152	N/A	N/A	N/A	-1.067	N/A	N/A
Increased release of LDH	-1.29	N/A	N/A	N/A	N/A	N/A	N/A	0.039
Damage of hepatocytes	0.152	N/A	N/A	0	1.067	N/A	N/A	N/A
Focal necrosis of liver	0.762	N/A	0.277	N/A	N/A	N/A	N/A	-0.152
Congenital malformation of heart	N/A	N/A	-1.165	N/A	N/A	N/A	N/A	N/A
Cell death of renal tubule	N/A	N/A	N/A	N/A	N/A	1.161	N/A	N/A
Progression of hepatocellular carcinoma	1.067	N/A	N/A	N/A	N/A	N/A	N/A	N/A
Tachycardia	N/A	N/A	N/A	N/A	-1.067	N/A	N/A	N/A
Urological disorder of renal glomerulus	1.067	N/A	N/A	N/A	N/A	N/A	N/A	N/A
Acute renal failure	-1.067	N/A	N/A	N/A	N/A	N/A	N/A	N/A
Apoptosis of proximal tubule cells	1	N/A	N/A	N/A	N/A	N/A	N/A	N/A
Cortical renal glomerulopathies	-1	N/A	N/A	N/A	N/A	N/A	N/A	N/A
Anoikis of kidney cell lines	N/A	N/A	N/A	-1	N/A	N/A	N/A	N/A
Benign neoplasm of liver	N/A	N/A	-0.991	N/A	N/A	N/A	N/A	N/A
Increased release of ALT	-0.958	N/A	N/A	N/A	N/A	N/A	N/A	N/A
Stenosis of cardiac valve	0.927	N/A	N/A	N/A	N/A	N/A	N/A	N/A
Stenosis of aortic valve	0.849	N/A	N/A	N/A	N/A	N/A	N/A	N/A
Remodeling of left ventricle	0.747	N/A	N/A	N/A	N/A	N/A	N/A	N/A
Carbon tetrachloride-induced liver fibrosis	0.391	N/A	-0.283	N/A	N/A	N/A	N/A	0
Lupus nephritis	-0.64	N/A	N/A	N/A	N/A	N/A	N/A	N/A
Disorder of coronary artery	N/A	0	0.577	N/A	N/A	0.017	N/A	N/A
Damage of renal glomerulus	N/A	N/A	-0.327	N/A	N/A	-0.238	N/A	N/A
Quantity of glutathione in liver	-0.555	N/A	0	N/A	N/A	N/A	N/A	N/A
Hematopoiesis of liver	-0.152	N/A	-0.391	N/A	N/A	N/A	N/A	N/A
Systolic dysfunction	-0.447	N/A	0	N/A	N/A	N/A	N/A	N/A
Increased Levels of Potassium	N/A	N/A	0.447	N/A	N/A	N/A	N/A	N/A
Experimental autoimmune myocarditis	N/A	N/A	-0.447	N/A	N/A	N/A	N/A	N/A
Degeneration of cardiomyocytes	N/A	N/A	-0.447	N/A	N/A	N/A	N/A	N/A
Atrial septal defect	0.225	-0.132	N/A	N/A	N/A	N/A	N/A	N/A
Proliferation of oval cells	N/A	N/A	0.132	N/A	N/A	N/A	N/A	N/A
Focal segmental glomerulosclerosis	N/A	N/A	N/A	N/A	N/A	N/A	N/A	N/A
Survival of glomerular cells	N/A	N/A	N/A	N/A	N/A	N/A	N/A	N/A
Acute pulmonary embolism	N/A	N/A	N/A	N/A	N/A	N/A	N/A	N/A
Cancer of liver cells	N/A	N/A	N/A	N/A	N/A	N/A	N/A	N/A
Metastasis of hepatocellular carcinoma	N/A	N/A	N/A	N/A	N/A	N/A	N/A	N/A
Periportal fibrosis	N/A	N/A	N/A	N/A	N/A	N/A	N/A	N/A
Cirrhosis of liver	N/A	N/A	N/A	N/A	N/A	N/A	N/A	N/A
Familial atrial septal defect	N/A	N/A	N/A	N/A	N/A	N/A	N/A	N/A
Advanced hepatocellular carcinoma	N/A	N/A	N/A	N/A	N/A	N/A	N/A	N/A
Dilated cardiomyopathy 1A	N/A	N/A	N/A	N/A	N/A	N/A	N/A	N/A
T wave changes	N/A	N/A	N/A	N/A	N/A	N/A	N/A	N/A
Familial amyloid polyneuropathy type I	N/A	N/A	N/A	N/A	N/A	N/A	N/A	N/A
Resectable liver cholangiocarcinoma	N/A	N/A	N/A	N/A	N/A	N/A	N/A	N/A
Decreased Levels of Potassium	N/A	N/A	N/A	N/A	N/A	N/A	N/A	N/A
Arrhythmogenic right ventricular cardiomyopathy	N/A	N/A	N/A	N/A	N/A	N/A	N/A	N/A
Familial transthyretin amyloidosis	N/A	N/A	N/A	N/A	N/A	N/A	N/A	N/A
Stenosis of coronary artery	N/A	N/A	N/A	N/A	N/A	N/A	N/A	N/A
Inflammation of cardiac muscle	N/A	N/A	N/A	N/A	N/A	N/A	N/A	N/A
Neoplasia of liver cells	N/A	N/A	N/A	N/A	N/A	N/A	N/A	N/A
Alcoholic cirrhosis	N/A	N/A	N/A	N/A	N/A	N/A	N/A	N/A
Stenosis of pulmonary artery	N/A	N/A	N/A	N/A	N/A	N/A	N/A	N/A
Idiopathic membranous nephropathy	N/A	N/A	N/A	N/A	N/A	N/A	N/A	N/A
Acute congestive heart failure	N/A	N/A	N/A	N/A	N/A	N/A	N/A	N/A
Infantile cholestatic hepatitis syndrome	N/A	N/A	N/A	N/A	N/A	N/A	N/A	N/A
Damage of tubulointerstitium	N/A	N/A	N/A	N/A	N/A	N/A	N/A	N/A
Diastolic heart failure	N/A	N/A	N/A	N/A	N/A	N/A	N/A	N/A
Pressure overload hypertrophy	N/A	N/A	N/A	N/A	N/A	N/A	N/A	N/A
Proliferation of tubular cells	N/A	N/A	N/A	N/A	N/A	N/A	N/A	N/A
Familial primary dilated cardiomyopathy	N/A	N/A	N/A	N/A	N/A	N/A	N/A	N/A
Necroptosis of kidney cell lines	N/A	N/A	N/A	N/A	N/A	N/A	N/A	N/A
Spontaneous coronary artery dissection	N/A	N/A	N/A	N/A	N/A	N/A	N/A	N/A
Syndromic arrhythmia	N/A	N/A	N/A	N/A	N/A	N/A	N/A	N/A
Hematologic cancer of liver	N/A	N/A	N/A	N/A	N/A	N/A	N/A	N/A
Congestion of liver	N/A	N/A	N/A	N/A	N/A	N/A	N/A	N/A
Increased synthesis of CRP	N/A	N/A	N/A	N/A	N/A	N/A	N/A	N/A
Primum atrial septal defect	N/A	N/A	N/A	N/A	N/A	N/A	N/A	N/A
Chemotaxis of hepatic stellate cells	N/A	N/A	N/A	N/A	N/A	N/A	N/A	N/A
Calcification of aortic valve	N/A	N/A	N/A	N/A	N/A	N/A	N/A	N/A
Hypoplastic left heart syndrome	N/A	N/A	N/A	N/A	N/A	N/A	N/A	N/A
Proliferation of renal tubular epithelial cells	N/A	N/A	N/A	N/A	N/A	N/A	N/A	N/A
Initiation of regeneration of liver	N/A	N/A	N/A	N/A	N/A	N/A	N/A	N/A
Adhesion of liver cells	N/A	N/A	N/A	N/A	N/A	N/A	N/A	N/A
Pulmonary arterial hypertension with connective tissue disorder	N/A	N/A	N/A	N/A	N/A	N/A	N/A	N/A
Familial glomerulopathy	N/A	N/A	N/A	N/A	N/A	N/A	N/A	N/A
Increased Levels of Bilirubin	N/A	N/A	N/A	N/A	N/A	N/A	N/A	N/A
Primary hepatocellular carcinoma	N/A	N/A	N/A	N/A	N/A	N/A	N/A	N/A
Diet-induced nonalcoholic steatohepatitis	N/A	N/A	N/A	N/A	N/A	N/A	N/A	N/A
Necrotizing inflammation of liver	N/A	N/A	N/A	N/A	N/A	N/A	N/A	N/A
Allogeneic kidney transplant rejection	N/A	N/A	N/A	N/A	N/A	N/A	N/A	N/A
Atrial hypertrophy	N/A	N/A	N/A	N/A	N/A	N/A	N/A	N/A
Transverse aortic constriction-induced cardiac hypertrophy	N/A	N/A	N/A	N/A	N/A	N/A	N/A	N/A
Right ventricular dilatation	N/A	N/A	N/A	N/A	N/A	N/A	N/A	N/A
Primary biliary cirrhosis	N/A	N/A	N/A	N/A	N/A	N/A	N/A	N/A
Congenital long QT syndrome	N/A	N/A	N/A	N/A	N/A	N/A	N/A	N/A
Bleeding of renal glomerulus	N/A	N/A	N/A	N/A	N/A	N/A	N/A	N/A
Nephrosis	N/A	N/A	N/A	N/A	N/A	N/A	N/A	N/A
Proximal tubular toxicity	N/A	N/A	N/A	N/A	N/A	N/A	N/A	N/A
Dominant dilated cardiomyopathy	N/A	N/A	N/A	N/A	N/A	N/A	N/A	N/A
Autosomal dominant pulmonary arterial hypertension	N/A	N/A	N/A	N/A	N/A	N/A	N/A	N/A
Dysfunction of kidney	0	N/A	N/A	N/A	N/A	N/A	N/A	N/A
Stenosis of pulmonary valve	N/A	N/A	N/A	N/A	N/A	N/A	N/A	N/A
Inflammation of liver lobule	N/A	N/A	N/A	N/A	N/A	N/A	N/A	N/A
Child-Pugh class A recurrent hepatocellular carcinoma	N/A	N/A	N/A	N/A	N/A	N/A	N/A	N/A
Regeneration of glomerular capillary	N/A	N/A	N/A	N/A	N/A	N/A	N/A	N/A
Coronary artery disease	N/A	N/A	N/A	N/A	N/A	N/A	N/A	N/A
Congenital cardiomyopathy	N/A	N/A	N/A	N/A	N/A	N/A	N/A	N/A
Glomerular endotheliosis	N/A	N/A	N/A	N/A	N/A	N/A	N/A	N/A
Hepatitis C virus-related hepatocellular carcinoma	N/A	N/A	N/A	N/A	N/A	N/A	N/A	N/A
Chronic autoimmune hepatitis	N/A	N/A	N/A	N/A	N/A	N/A	N/A	N/A
Autoimmune glomerulonephritis	N/A	N/A	N/A	N/A	N/A	N/A	0	N/A
Thrombosis of renal glomerulus	N/A	N/A	N/A	N/A	N/A	N/A	N/A	N/A
Arrest in growth of kidney cell lines	N/A	N/A	N/A	N/A	N/A	N/A	N/A	N/A
Perivascular fibrosis of kidney	N/A	N/A	N/A	N/A	N/A	N/A	N/A	N/A
BCLC stage B primary hepatocellular carcinoma	N/A	N/A	N/A	N/A	N/A	N/A	N/A	N/A
Inflammatory hepatocellular adenoma	N/A	N/A	N/A	N/A	N/A	N/A	N/A	N/A
Cirrhosis	N/A	N/A	N/A	N/A	N/A	N/A	N/A	N/A
Kidney graft failure	N/A	N/A	N/A	N/A	N/A	N/A	N/A	N/A
C3 glomerulopathy	N/A	N/A	N/A	N/A	N/A	N/A	N/A	N/A
Calcific aortic valve stenosis	N/A	N/A	N/A	N/A	N/A	N/A	N/A	N/A
Hepatocellular adenoma	N/A	N/A	N/A	N/A	N/A	N/A	N/A	N/A
Acute ST-elevation myocardial infarction	N/A	N/A	N/A	N/A	N/A	N/A	N/A	N/A
Primary pulmonary hypertension 1	N/A	N/A	N/A	N/A	N/A	N/A	N/A	N/A
Steroid dependent nephrotic syndrome	N/A	N/A	N/A	N/A	N/A	N/A	N/A	N/A
Damage of tubular cells	N/A	N/A	N/A	N/A	N/A	N/A	N/A	N/A
Autosomal dominant arrhythmogenic right ventricular cardiomyopathy	N/A	N/A	N/A	N/A	N/A	N/A	N/A	N/A
Chronic hepatitis	N/A	N/A	N/A	N/A	N/A	N/A	N/A	N/A
Membranoproliferative glomerulonephritis	N/A	N/A	N/A	N/A	N/A	N/A	N/A	N/A
Left ventricular thrombosis	N/A	N/A	N/A	N/A	N/A	N/A	N/A	N/A
Experimental crescentic glomerulonephritis	N/A	N/A	N/A	N/A	N/A	N/A	N/A	N/A
BCLC stage B hepatocellular carcinoma	N/A	N/A	N/A	N/A	N/A	N/A	N/A	N/A
Primary pulmonary hypertension	N/A	N/A	N/A	N/A	N/A	N/A	N/A	N/A
Atrophy of renal cortex	N/A	N/A	N/A	N/A	N/A	N/A	N/A	N/A
Chronic hepatic injury	N/A	N/A	N/A	N/A	N/A	N/A	N/A	N/A
Perivascular fibrosis of artery	N/A	N/A	N/A	N/A	N/A	N/A	N/A	N/A
Locally advanced hepatocellular carcinoma	N/A	N/A	N/A	N/A	N/A	N/A	N/A	N/A
Inoperable hepatocellular carcinoma	N/A	N/A	N/A	N/A	N/A	N/A	N/A	N/A
Left ventricular noncompaction	N/A	N/A	N/A	N/A	N/A	N/A	N/A	N/A
BCLC stage C hepatocellular carcinoma	N/A	N/A	N/A	N/A	N/A	N/A	N/A	N/A
Acute renal allograft rejection	N/A	N/A	N/A	N/A	N/A	N/A	N/A	N/A
Symptomatic stage iodine-refractory liver metastasis	N/A	N/A	N/A	N/A	N/A	N/A	N/A	N/A
Quantity of apoptotic cardiomyocytes	N/A	N/A	N/A	N/A	N/A	N/A	N/A	N/A
Familial ventricular arrhythmia	N/A	N/A	N/A	N/A	N/A	N/A	N/A	N/A
Quantity of apoptotic hepatocytes	N/A	N/A	N/A	N/A	N/A	N/A	N/A	N/A
Systemic lupus erythematosus nephritis	N/A	N/A	N/A	N/A	N/A	N/A	N/A	N/A
Abnormal morphology of mesangial cells	N/A	N/A	N/A	N/A	N/A	N/A	N/A	N/A
Child-Pugh class A primary hepatocellular carcinoma	N/A	N/A	N/A	N/A	N/A	N/A	N/A	N/A
Injury of myocardium	N/A	N/A	N/A	N/A	N/A	N/A	N/A	N/A
Acute phase crescentic glomerulonephritis	N/A	N/A	N/A	N/A	N/A	N/A	N/A	N/A
Ventricular fibrillation	N/A	N/A	N/A	N/A	N/A	N/A	N/A	N/A
Double inlet heart left ventricle	N/A	N/A	N/A	N/A	N/A	N/A	N/A	N/A
Hepatitis B surface antigen-negative hepatitis C virus negative hepatocellular carcinoma	N/A	N/A	N/A	N/A	N/A	N/A	N/A	N/A
Child-Pugh class B advanced hepatocellular carcinoma	N/A	N/A	N/A	N/A	N/A	N/A	N/A	N/A
Chronic hepatitis C	N/A	N/A	N/A	N/A	N/A	N/A	N/A	N/A
Progressive hepatocellular carcinoma	N/A	N/A	N/A	N/A	N/A	N/A	N/A	N/A
Chronic coronary artery disease	N/A	N/A	N/A	N/A	N/A	N/A	N/A	N/A
Membranous glomerulonephritis	N/A	N/A	N/A	N/A	N/A	N/A	N/A	N/A
Rupture of heart	N/A	N/A	N/A	N/A	N/A	N/A	N/A	N/A
Oxidative stress response of myocardium	N/A	N/A	N/A	N/A	N/A	N/A	N/A	N/A
Expansion of mesangial cells	N/A	N/A	N/A	N/A	N/A	N/A	N/A	N/A
Child-Pugh class A advanced hepatocellular carcinoma	N/A	N/A	N/A	N/A	N/A	N/A	N/A	N/A
Patent ductus arteriosus	N/A	N/A	N/A	N/A	N/A	N/A	N/A	N/A
Decreased production of albumin	N/A	N/A	N/A	N/A	N/A	N/A	N/A	N/A
Size of glomerular crescent	N/A	N/A	N/A	N/A	N/A	N/A	N/A	N/A
Supraventricular arrhythmia	N/A	N/A	N/A	N/A	N/A	N/A	N/A	N/A
IgA nephropathy	N/A	N/A	N/A	N/A	N/A	N/A	N/A	N/A
Acute myocarditis	N/A	N/A	N/A	N/A	N/A	N/A	N/A	N/A
Development of cholangiocarcinoma	N/A	N/A	N/A	N/A	N/A	N/A	N/A	N/A
Non-well differentiated fetal hepatoblastoma	N/A	N/A	N/A	N/A	N/A	N/A	N/A	N/A
Cardiomyopathy of left ventricle	N/A	N/A	N/A	N/A	N/A	N/A	N/A	N/A
Pulmonary arterial hypertension associated with congenital heart disease	N/A	N/A	N/A	N/A	N/A	N/A	N/A	N/A
BCLC stage C advanced hepatocellular carcinoma	N/A	N/A	N/A	N/A	N/A	N/A	N/A	N/A
Atrophy of renal medulla	N/A	N/A	N/A	N/A	N/A	N/A	N/A	N/A
Pulmonary hypertension WHO functional class III primary pulmonary hypertension	N/A	N/A	N/A	N/A	N/A	N/A	N/A	N/A
Symptomatic drug induced pulmonary arterial hypertension	N/A	N/A	N/A	N/A	N/A	N/A	N/A	N/A
Autosomal dominant dilated cardiomyopathy	N/A	N/A	N/A	N/A	N/A	N/A	N/A	N/A
Hypertrichotic osteochondrodysplasia	N/A	N/A	N/A	N/A	N/A	N/A	N/A	N/A
Intermediate disease stage hepatocellular carcinoma	N/A	N/A	N/A	N/A	N/A	N/A	N/A	N/A
Abnormal morphology of mesangial matrix	N/A	N/A	N/A	N/A	N/A	N/A	N/A	N/A
Severe ventricular arrhythmia	N/A	N/A	N/A	N/A	N/A	N/A	N/A	N/A
Familial atrial fibrillation	N/A	N/A	N/A	N/A	N/A	N/A	N/A	N/A
Decreased Levels of Albumin	N/A	N/A	N/A	N/A	N/A	N/A	N/A	N/A
Survival of mesangial cells	N/A	N/A	N/A	N/A	N/A	N/A	N/A	N/A
Hereditary Wolff-Parkinson-White syndrome	N/A	N/A	N/A	N/A	N/A	N/A	N/A	N/A
Increased excretion of albumin	N/A	N/A	N/A	N/A	N/A	N/A	N/A	N/A
Ischemic acute kidney injury	N/A	N/A	N/A	N/A	N/A	N/A	N/A	N/A
Adhesion of hepatocytes	N/A	N/A	N/A	N/A	N/A	N/A	N/A	N/A
Supraventricular tachycardia	N/A	N/A	N/A	N/A	N/A	N/A	N/A	N/A
Atrial fibrillation	N/A	N/A	N/A	N/A	N/A	N/A	N/A	N/A
Primary glomerulonephritis	N/A	N/A	N/A	N/A	N/A	N/A	N/A	N/A
Fibrosis of renal glomerulus	N/A	N/A	N/A	N/A	N/A	N/A	N/A	N/A
Experimentally-induced heart failure	N/A	N/A	N/A	N/A	N/A	N/A	N/A	N/A
Spontaneous coronary artery disease	N/A	N/A	N/A	N/A	N/A	N/A	N/A	N/A
Ischemia/reperfusion-induced acute kidney injury	N/A	N/A	N/A	N/A	N/A	N/A	N/A	N/A
Alcoholic hepatitis	N/A	N/A	N/A	N/A	N/A	N/A	N/A	N/A
Fusion of pedicels	N/A	N/A	N/A	N/A	N/A	N/A	N/A	N/A
Heritable pulmonary artery hypertension	N/A	N/A	N/A	N/A	N/A	N/A	N/A	N/A
Mild to moderate stage heart failure	N/A	N/A	N/A	N/A	N/A	N/A	N/A	N/A
Familial cardiac septal defect	N/A	N/A	N/A	N/A	N/A	N/A	N/A	N/A
Rupture of heart ventricle	N/A	N/A	N/A	N/A	N/A	N/A	N/A	N/A
Generation of reactive oxygen species in liver	N/A	N/A	N/A	N/A	N/A	N/A	N/A	N/A
ST-elevation myocardial infarction	N/A	N/A	N/A	N/A	N/A	N/A	N/A	N/A
Decreased secretion of albumin	N/A	N/A	N/A	N/A	N/A	N/A	N/A	N/A
Right ventricular dysfunction	N/A	N/A	N/A	N/A	N/A	N/A	N/A	N/A
Enlargement of atrium	N/A	N/A	N/A	N/A	N/A	N/A	N/A	N/A
Tetralogy of Fallot	N/A	N/A	N/A	N/A	N/A	N/A	N/A	N/A
Focal glomerulonephritis	N/A	N/A	N/A	N/A	N/A	N/A	N/A	N/A
Endocardial cushion defect	N/A	N/A	N/A	N/A	N/A	N/A	N/A	N/A
Recurrent myocardial infarction	N/A	N/A	N/A	N/A	N/A	N/A	N/A	N/A
Child-Pugh class A metastatic hepatocellular carcinoma	N/A	N/A	N/A	N/A	N/A	N/A	N/A	N/A
Formation of synechia in renal glomerulus	N/A	N/A	N/A	N/A	N/A	N/A	N/A	N/A
Pyelonephritis	N/A	N/A	N/A	N/A	N/A	N/A	N/A	N/A
Local hepatocellular carcinoma	N/A	N/A	N/A	N/A	N/A	N/A	N/A	N/A
Injury of hepatocytes	N/A	N/A	N/A	N/A	N/A	N/A	N/A	N/A
Interstitial fibrosis of myocardium	N/A	N/A	N/A	N/A	N/A	N/A	N/A	N/A
Invasion of hepatocellular carcinoma	N/A	N/A	N/A	N/A	N/A	N/A	N/A	N/A
Hepatitis B virus-related hepatocellular carcinoma	N/A	N/A	N/A	N/A	N/A	N/A	N/A	N/A
Familial primary pulmonary hypertension	N/A	N/A	N/A	N/A	N/A	N/A	N/A	N/A
Apoptosis of renal tubular epithelial cells	0	N/A	N/A	N/A	N/A	N/A	N/A	N/A
Double aortic arch	N/A	N/A	N/A	N/A	N/A	N/A	N/A	N/A
Alport syndrome	N/A	N/A	N/A	N/A	N/A	N/A	N/A	N/A
Oxidative stress response of cardiomyocytes	N/A	N/A	N/A	N/A	N/A	N/A	N/A	N/A
Acute tubular necrosis	N/A	N/A	N/A	N/A	N/A	N/A	N/A	N/A
BCLC stage C recurrent hepatocellular carcinoma	N/A	N/A	N/A	N/A	N/A	N/A	N/A	N/A
Symptomatic toxin induced pulmonary arterial hypertension	N/A	N/A	N/A	N/A	N/A	N/A	N/A	N/A
Decreased synthesis of albumin	N/A	N/A	N/A	N/A	N/A	N/A	N/A	N/A
Advanced stage hepatic steatosis	N/A	N/A	N/A	N/A	N/A	N/A	N/A	N/A
Beta-catenin activating mutation positive hepatocellular adenoma	N/A	N/A	N/A	N/A	N/A	N/A	N/A	N/A
Apoptosis of HCMEC cells	N/A	N/A	N/A	N/A	N/A	N/A	N/A	N/A
Injury of cardiomyocytes	N/A	N/A	N/A	N/A	N/A	N/A	N/A	N/A
Proliferation of podocytes	N/A	N/A	N/A	N/A	N/A	N/A	N/A	N/A
Growth of hepatoblastoma	N/A	N/A	N/A	N/A	N/A	N/A	N/A	N/A
Idiopathic and/or familial pulmonary arterial hypertension	N/A	N/A	N/A	N/A	N/A	N/A	N/A	N/A
Familial arrhythmia	N/A	N/A	N/A	N/A	N/A	N/A	N/A	N/A
Experimentally-induced hepatic fibrosis	N/A	N/A	N/A	N/A	N/A	N/A	N/A	N/A
Congenital anomaly of aortic arch	N/A	N/A	N/A	N/A	N/A	N/A	N/A	N/A
Cardiotoxicity	N/A	N/A	N/A	N/A	N/A	N/A	N/A	N/A
Stage IV liver cholangiocarcinoma	N/A	N/A	N/A	N/A	N/A	N/A	N/A	N/A
Acute hepatitis	N/A	N/A	N/A	N/A	N/A	N/A	N/A	N/A
Bicuspid aortic valve	N/A	N/A	N/A	N/A	N/A	N/A	N/A	N/A
Chronic viral hepatitis	N/A	N/A	N/A	N/A	N/A	N/A	N/A	N/A
Situs inversus totalis	N/A	N/A	N/A	N/A	N/A	N/A	N/A	N/A
Ischemic acute renal failure	N/A	N/A	N/A	N/A	N/A	N/A	N/A	N/A
Long QT syndrome 1	N/A	N/A	N/A	N/A	N/A	N/A	N/A	N/A
Atrial septal defect type 1	N/A	N/A	N/A	N/A	N/A	N/A	N/A	N/A
Autosomal dominant congenital long QT syndrome	N/A	N/A	N/A	N/A	N/A	N/A	N/A	N/A
Hypoxia-induced pulmonary hypertension	N/A	N/A	N/A	N/A	N/A	N/A	N/A	N/A
Severe hepatic fibrosis	N/A	N/A	N/A	N/A	N/A	N/A	N/A	N/A
Inherited arrhythmia syndrome	N/A	N/A	N/A	N/A	N/A	N/A	N/A	N/A
Hepatitis subtype infantile hepatitis syndrome	N/A	N/A	N/A	N/A	N/A	N/A	N/A	N/A
Primary liver cirrhosis	N/A	N/A	N/A	N/A	N/A	N/A	N/A	N/A
Necrosis of myocardium	N/A	N/A	N/A	N/A	N/A	N/A	N/A	N/A
Infection by hepatitis B virus	N/A	N/A	N/A	N/A	N/A	N/A	N/A	N/A
Abnormal morphology of glomerular capillary	N/A	N/A	N/A	N/A	N/A	N/A	N/A	N/A
Invasive hepatocellular carcinoma	N/A	N/A	N/A	N/A	N/A	N/A	N/A	N/A
Child-Pugh class A hepatocellular carcinoma	N/A	N/A	N/A	N/A	N/A	N/A	N/A	N/A
Interrupted aortic arch	N/A	N/A	N/A	N/A	N/A	N/A	N/A	N/A
Congenital left heart disease	N/A	N/A	N/A	N/A	N/A	N/A	N/A	N/A
Cell death of myocardium	N/A	N/A	N/A	N/A	N/A	N/A	N/A	N/A
Neoplasia of hepatocytes	N/A	N/A	N/A	N/A	N/A	N/A	N/A	N/A
Autosomal dominant congenital heart disease	N/A	N/A	N/A	N/A	N/A	N/A	N/A	N/A
Double outlet right ventricle	N/A	N/A	N/A	N/A	N/A	N/A	N/A	N/A
Glomerulopathy of mesangium	N/A	N/A	N/A	N/A	N/A	N/A	N/A	N/A
WHO functional class II-III pulmonary arterial hypertension	N/A	N/A	N/A	N/A	N/A	N/A	N/A	N/A
Unresectable hepatocellular carcinoma	N/A	N/A	N/A	N/A	N/A	N/A	N/A	N/A
Long-QT syndrome	N/A	N/A	N/A	N/A	N/A	N/A	N/A	N/A
Hypertrophy of coronary artery	N/A	N/A	N/A	N/A	N/A	N/A	N/A	N/A
Abnormal morphology of coronary artery	N/A	N/A	N/A	N/A	N/A	N/A	N/A	N/A
Acute myocardial infarction	N/A	N/A	N/A	N/A	N/A	N/A	N/A	N/A
Advanced liver cholangiocarcinoma	N/A	N/A	N/A	N/A	N/A	N/A	N/A	N/A
Nephrotoxicity	N/A	N/A	N/A	N/A	N/A	N/A	N/A	N/A
Progressive glomerulopathy	N/A	N/A	N/A	N/A	N/A	N/A	N/A	N/A
BCLC stage C primary hepatocellular carcinoma	N/A	N/A	N/A	N/A	N/A	N/A	N/A	N/A
Crescentic glomerulonephritis	N/A	N/A	N/A	N/A	N/A	N/A	N/A	N/A
Experimental hepatitis	N/A	N/A	N/A	N/A	N/A	N/A	N/A	N/A
BCLC stage B advanced hepatocellular carcinoma	N/A	N/A	N/A	N/A	N/A	N/A	N/A	N/A
Proliferation of liver	N/A	N/A	N/A	N/A	N/A	N/A	N/A	N/A
End stage heart failure	N/A	N/A	N/A	N/A	N/A	N/A	N/A	N/A
Abnormal morphology of mesangium	N/A	N/A	N/A	N/A	N/A	N/A	N/A	N/A
Spontaneous lupus nephritis	N/A	N/A	N/A	N/A	N/A	N/A	N/A	N/A
Acute nephritis	N/A	N/A	N/A	N/A	N/A	N/A	N/A	N/A
Nonfatal myocardial infarction	N/A	N/A	N/A	N/A	N/A	N/A	N/A	N/A
Pericarditis	N/A	N/A	N/A	N/A	N/A	N/A	N/A	N/A
Hypertrophy of renal tubule	N/A	N/A	N/A	N/A	N/A	N/A	N/A	N/A
Proliferative glomerulonephritis	N/A	N/A	N/A	N/A	N/A	N/A	N/A	N/A
Hereditary nephritis	N/A	N/A	N/A	N/A	N/A	N/A	N/A	N/A
Endocarditis	N/A	N/A	N/A	N/A	N/A	N/A	N/A	N/A
Erythropoiesis of liver	N/A	N/A	N/A	N/A	N/A	N/A	N/A	N/A
Diffuse proliferative lupus nephritis	N/A	N/A	N/A	N/A	N/A	N/A	N/A	N/A
Acute alcoholic hepatitis	N/A	N/A	N/A	N/A	N/A	N/A	N/A	N/A
Non-rheumatic aortic stenosis	N/A	N/A	N/A	N/A	N/A	N/A	N/A	N/A
Diethylnitrosamine-induced hepatocellular carcinoma	N/A	N/A	N/A	N/A	N/A	N/A	N/A	N/A
Diastolic dysfunction of heart	N/A	N/A	N/A	N/A	N/A	N/A	N/A	N/A
Advanced liver tumor	N/A	N/A	N/A	N/A	N/A	N/A	N/A	N/A
Multi vessel coronary artery disease	N/A	N/A	N/A	N/A	N/A	N/A	N/A	N/A
Eisenmenger complex	N/A	N/A	N/A	N/A	N/A	N/A	N/A	N/A
Familial ventricular tachycardia	N/A	N/A	N/A	N/A	N/A	N/A	N/A	N/A
Mitogenesis of hepatic stellate cells	N/A	N/A	N/A	N/A	N/A	N/A	N/A	N/A
Progressive crescentic glomerulonephritis	N/A	N/A	N/A	N/A	N/A	N/A	N/A	N/A
Congenital hypoplasia of heart	N/A	N/A	N/A	N/A	N/A	N/A	N/A	N/A
Centrilobular necrosis	N/A	N/A	N/A	N/A	N/A	N/A	N/A	N/A
Histopathological change of liver	N/A	N/A	N/A	N/A	N/A	N/A	N/A	N/A
Hyperbilirubinemia	N/A	N/A	N/A	N/A	N/A	N/A	N/A	N/A
Progressive dilated cardiomyopathy	N/A	N/A	N/A	N/A	N/A	N/A	N/A	N/A
Vasospasm of coronary artery	N/A	N/A	N/A	N/A	N/A	N/A	N/A	N/A
Delay in regeneration of liver	N/A	N/A	N/A	N/A	N/A	N/A	N/A	N/A
Early stage liver cancer	N/A	N/A	N/A	N/A	N/A	N/A	N/A	N/A
Dysfunction of cardiomyocytes	N/A	N/A	N/A	N/A	N/A	N/A	N/A	N/A
Minimal change nephrotic syndrome	N/A	N/A	N/A	N/A	N/A	N/A	N/A	N/A
Regeneration of liver cells	N/A	N/A	N/A	N/A	N/A	N/A	N/A	N/A
Chronic hepatitis B	N/A	N/A	N/A	N/A	N/A	N/A	N/A	N/A
Damage of heart ventricle	N/A	N/A	N/A	N/A	N/A	N/A	N/A	N/A
Survival of podocytes	N/A	N/A	N/A	N/A	N/A	N/A	N/A	N/A
Decreased localization of albumin	N/A	N/A	N/A	N/A	N/A	N/A	N/A	N/A
Fatal myocardial infarction	N/A	N/A	N/A	N/A	N/A	N/A	N/A	N/A

## Sheet: Sheet1
© 2000-2024 QIAGEN. All rights reserved.
Tox Functions	100- aortic aneurysm [ascending aorta] NA 22082	106- aortic aneurysm [ascending aorta] NA 22088	104- aortic aneurysm [ascending aorta] NA 22086	101- aortic aneurysm [ascending aorta] NA 22083	103- aortic aneurysm [ascending aorta] NA 22085	102- aortic aneurysm [ascending aorta] NA 22084	105- aortic aneurysm [ascending aorta] NA 22087	107- aortic aneurysm [ascending aorta] NA 22089
Congenital heart disease	-1.227	-2.822	-3.845	-3.566	-3.528	-0.348	-2.738	-1.874
Dilated cardiomyopathy	-2.347	-1.887	-2.54	-1.658	-2.649	-0.525	-1.772	-3.078
Failure of heart	-2.319	-0.294	-2.816	-2.115	-3.049	-0.823	-1.912	-2.557
Hypoplasia of trabeculae carne	-1	-2.236	-2.449	-2.449	-1.964	-2	-2.449	-1
Conotruncal heart malformations	-1.333	-2.275	-3.104	-2.003	-2.608	0.533	-1.651	-1.706
Increased Levels of Alkaline Phosphatase	-0.024	2.127	2.361	2.283	1.508	1.536	2.102	2.289
Increased activation of alkaline phosphatase	0.179	1.969	2.209	2.385	1.311	1.621	1.926	2.484
Familial congenital heart disease	-1.1	-2.094	-2.947	-1.795	-2.415	0.83	-1.418	-1.446
Ventricular septal defect	-0.715	-2.11	-2.769	-2.478	-2.243	0.14	-1.664	-1.191
Congestive heart failure	-1.287	-0.853	-1.534	-1.534	-2.596	-2.401	-1	-1.709
Bleeding of liver	-1.667	-1.134	-1.414	-1.667	-2.333	-1.134	-1.342	-1.633
Infarction of heart	-0.362	-1.028	-2.137	-2.451	-1.373	-1.541	-1.309	-1.715
Enlargement of left ventricle	-0.518	-1.089	-1.688	0.038	-2.777	-0.604	-2.722	-2.359
Increased localization of ALT	-0.14	2.425	2.157	2.433	1.387	1.172	1.664	0.146
Left ventricular dysfunction	0.47	-1.613	-0.901	0.974	-2.731	-1.241	-2.594	-0.856
Increased Levels of Red Blood Cells	-1.5	1.55	0.862	1.509	1.937	1.2	2.084	0.664
Increased Levels of Hematocrit	-1.055	1.463	2.35	1.492	1.585	1.177	1.982	0.194
Increased Levels of Creatinine	-0.577	1.772	2.53	1.732	1.342	0.251	1.664	1.134
Hydronephrosis	-0.489	0.128	-1.455	-1.455	-2.621	2.4	-1.463	-0.943
Left ventricular dilation	-1.219	-0.6	-1.622	-0.686	-1.964	0.577	-2.2	-1.964
Hepatic steatosis	-0.972	-0.398	-1.986	-1.727	-2.36	0.11	-1.729	-1.252
Increased localization of AST	0	2.213	1.912	1.937	0.447	1.387	1.664	0.816
Hypertrophy of renal glomerulus	1.478	-0.981	-1.407	1.026	1.673	-0.811	1.131	1.744
Myocardial infarction	-0.187	-0.84	-1.971	-2.297	-1.188	-1.209	-0.872	-1.534
Increased Levels of LDH	-1.044	1.925	1.673	1.673	0.972	0.244	1.925	0.283
Liver Damage	1.029	0.71	1.357	1.765	-0.884	1.961	1.386	0.476
Apoptosis of mesangial cells	1.666	-0.272	0.896	2.57	1.709	0.299	1.176	0.933
Nephromegaly	1.234	-0.993	-1.635	0.664	1.246	-1.054	1.165	1.405
Hypertrophy of kidney	1.234	-0.993	-1.635	0.664	1.246	-1.054	1.165	1.405
Liver cholangiocarcinoma	-0.883	-0.524	-0.739	-1.987	-1.01	-0.187	-1.987	-1.964
Proliferation of hepatic stellate cells	0.525	0.954	2.566	1.383	1.238	-0.541	0.368	1.48
Dysfunction of heart	0.305	-0.619	-1.192	0.873	-2.56	-0.59	-2.177	-0.619
Cell viability of heart cells	-0.186	0.913	2	2	1.982	0.336	0.655	0.816
Apoptosis of liver	-0.621	-1.791	-1.91	-1.405	-1.52	-0.114	0.564	-0.941
Cell death of liver	-0.669	-1.556	-1.917	-1.811	-1.239	-0.183	0.145	-1.312
Increased Levels of Albumin	-1.304	2.433	1.195	0.52	-0.447	0.123	2.433	0.083
Necrosis of cardiac muscle	-1.008	-0.723	-1.645	-1.457	-0.472	-0.32	-0.415	-2.456
Hypertrophy of left ventricle	0.6	-0.928	-0.817	0.6	-1.671	-0.974	-1.671	-1.091
Hypoplasia of kidney	-0.87	0.218	-2.449	-1.342	-1.342	-0.447	-0.655	-1
Inflammation of heart	-0.62	-0.072	-0.571	-1.067	-1.698	-1.335	-1.254	-1.51
Necrosis of liver	-0.574	-1.516	-1.728	-1.742	-1.276	-0.084	0.076	-1.12
Interstitial fibrosis of heart	0.794	-1.546	0.947	1.93	0.115	-1.859	-0.277	-0.571
Quantity of liver tumor	-1.492	-0.956	-0.718	-0.981	-0.816	-1.109	-0.64	-1.238
Apoptosis of liver cell lines	-1.112	-0.6	-1.611	-1.352	1.091	0.2	-0.692	-1.183
Cell proliferation of kidney cell lines	-2.111	-0.892	-0.662	0.091	-1.449	0.208	-0.677	-1.636
Atrophy of kidney	-0.168	-0.905	-2.176	-0.692	-1.109	0.864	-0.882	-0.882
Cell death of cardiomyocytes	-0.908	-0.717	-1.515	-1.325	-0.306	-0.176	-0.255	-2.336
Enlargement of heart ventricle	-0.852	-0.261	-1.563	-0.086	-0.779	-1.127	-1.663	-1.198
Apoptosis of liver cells	-0.339	-1.659	-1.514	-1.127	-1.382	0.241	0.564	-0.585
Cell death of kidney cells	0.424	1.776	0.658	1.86	-0.267	1.411	0.741	0.205
Fibrosis of heart	-0.619	-0.785	-1.921	-0.306	-1.106	-0.555	-1.184	-0.712
Proliferation of heart cells	0.174	1.334	1.639	1.064	1.434	-0.324	1.169	0.035
Apoptosis of cardiomyocytes	-0.81	-1.271	-1.326	-1.162	0.05	-0.4	-0.049	-2.099
Activation of hepatic stellate cells	0.383	0.996	1.491	0.971	0.044	-0.283	1.069	1.929
Proliferation of cardiomyocytes	0.753	0.492	0.936	0.812	1.789	-0.668	1.145	0.545
Proliferation of mesangial cells	-0.119	1.644	1.757	1.816	0.059	0.272	0.61	0.825
Migration of hepatic stellate cells	-1.97	-0.747	-1.065	0.339	N/A	-1.954	0.294	-0.728
Hypertrophy of myocardium	N/A	1.165	1.969	1.969	N/A	N/A	1.972	N/A
Proliferation of glomerular cells	0.116	1.454	1.82	1.763	0.388	-0.013	0.649	0.825
Cell death of liver cells	-0.256	-1.039	-1.27	-1.526	-1.184	0.734	0.699	-0.254
Liver Regeneration	-0.702	1.266	0.971	0.76	0.235	0.102	2.155	0.747
Perivascular fibrosis of heart	1.095	-1.131	0.747	1.423	N/A	-1.758	N/A	0.784
Perivascular fibrosis	1.29	-0.883	1.195	1.704	N/A	-1.854	N/A	N/A
Cell death of heart	-1.181	-0.607	-1.72	-1.877	-0.791	-0.275	-0.47	N/A
Myocarditis	-1.134	1.387	0.102	0.896	-0.762	-0.896	0.896	-0.816
Hyperplasia of kidney	-0.522	0.747	-1.4	-1.091	-1	N/A	-0.765	-1.219
Development of hepatocellular carcinoma	0.818	1.142	0.999	0.424	-1.361	1.066	0.044	-0.888
Dilation of heart chamber	-0.492	-0.447	-1.414	0.333	-1.673	N/A	-1.134	-1.23
Hyperplasia of mesangial cells	-1.342	N/A	-2	N/A	N/A	N/A	-1.109	-2.236
Macrovesicular hepatic steatosis	0	-2	-1.342	-2	N/A	N/A	-1.342	N/A
Hepatic injury	-0.125	0.444	1.205	0.929	-1.658	0.822	0.76	-0.738
Apoptosis of kidney cells	0.941	-0.27	0.642	2.338	-0.131	0.932	1.061	0.342
Cell death of tubular cells	0.962	0.557	0.2	0.87	-0.555	1.504	1.3	-0.552
Fibrosis of kidney	1.338	1.446	0.104	1.389	0.211	-0.197	1.114	0.695
Development of liver tumor	0.655	0.761	0.762	0.381	-1.144	1.402	0.349	-0.95
Glomerulonephritis	0.937	0.938	-0.363	0.303	0.534	2.055	-0.304	-0.851
Glomerulosclerosis	1.723	0.472	0.523	1.387	0.16	-0.382	1.003	0.633
Steatohepatitis	-1.982	-0.152	-1.067	-1.937	-1.067	N/A	N/A	N/A
Arrhythmia	-1.569	0.037	-1.278	-0.792	0.127	-0.913	1.024	-0.408
Damage of heart	0.73	-0.548	-0.284	-0.02	-1.803	-0.384	-1.281	-1.082
Fibrosis of liver	0.89	-1.701	-1.008	-0.272	-0.427	-0.447	-1.132	0.233
Pulmonary Hypertension	-0.88	-0.333	-1.61	-1.166	-0.32	-0.879	-0.2	-0.721
Dilation of left ventricle	-0.946	N/A	-1	0	-1.951	0.447	-0.816	-0.946
Injury of kidney	-0.7	0.389	-0.308	0.379	-1.358	-0.613	1.329	-1.001
Cell death of heart cells	-1.134	-0.578	-1.63	-1.741	-0.634	-0.05	-0.292	N/A
Apoptosis of heart cells	-1.1	-1.114	-1.451	-1.604	-0.316	-0.268	-0.146	N/A
Apoptosis of kidney cell lines	-1.051	2.102	0.087	0.821	-0.983	0.26	0.618	-0.055
Arrhythmia of heart ventricle	N/A	N/A	-1.982	-1.982	-1.982	N/A	N/A	N/A
Hypertrophy of cardiac muscle	0.398	0.259	1.206	0.485	0.87	0.59	1.762	0.345
Proliferation of kidney cells	0.383	1.528	N/A	1.549	N/A	0.306	1.142	0.925
Damage of kidney	-0.585	0.375	0.002	1.087	-0.891	-0.766	1.267	-0.855
Inflammation of liver	0.448	-0.753	0.923	-0.026	0.01	-1.166	-0.912	-1.579
Carditis	0.149	1.664	0.842	1.195	-0.277	-0.478	1.195	0
Nephritis	1.336	0.65	-0.499	-0.051	-0.23	1.364	-0.035	-1.423
Hepatocellular carcinoma	1.123	0.971	0.953	0.638	-0.76	0.492	-0.048	0.546
Damage of cardiac muscle	1	N/A	-0.128	0.343	-1.702	-0.725	-0.686	-0.749
Cell death of renal glomerulus	1.044	-0.901	-0.306	1.673	N/A	-0.25	0.615	0.446
Apoptosis of glomerular cells	0.891	-0.44	0.285	2.038	0.143	0.154	0.627	0.651
Growth of hepatocellular carcinoma	0.683	0.428	1.391	0.284	0.607	N/A	N/A	1.763
Injury of kidney cells	1.467	-0.728	0.657	0.91	N/A	-0.308	0.391	0.577
Growth of liver tumor	-0.044	-0.751	0.649	-0.288	-0.746	-1.812	-0.49	-0.254
Failure of kidney	0.074	-0.594	-1.936	-0.077	-0.217	-0.411	-0.314	-1.27
Cell death of liver cell lines	N/A	-0.564	-1.137	-1.882	1.253	N/A	N/A	N/A
Apoptosis of renal glomerulus	0.908	-0.677	-0.023	1.745	N/A	-0.073	0.653	0.679
Apoptosis of hepatocytes	0.088	-0.966	-0.639	-0.354	-0.053	1.007	1.241	0.393
Cell death of kidney cell lines	-0.599	1.876	0.38	0.755	-0.208	0.579	0.187	-0.143
Chronic renal failure	1.183	-1.069	-0.426	0.835	0.66	-0.313	0.113	0.102
Interstitial fibrosis of kidney	1.183	-1.069	-0.426	0.835	0.66	-0.313	0.113	0.102
End stage renal disease	1.183	-1.069	-0.426	0.835	0.66	-0.313	0.113	0.102
Apoptosis of podocytes	-0.61	-0.136	-0.031	-0.882	-2.236	-0.468	-0.218	-0.059
Dilation of heart ventricle	-0.547	-1	-1.633	0	-1.406	0	N/A	N/A
Damage of liver cells	-0.342	0.482	0.82	0.419	0.128	N/A	1.205	1.172
Cell death of hepatocytes	0.27	-0.134	0.035	-0.402	-0.161	1.278	1.302	0.964
Enlargement of heart	-0.344	-0.144	-1.154	0.284	-0.55	0.358	0.435	-1.248
Hypertrophy of heart	0.398	0.489	-0.234	0.901	0.553	0.477	1.385	0.052
Injury of heart	0.391	-0.882	-0.6	N/A	-1.216	N/A	-1.342	N/A
Perimembranous ventricular septal defect	N/A	-0.391	-1.664	-1.982	N/A	0.391	N/A	N/A
Necrosis of renal glomerulus	0.857	-0.677	-0.023	1.942	0.132	-0.035	0.336	0.401
Abnormal morphology of renal glomerulus	0.114	1.254	-0.555	-0.97	N/A	0.97	-0.243	0.277
Left ventricular fibrosis	0.963	N/A	0.254	1.48	N/A	-1.103	N/A	-0.528
Injury of podocytes	1.237	-1.172	0.384	0.657	N/A	-0.617	0	0.246
Dysfunction of left ventricle	-1	N/A	-1	0	-1.732	-0.577	N/A	N/A
Proliferation of hepatocytes	-0.375	-0.423	0.159	0.6	-0.838	-0.322	-0.565	-0.963
Cell death of ventricular myocytes	-1.94	-0.44	-0.755	-0.644	N/A	0	0.447	N/A
Fibrosis of myocardium	-0.64	N/A	0	-0.816	-1.342	-1.412	N/A	N/A
Proliferation of cardiac fibroblasts	-1.067	N/A	1.095	0.871	N/A	0.542	0.343	-0.283
Liver carcinoma	0.6	0.497	0.512	-0.032	-1.263	0.19	-0.758	-0.341
Pulmonary embolism	-1.909	-0.345	N/A	N/A	N/A	N/A	N/A	-1.909
Increased Levels of ALT	-0.62	N/A	N/A	2.608	0.842	N/A	N/A	-0.072
Pulmonary hypertensive arterial disease	0.537	0.391	-1.091	N/A	N/A	0.192	0.849	0.958
Proliferation of cholangiocytes	N/A	N/A	-1	-1	N/A	-1	N/A	-1
Oxidative stress response of cardiac muscle	-1.982	N/A	N/A	N/A	N/A	N/A	N/A	-1.982
Liver cancer	0.379	0.596	-0.037	-0.168	-0.849	0.233	-1.056	-0.57
Injury of renal glomerulus	0.581	-0.923	-0.171	0.2	-0.647	-0.301	0.761	0.198
Liver metastasis	0.302	0.333	0	0.905	0.707	0.378	0.447	0.707
Fibrosis of heart ventricle	0.931	-1.199	-0.509	0.714	N/A	N/A	N/A	-0.323
Cell death of renal tubular epithelial cells	0.447	N/A	N/A	N/A	N/A	0.655	2	-0.555
Necrosis of renal tubule	1.324	N/A	0.557	0.493	-1	N/A	N/A	-0.24
Fibrosis of heart chamber	0.961	-0.555	-0.509	N/A	0.068	-0.589	-0.655	0.211
Hypertrophy of cardiomyocytes	-0.008	0.285	0.628	-0.347	0.357	0.767	0.744	0.39
Hypertrophy of heart cells	-0.008	0.285	0.628	-0.347	0.357	0.766	0.744	0.39
Hepatic adenocarcinoma	N/A	-0.8	-1.039	N/A	-1.257	-0.399	N/A	N/A
Apoptosis of tubular cells	0.632	0	0	0.447	0	1	1	-0.378
Proliferation of liver cells	-0.553	0.014	0.702	0.526	-0.489	-0.078	-0.584	-0.454
Arrhythmia with structural heart disease	N/A	N/A	-1.982	N/A	N/A	-1.136	N/A	0.254
Cardiac fibrillation	N/A	N/A	-1.982	N/A	N/A	-1.136	N/A	0.254
Interstitial fibrosis of left ventricle	1.4	N/A	N/A	1.969	N/A	N/A	N/A	N/A
Degeneration of kidney	0.555	0.849	-0.896	1.067	N/A	N/A	N/A	N/A
Ventricular hypertrophy	-0.169	0	-0.684	0.246	0.192	-1.149	-0.692	-0.179
Enlargement of right ventricle	-0.115	-0.126	-1.123	0.083	0.468	-1.105	0.106	-0.126
Acute kidney injury	-1.172	N/A	N/A	N/A	-1	N/A	N/A	-1.067
Hypertrophy of mesangial cells	N/A	-1	-1.091	N/A	N/A	-1.117	N/A	N/A
Stenosis of semilunar valve	N/A	-1.131	-1.987	N/A	N/A	N/A	N/A	N/A
Glomerular crescent	N/A	N/A	N/A	N/A	-0.882	N/A	-1.091	-1.091
Damage of renal tubule	0.218	-0.492	-0.104	0.218	0.298	-1.47	-0.115	-0.115
Renal ischemia-reperfusion injury	-0.342	N/A	0.555	N/A	0.32	-1.121	N/A	-0.555
Liver tumor	0.399	0.448	-0.031	0.029	-0.732	0.594	-0.423	-0.168
Interstitial nephritis	N/A	N/A	-2.236	N/A	N/A	-0.577	N/A	N/A
Fibrosis of cardiac muscle	N/A	N/A	0	N/A	-1.342	-1.412	N/A	N/A
Enlargement of cardiomyocytes	N/A	0.213	0.458	-0.491	0.14	0.69	0.539	0.152
Enlargement of heart cells	N/A	0.213	0.458	-0.491	0.14	0.689	0.539	0.152
Formation of glomerular crescent	0.277	N/A	-1.715	-0.686	N/A	N/A	N/A	N/A
Damage of kidney cells	N/A	N/A	0.921	N/A	-0.152	N/A	0.728	0.873
Size of hepatocellular carcinoma	0.555	0.555	0.555	-0.277	0	N/A	0.555	0.152
Right ventricular hypertrophy	-0.115	-0.126	-0.812	0.083	0.468	-0.792	0.106	-0.126
Hyperplasia of kidney cells	-0.928	N/A	N/A	N/A	N/A	N/A	N/A	-1.671
Apoptosis of hepatic stellate cells	1.532	0.068	-0.766	N/A	N/A	0.218	N/A	N/A
Abnormal morphology of podocytes	0.277	1.195	N/A	N/A	N/A	0.896	-0.152	N/A
Enlargement of heart chamber	-1.057	N/A	N/A	N/A	N/A	-1.459	N/A	N/A
Increased Levels of Blood Urea Nitrogen	-0.447	1	0	1	N/A	0	N/A	N/A
Hepatotoxicity	0.042	N/A	0.737	0.503	N/A	1.067	0	N/A
Microvesicular hepatic steatosis	0	-0.239	-0.816	0.128	N/A	-0.64	-0.239	-0.277
Proliferation of liver cancer cells	0	-1.109	0.896	0.128	N/A	N/A	0.152	N/A
Size of liver tumor	0.647	0.342	0.342	0	N/A	-0.391	N/A	0.555
Cholestasis	-0.728	N/A	N/A	N/A	N/A	N/A	-0.728	-0.728
Hypertrophy of ventricular myocytes	-0.708	0	N/A	-0.532	N/A	-0.94	N/A	N/A
Effacement of pedicels	0.447	0.816	0	-0.447	N/A	0.447	0	N/A
Nonalcoholic fatty liver disease	0	-0.849	N/A	-0.726	N/A	0.555	N/A	N/A
Diastolic dysfunction	-0.873	1	0.243	N/A	N/A	N/A	N/A	N/A
Quantity of hepatocellular carcinoma	-0.64	0.152	0.243	-0.114	0	N/A	-0.277	-0.64
Increased excretion of K+	-1	N/A	1	N/A	N/A	0	N/A	N/A
Damage of myocardium	2	N/A	N/A	N/A	N/A	N/A	N/A	N/A
Increased localization of albumin	N/A	N/A	N/A	N/A	N/A	N/A	1.982	N/A
Transposition of great vessels	N/A	-1.982	N/A	N/A	N/A	N/A	N/A	N/A
Fibrosis of kidney component	1.131	N/A	N/A	N/A	-0.849	N/A	N/A	N/A
Apoptosis of ventricular myocytes	N/A	N/A	-0.718	-1.078	N/A	N/A	N/A	N/A
Cell viability of cardiomyocytes	-0.6	0.652	N/A	N/A	N/A	0.05	N/A	0.447
Viral hepatitis	N/A	N/A	N/A	N/A	N/A	N/A	1.342	-0.371
Increased activation of LDH	0.277	N/A	N/A	N/A	N/A	-1	N/A	0.277
Apoptosis of renal tubule	0.905	N/A	N/A	N/A	N/A	0.647	N/A	N/A
Nonalcoholic steatohepatitis	N/A	N/A	N/A	-1.432	N/A	N/A	N/A	N/A
Infection by Hepatitis C virus	N/A	N/A	N/A	N/A	N/A	N/A	1	-0.371
Injury of renal tubule	-0.152	-0.152	N/A	N/A	N/A	-1.067	N/A	N/A
Increased release of LDH	-1.29	N/A	N/A	N/A	N/A	N/A	N/A	0.039
Damage of hepatocytes	0.152	N/A	N/A	0	1.067	N/A	N/A	N/A
Focal necrosis of liver	0.762	N/A	0.277	N/A	N/A	N/A	N/A	-0.152
Congenital malformation of heart	N/A	N/A	-1.165	N/A	N/A	N/A	N/A	N/A
Cell death of renal tubule	N/A	N/A	N/A	N/A	N/A	1.161	N/A	N/A
Progression of hepatocellular carcinoma	1.067	N/A	N/A	N/A	N/A	N/A	N/A	N/A
Tachycardia	N/A	N/A	N/A	N/A	-1.067	N/A	N/A	N/A
Urological disorder of renal glomerulus	1.067	N/A	N/A	N/A	N/A	N/A	N/A	N/A
Acute renal failure	-1.067	N/A	N/A	N/A	N/A	N/A	N/A	N/A
Apoptosis of proximal tubule cells	1	N/A	N/A	N/A	N/A	N/A	N/A	N/A
Cortical renal glomerulopathies	-1	N/A	N/A	N/A	N/A	N/A	N/A	N/A
Anoikis of kidney cell lines	N/A	N/A	N/A	-1	N/A	N/A	N/A	N/A
Benign neoplasm of liver	N/A	N/A	-0.991	N/A	N/A	N/A	N/A	N/A
Increased release of ALT	-0.958	N/A	N/A	N/A	N/A	N/A	N/A	N/A
Stenosis of cardiac valve	0.927	N/A	N/A	N/A	N/A	N/A	N/A	N/A
Stenosis of aortic valve	0.849	N/A	N/A	N/A	N/A	N/A	N/A	N/A
Remodeling of left ventricle	0.747	N/A	N/A	N/A	N/A	N/A	N/A	N/A
Carbon tetrachloride-induced liver fibrosis	0.391	N/A	-0.283	N/A	N/A	N/A	N/A	0
Lupus nephritis	-0.64	N/A	N/A	N/A	N/A	N/A	N/A	N/A
Disorder of coronary artery	N/A	0	0.577	N/A	N/A	0.017	N/A	N/A
Damage of renal glomerulus	N/A	N/A	-0.327	N/A	N/A	-0.238	N/A	N/A
Quantity of glutathione in liver	-0.555	N/A	0	N/A	N/A	N/A	N/A	N/A
Hematopoiesis of liver	-0.152	N/A	-0.391	N/A	N/A	N/A	N/A	N/A
Systolic dysfunction	-0.447	N/A	0	N/A	N/A	N/A	N/A	N/A
Increased Levels of Potassium	N/A	N/A	0.447	N/A	N/A	N/A	N/A	N/A
Experimental autoimmune myocarditis	N/A	N/A	-0.447	N/A	N/A	N/A	N/A	N/A
Degeneration of cardiomyocytes	N/A	N/A	-0.447	N/A	N/A	N/A	N/A	N/A
Atrial septal defect	0.225	-0.132	N/A	N/A	N/A	N/A	N/A	N/A
Proliferation of oval cells	N/A	N/A	0.132	N/A	N/A	N/A	N/A	N/A
Focal segmental glomerulosclerosis	N/A	N/A	N/A	N/A	N/A	N/A	N/A	N/A
Survival of glomerular cells	N/A	N/A	N/A	N/A	N/A	N/A	N/A	N/A
Acute pulmonary embolism	N/A	N/A	N/A	N/A	N/A	N/A	N/A	N/A
Cancer of liver cells	N/A	N/A	N/A	N/A	N/A	N/A	N/A	N/A
Metastasis of hepatocellular carcinoma	N/A	N/A	N/A	N/A	N/A	N/A	N/A	N/A
Periportal fibrosis	N/A	N/A	N/A	N/A	N/A	N/A	N/A	N/A
Cirrhosis of liver	N/A	N/A	N/A	N/A	N/A	N/A	N/A	N/A
Familial atrial septal defect	N/A	N/A	N/A	N/A	N/A	N/A	N/A	N/A
Advanced hepatocellular carcinoma	N/A	N/A	N/A	N/A	N/A	N/A	N/A	N/A
Dilated cardiomyopathy 1A	N/A	N/A	N/A	N/A	N/A	N/A	N/A	N/A
T wave changes	N/A	N/A	N/A	N/A	N/A	N/A	N/A	N/A
Familial amyloid polyneuropathy type I	N/A	N/A	N/A	N/A	N/A	N/A	N/A	N/A
Resectable liver cholangiocarcinoma	N/A	N/A	N/A	N/A	N/A	N/A	N/A	N/A
Decreased Levels of Potassium	N/A	N/A	N/A	N/A	N/A	N/A	N/A	N/A
Arrhythmogenic right ventricular cardiomyopathy	N/A	N/A	N/A	N/A	N/A	N/A	N/A	N/A
Familial transthyretin amyloidosis	N/A	N/A	N/A	N/A	N/A	N/A	N/A	N/A
Stenosis of coronary artery	N/A	N/A	N/A	N/A	N/A	N/A	N/A	N/A
Inflammation of cardiac muscle	N/A	N/A	N/A	N/A	N/A	N/A	N/A	N/A
Neoplasia of liver cells	N/A	N/A	N/A	N/A	N/A	N/A	N/A	N/A
Alcoholic cirrhosis	N/A	N/A	N/A	N/A	N/A	N/A	N/A	N/A
Stenosis of pulmonary artery	N/A	N/A	N/A	N/A	N/A	N/A	N/A	N/A
Idiopathic membranous nephropathy	N/A	N/A	N/A	N/A	N/A	N/A	N/A	N/A
Acute congestive heart failure	N/A	N/A	N/A	N/A	N/A	N/A	N/A	N/A
Infantile cholestatic hepatitis syndrome	N/A	N/A	N/A	N/A	N/A	N/A	N/A	N/A
Damage of tubulointerstitium	N/A	N/A	N/A	N/A	N/A	N/A	N/A	N/A
Diastolic heart failure	N/A	N/A	N/A	N/A	N/A	N/A	N/A	N/A
Pressure overload hypertrophy	N/A	N/A	N/A	N/A	N/A	N/A	N/A	N/A
Proliferation of tubular cells	N/A	N/A	N/A	N/A	N/A	N/A	N/A	N/A
Familial primary dilated cardiomyopathy	N/A	N/A	N/A	N/A	N/A	N/A	N/A	N/A
Necroptosis of kidney cell lines	N/A	N/A	N/A	N/A	N/A	N/A	N/A	N/A
Spontaneous coronary artery dissection	N/A	N/A	N/A	N/A	N/A	N/A	N/A	N/A
Syndromic arrhythmia	N/A	N/A	N/A	N/A	N/A	N/A	N/A	N/A
Hematologic cancer of liver	N/A	N/A	N/A	N/A	N/A	N/A	N/A	N/A
Congestion of liver	N/A	N/A	N/A	N/A	N/A	N/A	N/A	N/A
Increased synthesis of CRP	N/A	N/A	N/A	N/A	N/A	N/A	N/A	N/A
Primum atrial septal defect	N/A	N/A	N/A	N/A	N/A	N/A	N/A	N/A
Chemotaxis of hepatic stellate cells	N/A	N/A	N/A	N/A	N/A	N/A	N/A	N/A
Calcification of aortic valve	N/A	N/A	N/A	N/A	N/A	N/A	N/A	N/A
Hypoplastic left heart syndrome	N/A	N/A	N/A	N/A	N/A	N/A	N/A	N/A
Proliferation of renal tubular epithelial cells	N/A	N/A	N/A	N/A	N/A	N/A	N/A	N/A
Initiation of regeneration of liver	N/A	N/A	N/A	N/A	N/A	N/A	N/A	N/A
Adhesion of liver cells	N/A	N/A	N/A	N/A	N/A	N/A	N/A	N/A
Pulmonary arterial hypertension with connective tissue disorder	N/A	N/A	N/A	N/A	N/A	N/A	N/A	N/A
Familial glomerulopathy	N/A	N/A	N/A	N/A	N/A	N/A	N/A	N/A
Increased Levels of Bilirubin	N/A	N/A	N/A	N/A	N/A	N/A	N/A	N/A
Primary hepatocellular carcinoma	N/A	N/A	N/A	N/A	N/A	N/A	N/A	N/A
Diet-induced nonalcoholic steatohepatitis	N/A	N/A	N/A	N/A	N/A	N/A	N/A	N/A
Necrotizing inflammation of liver	N/A	N/A	N/A	N/A	N/A	N/A	N/A	N/A
Allogeneic kidney transplant rejection	N/A	N/A	N/A	N/A	N/A	N/A	N/A	N/A
Atrial hypertrophy	N/A	N/A	N/A	N/A	N/A	N/A	N/A	N/A
Transverse aortic constriction-induced cardiac hypertrophy	N/A	N/A	N/A	N/A	N/A	N/A	N/A	N/A
Right ventricular dilatation	N/A	N/A	N/A	N/A	N/A	N/A	N/A	N/A
Primary biliary cirrhosis	N/A	N/A	N/A	N/A	N/A	N/A	N/A	N/A
Congenital long QT syndrome	N/A	N/A	N/A	N/A	N/A	N/A	N/A	N/A
Bleeding of renal glomerulus	N/A	N/A	N/A	N/A	N/A	N/A	N/A	N/A
Nephrosis	N/A	N/A	N/A	N/A	N/A	N/A	N/A	N/A
Proximal tubular toxicity	N/A	N/A	N/A	N/A	N/A	N/A	N/A	N/A
Dominant dilated cardiomyopathy	N/A	N/A	N/A	N/A	N/A	N/A	N/A	N/A
Autosomal dominant pulmonary arterial hypertension	N/A	N/A	N/A	N/A	N/A	N/A	N/A	N/A
Dysfunction of kidney	0	N/A	N/A	N/A	N/A	N/A	N/A	N/A
Stenosis of pulmonary valve	N/A	N/A	N/A	N/A	N/A	N/A	N/A	N/A
Inflammation of liver lobule	N/A	N/A	N/A	N/A	N/A	N/A	N/A	N/A
Child-Pugh class A recurrent hepatocellular carcinoma	N/A	N/A	N/A	N/A	N/A	N/A	N/A	N/A
Regeneration of glomerular capillary	N/A	N/A	N/A	N/A	N/A	N/A	N/A	N/A
Coronary artery disease	N/A	N/A	N/A	N/A	N/A	N/A	N/A	N/A
Congenital cardiomyopathy	N/A	N/A	N/A	N/A	N/A	N/A	N/A	N/A
Glomerular endotheliosis	N/A	N/A	N/A	N/A	N/A	N/A	N/A	N/A
Hepatitis C virus-related hepatocellular carcinoma	N/A	N/A	N/A	N/A	N/A	N/A	N/A	N/A
Chronic autoimmune hepatitis	N/A	N/A	N/A	N/A	N/A	N/A	N/A	N/A
Autoimmune glomerulonephritis	N/A	N/A	N/A	N/A	N/A	N/A	0	N/A
Thrombosis of renal glomerulus	N/A	N/A	N/A	N/A	N/A	N/A	N/A	N/A
Arrest in growth of kidney cell lines	N/A	N/A	N/A	N/A	N/A	N/A	N/A	N/A
Perivascular fibrosis of kidney	N/A	N/A	N/A	N/A	N/A	N/A	N/A	N/A
BCLC stage B primary hepatocellular carcinoma	N/A	N/A	N/A	N/A	N/A	N/A	N/A	N/A
Inflammatory hepatocellular adenoma	N/A	N/A	N/A	N/A	N/A	N/A	N/A	N/A
Cirrhosis	N/A	N/A	N/A	N/A	N/A	N/A	N/A	N/A
Kidney graft failure	N/A	N/A	N/A	N/A	N/A	N/A	N/A	N/A
C3 glomerulopathy	N/A	N/A	N/A	N/A	N/A	N/A	N/A	N/A
Calcific aortic valve stenosis	N/A	N/A	N/A	N/A	N/A	N/A	N/A	N/A
Hepatocellular adenoma	N/A	N/A	N/A	N/A	N/A	N/A	N/A	N/A
Acute ST-elevation myocardial infarction	N/A	N/A	N/A	N/A	N/A	N/A	N/A	N/A
Primary pulmonary hypertension 1	N/A	N/A	N/A	N/A	N/A	N/A	N/A	N/A
Steroid dependent nephrotic syndrome	N/A	N/A	N/A	N/A	N/A	N/A	N/A	N/A
Damage of tubular cells	N/A	N/A	N/A	N/A	N/A	N/A	N/A	N/A
Autosomal dominant arrhythmogenic right ventricular cardiomyopathy	N/A	N/A	N/A	N/A	N/A	N/A	N/A	N/A
Chronic hepatitis	N/A	N/A	N/A	N/A	N/A	N/A	N/A	N/A
Membranoproliferative glomerulonephritis	N/A	N/A	N/A	N/A	N/A	N/A	N/A	N/A
Left ventricular thrombosis	N/A	N/A	N/A	N/A	N/A	N/A	N/A	N/A
Experimental crescentic glomerulonephritis	N/A	N/A	N/A	N/A	N/A	N/A	N/A	N/A
BCLC stage B hepatocellular carcinoma	N/A	N/A	N/A	N/A	N/A	N/A	N/A	N/A
Primary pulmonary hypertension	N/A	N/A	N/A	N/A	N/A	N/A	N/A	N/A
Atrophy of renal cortex	N/A	N/A	N/A	N/A	N/A	N/A	N/A	N/A
Chronic hepatic injury	N/A	N/A	N/A	N/A	N/A	N/A	N/A	N/A
Perivascular fibrosis of artery	N/A	N/A	N/A	N/A	N/A	N/A	N/A	N/A
Locally advanced hepatocellular carcinoma	N/A	N/A	N/A	N/A	N/A	N/A	N/A	N/A
Inoperable hepatocellular carcinoma	N/A	N/A	N/A	N/A	N/A	N/A	N/A	N/A
Left ventricular noncompaction	N/A	N/A	N/A	N/A	N/A	N/A	N/A	N/A
BCLC stage C hepatocellular carcinoma	N/A	N/A	N/A	N/A	N/A	N/A	N/A	N/A
Acute renal allograft rejection	N/A	N/A	N/A	N/A	N/A	N/A	N/A	N/A
Symptomatic stage iodine-refractory liver metastasis	N/A	N/A	N/A	N/A	N/A	N/A	N/A	N/A
Quantity of apoptotic cardiomyocytes	N/A	N/A	N/A	N/A	N/A	N/A	N/A	N/A
Familial ventricular arrhythmia	N/A	N/A	N/A	N/A	N/A	N/A	N/A	N/A
Quantity of apoptotic hepatocytes	N/A	N/A	N/A	N/A	N/A	N/A	N/A	N/A
Systemic lupus erythematosus nephritis	N/A	N/A	N/A	N/A	N/A	N/A	N/A	N/A
Abnormal morphology of mesangial cells	N/A	N/A	N/A	N/A	N/A	N/A	N/A	N/A
Child-Pugh class A primary hepatocellular carcinoma	N/A	N/A	N/A	N/A	N/A	N/A	N/A	N/A
Injury of myocardium	N/A	N/A	N/A	N/A	N/A	N/A	N/A	N/A
Acute phase crescentic glomerulonephritis	N/A	N/A	N/A	N/A	N/A	N/A	N/A	N/A
Ventricular fibrillation	N/A	N/A	N/A	N/A	N/A	N/A	N/A	N/A
Double inlet heart left ventricle	N/A	N/A	N/A	N/A	N/A	N/A	N/A	N/A
Hepatitis B surface antigen-negative hepatitis C virus negative hepatocellular carcinoma	N/A	N/A	N/A	N/A	N/A	N/A	N/A	N/A
Child-Pugh class B advanced hepatocellular carcinoma	N/A	N/A	N/A	N/A	N/A	N/A	N/A	N/A
Chronic hepatitis C	N/A	N/A	N/A	N/A	N/A	N/A	N/A	N/A
Progressive hepatocellular carcinoma	N/A	N/A	N/A	N/A	N/A	N/A	N/A	N/A
Chronic coronary artery disease	N/A	N/A	N/A	N/A	N/A	N/A	N/A	N/A
Membranous glomerulonephritis	N/A	N/A	N/A	N/A	N/A	N/A	N/A	N/A
Rupture of heart	N/A	N/A	N/A	N/A	N/A	N/A	N/A	N/A
Oxidative stress response of myocardium	N/A	N/A	N/A	N/A	N/A	N/A	N/A	N/A
Expansion of mesangial cells	N/A	N/A	N/A	N/A	N/A	N/A	N/A	N/A
Child-Pugh class A advanced hepatocellular carcinoma	N/A	N/A	N/A	N/A	N/A	N/A	N/A	N/A
Patent ductus arteriosus	N/A	N/A	N/A	N/A	N/A	N/A	N/A	N/A
Decreased production of albumin	N/A	N/A	N/A	N/A	N/A	N/A	N/A	N/A
Size of glomerular crescent	N/A	N/A	N/A	N/A	N/A	N/A	N/A	N/A
Supraventricular arrhythmia	N/A	N/A	N/A	N/A	N/A	N/A	N/A	N/A
IgA nephropathy	N/A	N/A	N/A	N/A	N/A	N/A	N/A	N/A
Acute myocarditis	N/A	N/A	N/A	N/A	N/A	N/A	N/A	N/A
Development of cholangiocarcinoma	N/A	N/A	N/A	N/A	N/A	N/A	N/A	N/A
Non-well differentiated fetal hepatoblastoma	N/A	N/A	N/A	N/A	N/A	N/A	N/A	N/A
Cardiomyopathy of left ventricle	N/A	N/A	N/A	N/A	N/A	N/A	N/A	N/A
Pulmonary arterial hypertension associated with congenital heart disease	N/A	N/A	N/A	N/A	N/A	N/A	N/A	N/A
BCLC stage C advanced hepatocellular carcinoma	N/A	N/A	N/A	N/A	N/A	N/A	N/A	N/A
Atrophy of renal medulla	N/A	N/A	N/A	N/A	N/A	N/A	N/A	N/A
Pulmonary hypertension WHO functional class III primary pulmonary hypertension	N/A	N/A	N/A	N/A	N/A	N/A	N/A	N/A
Symptomatic drug induced pulmonary arterial hypertension	N/A	N/A	N/A	N/A	N/A	N/A	N/A	N/A
Autosomal dominant dilated cardiomyopathy	N/A	N/A	N/A	N/A	N/A	N/A	N/A	N/A
Hypertrichotic osteochondrodysplasia	N/A	N/A	N/A	N/A	N/A	N/A	N/A	N/A
Intermediate disease stage hepatocellular carcinoma	N/A	N/A	N/A	N/A	N/A	N/A	N/A	N/A
Abnormal morphology of mesangial matrix	N/A	N/A	N/A	N/A	N/A	N/A	N/A	N/A
Severe ventricular arrhythmia	N/A	N/A	N/A	N/A	N/A	N/A	N/A	N/A
Familial atrial fibrillation	N/A	N/A	N/A	N/A	N/A	N/A	N/A	N/A
Decreased Levels of Albumin	N/A	N/A	N/A	N/A	N/A	N/A	N/A	N/A
Survival of mesangial cells	N/A	N/A	N/A	N/A	N/A	N/A	N/A	N/A
Hereditary Wolff-Parkinson-White syndrome	N/A	N/A	N/A	N/A	N/A	N/A	N/A	N/A
Increased excretion of albumin	N/A	N/A	N/A	N/A	N/A	N/A	N/A	N/A
Ischemic acute kidney injury	N/A	N/A	N/A	N/A	N/A	N/A	N/A	N/A
Adhesion of hepatocytes	N/A	N/A	N/A	N/A	N/A	N/A	N/A	N/A
Supraventricular tachycardia	N/A	N/A	N/A	N/A	N/A	N/A	N/A	N/A
Atrial fibrillation	N/A	N/A	N/A	N/A	N/A	N/A	N/A	N/A
Primary glomerulonephritis	N/A	N/A	N/A	N/A	N/A	N/A	N/A	N/A
Fibrosis of renal glomerulus	N/A	N/A	N/A	N/A	N/A	N/A	N/A	N/A
Experimentally-induced heart failure	N/A	N/A	N/A	N/A	N/A	N/A	N/A	N/A
Spontaneous coronary artery disease	N/A	N/A	N/A	N/A	N/A	N/A	N/A	N/A
Ischemia/reperfusion-induced acute kidney injury	N/A	N/A	N/A	N/A	N/A	N/A	N/A	N/A
Alcoholic hepatitis	N/A	N/A	N/A	N/A	N/A	N/A	N/A	N/A
Fusion of pedicels	N/A	N/A	N/A	N/A	N/A	N/A	N/A	N/A
Heritable pulmonary artery hypertension	N/A	N/A	N/A	N/A	N/A	N/A	N/A	N/A
Mild to moderate stage heart failure	N/A	N/A	N/A	N/A	N/A	N/A	N/A	N/A
Familial cardiac septal defect	N/A	N/A	N/A	N/A	N/A	N/A	N/A	N/A
Rupture of heart ventricle	N/A	N/A	N/A	N/A	N/A	N/A	N/A	N/A
Generation of reactive oxygen species in liver	N/A	N/A	N/A	N/A	N/A	N/A	N/A	N/A
ST-elevation myocardial infarction	N/A	N/A	N/A	N/A	N/A	N/A	N/A	N/A
Decreased secretion of albumin	N/A	N/A	N/A	N/A	N/A	N/A	N/A	N/A
Right ventricular dysfunction	N/A	N/A	N/A	N/A	N/A	N/A	N/A	N/A
Enlargement of atrium	N/A	N/A	N/A	N/A	N/A	N/A	N/A	N/A
Tetralogy of Fallot	N/A	N/A	N/A	N/A	N/A	N/A	N/A	N/A
Focal glomerulonephritis	N/A	N/A	N/A	N/A	N/A	N/A	N/A	N/A
Endocardial cushion defect	N/A	N/A	N/A	N/A	N/A	N/A	N/A	N/A
Recurrent myocardial infarction	N/A	N/A	N/A	N/A	N/A	N/A	N/A	N/A
Child-Pugh class A metastatic hepatocellular carcinoma	N/A	N/A	N/A	N/A	N/A	N/A	N/A	N/A
Formation of synechia in renal glomerulus	N/A	N/A	N/A	N/A	N/A	N/A	N/A	N/A
Pyelonephritis	N/A	N/A	N/A	N/A	N/A	N/A	N/A	N/A
Local hepatocellular carcinoma	N/A	N/A	N/A	N/A	N/A	N/A	N/A	N/A
Injury of hepatocytes	N/A	N/A	N/A	N/A	N/A	N/A	N/A	N/A
Interstitial fibrosis of myocardium	N/A	N/A	N/A	N/A	N/A	N/A	N/A	N/A
Invasion of hepatocellular carcinoma	N/A	N/A	N/A	N/A	N/A	N/A	N/A	N/A
Hepatitis B virus-related hepatocellular carcinoma	N/A	N/A	N/A	N/A	N/A	N/A	N/A	N/A
Familial primary pulmonary hypertension	N/A	N/A	N/A	N/A	N/A	N/A	N/A	N/A
Apoptosis of renal tubular epithelial cells	0	N/A	N/A	N/A	N/A	N/A	N/A	N/A
Double aortic arch	N/A	N/A	N/A	N/A	N/A	N/A	N/A	N/A
Alport syndrome	N/A	N/A	N/A	N/A	N/A	N/A	N/A	N/A
Oxidative stress response of cardiomyocytes	N/A	N/A	N/A	N/A	N/A	N/A	N/A	N/A
Acute tubular necrosis	N/A	N/A	N/A	N/A	N/A	N/A	N/A	N/A
BCLC stage C recurrent hepatocellular carcinoma	N/A	N/A	N/A	N/A	N/A	N/A	N/A	N/A
Symptomatic toxin induced pulmonary arterial hypertension	N/A	N/A	N/A	N/A	N/A	N/A	N/A	N/A
Decreased synthesis of albumin	N/A	N/A	N/A	N/A	N/A	N/A	N/A	N/A
Advanced stage hepatic steatosis	N/A	N/A	N/A	N/A	N/A	N/A	N/A	N/A
Beta-catenin activating mutation positive hepatocellular adenoma	N/A	N/A	N/A	N/A	N/A	N/A	N/A	N/A
Apoptosis of HCMEC cells	N/A	N/A	N/A	N/A	N/A	N/A	N/A	N/A
Injury of cardiomyocytes	N/A	N/A	N/A	N/A	N/A	N/A	N/A	N/A
Proliferation of podocytes	N/A	N/A	N/A	N/A	N/A	N/A	N/A	N/A
Growth of hepatoblastoma	N/A	N/A	N/A	N/A	N/A	N/A	N/A	N/A
Idiopathic and/or familial pulmonary arterial hypertension	N/A	N/A	N/A	N/A	N/A	N/A	N/A	N/A
Familial arrhythmia	N/A	N/A	N/A	N/A	N/A	N/A	N/A	N/A
Experimentally-induced hepatic fibrosis	N/A	N/A	N/A	N/A	N/A	N/A	N/A	N/A
Congenital anomaly of aortic arch	N/A	N/A	N/A	N/A	N/A	N/A	N/A	N/A
Cardiotoxicity	N/A	N/A	N/A	N/A	N/A	N/A	N/A	N/A
Stage IV liver cholangiocarcinoma	N/A	N/A	N/A	N/A	N/A	N/A	N/A	N/A
Acute hepatitis	N/A	N/A	N/A	N/A	N/A	N/A	N/A	N/A
Bicuspid aortic valve	N/A	N/A	N/A	N/A	N/A	N/A	N/A	N/A
Chronic viral hepatitis	N/A	N/A	N/A	N/A	N/A	N/A	N/A	N/A
Situs inversus totalis	N/A	N/A	N/A	N/A	N/A	N/A	N/A	N/A
Ischemic acute renal failure	N/A	N/A	N/A	N/A	N/A	N/A	N/A	N/A
Long QT syndrome 1	N/A	N/A	N/A	N/A	N/A	N/A	N/A	N/A
Atrial septal defect type 1	N/A	N/A	N/A	N/A	N/A	N/A	N/A	N/A
Autosomal dominant congenital long QT syndrome	N/A	N/A	N/A	N/A	N/A	N/A	N/A	N/A
Hypoxia-induced pulmonary hypertension	N/A	N/A	N/A	N/A	N/A	N/A	N/A	N/A
Severe hepatic fibrosis	N/A	N/A	N/A	N/A	N/A	N/A	N/A	N/A
Inherited arrhythmia syndrome	N/A	N/A	N/A	N/A	N/A	N/A	N/A	N/A
Hepatitis subtype infantile hepatitis syndrome	N/A	N/A	N/A	N/A	N/A	N/A	N/A	N/A
Primary liver cirrhosis	N/A	N/A	N/A	N/A	N/A	N/A	N/A	N/A
Necrosis of myocardium	N/A	N/A	N/A	N/A	N/A	N/A	N/A	N/A
Infection by hepatitis B virus	N/A	N/A	N/A	N/A	N/A	N/A	N/A	N/A
Abnormal morphology of glomerular capillary	N/A	N/A	N/A	N/A	N/A	N/A	N/A	N/A
Invasive hepatocellular carcinoma	N/A	N/A	N/A	N/A	N/A	N/A	N/A	N/A
Child-Pugh class A hepatocellular carcinoma	N/A	N/A	N/A	N/A	N/A	N/A	N/A	N/A
Interrupted aortic arch	N/A	N/A	N/A	N/A	N/A	N/A	N/A	N/A
Congenital left heart disease	N/A	N/A	N/A	N/A	N/A	N/A	N/A	N/A
Cell death of myocardium	N/A	N/A	N/A	N/A	N/A	N/A	N/A	N/A
Neoplasia of hepatocytes	N/A	N/A	N/A	N/A	N/A	N/A	N/A	N/A
Autosomal dominant congenital heart disease	N/A	N/A	N/A	N/A	N/A	N/A	N/A	N/A
Double outlet right ventricle	N/A	N/A	N/A	N/A	N/A	N/A	N/A	N/A
Glomerulopathy of mesangium	N/A	N/A	N/A	N/A	N/A	N/A	N/A	N/A
WHO functional class II-III pulmonary arterial hypertension	N/A	N/A	N/A	N/A	N/A	N/A	N/A	N/A
Unresectable hepatocellular carcinoma	N/A	N/A	N/A	N/A	N/A	N/A	N/A	N/A
Long-QT syndrome	N/A	N/A	N/A	N/A	N/A	N/A	N/A	N/A
Hypertrophy of coronary artery	N/A	N/A	N/A	N/A	N/A	N/A	N/A	N/A
Abnormal morphology of coronary artery	N/A	N/A	N/A	N/A	N/A	N/A	N/A	N/A
Acute myocardial infarction	N/A	N/A	N/A	N/A	N/A	N/A	N/A	N/A
Advanced liver cholangiocarcinoma	N/A	N/A	N/A	N/A	N/A	N/A	N/A	N/A
Nephrotoxicity	N/A	N/A	N/A	N/A	N/A	N/A	N/A	N/A
Progressive glomerulopathy	N/A	N/A	N/A	N/A	N/A	N/A	N/A	N/A
BCLC stage C primary hepatocellular carcinoma	N/A	N/A	N/A	N/A	N/A	N/A	N/A	N/A
Crescentic glomerulonephritis	N/A	N/A	N/A	N/A	N/A	N/A	N/A	N/A
Experimental hepatitis	N/A	N/A	N/A	N/A	N/A	N/A	N/A	N/A
BCLC stage B advanced hepatocellular carcinoma	N/A	N/A	N/A	N/A	N/A	N/A	N/A	N/A
Proliferation of liver	N/A	N/A	N/A	N/A	N/A	N/A	N/A	N/A
End stage heart failure	N/A	N/A	N/A	N/A	N/A	N/A	N/A	N/A
Abnormal morphology of mesangium	N/A	N/A	N/A	N/A	N/A	N/A	N/A	N/A
Spontaneous lupus nephritis	N/A	N/A	N/A	N/A	N/A	N/A	N/A	N/A
Acute nephritis	N/A	N/A	N/A	N/A	N/A	N/A	N/A	N/A
Nonfatal myocardial infarction	N/A	N/A	N/A	N/A	N/A	N/A	N/A	N/A
Pericarditis	N/A	N/A	N/A	N/A	N/A	N/A	N/A	N/A
Hypertrophy of renal tubule	N/A	N/A	N/A	N/A	N/A	N/A	N/A	N/A
Proliferative glomerulonephritis	N/A	N/A	N/A	N/A	N/A	N/A	N/A	N/A
Hereditary nephritis	N/A	N/A	N/A	N/A	N/A	N/A	N/A	N/A
Endocarditis	N/A	N/A	N/A	N/A	N/A	N/A	N/A	N/A
Erythropoiesis of liver	N/A	N/A	N/A	N/A	N/A	N/A	N/A	N/A
Diffuse proliferative lupus nephritis	N/A	N/A	N/A	N/A	N/A	N/A	N/A	N/A
Acute alcoholic hepatitis	N/A	N/A	N/A	N/A	N/A	N/A	N/A	N/A
Non-rheumatic aortic stenosis	N/A	N/A	N/A	N/A	N/A	N/A	N/A	N/A
Diethylnitrosamine-induced hepatocellular carcinoma	N/A	N/A	N/A	N/A	N/A	N/A	N/A	N/A
Diastolic dysfunction of heart	N/A	N/A	N/A	N/A	N/A	N/A	N/A	N/A
Advanced liver tumor	N/A	N/A	N/A	N/A	N/A	N/A	N/A	N/A
Multi vessel coronary artery disease	N/A	N/A	N/A	N/A	N/A	N/A	N/A	N/A
Eisenmenger complex	N/A	N/A	N/A	N/A	N/A	N/A	N/A	N/A
Familial ventricular tachycardia	N/A	N/A	N/A	N/A	N/A	N/A	N/A	N/A
Mitogenesis of hepatic stellate cells	N/A	N/A	N/A	N/A	N/A	N/A	N/A	N/A
Progressive crescentic glomerulonephritis	N/A	N/A	N/A	N/A	N/A	N/A	N/A	N/A
Congenital hypoplasia of heart	N/A	N/A	N/A	N/A	N/A	N/A	N/A	N/A
Centrilobular necrosis	N/A	N/A	N/A	N/A	N/A	N/A	N/A	N/A
Histopathological change of liver	N/A	N/A	N/A	N/A	N/A	N/A	N/A	N/A
Hyperbilirubinemia	N/A	N/A	N/A	N/A	N/A	N/A	N/A	N/A
Progressive dilated cardiomyopathy	N/A	N/A	N/A	N/A	N/A	N/A	N/A	N/A
Vasospasm of coronary artery	N/A	N/A	N/A	N/A	N/A	N/A	N/A	N/A
Delay in regeneration of liver	N/A	N/A	N/A	N/A	N/A	N/A	N/A	N/A
Early stage liver cancer	N/A	N/A	N/A	N/A	N/A	N/A	N/A	N/A
Dysfunction of cardiomyocytes	N/A	N/A	N/A	N/A	N/A	N/A	N/A	N/A
Minimal change nephrotic syndrome	N/A	N/A	N/A	N/A	N/A	N/A	N/A	N/A
Regeneration of liver cells	N/A	N/A	N/A	N/A	N/A	N/A	N/A	N/A
Chronic hepatitis B	N/A	N/A	N/A	N/A	N/A	N/A	N/A	N/A
Damage of heart ventricle	N/A	N/A	N/A	N/A	N/A	N/A	N/A	N/A
Survival of podocytes	N/A	N/A	N/A	N/A	N/A	N/A	N/A	N/A
Decreased localization of albumin	N/A	N/A	N/A	N/A	N/A	N/A	N/A	N/A
Fatal myocardial infarction	N/A	N/A	N/A	N/A	N/A	N/A	N/A	N/A
