# Supplementary material for: Big data analytics and scRNA-seq in human aortic aneurysms and dissections: role of endothelial MerTK
Source: Theranostics. 2025 Jan 1;15(1):202–15. doi: 10.7150/thno.103851 (PMC11667232; doi:10.7150/thno.103851)
Supplement: Supplementary file 1 — Supplementary information. [file thnov15p0202s1.zip › 5-Comparision analysis/Upstream analysis-Causal Network (z-5)-comparision in EC 8 groups.xls]

## Sheet: Sheet0
© 2000-2024 QIAGEN. All rights reserved.
Causal Networks	Depth	100- aortic aneurysm [ascending aorta] NA 22082	106- aortic aneurysm [ascending aorta] NA 22088	104- aortic aneurysm [ascending aorta] NA 22086	101- aortic aneurysm [ascending aorta] NA 22083	103- aortic aneurysm [ascending aorta] NA 22085	102- aortic aneurysm [ascending aorta] NA 22084	105- aortic aneurysm [ascending aorta] NA 22087	107- aortic aneurysm [ascending aorta] NA 22089
axitinib	2	-1.474	-6.539	-6.69	-5.16	-4.167	-1.863	-6.316	-4.902
VEGF (family)	1	2.309	5.672	6.417	5.362	3.623	2.4	5.435	4.396
pazopanib	2	N/A	-5.313	-5.542	-4.218	-4.326	-1.744	-6.98	-4.767
STAT1/3/5 DIMER (complex)	2	0.31	6.083	3.737	3.405	4.346	1.994	6.029	3.873
IL21	2	-1.083	7.19	4.765	5.53	N/A	3.486	5.622	N/A
STAT1,3,5 dimer:SOCS3 gene	2	0.32	5.706	3.478	3.189	4.16	1.849	5.456	3.307
IL31	2	0.74	5.455	5.207	4.355	5.065	N/A	6.261	N/A
STAT (family)	2	0.491	6.373	3.52	3.897	N/A	1.664	6.389	4.41
ODN1411	3	2.278	-6.649	-5.223	-5.431	N/A	-3.464	-3.692	N/A
TLR9	2	-2.072	6.3	4.458	5.002	1.981	3.256	3.4	N/A
LARP1	1	N/A	N/A	N/A	N/A	-8.721	N/A	-8.663	-8.944
INPP5F	3	-0.42	-6.286	-3.437	-3.813	N/A	-1.732	-6.296	-4.323
LTBR	2	-3.516	5.814	3.739	4.378	1.382	2.133	3.415	1.845
APOC1	2	-2.895	7.21	3.9	4.275	3.258	1.551	3.002	N/A
LIFR	2	-0.314	6.333	2.887	2.959	3.712	2.197	4.769	2.894
IL21R	2	0.723	5.004	3.845	3.258	3.969	N/A	5.14	3.772
LH (complex)	2	0.62	4.702	4.075	3.143	N/A	N/A	6.841	6.234
CCL5	2	-0.355	6.599	5.858	4.884	N/A	3.418	4.426	N/A
3,5-dihydroxyphenylglycine	1	N/A	N/A	N/A	N/A	8.25	N/A	8.426	8.544
IL4R	2	-0.401	N/A	N/A	N/A	9.015	N/A	8.118	7.512
polymyxin B	2	2.96	-6.67	-3.913	-4.465	-2.192	-2.433	-2.357	N/A
STAP2	2	0.064	6.593	5.055	4.762	N/A	3.191	5.259	N/A
MLXIPL	1	N/A	N/A	N/A	N/A	8.25	N/A	8.066	8.485
hexadimethrine bromide	3	N/A	-6.554	-5.288	-5.431	N/A	-3.592	-3.759	N/A
CYP2B6	3	N/A	N/A	N/A	N/A	8.858	N/A	8.135	7.443
IGE (complex)	2	-1.104	5.135	5.422	3.836	2.069	3.022	3.773	N/A
STAT DIMER (complex)	2	0.141	6.146	3.553	3.618	N/A	1.315	5.683	3.9
CpG ODN 2006	2	-0.712	5.634	5.333	4.928	N/A	2.394	5.306	N/A
RRAS2	2	0.453	5	4.696	3.976	3.048	2.018	5.009	N/A
HCK	2	1.611	5.198	5.75	4.554	N/A	2.062	4.757	N/A
IL3RA	2	-0.399	4.802	3.801	3.786	1.772	0.818	5.46	3.051
ALOX5	2	N/A	N/A	N/A	N/A	7.924	N/A	8.456	7.488
E. coli B5 lipopolysaccharide	2	-0.519	6.475	5.379	5.135	N/A	2.744	3.57	N/A
EPOR	2	-0.891	5.344	4.021	2.843	3.192	2.144	5.339	N/A
GCSF RECEPTOR (complex)	2	-0.851	5.062	3.359	3.043	2.658	1.794	4.308	2.592
RAC (family)	2	N/A	N/A	N/A	N/A	8.54	N/A	7.477	7.508
RICTOR	1	N/A	N/A	N/A	N/A	-8.607	N/A	-6.893	-7.95
zeaxanthin dipalmitate	3	N/A	-3.236	-3.215	N/A	-5.671	N/A	-5.381	-5.885
monophosphoryl lipid A	2	-2.475	6.203	3.996	5.47	3.098	1.945	N/A	N/A
ERG	2	N/A	N/A	1.764	0.951	8.082	N/A	5.518	6.527
STAT3/5 (family)	2	0.407	4.385	3.508	2.218	3.657	N/A	5.199	3.392
TYK2	2	-0.889	6.986	4.082	5.259	3.273	2.187	N/A	N/A
MYC gene:STAT3:CEBPB	2	N/A	N/A	N/A	N/A	8.744	N/A	6.902	7.008
EBI3	2	-1.375	6.054	3.13	4.824	N/A	2.029	5.092	N/A
ST1926	1	N/A	N/A	N/A	N/A	-7.714	N/A	-7.276	-7.344
FGFR1	2	N/A	N/A	N/A	N/A	7.807	N/A	7.071	7.335
sirolimus	1	N/A	N/A	N/A	N/A	-7.955	N/A	-7.066	-7.132
JAB-8263	3	N/A	N/A	N/A	N/A	-8.517	N/A	-6.475	-7.146
CMA1	2	0.192	N/A	4.846	4.501	3.702	N/A	5.601	3.281
PAK2	2	N/A	N/A	N/A	N/A	9.285	N/A	5.954	6.646
selenium	2	-0.661	-6.612	-5.618	-5.858	N/A	-3.024	N/A	N/A
MYOF	3	1.31	5.628	6.58	5.06	N/A	3.175	N/A	N/A
RRAS2	3	1.321	6.526	6.203	5.291	N/A	2.39	N/A	N/A
CCL21	2	1.064	5.97	5.605	5.332	N/A	3.579	N/A	N/A
1-octanol	3	N/A	N/A	N/A	N/A	-8.382	N/A	-5.955	-7.14
anlotinib	3	-1.37	-5.498	-6.453	-4.933	N/A	-3.175	N/A	N/A
KDR	2	1.315	5.521	6.479	4.953	N/A	3.118	N/A	N/A
SPP1	2	0.318	5.643	6.128	5.561	N/A	3.732	N/A	N/A
PVT1	2	N/A	N/A	N/A	N/A	8.367	N/A	6.724	6.254
VEGFA	2	N/A	6.028	6.696	6.156	N/A	2.459	N/A	N/A
PROTEASE (family)	2	-1.54	5.43	3.487	2.507	1.221	1.182	3.911	1.935
LAMTOR5	2	N/A	N/A	N/A	N/A	7.802	N/A	7.112	6.238
IL-27 (complex)	2	-0.566	5.564	3.845	4.568	N/A	1.301	5.245	N/A
IKBKG	2	-0.689	5.066	5.856	6.172	N/A	3.255	N/A	N/A
OSM	2	-1.394	7.603	4.562	4.36	N/A	2.949	N/A	N/A
NFE2L2 gene:MYC	2	N/A	N/A	N/A	N/A	9.159	N/A	4.901	6.786
N-arachidonoyl-dopamine	2	1.697	-5.59	-3.503	-4.295	N/A	-2.751	N/A	-2.828
CTDSP1	2	N/A	N/A	N/A	N/A	-8.695	N/A	-5.344	-6.518
CpG oligonucleotide	2	-1.011	5.945	5.093	5.488	N/A	3.012	N/A	N/A
PDPK1	2	N/A	N/A	N/A	N/A	7.833	N/A	6.476	6.23
Gm13288 (includes others)	2	-1.213	6.688	2.959	4.314	2.969	2.396	N/A	N/A
IRF2BP2	3	N/A	5.615	6.986	5.84	N/A	2.061	N/A	N/A
BRD4	2	N/A	N/A	N/A	N/A	8.361	N/A	5.264	6.742
IL11RA	2	1.315	N/A	N/A	6.649	5.329	N/A	7.06	N/A
TGFB1	1	1.187	0.962	5.509	4.808	4.128	-0.065	N/A	3.659
PDCL3	3	N/A	5.575	6.53	5.006	N/A	3.175	N/A	N/A
bivalirudin	2	-0.843	-3.038	-5.367	-3.623	-1.78	-0.688	N/A	-4.837
CD 437	1	N/A	N/A	N/A	N/A	-6.915	N/A	-6.765	-6.475
ACTL6A	2	N/A	N/A	N/A	N/A	8.031	N/A	5.605	6.462
puromycin aminonucleoside	2	-0.562	5.356	5.212	5.811	N/A	3.138	N/A	N/A
FBXL14	2	N/A	N/A	N/A	N/A	-8.695	N/A	-5.091	-6.235
CSF2 RECEPTOR (complex)	2	N/A	N/A	N/A	N/A	8.093	N/A	5.742	6.07
SIGLEC7	3	N/A	N/A	-5.324	-4.518	-4.503	N/A	N/A	-5.558
LH (complex)	1	N/A	N/A	N/A	N/A	6.476	N/A	6.582	6.794
MALT1	2	-0.953	5.6	4.406	3.373	N/A	2.837	2.668	N/A
CLEC7A	2	-0.674	6.07	5.117	5.742	N/A	2.2	N/A	N/A
AURKA	2	N/A	N/A	N/A	N/A	8.625	N/A	5.099	5.871
TLR3	2	-1.671	5.933	5.575	6.404	N/A	N/A	N/A	N/A
ACSL4	2	N/A	N/A	N/A	N/A	-7.723	N/A	-5.213	-6.582
diethylnitrosamine	2	-0.718	5.884	3.036	2.346	N/A	3.394	4.124	N/A
PDCD1	2	1.34	-5.93	-3.128	-5.137	N/A	-3.938	N/A	N/A
IFNG	1	-2.793	6.559	N/A	3.762	2.123	2.4	N/A	1.714
9,10-dimethyl-1,2-benzanthracene	2	-1.569	6.295	4.518	3.533	N/A	3.383	N/A	N/A
DLX2	3	N/A	N/A	-4.712	-6.552	-3.937	-3.92	N/A	N/A
TRPS1	2	-0.788	-1.023	-5.22	-4.648	-4.022	0.195	N/A	-3.221
mir-203 (includes others)	2	-0.161	-6.5	-4.63	-5.529	N/A	-2.246	N/A	N/A
TLR7	2	-0.875	7.35	5.175	5.646	N/A	N/A	N/A	N/A
IL27	2	N/A	6.775	3.666	5.605	N/A	2.974	N/A	N/A
platelet activating factor	2	-0.289	4.645	6.047	3.641	2.668	1.706	N/A	N/A
EHMT2	3	-1.374	N/A	-4.535	-3.634	N/A	0.286	-5.338	-3.818
JAK1/2 (family)	2	-0.394	6.561	4.098	4.969	N/A	2.937	N/A	N/A
FGF1	2	N/A	4.811	6.351	5.06	N/A	2.725	N/A	N/A
Meg3	2	N/A	N/A	N/A	N/A	-8.193	N/A	-4.848	-5.857
FOXD1	2	N/A	N/A	-4.729	-6.575	-3.881	-3.692	N/A	N/A
PRKCE	2	0.223	4.818	6.86	5.192	N/A	1.715	N/A	N/A
CENPJ	2	-1.313	6.757	4.269	4.036	N/A	2.417	N/A	N/A
etalocib	3	0.438	-3.399	-5.361	-3.841	-0.809	-0.935	-3.946	N/A
E. coli serotype 0127B8 lipopolysaccharide	2	N/A	6.857	4.585	4.062	N/A	3.206	N/A	N/A
FAP	2	0.954	5.182	4.496	4.045	N/A	0.77	N/A	3.22
FOXJ1	2	N/A	N/A	-4.608	-6.457	-3.825	-3.692	N/A	N/A
resiniferatoxin	2	0.48	-6.066	-3.845	-5.137	N/A	-3.035	N/A	N/A
(Z,E)-5-(4-ethylbenzylidine)-2-thioxothiazolidin-4-one	2	N/A	N/A	N/A	N/A	-8.143	N/A	-4.668	-5.744
FBXL16	2	N/A	N/A	N/A	N/A	8.143	N/A	4.668	5.744
CCDC65	2	N/A	N/A	N/A	N/A	-8.143	N/A	-4.668	-5.744
PUF60	2	N/A	N/A	N/A	N/A	-8.143	N/A	-4.668	-5.657
indoximod	3	-0.235	-6.29	-4.532	-5.212	N/A	-2.152	N/A	N/A
MAP3K12	2	N/A	N/A	N/A	N/A	7.359	N/A	5.936	5.121
MYC	1	N/A	N/A	N/A	N/A	8.092	N/A	4.607	5.687
bisindolylmaleimide I	2	-0.803	-4.334	-5.815	-4.696	N/A	-2.704	N/A	N/A
Prl3d1 (includes others)	2	0.607	5.225	4.235	3.45	N/A	N/A	4.822	N/A
FBXO32	2	N/A	N/A	N/A	N/A	-7.434	N/A	-5.461	-5.439
IL23 (complex)	2	-1.97	5.307	2.484	3.159	N/A	1.672	3.733	N/A
galactosylceramide-alpha	2	N/A	N/A	4.122	N/A	4.596	N/A	5.026	4.535
SORL1	2	0.791	3.868	3.93	5	N/A	0.084	4.599	N/A
EPHB4	3	N/A	2.502	N/A	N/A	5.541	N/A	4.802	5.425
TNFRSF14	2	-0.52	6.384	4.902	4.217	N/A	2.227	N/A	N/A
FGF21	2	1.242	N/A	4.414	3.446	N/A	-0.216	5.22	3.695
PIAS4	2	N/A	-5.475	-4.707	-5.757	N/A	-2.277	N/A	N/A
IFNL1	2	N/A	6.452	3.939	4.986	N/A	2.817	N/A	N/A
PDGF-BB (complex)	2	0.918	5.667	5.143	4.473	N/A	1.992	N/A	N/A
acacetin	2	N/A	-5.898	-4.892	-4.619	N/A	-2.75	N/A	N/A
IFNLR1	2	0	6.718	3.803	5.112	N/A	2.496	N/A	N/A
Z363	2	N/A	N/A	N/A	N/A	8	N/A	4.522	5.6
sepantronium	2	N/A	N/A	N/A	N/A	-7.829	N/A	-4.643	-5.629
E. coli B4 lipopolysaccharide	2	0.057	4.287	5.005	5.163	N/A	3.517	N/A	N/A
TWIST2	3	N/A	2.599	N/A	N/A	5.368	N/A	4.835	5.196
PTPRT	3	N/A	-2.502	N/A	N/A	-5.28	N/A	-4.848	-5.354
PG3-Oc	2	N/A	N/A	N/A	N/A	-7.817	N/A	-4.643	-5.514
SREBP1A,2:NF-Y:HMGCR gene	3	N/A	N/A	N/A	N/A	7.815	N/A	5.065	5.079
COLLAGEN ALPHA1 (family)	2	0.57	5.01	4.333	3.235	N/A	N/A	4.787	N/A
IFNA4	2	-0.995	5.16	2.982	2.612	N/A	1.055	5.092	N/A
INSIG2	3	N/A	N/A	N/A	N/A	-7.625	N/A	-4.355	-5.908
ZNF32	3	N/A	2.447	N/A	N/A	5.28	N/A	4.848	5.31
AP2 (family)	2	N/A	N/A	N/A	N/A	-7.403	N/A	-5.055	-5.4
IL10RB	2	0.507	6.441	4.165	4.959	N/A	1.782	N/A	N/A
NVP-BHG712	3	N/A	-2.44	N/A	N/A	-5.266	N/A	-4.79	-5.297
RAD21	2	N/A	N/A	N/A	N/A	7.829	N/A	4.559	5.286
STAT3	2	N/A	2.404	N/A	N/A	5.236	N/A	4.757	5.266
TOLLIP	2	0.75	-2.722	-5.226	-3.881	-1.103	-1.75	N/A	-2.227
MRS2211	3	N/A	-2.349	N/A	N/A	-5.178	N/A	-4.802	-5.31
P2RY13	3	N/A	2.349	N/A	N/A	5.178	N/A	4.802	5.31
NOTCH1	2	0.757	4.714	5.047	4.289	N/A	2.746	N/A	N/A
sesamin	2	N/A	-4.886	-5.101	-5.078	N/A	-2.48	N/A	N/A
TM4SF5	3	N/A	2.349	N/A	N/A	5.178	N/A	4.802	5.209
NOS2	2	N/A	N/A	N/A	N/A	6.724	N/A	4.615	6.141
FMR1	1	N/A	N/A	N/A	N/A	-5.578	N/A	-5.735	-6.14
PTGS1	2	-1.323	6.333	2.979	2.927	N/A	N/A	3.846	N/A
SLPI	2	N/A	-6.835	-3.725	N/A	-2.199	-2.515	-2.092	N/A
LIF	2	N/A	5.792	4.798	4.191	N/A	2.574	N/A	N/A
3M-011	3	N/A	5.298	N/A	4.967	N/A	2.733	4.278	N/A
TNFSF11	2	-0.559	4.487	5.737	4.251	N/A	2.199	N/A	N/A
STAT3/STAT3 (complex)	2	N/A	N/A	N/A	N/A	6.986	N/A	5.767	4.468
EPAS1	2	N/A	N/A	N/A	N/A	7.096	N/A	4.713	5.335
lucitanib	3	N/A	N/A	N/A	N/A	-9.285	N/A	-7.818	N/A
HGF	1	N/A	5.742	4.919	4.025	N/A	2.393	N/A	N/A
WDR48	2	N/A	N/A	N/A	N/A	7.216	N/A	4.433	5.394
MFAP2	3	N/A	4.647	5.145	4.338	N/A	2.853	N/A	N/A
UBE3B	3	N/A	N/A	N/A	N/A	-7.024	N/A	-4.645	-5.267
abrocitinib	3	-0.811	-5.19	-5.578	-5.304	N/A	N/A	N/A	N/A
4'-chlorodiazepam	3	N/A	N/A	N/A	N/A	-4.792	N/A	-5.733	-6.351
SU11333	3	N/A	N/A	N/A	N/A	-4.792	N/A	-5.68	-6.376
IL1A	2	0	5.185	5.115	4.079	N/A	2.425	N/A	N/A
TAK-779	3	-2.744	N/A	N/A	N/A	N/A	N/A	-7.405	-6.645
BMS-813160	3	-2.744	N/A	N/A	N/A	N/A	N/A	-7.405	-6.645
TRIM21	2	-0.42	-6.431	N/A	-7.077	N/A	-2.837	N/A	N/A
PKG (family)	2	N/A	N/A	N/A	N/A	6.101	N/A	5.348	5.27
FBXW7	2	N/A	N/A	N/A	N/A	-6.431	N/A	-4.196	-6.084
sulfatinib	3	N/A	N/A	N/A	N/A	N/A	N/A	-7.673	-9.037
SFK (family)	2	N/A	N/A	N/A	N/A	4.737	N/A	5.628	6.326
TYROBP	2	-1.439	5.573	3.729	3.564	N/A	2.372	N/A	N/A
MK-0812	3	-2.682	N/A	N/A	N/A	N/A	N/A	-7.33	-6.645
IFNL3	2	N/A	6.054	3.662	4.497	N/A	2.426	N/A	N/A
RPS6KA5	2	0.062	5.468	4.722	3.977	N/A	2.403	N/A	N/A
HU-210	2	N/A	5.101	4.693	4.41	N/A	2.343	N/A	N/A
RHOF	3	0.073	5.157	4.284	4.472	N/A	2.557	N/A	N/A
D609	2	1.25	-5.264	-3.144	-2.854	N/A	-4.022	N/A	N/A
CAMSAP1	2	N/A	N/A	N/A	N/A	7.729	N/A	3.695	5.099
PDGFRA	2	N/A	5.308	4.376	4.066	N/A	2.766	N/A	N/A
KDELR (family)	3	N/A	N/A	N/A	N/A	4.769	N/A	5.513	6.231
sesamol	2	2.638	-5.697	-3.173	-3.564	N/A	-1.439	N/A	N/A
USP36	2	N/A	N/A	N/A	N/A	7.268	N/A	4.371	4.865
CIP2A	2	N/A	N/A	N/A	N/A	7.133	N/A	4.005	5.353
SN-38	2	0.067	5.059	5.143	3.943	N/A	2.243	N/A	N/A
L1CAM	2	-1.256	5.233	4.299	3.869	N/A	1.755	N/A	N/A
quercetin-3,4'-dimethyl ether	2	-1.884	5.019	2.819	4.631	N/A	2.041	N/A	N/A
EPO	2	N/A	N/A	N/A	N/A	9.076	N/A	7.29	N/A
ECSIT	2	-2.089	5.174	3.621	4.041	N/A	1.432	N/A	N/A
MYCN	1	N/A	N/A	N/A	N/A	6.465	N/A	4.811	5.051
5-fluorouracil	1	N/A	N/A	N/A	N/A	-6.258	N/A	-5.378	-4.664
nexrutine	2	0.967	-6.345	-3.455	-3.508	N/A	-1.992	N/A	N/A
CCL15	2	-0.577	5.404	5.028	3.988	N/A	1.265	N/A	N/A
IL12 RECEPTOR (complex)	2	N/A	6.827	N/A	6.145	N/A	3.288	N/A	N/A
1-alkyl-2-lyso-sn-glycero-3-phosphocholine	3	N/A	N/A	N/A	N/A	8.551	N/A	N/A	7.695
USP18	2	1.481	-6.172	N/A	-5.923	N/A	-2.608	N/A	N/A
TGFBI	2	0.529	5.376	4.475	3.886	N/A	1.847	N/A	N/A
JAK inhibitor I	2	1.094	-6.261	-4.253	-4.474	N/A	N/A	N/A	N/A
CLEC11A	2	N/A	5.685	4.608	3.691	N/A	2.09	N/A	N/A
2-amino-4,5,6,7-tetrabromo-1H-benzimidazole	2	0.967	-6.283	-3.382	-3.434	N/A	-1.992	N/A	N/A
Flg	2	0.967	-6.283	-3.382	-3.434	N/A	-1.992	N/A	N/A
STAT4	2	N/A	6.589	3.214	N/A	2.794	1.229	N/A	2.126
SD-1008	2	-0.346	-5.014	-4.308	-3.714	N/A	N/A	N/A	-2.55
GAST	2	-0.113	5.15	4.753	3.556	N/A	2.349	N/A	N/A
IL9	2	-1.648	5.485	2.263	1.98	N/A	1.561	2.931	N/A
IFNL2	2	N/A	5.846	3.513	4.221	N/A	2.218	N/A	N/A
MAP3K20	2	N/A	N/A	N/A	N/A	8.269	N/A	N/A	7.529
TIMP3	2	0.844	-6.701	-3.467	-4.719	N/A	N/A	N/A	N/A
STAT1 DIMER (complex)	2	N/A	N/A	N/A	N/A	-7.353	N/A	-3.266	-5.101
PLAUR	2	-1.109	5.338	4.706	N/A	N/A	2.365	N/A	2.198
IL17A	2	0.554	3.811	6.181	5.047	N/A	0.056	N/A	N/A
WNT3A	2	N/A	4.1	6.162	5.375	N/A	N/A	N/A	N/A
peptidoglycan	2	-1.231	4.39	5.356	4.434	N/A	N/A	N/A	N/A
IL6ST/IL27RA (complex)	2	N/A	5.975	N/A	3	N/A	3.025	3.384	N/A
dabigatran etexilate	2	-0.843	-3.13	-5.367	-3.623	-1.673	-0.688	N/A	N/A
aprotinin	2	-1.069	N/A	-5.56	-4.885	-3.494	-0.309	N/A	N/A
ACE2	2	0.787	-3.048	-6.047	-4.392	N/A	-1.008	N/A	N/A
KSR1	2	N/A	3.308	4.632	5.137	N/A	2.2	N/A	N/A
Retnla	2	0.309	5.417	4.296	4.069	N/A	1.183	N/A	N/A
acteoside	2	-0.068	-4.341	-5.149	-4.062	N/A	-1.596	N/A	N/A
TNIP1	2	2.54	-5.477	N/A	-4.527	N/A	-2.636	N/A	N/A
TNFSF15	2	0.073	5.372	5.186	4.523	N/A	N/A	N/A	N/A
1-naphthylisothiocyanate	3	N/A	N/A	N/A	N/A	7.232	N/A	N/A	7.914
IL9R	2	-0.833	5.983	2.851	3.413	N/A	2.057	N/A	N/A
LY2109761	2	-1.204	-2.303	-5.709	-5.563	N/A	-0.313	N/A	N/A
VIPR1	2	-1.197	6.123	N/A	5.019	N/A	2.652	N/A	N/A
RBL1	2	N/A	N/A	N/A	N/A	-6.88	N/A	-3.443	-4.642
IL27	1	N/A	6.172	N/A	5.196	N/A	N/A	3.592	N/A
HMGCR gene:EGR2:SREBF2 dimer	3	N/A	N/A	N/A	N/A	6.254	N/A	2.94	5.735
ferric chloride	2	0.451	0.953	5.569	4.663	N/A	N/A	N/A	3.236
NSC 172285	2	0.072	-5.898	-1.906	-2.683	N/A	N/A	-4.308	N/A
AX15839	3	N/A	N/A	N/A	N/A	-7.872	N/A	N/A	-6.962
XMD 8-92	3	N/A	N/A	N/A	N/A	-7.872	N/A	N/A	-6.962
AX15910	3	N/A	N/A	N/A	N/A	-7.872	N/A	N/A	-6.962
TLR2	2	-0.338	N/A	5.687	5.182	N/A	3.521	N/A	N/A
AcPhe(ornithine-Pro-cyclohexylamine-Trp-Arg)	3	N/A	-4.198	-6.15	-4.367	N/A	N/A	N/A	N/A
MECP2:DLL1 gene	3	1.985	-5.84	N/A	-2.708	N/A	-4.167	N/A	N/A
cabazitaxel	2	N/A	N/A	N/A	N/A	6.719	N/A	3.446	4.52
SGI 1776	2	N/A	N/A	N/A	N/A	-8.34	N/A	N/A	-6.325
steroid	2	N/A	N/A	N/A	N/A	-6.406	N/A	-3.528	-4.59
CLC	2	-0.421	6.666	N/A	4.959	N/A	2.475	N/A	N/A
IFNLR (complex)	3	N/A	6.87	N/A	5.438	N/A	2.168	N/A	N/A
procyanidin B2	2	0.31	-5.409	-4.235	-4.513	N/A	N/A	N/A	N/A
TAT	2	N/A	5.766	3.678	3.564	N/A	1.445	N/A	N/A
HNRNPA1	3	N/A	N/A	N/A	N/A	-7.843	N/A	N/A	-6.597
TNF	1	-3	5.17	2.481	2.593	N/A	1.181	N/A	N/A
blinatumomab	3	N/A	N/A	N/A	N/A	8.337	N/A	N/A	6.08
CRLF1	2	-0.421	6.666	N/A	4.849	N/A	2.475	N/A	N/A
BDC-1001	3	N/A	5.188	N/A	4.986	N/A	N/A	4.219	N/A
enpatoran	3	N/A	-5.188	N/A	-4.986	N/A	N/A	-4.219	N/A
NKTR-262	3	N/A	5.188	N/A	4.986	N/A	N/A	4.219	N/A
BDB018	3	N/A	5.188	N/A	4.986	N/A	N/A	4.219	N/A
VHL	2	N/A	N/A	N/A	N/A	-5.064	N/A	-4.206	-5.079
SC-58125	2	1.817	-5.158	-2.966	-2.957	N/A	-1.439	N/A	N/A
CD19	2	N/A	N/A	N/A	N/A	8.231	N/A	N/A	6.074
actinomycin	3	N/A	N/A	N/A	N/A	5.007	N/A	4.412	4.881
laminaran	3	-0.798	6.183	5.149	N/A	N/A	2.109	N/A	N/A
IFNA1/IFNA13	2	-0.919	5.251	3.311	3.207	N/A	1.511	N/A	N/A
capsazepine	2	0.988	N/A	-4.446	-5.48	N/A	-3.284	N/A	N/A
MAPK7	2	N/A	N/A	N/A	N/A	7.638	N/A	N/A	6.503
SDCBP	2	N/A	N/A	5.861	6.332	N/A	1.904	N/A	N/A
LPA	2	-1.042	N/A	N/A	-5.314	-3.918	N/A	N/A	-3.823
CSF3R	2	0.926	5.127	4.562	3.413	N/A	N/A	N/A	N/A
2'3'-cyclic guanosine monophosphate-adenosine monophosphate	2	-2.384	7.119	N/A	N/A	N/A	4.461	N/A	N/A
THPO	2	1.095	N/A	5.857	4.747	N/A	2.264	N/A	N/A
USP29	2	N/A	N/A	N/A	N/A	6.35	N/A	3.627	3.984
VEGF (family)	2	N/A	6.2	N/A	5.272	N/A	2.474	N/A	N/A
betulinic acid	2	N/A	-6.405	-3.336	-4.197	N/A	N/A	N/A	N/A
USP6	2	-0.895	6.517	N/A	4.004	N/A	2.415	N/A	N/A
xestospongin C	2	2.48	-5.642	N/A	-3.244	N/A	-2.442	N/A	N/A
IL17F DIMER (complex)	3	N/A	N/A	4.621	5.713	1.453	1.985	N/A	N/A
EGTA acetoxymethyl ester	2	2.228	-5.344	N/A	-3.712	N/A	-2.46	N/A	N/A
RPS14	2	N/A	N/A	N/A	N/A	-7.97	N/A	N/A	-5.771
GRM (family)	2	-0.931	N/A	4.997	5.382	N/A	2.425	N/A	N/A
TNFRSF9	2	-0.645	5.036	4.134	3.898	N/A	N/A	N/A	N/A
Ifi202b	2	N/A	N/A	N/A	N/A	-7.47	N/A	N/A	-6.223
INSIG1	3	N/A	N/A	N/A	N/A	-5.869	N/A	-3.964	-3.811
LTF	2	-0.61	5.203	3.719	4.11	N/A	N/A	N/A	N/A
IGFBP2	2	0.555	5.4	4.114	3.542	N/A	N/A	N/A	N/A
calcimycin	2	-0.237	N/A	5.333	5.47	N/A	2.568	N/A	N/A
IL5	2	-0.119	N/A	5.053	N/A	N/A	3.924	4.5	N/A
tenofovir diphosphate	3	N/A	N/A	N/A	N/A	-7.01	N/A	-2.181	-4.371
entecavir	3	N/A	N/A	N/A	N/A	-7.01	N/A	-2.181	-4.371
RND3	2	N/A	N/A	N/A	N/A	-7.869	N/A	N/A	-5.685
NVP-TAE684	2	0.418	-5.282	-4.338	-3.509	N/A	N/A	N/A	N/A
DDX3X	2	N/A	N/A	N/A	N/A	3.881	N/A	5.416	4.217
IFNGR2	2	-0.256	6.466	N/A	4.715	N/A	2.06	N/A	N/A
DCD	2	0.243	5.004	4.427	3.817	N/A	N/A	N/A	N/A
IL20RA	2	-0.246	5.396	3.83	4.004	N/A	N/A	N/A	N/A
FLT3LG	2	N/A	5.16	3.474	2.887	N/A	1.917	N/A	N/A
VWF	2	N/A	N/A	N/A	N/A	5.573	N/A	4.041	3.724
IFN LAMBDA (family)	3	N/A	N/A	3.462	4.606	N/A	N/A	5.259	N/A
MHC CLASS I (complex)	2	0.168	5.251	3.83	4.025	N/A	N/A	N/A	N/A
LMO2	3	N/A	N/A	N/A	N/A	-6.708	N/A	-1.97	-4.563
trifluridine	3	N/A	N/A	N/A	N/A	-6.929	N/A	-2.04	-4.26
IFNGR1	2	-1.618	5.277	N/A	3.815	N/A	2.493	N/A	N/A
MECP2	2	1.718	-5.874	-2.629	-2.92	N/A	N/A	N/A	N/A
TIRAP	2	-0.778	2.771	5.101	3.471	N/A	1.004	N/A	N/A
berotralstat	3	N/A	-4.03	-5.313	-3.769	N/A	N/A	N/A	N/A
MAGI3	2	N/A	N/A	N/A	N/A	-6.253	N/A	-2.783	-4.07
CG (complex)	1	0.202	4.216	5	3.411	N/A	0.211	N/A	N/A
CCL2	2	0.305	3.219	5.334	3.431	N/A	0.744	N/A	N/A
FABP2	3	N/A	N/A	N/A	N/A	6.677	N/A	N/A	6.325
ellagic acid	2	N/A	N/A	-5.267	-5.353	N/A	-2.365	N/A	N/A
AHR/RELA/ARYL HYDROCARBON (complex)	2	-1.894	5.843	1.269	1.554	N/A	2.417	N/A	N/A
salmonella minnesota R595 lipopolysaccharides	1	-3.317	5.014	N/A	3.182	N/A	1.414	N/A	N/A
TNFSF18	2	-2.387	5.899	N/A	4.597	N/A	N/A	N/A	N/A
PDX1	3	N/A	2.744	N/A	N/A	N/A	N/A	4.809	5.313
ELMOD2	3	N/A	N/A	4.501	5.777	N/A	2.577	N/A	N/A
ELMOD1	3	N/A	N/A	4.501	5.777	N/A	2.577	N/A	N/A
USP3	2	N/A	N/A	N/A	N/A	5.362	N/A	3.488	3.951
poly rI:rC-RNA	2	-2.275	N/A	5.253	5.254	N/A	N/A	N/A	N/A
CHRNA7	2	N/A	N/A	N/A	N/A	-5.458	N/A	-3.098	-4.212
icatibant	2	N/A	N/A	-3.833	-5.22	N/A	-3.639	N/A	N/A
FGFR3	2	N/A	4.673	N/A	5.189	N/A	2.817	N/A	N/A
CMTR1	3	N/A	2.502	N/A	N/A	N/A	N/A	4.848	5.31
IL6R	2	0.531	N/A	5.573	5.218	N/A	1.315	N/A	N/A
NC9	2	N/A	-5.27	N/A	-4.061	N/A	-3.266	N/A	N/A
triacsin C	2	N/A	N/A	N/A	N/A	6.408	N/A	N/A	6.156
ACSL3	2	N/A	N/A	N/A	N/A	N/A	N/A	7.333	5.221
LEF1	2	N/A	N/A	N/A	N/A	7.042	N/A	N/A	5.303
N-acetylimidazole	3	N/A	N/A	N/A	N/A	-6.521	N/A	N/A	-5.814
IFNAR2	2	-0.669	6.384	N/A	3.978	N/A	1.289	N/A	N/A
SATB2-AS1	3	N/A	-2.398	N/A	N/A	N/A	N/A	-4.699	-5.209
miR-18a-5p (and other miRNAs w/seed AAGGUGC)	3	N/A	2.349	N/A	N/A	N/A	N/A	4.745	5.108
dextran sulfate	2	0.069	5.723	1.631	2.668	2.068	N/A	N/A	N/A
IL12 (family)	2	N/A	5.976	2.538	3.631	N/A	N/A	N/A	N/A
CSHL1	2	0.145	5.829	2.287	3.877	N/A	N/A	N/A	N/A
P70 S6K (family)	2	N/A	N/A	N/A	N/A	6.813	N/A	N/A	5.278
ZMIZ1	2	N/A	N/A	N/A	N/A	8.019	N/A	4.025	N/A
5,6,7,8-tetrahydrobiopterin	3	N/A	N/A	N/A	N/A	6.914	N/A	5.128	N/A
rottlerin	2	0.527	N/A	-5.222	-4.452	N/A	-1.808	N/A	N/A
MR-409	3	N/A	2.294	N/A	N/A	N/A	N/A	4.596	5.108
PDGFR (family)	2	N/A	4.454	5.091	N/A	N/A	2.438	N/A	N/A
CD3 (family)	2	0.215	N/A	4.683	5.397	N/A	1.677	N/A	N/A
GW 273629	3	N/A	N/A	N/A	N/A	-6.74	N/A	-5.222	N/A
sapropterin	3	N/A	N/A	N/A	N/A	6.74	N/A	5.222	N/A
L-thiocitrulline	3	N/A	N/A	N/A	N/A	-6.74	N/A	-5.222	N/A
mir-146 (includes others)	2	1.313	-5.572	N/A	-5.026	N/A	N/A	N/A	N/A
tubastatin A	2	0.31	-5.5	N/A	-4.138	N/A	-1.901	N/A	N/A
sargramostim	3	N/A	N/A	N/A	N/A	6.134	N/A	N/A	5.691
IFIH1	2	-1.971	N/A	N/A	5.963	N/A	3.807	N/A	N/A
L2HGDH	3	N/A	N/A	N/A	N/A	-6.67	N/A	N/A	-5.071
plumbagin	2	N/A	-5.539	N/A	-4.518	N/A	-1.671	N/A	N/A
CXCL14	2	N/A	N/A	N/A	N/A	5.603	N/A	N/A	6.102
zeaxanthin dipalmitate	2	-1.219	-5.545	-4.747	N/A	N/A	-0.192	N/A	N/A
SFTPA1	2	0.851	-5.679	N/A	-5.137	N/A	N/A	N/A	N/A
JAK1	2	0.873	N/A	5.528	5.253	N/A	N/A	N/A	N/A
TRAFD1	2	N/A	-4.401	N/A	-5.196	N/A	-2.043	N/A	N/A
IL17R (complex)	2	-1.697	N/A	4.559	5.367	N/A	N/A	N/A	N/A
miR-125b-5p (and other miRNAs w/seed CCCUGAG)	3	N/A	N/A	N/A	N/A	-5.872	N/A	N/A	-5.743
SEMA3E	2	N/A	5.157	3.192	3.231	N/A	N/A	N/A	N/A
iodide	3	N/A	N/A	N/A	N/A	-6.645	N/A	N/A	-4.918
LGALS9	2	-0.077	5.564	N/A	3.903	N/A	1.901	N/A	N/A
GHR	2	-1.203	6.517	N/A	3.702	N/A	N/A	N/A	N/A
TLR8	2	-0.547	N/A	5.259	5.601	N/A	N/A	N/A	N/A
IL4, IL13	2	-0.577	N/A	N/A	5.091	3.189	2.54	N/A	N/A
baicalein	2	0.709	-5.663	N/A	-3.101	N/A	-1.923	N/A	N/A
RAS HOMOLOG (family)	2	N/A	2.73	5.126	3.471	N/A	0.06	N/A	N/A
STAT1,3,5 dimer:SOCS1 gene	2	-0.241	N/A	3.307	2.611	N/A	N/A	5.182	N/A
YOD1	2	2.014	N/A	N/A	-5.235	N/A	-4.085	N/A	N/A
miR-9-5p (and other miRNAs w/seed CUUUGGU)	3	N/A	N/A	N/A	N/A	-5.743	N/A	N/A	-5.528
CASP1/CASP5 (complex)	2	N/A	5.251	1.874	N/A	0.43	N/A	3.621	N/A
MIR124 (family)	2	-1.037	-5.456	-4.675	N/A	N/A	N/A	N/A	N/A
IFN ALPHA/BETA (family)	2	N/A	5.073	N/A	4.168	N/A	1.879	N/A	N/A
CRY/PERIOD (complex)	3	N/A	N/A	N/A	N/A	-6.77	N/A	N/A	-4.329
SENP1	2	N/A	N/A	N/A	N/A	6.718	N/A	N/A	4.367
ST14	2	N/A	N/A	5.696	5.367	N/A	N/A	N/A	N/A
STAT4 DIMER (complex)	3	N/A	6.119	N/A	N/A	2.829	N/A	N/A	2.1
MDPK67b	3	N/A	N/A	N/A	-6.043	N/A	N/A	-4.933	N/A
PLD1	2	N/A	N/A	5.313	5.6	N/A	N/A	N/A	N/A
GW 5074	2	0.632	N/A	-4.632	-5.544	N/A	N/A	N/A	N/A
CSDE1/HNRNPD/PABP/PAIP1/SYNCRIP (complex)	3	N/A	1.691	5.265	N/A	3.849	N/A	N/A	N/A
PRSS8	3	N/A	N/A	5.606	5.192	N/A	N/A	N/A	N/A
miR-100-5p (and other miRNAs w/seed ACCCGUA)	3	N/A	N/A	N/A	N/A	-6.158	N/A	N/A	-4.59
momelotinib	2	-0.262	-5.909	N/A	-4.577	N/A	N/A	N/A	N/A
JMF3086	3	N/A	N/A	N/A	N/A	-6.158	N/A	-4.537	N/A
SLC2A3	3	N/A	N/A	N/A	N/A	5.324	N/A	N/A	5.354
TRIM38	2	0.307	N/A	-5.035	-5.333	N/A	N/A	N/A	N/A
TRAF3IP3	2	-0.526	N/A	4.709	5.417	N/A	N/A	N/A	N/A
USP16	2	N/A	5	N/A	3.104	N/A	2.496	N/A	N/A
ASPM	2	N/A	N/A	N/A	N/A	6.173	N/A	N/A	4.427
RAF1	2	1.195	N/A	5.293	4.049	N/A	N/A	N/A	N/A
atorvastatin	2	N/A	N/A	N/A	N/A	-5.175	N/A	-1.956	-3.384
GRP	2	-0.491	N/A	N/A	N/A	4.607	N/A	N/A	5.417
MYC gene:CEBPA:E2F1:(TFDP1,TFDP2)	2	N/A	N/A	N/A	N/A	6.045	N/A	N/A	4.426
IGF2R	2	N/A	N/A	N/A	5.209	N/A	N/A	5.218	N/A
FOXC1	2	N/A	5.22	N/A	5.199	N/A	N/A	N/A	N/A
CEMIP2	2	N/A	5.969	N/A	N/A	N/A	4.431	N/A	N/A
GRIN1	2	N/A	N/A	N/A	4.429	N/A	N/A	N/A	5.963
ISL1	2	0.268	5.174	N/A	3.736	N/A	1.106	N/A	N/A
indirubin	2	1.896	-5.028	N/A	-3.355	N/A	N/A	N/A	N/A
F11	2	0.518	N/A	5.253	4.477	N/A	N/A	N/A	N/A
CD8B	2	N/A	N/A	N/A	N/A	5.199	N/A	5.031	N/A
TCR (family)	2	N/A	N/A	4.788	5.374	N/A	N/A	N/A	N/A
NFKB-RELA (complex)	2	-2.921	5.027	N/A	N/A	N/A	2.178	N/A	N/A
Tmsb4x (includes others)	2	N/A	N/A	N/A	N/A	N/A	N/A	4.522	5.6
GPAT3	3	N/A	N/A	N/A	N/A	6.041	N/A	N/A	4.04
AGT	1	0.418	N/A	5.339	N/A	N/A	-1.474	N/A	2.81
MAX/MYC (complex)	2	N/A	N/A	N/A	N/A	N/A	N/A	4.571	5.458
sulpiride	2	-0.907	N/A	-5.175	N/A	N/A	N/A	N/A	-3.902
cineole	2	N/A	N/A	N/A	-4.707	N/A	N/A	-5.244	N/A
TRPC4AP	2	-1.732	N/A	N/A	N/A	-5.124	N/A	N/A	-3.055
ERBB2	2	N/A	N/A	5.027	3.816	N/A	1.021	N/A	N/A
CDK (family)	2	N/A	N/A	N/A	N/A	5.809	N/A	N/A	4.041
USP37	2	N/A	N/A	N/A	N/A	N/A	N/A	4.243	5.572
CD8A	2	N/A	N/A	N/A	N/A	5.058	N/A	4.725	N/A
ZDHHC3	2	-0.224	5.353	N/A	4.177	N/A	N/A	N/A	N/A
proteoglycan	2	0.848	N/A	5.275	N/A	N/A	N/A	N/A	3.623
CNTFR	2	0.535	5.085	N/A	4.041	N/A	N/A	N/A	N/A
CEBPA	2	N/A	N/A	N/A	N/A	-5.452	N/A	-0.808	-3.384
POLB	2	2.646	-6.948	N/A	N/A	N/A	N/A	N/A	N/A
IL2RG	2	-0.523	5.641	N/A	2.634	N/A	0.742	N/A	N/A
GSK3A	2	N/A	N/A	N/A	N/A	-5.775	N/A	N/A	-3.706
C5AR1	2	N/A	N/A	5.431	4.002	N/A	N/A	N/A	N/A
FOXK1	2	0.268	5.245	N/A	3.885	N/A	N/A	N/A	N/A
CIMO	2	-0.268	-5.245	N/A	-3.885	N/A	N/A	N/A	N/A
AZD1480	2	-0.178	-5.315	N/A	-3.885	N/A	N/A	N/A	N/A
imidapril	2	-0.254	-5.127	N/A	-3.729	N/A	N/A	N/A	N/A
beta-glucan	3	N/A	N/A	N/A	5.933	N/A	3.083	N/A	N/A
ZAP70	2	N/A	N/A	N/A	N/A	3.776	N/A	N/A	5.22
GGTI-2154	3	N/A	N/A	N/A	N/A	N/A	N/A	-3.862	-5.123
L 778123	3	N/A	N/A	N/A	N/A	N/A	N/A	-3.862	-5.123
P2RX1	2	-2.942	6.039	N/A	N/A	N/A	N/A	N/A	N/A
TLR6	2	N/A	N/A	3.855	5.126	N/A	N/A	N/A	N/A
2-deoxy-D-ribose	3	N/A	N/A	N/A	N/A	5.022	N/A	N/A	3.944
PIM1	2	N/A	N/A	N/A	N/A	N/A	N/A	3.448	5.496
CP-724,714	3	N/A	N/A	-5.072	-3.863	N/A	N/A	N/A	N/A
ATAD5	3	N/A	N/A	N/A	N/A	N/A	N/A	3.834	5.055
PTPN21	3	N/A	N/A	2.967	N/A	5.556	N/A	N/A	N/A
NDUFB2	2	-1.826	6.668	N/A	N/A	N/A	N/A	N/A	N/A
PIM2	2	N/A	N/A	N/A	N/A	8.441	N/A	N/A	N/A
derazantinib	3	N/A	N/A	N/A	N/A	-8.422	N/A	N/A	N/A
debio 1347	3	N/A	N/A	N/A	N/A	-8.422	N/A	N/A	N/A
pemigatinib	3	N/A	N/A	N/A	N/A	-8.422	N/A	N/A	N/A
tasurgratinib	3	N/A	N/A	N/A	N/A	-8.422	N/A	N/A	N/A
IL22RA2	2	0.258	-6.35	N/A	N/A	N/A	-1.787	N/A	N/A
IQUB	3	5.181	N/A	N/A	0.658	N/A	-2.494	N/A	N/A
F2	2	N/A	N/A	N/A	N/A	8.319	N/A	N/A	N/A
BI 894999	3	N/A	N/A	N/A	N/A	-8.271	N/A	N/A	N/A
prostaglandin E2	2	N/A	N/A	N/A	N/A	2.614	0.367	N/A	5.241
PBX1	2	0.087	6.273	N/A	N/A	N/A	1.803	N/A	N/A
IDO (family)	2	0	6.156	N/A	N/A	N/A	1.803	N/A	N/A
OSM	1	N/A	5.381	N/A	N/A	N/A	2.53	N/A	N/A
Saa3	3	N/A	2.72	5.056	N/A	N/A	0.119	N/A	N/A
CCL3	2	N/A	5.337	N/A	N/A	N/A	2.509	N/A	N/A
IL26	2	-0.087	6.025	N/A	N/A	N/A	1.732	N/A	N/A
double-stranded DNA	2	N/A	6.134	N/A	N/A	N/A	1.688	N/A	N/A
stavudine	3	N/A	5.131	N/A	2.686	N/A	N/A	N/A	N/A
fedratinib	2	0.258	-6.041	N/A	N/A	N/A	-1.512	N/A	N/A
STAT1/3 DIMER (complex)	2	0	6.025	N/A	N/A	N/A	1.732	N/A	N/A
STAT1-STAT3 (complex)	2	0	6.025	N/A	N/A	N/A	1.732	N/A	N/A
SIF (complex)	2	0	6.025	N/A	N/A	N/A	1.732	N/A	N/A
tretinoin	1	N/A	5.078	2.677	N/A	N/A	N/A	N/A	N/A
NFKB1-RELA (complex)	2	-2.266	5.444	N/A	N/A	N/A	N/A	N/A	N/A
maraviroc	3	N/A	N/A	N/A	N/A	N/A	N/A	N/A	-7.66
HISTONE H4 (family)	2	N/A	N/A	N/A	5.307	N/A	2.287	N/A	N/A
3D185	3	N/A	N/A	N/A	N/A	-7.508	N/A	N/A	N/A
AMBRA1	2	N/A	N/A	N/A	N/A	-7.416	N/A	N/A	N/A
BET (family)	2	0.836	5.765	N/A	N/A	N/A	0.811	N/A	N/A
SHOX2	3	N/A	2.294	N/A	N/A	N/A	N/A	N/A	5.108
SERPING1	3	N/A	N/A	-5.657	N/A	N/A	-1.697	N/A	N/A
sorafenib analog BB2	3	N/A	N/A	N/A	N/A	N/A	N/A	N/A	-7.286
sorafenib analog BB9	3	N/A	N/A	N/A	N/A	N/A	N/A	N/A	-7.286
sorafenib analog BB5	3	N/A	N/A	N/A	N/A	N/A	N/A	N/A	-7.286
sorafenib analog BB3	3	N/A	N/A	N/A	N/A	N/A	N/A	N/A	-7.286
LHPP	2	N/A	-5.83	-1.434	N/A	N/A	N/A	N/A	N/A
procaine	3	N/A	N/A	N/A	N/A	-7.174	N/A	N/A	N/A
PEX5L	3	N/A	N/A	N/A	N/A	N/A	N/A	N/A	-7.125
MAVS	2	-1.618	N/A	N/A	5.401	N/A	N/A	N/A	N/A
GLIPR1	2	N/A	N/A	N/A	N/A	6.949	N/A	N/A	N/A
4-methylnitrosoamino-1-(3-pyridinyl)-1-butanone	2	N/A	N/A	N/A	N/A	N/A	N/A	N/A	6.949
HAVCR1	2	1.516	5.396	N/A	N/A	N/A	N/A	N/A	N/A
TMUB1	3	N/A	N/A	N/A	N/A	-6.845	N/A	N/A	N/A
SEMG2	3	N/A	1.342	N/A	5.188	N/A	0.256	N/A	N/A
FXR/RXRα/FXR LIGAND/RETINOIC ACID (complex)	2	N/A	5.016	1.746	N/A	N/A	N/A	N/A	N/A
temocapril	3	N/A	N/A	N/A	N/A	-6.741	N/A	N/A	N/A
beta-hydroxy simvastatin acid	3	N/A	N/A	N/A	N/A	N/A	N/A	N/A	-6.713
ADAMTS5	3	-0.256	6.41	N/A	N/A	N/A	N/A	N/A	N/A
carbon tetrachloride	2	0.773	N/A	5.83	N/A	N/A	N/A	N/A	N/A
ST6GAL1	2	N/A	6.593	N/A	N/A	N/A	N/A	N/A	N/A
NOD2	2	-0.931	N/A	N/A	5.601	N/A	N/A	N/A	N/A
n5-(1-iminoethyl)-l-ornithine	3	N/A	N/A	N/A	N/A	-6.517	N/A	N/A	N/A
LBP	2	N/A	N/A	N/A	6.205	N/A	N/A	N/A	N/A
CpG ODN 1668	2	-0.911	N/A	N/A	5.244	N/A	N/A	N/A	N/A
RFC4	3	0.755	N/A	5.374	N/A	N/A	N/A	N/A	N/A
Y 27632	2	N/A	N/A	N/A	N/A	-6.103	N/A	N/A	N/A
THBS1	2	N/A	N/A	N/A	N/A	N/A	N/A	6.045	N/A
S-methylthiocitrulline	3	N/A	N/A	N/A	N/A	-6.008	N/A	N/A	N/A
GABA	1	N/A	N/A	N/A	N/A	-5.908	N/A	N/A	N/A
NEK6	2	0.621	5.27	N/A	N/A	N/A	N/A	N/A	N/A
auranofin	2	N/A	-5.874	N/A	N/A	N/A	N/A	N/A	N/A
linifanib	3	0	N/A	-5.815	N/A	N/A	N/A	N/A	N/A
mevalonic acid	2	N/A	N/A	N/A	N/A	N/A	N/A	N/A	5.792
MICAL1	3	N/A	N/A	N/A	N/A	N/A	N/A	N/A	-5.717
TRIM28	2	N/A	N/A	N/A	N/A	N/A	N/A	N/A	-5.686
molibresib	3	N/A	-5.666	N/A	N/A	N/A	N/A	N/A	N/A
JINK1/2 (family)	2	N/A	N/A	5.663	N/A	N/A	N/A	N/A	N/A
VGLL4	3	N/A	N/A	N/A	N/A	N/A	N/A	5.62	N/A
CCT239065	3	N/A	N/A	N/A	N/A	-5.614	N/A	N/A	N/A
azithromycin	2	N/A	-5.578	N/A	N/A	N/A	N/A	N/A	N/A
RET	2	N/A	N/A	5.561	N/A	N/A	N/A	N/A	N/A
MMP14	2	N/A	N/A	N/A	N/A	N/A	N/A	5.558	N/A
15-LOX (family)	2	0.147	N/A	N/A	N/A	N/A	N/A	5.389	N/A
HDAC2	2	N/A	5.491	N/A	N/A	N/A	N/A	N/A	N/A
GATAD2A	3	N/A	N/A	N/A	N/A	5.381	N/A	N/A	N/A
FYN	2	N/A	N/A	N/A	N/A	5.381	N/A	N/A	N/A
POLI	2	0.253	-5.127	N/A	N/A	N/A	N/A	N/A	N/A
MAP2K7	2	N/A	N/A	N/A	5.371	N/A	N/A	N/A	N/A
parmodulin 2	3	N/A	N/A	N/A	N/A	N/A	N/A	N/A	-5.328
PTPRM	3	N/A	N/A	N/A	N/A	N/A	N/A	N/A	-5.322
ARF6	2	N/A	N/A	N/A	5.307	N/A	N/A	N/A	N/A
IL13RA1	2	0.161	5.145	N/A	N/A	N/A	N/A	N/A	N/A
Ifna4	3	N/A	N/A	N/A	5.304	N/A	N/A	N/A	N/A
RIPK1	2	N/A	N/A	N/A	5.293	N/A	N/A	N/A	N/A
THROMBOSPONDIN (family)	2	N/A	N/A	5.154	N/A	N/A	-0.126	N/A	N/A
nomifensine	3	N/A	N/A	N/A	N/A	N/A	N/A	N/A	-5.249
MIA-602	3	N/A	N/A	N/A	N/A	N/A	N/A	N/A	-5.209
CYD0618	3	N/A	N/A	N/A	N/A	-5.178	N/A	N/A	N/A
S3I-1757	3	N/A	N/A	N/A	N/A	-5.178	N/A	N/A	N/A
PYCR1	3	N/A	N/A	N/A	N/A	5.178	N/A	N/A	N/A
Ro41-5253	2	N/A	-5.166	N/A	N/A	N/A	N/A	N/A	N/A
CYTH1	3	N/A	N/A	N/A	N/A	N/A	N/A	5.15	N/A
AZD1390	3	N/A	N/A	N/A	-5.08	N/A	N/A	N/A	N/A
zalcitabine	3	N/A	5.066	N/A	N/A	N/A	N/A	N/A	N/A
L-homocysteic acid	3	N/A	N/A	N/A	N/A	N/A	N/A	N/A	5.047
CCL3L1	3	N/A	N/A	N/A	5.046	N/A	N/A	N/A	N/A
TLR1	2	N/A	N/A	N/A	5.028	N/A	N/A	N/A	N/A
MUC20	2	N/A	5	N/A	N/A	N/A	N/A	N/A	N/A
