# Supplementary material for: Big data analytics and scRNA-seq in human aortic aneurysms and dissections: role of endothelial MerTK
Source: Theranostics. 2025 Jan 1;15(1):202–15. doi: 10.7150/thno.103851 (PMC11667232; doi:10.7150/thno.103851)
Supplement: Supplementary file 1 — Supplementary information. [file thnov15p0202s1.zip › 5-Comparision analysis/Upstream analysis-Causal networks (z-3)-comparision in EC 8 groups.xls]

## Sheet: Sheet0
© 2000-2024 QIAGEN. All rights reserved.
Causal Networks	Depth	100- aortic aneurysm [ascending aorta] NA 22082	106- aortic aneurysm [ascending aorta] NA 22088	104- aortic aneurysm [ascending aorta] NA 22086	101- aortic aneurysm [ascending aorta] NA 22083	103- aortic aneurysm [ascending aorta] NA 22085	102- aortic aneurysm [ascending aorta] NA 22084	105- aortic aneurysm [ascending aorta] NA 22087	107- aortic aneurysm [ascending aorta] NA 22089
axitinib	2	-1.474	-6.539	-6.69	-5.16	-4.167	-1.863	-6.316	-4.902
VEGF (family)	1	2.309	5.672	6.417	5.362	3.623	2.4	5.435	4.396
pazopanib	2	N/A	-5.313	-5.542	-4.218	-4.326	-1.744	-6.98	-4.767
STAT1/3/5 DIMER (complex)	2	0.31	6.083	3.737	3.405	4.346	1.994	6.029	3.873
IL21	2	-1.083	7.19	4.765	5.53	N/A	3.486	5.622	N/A
STAT1,3,5 dimer:SOCS3 gene	2	0.32	5.706	3.478	3.189	4.16	1.849	5.456	3.307
IL31	2	0.74	5.455	5.207	4.355	5.065	N/A	6.261	N/A
aspirin	1	-2.1	-4.323	-4.341	-4.111	-3.781	-4.333	N/A	-3.893
STAT (family)	2	0.491	6.373	3.52	3.897	N/A	1.664	6.389	4.41
ODN1411	3	2.278	-6.649	-5.223	-5.431	N/A	-3.464	-3.692	N/A
TLR9	2	-2.072	6.3	4.458	5.002	1.981	3.256	3.4	N/A
LARP1	1	N/A	N/A	N/A	N/A	-8.721	N/A	-8.663	-8.944
INPP5F	3	-0.42	-6.286	-3.437	-3.813	N/A	-1.732	-6.296	-4.323
LTBR	2	-3.516	5.814	3.739	4.378	1.382	2.133	3.415	1.845
APOC1	2	-2.895	7.21	3.9	4.275	3.258	1.551	3.002	N/A
LIFR	2	-0.314	6.333	2.887	2.959	3.712	2.197	4.769	2.894
IL21R	2	0.723	5.004	3.845	3.258	3.969	N/A	5.14	3.772
LH (complex)	2	0.62	4.702	4.075	3.143	N/A	N/A	6.841	6.234
CCL5	2	-0.355	6.599	5.858	4.884	N/A	3.418	4.426	N/A
3,5-dihydroxyphenylglycine	1	N/A	N/A	N/A	N/A	8.25	N/A	8.426	8.544
IL4R	2	-0.401	N/A	N/A	N/A	9.015	N/A	8.118	7.512
polymyxin B	2	2.96	-6.67	-3.913	-4.465	-2.192	-2.433	-2.357	N/A
STAP2	2	0.064	6.593	5.055	4.762	N/A	3.191	5.259	N/A
MLXIPL	1	N/A	N/A	N/A	N/A	8.25	N/A	8.066	8.485
hexadimethrine bromide	3	N/A	-6.554	-5.288	-5.431	N/A	-3.592	-3.759	N/A
CYP2B6	3	N/A	N/A	N/A	N/A	8.858	N/A	8.135	7.443
IGE (complex)	2	-1.104	5.135	5.422	3.836	2.069	3.022	3.773	N/A
STAT DIMER (complex)	2	0.141	6.146	3.553	3.618	N/A	1.315	5.683	3.9
CpG ODN 2006	2	-0.712	5.634	5.333	4.928	N/A	2.394	5.306	N/A
RRAS2	2	0.453	5	4.696	3.976	3.048	2.018	5.009	N/A
HCK	2	1.611	5.198	5.75	4.554	N/A	2.062	4.757	N/A
IL3RA	2	-0.399	4.802	3.801	3.786	1.772	0.818	5.46	3.051
ALOX5	2	N/A	N/A	N/A	N/A	7.924	N/A	8.456	7.488
E. coli B5 lipopolysaccharide	2	-0.519	6.475	5.379	5.135	N/A	2.744	3.57	N/A
EPOR	2	-0.891	5.344	4.021	2.843	3.192	2.144	5.339	N/A
GCSF RECEPTOR (complex)	2	-0.851	5.062	3.359	3.043	2.658	1.794	4.308	2.592
IFITM3	1	-1.512	-3.545	-3.53	-3.838	-2.357	-3.128	-3.153	-2.6
RAC (family)	2	N/A	N/A	N/A	N/A	8.54	N/A	7.477	7.508
RICTOR	1	N/A	N/A	N/A	N/A	-8.607	N/A	-6.893	-7.95
IL3R (complex)	2	-0.074	4.868	3.415	3.683	1.994	2.317	4.243	2.848
zeaxanthin dipalmitate	3	N/A	-3.236	-3.215	N/A	-5.671	N/A	-5.381	-5.885
monophosphoryl lipid A	2	-2.475	6.203	3.996	5.47	3.098	1.945	N/A	N/A
filgrastim	3	2.724	2.848	4.253	2.317	2.095	0.31	4.446	4.053
ERG	2	N/A	N/A	1.764	0.951	8.082	N/A	5.518	6.527
STAT3/5 (family)	2	0.407	4.385	3.508	2.218	3.657	N/A	5.199	3.392
TYK2	2	-0.889	6.986	4.082	5.259	3.273	2.187	N/A	N/A
MYC gene:STAT3:CEBPB	2	N/A	N/A	N/A	N/A	8.744	N/A	6.902	7.008
EBI3	2	-1.375	6.054	3.13	4.824	N/A	2.029	5.092	N/A
RRAS2	1	1.183	4.111	4.439	4.218	1.671	2.466	4.271	N/A
ST1926	1	N/A	N/A	N/A	N/A	-7.714	N/A	-7.276	-7.344
FGFR1	2	N/A	N/A	N/A	N/A	7.807	N/A	7.071	7.335
GLI1	1	-2.592	-3.212	-2.712	-2.964	-3.2	-2.065	-2.869	-2.557
sirolimus	1	N/A	N/A	N/A	N/A	-7.955	N/A	-7.066	-7.132
JAB-8263	3	N/A	N/A	N/A	N/A	-8.517	N/A	-6.475	-7.146
CMA1	2	0.192	N/A	4.846	4.501	3.702	N/A	5.601	3.281
RADIL	2	0.724	4.233	3.13	3.857	N/A	1.335	4.717	4.082
ASNS	3	-0.857	-4.849	-4.311	-4.004	N/A	N/A	-3.922	-4.041
PAK2	2	N/A	N/A	N/A	N/A	9.285	N/A	5.954	6.646
SAPK (family)	2	0.864	4.779	4.346	3.932	N/A	N/A	3.961	3.964
selenium	2	-0.661	-6.612	-5.618	-5.858	N/A	-3.024	N/A	N/A
MYOF	3	1.31	5.628	6.58	5.06	N/A	3.175	N/A	N/A
NUCLEAR FACTOR 1 (family)	2	0.384	3.586	4.131	4.158	2.449	2.032	4.993	N/A
RRAS2	3	1.321	6.526	6.203	5.291	N/A	2.39	N/A	N/A
CCL21	2	1.064	5.97	5.605	5.332	N/A	3.579	N/A	N/A
1-octanol	3	N/A	N/A	N/A	N/A	-8.382	N/A	-5.955	-7.14
anlotinib	3	-1.37	-5.498	-6.453	-4.933	N/A	-3.175	N/A	N/A
KDR	2	1.315	5.521	6.479	4.953	N/A	3.118	N/A	N/A
SPP1	2	0.318	5.643	6.128	5.561	N/A	3.732	N/A	N/A
PVT1	2	N/A	N/A	N/A	N/A	8.367	N/A	6.724	6.254
VEGFA	2	N/A	6.028	6.696	6.156	N/A	2.459	N/A	N/A
PROTEASE (family)	2	-1.54	5.43	3.487	2.507	1.221	1.182	3.911	1.935
LAMTOR5	2	N/A	N/A	N/A	N/A	7.802	N/A	7.112	6.238
IL-27 (complex)	2	-0.566	5.564	3.845	4.568	N/A	1.301	5.245	N/A
IKBKG	2	-0.689	5.066	5.856	6.172	N/A	3.255	N/A	N/A
hexachlorobenzene	2	-0.767	2.74	3.052	2.506	3.488	1.612	3.647	3.145
OSM	2	-1.394	7.603	4.562	4.36	N/A	2.949	N/A	N/A
NFE2L2 gene:MYC	2	N/A	N/A	N/A	N/A	9.159	N/A	4.901	6.786
CARD9	2	-1.638	4.559	4.627	3.81	1.869	N/A	4.309	N/A
phenylbutazone	1	0.943	0.853	3.3	2.84	3.9	1.706	4.025	3.13
N-arachidonoyl-dopamine	2	1.697	-5.59	-3.503	-4.295	N/A	-2.751	N/A	-2.828
IKZF1	1	-2.138	-3.464	-4.636	-4.811	N/A	-2.236	N/A	-3.355
CTDSP1	2	N/A	N/A	N/A	N/A	-8.695	N/A	-5.344	-6.518
CpG oligonucleotide	2	-1.011	5.945	5.093	5.488	N/A	3.012	N/A	N/A
PDPK1	2	N/A	N/A	N/A	N/A	7.833	N/A	6.476	6.23
Gm13288 (includes others)	2	-1.213	6.688	2.959	4.314	2.969	2.396	N/A	N/A
IRF2BP2	3	N/A	5.615	6.986	5.84	N/A	2.061	N/A	N/A
BRD4	2	N/A	N/A	N/A	N/A	8.361	N/A	5.264	6.742
IL11RA	2	1.315	N/A	N/A	6.649	5.329	N/A	7.06	N/A
TGFB1	1	1.187	0.962	5.509	4.808	4.128	-0.065	N/A	3.659
PDCL3	3	N/A	5.575	6.53	5.006	N/A	3.175	N/A	N/A
bivalirudin	2	-0.843	-3.038	-5.367	-3.623	-1.78	-0.688	N/A	-4.837
CD 437	1	N/A	N/A	N/A	N/A	-6.915	N/A	-6.765	-6.475
ACTL6A	2	N/A	N/A	N/A	N/A	8.031	N/A	5.605	6.462
puromycin aminonucleoside	2	-0.562	5.356	5.212	5.811	N/A	3.138	N/A	N/A
FBXL14	2	N/A	N/A	N/A	N/A	-8.695	N/A	-5.091	-6.235
CSF2 RECEPTOR (complex)	2	N/A	N/A	N/A	N/A	8.093	N/A	5.742	6.07
SIGLEC7	3	N/A	N/A	-5.324	-4.518	-4.503	N/A	N/A	-5.558
LH (complex)	1	N/A	N/A	N/A	N/A	6.476	N/A	6.582	6.794
MALT1	2	-0.953	5.6	4.406	3.373	N/A	2.837	2.668	N/A
CLEC7A	2	-0.674	6.07	5.117	5.742	N/A	2.2	N/A	N/A
SSTR5	2	0.367	2.945	3.302	3.048	2.188	0.674	4.33	2.941
MAZ	2	-0.087	4.636	3.942	3.104	2.245	N/A	4.08	1.628
AURKA	2	N/A	N/A	N/A	N/A	8.625	N/A	5.099	5.871
triamterene	1	0.209	1.225	3.578	2.357	3.71	1.706	3.674	3.128
TLR3	2	-1.671	5.933	5.575	6.404	N/A	N/A	N/A	N/A
ACSL4	2	N/A	N/A	N/A	N/A	-7.723	N/A	-5.213	-6.582
diethylnitrosamine	2	-0.718	5.884	3.036	2.346	N/A	3.394	4.124	N/A
PDCD1	2	1.34	-5.93	-3.128	-5.137	N/A	-3.938	N/A	N/A
CISH	2	1.536	-4.576	-2.523	-2.771	-3.345	-1.97	N/A	-2.751
IFNG	1	-2.793	6.559	N/A	3.762	2.123	2.4	N/A	1.714
9,10-dimethyl-1,2-benzanthracene	2	-1.569	6.295	4.518	3.533	N/A	3.383	N/A	N/A
DLX2	3	N/A	N/A	-4.712	-6.552	-3.937	-3.92	N/A	N/A
TRPS1	2	-0.788	-1.023	-5.22	-4.648	-4.022	0.195	N/A	-3.221
SRF/ELK1 (complex)	2	4.041	2.023	N/A	4.323	N/A	0.272	4.217	4.221
WLS	2	1.964	2.985	2.837	3.674	N/A	0.784	3.71	3.13
mir-203 (includes others)	2	-0.161	-6.5	-4.63	-5.529	N/A	-2.246	N/A	N/A
cyn BG60 protein	2	-0.213	3.491	3.579	3.534	3.048	0.346	4.851	N/A
leukotriene D4	1	0.186	4.271	2.502	2.887	2.041	1.225	4.379	1.569
TLR7	2	-0.875	7.35	5.175	5.646	N/A	N/A	N/A	N/A
5-hydroxytryptamine	2	-2.025	4.284	4.378	4.556	N/A	3.79	N/A	N/A
IL27	2	N/A	6.775	3.666	5.605	N/A	2.974	N/A	N/A
platelet activating factor	2	-0.289	4.645	6.047	3.641	2.668	1.706	N/A	N/A
EHMT2	3	-1.374	N/A	-4.535	-3.634	N/A	0.286	-5.338	-3.818
JAK1/2 (family)	2	-0.394	6.561	4.098	4.969	N/A	2.937	N/A	N/A
FGF1	2	N/A	4.811	6.351	5.06	N/A	2.725	N/A	N/A
Meg3	2	N/A	N/A	N/A	N/A	-8.193	N/A	-4.848	-5.857
FOXD1	2	N/A	N/A	-4.729	-6.575	-3.881	-3.692	N/A	N/A
PRKCE	2	0.223	4.818	6.86	5.192	N/A	1.715	N/A	N/A
CENPJ	2	-1.313	6.757	4.269	4.036	N/A	2.417	N/A	N/A
etalocib	3	0.438	-3.399	-5.361	-3.841	-0.809	-0.935	-3.946	N/A
TAF15	2	0.087	3.208	3.545	3.545	N/A	0.763	3.919	3.646
E. coli serotype 0127B8 lipopolysaccharide	2	N/A	6.857	4.585	4.062	N/A	3.206	N/A	N/A
FAP	2	0.954	5.182	4.496	4.045	N/A	0.77	N/A	3.22
TRIM45	3	0.243	-4.757	-3.556	-4.593	N/A	-2.058	-3.434	N/A
FOXJ1	2	N/A	N/A	-4.608	-6.457	-3.825	-3.692	N/A	N/A
resiniferatoxin	2	0.48	-6.066	-3.845	-5.137	N/A	-3.035	N/A	N/A
(Z,E)-5-(4-ethylbenzylidine)-2-thioxothiazolidin-4-one	2	N/A	N/A	N/A	N/A	-8.143	N/A	-4.668	-5.744
FBXL16	2	N/A	N/A	N/A	N/A	8.143	N/A	4.668	5.744
CCDC65	2	N/A	N/A	N/A	N/A	-8.143	N/A	-4.668	-5.744
PUF60	2	N/A	N/A	N/A	N/A	-8.143	N/A	-4.668	-5.657
indoximod	3	-0.235	-6.29	-4.532	-5.212	N/A	-2.152	N/A	N/A
MAP3K12	2	N/A	N/A	N/A	N/A	7.359	N/A	5.936	5.121
MYC	1	N/A	N/A	N/A	N/A	8.092	N/A	4.607	5.687
bisindolylmaleimide I	2	-0.803	-4.334	-5.815	-4.696	N/A	-2.704	N/A	N/A
Prl3d1 (includes others)	2	0.607	5.225	4.235	3.45	N/A	N/A	4.822	N/A
FBXO32	2	N/A	N/A	N/A	N/A	-7.434	N/A	-5.461	-5.439
IL23 (complex)	2	-1.97	5.307	2.484	3.159	N/A	1.672	3.733	N/A
galactosylceramide-alpha	2	N/A	N/A	4.122	N/A	4.596	N/A	5.026	4.535
SORL1	2	0.791	3.868	3.93	5	N/A	0.084	4.599	N/A
EPHB4	3	N/A	2.502	N/A	N/A	5.541	N/A	4.802	5.425
TNFRSF14	2	-0.52	6.384	4.902	4.217	N/A	2.227	N/A	N/A
FGF21	2	1.242	N/A	4.414	3.446	N/A	-0.216	5.22	3.695
PIAS4	2	N/A	-5.475	-4.707	-5.757	N/A	-2.277	N/A	N/A
IFNL1	2	N/A	6.452	3.939	4.986	N/A	2.817	N/A	N/A
PDGF-BB (complex)	2	0.918	5.667	5.143	4.473	N/A	1.992	N/A	N/A
RASA3	2	N/A	4.012	4.218	4.003	1.826	N/A	4.131	N/A
acacetin	2	N/A	-5.898	-4.892	-4.619	N/A	-2.75	N/A	N/A
IFNLR1	2	0	6.718	3.803	5.112	N/A	2.496	N/A	N/A
Z363	2	N/A	N/A	N/A	N/A	8	N/A	4.522	5.6
sepantronium	2	N/A	N/A	N/A	N/A	-7.829	N/A	-4.643	-5.629
E. coli B4 lipopolysaccharide	2	0.057	4.287	5.005	5.163	N/A	3.517	N/A	N/A
TWIST2	3	N/A	2.599	N/A	N/A	5.368	N/A	4.835	5.196
PTPRT	3	N/A	-2.502	N/A	N/A	-5.28	N/A	-4.848	-5.354
PG3-Oc	2	N/A	N/A	N/A	N/A	-7.817	N/A	-4.643	-5.514
TNFAIP8	2	-0.073	-4.812	-4.538	-3.946	N/A	N/A	-4.603	N/A
SREBP1A,2:NF-Y:HMGCR gene	3	N/A	N/A	N/A	N/A	7.815	N/A	5.065	5.079
MRTFB	1	2.828	-1.206	4.536	4.131	N/A	-1.313	3.922	N/A
COLLAGEN ALPHA1 (family)	2	0.57	5.01	4.333	3.235	N/A	N/A	4.787	N/A
IFNA4	2	-0.995	5.16	2.982	2.612	N/A	1.055	5.092	N/A
INSIG2	3	N/A	N/A	N/A	N/A	-7.625	N/A	-4.355	-5.908
ZNF32	3	N/A	2.447	N/A	N/A	5.28	N/A	4.848	5.31
AP2 (family)	2	N/A	N/A	N/A	N/A	-7.403	N/A	-5.055	-5.4
IL10RB	2	0.507	6.441	4.165	4.959	N/A	1.782	N/A	N/A
Usp17la (includes others)	2	-1.333	3.803	3.156	3.157	2.72	N/A	N/A	3.637
NVP-BHG712	3	N/A	-2.44	N/A	N/A	-5.266	N/A	-4.79	-5.297
lucitanib	2	N/A	N/A	-3.75	-2.794	-2.994	N/A	-4.106	-4.064
RAD21	2	N/A	N/A	N/A	N/A	7.829	N/A	4.559	5.286
STAT3	2	N/A	2.404	N/A	N/A	5.236	N/A	4.757	5.266
TOLLIP	2	0.75	-2.722	-5.226	-3.881	-1.103	-1.75	N/A	-2.227
G PROTEIN ALPHA I (family)	1	N/A	3.13	2.982	3.838	N/A	0.816	3.9	2.982
MRS2211	3	N/A	-2.349	N/A	N/A	-5.178	N/A	-4.802	-5.31
P2RY13	3	N/A	2.349	N/A	N/A	5.178	N/A	4.802	5.31
F2R	1	2.058	1.768	4.382	2.744	2.043	0.73	N/A	3.9
derazantinib	2	-1.857	-0.457	-3.812	-2.359	-2.082	N/A	-3.479	-3.539
debio 1347	2	-1.857	-0.457	-3.812	-2.359	-2.082	N/A	-3.479	-3.539
pemigatinib	2	-1.857	-0.457	-3.812	-2.359	-2.082	N/A	-3.479	-3.539
tasurgratinib	2	-1.857	-0.457	-3.812	-2.359	-2.082	N/A	-3.479	-3.539
NOTCH1	2	0.757	4.714	5.047	4.289	N/A	2.746	N/A	N/A
sesamin	2	N/A	-4.886	-5.101	-5.078	N/A	-2.48	N/A	N/A
TM4SF5	3	N/A	2.349	N/A	N/A	5.178	N/A	4.802	5.209
NOS2	2	N/A	N/A	N/A	N/A	6.724	N/A	4.615	6.141
FMR1	1	N/A	N/A	N/A	N/A	-5.578	N/A	-5.735	-6.14
EDN1	1	1.443	2.714	4.727	3.086	N/A	1.441	N/A	4
PTGS1	2	-1.323	6.333	2.979	2.927	N/A	N/A	3.846	N/A
IL1B	1	-2.631	4.932	2.345	1.497	0.44	0.993	3.357	1.183
SLPI	2	N/A	-6.835	-3.725	N/A	-2.199	-2.515	-2.092	N/A
LIF	2	N/A	5.792	4.798	4.191	N/A	2.574	N/A	N/A
SOX7	1	2.84	1.941	3.606	3.357	N/A	2.138	N/A	3.464
FARNESYL TRANSFERASE (complex)	2	0.08	3.845	2.708	1.937	N/A	1.794	3.545	3.407
3M-011	3	N/A	5.298	N/A	4.967	N/A	2.733	4.278	N/A
TNFSF11	2	-0.559	4.487	5.737	4.251	N/A	2.199	N/A	N/A
STAT3/STAT3 (complex)	2	N/A	N/A	N/A	N/A	6.986	N/A	5.767	4.468
HISTONE H2B (family)	2	-0.192	3.518	4.745	3.518	1.812	0.588	N/A	2.804
EPAS1	2	N/A	N/A	N/A	N/A	7.096	N/A	4.713	5.335
lucitanib	3	N/A	N/A	N/A	N/A	-9.285	N/A	-7.818	N/A
HGF	1	N/A	5.742	4.919	4.025	N/A	2.393	N/A	N/A
lipopolysaccharide	1	-3.732	N/A	2.759	3.745	2.075	2.191	2.575	N/A
WDR48	2	N/A	N/A	N/A	N/A	7.216	N/A	4.433	5.394
IRF2BP2	2	3.666	N/A	4.472	N/A	4.366	N/A	N/A	4.503
MFAP2	3	N/A	4.647	5.145	4.338	N/A	2.853	N/A	N/A
fenamic acid	1	0.218	1.043	3.441	N/A	4.025	1.706	3.545	2.985
SOX4	1	2.058	N/A	2.535	4.382	4.536	1.177	N/A	2.268
UBE3B	3	N/A	N/A	N/A	N/A	-7.024	N/A	-4.645	-5.267
abrocitinib	3	-0.811	-5.19	-5.578	-5.304	N/A	N/A	N/A	N/A
CD83	3	-0.768	3.3	3.628	3.75	2.496	0.762	N/A	2.177
PPP2CA	2	-0.918	-3.698	-4.822	-4.713	N/A	-2.725	N/A	N/A
4'-chlorodiazepam	3	N/A	N/A	N/A	N/A	-4.792	N/A	-5.733	-6.351
SWI/SNF (complex)	2	0.31	2.518	4.265	4.15	2.043	0	N/A	3.563
SU11333	3	N/A	N/A	N/A	N/A	-4.792	N/A	-5.68	-6.376
VAV1	2	-0.308	2.969	3.835	3.977	N/A	2.354	N/A	3.371
IL1A	2	0	5.185	5.115	4.079	N/A	2.425	N/A	N/A
TAK-779	3	-2.744	N/A	N/A	N/A	N/A	N/A	-7.405	-6.645
BMS-813160	3	-2.744	N/A	N/A	N/A	N/A	N/A	-7.405	-6.645
TRIM21	2	-0.42	-6.431	N/A	-7.077	N/A	-2.837	N/A	N/A
BI8626	3	-0.287	3.4	4.617	3.4	1.688	0.683	N/A	2.68
P2RY11	2	0.338	3.305	3.973	1.732	N/A	0.798	3.2	3.395
PKG (family)	2	N/A	N/A	N/A	N/A	6.101	N/A	5.348	5.27
FBXW7	2	N/A	N/A	N/A	N/A	-6.431	N/A	-4.196	-6.084
sulfatinib	3	N/A	N/A	N/A	N/A	N/A	N/A	-7.673	-9.037
SFK (family)	2	N/A	N/A	N/A	N/A	4.737	N/A	5.628	6.326
G PROTEIN Q (complex)	2	1.947	2.92	3.893	3.888	N/A	1.121	N/A	2.92
CpG ODN 1826	2	-2.99	N/A	3.232	4.697	2.523	1.029	N/A	2.213
TYROBP	2	-1.439	5.573	3.729	3.564	N/A	2.372	N/A	N/A
MK-0812	3	-2.682	N/A	N/A	N/A	N/A	N/A	-7.33	-6.645
allopurinol	1	1.177	0.6	2.985	N/A	4.146	1.225	3.53	2.985
IFNL3	2	N/A	6.054	3.662	4.497	N/A	2.426	N/A	N/A
RPS6KA5	2	0.062	5.468	4.722	3.977	N/A	2.403	N/A	N/A
pterostilbene	2	1.808	-4.9	-3.98	-3.047	N/A	-2.822	N/A	N/A
HU-210	2	N/A	5.101	4.693	4.41	N/A	2.343	N/A	N/A
RHOF	3	0.073	5.157	4.284	4.472	N/A	2.557	N/A	N/A
D609	2	1.25	-5.264	-3.144	-2.854	N/A	-4.022	N/A	N/A
CAMSAP1	2	N/A	N/A	N/A	N/A	7.729	N/A	3.695	5.099
PDGFRA	2	N/A	5.308	4.376	4.066	N/A	2.766	N/A	N/A
KDELR (family)	3	N/A	N/A	N/A	N/A	4.769	N/A	5.513	6.231
sesamol	2	2.638	-5.697	-3.173	-3.564	N/A	-1.439	N/A	N/A
lomustine	1	0	1.225	3.13	N/A	3.771	2.132	3.411	2.837
USP36	2	N/A	N/A	N/A	N/A	7.268	N/A	4.371	4.865
TLR7/8 (family)	2	-0.786	4.665	3.621	2.969	N/A	N/A	4.457	N/A
CIP2A	2	N/A	N/A	N/A	N/A	7.133	N/A	4.005	5.353
IL23A	2	-1.319	4.022	3.174	3.191	N/A	0.697	4.066	N/A
SN-38	2	0.067	5.059	5.143	3.943	N/A	2.243	N/A	N/A
SORL1	1	2.596	1.121	3.656	4.352	N/A	-1.18	N/A	3.536
1'-acetoxychavicol acetate	2	2.286	-4.126	-4.245	-3.981	N/A	-1.791	N/A	N/A
candesartan cilexetil	2	-0.362	-4.756	N/A	-3.611	N/A	-1.106	-4.346	-2.245
L1CAM	2	-1.256	5.233	4.299	3.869	N/A	1.755	N/A	N/A
quercetin-3,4'-dimethyl ether	2	-1.884	5.019	2.819	4.631	N/A	2.041	N/A	N/A
EPO	2	N/A	N/A	N/A	N/A	9.076	N/A	7.29	N/A
ECSIT	2	-2.089	5.174	3.621	4.041	N/A	1.432	N/A	N/A
CIITA	1	-1.732	3.873	N/A	3.162	N/A	3.873	2.714	-1
imiquimod	2	-1.934	3.641	3.979	4.002	N/A	2.794	N/A	N/A
MYCN	1	N/A	N/A	N/A	N/A	6.465	N/A	4.811	5.051
TMEM184A	2	0.659	-4.001	-3.736	-3.962	N/A	-0.718	N/A	-3.235
5-fluorouracil	1	N/A	N/A	N/A	N/A	-6.258	N/A	-5.378	-4.664
BAY 61-3606	2	1.757	-4.064	-4.166	-2.982	N/A	N/A	-3.299	N/A
nexrutine	2	0.967	-6.345	-3.455	-3.508	N/A	-1.992	N/A	N/A
CCL15	2	-0.577	5.404	5.028	3.988	N/A	1.265	N/A	N/A
IL12 RECEPTOR (complex)	2	N/A	6.827	N/A	6.145	N/A	3.288	N/A	N/A
1-alkyl-2-lyso-sn-glycero-3-phosphocholine	3	N/A	N/A	N/A	N/A	8.551	N/A	N/A	7.695
U73122	2	0.476	-4.849	-4.867	-3.652	N/A	-2.395	N/A	N/A
salmonella minnesota R595 lipopolysaccharides	2	-2.132	3.317	4.735	4.414	N/A	1.622	N/A	N/A
MELATONIN RECEPTOR (family)	2	0.447	3.812	2.309	3.244	N/A	1.021	3.43	1.947
USP18	2	1.481	-6.172	N/A	-5.923	N/A	-2.608	N/A	N/A
TGFBI	2	0.529	5.376	4.475	3.886	N/A	1.847	N/A	N/A
JAK inhibitor I	2	1.094	-6.261	-4.253	-4.474	N/A	N/A	N/A	N/A
CLEC11A	2	N/A	5.685	4.608	3.691	N/A	2.09	N/A	N/A
2-amino-4,5,6,7-tetrabromo-1H-benzimidazole	2	0.967	-6.283	-3.382	-3.434	N/A	-1.992	N/A	N/A
Flg	2	0.967	-6.283	-3.382	-3.434	N/A	-1.992	N/A	N/A
CLDN7	2	-2.218	4.233	1.614	N/A	2.565	2.183	3.181	N/A
STAT4	2	N/A	6.589	3.214	N/A	2.794	1.229	N/A	2.126
SD-1008	2	-0.346	-5.014	-4.308	-3.714	N/A	N/A	N/A	-2.55
GAST	2	-0.113	5.15	4.753	3.556	N/A	2.349	N/A	N/A
3D185	2	-0.927	-0.59	-3.727	-2.309	-1.852	N/A	-3.703	-2.774
IL9	2	-1.648	5.485	2.263	1.98	N/A	1.561	2.931	N/A
TAC1	2	-0.652	4.801	4.924	3.341	N/A	2.142	N/A	N/A
IFNL2	2	N/A	5.846	3.513	4.221	N/A	2.218	N/A	N/A
MAP3K20	2	N/A	N/A	N/A	N/A	8.269	N/A	N/A	7.529
TIMP3	2	0.844	-6.701	-3.467	-4.719	N/A	N/A	N/A	N/A
STAT1 DIMER (complex)	2	N/A	N/A	N/A	N/A	-7.353	N/A	-3.266	-5.101
PLAUR	2	-1.109	5.338	4.706	N/A	N/A	2.365	N/A	2.198
IL17A	2	0.554	3.811	6.181	5.047	N/A	0.056	N/A	N/A
WNT3A	2	N/A	4.1	6.162	5.375	N/A	N/A	N/A	N/A
TFCP2L1	3	0.741	3.441	2.661	3.726	N/A	1.087	2.212	1.591
ALPHA CATENIN (family)	1	-0.617	-1.333	-3.413	-3.053	-0.73	-0.16	-3.128	-3.024
peptidoglycan	2	-1.231	4.39	5.356	4.434	N/A	N/A	N/A	N/A
apatinib	2	N/A	-3.919	-4.04	-2.858	N/A	N/A	-4.583	N/A
P85 PIK3R (family)	2	0.442	4.616	4.648	3.156	N/A	2.528	N/A	N/A
CCT239065	2	0.465	-3.299	-2.39	-2.018	-3.371	N/A	-3.841	N/A
IL6ST/IL27RA (complex)	2	N/A	5.975	N/A	3	N/A	3.025	3.384	N/A
SPATA2	2	2.243	-4.411	-3.415	-4.061	N/A	-1.249	N/A	N/A
EDA	2	-1.611	4.535	4.644	4.548	N/A	N/A	N/A	N/A
tosylphenylalanyl chloromethyl ketone	2	0.922	-4.525	-4.041	-3.299	N/A	-2.546	N/A	N/A
dabigatran etexilate	2	-0.843	-3.13	-5.367	-3.623	-1.673	-0.688	N/A	N/A
aprotinin	2	-1.069	N/A	-5.56	-4.885	-3.494	-0.309	N/A	N/A
ACE2	2	0.787	-3.048	-6.047	-4.392	N/A	-1.008	N/A	N/A
KSR1	2	N/A	3.308	4.632	5.137	N/A	2.2	N/A	N/A
Retnla	2	0.309	5.417	4.296	4.069	N/A	1.183	N/A	N/A
ERG	1	1.896	1.897	3.647	3.015	N/A	1.406	N/A	3.363
IMMT	2	2.559	-4.557	-2.102	-1.14	-0.085	-0.641	-3.073	-1.065
acteoside	2	-0.068	-4.341	-5.149	-4.062	N/A	-1.596	N/A	N/A
midostaurin	2	0.523	-4.841	-3.28	-3.133	-1.901	-1.536	N/A	N/A
EWSR1-FLI1	1	-3.13	0.392	-4.025	-3.578	N/A	0.577	-3.5	N/A
AZ-960	2	0.43	-4.828	-3.213	-2.887	-1.555	N/A	N/A	-2.289
LGALS8	2	-1.159	3.834	3.407	4.419	N/A	2.373	N/A	N/A
TNIP1	2	2.54	-5.477	N/A	-4.527	N/A	-2.636	N/A	N/A
TNFSF15	2	0.073	5.372	5.186	4.523	N/A	N/A	N/A	N/A
levonorgestrel	2	-1.372	-2.99	-3.773	-3.261	-3.079	-0.676	N/A	N/A
1-naphthylisothiocyanate	3	N/A	N/A	N/A	N/A	7.232	N/A	N/A	7.914
IL9R	2	-0.833	5.983	2.851	3.413	N/A	2.057	N/A	N/A
SAFB	1	N/A	-2.828	-2.5	-3.357	N/A	-2.673	-3	-0.775
IFITM3	2	-1.414	N/A	-3.157	-3.8	-1.964	N/A	-2.524	-2.268
LY2109761	2	-1.204	-2.303	-5.709	-5.563	N/A	-0.313	N/A	N/A
IMPDH2	2	2.098	-3.415	-3.862	-3.792	-0.914	-1	N/A	N/A
cucurbitacin B	2	-0.38	-3.662	-3.825	-3.266	N/A	N/A	-3.944	N/A
COLLAGENASE (family)	1	-0.471	3.207	2.5	3.207	N/A	1.155	3.464	1.069
TRAF3IP2	2	-1.12	4.447	4.509	4.941	N/A	N/A	N/A	N/A
VIPR1	2	-1.197	6.123	N/A	5.019	N/A	2.652	N/A	N/A
dipyrone	2	1.104	N/A	2.63	2.898	4.106	2.474	N/A	1.778
RBL1	2	N/A	N/A	N/A	N/A	-6.88	N/A	-3.443	-4.642
IL27	1	N/A	6.172	N/A	5.196	N/A	N/A	3.592	N/A
NLRP12	2	2.597	-3.375	-3.812	-3.402	N/A	-0.455	N/A	-1.315
leridistim	3	N/A	4.905	3.812	3.97	N/A	2.256	N/A	N/A
HMGCR gene:EGR2:SREBF2 dimer	3	N/A	N/A	N/A	N/A	6.254	N/A	2.94	5.735
S1PR4	1	1.667	1.508	3.162	3.162	2.828	-0.258	2.333	N/A
BLK	2	-1.64	4.409	4.674	4.151	N/A	N/A	N/A	N/A
ferric chloride	2	0.451	0.953	5.569	4.663	N/A	N/A	N/A	3.236
NSC 172285	2	0.072	-5.898	-1.906	-2.683	N/A	N/A	-4.308	N/A
ponatinib	2	0.389	-4.484	-4.342	-3.429	-2.218	N/A	N/A	N/A
AX15839	3	N/A	N/A	N/A	N/A	-7.872	N/A	N/A	-6.962
XMD 8-92	3	N/A	N/A	N/A	N/A	-7.872	N/A	N/A	-6.962
AX15910	3	N/A	N/A	N/A	N/A	-7.872	N/A	N/A	-6.962
mir-31 (includes others)	2	3.493	-4.969	-2.948	-3.384	N/A	N/A	N/A	N/A
phenacetin	1	N/A	0.535	2.496	1.732	2.887	1.604	3	2.496
TLR2	2	-0.338	N/A	5.687	5.182	N/A	3.521	N/A	N/A
AcPhe(ornithine-Pro-cyclohexylamine-Trp-Arg)	3	N/A	-4.198	-6.15	-4.367	N/A	N/A	N/A	N/A
piperine	2	-0.596	-4.123	-4.019	-3.659	N/A	-2.315	N/A	N/A
MECP2:DLL1 gene	3	1.985	-5.84	N/A	-2.708	N/A	-4.167	N/A	N/A
VTN	2	-0.489	3.383	2.807	2.837	N/A	1.741	3.441	N/A
bosentan	2	0.404	-4.456	-3.958	-4.265	N/A	-1.604	N/A	N/A
cabazitaxel	2	N/A	N/A	N/A	N/A	6.719	N/A	3.446	4.52
SGI 1776	2	N/A	N/A	N/A	N/A	-8.34	N/A	N/A	-6.325
vesnarinone	2	0.961	-3.503	-4.389	-3.357	-0.736	-1.673	N/A	N/A
KMT2A	1	2.84	2.84	2.84	3.207	N/A	N/A	N/A	2.887
PRMT5	2	-0.552	4.353	4.082	3.373	N/A	2.188	N/A	N/A
NOX1	2	-0.514	4.41	4.523	3.515	N/A	1.583	N/A	N/A
DLK1	2	0.569	3.549	3.113	3.876	N/A	3.419	N/A	N/A
steroid	2	N/A	N/A	N/A	N/A	-6.406	N/A	-3.528	-4.59
CLC	2	-0.421	6.666	N/A	4.959	N/A	2.475	N/A	N/A
SKI-G-801	2	N/A	N/A	-4.025	N/A	-2.753	N/A	-4.542	-3.183
IFNLR (complex)	3	N/A	6.87	N/A	5.438	N/A	2.168	N/A	N/A
WP1066	2	0.621	-4.9	-3.667	N/A	-1.673	N/A	-3.61	N/A
procyanidin B2	2	0.31	-5.409	-4.235	-4.513	N/A	N/A	N/A	N/A
acetaldehyde	2	-1.361	2.626	4.975	4.644	N/A	0.857	N/A	N/A
TAT	2	N/A	5.766	3.678	3.564	N/A	1.445	N/A	N/A
butylidenephthalide	2	-1.638	2.138	2.138	2.429	0.949	-0.832	3.28	1.043
HNRNPA1	3	N/A	N/A	N/A	N/A	-7.843	N/A	N/A	-6.597
2-bromoethylamine	1	-0.471	0.229	3.5	N/A	3.357	1.213	3.3	2.357
TNF	1	-3	5.17	2.481	2.593	N/A	1.181	N/A	N/A
TJP1	2	N/A	0.75	2.462	2.286	2.832	-0.258	3	2.832
blinatumomab	3	N/A	N/A	N/A	N/A	8.337	N/A	N/A	6.08
TREM2	2	-1.471	N/A	4.025	4.451	2.129	2.335	N/A	N/A
CRLF1	2	-0.421	6.666	N/A	4.849	N/A	2.475	N/A	N/A
resiquimod	2	-1.2	4.145	4.375	4.68	N/A	N/A	N/A	N/A
BDC-1001	3	N/A	5.188	N/A	4.986	N/A	N/A	4.219	N/A
enpatoran	3	N/A	-5.188	N/A	-4.986	N/A	N/A	-4.219	N/A
NKTR-262	3	N/A	5.188	N/A	4.986	N/A	N/A	4.219	N/A
BDB018	3	N/A	5.188	N/A	4.986	N/A	N/A	4.219	N/A
VHL	2	N/A	N/A	N/A	N/A	-5.064	N/A	-4.206	-5.079
hexachlorobenzene	1	-0.229	0.218	3.357	N/A	3	1.886	3.3	2.357
SC-58125	2	1.817	-5.158	-2.966	-2.957	N/A	-1.439	N/A	N/A
HSPD1	2	N/A	4.941	4.692	4.692	N/A	N/A	N/A	N/A
sphingosylphosphocholine	2	N/A	4.146	4.808	4.061	N/A	1.299	N/A	N/A
CD19	2	N/A	N/A	N/A	N/A	8.231	N/A	N/A	6.074
DOK2	2	-0.625	-4.667	-4.67	-4.342	N/A	N/A	N/A	N/A
actinomycin	3	N/A	N/A	N/A	N/A	5.007	N/A	4.412	4.881
KNG1	2	-0.427	3.657	4.284	3.362	N/A	2.568	N/A	N/A
basic calcium phosphate crystal	2	-1.234	4.167	3.667	3.454	N/A	1.756	N/A	N/A
triptolide	1	-2.03	-4.226	-4.964	N/A	-3.053	N/A	N/A	N/A
acetyl-11-keto-beta-boswellic acid	2	0.658	-4.221	-3.988	-2.692	N/A	-1.025	N/A	-1.687
MRTFA	1	2.535	-1.067	3.286	3.087	N/A	-1.64	2.646	N/A
gentamicin C	1	-0.471	0.218	3	N/A	3.5	1.414	3.13	2.524
ganglioside	2	-1.97	4.935	3.174	3.283	N/A	0.887	N/A	N/A
laminaran	3	-0.798	6.183	5.149	N/A	N/A	2.109	N/A	N/A
ERAP1	2	2.698	-4.835	N/A	-1.414	N/A	-0.907	-3.258	-1.095
IFNA1/IFNA13	2	-0.919	5.251	3.311	3.207	N/A	1.511	N/A	N/A
capsazepine	2	0.988	N/A	-4.446	-5.48	N/A	-3.284	N/A	N/A
miR-199a-5p (and other miRNAs w/seed CCAGUGU)	1	-2.558	-1.091	-3.13	-3.545	N/A	-0.218	-3.638	N/A
polymethacrylic acid	2	-0.688	N/A	3.845	4	N/A	0.739	4.899	N/A
MAPK7	2	N/A	N/A	N/A	N/A	7.638	N/A	N/A	6.503
sappanone A	2	2.249	-3.432	-3.876	-3.591	-0.348	-0.636	N/A	N/A
PPP1R12A	3	0.119	N/A	N/A	N/A	-4.382	0.189	-4.695	-4.713
LPA	2	-1.042	N/A	N/A	-5.314	-3.918	N/A	N/A	-3.823
SDCBP	2	N/A	N/A	5.861	6.332	N/A	1.904	N/A	N/A
methyl-beta-cyclodextrin	2	N/A	-4.067	-3.962	-3.269	N/A	-2.793	N/A	N/A
SYN1	2	0.849	3.015	3.429	2.534	N/A	2.214	N/A	2.03
EZH2	2	-0.48	N/A	N/A	N/A	4.292	-0.255	4.484	4.523
PAK3	2	0.548	3.41	4.557	4.714	N/A	0.801	N/A	N/A
di-2-pyridylketone 4-cyclohexyl-4-methyl-3-thiosemicarbazone	2	-1.901	N/A	-3.517	-3.803	N/A	-1.044	-3.763	N/A
CSF3R	2	0.926	5.127	4.562	3.413	N/A	N/A	N/A	N/A
IMMUNOGLOBULIN (complex)	1	0.889	3.184	-2.494	0.539	1.803	2.535	0.878	1.699
RTN4R	2	0.549	-4.269	-4.368	-3.19	N/A	-1.622	N/A	N/A
TAB3	2	-1.115	4.07	4.217	4.593	N/A	N/A	N/A	N/A
2'3'-cyclic guanosine monophosphate-adenosine monophosphate	2	-2.384	7.119	N/A	N/A	N/A	4.461	N/A	N/A
THPO	2	1.095	N/A	5.857	4.747	N/A	2.264	N/A	N/A
USP29	2	N/A	N/A	N/A	N/A	6.35	N/A	3.627	3.984
VEGF (family)	2	N/A	6.2	N/A	5.272	N/A	2.474	N/A	N/A
betulinic acid	2	N/A	-6.405	-3.336	-4.197	N/A	N/A	N/A	N/A
GIRGL	3	N/A	-2.393	-4.444	-3.212	N/A	-0.332	-3.544	N/A
MYOSIN2 (complex)	3	N/A	N/A	-3.842	-3.224	N/A	-2.356	-4.493	N/A
vitamin E	2	-1.578	-4.005	-2.879	-3.767	N/A	-1.682	N/A	N/A
B4GALNT1	2	1.673	3.515	N/A	1.5	N/A	N/A	3.654	3.543
mir-25 (includes others)	2	1.75	-3.482	-3.877	-3.66	N/A	-1.114	N/A	N/A
thioacetamide	1	-0.174	1.808	3.78	3.272	N/A	1.671	3.157	N/A
U0126	1	N/A	-4.778	-3.451	-3.444	N/A	N/A	N/A	-2.165
miR-183-5p (miRNAs w/seed AUGGCAC)	3	0.974	3.556	4.732	4.572	N/A	N/A	N/A	N/A
LTB	2	-1.863	4.914	N/A	4.811	N/A	2.245	N/A	N/A
USP6	2	-0.895	6.517	N/A	4.004	N/A	2.415	N/A	N/A
xestospongin C	2	2.48	-5.642	N/A	-3.244	N/A	-2.442	N/A	N/A
IL17F DIMER (complex)	3	N/A	N/A	4.621	5.713	1.453	1.985	N/A	N/A
Rhosin	2	N/A	-2.475	-3.922	-3.4	N/A	-0.707	N/A	-3.266
PRRG4	2	N/A	2.475	3.922	3.4	N/A	0.707	N/A	3.266
diacerein	2	0.366	-4.611	-3.928	-3.327	N/A	-1.516	N/A	N/A
EGTA acetoxymethyl ester	2	2.228	-5.344	N/A	-3.712	N/A	-2.46	N/A	N/A
RPS14	2	N/A	N/A	N/A	N/A	-7.97	N/A	N/A	-5.771
GRM (family)	2	-0.931	N/A	4.997	5.382	N/A	2.425	N/A	N/A
alizarin	2	2.292	-4.217	-3.549	-3.66	N/A	N/A	N/A	N/A
LCK	2	N/A	N/A	3.793	3.174	N/A	2.305	4.444	N/A
TNFRSF9	2	-0.645	5.036	4.134	3.898	N/A	N/A	N/A	N/A
Ifi202b	2	N/A	N/A	N/A	N/A	-7.47	N/A	N/A	-6.223
SPHINGOMYELINASE (family)	2	-1.069	4.158	3.704	3.308	N/A	1.445	N/A	N/A
PDGF-BB (complex)	1	N/A	4.013	3.732	1.673	N/A	0.843	3.414	N/A
LY96	2	N/A	N/A	4.063	4.458	N/A	1.944	N/A	3.202
SH3BP2	2	-0.59	4.709	4.03	4.32	N/A	N/A	N/A	N/A
INSIG1	3	N/A	N/A	N/A	N/A	-5.869	N/A	-3.964	-3.811
LTF	2	-0.61	5.203	3.719	4.11	N/A	N/A	N/A	N/A
GAS7	2	N/A	-2.263	-3.922	-3.53	N/A	-0.522	N/A	-3.4
IGFBP2	2	0.555	5.4	4.114	3.542	N/A	N/A	N/A	N/A
calcimycin	2	-0.237	N/A	5.333	5.47	N/A	2.568	N/A	N/A
SRF	1	3.124	0.149	N/A	3.124	N/A	-1.067	2.959	3.182
JTE-013	2	N/A	-4.111	-3.57	-3.928	N/A	-1.995	N/A	N/A
TAC4	2	-1.109	N/A	4.512	4.798	N/A	3.184	N/A	N/A
EGR1 gene:CREB:SRF	2	0.282	1.063	3.181	1.872	N/A	-1.234	2.985	2.985
IL5	2	-0.119	N/A	5.053	N/A	N/A	3.924	4.5	N/A
IRAK4	2	-2.125	4.18	3.687	2.923	N/A	0.668	N/A	N/A
EPHA2	2	N/A	4.012	3.099	2.274	N/A	1.436	N/A	2.761
Salmonella enterica serotype abortus equi lipopolysaccharide	2	-1.741	4.017	3.461	3.207	N/A	1.144	N/A	N/A
tenofovir diphosphate	3	N/A	N/A	N/A	N/A	-7.01	N/A	-2.181	-4.371
entecavir	3	N/A	N/A	N/A	N/A	-7.01	N/A	-2.181	-4.371
PS-1145	2	0.435	-4.575	-4.783	-3.769	N/A	N/A	N/A	N/A
RND3	2	N/A	N/A	N/A	N/A	-7.869	N/A	N/A	-5.685
NVP-TAE684	2	0.418	-5.282	-4.338	-3.509	N/A	N/A	N/A	N/A
tetrandrine	2	2.17	N/A	-3.797	-3.635	N/A	-1.481	N/A	-2.453
DDX3X	2	N/A	N/A	N/A	N/A	3.881	N/A	5.416	4.217
KIF15	2	N/A	2.263	3.922	3.53	N/A	0.522	N/A	3.266
IFNGR2	2	-0.256	6.466	N/A	4.715	N/A	2.06	N/A	N/A
DCD	2	0.243	5.004	4.427	3.817	N/A	N/A	N/A	N/A
BGN	2	-3.179	4.029	2.402	3.093	N/A	0.786	N/A	N/A
Ly6a (includes others)	2	-1.698	-2.324	-3.153	-2.5	N/A	-1.807	N/A	-2
IL20RA	2	-0.246	5.396	3.83	4.004	N/A	N/A	N/A	N/A
IL17F	2	-1.3	3.235	3.712	4.206	N/A	1.022	N/A	N/A
SLC6A1	2	1.281	-4.699	N/A	-4.597	N/A	-2.861	N/A	N/A
FLT3LG	2	N/A	5.16	3.474	2.887	N/A	1.917	N/A	N/A
OLR1	2	-2.263	2.914	4.088	4.168	N/A	N/A	N/A	N/A
OTUD1	2	-0.961	2.443	4.714	4.538	N/A	0.762	N/A	N/A
FGR	2	0.13	3.823	3.459	1.854	0.714	0.757	2.677	N/A
MEST	2	0.747	4.98	3.993	N/A	2.942	0.736	N/A	N/A
mesalamine	2	-0.351	-3.13	-3.113	-2.965	0.776	-1.76	N/A	-1.292
NCF1	2	-2.478	4.308	2.906	3.684	N/A	N/A	N/A	N/A
thioacetamide	2	1.387	3.302	3.8	3.757	N/A	1.129	N/A	N/A
CXCL8	2	-1.013	N/A	4.51	3.483	1.856	2.512	N/A	N/A
PPP2C (family)	2	-0.139	-3.209	-2.421	-2.357	N/A	0.931	-4.284	N/A
VWF	2	N/A	N/A	N/A	N/A	5.573	N/A	4.041	3.724
IFN LAMBDA (family)	3	N/A	N/A	3.462	4.606	N/A	N/A	5.259	N/A
MHC CLASS I (complex)	2	0.168	5.251	3.83	4.025	N/A	N/A	N/A	N/A
zymosan	2	-2.383	2.08	3.147	3.147	-0.571	1.941	N/A	N/A
SERPINE2	2	2.242	-4.756	-3.909	N/A	N/A	-2.352	N/A	N/A
TAB2	2	-1.58	3.923	3.876	3.876	N/A	N/A	N/A	N/A
GCR/GLUCOCORTICOID (complex)	2	-1.776	-3.799	-2.409	-3.101	N/A	-2.165	N/A	N/A
LMO2	3	N/A	N/A	N/A	N/A	-6.708	N/A	-1.97	-4.563
trifluridine	3	N/A	N/A	N/A	N/A	-6.929	N/A	-2.04	-4.26
FGF7	2	N/A	3.538	4.728	4.009	N/A	0.948	N/A	N/A
IFNGR1	2	-1.618	5.277	N/A	3.815	N/A	2.493	N/A	N/A
TSLP	2	0	3.161	2.663	1.286	N/A	N/A	3.528	2.563
vandetanib	2	N/A	-3.429	-3.639	-2.948	N/A	N/A	-3.153	N/A
molybdenum disulfide	1	-4.082	3.307	-2.294	N/A	N/A	3.479	N/A	N/A
SLA	2	0.08	-2.028	-2.307	-1.219	-0.928	0.681	-3.834	-2.074
BAY K8644	2	-0.487	3.094	3.381	2.307	N/A	0.747	3.13	N/A
MECP2	2	1.718	-5.874	-2.629	-2.92	N/A	N/A	N/A	N/A
halothane	2	0.117	-2.91	-3.201	-1.1	N/A	-0.12	-3.098	-2.582
G-ACTIN (family)	2	-2.16	1.571	-2.535	-3.042	N/A	1.697	-2.121	N/A
TIRAP	2	-0.778	2.771	5.101	3.471	N/A	1.004	N/A	N/A
RCN3	1	N/A	N/A	N/A	N/A	4.382	N/A	4.426	4.315
berotralstat	3	N/A	-4.03	-5.313	-3.769	N/A	N/A	N/A	N/A
EGR1 gene:CREB:SRF	3	1.982	2.118	3.015	1.925	N/A	0.334	N/A	3.734
MAGI3	2	N/A	N/A	N/A	N/A	-6.253	N/A	-2.783	-4.07
oxymatrine	2	-0.832	-3.756	-4.218	-2.345	-1.686	0.244	N/A	N/A
FGF19	2	N/A	4.053	4.914	4.094	N/A	N/A	N/A	N/A
GIT1	2	N/A	3.499	3.546	3.547	N/A	2.466	N/A	N/A
TPCA-1	2	-0.078	-3.457	-4.469	-2.939	N/A	-0.333	N/A	-1.781
bevacizumab	2	-1.852	-4.685	N/A	N/A	-4.495	-2.018	N/A	N/A
CG (complex)	1	0.202	4.216	5	3.411	N/A	0.211	N/A	N/A
CCL2	2	0.305	3.219	5.334	3.431	N/A	0.744	N/A	N/A
mtRNase P	1	N/A	3.606	N/A	N/A	3.162	N/A	3.606	-2.646
FABP2	3	N/A	N/A	N/A	N/A	6.677	N/A	N/A	6.325
ellagic acid	2	N/A	N/A	-5.267	-5.353	N/A	-2.365	N/A	N/A
PARP14	2	-1.687	-3.952	-1.746	-3.17	N/A	N/A	N/A	-2.425
ANGPT2	2	0.228	3.958	4.021	3.281	N/A	1.491	N/A	N/A
fenamic acid	2	-0.169	1.414	3.536	2.191	3.9	1.768	N/A	N/A
AHR/RELA/ARYL HYDROCARBON (complex)	2	-1.894	5.843	1.269	1.554	N/A	2.417	N/A	N/A
PIWIL4	1	-0.174	4.596	1.976	1.219	1.826	N/A	3.182	N/A
poly rI:rC-RNA HMW	2	-1.301	2.976	3.592	3.182	N/A	0.462	N/A	1.45
TPG-1 proteoglycan	2	-2.343	3.333	3.382	3.478	N/A	0.418	N/A	N/A
NOTCH3 coactivator complex:PBX1 gene	3	-1.45	3.875	2.909	3.089	0.461	1.167	N/A	N/A
BMP type I receptor kinase inhibitor compound A	3	0.365	-4.196	N/A	-4.04	N/A	-2.525	N/A	-1.818
Mn2+	2	-2.596	4.171	N/A	3.701	N/A	2.475	N/A	N/A
APLN	1	N/A	3.128	2.065	N/A	1.941	2.5	1.807	1.5
salmonella minnesota R595 lipopolysaccharides	1	-3.317	5.014	N/A	3.182	N/A	1.414	N/A	N/A
CD14	2	-2.819	N/A	3	3.383	N/A	1.275	2.424	N/A
formaldehyde	2	-2.469	4.409	2.596	2.506	N/A	0.907	N/A	N/A
TNFSF18	2	-2.387	5.899	N/A	4.597	N/A	N/A	N/A	N/A
FHOD1	2	3.244	N/A	N/A	3.244	N/A	N/A	3.087	3.307
LIF	1	0.649	3.395	1.715	0	3.307	0.174	3.28	-0.354
PDX1	3	N/A	2.744	N/A	N/A	N/A	N/A	4.809	5.313
ELMOD2	3	N/A	N/A	4.501	5.777	N/A	2.577	N/A	N/A
ELMOD1	3	N/A	N/A	4.501	5.777	N/A	2.577	N/A	N/A
OLFM4-RET	2	0.394	4.463	4.409	3.571	N/A	N/A	N/A	N/A
let-7 (includes others)	2	N/A	-4.572	-4.737	N/A	N/A	-1.091	-2.434	N/A
IL1A	1	-0.516	N/A	2.887	2.722	N/A	1.769	4.938	N/A
SOX4	2	N/A	3.47	3.334	4.126	N/A	1.897	N/A	N/A
enoxaparin	2	0.211	-3.395	-4.565	-3.153	-0.384	-1.116	N/A	N/A
PDGFD	2	N/A	4.804	4.513	3.499	N/A	N/A	N/A	N/A
SRC (family)	1	2	N/A	3.5	2.84	N/A	2.138	N/A	2.324
USP3	2	N/A	N/A	N/A	N/A	5.362	N/A	3.488	3.951
poly rI:rC-RNA	2	-2.275	N/A	5.253	5.254	N/A	N/A	N/A	N/A
IDO1	2	-0.447	3.108	3.204	3.556	1.82	0.64	N/A	N/A
GDF2	1	0.87	3.286	3.413	N/A	3.53	1.671	N/A	N/A
CHRNA7	2	N/A	N/A	N/A	N/A	-5.458	N/A	-3.098	-4.212
ELAC2	1	N/A	3.742	N/A	N/A	3.162	N/A	3.742	-2.121
GLI (family)	2	-2.67	-2.014	-3.03	-2.424	N/A	N/A	N/A	-2.619
IKKA/B (family)	2	-2.435	3.384	2.687	3.416	N/A	0.808	N/A	N/A
MASP2	2	-0.106	3.395	4.565	3.153	0.384	1.116	N/A	N/A
CHIR-265	2	N/A	-3.984	-3.712	-3.79	N/A	-1.212	N/A	N/A
PF-4217903	2	1.667	-2.954	-3.204	-3.15	N/A	0	N/A	-1.722
icatibant	2	N/A	N/A	-3.833	-5.22	N/A	-3.639	N/A	N/A
FGFR3	2	N/A	4.673	N/A	5.189	N/A	2.817	N/A	N/A
HAT (complex)	2	-3.093	3.846	2.673	3.065	N/A	N/A	N/A	N/A
PCBP2	3	2.355	-3.888	N/A	-4.148	N/A	N/A	-0.369	1.906
SIRPA	2	0.131	-3.098	-3.81	-1.745	-1.443	0.344	N/A	-2.09
CMTR1	3	N/A	2.502	N/A	N/A	N/A	N/A	4.848	5.31
EDA2R	2	-0.92	2.92	4.9	3.9	N/A	N/A	N/A	N/A
IL6R	2	0.531	N/A	5.573	5.218	N/A	1.315	N/A	N/A
COFILIN (family)	3	N/A	N/A	4.621	4.692	N/A	3.299	N/A	N/A
chondroitin sulfate A	2	3.174	-4.747	N/A	-2.594	N/A	-2.091	N/A	N/A
IL6 RECEPTOR (complex)	2	-0.336	4.631	3.846	3.786	N/A	N/A	N/A	N/A
NC9	2	N/A	-5.27	N/A	-4.061	N/A	-3.266	N/A	N/A
ANXA2/S100A10 (complex)	2	N/A	4.95	N/A	4.49	N/A	N/A	3.138	N/A
brepocitinib	2	N/A	-4.95	N/A	-4.49	N/A	N/A	-3.138	N/A
TEAD (family)	1	2.673	-3.606	-0.277	-1.807	N/A	-3.051	-1.155	N/A
diphenyleneiodonium	2	1.496	-2.932	-3.878	-3.274	N/A	-0.985	N/A	N/A
levothyroxine	2	N/A	2.864	4.053	3.898	N/A	1.75	N/A	N/A
triacsin C	2	N/A	N/A	N/A	N/A	6.408	N/A	N/A	6.156
ACSL3	2	N/A	N/A	N/A	N/A	N/A	N/A	7.333	5.221
miR-145-5p (and other miRNAs w/seed UCCAGUU)	2	N/A	0.874	4.782	3.91	N/A	0.128	N/A	2.836
5-deoxy-rutaecarpine	2	2.271	-3.239	-3.288	-3.381	N/A	-0.333	N/A	N/A
DDR2	2	-1.507	4.5	2.74	3.763	N/A	N/A	N/A	N/A
inosine diphosphate	3	0.394	4.401	3.217	3.284	N/A	1.2	N/A	N/A
SMARCA4	1	0.115	2.357	3.81	3.349	N/A	0.229	N/A	2.626
lenvatinib	2	N/A	-1.585	-3.9	-3.104	N/A	N/A	N/A	-3.885
7(R)-maresin 1	2	1.131	N/A	-4.46	-4.727	N/A	-2.135	N/A	N/A
AP1 (complex)	2	-1.757	4.043	3.033	3.615	N/A	N/A	N/A	N/A
DAP3	1	N/A	3.317	N/A	N/A	3.162	N/A	3.317	-2.646
CD72	2	-0.378	3.669	3.232	N/A	2.265	N/A	2.895	N/A
BAPTA-AM	1	N/A	-2.236	-3.153	-2	0	-0.535	-2.84	-1.604
ESYT2	2	N/A	N/A	-2.945	-3.046	-2.48	-0.132	-3.753	N/A
IL10RA	2	1.114	3.546	4.127	2.907	N/A	-0.658	N/A	N/A
FKBP5	2	-0.081	3.656	2.29	3.687	N/A	2.631	N/A	N/A
LEF1	2	N/A	N/A	N/A	N/A	7.042	N/A	N/A	5.303
PPME1	2	0	2.302	3.368	2.562	N/A	0.889	N/A	3.223
RAB7B	2	N/A	-2.54	-4.409	-4.427	N/A	-0.967	N/A	N/A
orantinib	2	N/A	-3.035	-4.667	-4.635	N/A	N/A	N/A	N/A
N-acetylimidazole	3	N/A	N/A	N/A	N/A	-6.521	N/A	N/A	-5.814
IFNAR2	2	-0.669	6.384	N/A	3.978	N/A	1.289	N/A	N/A
SATB2-AS1	3	N/A	-2.398	N/A	N/A	N/A	N/A	-4.699	-5.209
BOMBESIN (family)	2	1.095	2.164	2.069	N/A	1.166	0.677	1.919	3.2
NPHS2	3	-1.816	3.965	2.961	3.538	N/A	N/A	N/A	N/A
SP600125	1	-0.894	N/A	-4.032	-3.048	N/A	-0.775	N/A	-3.515
CNTF RECEPTOR (complex)	2	N/A	4.491	N/A	4.315	N/A	N/A	3.411	N/A
lisofylline	2	1.411	-2.574	-3.116	-1.414	N/A	0.887	N/A	-2.804
miR-18a-5p (and other miRNAs w/seed AAGGUGC)	3	N/A	2.349	N/A	N/A	N/A	N/A	4.745	5.108
actinonin	1	N/A	-3.317	N/A	N/A	-3.162	N/A	-2.887	2.828
matrine	2	N/A	-4.572	-4.096	-3.523	N/A	N/A	N/A	N/A
KN-62	2	0.066	-4.199	-4.41	-2.405	N/A	-1.104	N/A	N/A
KDM6A	2	0	2.832	2.626	2.774	N/A	0.687	3.244	N/A
dextran sulfate	2	0.069	5.723	1.631	2.668	2.068	N/A	N/A	N/A
IL12 (family)	2	N/A	5.976	2.538	3.631	N/A	N/A	N/A	N/A
CSHL1	2	0.145	5.829	2.287	3.877	N/A	N/A	N/A	N/A
TIAM1	2	0.162	4.906	3.903	3.161	N/A	N/A	N/A	N/A
norquetiapine	3	2.126	-2.209	-2.348	-3.133	N/A	-2.282	N/A	N/A
P70 S6K (family)	2	N/A	N/A	N/A	N/A	6.813	N/A	N/A	5.278
EXEL-8232	2	0.427	-4.9	-3.132	N/A	-1.555	N/A	N/A	-2.069
F3/F7 (complex)	2	-0.11	3.25	4.185	3.01	0.516	0.985	N/A	N/A
ZMIZ1	2	N/A	N/A	N/A	N/A	8.019	N/A	4.025	N/A
5,6,7,8-tetrahydrobiopterin	3	N/A	N/A	N/A	N/A	6.914	N/A	5.128	N/A
TRAPPC9	2	-2.242	4.186	N/A	3.621	N/A	1.98	N/A	N/A
HSPH1	2	-2.242	4.186	N/A	3.621	N/A	1.98	N/A	N/A
Gm45924	2	-2.242	4.186	N/A	3.621	N/A	1.98	N/A	N/A
DVL2	2	1.2	2.363	3.324	2.226	N/A	N/A	2.91	N/A
IKK inhibitor XII	3	N/A	-3.914	-3.243	-3.694	N/A	-0.538	N/A	-0.622
rottlerin	2	0.527	N/A	-5.222	-4.452	N/A	-1.808	N/A	N/A
C5	2	N/A	3.718	4.318	2.818	N/A	1.152	N/A	N/A
MR-409	3	N/A	2.294	N/A	N/A	N/A	N/A	4.596	5.108
2'-fucosyllactose	2	0	3.25	4.7	3.031	N/A	1.006	N/A	N/A
PDGFR (family)	2	N/A	4.454	5.091	N/A	N/A	2.438	N/A	N/A
FGF5	2	N/A	3.835	3.9	2.917	N/A	1.323	N/A	N/A
CD3 (family)	2	0.215	N/A	4.683	5.397	N/A	1.677	N/A	N/A
GW 273629	3	N/A	N/A	N/A	N/A	-6.74	N/A	-5.222	N/A
sapropterin	3	N/A	N/A	N/A	N/A	6.74	N/A	5.222	N/A
L-thiocitrulline	3	N/A	N/A	N/A	N/A	-6.74	N/A	-5.222	N/A
CXCR3	2	-1.308	3.603	2.508	2.369	N/A	2.165	N/A	N/A
noscapine	2	N/A	-3.288	-3.333	-3.476	N/A	-1.846	N/A	N/A
KCNJ2	2	3.153	N/A	3.771	4.123	N/A	0.894	N/A	N/A
lipoteichoic acid	2	-1.664	N/A	4.39	4.315	N/A	1.569	N/A	N/A
P2RY4	2	N/A	1.886	3.441	2.668	N/A	0.943	N/A	3
MAPKAPK2/3 (family)	2	0.962	2	N/A	1.744	N/A	-0.808	3.354	3.055
KN 93	2	0.359	-3.299	-3.87	-3.043	N/A	-1.344	N/A	N/A
CLNK	3	-1.414	N/A	3.816	4.626	N/A	N/A	2.058	N/A
PURA	3	N/A	4.626	4.792	N/A	N/A	N/A	2.495	N/A
mir-146 (includes others)	2	1.313	-5.572	N/A	-5.026	N/A	N/A	N/A	N/A
phenylbutazone	2	0.709	-3.582	-1.796	-3.029	1.628	-1.154	N/A	N/A
TRAF2/TRAF5 (complex)	2	N/A	3.414	2.517	1.576	N/A	1.387	3	N/A
mannan	2	0.535	-3.657	-3.051	-3.481	N/A	-1.166	N/A	N/A
CXCL2	2	-2.244	N/A	3.571	4.333	N/A	1.703	N/A	N/A
tubastatin A	2	0.31	-5.5	N/A	-4.138	N/A	-1.901	N/A	N/A
CRAC CHANNEL (complex)	3	N/A	N/A	4.303	4.916	N/A	2.626	N/A	N/A
IL10R (complex)	2	N/A	4.478	2.049	N/A	3.498	1.818	N/A	N/A
sargramostim	3	N/A	N/A	N/A	N/A	6.134	N/A	N/A	5.691
F2	1	0	3.101	4.52	2.898	0.662	0.64	N/A	N/A
SIN3A:AcK685,Y705,STAT3 dimer:PRDM1 gene	3	0.608	N/A	2.025	N/A	N/A	N/A	4.243	4.944
CSF2RB	2	N/A	4.315	3.852	2.013	N/A	1.633	N/A	N/A
SC75741	2	1.794	-4.234	-2.997	-2.785	N/A	N/A	N/A	N/A
RUNX1-RUNX1T1	2	3.942	-0.422	1.021	0.914	3.109	N/A	0.734	1.633
C1QA	3	-0.905	2.712	2.558	3.109	N/A	0.447	N/A	2.038
IFIH1	2	-1.971	N/A	N/A	5.963	N/A	3.807	N/A	N/A
L2HGDH	3	N/A	N/A	N/A	N/A	-6.67	N/A	N/A	-5.071
plumbagin	2	N/A	-5.539	N/A	-4.518	N/A	-1.671	N/A	N/A
D-pseudoephedrine	2	1.686	-4.427	-2.592	-3.019	N/A	N/A	N/A	N/A
aldesleukin	3	N/A	N/A	2.736	1.936	2.157	0.852	4.036	N/A
CXCL14	2	N/A	N/A	N/A	N/A	5.603	N/A	N/A	6.102
RBPJ	2	-0.29	3.549	0.983	1.949	N/A	1.534	3.011	0.389
zeaxanthin dipalmitate	2	-1.219	-5.545	-4.747	N/A	N/A	-0.192	N/A	N/A
EIF3E	3	N/A	N/A	2.87	N/A	N/A	2.207	3.032	3.59
BQ-788	2	N/A	-4.106	-4.116	-3.455	N/A	N/A	N/A	N/A
NRAS	2	N/A	4.334	3.156	1.718	N/A	2.463	N/A	N/A
SFTPA1	2	0.851	-5.679	N/A	-5.137	N/A	N/A	N/A	N/A
PROZ	2	0.516	-2.449	-3.101	-3.286	-2.03	0.283	N/A	N/A
DRD2	2	-2.134	2.218	2.175	3.021	N/A	2.109	N/A	N/A
SH3BGRL	2	N/A	3.333	3.825	2.92	N/A	1.578	N/A	N/A
GAS6	2	N/A	N/A	4.257	4.027	N/A	3.371	N/A	N/A
CNTF	2	-1.762	4.145	3.639	2.109	N/A	N/A	N/A	N/A
D-2-amino-5-phosphonovaleric acid	3	0.551	-3.183	-3.375	-2.354	N/A	-2.192	N/A	N/A
JAK1	2	0.873	N/A	5.528	5.253	N/A	N/A	N/A	N/A
TRAFD1	2	N/A	-4.401	N/A	-5.196	N/A	-2.043	N/A	N/A
URMC-099	2	1.372	-3.372	-3.712	-3.182	N/A	N/A	N/A	N/A
MMP2	2	N/A	3.659	4.535	2.742	N/A	0.7	N/A	N/A
titanium	2	N/A	3.31	3.308	3.094	N/A	1.923	N/A	N/A
dimethylnitrosamine	2	-0.105	2.982	4.778	3.536	N/A	0.232	N/A	N/A
argatroban	2	-1.599	-1.584	-4.555	-2.178	-1.41	0.302	N/A	N/A
IL17R (complex)	2	-1.697	N/A	4.559	5.367	N/A	N/A	N/A	N/A
miR-125b-5p (and other miRNAs w/seed CCCUGAG)	3	N/A	N/A	N/A	N/A	-5.872	N/A	N/A	-5.743
vadimezan	2	-2.828	3.25	1.809	2.385	N/A	1.327	N/A	N/A
SEMA3E	2	N/A	5.157	3.192	3.231	N/A	N/A	N/A	N/A
PTK7	2	N/A	3.614	3.5	2.882	N/A	1.581	N/A	N/A
NOSTRIN	1	-2	N/A	-3	-2.138	N/A	-1.387	N/A	-3.051
iodide	3	N/A	N/A	N/A	N/A	-6.645	N/A	N/A	-4.918
IL13	1	0.742	2.689	3.108	N/A	1.361	N/A	N/A	3.654
ASPSCR1-TFE3	1	-0.6	3.13	3.128	2.4	N/A	2.294	N/A	N/A
sorafenib analog BB2	2	N/A	-4	-2.63	-1.912	N/A	N/A	-3	N/A
sorafenib analog BB9	2	N/A	-4	-2.63	-1.912	N/A	N/A	-3	N/A
sorafenib analog BB5	2	N/A	-4	-2.63	-1.912	N/A	N/A	-3	N/A
sorafenib analog BB3	2	N/A	-4	-2.63	-1.912	N/A	N/A	-3	N/A
cytidylyl-3'-5'-guanosine	2	-2.091	2.921	3.286	2.636	0.594	N/A	N/A	N/A
KLK4	2	0.213	1.709	3.305	2.849	N/A	0.611	N/A	2.828
succinylacetone	3	0.663	N/A	-3.064	-3.402	-1.664	-0.508	N/A	-2.213
MSR1	2	N/A	-4.568	N/A	-3.523	N/A	-3.405	N/A	N/A
trapidil	2	0.535	-3.328	-2.449	-2.292	N/A	N/A	-2.887	N/A
methimazole	2	0.404	-4.638	-1.706	-3.622	N/A	N/A	N/A	-1.118
CXCL16	2	-2.4	3.389	N/A	3.681	0.758	1.242	N/A	N/A
ALKBH7	1	N/A	3	N/A	N/A	3	N/A	3	-2.449
LGALS9	2	-0.077	5.564	N/A	3.903	N/A	1.901	N/A	N/A
GHR	2	-1.203	6.517	N/A	3.702	N/A	N/A	N/A	N/A
NANOG	2	2.025	N/A	2.866	4.005	N/A	2.525	N/A	N/A
F13A1	3	0.697	2.734	3.457	N/A	N/A	N/A	4.533	N/A
pralsetinib	2	N/A	-1.854	-1.98	-1.854	-0.843	0	-1.709	-3.181
TLR8	2	-0.547	N/A	5.259	5.601	N/A	N/A	N/A	N/A
PPM1L	2	2.254	-3.961	-2.525	-2.66	N/A	N/A	N/A	N/A
IL4, IL13	2	-0.577	N/A	N/A	5.091	3.189	2.54	N/A	N/A
baicalein	2	0.709	-5.663	N/A	-3.101	N/A	-1.923	N/A	N/A
RAS HOMOLOG (family)	2	N/A	2.73	5.126	3.471	N/A	0.06	N/A	N/A
vancomycin	1	N/A	1.697	2.287	1.265	N/A	2.655	3.479	N/A
miR-199a-3p (and other miRNAs w/seed CAGUAGU)	2	-0.612	-3.386	-3.579	-3.491	N/A	-0.311	N/A	N/A
HOXA10	2	0.263	-3.207	-3.159	-2.496	N/A	-1.432	N/A	-0.816
W7	2	N/A	-2.694	-4.196	-2.814	N/A	-0.949	-0.718	N/A
pictilisib	2	-1.336	N/A	-4.876	-4.18	N/A	-0.975	N/A	N/A
IL35 (complex)	2	-0.156	-4.041	-3.662	-3.337	N/A	-0.169	N/A	N/A
API5	2	N/A	2.828	3.816	3.461	N/A	1.247	N/A	N/A
STAT1,3,5 dimer:SOCS1 gene	2	-0.241	N/A	3.307	2.611	N/A	N/A	5.182	N/A
CTF1	2	-0.484	4.693	4.498	N/A	N/A	1.664	N/A	N/A
YOD1	2	2.014	N/A	N/A	-5.235	N/A	-4.085	N/A	N/A
MAP3K3	2	N/A	3.889	3.897	3.528	N/A	N/A	N/A	N/A
acriflavine	3	N/A	1.931	N/A	N/A	4.975	N/A	4.389	N/A
mannose	2	0.949	N/A	-3.094	-4.833	N/A	-2.419	N/A	N/A
miR-9-5p (and other miRNAs w/seed CUUUGGU)	3	N/A	N/A	N/A	N/A	-5.743	N/A	N/A	-5.528
MDK4882	2	2.384	-4.798	-3.029	N/A	N/A	-1.044	N/A	N/A
ADAM12	2	-1.269	3.591	2.711	2.862	N/A	0.808	N/A	N/A
NB-506	2	N/A	N/A	-2.598	N/A	-2.771	-1.604	-4.258	N/A
ACVR2A	2	2.333	0.822	4.596	3.286	N/A	0.169	N/A	N/A
AKIP1	2	-1.324	4.217	2.937	2.724	N/A	N/A	N/A	N/A
DDX3X	1	N/A	N/A	N/A	N/A	3.638	N/A	3.441	4.123
dyngo-4a	2	N/A	-4.456	-4.21	N/A	-2.525	N/A	N/A	N/A
L-TYPE CALCIUM CHANNEL (complex)	2	N/A	3.203	3.5	2.898	N/A	1.581	N/A	N/A
CASP1/CASP5 (complex)	2	N/A	5.251	1.874	N/A	0.43	N/A	3.621	N/A
MIR124 (family)	2	-1.037	-5.456	-4.675	N/A	N/A	N/A	N/A	N/A
KB-R7785	3	1.347	-3.284	-2.945	-2.8	N/A	-0.792	N/A	N/A
ADCY3	3	N/A	3.72	4.595	2.807	N/A	N/A	N/A	N/A
PLCG2	2	-0.195	1.99	4.416	3.608	N/A	0.912	N/A	N/A
USP8-IN-22e	1	N/A	3	N/A	2.646	N/A	2.828	N/A	2.646
IFN ALPHA/BETA (family)	2	N/A	5.073	N/A	4.168	N/A	1.879	N/A	N/A
PRKD2	2	0	3.748	3.004	2.639	N/A	1.728	N/A	N/A
IKK (family)	2	-1.334	3.591	N/A	4.061	N/A	2.115	N/A	N/A
CRY/PERIOD (complex)	3	N/A	N/A	N/A	N/A	-6.77	N/A	N/A	-4.329
ROR1	2	-1.213	N/A	3.357	4.459	N/A	2.057	N/A	N/A
SENP1	2	N/A	N/A	N/A	N/A	6.718	N/A	N/A	4.367
ST14	2	N/A	N/A	5.696	5.367	N/A	N/A	N/A	N/A
TNFAIP8L1	2	1.496	-3.897	-2.852	-2.817	N/A	N/A	N/A	N/A
KCND2	2	0.254	3.877	3.877	3.053	N/A	N/A	N/A	N/A
STAT4 DIMER (complex)	3	N/A	6.119	N/A	N/A	2.829	N/A	N/A	2.1
leukotriene D4	2	-1.173	3.099	3.113	2.867	N/A	0.791	N/A	N/A
CCKBR	2	N/A	4.692	4.077	N/A	N/A	2.271	N/A	N/A
bile acid	2	N/A	2.837	3.671	3.143	N/A	1.368	N/A	N/A
TRPC1	2	-0.895	4.763	N/A	2.274	N/A	N/A	3.068	N/A
CpG ODN 2395	2	-0.318	3.357	3.307	4.015	N/A	N/A	N/A	N/A
UDP-N-acetylglucosamine	3	N/A	2.774	4.867	3.341	N/A	0	N/A	N/A
MDPK67b	3	N/A	N/A	N/A	-6.043	N/A	N/A	-4.933	N/A
ETV6-RUNX1	2	2.341	-3.8	-1.289	-2.622	N/A	-0.923	N/A	N/A
DYNAMIN (family)	2	N/A	2.317	4.472	3.75	N/A	0.435	N/A	N/A
rituximab	2	0.512	-2.574	-4.163	-3.718	N/A	N/A	N/A	N/A
PLCG1	2	N/A	3.166	1.971	2.578	N/A	N/A	3.252	N/A
TRIM45	2	N/A	-4.117	-2.846	N/A	N/A	-1.333	N/A	-2.667
TNFAIP6	2	-0.16	-4.096	-2.46	-2.724	N/A	-1.511	N/A	N/A
iadademstat	2	-0.754	-3.32	-3.862	-2.776	N/A	-0.234	N/A	N/A
KSR2	2	1.532	N/A	-3.469	-4.017	N/A	-1.925	N/A	N/A
SERPINC1	2	-1.264	-1.315	-3.707	-3.086	-0.577	-0.988	N/A	N/A
IL6ST	2	N/A	N/A	2.584	2.701	N/A	1.266	4.376	N/A
PLD1	2	N/A	N/A	5.313	5.6	N/A	N/A	N/A	N/A
CDK19	2	1.687	N/A	3.058	3.43	N/A	-0.251	N/A	2.475
TEAD2	1	2.53	-1.069	3	3	N/A	-1.291	N/A	N/A
compound 5067-0952	2	N/A	-4.069	-3.903	-2.907	N/A	N/A	N/A	N/A
JAK3	2	1.286	2.901	3.502	2.144	N/A	1.042	N/A	N/A
ripretinib	2	N/A	-3.272	-3.128	N/A	-1.342	N/A	-3.13	N/A
bixin	2	2.66	2.209	N/A	2.592	3.394	N/A	N/A	N/A
ANXA5	2	-0.728	-2.425	-4.265	-2.579	N/A	-0.857	N/A	N/A
HOXB4	3	N/A	4.082	3.092	3.674	N/A	N/A	N/A	N/A
1,2-dihydroxy-epoxy-1,2,3,4-tetrahydro-5-methylchrysene	2	-1.393	3.13	3.284	3.035	N/A	N/A	N/A	N/A
KT5720	2	0.832	-3.71	-2.867	-1.828	N/A	-1.605	N/A	N/A
RUNX3:CBFB:RUNX1 gene	2	-3.046	N/A	-3.402	-4.371	N/A	N/A	N/A	N/A
SKLB023	2	1.48	N/A	-3.859	-4.21	N/A	-1.268	N/A	N/A
manumycin A	2	N/A	-3.383	-3.879	-2.843	N/A	-0.707	N/A	N/A
GW 5074	2	0.632	N/A	-4.632	-5.544	N/A	N/A	N/A	N/A
CSDE1/HNRNPD/PABP/PAIP1/SYNCRIP (complex)	3	N/A	1.691	5.265	N/A	3.849	N/A	N/A	N/A
ALOX5	1	1.151	3.286	2.271	2.475	0.557	1.061	N/A	N/A
cinnarizine	3	1.951	-3.385	-2.785	-2.415	N/A	0.264	N/A	N/A
MAP3K14	2	-2.343	2.974	3.267	2.083	N/A	0.133	N/A	N/A
PRSS8	3	N/A	N/A	5.606	5.192	N/A	N/A	N/A	N/A
EFNA3	3	N/A	3.528	2.998	1.904	N/A	N/A	N/A	2.357
CIB1	2	-0.346	3.984	2.074	3.233	N/A	1.136	N/A	N/A
PHA-408	3	1.108	-3.323	-3.212	-2.889	N/A	-0.217	N/A	N/A
NKX3-2	3	-1.108	3.323	3.212	2.889	N/A	0.217	N/A	N/A
miR-100-5p (and other miRNAs w/seed ACCCGUA)	3	N/A	N/A	N/A	N/A	-6.158	N/A	N/A	-4.59
momelotinib	2	-0.262	-5.909	N/A	-4.577	N/A	N/A	N/A	N/A
PTPRQ	3	N/A	-3.79	N/A	-3.336	N/A	-3.618	N/A	N/A
RCAN1	2	0.148	-4.679	-3.525	-2.385	N/A	N/A	N/A	N/A
CD3 (complex)	2	-1.175	N/A	3.215	3.689	2.655	N/A	N/A	N/A
S1PR3	2	N/A	3.681	3.015	2.52	N/A	1.516	N/A	N/A
BW-755C	3	N/A	-3.965	-3.092	-3.674	N/A	N/A	N/A	N/A
BMS-345541	2	-0.097	-1.929	-4.313	-3.752	N/A	-0.64	N/A	N/A
CXCL5	2	-0.292	3.24	3.211	2.813	N/A	1.161	N/A	N/A
HOXB7	2	0	1.499	3.413	3.309	N/A	N/A	N/A	2.496
TRB	2	-1.818	N/A	3.681	3.686	N/A	1.525	N/A	N/A
R 59022	2	0.92	-3.508	-3.453	-2.819	N/A	N/A	N/A	N/A
MAP3K7	2	-0.224	N/A	4.017	4.031	N/A	2.425	N/A	N/A
JMF3086	3	N/A	N/A	N/A	N/A	-6.158	N/A	-4.537	N/A
SU6656	2	N/A	N/A	-3.804	-2.722	N/A	N/A	-4.164	N/A
LHX6	2	-0.362	3.416	3.293	3.317	N/A	0.293	N/A	N/A
SLC2A3	3	N/A	N/A	N/A	N/A	5.324	N/A	N/A	5.354
HTR4	2	-1.424	1.706	2.919	3.007	N/A	-0.325	N/A	1.294
TRIM38	2	0.307	N/A	-5.035	-5.333	N/A	N/A	N/A	N/A
TRAF3IP3	2	-0.526	N/A	4.709	5.417	N/A	N/A	N/A	N/A
Meg3	3	0.988	N/A	N/A	N/A	-4.338	N/A	-2.786	-2.537
SSTR2	1	N/A	-1.826	-3.138	N/A	-2.837	0	-2.837	N/A
DRD1/5 (family)	2	0.714	1.938	1.98	2.214	N/A	-0.302	N/A	3.479
tropisetron	3	1.323	-1.802	-3.007	-3.094	N/A	N/A	N/A	-1.394
vitamin K1	2	-1.545	2.858	3.085	1.748	N/A	N/A	N/A	1.378
fasudil	2	1.552	-4.899	N/A	-3.28	N/A	-0.878	N/A	N/A
ponesimod	3	N/A	3.573	2.899	2.413	N/A	1.719	N/A	N/A
PLA2G2A	2	-1.612	N/A	3.364	3.909	N/A	1.716	N/A	N/A
USP16	2	N/A	5	N/A	3.104	N/A	2.496	N/A	N/A
ASPM	2	N/A	N/A	N/A	N/A	6.173	N/A	N/A	4.427
IKBKB	2	-1.163	3.273	3.162	2.838	N/A	0.163	N/A	N/A
RAF1	1	-0.438	3.202	2.534	1.443	N/A	N/A	2.967	N/A
BCR	2	-1.936	4.061	2.528	2.058	N/A	N/A	N/A	N/A
ICOSLG/LOC102723996	2	-1.423	N/A	3.478	4.427	N/A	1.247	N/A	N/A
SLC30A1	2	-0.556	-4.272	N/A	-2.692	N/A	-3.054	N/A	N/A
ethylenediaminetetraacetic acid	2	1.197	-3.687	-2.095	-2.212	N/A	-1.383	N/A	N/A
PLX 4720	2	0	4.125	1.782	3.182	N/A	1.473	N/A	N/A
MHC/ANTIGEN (complex)	2	N/A	N/A	N/A	N/A	4.106	N/A	3.302	3.15
cardamomin	2	2.132	-3.528	N/A	-3.533	N/A	-1.357	N/A	N/A
TEC/BTK/ITK/TXK/BMX (family)	2	-0.611	N/A	2.469	3.206	1.365	N/A	1.876	1.016
mir-132 (includes others)	2	-0.096	2.915	3.055	1.245	N/A	0.1	3.128	N/A
citralva	2	-0.189	3.055	3.284	2.746	N/A	1.265	N/A	N/A
RAF1	2	1.195	N/A	5.293	4.049	N/A	N/A	N/A	N/A
pasireotide	2	1.54	-2.178	-3.252	-2.828	N/A	0.726	N/A	N/A
atorvastatin	2	N/A	N/A	N/A	N/A	-5.175	N/A	-1.956	-3.384
GRP	2	-0.491	N/A	N/A	N/A	4.607	N/A	N/A	5.417
ELK1	2	1.347	2.886	N/A	N/A	N/A	0.305	3.286	2.682
AT-9283	2	0.162	-4.066	-3.601	-2.668	N/A	N/A	N/A	N/A
deoxycorticosterone acetate/potassium chloride/sodium chloride	2	-1.808	3.482	2.518	2.688	N/A	N/A	N/A	N/A
IL4	1	-1.406	N/A	N/A	3.958	2.751	2.377	N/A	N/A
1-eicosapentaenoylglycerol	2	2.67	-4.332	-2.654	N/A	N/A	-0.834	N/A	N/A
1-docosapentaenoylglycerol	2	2.67	-4.332	-2.654	N/A	N/A	-0.834	N/A	N/A
ARP2/3 (complex)	2	2.67	-4.332	-2.654	N/A	N/A	-0.834	N/A	N/A
hexamethonium	2	N/A	-3.801	-3.845	-2.84	N/A	N/A	N/A	N/A
ATXN7L3	3	N/A	2.136	4.21	3.801	N/A	-0.329	N/A	N/A
PRN694	2	1.289	N/A	-3.656	-2.937	N/A	-2.594	N/A	N/A
MYC gene:CEBPA:E2F1:(TFDP1,TFDP2)	2	N/A	N/A	N/A	N/A	6.045	N/A	N/A	4.426
IGG (complex)	1	-0.611	-1.387	-2.449	-1.664	N/A	-1.155	-3.175	N/A
IGF2R	2	N/A	N/A	N/A	5.209	N/A	N/A	5.218	N/A
(Z,E)-5-(4-ethylbenzylidine)-2-thioxothiazolidin-4-one	3	1.089	N/A	N/A	N/A	-4.294	N/A	-2.594	-2.446
FBXL16	3	-1.089	N/A	N/A	N/A	4.294	N/A	2.594	2.446
CCDC65	3	1.089	N/A	N/A	N/A	-4.294	N/A	-2.594	-2.446
F8	2	N/A	2.626	3.357	N/A	N/A	N/A	4.438	N/A
FOXC1	2	N/A	5.22	N/A	5.199	N/A	N/A	N/A	N/A
USP48	2	-3.683	1.863	-1.555	-0.864	N/A	0.271	N/A	-2.173
ZNF366	2	3	-3.078	-0.792	-1.145	0.099	-0.543	-1.748	N/A
CEMIP2	2	N/A	5.969	N/A	N/A	N/A	4.431	N/A	N/A
GRIN1	2	N/A	N/A	N/A	4.429	N/A	N/A	N/A	5.963
GRAP2	2	-1.397	N/A	4.409	4.578	N/A	N/A	N/A	N/A
IL17B	2	-1.107	N/A	4.333	3.936	N/A	1	N/A	N/A
CHUK	2	N/A	4.415	N/A	4.781	N/A	1.179	N/A	N/A
N-acetylmuramyl-L-alanyl-D-isoglutamine	2	-0.923	N/A	4.922	4.523	N/A	N/A	N/A	N/A
CDH17	2	-0.626	N/A	2.86	3.611	N/A	0.704	N/A	2.565
gossypin	2	2.428	-4.196	N/A	-3.737	N/A	N/A	N/A	N/A
TRIM37	2	1.422	-3.816	N/A	-1.463	N/A	-3.647	N/A	N/A
SIN3A:AcK685,Y705,STAT3 dimer:PRDM1 gene	2	1.859	N/A	3	N/A	N/A	N/A	3.22	2.268
MYC	2	-1.14	N/A	N/A	N/A	4.25	N/A	2.547	2.4
ISL1	2	0.268	5.174	N/A	3.736	N/A	1.106	N/A	N/A
amitriptyline	2	-0.243	2.073	4.304	3.405	N/A	-0.256	N/A	N/A
indirubin	2	1.896	-5.028	N/A	-3.355	N/A	N/A	N/A	N/A
LHCGR	2	-0.986	N/A	N/A	N/A	N/A	N/A	4.572	4.72
TCOF1	2	N/A	4.67	4.401	N/A	N/A	1.183	N/A	N/A
EWSR1-FLI1	2	N/A	-0.232	-4.662	-3.775	N/A	1.585	N/A	N/A
F11	2	0.518	N/A	5.253	4.477	N/A	N/A	N/A	N/A
tyrphostin AG 1296	2	N/A	-3.93	-3.244	-3.062	N/A	N/A	N/A	N/A
CD8B	2	N/A	N/A	N/A	N/A	5.199	N/A	5.031	N/A
MCF2L	2	1.052	1.604	3.857	3.712	N/A	N/A	N/A	N/A
101.10 peptide	2	1.105	-2.83	-3.806	-2.479	N/A	N/A	N/A	N/A
AHSA1	2	-1.063	3.266	2.945	2.942	N/A	N/A	N/A	N/A
BANCR	2	-0.1	3.459	2.741	3.145	N/A	0.759	N/A	N/A
MYB	2	N/A	2.546	2.899	3.095	0.079	1.561	N/A	N/A
nadolol	2	0.819	-2.462	-3.255	-1	N/A	0.124	-2.517	N/A
TCR (family)	2	N/A	N/A	4.788	5.374	N/A	N/A	N/A	N/A
TBX21	2	0	N/A	-4.102	-3.528	N/A	-2.519	N/A	N/A
TNFSF12	2	-2.914	N/A	2.747	3.008	N/A	1.467	N/A	N/A
NFKB-RELA (complex)	2	-2.921	5.027	N/A	N/A	N/A	2.178	N/A	N/A
S100a7a	2	N/A	4.536	4.138	N/A	N/A	1.452	N/A	N/A
LPAR1	2	-0.788	1.879	3.938	3.226	N/A	-0.292	N/A	N/A
Tmsb4x (includes others)	2	N/A	N/A	N/A	N/A	N/A	N/A	4.522	5.6
SUMO1	2	N/A	-3.326	-1.987	-3.179	N/A	-1.624	N/A	N/A
TCR (complex)	1	N/A	N/A	N/A	N/A	3.91	N/A	3.255	2.945
MAP3K2	2	-0.918	N/A	4.942	4.25	N/A	N/A	N/A	N/A
ITGA3	2	-1.054	1.949	2.741	3.629	N/A	0.726	N/A	N/A
NSUN6	1	1.5	N/A	3.771	3.207	N/A	N/A	N/A	1.604
GPAT3	3	N/A	N/A	N/A	N/A	6.041	N/A	N/A	4.04
PHLPP1	2	N/A	-3.031	-2.811	-2.668	N/A	-1.567	N/A	N/A
LCP2	2	-0.737	2.793	3.565	2.966	N/A	N/A	N/A	N/A
TMC8	2	N/A	-4.272	N/A	-2.828	N/A	-2.954	N/A	N/A
TMC6	2	N/A	-4.272	N/A	-2.828	N/A	-2.954	N/A	N/A
Map3k7	2	N/A	N/A	4.318	4.119	N/A	1.617	N/A	N/A
cannabinol	2	0.43	-3.233	-3.233	-2.105	N/A	-1.052	N/A	N/A
HOXA3	1	3.638	N/A	N/A	N/A	3.207	N/A	N/A	3.207
tipifarnib	2	N/A	-4.218	-4.15	N/A	N/A	-1.678	N/A	N/A
AGT	1	0.418	N/A	5.339	N/A	N/A	-1.474	N/A	2.81
1-palmitoyl-2-oleoylglycero-3-phosphoglycerol	2	1.143	-1.393	-3.746	-3.405	N/A	0.346	N/A	N/A
MAX/MYC (complex)	2	N/A	N/A	N/A	N/A	N/A	N/A	4.571	5.458
bicuculline/dalfampridine	2	N/A	3.118	3.153	3.402	N/A	0.356	N/A	N/A
MRTFB	2	N/A	-0.896	3.498	2.945	N/A	N/A	2.68	N/A
NLRC5	2	N/A	-4.047	N/A	-3.71	N/A	-2.261	N/A	N/A
CRH	2	N/A	3.207	3.224	2.523	N/A	1.055	N/A	N/A
pinometostat	2	0.067	-4.983	N/A	-3.22	N/A	-1.738	N/A	N/A
sulpiride	2	-0.907	N/A	-5.175	N/A	N/A	N/A	N/A	-3.902
GPBAR1	2	-0.37	3.5	2.634	1.357	N/A	-2.109	N/A	N/A
Cxcl3	2	-0.911	2.335	3.051	3.244	N/A	-0.429	N/A	N/A
BCL6B	3	N/A	-3.375	-0.827	-1.64	N/A	-1.22	-2.83	-0.077
kynurenine	2	0.376	2.934	3.363	2.03	N/A	1.265	N/A	N/A
JAK (family)	2	-1.446	N/A	3.977	4.069	N/A	0.475	N/A	N/A
RUNX3	1	-2.353	0.655	-3.411	-3.545	N/A	N/A	N/A	N/A
GPR39	2	0.758	N/A	3.235	3.786	N/A	2.184	N/A	N/A
EOTAXIN (family)	2	0.081	3.944	3.308	2.629	N/A	N/A	N/A	N/A
mir-802	1	-2.043	-0.354	-3.157	-3.9	N/A	-0.507	N/A	N/A
carbamylcholine	2	-1.199	N/A	3.196	3.119	N/A	2.446	N/A	N/A
RC3H1	1	N/A	-3.153	N/A	N/A	-3.5	N/A	-3.3	N/A
cineole	2	N/A	N/A	N/A	-4.707	N/A	N/A	-5.244	N/A
FCER2	2	-2.287	4.041	N/A	3.617	N/A	N/A	N/A	N/A
VAV3	2	-0.375	N/A	4.609	4.947	N/A	N/A	N/A	N/A
NLRP10	2	-2.773	4.849	2.309	N/A	N/A	N/A	N/A	N/A
TRPC4AP	2	-1.732	N/A	N/A	N/A	-5.124	N/A	N/A	-3.055
SDC3	2	N/A	2.53	3	2.137	N/A	0.324	N/A	1.915
3M-002	2	-1.546	3.621	N/A	3.92	N/A	0.818	N/A	N/A
TAL1	2	-0.986	N/A	2.316	2.515	N/A	N/A	4.085	N/A
ETV5	3	-0.068	2.989	3.702	2.38	N/A	0.754	N/A	N/A
ELK1	1	N/A	4.491	N/A	N/A	N/A	2.236	N/A	3.153
MMPI-2	2	0.788	-2.496	-3.051	-3.244	N/A	0.289	N/A	N/A
PPP2R1A	2	-1.697	-2.559	-3.19	-2.421	N/A	0	N/A	N/A
BRMS1	2	1.934	-4.045	N/A	-3.888	N/A	N/A	N/A	N/A
ERBB2	2	N/A	N/A	5.027	3.816	N/A	1.021	N/A	N/A
CTLA4	2	-0.128	N/A	-2.5	-3.834	-3.394	N/A	N/A	N/A
CDK (family)	2	N/A	N/A	N/A	N/A	5.809	N/A	N/A	4.041
FOXP3	2	1.739	-3.133	-1.947	-2.102	N/A	-0.907	N/A	N/A
CK1ε/CK1δ (family)	2	-0.243	-0.896	-2.177	-1.722	N/A	1.722	-3.063	N/A
CD300LD	2	-0.845	N/A	4.058	3.993	N/A	0.921	N/A	N/A
ERK (family)	1	-0.927	2.38	2.941	3.13	N/A	-0.438	N/A	N/A
MAP2K4	2	N/A	N/A	4.232	3.53	N/A	N/A	N/A	-2.053
USP37	2	N/A	N/A	N/A	N/A	N/A	N/A	4.243	5.572
NOD1	2	-1.985	N/A	3.055	4.773	N/A	N/A	N/A	N/A
CREB:CRTC1:PER1 gene	3	-0.864	3.336	2.883	2.535	N/A	0.18	N/A	N/A
ADRENOCEPTOR (family)	2	-0.688	2.286	2.75	3.677	N/A	-0.397	N/A	N/A
CD8A	2	N/A	N/A	N/A	N/A	5.058	N/A	4.725	N/A
DHX15	2	-1.291	N/A	3.816	4.67	N/A	N/A	N/A	N/A
THY1	2	-2.111	-2.538	-4.082	N/A	N/A	-1.043	N/A	N/A
RFXANK	2	-0.289	3.429	N/A	1.697	N/A	1.151	3.202	N/A
pCPT-cAMP	1	N/A	3.606	N/A	N/A	3	N/A	3.162	N/A
tamatinib	2	-0.083	N/A	-3.359	-2.201	N/A	N/A	-4.119	N/A
IL25	2	-2.267	N/A	3.211	4.282	N/A	N/A	N/A	N/A
domoic acid	2	-1.114	1.821	3.667	3.153	N/A	N/A	N/A	N/A
ZDHHC3	2	-0.224	5.353	N/A	4.177	N/A	N/A	N/A	N/A
FGF4	2	N/A	1.982	4.299	3.161	N/A	0.31	N/A	N/A
CGP77675	2	0.097	N/A	-3.301	-3.795	N/A	N/A	N/A	-2.556
proteoglycan	2	0.848	N/A	5.275	N/A	N/A	N/A	N/A	3.623
MBP	3	-0.933	2.907	2.68	3.222	N/A	N/A	N/A	N/A
YM-58483	2	N/A	-2.117	N/A	N/A	-2.502	N/A	-3	-2.117
REN	2	N/A	N/A	3.051	4.756	N/A	1.925	N/A	N/A
BRAF	2	N/A	2.848	3.41	3.457	N/A	N/A	N/A	N/A
TRANSDUCIN (family)	3	N/A	N/A	3.622	3.748	N/A	2.343	N/A	N/A
IL15R (complex)	2	-1.286	N/A	4.585	3.833	N/A	N/A	N/A	N/A
platelet activating factor-C16	2	-0.324	3	N/A	2.667	N/A	2.828	N/A	0.87
IGF2	2	-0.577	2.934	3.719	1.866	N/A	0.591	N/A	N/A
MPT0E028	2	0.933	3.993	3.385	N/A	1.373	N/A	N/A	N/A
miR-223-3p (miRNAs w/seed GUCAGUU)	2	0.246	-3.455	-3.83	-2.136	N/A	N/A	N/A	N/A
CNTFR	2	0.535	5.085	N/A	4.041	N/A	N/A	N/A	N/A
GH1	2	N/A	N/A	4.191	N/A	N/A	1.451	4.007	N/A
CEBPA	2	N/A	N/A	N/A	N/A	-5.452	N/A	-0.808	-3.384
avutometinib	2	N/A	-3.299	-3.15	-2.142	N/A	-1.05	N/A	N/A
ALB	2	-1.291	2.535	2.562	3.165	N/A	-0.066	N/A	N/A
FKBP11	2	N/A	3.022	3.054	3.302	N/A	0.239	N/A	N/A
6-OH-BDE-47	2	N/A	-3.022	-3.054	-3.302	N/A	-0.239	N/A	N/A
SHISA3	2	N/A	-3.022	-3.054	-3.302	N/A	-0.239	N/A	N/A
AGK-BRAF	2	N/A	3.022	3.054	3.302	N/A	0.239	N/A	N/A
TAOK2	2	N/A	3.132	3.184	3.293	N/A	N/A	N/A	N/A
POLB	2	2.646	-6.948	N/A	N/A	N/A	N/A	N/A	N/A
1-(3-chlorophenyl)piperazine	2	0.788	-2.219	-3.051	-3.244	N/A	0.289	N/A	N/A
Supt20	2	2.63	-2.861	-3.488	N/A	N/A	-0.607	N/A	N/A
PD173074	2	N/A	-4.061	-4.062	N/A	N/A	-1.46	N/A	N/A
IL24	2	-0.329	4.808	N/A	4.438	N/A	N/A	N/A	N/A
G PROTEIN BETA GAMMA CORE (complex)	2	N/A	N/A	4.755	4.811	N/A	N/A	N/A	N/A
IL2RG	2	-0.523	5.641	N/A	2.634	N/A	0.742	N/A	N/A
IL23R	2	-1.439	N/A	1.306	3.111	N/A	0.796	2.881	N/A
sitravatinib	2	N/A	N/A	-3.536	N/A	-1.921	N/A	-4.064	N/A
ARTN	2	N/A	4.585	4.935	N/A	N/A	N/A	N/A	N/A
pregna-4,17-diene-3,16-dione	2	1.796	-3.845	N/A	-3.873	N/A	N/A	N/A	N/A
CYLD	2	1.043	N/A	-3.835	-3.286	N/A	-1.327	N/A	N/A
CD3E	2	N/A	N/A	4.402	3.885	N/A	1.204	N/A	N/A
GSK3A	2	N/A	N/A	N/A	N/A	-5.775	N/A	N/A	-3.706
IL17RA	2	1.161	N/A	N/A	N/A	3.692	N/A	N/A	4.614
CEBPA	1	-3.534	0.5	0.508	-0.128	-2.474	N/A	0.816	-1.5
ADGRE5	2	-0.775	2.335	2.885	3.175	N/A	-0.289	N/A	N/A
dexamethasone	2	N/A	N/A	N/A	N/A	3.689	N/A	1.311	4.451
C5AR1	2	N/A	N/A	5.431	4.002	N/A	N/A	N/A	N/A
Tpl2 kinase inhibitor	2	1.444	-3.349	-1.919	-2.458	N/A	-0.239	N/A	N/A
FOXK1	2	0.268	5.245	N/A	3.885	N/A	N/A	N/A	N/A
CIMO	2	-0.268	-5.245	N/A	-3.885	N/A	N/A	N/A	N/A
AZD1480	2	-0.178	-5.315	N/A	-3.885	N/A	N/A	N/A	N/A
ALCAM	2	N/A	4.755	N/A	4.621	N/A	N/A	N/A	N/A
ACTIVIN RECEPTOR (family)	2	N/A	4.299	2.729	2.33	N/A	N/A	N/A	N/A
bexarotene	2	-0.532	-3.082	-2.722	N/A	N/A	-1.08	N/A	-1.937
N6-cyclohexyladenosine	2	-1.073	1.726	3.373	3.162	N/A	N/A	N/A	N/A
AKAP13	2	-0.908	2.701	N/A	3.772	N/A	1.951	N/A	N/A
BAPTA-AM	2	N/A	N/A	-4.815	-4.508	N/A	N/A	N/A	N/A
gilteritinib	2	-0.25	-2.138	-3.151	-3.221	N/A	0.555	N/A	N/A
ABI1	2	N/A	-3.812	-2.592	-1.552	-0.742	-0.614	N/A	N/A
HSPG2	2	3.161	N/A	N/A	N/A	N/A	1.945	4.2	N/A
carnosol	2	-1.173	-2.639	-2.454	-3.018	N/A	N/A	N/A	N/A
NVP-TAE 226	2	N/A	N/A	-3.201	N/A	-2.626	N/A	N/A	-3.457
PUF60	3	N/A	N/A	N/A	N/A	-4.294	N/A	-2.594	-2.394
artesunic acid	2	N/A	N/A	N/A	-4.663	-1.746	-2.845	N/A	N/A
miR-92a-3p (and other miRNAs w/seed AUUGCAC)	2	0	-3.183	-3.752	-2.319	N/A	N/A	N/A	N/A
N-acetylsphingosine	2	-0.412	3.225	4.201	N/A	N/A	1.413	N/A	N/A
TNFRSF8	2	N/A	N/A	3.639	4.151	N/A	1.453	N/A	N/A
PF543	2	0	-3.283	-3.308	-2.649	N/A	N/A	N/A	N/A
FCER1A	2	-0.784	N/A	4.43	4.024	N/A	N/A	N/A	N/A
Pam3-Cys	2	N/A	N/A	4.451	4.774	N/A	N/A	N/A	N/A
IL1RAP	2	N/A	N/A	3.667	3.244	N/A	2.307	N/A	N/A
EIF4G2	2	-0.64	2.023	2.405	3.286	N/A	-0.849	N/A	N/A
HTR7	2	-1.474	N/A	3.208	2.971	N/A	N/A	N/A	1.54
FHD-286	2	N/A	-2.224	-3.654	-3.2	N/A	-0.114	N/A	N/A
irbesartan	2	-1.065	N/A	-3.161	N/A	N/A	0.792	N/A	-4.171
PLC (family)	2	N/A	2.668	2.902	3.315	N/A	0.287	N/A	N/A
MAGT1	2	1.039	3.255	2.286	2.582	N/A	N/A	N/A	N/A
CCR5	2	N/A	N/A	4.549	4.585	N/A	N/A	N/A	N/A
nickel chloride	2	-1.544	3.838	N/A	3.747	N/A	N/A	N/A	N/A
CD 437	2	N/A	N/A	N/A	N/A	-4.422	N/A	-1.872	-2.828
RIPK2	2	-1.7	N/A	3.251	4.16	N/A	N/A	N/A	N/A
imidapril	2	-0.254	-5.127	N/A	-3.729	N/A	N/A	N/A	N/A
SC144	2	N/A	-3.962	-4.779	N/A	N/A	0.365	N/A	N/A
carteolol	2	0.818	N/A	-3.47	N/A	-1.342	-1.021	N/A	-2.438
STK38	2	N/A	N/A	N/A	N/A	N/A	N/A	4.536	4.536
NMUR2	2	-0.896	2.177	2.405	3	N/A	-0.566	N/A	N/A
NMUR1	2	-0.896	2.177	2.405	3	N/A	-0.566	N/A	N/A
LFM-A13	2	0.816	N/A	-4.548	-3.671	N/A	N/A	N/A	N/A
RAB1A	2	-0.887	2.014	2.862	3.162	N/A	0.108	N/A	N/A
kenpaullone	2	0.387	-4.767	N/A	-3.868	N/A	N/A	N/A	N/A
RHO	2	-0.562	N/A	3.11	3.873	N/A	1.474	N/A	N/A
beta-glucan	3	N/A	N/A	N/A	5.933	N/A	3.083	N/A	N/A
8-chloro-cAMP	2	N/A	3.051	3.259	2.704	N/A	N/A	N/A	N/A
MAP3K13	2	-1.014	N/A	4.025	3.974	N/A	N/A	N/A	N/A
chlorogenic acid	2	1.483	N/A	-3.143	-3.72	N/A	-0.658	N/A	N/A
LEMD3	2	N/A	-1.029	-4.131	-3.157	N/A	-0.686	N/A	N/A
STAT5B	1	N/A	N/A	N/A	-0.295	3.162	N/A	2.828	2.714
N(2)-(gamma-D-glutamyl)-meso-2,2'-diaminopimelic acid	2	-1.808	N/A	3.461	3.729	N/A	N/A	N/A	N/A
ZAP70	2	N/A	N/A	N/A	N/A	3.776	N/A	N/A	5.22
LTB4R2	2	-0.066	3.522	N/A	4.067	1.34	N/A	N/A	N/A
GGTI-2154	3	N/A	N/A	N/A	N/A	N/A	N/A	-3.862	-5.123
L 778123	3	N/A	N/A	N/A	N/A	N/A	N/A	-3.862	-5.123
VAV (family)	2	0.894	N/A	4.094	3.995	N/A	N/A	N/A	N/A
P2RX1	2	-2.942	6.039	N/A	N/A	N/A	N/A	N/A	N/A
TLR6	2	N/A	N/A	3.855	5.126	N/A	N/A	N/A	N/A
2-deoxy-D-ribose	3	N/A	N/A	N/A	N/A	5.022	N/A	N/A	3.944
mir-124 (includes others)	2	0.082	-4.666	-4.217	N/A	N/A	N/A	N/A	N/A
KLK1	2	-0.338	-3.582	-4.311	N/A	N/A	0.724	N/A	N/A
GRB7	2	N/A	4.683	N/A	4.269	N/A	N/A	N/A	N/A
PIM1	2	N/A	N/A	N/A	N/A	N/A	N/A	3.448	5.496
ORAI2	2	N/A	3.317	3.22	2.4	N/A	N/A	N/A	N/A
CP-724,714	3	N/A	N/A	-5.072	-3.863	N/A	N/A	N/A	N/A
RUNX3:ZFHX3	2	-2.268	N/A	-3.266	-3.4	N/A	N/A	N/A	N/A
COLLAGEN(S) (complex)	2	-2.261	3.063	1.924	1.161	N/A	0.501	N/A	N/A
STO-609	2	0.94	-3.517	-2.688	-1.754	N/A	N/A	N/A	N/A
FOXA2	2	N/A	N/A	N/A	0.13	-2.774	N/A	-3.048	-2.94
5-nitro-2-(3-phenylpropylamino)benzoic acid	2	N/A	-4.151	N/A	-2.758	N/A	-1.983	N/A	N/A
LAIR1	2	N/A	-2.353	-3.302	-3.138	N/A	0.097	N/A	N/A
ATAD5	3	N/A	N/A	N/A	N/A	N/A	N/A	3.834	5.055
KT5823	2	N/A	-2.663	-3.816	-2.255	N/A	-0.131	N/A	N/A
dabrafenib	2	0.713	-1.993	-3.077	-3.077	N/A	N/A	N/A	N/A
cerebroside 3-sulfate	2	0	N/A	4.427	4.422	N/A	N/A	N/A	N/A
FGF6	2	N/A	1.331	3.233	1.228	N/A	-0.186	2.86	N/A
sodium chloride	2	-0.805	N/A	2.297	3.608	N/A	2.121	N/A	N/A
dehydroisoandrosterone	2	N/A	-3.744	N/A	-2.323	N/A	-2.757	N/A	N/A
SCH79797	2	0.53	N/A	-3.691	-2.81	N/A	-0.69	N/A	-1.095
MAP4K3	2	N/A	1.104	2.491	1.767	N/A	N/A	3.447	N/A
MUCL1	2	0.102	2.804	3.579	2.319	N/A	N/A	N/A	N/A
Ccl2	2	-0.484	N/A	4.168	4.151	N/A	N/A	N/A	N/A
DUSP1	2	N/A	N/A	-3.571	-3.262	N/A	-1.962	N/A	N/A
forskolin	1	N/A	3.882	2.209	N/A	2.593	-0.106	N/A	N/A
MAP3K1	2	N/A	N/A	4.549	3.528	N/A	0.71	N/A	N/A
mefunidone	2	N/A	N/A	-4.195	-3.544	N/A	1.044	N/A	N/A
D-erythro-C16-ceramide	2	N/A	3.13	3.233	2.415	N/A	N/A	N/A	N/A
TNFSF13B	2	N/A	N/A	4.205	4.557	N/A	N/A	N/A	N/A
LYMPHOTOXIN (complex)	2	-1.545	N/A	N/A	4.555	N/A	2.654	N/A	N/A
CD209	2	-1.794	N/A	N/A	4.199	N/A	2.753	N/A	N/A
IL2R (complex)	2	-0.704	4.812	2.592	N/A	N/A	0.625	N/A	N/A
SLC9A6	2	N/A	N/A	-2.722	N/A	N/A	-1.98	-4.025	N/A
imipramine blue	2	1.228	-2.891	N/A	-3.637	N/A	-0.953	N/A	N/A
TGFB2	2	N/A	-3.306	1.809	1.5	N/A	-2.085	N/A	N/A
MRS 2578	2	2.091	-4.243	-2.353	N/A	N/A	N/A	N/A	N/A
LAMA3	2	-1.307	3.324	3.422	N/A	N/A	-0.632	N/A	N/A
SOCS3	2	N/A	N/A	-4.478	-4.206	N/A	N/A	N/A	N/A
hemozoin	2	-1.744	N/A	3.314	3.621	N/A	N/A	N/A	N/A
sunitinib	2	N/A	-4.535	-4.143	N/A	N/A	N/A	N/A	N/A
CYP26A1	2	N/A	-4.422	-2.056	N/A	N/A	-2.198	N/A	N/A
PGRMC1	2	-2.069	4.664	N/A	N/A	N/A	1.941	N/A	N/A
FC-99	3	2.183	N/A	-3.615	-2.852	N/A	N/A	N/A	N/A
IL17RB	2	-1.809	N/A	3.5	3.327	N/A	N/A	N/A	N/A
saturated fatty acid	2	N/A	N/A	3.919	4.704	N/A	N/A	N/A	N/A
CNR1	2	-0.461	2.132	3.19	2.198	N/A	0.641	N/A	N/A
leukotriene C4	1	N/A	3.162	N/A	2.333	N/A	2.121	N/A	1
melagatran	2	0.422	N/A	-4.838	-3.349	N/A	N/A	N/A	N/A
IKK (complex)	2	-0.067	4.041	N/A	4.496	N/A	N/A	N/A	N/A
ADRA1 (family)	2	N/A	2.01	3.261	3.332	N/A	N/A	N/A	N/A
garcinol	2	N/A	-4.342	-4.257	N/A	N/A	N/A	N/A	N/A
PP1/PP2A (family)	2	N/A	N/A	-1.134	-0.868	N/A	N/A	-3.597	-2.994
ETS/ELK1 (complex)	2	1.588	4.901	N/A	N/A	N/A	2.101	N/A	N/A
nicergoline	3	N/A	N/A	-4.831	-3.75	N/A	N/A	N/A	N/A
FCER1 (complex)	2	-0.247	N/A	4.373	3.219	N/A	0.715	N/A	N/A
NPVF	2	1.65	-2.907	-3.324	N/A	N/A	0.671	N/A	N/A
ST1926	2	N/A	N/A	N/A	N/A	N/A	N/A	-3.803	-4.736
PTPN21	3	N/A	N/A	2.967	N/A	5.556	N/A	N/A	N/A
colfosceril palmitate	2	1.744	-2.907	-3.198	N/A	N/A	0.671	N/A	N/A
SCIMP	2	-1.744	2.907	3.198	N/A	N/A	-0.671	N/A	N/A
pregabalin	3	N/A	N/A	-4.022	-4.489	N/A	N/A	N/A	N/A
RHOV	2	-0.194	2.502	3.498	2.312	N/A	N/A	N/A	N/A
TFF2	2	N/A	2.393	3.182	2.921	N/A	N/A	N/A	N/A
NDUFB2	2	-1.826	6.668	N/A	N/A	N/A	N/A	N/A	N/A
DES	2	N/A	-3.062	N/A	-3.593	N/A	-1.821	N/A	N/A
MCOLN1	2	-1.633	3	3.286	N/A	N/A	-0.556	N/A	N/A
CAMK4	2	-1.941	3.4	N/A	2.55	N/A	0.577	N/A	N/A
phencyclidine	2	N/A	-1.507	-2.169	-3.093	N/A	-1.697	N/A	N/A
misoprostol	2	-0.298	3.462	2.186	0.856	1.343	-0.32	N/A	N/A
cabozantinib	2	N/A	-4.004	-4.456	N/A	N/A	N/A	N/A	N/A
VASH2	3	-1.691	N/A	3.092	3.674	N/A	N/A	N/A	N/A
PIM2	2	N/A	N/A	N/A	N/A	8.441	N/A	N/A	N/A
varespladib methyl	3	0.414	N/A	-4.061	-3.383	N/A	-0.577	N/A	N/A
FLCN	1	N/A	N/A	N/A	N/A	-4.271	N/A	-4.158	N/A
SF3B3	2	-0.711	2.588	3.183	1.941	N/A	N/A	N/A	N/A
derazantinib	3	N/A	N/A	N/A	N/A	-8.422	N/A	N/A	N/A
debio 1347	3	N/A	N/A	N/A	N/A	-8.422	N/A	N/A	N/A
pemigatinib	3	N/A	N/A	N/A	N/A	-8.422	N/A	N/A	N/A
tasurgratinib	3	N/A	N/A	N/A	N/A	-8.422	N/A	N/A	N/A
TRAF (family)	2	N/A	4.23	N/A	4.19	N/A	N/A	N/A	N/A
GMFG	2	N/A	N/A	-1.6	-3.138	N/A	-3.682	N/A	N/A
homatropine methylbromide	3	0.125	N/A	-3.003	-3	N/A	0.191	-2.095	N/A
ipratropium	3	0.125	N/A	-3.003	-3	N/A	0.191	-2.095	N/A
tolterodine	3	0.125	N/A	-3.003	-3	N/A	0.191	-2.095	N/A
homatropine	3	0.125	N/A	-3.003	-3	N/A	0.191	-2.095	N/A
umeclidinium	3	0.125	N/A	-3.003	-3	N/A	0.191	-2.095	N/A
trospium	3	0.125	N/A	-3.003	-3	N/A	0.191	-2.095	N/A
trihexyphenidyl	3	0.125	N/A	-3.003	-3	N/A	0.191	-2.095	N/A
MCF2	2	0.222	3.28	N/A	4.909	N/A	N/A	N/A	N/A
varespladib	3	0.557	N/A	-3.939	-3.32	N/A	-0.583	N/A	N/A
glycosylphosphatidylinositol	2	-0.616	N/A	4.196	2.739	N/A	0.847	N/A	N/A
apamin	2	N/A	-2.177	-2.722	-3.355	N/A	0.143	N/A	N/A
PI3KΓ (family)	2	N/A	2.268	3.714	2.414	N/A	N/A	N/A	N/A
IL22RA2	2	0.258	-6.35	N/A	N/A	N/A	-1.787	N/A	N/A
glycopyrrolate	3	0.124	N/A	-2.794	-3.057	N/A	-0.128	-2.282	N/A
PAK (family)	2	N/A	N/A	3.923	4.46	N/A	N/A	N/A	N/A
TNFRSF11A	2	N/A	N/A	4.422	3.959	N/A	N/A	N/A	N/A
PDGF/AA (complex)	2	N/A	3.052	3.042	2.286	N/A	N/A	N/A	N/A
ELF5	2	N/A	-1.528	N/A	-3.441	N/A	-1.342	N/A	-2.065
tacrolimus	2	N/A	N/A	N/A	N/A	4.793	N/A	N/A	3.548
IQUB	3	5.181	N/A	N/A	0.658	N/A	-2.494	N/A	N/A
FOXC1	1	N/A	2.263	N/A	3.651	N/A	N/A	N/A	2.414
AIF1	2	N/A	4.226	4.098	N/A	N/A	N/A	N/A	N/A
SB203580	1	2.4	N/A	-3.362	N/A	-0.93	N/A	N/A	-1.627
F2	2	N/A	N/A	N/A	N/A	8.319	N/A	N/A	N/A
olmesartan medoxomil	2	N/A	-3.886	-2.271	-1.995	N/A	-0.161	N/A	N/A
IL27RA	2	-0.147	N/A	2.897	3.858	N/A	1.406	N/A	N/A
TNFRSF12A	2	-2.075	2.443	N/A	3.018	N/A	0.772	N/A	N/A
oxalic acid	2	-1.623	3.498	2.818	N/A	N/A	-0.365	N/A	N/A
lemairamin	2	1.901	N/A	-3.053	-3.343	N/A	N/A	N/A	N/A
MALP-2s	2	N/A	N/A	3.942	4.347	N/A	N/A	N/A	N/A
stearylamine	2	-0.108	N/A	-4.243	-2.528	-0.516	-0.882	N/A	N/A
GDF2	2	N/A	2.795	3.207	2.273	N/A	N/A	N/A	N/A
BI 894999	3	N/A	N/A	N/A	N/A	-8.271	N/A	N/A	N/A
RARA	1	N/A	-2.611	N/A	-2.475	N/A	-3.182	N/A	N/A
daunorubicin	2	-1.547	N/A	N/A	3.579	N/A	3.127	N/A	N/A
PDK (family)	2	N/A	2.916	4.01	N/A	N/A	1.323	N/A	N/A
3-deoxy-2-octulosonic acid(2)-lipid A	2	-1.633	2.649	N/A	3.012	N/A	0.954	N/A	N/A
TRIM32	2	0	4.274	N/A	3.195	N/A	0.763	N/A	N/A
CALMODULIN (family)	2	-0.848	3.311	2.262	1.807	N/A	N/A	N/A	N/A
prostaglandin E2	2	N/A	N/A	N/A	N/A	2.614	0.367	N/A	5.241
EDNRB	2	N/A	1.423	3.382	2.703	N/A	0.701	N/A	N/A
SERPINB4	2	N/A	-2.228	-3.402	-2.578	N/A	N/A	N/A	N/A
phenindione	2	N/A	-4.522	N/A	N/A	-2.48	N/A	N/A	-1.206
G2535	2	1.34	-3.429	N/A	-3.429	N/A	N/A	N/A	N/A
NQO1	1	N/A	3.13	N/A	N/A	2.985	N/A	2.065	N/A
PRKACB	2	N/A	N/A	N/A	N/A	N/A	N/A	4.678	3.491
PBX1	2	0.087	6.273	N/A	N/A	N/A	1.803	N/A	N/A
BMP (family)	2	-0.596	N/A	3.726	3.833	N/A	N/A	N/A	N/A
nitrofen	3	1.667	-3.064	-1.039	-1.78	N/A	-0.593	N/A	N/A
IFN TYPE 1 (family)	2	N/A	N/A	4.061	4.081	N/A	N/A	N/A	N/A
amino acid analogs	2	N/A	4.536	N/A	3.606	N/A	N/A	N/A	N/A
NOX5	2	-2.186	N/A	2.688	3.266	N/A	N/A	N/A	N/A
GMI-1359	2	N/A	N/A	-2	-3	-1	N/A	-2.138	N/A
RHOC	2	-0.901	N/A	3.087	4.147	N/A	N/A	N/A	N/A
RPSA	2	0.836	N/A	-3.503	-3.792	N/A	N/A	N/A	N/A
PRKCQ	2	N/A	2.159	3.543	2.423	N/A	N/A	N/A	N/A
ITPR2	1	-2.982	N/A	N/A	N/A	-2.138	N/A	N/A	-3
SCGB3A2	2	N/A	3.47	-1.043	N/A	N/A	3.6	N/A	N/A
lauric acid	2	N/A	N/A	3.988	4.123	N/A	N/A	N/A	N/A
SAA (family)	2	N/A	N/A	4.084	4.021	N/A	N/A	N/A	N/A
OSMR	2	N/A	N/A	1.75	2.22	N/A	0.59	3.533	N/A
IL18RAP	2	N/A	N/A	4.045	4.045	N/A	N/A	N/A	N/A
bupivacaine	2	N/A	2.626	3.47	1.98	N/A	N/A	N/A	N/A
NRTN	2	N/A	3.747	4.323	N/A	N/A	N/A	N/A	N/A
TFLLR	2	-1.521	N/A	2.753	3.77	N/A	N/A	N/A	N/A
mangiferin	2	N/A	N/A	-4.022	-4.021	N/A	N/A	N/A	N/A
SERPINA1	2	0.064	-1.576	-3.281	-3.119	N/A	N/A	N/A	N/A
vidutolimod	1	N/A	4.382	N/A	3.656	N/A	N/A	N/A	N/A
glucuronyl glucosamine glycan sulfate	2	1.572	N/A	-2.67	-3.2	N/A	0.594	N/A	N/A
TNFSF13	2	N/A	N/A	3.683	4.353	N/A	N/A	N/A	N/A
STAT1/3/5 DIMER (complex)	1	N/A	2.53	N/A	N/A	N/A	N/A	3.162	2.333
3'-O-(4-benzoyl)benzoyladenosine 5'-triphosphate	2	-1.411	N/A	3.302	3	N/A	-0.308	N/A	N/A
LINC01348	2	0.209	-2.491	-3.354	-1.964	N/A	N/A	N/A	N/A
D-Pen-2,5-enkephalin	2	0	3.993	3.993	N/A	N/A	N/A	N/A	N/A
LASP1	2	N/A	3.236	3.481	N/A	N/A	1.268	N/A	N/A
bile salt	3	N/A	4.058	3.922	N/A	N/A	N/A	N/A	N/A
triciribine	2	N/A	-3.833	N/A	-2.098	N/A	-2.042	N/A	N/A
carbohydrate	3	N/A	3.491	N/A	3.25	N/A	1.231	N/A	N/A
3,5-L-diiodothyronine	3	N/A	N/A	3.116	3.145	N/A	1.709	N/A	N/A
ML171	2	0.805	N/A	-3.611	-2.646	N/A	N/A	N/A	-0.905
RTKN	2	N/A	3.13	N/A	3.236	N/A	1.599	N/A	N/A
IDO (family)	2	0	6.156	N/A	N/A	N/A	1.803	N/A	N/A
GALNT4	2	N/A	N/A	-3.839	-2.919	N/A	1.2	N/A	N/A
P5091	2	-0.992	N/A	3.182	2.997	N/A	0.784	N/A	N/A
RASAL2	3	N/A	1.726	4.065	2.105	N/A	-0.057	N/A	N/A
TRIP6	2	-1.796	N/A	N/A	4.35	N/A	1.8	N/A	N/A
POT1	3	N/A	N/A	-4	-3.667	N/A	-0.273	N/A	N/A
TAK-632	2	N/A	-3.063	-2.887	-1.98	N/A	N/A	N/A	N/A
taxifolin	2	1.23	N/A	-3.527	-3.159	N/A	N/A	N/A	N/A
OSM	1	N/A	5.381	N/A	N/A	N/A	2.53	N/A	N/A
ARHGEF2	2	N/A	3.359	N/A	4.549	N/A	N/A	N/A	N/A
HMG20A	1	N/A	N/A	4.596	3.307	N/A	0	N/A	N/A
nintedanib	2	N/A	N/A	-4.564	-3.332	N/A	N/A	N/A	N/A
Saa3	3	N/A	2.72	5.056	N/A	N/A	0.119	N/A	N/A
TYK2	1	N/A	4.123	N/A	3.771	N/A	N/A	N/A	N/A
P2RY6	2	1.315	0.329	3.074	2.428	N/A	0.747	N/A	N/A
RGS4/7/10/12/14 (family)	3	N/A	-2.663	N/A	-3.528	N/A	-1.691	N/A	N/A
ANTIGEN (family)	2	N/A	N/A	N/A	N/A	4.508	N/A	3.373	N/A
RICTOR	2	N/A	N/A	N/A	N/A	-3.446	N/A	N/A	-4.426
4-hydroxymercuribenzoate	3	N/A	-3.774	-3.244	N/A	N/A	-0.85	N/A	N/A
selpercatinib	2	N/A	N/A	-4.096	N/A	N/A	N/A	N/A	-3.771
VEGFC	2	-1.19	N/A	3.454	3.217	N/A	N/A	N/A	N/A
IL20	2	0.539	4.426	N/A	N/A	N/A	N/A	N/A	2.888
CCL3	2	N/A	5.337	N/A	N/A	N/A	2.509	N/A	N/A
IL26	2	-0.087	6.025	N/A	N/A	N/A	1.732	N/A	N/A
LRP1	2	N/A	N/A	3.099	2.18	N/A	2.559	N/A	N/A
DGKH	2	-0.314	2.393	3.263	1.866	N/A	N/A	N/A	N/A
RASSF10	2	0.314	-2.393	-3.263	-1.866	N/A	N/A	N/A	N/A
CKMT1A/CKMT1B	2	-0.314	2.393	3.263	1.866	N/A	N/A	N/A	N/A
THZ1	1	N/A	3.015	-2.263	N/A	N/A	1.372	-1.177	N/A
double-stranded DNA	2	N/A	6.134	N/A	N/A	N/A	1.688	N/A	N/A
ADAM17	1	N/A	N/A	N/A	2.985	N/A	1.706	3.13	N/A
KDM1A	2	-0.831	3.033	3.758	N/A	N/A	0.196	N/A	N/A
stavudine	3	N/A	5.131	N/A	2.686	N/A	N/A	N/A	N/A
fedratinib	2	0.258	-6.041	N/A	N/A	N/A	-1.512	N/A	N/A
IKK-2 inhibitor VIII	3	1.265	-3.212	-3.212	N/A	N/A	-0.108	N/A	N/A
dimethyl fumarate	2	0.904	N/A	-1.242	-3.027	N/A	-2.623	N/A	N/A
GCA	2	-2.54	N/A	N/A	3.92	N/A	1.331	N/A	N/A
P2RY2	2	N/A	2.578	3.184	2.018	N/A	N/A	N/A	N/A
tetraethylammonium	2	N/A	N/A	-3.283	-4.49	N/A	N/A	N/A	N/A
MPL	2	-0.931	3.692	3.145	N/A	N/A	N/A	N/A	N/A
SHH	2	N/A	N/A	2.887	3.728	N/A	1.152	N/A	N/A
NQO2	2	N/A	N/A	3.862	3.9	N/A	N/A	N/A	N/A
Ki16425	2	2.126	N/A	-3.025	-2.61	N/A	N/A	N/A	N/A
STAT1/3 DIMER (complex)	2	0	6.025	N/A	N/A	N/A	1.732	N/A	N/A
STAT1-STAT3 (complex)	2	0	6.025	N/A	N/A	N/A	1.732	N/A	N/A
SIF (complex)	2	0	6.025	N/A	N/A	N/A	1.732	N/A	N/A
tretinoin	1	N/A	5.078	2.677	N/A	N/A	N/A	N/A	N/A
jesterone dimer	2	1.555	-2.795	N/A	-3.392	N/A	N/A	N/A	N/A
sanguinarine	2	N/A	-3.363	N/A	-3.337	N/A	-1.038	N/A	N/A
CTR9	2	2.495	N/A	4.529	N/A	N/A	-0.697	N/A	N/A
FIBRINOGEN (complex)	2	-1.761	N/A	3.144	2.806	N/A	N/A	N/A	N/A
etoposide	2	N/A	4.691	N/A	N/A	N/A	3.019	N/A	N/A
NFKB1-RELA (complex)	2	-2.266	5.444	N/A	N/A	N/A	N/A	N/A	N/A
sphinganine	2	0.67	-2.53	-3.215	N/A	N/A	-1.294	N/A	N/A
GPS1	2	-0.314	2.165	3.263	1.964	N/A	N/A	N/A	N/A
phorbol-12,13-diacetate	2	N/A	1.633	3.384	2.688	N/A	N/A	N/A	N/A
ANXA1	2	0.069	3.096	2.231	1.393	N/A	0.912	N/A	N/A
IMMUNOGLOBULIN LAMBDA LIGHT CHAIN (family)	2	N/A	2.883	N/A	3.803	N/A	0.992	N/A	N/A
IGK	2	N/A	2.883	N/A	3.803	N/A	0.992	N/A	N/A
SJN 2511	3	N/A	N/A	-4.199	-3.462	N/A	N/A	N/A	N/A
maraviroc	3	N/A	N/A	N/A	N/A	N/A	N/A	N/A	-7.66
FAM89B	3	3.051	-0.267	N/A	2.219	N/A	N/A	2.111	N/A
PTGER2	2	-2.66	4.986	N/A	N/A	N/A	N/A	N/A	N/A
PXR/RXRA/PXR LIGAND/RETINOIC ACID (complex)	2	N/A	4.412	0.535	N/A	N/A	2.697	N/A	N/A
ALPHA 1 ANTITRYPSIN (family)	2	-1.604	N/A	-3.252	-2.353	-0.422	N/A	N/A	N/A
SOX17	2	N/A	N/A	2.711	1.789	N/A	N/A	N/A	3.13
N-[2,2,2-trichloro-1-(2-naphthylamino)ethyl]-2-furamide	3	N/A	N/A	-2.895	N/A	N/A	N/A	-4.734	N/A
Igkv1-117	2	N/A	N/A	-3.667	-3.962	N/A	N/A	N/A	N/A
PDGFB	2	N/A	2.438	3.834	N/A	N/A	1.348	N/A	N/A
GNB5	2	-1.699	2.728	N/A	3.184	N/A	N/A	N/A	N/A
G6PD	2	-1.813	1.254	N/A	3.043	N/A	1.5	N/A	N/A
TNFRSF13C	2	N/A	2.562	N/A	3.272	N/A	1.773	N/A	N/A
KITLG	2	N/A	N/A	4.376	3.224	N/A	N/A	N/A	N/A
CYTOCHROME BC1 (complex)	3	-0.361	N/A	-3.597	-3.641	N/A	N/A	N/A	N/A
HISTONE H4 (family)	2	N/A	N/A	N/A	5.307	N/A	2.287	N/A	N/A
meclofenamic acid	2	-1.127	N/A	-3.934	N/A	0.385	N/A	N/A	-2.137
GAS1	3	1.364	N/A	-2.689	-3.528	N/A	N/A	N/A	N/A
OPCML	2	N/A	-3.601	-2.668	N/A	N/A	-1.311	N/A	N/A
CAMSAP2	2	-0.417	2.265	3.13	1.746	N/A	N/A	N/A	N/A
PRTN3	2	-3.13	N/A	1.021	0.926	N/A	1.543	0.776	0.151
MS049	3	0.765	-2.961	-3.817	N/A	N/A	N/A	N/A	N/A
anisomycin	2	-0.054	N/A	3.775	3.713	N/A	N/A	N/A	N/A
IL12RB2/IL23R (family)	2	N/A	N/A	N/A	4.131	N/A	N/A	3.402	N/A
KLKB1	2	N/A	4.019	N/A	3.503	N/A	N/A	N/A	N/A
3D185	3	N/A	N/A	N/A	N/A	-7.508	N/A	N/A	N/A
cumene hydroperoxide	2	N/A	1	3.55	2.611	N/A	-0.333	N/A	N/A
NOG	2	N/A	N/A	-3.833	-3.66	N/A	N/A	N/A	N/A
SETDB1	2	1.625	3.727	2.137	N/A	N/A	N/A	N/A	N/A
triamterene	2	0.408	N/A	N/A	N/A	N/A	N/A	3.8	3.266
TGM2	1	N/A	4.867	N/A	N/A	N/A	2.596	N/A	N/A
ANGIOTENSIN II RECEPTOR TYPE 1 (family)	2	-0.48	3.258	3.043	N/A	N/A	0.676	N/A	N/A
EBI3	1	N/A	2.84	N/A	N/A	N/A	3	1.604	N/A
haloperidol	2	N/A	3.742	N/A	2.343	N/A	1.358	N/A	N/A
TNFRSF25	2	N/A	N/A	3.61	3.83	N/A	N/A	N/A	N/A
FYB1	2	-0.277	3.813	N/A	3.332	N/A	N/A	N/A	N/A
AMBRA1	2	N/A	N/A	N/A	N/A	-7.416	N/A	N/A	N/A
IL37	2	1.691	N/A	-3.615	N/A	N/A	-2.109	N/A	N/A
SAA1	2	N/A	N/A	3.9	3.513	N/A	N/A	N/A	N/A
ADRA1D	2	-0.333	4.098	N/A	2.982	N/A	N/A	N/A	N/A
BET (family)	2	0.836	5.765	N/A	N/A	N/A	0.811	N/A	N/A
polycyclic aromatic hydrocarbons	2	0	4.061	1.026	1.053	N/A	1.27	N/A	N/A
phosphoinositide 5-phosphatase	3	N/A	-3.79	N/A	N/A	N/A	-3.618	N/A	N/A
mir-21 (includes others)	2	N/A	-4.278	N/A	N/A	N/A	-3.125	N/A	N/A
SHOX2	3	N/A	2.294	N/A	N/A	N/A	N/A	N/A	5.108
methyl gallate	2	N/A	3.079	3.367	N/A	N/A	0.953	N/A	N/A
IRF2BP2	1	3	N/A	2.065	N/A	2.324	N/A	N/A	N/A
3-deazaadenosine	2	N/A	N/A	-3.614	-3.771	N/A	N/A	N/A	N/A
NFAM1	3	N/A	N/A	N/A	1.913	N/A	0.775	4.695	N/A
C66	2	0.94	N/A	-3.517	-2.828	N/A	0.09	N/A	N/A
C5	2	N/A	2.848	3.13	1.397	N/A	N/A	N/A	N/A
squalene	2	-3.148	4.217	N/A	N/A	N/A	N/A	N/A	N/A
resolvin D1	2	0.286	-3.942	N/A	-3.13	N/A	N/A	N/A	N/A
SERPING1	3	N/A	N/A	-5.657	N/A	N/A	-1.697	N/A	N/A
TRPA1	3	N/A	N/A	4.563	N/A	N/A	2.786	N/A	N/A
VGLL4	2	N/A	3.382	N/A	N/A	N/A	N/A	3.962	N/A
ADRA1A	2	0.238	3.845	N/A	3.261	N/A	N/A	N/A	N/A
APH-1 (family)	1	N/A	-0.229	N/A	N/A	-2.4	N/A	-3.71	-1
NCSTN	1	3.873	N/A	N/A	N/A	N/A	N/A	N/A	3.464
BMS-509744	3	1.364	N/A	-3.224	-2.746	N/A	N/A	N/A	N/A
arjunolic acid	2	2.435	-4.287	N/A	N/A	N/A	-0.612	N/A	N/A
DUSP5P1	2	-0.792	N/A	3.79	2.739	N/A	N/A	N/A	N/A
C8orf76	2	-0.792	N/A	3.79	2.739	N/A	N/A	N/A	N/A
anakinra	2	1.664	N/A	N/A	-3.401	-1.038	-1.206	N/A	N/A
urea	2	N/A	N/A	3.036	2.828	N/A	1.441	N/A	N/A
INF2	2	-3.322	N/A	N/A	1.414	N/A	2.565	N/A	N/A
TAP1	3	-0.363	N/A	-4.535	N/A	N/A	-2.402	N/A	N/A
sorafenib analog BB2	3	N/A	N/A	N/A	N/A	N/A	N/A	N/A	-7.286
sorafenib analog BB9	3	N/A	N/A	N/A	N/A	N/A	N/A	N/A	-7.286
sorafenib analog BB5	3	N/A	N/A	N/A	N/A	N/A	N/A	N/A	-7.286
sorafenib analog BB3	3	N/A	N/A	N/A	N/A	N/A	N/A	N/A	-7.286
UQCRFS1	2	-0.243	N/A	-3.5	-3.538	N/A	N/A	N/A	N/A
5-O-mycolyl-beta-araf-(1->2)-5-O-mycolyl-alpha-araf-(1->1')-glycerol	1	-3.43	N/A	1.4	1.225	-1.225	N/A	N/A	N/A
PKD1	2	N/A	4.569	N/A	2.709	N/A	N/A	N/A	N/A
MRGPRX3	1	-3.5	N/A	N/A	N/A	-3.771	N/A	N/A	N/A
LHPP	2	N/A	-5.83	-1.434	N/A	N/A	N/A	N/A	N/A
PSMD7	2	N/A	-2.714	-4.051	N/A	N/A	0.498	N/A	N/A
formoterol	2	1.221	N/A	-3.385	-2.652	N/A	N/A	N/A	N/A
ZBTB20	2	-3.25	4.007	N/A	N/A	N/A	N/A	N/A	N/A
indirubin-3'-monoxime	2	N/A	N/A	-3.974	-3.283	N/A	N/A	N/A	N/A
LINC00501	3	N/A	2.453	N/A	N/A	N/A	N/A	4.802	N/A
PIMREG	3	N/A	2.453	N/A	N/A	N/A	N/A	4.802	N/A
USP17L22 (includes others)	3	N/A	2.453	N/A	N/A	N/A	N/A	4.802	N/A
TKT	3	N/A	2.453	N/A	N/A	N/A	N/A	4.802	N/A
anandamide	2	N/A	N/A	3.641	3.261	N/A	-0.338	N/A	N/A
puromycin aminonucleoside	1	N/A	1.134	N/A	N/A	N/A	1.347	3.024	1.732
lysophosphatidylserine	2	N/A	3.108	3.881	N/A	N/A	0.239	N/A	N/A
ODC1	2	N/A	3.341	1.947	1.922	N/A	N/A	N/A	N/A
LPAR2	2	-0.085	3.029	3.638	N/A	N/A	0.455	N/A	N/A
ruxolitinib	2	N/A	-4.804	N/A	N/A	N/A	-2.402	N/A	N/A
TPH1	1	N/A	3	N/A	N/A	2.53	1.667	N/A	N/A
FPR2	2	-0.713	N/A	3.512	2.969	N/A	N/A	N/A	N/A
AEBP1	2	-1.389	2.242	N/A	3.093	N/A	0.466	N/A	N/A
CTNNAL1	2	0.718	0	N/A	3.13	N/A	-0.883	N/A	2.458
procaine	3	N/A	N/A	N/A	N/A	-7.174	N/A	N/A	N/A
(2-(trimethylammonium)ethyl)methanethiosulfonate	3	-3.446	-2.064	-0.532	-0.68	N/A	-0.452	N/A	N/A
LIMK (family)	3	3.157	N/A	N/A	-1.386	N/A	-2.626	N/A	N/A
UBC	3	0.272	N/A	4.253	N/A	N/A	2.631	N/A	N/A
advanced glycation end-products	2	N/A	N/A	N/A	4.41	N/A	2.746	N/A	N/A
resimmune	2	N/A	N/A	1.5	1.291	3.357	N/A	1	N/A
pacritinib	2	N/A	-2.914	-3.161	N/A	N/A	-1.073	N/A	N/A
PLP2	3	N/A	N/A	N/A	N/A	-4.036	N/A	N/A	-3.101
IRF8	2	-2.18	3.266	N/A	1.687	N/A	N/A	N/A	N/A
TRAF1/TRAF2/TRAF3 (complex)	2	-1.301	N/A	N/A	4.125	N/A	1.701	N/A	N/A
D-galactosamine	2	N/A	2.853	N/A	4.274	N/A	N/A	N/A	N/A
PEX5L	3	N/A	N/A	N/A	N/A	N/A	N/A	N/A	-7.125
LHX2	2	N/A	4.304	N/A	2.814	N/A	N/A	N/A	N/A
OTUD7B	2	N/A	0	3.431	2.876	N/A	-0.795	N/A	N/A
RASGRF1	2	N/A	N/A	3.055	2.157	N/A	1.888	N/A	N/A
RAF (family)	2	N/A	N/A	3.639	3.46	N/A	N/A	N/A	N/A
Ca2+	2	N/A	N/A	4.361	N/A	N/A	2.736	N/A	N/A
BGC20-1531	3	N/A	-2.121	-3.253	-1.721	N/A	N/A	N/A	N/A
S42	2	0.788	N/A	-3.051	-3.244	N/A	N/A	N/A	N/A
zeaxanthin dipalmitate	1	N/A	N/A	-2.921	N/A	N/A	0.756	N/A	-3.4
GRK2	2	N/A	N/A	-2.817	-3.226	N/A	-1.021	N/A	N/A
FLI1	1	N/A	N/A	N/A	N/A	3.464	0.535	N/A	3.051
low molecular weight hyaluronic acid	2	N/A	N/A	3.384	3.367	N/A	-0.299	N/A	N/A
JPH4	2	N/A	N/A	3.159	3.175	N/A	-0.714	N/A	N/A
TGF BETA (family)	1	2.265	N/A	3.916	N/A	N/A	-0.855	N/A	N/A
MAVS	2	-1.618	N/A	N/A	5.401	N/A	N/A	N/A	N/A
HOXA1	2	N/A	N/A	N/A	-0.135	N/A	N/A	3.474	3.394
MAP2K4/7 (family)	2	N/A	N/A	3.565	3.435	N/A	N/A	N/A	N/A
SGPP1	2	0	-3.816	N/A	-3.182	N/A	N/A	N/A	N/A
SCGB1A1	2	N/A	-3.051	N/A	-3.942	N/A	N/A	N/A	N/A
chymostatin	2	-2.138	N/A	-3.771	N/A	N/A	1.083	N/A	N/A
CAY10594	3	N/A	-0.867	-3.371	-2.401	N/A	-0.343	N/A	N/A
SHCBP1	2	N/A	3.132	2.804	N/A	N/A	1.035	N/A	N/A
SLC39A10	2	N/A	-3.508	-2.229	N/A	N/A	-1.228	N/A	N/A
PLC GAMMA (family)	2	3.366	0.61	1.382	1.605	N/A	N/A	N/A	N/A
diaminopimelic acid	3	-2.121	N/A	N/A	4.838	N/A	N/A	N/A	N/A
GLIPR1	2	N/A	N/A	N/A	N/A	6.949	N/A	N/A	N/A
4-methylnitrosoamino-1-(3-pyridinyl)-1-butanone	2	N/A	N/A	N/A	N/A	N/A	N/A	N/A	6.949
C6	2	-0.378	N/A	2.889	3.677	N/A	N/A	N/A	N/A
BV6	2	0.753	-2.184	N/A	-3.83	N/A	-0.174	N/A	N/A
CF-02	2	3.43	-2.535	N/A	-0.976	N/A	N/A	N/A	N/A
N-formyl-Met-Leu-Phe	2	-0.985	N/A	3.17	2.783	N/A	N/A	N/A	N/A
nesiritide	3	1.824	-1.756	N/A	-3.195	N/A	0.163	N/A	N/A
N(G)-monomethyl-D-arginine	2	-0.244	N/A	3.11	2.021	N/A	1.555	N/A	N/A
NLRP4	2	1.699	-4.041	N/A	N/A	N/A	-1.188	N/A	N/A
EXOC5	2	N/A	-1.835	-3.628	N/A	N/A	1.463	N/A	N/A
budesonide	2	1.278	N/A	-3.348	N/A	N/A	-2.3	N/A	N/A
nefiracetam	3	-0.065	N/A	3.311	3.549	N/A	N/A	N/A	N/A
HAVCR1	2	1.516	5.396	N/A	N/A	N/A	N/A	N/A	N/A
6-(7-nitro-2,1,3-benzoxadiazol-4-ylthio)hexanol	2	-1.311	N/A	3.497	2.098	N/A	N/A	N/A	N/A
GQ COUPLED RECEPTOR (family)	2	0.663	2.871	3.022	N/A	N/A	0.346	N/A	N/A
S1PR2	2	N/A	N/A	N/A	3.87	N/A	3.021	N/A	N/A
UK-294315	3	N/A	-1.591	N/A	-1.949	N/A	N/A	N/A	-3.341
DL 017	3	N/A	-1.591	N/A	-1.949	N/A	N/A	N/A	-3.341
5R-hydroxytriptolide	2	1.166	N/A	-3.03	-2.682	N/A	N/A	N/A	N/A
palytoxin	2	N/A	N/A	3.314	3.563	N/A	N/A	N/A	N/A
ganglioside GT1	2	N/A	N/A	-3.539	-3.336	N/A	N/A	N/A	N/A
fluticasone propionate	1	0	-0.87	1.677	0	0.164	-3.795	-0.192	-0.164
TMUB1	3	N/A	N/A	N/A	N/A	-6.845	N/A	N/A	N/A
ganglioside GD1b	2	0.984	N/A	-3.343	-2.518	N/A	N/A	N/A	N/A
ALOX12	2	-1.273	N/A	3.064	2.507	N/A	N/A	N/A	N/A
IGG (complex)	2	-0.742	N/A	N/A	-0.295	3.096	N/A	N/A	2.691
INTEGRIN ALPHA L BETA 2 (complex)	2	N/A	N/A	N/A	3.582	3.242	N/A	N/A	N/A
VTX-2337	2	-1.033	N/A	2.722	3.063	N/A	N/A	N/A	N/A
DYNLL1	2	N/A	-3.606	-1.85	-1.348	N/A	N/A	N/A	N/A
MHC (complex)	2	N/A	N/A	N/A	N/A	3.742	N/A	N/A	3.048
SEMG2	3	N/A	1.342	N/A	5.188	N/A	0.256	N/A	N/A
5-acetamido-4,7-dioxo-4,7-dihydrobenzofurazan	2	N/A	3.202	N/A	N/A	3.569	N/A	N/A	N/A
4-morpholin-4-ylnaphthalene-1,2-dione	2	N/A	3.202	N/A	N/A	3.569	N/A	N/A	N/A
4-[(4-{[(4-ethylphenyl)sulfonyl]imino}-1-oxo-1,4-dihydronaphthalen-2-yl)amino]benzoic acid	2	N/A	3.202	N/A	N/A	3.569	N/A	N/A	N/A
ETV6-FGFR3	2	N/A	3.184	2.592	0.915	N/A	-0.077	N/A	N/A
FXR/RXRα/FXR LIGAND/RETINOIC ACID (complex)	2	N/A	5.016	1.746	N/A	N/A	N/A	N/A	N/A
IGG1 (complex)	2	-1.282	N/A	3.082	2.396	N/A	N/A	N/A	N/A
2x(STAT5A,STAT5B):BRWD1 gene	2	N/A	N/A	N/A	0	N/A	N/A	3.474	3.286
USF2	2	2.132	N/A	3.038	N/A	N/A	-1.585	N/A	N/A
warfarin	2	-0.724	N/A	-3.53	N/A	-2.495	N/A	N/A	N/A
temocapril	3	N/A	N/A	N/A	N/A	-6.741	N/A	N/A	N/A
PIK3R1	2	N/A	N/A	N/A	3.213	N/A	3.511	N/A	N/A
GAB1	2	N/A	N/A	3.916	2.805	N/A	N/A	N/A	N/A
SNAPIN	2	1.82	-4.17	N/A	N/A	N/A	-0.726	N/A	N/A
beta-hydroxy simvastatin acid	3	N/A	N/A	N/A	N/A	N/A	N/A	N/A	-6.713
dalteparin	2	N/A	-2.462	N/A	N/A	N/A	N/A	N/A	-4.25
aldosterone	2	0.323	3.033	2.523	N/A	N/A	0.824	N/A	N/A
ADRA1B	2	0.889	1.46	3.123	1.227	N/A	N/A	N/A	N/A
CREM	2	N/A	-1.375	-0.346	-1.509	N/A	-3.469	N/A	N/A
SPLA2 (family)	3	N/A	N/A	3.008	2.387	N/A	1.302	N/A	N/A
PMCH	2	-0.367	2.889	3.151	N/A	N/A	0.272	N/A	N/A
3-amino-N-(carboxycarbonyl)-L-alanine	3	N/A	N/A	3.151	3.522	N/A	N/A	N/A	N/A
ADAMTS5	3	-0.256	6.41	N/A	N/A	N/A	N/A	N/A	N/A
IRAK3	2	1.606	N/A	-3.174	-1.874	N/A	N/A	N/A	N/A
H/K/NRAS (family)	2	N/A	N/A	3.615	3.022	N/A	N/A	N/A	N/A
EGR3	2	1.423	-3.031	N/A	-1.655	N/A	-0.514	N/A	N/A
MTDH	2	N/A	N/A	N/A	4.585	N/A	2.029	N/A	N/A
Sn50 peptide	2	3.467	N/A	N/A	N/A	N/A	-3.145	N/A	N/A
zinc protoporphyrin IX	2	-1.782	-4.828	N/A	N/A	N/A	N/A	N/A	N/A
LAMTOR3	2	N/A	3.324	2.619	N/A	N/A	0.663	N/A	N/A
carbon tetrachloride	2	0.773	N/A	5.83	N/A	N/A	N/A	N/A	N/A
NTRK2	2	-0.868	N/A	3.371	2.364	N/A	N/A	N/A	N/A
4-tert-octylphenol	3	-0.653	2.525	3.138	N/A	N/A	-0.287	N/A	N/A
ROR2	2	N/A	3.221	N/A	3.382	N/A	N/A	N/A	N/A
ST6GAL1	2	N/A	6.593	N/A	N/A	N/A	N/A	N/A	N/A
UCN3	2	N/A	N/A	3.483	3.108	N/A	0	N/A	N/A
SERINE PROTEASE (family)	2	N/A	3.881	N/A	N/A	2.708	N/A	N/A	N/A
CT 52923	2	N/A	-2.654	-3.301	N/A	N/A	-0.632	N/A	N/A
isorhamnetin	2	N/A	N/A	-2.811	-3.775	N/A	N/A	N/A	N/A
PG3-Oc	3	N/A	N/A	N/A	N/A	-4.045	N/A	-2.54	N/A
EGF	1	N/A	3.518	2.858	N/A	N/A	-0.204	N/A	N/A
NUCLEAR FACTOR 1 (family)	3	N/A	3.916	N/A	N/A	N/A	2.663	N/A	N/A
ALK	2	0	N/A	3.597	2.974	N/A	N/A	N/A	N/A
PPIB	2	-0.834	N/A	2.556	3.17	N/A	N/A	N/A	N/A
C1GALT1	2	-0.492	N/A	3.414	N/A	N/A	1.236	N/A	1.414
chalcone-24	2	-0.549	3.118	2.278	N/A	N/A	0.602	N/A	N/A
palmatine	2	0.563	3.488	0.831	0.485	N/A	1.179	N/A	N/A
GGA (family)	3	-0.707	N/A	N/A	4.9	N/A	0.937	N/A	N/A
HVCN1	2	N/A	4.734	N/A	N/A	N/A	1.806	N/A	N/A
NOD2	2	-0.931	N/A	N/A	5.601	N/A	N/A	N/A	N/A
GATA2	2	N/A	1.945	3.029	1.555	N/A	N/A	N/A	N/A
dynasore	2	N/A	N/A	-3.461	-3.058	N/A	N/A	N/A	N/A
n5-(1-iminoethyl)-l-ornithine	3	N/A	N/A	N/A	N/A	-6.517	N/A	N/A	N/A
HS2ST1	2	N/A	-1.063	-3.242	-2.203	N/A	N/A	N/A	N/A
MADD	2	N/A	N/A	3.124	2.617	N/A	0.763	N/A	N/A
3-keto, N-aminoethyl aminocaproyl dihydrocinnamoyl cyclopamine	2	-0.492	-2.582	N/A	-3.414	N/A	0	N/A	N/A
YARS1	2	-2.515	N/A	N/A	3.969	N/A	N/A	N/A	N/A
ANXA2	2	N/A	N/A	4.264	2.209	N/A	N/A	N/A	N/A
MAP3K10	2	-1.382	N/A	3.048	2.042	N/A	N/A	N/A	N/A
16:0 ceramide-1-phosphate	2	2.688	N/A	N/A	-3.78	N/A	N/A	N/A	N/A
EVP 4593	2	2.688	N/A	N/A	-3.78	N/A	N/A	N/A	N/A
PNKD	2	-2.688	N/A	N/A	3.78	N/A	N/A	N/A	N/A
cytochalasin B	2	N/A	N/A	-4.025	-2.439	N/A	N/A	N/A	N/A
CASP4	1	-3.742	N/A	N/A	N/A	-2.714	N/A	N/A	N/A
DPP4	2	N/A	N/A	2.314	3.819	N/A	0.318	N/A	N/A
P2RY14	2	N/A	N/A	3.508	2.937	N/A	N/A	N/A	N/A
DSG2	2	N/A	-3.462	N/A	-2.271	N/A	-0.696	N/A	N/A
halothane	3	N/A	N/A	-2.554	N/A	N/A	0.507	-3.359	N/A
FL3	1	0.943	N/A	N/A	N/A	-2.324	N/A	-3.153	N/A
VTCN1	2	N/A	-3.055	-2.457	N/A	N/A	-0.905	N/A	N/A
BAPTA	2	N/A	N/A	-3.308	-2.029	N/A	-1.08	N/A	N/A
IFIT2	3	1.661	0.875	N/A	3.693	N/A	0.186	N/A	N/A
IL11R (family)	2	0.167	3.772	N/A	2.475	N/A	N/A	N/A	N/A
HGF	2	N/A	4.72	N/A	N/A	N/A	1.689	N/A	N/A
SAR103168	2	N/A	N/A	N/A	N/A	-2.6	N/A	-3.8	N/A
H-8	2	-0.239	N/A	3.381	2.779	N/A	N/A	N/A	N/A
lavendustin A	2	N/A	-4.549	N/A	N/A	N/A	-1.847	N/A	N/A
dopamine	2	N/A	N/A	3.244	2.062	N/A	1.087	N/A	N/A
FBLN1	2	N/A	0.834	4.216	N/A	N/A	-1.32	N/A	N/A
MAP3K4	2	N/A	N/A	2.976	3.392	N/A	N/A	N/A	N/A
PTCH1	2	4.036	N/A	1.095	0.256	N/A	-0.976	N/A	N/A
EPOR DIMER (complex)	2	-0.619	N/A	2.744	3	N/A	N/A	N/A	N/A
PD 180970	2	0.173	-4.345	N/A	N/A	-1.818	N/A	N/A	N/A
MSI2	3	N/A	0.882	3.3	1.915	N/A	-0.233	N/A	N/A
AG 879	2	N/A	-3.812	-2.509	N/A	N/A	N/A	N/A	N/A
MLN120B	2	N/A	-2.818	N/A	-3.498	N/A	N/A	N/A	N/A
STAT5 DIMER (complex)	2	N/A	N/A	0.5	-0.254	2.562	N/A	3	N/A
dihydro-beta-erythroidine	3	N/A	-3.482	N/A	-2.832	N/A	N/A	N/A	N/A
PPIA	2	N/A	N/A	3.015	2.144	N/A	1.154	N/A	N/A
MTPN	2	N/A	2.997	N/A	3.314	N/A	N/A	N/A	N/A
nizatidine	3	1.697	N/A	N/A	-3.432	N/A	-1.175	N/A	N/A
piceatannol	2	N/A	N/A	-3.305	-2.999	N/A	N/A	N/A	N/A
ACSL3	3	N/A	N/A	-0.697	-2.302	N/A	N/A	3.303	N/A
saxagliptin	2	1.976	-4.322	N/A	N/A	N/A	N/A	N/A	N/A
ganglioside GM2	2	N/A	N/A	-2.631	-3.656	N/A	N/A	N/A	N/A
LXR/LXR LIGAND/RXRA/RETINOIC ACID (complex)	2	N/A	4.481	1.803	N/A	N/A	N/A	N/A	N/A
SH3RF1	2	0.612	N/A	3.109	2.558	N/A	N/A	N/A	N/A
CSF3	2	N/A	N/A	4.062	2.216	N/A	N/A	N/A	N/A
RBM8A	3	N/A	1.905	N/A	N/A	N/A	N/A	N/A	4.369
PLX5622	3	1.08	N/A	-3.219	-1.972	N/A	N/A	N/A	N/A
C1GALT1C1	2	N/A	2.711	3.03	N/A	N/A	0.53	N/A	N/A
SB 216763	2	N/A	-3.813	N/A	-2.454	N/A	N/A	N/A	N/A
salmonella typhimurium lipopolysaccharide	2	-3.771	N/A	N/A	N/A	-2.496	N/A	N/A	N/A
minocycline	2	0.957	-4.882	N/A	N/A	N/A	-0.424	N/A	N/A
FLT1	2	N/A	N/A	4.324	N/A	N/A	1.934	N/A	N/A
PLD2	2	N/A	2.458	3.795	N/A	N/A	N/A	N/A	N/A
PTHLH	2	N/A	N/A	N/A	1.656	N/A	1.208	N/A	3.361
nimbolide	2	N/A	-2.716	N/A	-3.498	N/A	N/A	N/A	N/A
LBP	2	N/A	N/A	N/A	6.205	N/A	N/A	N/A	N/A
PLX5622	2	2.224	N/A	0	N/A	0.762	N/A	N/A	3.201
ECT2	2	0.707	1.96	N/A	3.517	N/A	N/A	N/A	N/A
TXNDC5	3	-1.375	N/A	N/A	3.881	N/A	0.914	N/A	N/A
RAPGEF5	3	N/A	N/A	3.402	2.766	N/A	N/A	N/A	N/A
PIK3AP1	2	N/A	1.772	3.236	N/A	N/A	1.155	N/A	N/A
CpG ODN 1668	2	-0.911	N/A	N/A	5.244	N/A	N/A	N/A	N/A
Hg2+	2	2.333	N/A	N/A	-3.816	N/A	N/A	N/A	N/A
TUBB4A	2	-2	4.134	N/A	N/A	N/A	N/A	N/A	N/A
IL2RB	2	N/A	N/A	1.799	0.894	N/A	N/A	3.441	N/A
Mcpt4	2	0.642	N/A	-3.384	-1.373	-0.734	N/A	N/A	N/A
RFC4	3	0.755	N/A	5.374	N/A	N/A	N/A	N/A	N/A
miR-149-5p (miRNAs w/seed CUGGCUC)	2	N/A	-2.683	N/A	-3.441	N/A	N/A	N/A	N/A
Y 27632	2	N/A	N/A	N/A	N/A	-6.103	N/A	N/A	N/A
CHUK	1	-0.745	1.64	3.55	N/A	N/A	0.156	N/A	N/A
minodronate	3	-0.154	N/A	N/A	-3.93	N/A	-2.003	N/A	N/A
PDIA4	3	-1.289	N/A	N/A	3.881	N/A	0.914	N/A	N/A
MAP3K21	2	N/A	3.563	N/A	N/A	N/A	2.514	N/A	N/A
CARD11	2	N/A	2.818	N/A	3.258	N/A	N/A	N/A	N/A
GNAQ	2	N/A	N/A	4.352	N/A	N/A	1.722	N/A	N/A
TSPAN33	2	-0.181	N/A	N/A	4.079	N/A	1.8	N/A	N/A
taraxerol	2	0.788	-2.219	-3.051	N/A	N/A	N/A	N/A	N/A
JAK1/2 (family)	1	N/A	N/A	N/A	2.887	N/A	N/A	3.162	N/A
THBS1	2	N/A	N/A	N/A	N/A	N/A	N/A	6.045	N/A
thiourea	2	0.314	N/A	-3.667	-2.061	N/A	N/A	N/A	N/A
15-A2-cyclopentenone isoprostane	2	1.628	N/A	N/A	-4.412	N/A	N/A	N/A	N/A
hyperforin	2	N/A	-3.546	N/A	-1.357	N/A	-1.136	N/A	N/A
FGF2	1	0.671	N/A	3.108	N/A	N/A	N/A	N/A	2.25
PTK (family)	2	N/A	3.528	2.5	N/A	N/A	N/A	N/A	N/A
ACACA	3	-3.389	N/A	2.629	N/A	N/A	N/A	N/A	N/A
cardiotoxin	1	-3.657	N/A	N/A	N/A	-2.357	N/A	N/A	N/A
S-methylthiocitrulline	3	N/A	N/A	N/A	N/A	-6.008	N/A	N/A	N/A
ZM-447439	2	N/A	2.722	N/A	3.286	N/A	N/A	N/A	N/A
GADD45G	2	N/A	N/A	3.389	2.617	N/A	N/A	N/A	N/A
ITGA2B/ITGB3 (complex)	2	-1.387	N/A	N/A	3.8	N/A	0.816	N/A	N/A
sodium arsenate	2	N/A	N/A	3.264	2.728	N/A	N/A	N/A	N/A
ATP2B4	2	0.254	-1.987	-3.742	N/A	N/A	0	N/A	N/A
STAT1	2	-0.882	-0.459	-3.326	-0.457	N/A	0.859	N/A	N/A
PEAR1	1	N/A	3.153	N/A	N/A	N/A	2.828	N/A	N/A
brompheniramine	3	N/A	N/A	-3.086	-2.703	N/A	-0.19	N/A	N/A
carbinoxamine	3	N/A	N/A	-3.086	-2.703	N/A	-0.19	N/A	N/A
benzquinamide	3	N/A	N/A	-3.086	-2.703	N/A	-0.19	N/A	N/A
CD151	2	N/A	4.292	N/A	1.682	N/A	N/A	N/A	N/A
methyllycaconitine	2	N/A	3.138	2.83	N/A	N/A	N/A	N/A	N/A
STIM1	1	N/A	N/A	N/A	N/A	N/A	N/A	3.13	2.837
SOX7	3	N/A	N/A	2.817	3	N/A	-0.148	N/A	N/A
DEK	3	2.916	N/A	N/A	-3.043	N/A	N/A	N/A	N/A
xylometazoline	3	N/A	3.064	N/A	2.892	N/A	N/A	N/A	N/A
TRAF2	2	N/A	N/A	2.948	3.007	N/A	N/A	N/A	N/A
peptidoglycan	1	-3.55	N/A	0.408	N/A	-1.569	N/A	N/A	-0.426
NOTCH3 coactivator complex:STAT1 dimer:HES1 gene	2	N/A	3.538	N/A	N/A	N/A	2.411	N/A	N/A
HTR2 (family)	2	N/A	N/A	3.153	N/A	N/A	0.471	N/A	2.324
CXCR4	1	N/A	N/A	1.807	3.357	0.775	N/A	N/A	N/A
enzastaurin	2	N/A	N/A	N/A	N/A	N/A	N/A	2.609	3.329
cyclopentenone	2	1.526	N/A	N/A	-4.412	N/A	N/A	N/A	N/A
ALDOA	3	N/A	-2.214	-3.704	N/A	N/A	N/A	N/A	N/A
5-O-mycolyl-beta-araf-(1->2)-5-O-mycolyl-alpha-araf-(1->1')-glycerol	2	-2.03	N/A	N/A	3.879	N/A	N/A	N/A	N/A
GABA	1	N/A	N/A	N/A	N/A	-5.908	N/A	N/A	N/A
BNIP3L	2	-0.103	N/A	3.579	2.226	N/A	N/A	N/A	N/A
EFNB2	2	N/A	3.488	N/A	N/A	N/A	N/A	2.417	N/A
PLP1	3	-0.556	N/A	3.3	N/A	1.786	0.254	N/A	N/A
NEK6	2	0.621	5.27	N/A	N/A	N/A	N/A	N/A	N/A
norisoboldine	2	0.845	N/A	N/A	-4.131	N/A	-0.913	N/A	N/A
mavorixafor	2	N/A	-2.888	-3	N/A	N/A	N/A	N/A	N/A
TPX-0046	2	0.146	N/A	-3.202	N/A	-0.949	N/A	N/A	-1.581
auranofin	2	N/A	-5.874	N/A	N/A	N/A	N/A	N/A	N/A
camostat	2	-1.51	N/A	-4.364	N/A	N/A	N/A	N/A	N/A
2,3-diphosphoglycerate	3	1.234	N/A	N/A	-4.621	N/A	N/A	N/A	N/A
CD24	2	N/A	3.642	N/A	2.212	N/A	N/A	N/A	N/A
ketanserin	2	0.92	N/A	N/A	-4.93	N/A	N/A	N/A	N/A
P4HTM	2	N/A	N/A	-3.03	-2.8	N/A	N/A	N/A	N/A
linifanib	3	0	N/A	-5.815	N/A	N/A	N/A	N/A	N/A
RAPGEF2	2	0.11	2.357	3.347	N/A	N/A	N/A	N/A	N/A
carvedilol	2	-0.728	N/A	N/A	1.846	N/A	3.239	N/A	N/A
BMP10	3	N/A	N/A	N/A	N/A	3.373	N/A	N/A	2.438
beryllium sulfate	2	3.162	N/A	N/A	N/A	N/A	N/A	N/A	2.646
RBM8A	2	0.08	3	N/A	2.724	N/A	N/A	N/A	N/A
phosphatidylinositol-3,4,5-triphosphate	2	N/A	N/A	3.617	N/A	N/A	2.182	N/A	N/A
mevalonic acid	2	N/A	N/A	N/A	N/A	N/A	N/A	N/A	5.792
prazosin	2	N/A	N/A	2.229	3.55	N/A	N/A	N/A	N/A
TCF/LEF (family)	3	N/A	2.197	N/A	N/A	N/A	N/A	3.581	N/A
tetradecanoylphorbol acetate	1	-3.082	N/A	N/A	2.242	0.451	N/A	N/A	N/A
ethoxyquin	2	N/A	N/A	N/A	N/A	3.266	N/A	2.294	-0.209
ZFP36	1	N/A	-3.411	-1.414	-0.943	N/A	N/A	N/A	N/A
ARFGEF2	2	N/A	4.287	N/A	N/A	1.473	N/A	N/A	N/A
CG (complex)	2	N/A	3.316	N/A	2.325	N/A	0.114	N/A	N/A
LIMK2	3	2.289	N/A	N/A	-3.451	N/A	N/A	N/A	N/A
SSH2	3	-2.289	N/A	N/A	3.451	N/A	N/A	N/A	N/A
TESK2	3	2.289	N/A	N/A	-3.451	N/A	N/A	N/A	N/A
TGFA	2	N/A	3.799	1.933	N/A	N/A	N/A	N/A	N/A
Tec-IN-14	2	-0.556	N/A	-3.064	N/A	N/A	N/A	N/A	-2.109
Tec-IN-6	2	-0.556	N/A	-3.064	N/A	N/A	N/A	N/A	-2.109
Tec-IN-21	2	-0.556	N/A	-3.064	N/A	N/A	N/A	N/A	-2.109
RAL (family)	2	N/A	N/A	3.25	2.474	N/A	N/A	N/A	N/A
luteolin	2	N/A	N/A	-4.41	N/A	N/A	-1.313	N/A	N/A
MICAL1	3	N/A	N/A	N/A	N/A	N/A	N/A	N/A	-5.717
Pif	2	N/A	N/A	2.621	3.092	N/A	N/A	N/A	N/A
NMRAL1	2	1.713	-4	N/A	N/A	N/A	N/A	N/A	N/A
fluoroacetic acid	3	0.927	N/A	-4.784	N/A	N/A	N/A	N/A	N/A
P2RY11	3	1.187	3.043	N/A	N/A	N/A	1.477	N/A	N/A
alpha-mannan	3	2.312	-3.394	N/A	N/A	N/A	N/A	N/A	N/A
taurodeoxycholic acid	2	0.271	-3.252	N/A	N/A	N/A	-2.178	N/A	N/A
NICOTINIC ACETYLCHOLINE RECEPTOR (complex)	2	-1.155	N/A	N/A	4.538	N/A	N/A	N/A	N/A
TGFBR3	2	N/A	N/A	N/A	-4.463	N/A	-1.229	N/A	N/A
malondialdehyde	2	N/A	N/A	4.73	N/A	N/A	0.962	N/A	N/A
fenretinide	2	N/A	N/A	N/A	-3.281	N/A	-2.409	N/A	N/A
TRIM28	2	N/A	N/A	N/A	N/A	N/A	N/A	N/A	-5.686
LAMA5	3	-1.687	N/A	N/A	N/A	0.896	N/A	3.098	N/A
molibresib	3	N/A	-5.666	N/A	N/A	N/A	N/A	N/A	N/A
resatorvid	2	1.571	N/A	-4.094	N/A	N/A	N/A	N/A	N/A
ethacrynic acid	2	N/A	N/A	N/A	1.584	N/A	N/A	N/A	4.08
JINK1/2 (family)	2	N/A	N/A	5.663	N/A	N/A	N/A	N/A	N/A
GPX4	2	2.183	N/A	N/A	-3.478	N/A	N/A	N/A	N/A
NFAT5	1	-3.317	N/A	0.707	0.169	N/A	0.928	N/A	-0.539
IL18R1	2	N/A	3.876	N/A	N/A	N/A	1.784	N/A	N/A
YL-13027	2	N/A	-0.887	N/A	-4.706	N/A	0.065	N/A	N/A
NTRK1	1	N/A	N/A	N/A	N/A	N/A	-1.732	-3.92	N/A
capmatinib	2	1.115	-4.534	N/A	N/A	N/A	N/A	N/A	N/A
atrasentan	3	N/A	-0.641	-3.196	-1.313	N/A	-0.499	N/A	N/A
sitaxsentan	3	N/A	-0.641	-3.196	-1.313	N/A	-0.499	N/A	N/A
sulfisoxazole	3	N/A	-0.641	-3.196	-1.313	N/A	-0.499	N/A	N/A
NSC 95397	2	N/A	N/A	3.25	2.385	N/A	N/A	N/A	N/A
8-bromo-cAMP	2	N/A	N/A	3.353	1.19	N/A	1.081	N/A	N/A
AGI-1067	2	N/A	N/A	-3.03	-2.592	N/A	N/A	N/A	N/A
VGLL4	3	N/A	N/A	N/A	N/A	N/A	N/A	5.62	N/A
sulindac sulfide	2	N/A	-0.648	-3.546	N/A	N/A	-1.421	N/A	N/A
CCT239065	3	N/A	N/A	N/A	N/A	-5.614	N/A	N/A	N/A
PROM1	2	N/A	N/A	3.646	N/A	N/A	1.961	N/A	N/A
PKC delta V1-1 peptide 8-17	2	N/A	-4.015	N/A	-1.567	N/A	N/A	N/A	N/A
azithromycin	2	N/A	-5.578	N/A	N/A	N/A	N/A	N/A	N/A
PKN3	2	-2.502	N/A	N/A	3.074	N/A	N/A	N/A	N/A
PDGFC	2	N/A	1.567	3.482	N/A	N/A	0.522	N/A	N/A
HMOX1	2	3.053	-1.407	N/A	1.038	N/A	-0.068	N/A	N/A
MAPK KINASE (family)	2	N/A	N/A	3	2.565	N/A	N/A	N/A	N/A
D-alpha-tocopheryl succinate	2	N/A	N/A	3.133	2.428	N/A	N/A	N/A	N/A
RET	2	N/A	N/A	5.561	N/A	N/A	N/A	N/A	N/A
GSR	2	-1.521	4.04	N/A	N/A	N/A	N/A	N/A	N/A
myristoylated protein kinase A inhibitor 14-22 amide	2	3.235	N/A	-0.089	N/A	N/A	-2.236	N/A	N/A
MMP14	2	N/A	N/A	N/A	N/A	N/A	N/A	5.558	N/A
BMP4	1	N/A	N/A	3.053	N/A	N/A	N/A	N/A	2.502
LY9	2	-1.05	N/A	N/A	3.063	1.441	N/A	N/A	N/A
TPX-0022	2	1.457	N/A	-3.479	N/A	N/A	N/A	N/A	-0.617
raltitrexed	3	-0.939	-0.326	-3.106	-0.259	N/A	0.919	N/A	N/A
abrocitinib	2	N/A	-4.082	N/A	N/A	N/A	N/A	N/A	-1.46
15-LOX (family)	2	0.147	N/A	N/A	N/A	N/A	N/A	5.389	N/A
MED28	2	N/A	N/A	3.03	2.502	N/A	N/A	N/A	N/A
AHR	1	0.346	3.487	0.485	N/A	N/A	1.213	N/A	N/A
NEUROD1	3	N/A	3.72	N/A	1.729	N/A	0.071	N/A	N/A
ZIC5	2	0.724	4.496	N/A	N/A	N/A	0.299	N/A	N/A
RPI-1	2	1.871	N/A	-3.015	N/A	-0.632	N/A	N/A	N/A
GP130 DIMER (complex)	2	0.818	4.693	N/A	N/A	N/A	N/A	N/A	N/A
AHR/ARNT/ARYL HYDROCARBON (complex)	2	0.221	3.578	0.906	N/A	N/A	0.798	N/A	N/A
HDAC2	2	N/A	5.491	N/A	N/A	N/A	N/A	N/A	N/A
6-hydroxydopamine	2	N/A	3.511	N/A	1.978	N/A	N/A	N/A	N/A
IL22	2	N/A	N/A	3.036	N/A	N/A	2.433	N/A	N/A
VAV2	2	N/A	3.91	N/A	N/A	N/A	1.554	N/A	N/A
TWSG1	2	N/A	1.395	3.938	N/A	N/A	-0.115	N/A	N/A
TLR7/8 (family)	1	-3.207	N/A	N/A	-0.632	-1.265	0.333	N/A	N/A
hydroxychloroquine	2	N/A	-3.629	N/A	-1.8	N/A	N/A	N/A	N/A
CD81	2	N/A	2.053	3.375	N/A	N/A	N/A	N/A	N/A
miR-21-5p (and other miRNAs w/seed AGCUUAU)	2	N/A	3.074	-0.677	0.399	N/A	1.278	N/A	N/A
ACVR1B	2	N/A	0.226	3.952	N/A	N/A	-1.238	N/A	N/A
CD226	2	N/A	N/A	3.133	2.28	N/A	N/A	N/A	N/A
RFXANK	3	1.253	N/A	N/A	4.154	N/A	N/A	N/A	N/A
GRK6	2	1.649	N/A	N/A	N/A	N/A	N/A	3.756	N/A
rhus verniciflua stokes water extract	2	N/A	N/A	-3.043	-2.35	N/A	N/A	N/A	N/A
Angelica gigas Nakai extract	2	N/A	N/A	-3.043	-2.35	N/A	N/A	N/A	N/A
morus alba L. extract	2	N/A	N/A	-3.043	-2.35	N/A	N/A	N/A	N/A
m-hydroxy ebselen	2	-0.273	N/A	-4.345	N/A	N/A	0.77	N/A	N/A
lenalidomide	1	1.718	3.667	N/A	N/A	N/A	N/A	N/A	N/A
GATAD2A	3	N/A	N/A	N/A	N/A	5.381	N/A	N/A	N/A
FYN	2	N/A	N/A	N/A	N/A	5.381	N/A	N/A	N/A
POLI	2	0.253	-5.127	N/A	N/A	N/A	N/A	N/A	N/A
hydroquinone	2	1.332	N/A	N/A	-4.041	N/A	N/A	N/A	N/A
mrs2179	2	N/A	N/A	-3.264	-2.108	N/A	N/A	N/A	N/A
MAP2K7	2	N/A	N/A	N/A	5.371	N/A	N/A	N/A	N/A
JAK1	1	N/A	3.838	N/A	N/A	N/A	N/A	N/A	1.528
LRP6	2	N/A	-3	-0.99	-1.374	N/A	N/A	N/A	N/A
HES5	2	0.818	4.544	N/A	N/A	N/A	N/A	N/A	N/A
methylprednisolone	1	1.6	N/A	N/A	N/A	N/A	N/A	3.752	N/A
Ins1	3	0.406	N/A	4.939	N/A	N/A	N/A	N/A	N/A
WZ-4002	2	N/A	-3.11	N/A	-2.229	N/A	N/A	N/A	N/A
Ro41-5253	3	0.811	0.129	3.02	0.193	N/A	-1.182	N/A	N/A
TWIST2	2	0.636	4.693	N/A	N/A	N/A	N/A	N/A	N/A
NVP-BHG712	2	-0.636	-4.693	N/A	N/A	N/A	N/A	N/A	N/A
RABGEF1	2	N/A	-1.894	-3.434	N/A	N/A	N/A	N/A	N/A
parmodulin 2	3	N/A	N/A	N/A	N/A	N/A	N/A	N/A	-5.328
Hbb-b2	1	-3.207	N/A	N/A	N/A	-2.121	N/A	N/A	N/A
pirenzepine	3	N/A	N/A	N/A	-3.542	N/A	N/A	-1.784	N/A
thymoquinone	2	-0.728	N/A	N/A	-3.817	N/A	-0.78	N/A	N/A
TSC22D3	2	N/A	N/A	-3.224	N/A	N/A	-2.101	N/A	N/A
PTPRM	3	N/A	N/A	N/A	N/A	N/A	N/A	N/A	-5.322
decabromobiphenyl ether	2	-0.324	3.035	0.447	0.799	N/A	0.713	N/A	N/A
ZO1/ZO2 (family)	3	N/A	1.886	N/A	3.087	N/A	0.341	N/A	N/A
ARF6	2	N/A	N/A	N/A	5.307	N/A	N/A	N/A	N/A
IL13RA1	2	0.161	5.145	N/A	N/A	N/A	N/A	N/A	N/A
Ifna4	3	N/A	N/A	N/A	5.304	N/A	N/A	N/A	N/A
RIPK1	2	N/A	N/A	N/A	5.293	N/A	N/A	N/A	N/A
THROMBOSPONDIN (family)	2	N/A	N/A	5.154	N/A	N/A	-0.126	N/A	N/A
dicyclomine	3	0.502	N/A	N/A	-3.9	N/A	-0.878	N/A	N/A
nomifensine	3	N/A	N/A	N/A	N/A	N/A	N/A	N/A	-5.249
CpG ODN D-19	2	0.359	4.885	N/A	N/A	N/A	N/A	N/A	N/A
miR-1468-5p (miRNAs w/seed UCCGUUU)	2	0.359	4.885	N/A	N/A	N/A	N/A	N/A	N/A
C29	2	3.546	N/A	N/A	-1.69	N/A	N/A	N/A	N/A
W146	2	2.076	N/A	-3.157	N/A	N/A	N/A	N/A	N/A
dapiclermin	2	0.642	4.587	N/A	N/A	N/A	N/A	N/A	N/A
ubiquinone 9	2	1.585	N/A	N/A	-3.637	N/A	N/A	N/A	N/A
IL36G	2	-1.209	N/A	N/A	4.01	N/A	N/A	N/A	N/A
UMI-77	2	1.54	-3.266	N/A	N/A	N/A	-0.404	N/A	N/A
MIA-602	3	N/A	N/A	N/A	N/A	N/A	N/A	N/A	-5.209
IL12RB1	2	N/A	-1.841	-3.359	N/A	N/A	N/A	N/A	N/A
magnesium sulfate	2	1.686	N/A	N/A	-3.507	N/A	N/A	N/A	N/A
clioquinol	2	1.757	N/A	N/A	-3.435	N/A	N/A	N/A	N/A
ZNF32	2	0.642	4.544	N/A	N/A	N/A	N/A	N/A	N/A
EDAR	2	-1.424	N/A	N/A	3.757	N/A	N/A	N/A	N/A
ZFP36	2	N/A	N/A	-3.668	N/A	N/A	-1.511	N/A	N/A
CYD0618	3	N/A	N/A	N/A	N/A	-5.178	N/A	N/A	N/A
S3I-1757	3	N/A	N/A	N/A	N/A	-5.178	N/A	N/A	N/A
PYCR1	3	N/A	N/A	N/A	N/A	5.178	N/A	N/A	N/A
CDC42BPA	3	3.333	-0.933	N/A	N/A	N/A	0.907	N/A	N/A
MYOCD	2	N/A	1.134	N/A	3.647	N/A	-0.391	N/A	N/A
Ro41-5253	2	N/A	-5.166	N/A	N/A	N/A	N/A	N/A	N/A
LXM-10	2	-0.268	-4.885	N/A	N/A	N/A	N/A	N/A	N/A
CYTH1	3	N/A	N/A	N/A	N/A	N/A	N/A	5.15	N/A
4SC-203	3	N/A	-3.272	-1.872	N/A	N/A	N/A	N/A	N/A
CAMK2G	2	N/A	N/A	N/A	3.267	N/A	1.877	N/A	N/A
MET	2	-0.553	N/A	4.591	N/A	N/A	N/A	N/A	N/A
miR-296-3p (miRNAs w/seed AGGGUUG)	2	0.447	4.693	N/A	N/A	N/A	N/A	N/A	N/A
CMTR1	2	0.552	4.587	N/A	N/A	N/A	N/A	N/A	N/A
ZNF274	2	-1.499	N/A	N/A	3.637	N/A	N/A	N/A	N/A
ZNF675	2	1.499	N/A	N/A	-3.637	N/A	N/A	N/A	N/A
FILAMIN (family)	2	1.499	N/A	N/A	-3.637	N/A	N/A	N/A	N/A
IL1RL2	2	-1.499	N/A	N/A	3.637	N/A	N/A	N/A	N/A
infigratinib	2	N/A	N/A	-3.916	N/A	N/A	-1.219	N/A	N/A
2',3',4'-trihydroxyflavone	2	N/A	4.298	N/A	N/A	N/A	0.834	N/A	N/A
FERRITIN (complex)	2	-1.402	N/A	N/A	3.719	N/A	N/A	N/A	N/A
RWJ 67657	2	N/A	N/A	-3.108	-2.011	N/A	N/A	N/A	N/A
DBF4	2	N/A	3.838	N/A	1.279	N/A	N/A	N/A	N/A
pamiparib	2	0.181	4.93	N/A	N/A	N/A	N/A	N/A	N/A
FERMT2	2	N/A	N/A	4.158	N/A	N/A	0.951	N/A	N/A
AZD1390	3	N/A	N/A	N/A	-5.08	N/A	N/A	N/A	N/A
SREBP1A,2:NF-Y:SP1:GGPS1 gene	3	N/A	N/A	3.486	1.588	N/A	N/A	N/A	N/A
8-epi-prostaglandin F2alpha	2	1.723	N/A	3.349	N/A	N/A	N/A	N/A	N/A
CMTM3	2	-0.851	-4.218	N/A	N/A	N/A	N/A	N/A	N/A
HGFAC	2	0.873	N/A	4.196	N/A	N/A	N/A	N/A	N/A
zalcitabine	3	N/A	5.066	N/A	N/A	N/A	N/A	N/A	N/A
PTPN21	2	0.552	4.511	N/A	N/A	N/A	N/A	N/A	N/A
ZDHHC5	2	0.552	4.511	N/A	N/A	N/A	N/A	N/A	N/A
ZDHHC8	2	0.552	4.511	N/A	N/A	N/A	N/A	N/A	N/A
TCF3	1	N/A	N/A	N/A	1.667	N/A	N/A	-3.394	N/A
TFAP2C	2	-1.479	N/A	N/A	3.571	N/A	N/A	N/A	N/A
L-homocysteic acid	3	N/A	N/A	N/A	N/A	N/A	N/A	N/A	5.047
CCL3L1	3	N/A	N/A	N/A	5.046	N/A	N/A	N/A	N/A
AGAP2-AS1	2	0.458	4.587	N/A	N/A	N/A	N/A	N/A	N/A
primaquine	2	0.113	3.263	0.236	-0.243	N/A	1.179	N/A	N/A
tannic acid	2	N/A	-3.961	N/A	N/A	N/A	-1.072	N/A	N/A
TLR1	2	N/A	N/A	N/A	5.028	N/A	N/A	N/A	N/A
FABP4	2	-3.096	N/A	0.696	1.234	N/A	N/A	N/A	N/A
coal tar	2	0.114	3.349	0.478	N/A	N/A	1.083	N/A	N/A
TMPRSS4	2	N/A	2.012	3	N/A	N/A	N/A	N/A	N/A
prexasertib	1	N/A	3.545	N/A	0	N/A	1.46	N/A	N/A
MUC20	2	N/A	5	N/A	N/A	N/A	N/A	N/A	N/A
GNA13	2	N/A	N/A	N/A	4.569	N/A	0.416	N/A	N/A
RIGI	2	N/A	N/A	N/A	3.546	N/A	1.436	N/A	N/A
N-chlorotaurine	2	N/A	-1.698	N/A	-3.28	N/A	N/A	N/A	N/A
pristane	2	-0.089	4.885	N/A	N/A	N/A	N/A	N/A	N/A
chlorisondamine	2	N/A	N/A	-3.138	N/A	N/A	-1.821	N/A	N/A
alectinib	2	N/A	-1.716	-3.242	N/A	N/A	N/A	N/A	N/A
S-(2,3-bispalmitoyloxypropyl)-cysteine-GDPKHPKSF	2	-1.772	N/A	N/A	3.181	N/A	N/A	N/A	N/A
sphingosine-1-phosphate	1	N/A	0.174	3.307	N/A	N/A	-1.461	N/A	N/A
Act1	2	-1.375	N/A	N/A	3.565	N/A	N/A	N/A	N/A
selenomethylselenocysteine	3	N/A	N/A	N/A	4.939	N/A	N/A	N/A	N/A
F2RL1	2	N/A	N/A	4.926	N/A	N/A	N/A	N/A	N/A
PTPRT	2	-0.458	-4.468	N/A	N/A	N/A	N/A	N/A	N/A
MAFA	3	N/A	N/A	N/A	N/A	N/A	N/A	4.925	N/A
10-(4-acetimdobenzylidene)-9-anthrone	3	N/A	N/A	-4.925	N/A	N/A	N/A	N/A	N/A
BEX2	2	-1.364	N/A	N/A	3.538	N/A	N/A	N/A	N/A
DLL4	2	0.382	N/A	N/A	4.015	N/A	-0.504	N/A	N/A
GPCR (family)	2	N/A	N/A	4.297	N/A	N/A	0.6	N/A	N/A
STAT3	1	0.462	4.434	N/A	N/A	N/A	N/A	N/A	N/A
AR/ANDROGEN (complex)	2	-1.052	N/A	N/A	3.834	N/A	N/A	N/A	N/A
aspirin	2	N/A	N/A	-4.882	N/A	N/A	N/A	N/A	N/A
phosphate	2	N/A	N/A	3.113	1.769	N/A	N/A	N/A	N/A
GFRA2	2	N/A	1.716	3.161	N/A	N/A	N/A	N/A	N/A
TCF7L1/TCF7L2/LEF1:CTNNB1:MYC gene	2	N/A	N/A	N/A	N/A	N/A	N/A	N/A	4.875
DUOX1	2	0.222	4.65	N/A	N/A	N/A	N/A	N/A	N/A
MRS2211	2	-0.552	-4.315	N/A	N/A	N/A	N/A	N/A	N/A
P2RY13	2	0.552	4.315	N/A	N/A	N/A	N/A	N/A	N/A
LMT-28	2	-0.089	-4.767	N/A	N/A	N/A	N/A	N/A	N/A
CHIT1	2	N/A	N/A	3.843	N/A	N/A	1	N/A	N/A
erythromycin	2	N/A	N/A	N/A	-4.842	N/A	N/A	N/A	N/A
ZFYVE9	3	N/A	N/A	N/A	N/A	N/A	N/A	4.835	N/A
MC-1568	2	N/A	N/A	N/A	-4.271	N/A	-0.562	N/A	N/A
RTN3	3	N/A	N/A	N/A	3.464	N/A	1.361	N/A	N/A
chitosan	3	N/A	N/A	N/A	N/A	4.825	N/A	N/A	N/A
glucosylceramide	2	N/A	-4.817	N/A	N/A	N/A	N/A	N/A	N/A
DIAPH1	2	N/A	-1.372	N/A	N/A	N/A	-3.43	N/A	N/A
SH2D5	3	N/A	N/A	N/A	N/A	N/A	N/A	4.802	N/A
PTPRD	2	-0.183	-4.619	N/A	N/A	N/A	N/A	N/A	N/A
TNFRSF19	2	-0.968	N/A	N/A	3.834	N/A	N/A	N/A	N/A
IRAK2	2	N/A	N/A	N/A	4.801	N/A	N/A	N/A	N/A
ADAMTSL2	3	N/A	N/A	N/A	N/A	N/A	N/A	-4.799	N/A
SOCS5	2	-0.296	-4.492	N/A	N/A	N/A	N/A	N/A	N/A
lactic acid	2	N/A	N/A	N/A	3.729	1.055	N/A	N/A	N/A
SMAD2	2	N/A	N/A	N/A	N/A	N/A	N/A	4.782	N/A
tranexamic acid	2	-0.183	-4.587	N/A	N/A	N/A	N/A	N/A	N/A
IRAK (family)	2	N/A	4.767	N/A	N/A	N/A	N/A	N/A	N/A
TCF4	3	N/A	1.175	N/A	N/A	N/A	N/A	3.591	N/A
GRIN3A	2	N/A	N/A	-3.2	N/A	N/A	1.565	N/A	N/A
LTBP4	3	N/A	N/A	N/A	N/A	N/A	N/A	4.765	N/A
POFUT1	3	N/A	4.765	N/A	N/A	N/A	N/A	N/A	N/A
AM 630	2	1.32	N/A	-3.444	N/A	N/A	N/A	N/A	N/A
IFNE	2	N/A	N/A	N/A	4.763	N/A	N/A	N/A	N/A
FCER1G DIMER (complex)	3	N/A	N/A	N/A	N/A	4.756	N/A	N/A	N/A
milrinone	2	N/A	N/A	N/A	-3.77	N/A	-0.981	N/A	N/A
SPAG9	2	-1.36	N/A	3.168	N/A	N/A	-0.216	N/A	N/A
iguratimod	2	1.36	N/A	-3.168	N/A	N/A	0.216	N/A	N/A
RHBDD3	2	1.36	N/A	-3.168	N/A	N/A	0.216	N/A	N/A
tris dibenzylideneacetone dipalladium	2	1.36	N/A	-3.168	N/A	N/A	0.216	N/A	N/A
DEFB104A/DEFB104B	2	-1.36	N/A	3.168	N/A	N/A	-0.216	N/A	N/A
RGS12	2	N/A	-0.927	N/A	N/A	N/A	N/A	-3.812	N/A
cysteinyl-leukotriene	2	-1.234	N/A	3.085	N/A	N/A	-0.417	N/A	N/A
RPS6KA2	2	1.069	N/A	N/A	3.666	N/A	N/A	N/A	N/A
GALR2	2	N/A	N/A	3.43	N/A	N/A	1.298	N/A	N/A
EPHA2	1	N/A	3.578	N/A	1.147	N/A	N/A	N/A	N/A
CLCA2	2	1.45	N/A	-3.055	N/A	N/A	0.216	N/A	N/A
asparaginase	2	-1.347	N/A	3.367	N/A	N/A	N/A	N/A	N/A
PNPT1	2	-3.012	N/A	N/A	N/A	N/A	1.701	N/A	N/A
SERPINA5	2	N/A	-3.022	N/A	N/A	-0.62	-1.068	N/A	N/A
BMS-387032	2	N/A	-4.704	N/A	N/A	N/A	N/A	N/A	N/A
quisqualic acid	2	-0.792	N/A	N/A	3.909	N/A	N/A	N/A	N/A
GSK3235025	3	N/A	N/A	N/A	N/A	N/A	N/A	-4.699	N/A
ramipril	3	-1.342	N/A	N/A	0.158	N/A	3.196	N/A	N/A
NAMPT	2	N/A	3.45	N/A	N/A	N/A	1.242	N/A	N/A
silmitasertib	2	N/A	-4.685	N/A	N/A	N/A	N/A	N/A	N/A
actinomycin	2	0.368	4.315	N/A	N/A	N/A	N/A	N/A	N/A
MUC16	2	0.368	4.315	N/A	N/A	N/A	N/A	N/A	N/A
TM4SF5	2	0.368	4.315	N/A	N/A	N/A	N/A	N/A	N/A
MRS 1754	2	N/A	N/A	3.952	N/A	N/A	-0.728	N/A	N/A
tin mesoporphyrin	3	-3.227	N/A	-0.349	-1.104	N/A	N/A	N/A	N/A
RGFP966	2	N/A	-4.677	N/A	N/A	N/A	N/A	N/A	N/A
KAT7	3	1.311	N/A	N/A	-3.364	N/A	N/A	N/A	N/A
interferon alfacon-1	1	N/A	N/A	0	N/A	-3	N/A	N/A	-1.667
LTA	2	N/A	N/A	N/A	4.665	N/A	N/A	N/A	N/A
MRS5698	3	N/A	N/A	N/A	-4.665	N/A	N/A	N/A	N/A
MR-409	2	0.458	4.196	N/A	N/A	N/A	N/A	N/A	N/A
telomestatin	3	N/A	N/A	4.148	N/A	N/A	0.49	N/A	N/A
USP48	3	N/A	N/A	N/A	N/A	N/A	N/A	N/A	-4.633
CPNE1	2	N/A	4.632	N/A	N/A	N/A	N/A	N/A	N/A
SAMHD1	2	N/A	-4.63	N/A	N/A	N/A	N/A	N/A	N/A
PDGFRB	2	N/A	4.628	N/A	N/A	N/A	N/A	N/A	N/A
GTPL714	2	1.155	N/A	-3.252	N/A	N/A	0.213	N/A	N/A
NFE2L2 gene:NICD1	2	N/A	N/A	N/A	N/A	N/A	N/A	N/A	4.619
benzyl 2-acetamido-2-deoxy-alpha-D-galactopyranoside	3	N/A	N/A	N/A	-4.106	N/A	-0.512	N/A	N/A
CEBPB gene:CREB1 dimer	2	0.518	N/A	N/A	N/A	N/A	N/A	N/A	4.081
TMSB10/TMSB4X	2	1.155	N/A	-3.334	N/A	N/A	0.106	N/A	N/A
milciclib	2	N/A	N/A	N/A	N/A	N/A	1.483	3.111	N/A
LYN	2	-1.553	N/A	3.04	N/A	N/A	N/A	N/A	N/A
CD80	2	N/A	N/A	N/A	N/A	4.593	N/A	N/A	N/A
pervanadate	2	N/A	N/A	N/A	4.59	N/A	N/A	N/A	N/A
5'-methylthioadenosine	2	N/A	-4.587	N/A	N/A	N/A	N/A	N/A	N/A
TGFBRAP1	2	N/A	N/A	3.682	N/A	N/A	0.905	N/A	N/A
SF1670	3	-1.488	N/A	3.098	N/A	N/A	N/A	N/A	N/A
CU-CPT22	3	N/A	-1.306	-3.28	N/A	N/A	N/A	N/A	N/A
EGF-like ligands:EGFR:PTK2	2	N/A	4.326	N/A	N/A	N/A	0.26	N/A	N/A
pembrolizumab	3	-1.474	N/A	3.111	N/A	N/A	N/A	N/A	N/A
HISTONE (family)	2	N/A	4.577	N/A	N/A	N/A	N/A	N/A	N/A
NPPA	2	N/A	N/A	N/A	-3.113	N/A	-1.46	N/A	N/A
PIWIL4	2	N/A	4.564	N/A	N/A	N/A	N/A	N/A	N/A
clodronic acid	3	N/A	N/A	N/A	4.549	N/A	N/A	N/A	N/A
DCLK1	2	N/A	4.544	N/A	N/A	N/A	N/A	N/A	N/A
TH17 CYTOKINE (family)	3	N/A	4.542	N/A	N/A	N/A	N/A	N/A	N/A
EPRS1	2	N/A	N/A	N/A	4.54	N/A	N/A	N/A	N/A
DAP3	3	N/A	N/A	N/A	N/A	0.971	-0.484	3.081	N/A
xanthohumol	2	N/A	-4.535	N/A	N/A	N/A	N/A	N/A	N/A
delta-aminolevulinic acid	2	N/A	N/A	N/A	-3.683	N/A	-0.851	N/A	N/A
EMILIN1	2	1.449	N/A	-3.079	N/A	N/A	N/A	N/A	N/A
IFNA2	1	N/A	4.523	N/A	N/A	N/A	N/A	N/A	N/A
kanitinib	3	N/A	N/A	N/A	N/A	-4.52	N/A	N/A	N/A
LINC00501	2	N/A	4.511	N/A	N/A	N/A	N/A	N/A	N/A
USP17L22 (includes others)	2	N/A	4.511	N/A	N/A	N/A	N/A	N/A	N/A
TKT	2	N/A	4.511	N/A	N/A	N/A	N/A	N/A	N/A
COLLAGEN TYPE I (family)	2	N/A	N/A	4.118	N/A	N/A	0.392	N/A	N/A
BMP3	3	N/A	N/A	N/A	N/A	N/A	N/A	4.501	N/A
PIAS3	2	N/A	N/A	N/A	-1.332	N/A	N/A	-3.167	N/A
INPP5D	2	N/A	N/A	-4.496	N/A	N/A	N/A	N/A	N/A
taletrectinib	2	N/A	N/A	N/A	N/A	N/A	1.27	3.221	N/A
N-carbamyl-L-glutamate	2	0	4.49	N/A	N/A	N/A	N/A	N/A	N/A
CLEC6A	3	N/A	N/A	3.356	N/A	N/A	1.128	N/A	N/A
taurocholic acid	2	N/A	N/A	4.481	N/A	N/A	N/A	N/A	N/A
CYB5A	3	N/A	N/A	N/A	N/A	N/A	N/A	-4.471	N/A
NS-398	2	1.407	N/A	-3.064	N/A	N/A	N/A	N/A	N/A
SIM2	2	N/A	-4.468	N/A	N/A	N/A	N/A	N/A	N/A
PRKD (family)	2	-1.245	N/A	3.22	N/A	N/A	0	N/A	N/A
IL35R (complex)	3	N/A	N/A	N/A	N/A	N/A	N/A	4.464	N/A
ESYT1	3	N/A	N/A	N/A	N/A	N/A	N/A	-4.463	N/A
G PROTEIN ALPHA T (family)	2	N/A	-4.459	N/A	N/A	N/A	N/A	N/A	N/A
osimertinib	2	N/A	-4.459	N/A	N/A	N/A	N/A	N/A	N/A
SREBP1A,2:NF-Y:SP1:IDI1 gene	3	N/A	N/A	3.225	1.226	N/A	N/A	N/A	N/A
SREBP1A,2:NF-Y:SP1:CYP51A1 gene	3	N/A	N/A	3.225	1.226	N/A	N/A	N/A	N/A
SREBP1A,1C,2:NF-Y:SP1:FDFT1 gene	3	N/A	N/A	3.225	1.226	N/A	N/A	N/A	N/A
BVR (family)	2	N/A	N/A	N/A	4.445	N/A	N/A	N/A	N/A
pelitinib	2	N/A	-4.444	N/A	N/A	N/A	N/A	N/A	N/A
TFF3	2	N/A	4.444	N/A	N/A	N/A	N/A	N/A	N/A
busulfan	2	-1.166	N/A	3.168	N/A	N/A	0.107	N/A	N/A
guanosine 5'-O-(3-thiotriphosphate)	2	-3.018	N/A	-1.175	N/A	N/A	0.239	N/A	N/A
DIRAS1	2	N/A	N/A	N/A	-4.427	N/A	N/A	N/A	N/A
PTPRN2	3	N/A	-3.692	N/A	N/A	N/A	-0.717	N/A	N/A
INCB054329	2	N/A	-4.392	N/A	N/A	N/A	N/A	N/A	N/A
SATB2-AS1	2	N/A	-4.392	N/A	N/A	N/A	N/A	N/A	N/A
D-tubocurarine	2	N/A	-4.392	N/A	N/A	N/A	N/A	N/A	N/A
PIMREG	2	N/A	4.392	N/A	N/A	N/A	N/A	N/A	N/A
miR-18a-5p (and other miRNAs w/seed AAGGUGC)	2	N/A	4.392	N/A	N/A	N/A	N/A	N/A	N/A
CTBP1	3	N/A	N/A	N/A	N/A	N/A	N/A	4.382	N/A
menotropin	3	N/A	N/A	N/A	N/A	N/A	N/A	4.372	N/A
ARG1	3	N/A	N/A	N/A	N/A	N/A	N/A	-4.367	N/A
nomifensine	2	-0.091	-4.274	N/A	N/A	N/A	N/A	N/A	N/A
TRHR	2	N/A	3.332	N/A	1.029	N/A	N/A	N/A	N/A
cetrorelix	2	N/A	-3.307	N/A	-1.052	N/A	N/A	N/A	N/A
vanillin	2	N/A	-4.359	N/A	N/A	N/A	N/A	N/A	N/A
berzosertib	2	-0.275	-4.079	N/A	N/A	N/A	N/A	N/A	N/A
MSLN	2	0	4.345	N/A	N/A	N/A	N/A	N/A	N/A
chondroitin sulfate C	2	N/A	N/A	N/A	-4.345	N/A	N/A	N/A	N/A
SREBP1A,2:NF-Y:SP1:PMVK gene	3	N/A	N/A	3.169	1.167	N/A	N/A	N/A	N/A
pimecrolimus	3	N/A	N/A	N/A	N/A	N/A	N/A	N/A	4.331
ETS2	3	0.424	N/A	-3.906	N/A	N/A	N/A	N/A	N/A
beta-cyclodextrin	2	0.845	N/A	-3.482	N/A	N/A	N/A	N/A	N/A
TTI-101	2	N/A	-4.315	N/A	N/A	N/A	N/A	N/A	N/A
DIRAS3	2	N/A	-4.315	N/A	N/A	N/A	N/A	N/A	N/A
AURKC	3	N/A	N/A	N/A	N/A	N/A	N/A	N/A	4.313
cuprizone	1	-3.753	N/A	-0.557	N/A	N/A	N/A	N/A	N/A
TGF BETA RECEPTOR (complex)	2	N/A	N/A	3.712	N/A	N/A	-0.598	N/A	N/A
EPHB4	2	N/A	4.31	N/A	N/A	N/A	N/A	N/A	N/A
SYNAPTOTAGMIN (family)	3	-0.612	N/A	N/A	3.697	N/A	N/A	N/A	N/A
KPNB1	2	N/A	4.287	N/A	N/A	N/A	N/A	N/A	N/A
tolimidone	2	N/A	-4.274	N/A	N/A	N/A	N/A	N/A	N/A
SCD5	2	N/A	-3.182	N/A	N/A	N/A	-1.086	N/A	N/A
uric acid	2	-1.167	N/A	3.101	N/A	N/A	N/A	N/A	N/A
HSP90AB1	2	N/A	N/A	3.208	N/A	N/A	1.044	N/A	N/A
PROK2	2	N/A	4.249	N/A	N/A	N/A	N/A	N/A	N/A
TYROSINE KINASE (family)	2	N/A	4.243	N/A	N/A	N/A	N/A	N/A	N/A
MYCL	1	N/A	N/A	N/A	N/A	4.243	N/A	N/A	N/A
DEPTOR	2	N/A	-4.235	N/A	N/A	N/A	N/A	N/A	N/A
INHBB	2	N/A	N/A	4.041	N/A	N/A	-0.192	N/A	N/A
xylazine	2	N/A	N/A	N/A	4.226	N/A	N/A	N/A	N/A
USP20	2	N/A	N/A	N/A	-4.218	N/A	N/A	N/A	N/A
IFNGR (complex)	2	N/A	N/A	N/A	4.214	N/A	N/A	N/A	N/A
TERF2IP	2	-3.123	N/A	N/A	1.08	N/A	N/A	N/A	N/A
elimusertib	2	N/A	-4.196	N/A	N/A	N/A	N/A	N/A	N/A
ceralasertib	2	N/A	-4.196	N/A	N/A	N/A	N/A	N/A	N/A
beta-1,3-glucan	2	-0.329	N/A	3.845	N/A	N/A	N/A	N/A	N/A
HMMR	2	-0.15	4.019	N/A	N/A	N/A	N/A	N/A	N/A
GSK3203591	2	N/A	-4.147	N/A	N/A	N/A	N/A	N/A	N/A
MAEL	2	N/A	4.147	N/A	N/A	N/A	N/A	N/A	N/A
CB-PIC	2	N/A	-4.147	N/A	N/A	N/A	N/A	N/A	N/A
[truncated: 334 more rows]

## Sheet: Sheet1
© 2000-2024 QIAGEN. All rights reserved.
Causal Networks	Depth	100- aortic aneurysm [ascending aorta] NA 22082	106- aortic aneurysm [ascending aorta] NA 22088	104- aortic aneurysm [ascending aorta] NA 22086	101- aortic aneurysm [ascending aorta] NA 22083	103- aortic aneurysm [ascending aorta] NA 22085	102- aortic aneurysm [ascending aorta] NA 22084	105- aortic aneurysm [ascending aorta] NA 22087	107- aortic aneurysm [ascending aorta] NA 22089
axitinib	2	-1.474	-6.539	-6.69	-5.16	-4.167	-1.863	-6.316	-4.902
VEGF (family)	1	2.309	5.672	6.417	5.362	3.623	2.4	5.435	4.396
STAT1/3/5 DIMER (complex)	2	0.31	6.083	3.737	3.405	4.346	1.994	6.029	3.873
STAT1,3,5 dimer:SOCS3 gene	2	0.32	5.706	3.478	3.189	4.16	1.849	5.456	3.307
LTBR	2	-3.516	5.814	3.739	4.378	1.382	2.133	3.415	1.845
LIFR	2	-0.314	6.333	2.887	2.959	3.712	2.197	4.769	2.894
IL3RA	2	-0.399	4.802	3.801	3.786	1.772	0.818	5.46	3.051
GCSF RECEPTOR (complex)	2	-0.851	5.062	3.359	3.043	2.658	1.794	4.308	2.592
IFITM3	1	-1.512	-3.545	-3.53	-3.838	-2.357	-3.128	-3.153	-2.6
IL3R (complex)	2	-0.074	4.868	3.415	3.683	1.994	2.317	4.243	2.848
filgrastim	3	2.724	2.848	4.253	2.317	2.095	0.31	4.446	4.053
GLI1	1	-2.592	-3.212	-2.712	-2.964	-3.2	-2.065	-2.869	-2.557
PROTEASE (family)	2	-1.54	5.43	3.487	2.507	1.221	1.182	3.911	1.935
hexachlorobenzene	2	-0.767	2.74	3.052	2.506	3.488	1.612	3.647	3.145
phenylbutazone	1	0.943	0.853	3.3	2.84	3.9	1.706	4.025	3.13
SSTR5	2	0.367	2.945	3.302	3.048	2.188	0.674	4.33	2.941
triamterene	1	0.209	1.225	3.578	2.357	3.71	1.706	3.674	3.128
leukotriene D4	1	0.186	4.271	2.502	2.887	2.041	1.225	4.379	1.569
TLR7	2	-0.875	7.35	5.175	5.646	N/A	N/A	N/A	N/A
5-hydroxytryptamine	2	-2.025	4.284	4.378	4.556	N/A	3.79	N/A	N/A
IL27	2	N/A	6.775	3.666	5.605	N/A	2.974	N/A	N/A
platelet activating factor	2	-0.289	4.645	6.047	3.641	2.668	1.706	N/A	N/A
EHMT2	3	-1.374	N/A	-4.535	-3.634	N/A	0.286	-5.338	-3.818
JAK1/2 (family)	2	-0.394	6.561	4.098	4.969	N/A	2.937	N/A	N/A
FGF1	2	N/A	4.811	6.351	5.06	N/A	2.725	N/A	N/A
Meg3	2	N/A	N/A	N/A	N/A	-8.193	N/A	-4.848	-5.857
FOXD1	2	N/A	N/A	-4.729	-6.575	-3.881	-3.692	N/A	N/A
PRKCE	2	0.223	4.818	6.86	5.192	N/A	1.715	N/A	N/A
CENPJ	2	-1.313	6.757	4.269	4.036	N/A	2.417	N/A	N/A
etalocib	3	0.438	-3.399	-5.361	-3.841	-0.809	-0.935	-3.946	N/A
TAF15	2	0.087	3.208	3.545	3.545	N/A	0.763	3.919	3.646
E. coli serotype 0127B8 lipopolysaccharide	2	N/A	6.857	4.585	4.062	N/A	3.206	N/A	N/A
FAP	2	0.954	5.182	4.496	4.045	N/A	0.77	N/A	3.22
TRIM45	3	0.243	-4.757	-3.556	-4.593	N/A	-2.058	-3.434	N/A
FOXJ1	2	N/A	N/A	-4.608	-6.457	-3.825	-3.692	N/A	N/A
resiniferatoxin	2	0.48	-6.066	-3.845	-5.137	N/A	-3.035	N/A	N/A
(Z,E)-5-(4-ethylbenzylidine)-2-thioxothiazolidin-4-one	2	N/A	N/A	N/A	N/A	-8.143	N/A	-4.668	-5.744
FBXL16	2	N/A	N/A	N/A	N/A	8.143	N/A	4.668	5.744
CCDC65	2	N/A	N/A	N/A	N/A	-8.143	N/A	-4.668	-5.744
PUF60	2	N/A	N/A	N/A	N/A	-8.143	N/A	-4.668	-5.657
indoximod	3	-0.235	-6.29	-4.532	-5.212	N/A	-2.152	N/A	N/A
MAP3K12	2	N/A	N/A	N/A	N/A	7.359	N/A	5.936	5.121
MYC	1	N/A	N/A	N/A	N/A	8.092	N/A	4.607	5.687
bisindolylmaleimide I	2	-0.803	-4.334	-5.815	-4.696	N/A	-2.704	N/A	N/A
Prl3d1 (includes others)	2	0.607	5.225	4.235	3.45	N/A	N/A	4.822	N/A
FBXO32	2	N/A	N/A	N/A	N/A	-7.434	N/A	-5.461	-5.439
IL23 (complex)	2	-1.97	5.307	2.484	3.159	N/A	1.672	3.733	N/A
galactosylceramide-alpha	2	N/A	N/A	4.122	N/A	4.596	N/A	5.026	4.535
SORL1	2	0.791	3.868	3.93	5	N/A	0.084	4.599	N/A
EPHB4	3	N/A	2.502	N/A	N/A	5.541	N/A	4.802	5.425
TNFRSF14	2	-0.52	6.384	4.902	4.217	N/A	2.227	N/A	N/A
FGF21	2	1.242	N/A	4.414	3.446	N/A	-0.216	5.22	3.695
PIAS4	2	N/A	-5.475	-4.707	-5.757	N/A	-2.277	N/A	N/A
IFNL1	2	N/A	6.452	3.939	4.986	N/A	2.817	N/A	N/A
PDGF-BB (complex)	2	0.918	5.667	5.143	4.473	N/A	1.992	N/A	N/A
RASA3	2	N/A	4.012	4.218	4.003	1.826	N/A	4.131	N/A
acacetin	2	N/A	-5.898	-4.892	-4.619	N/A	-2.75	N/A	N/A
IFNLR1	2	0	6.718	3.803	5.112	N/A	2.496	N/A	N/A
Z363	2	N/A	N/A	N/A	N/A	8	N/A	4.522	5.6
sepantronium	2	N/A	N/A	N/A	N/A	-7.829	N/A	-4.643	-5.629
E. coli B4 lipopolysaccharide	2	0.057	4.287	5.005	5.163	N/A	3.517	N/A	N/A
TWIST2	3	N/A	2.599	N/A	N/A	5.368	N/A	4.835	5.196
PTPRT	3	N/A	-2.502	N/A	N/A	-5.28	N/A	-4.848	-5.354
PG3-Oc	2	N/A	N/A	N/A	N/A	-7.817	N/A	-4.643	-5.514
TNFAIP8	2	-0.073	-4.812	-4.538	-3.946	N/A	N/A	-4.603	N/A
SREBP1A,2:NF-Y:HMGCR gene	3	N/A	N/A	N/A	N/A	7.815	N/A	5.065	5.079
MRTFB	1	2.828	-1.206	4.536	4.131	N/A	-1.313	3.922	N/A
COLLAGEN ALPHA1 (family)	2	0.57	5.01	4.333	3.235	N/A	N/A	4.787	N/A
IFNA4	2	-0.995	5.16	2.982	2.612	N/A	1.055	5.092	N/A
INSIG2	3	N/A	N/A	N/A	N/A	-7.625	N/A	-4.355	-5.908
ZNF32	3	N/A	2.447	N/A	N/A	5.28	N/A	4.848	5.31
AP2 (family)	2	N/A	N/A	N/A	N/A	-7.403	N/A	-5.055	-5.4
IL10RB	2	0.507	6.441	4.165	4.959	N/A	1.782	N/A	N/A
Usp17la (includes others)	2	-1.333	3.803	3.156	3.157	2.72	N/A	N/A	3.637
NVP-BHG712	3	N/A	-2.44	N/A	N/A	-5.266	N/A	-4.79	-5.297
lucitanib	2	N/A	N/A	-3.75	-2.794	-2.994	N/A	-4.106	-4.064
RAD21	2	N/A	N/A	N/A	N/A	7.829	N/A	4.559	5.286
STAT3	2	N/A	2.404	N/A	N/A	5.236	N/A	4.757	5.266
TOLLIP	2	0.75	-2.722	-5.226	-3.881	-1.103	-1.75	N/A	-2.227
G PROTEIN ALPHA I (family)	1	N/A	3.13	2.982	3.838	N/A	0.816	3.9	2.982
MRS2211	3	N/A	-2.349	N/A	N/A	-5.178	N/A	-4.802	-5.31
P2RY13	3	N/A	2.349	N/A	N/A	5.178	N/A	4.802	5.31
F2R	1	2.058	1.768	4.382	2.744	2.043	0.73	N/A	3.9
derazantinib	2	-1.857	-0.457	-3.812	-2.359	-2.082	N/A	-3.479	-3.539
debio 1347	2	-1.857	-0.457	-3.812	-2.359	-2.082	N/A	-3.479	-3.539
pemigatinib	2	-1.857	-0.457	-3.812	-2.359	-2.082	N/A	-3.479	-3.539
tasurgratinib	2	-1.857	-0.457	-3.812	-2.359	-2.082	N/A	-3.479	-3.539
NOTCH1	2	0.757	4.714	5.047	4.289	N/A	2.746	N/A	N/A
sesamin	2	N/A	-4.886	-5.101	-5.078	N/A	-2.48	N/A	N/A
TM4SF5	3	N/A	2.349	N/A	N/A	5.178	N/A	4.802	5.209
NOS2	2	N/A	N/A	N/A	N/A	6.724	N/A	4.615	6.141
FMR1	1	N/A	N/A	N/A	N/A	-5.578	N/A	-5.735	-6.14
EDN1	1	1.443	2.714	4.727	3.086	N/A	1.441	N/A	4
PTGS1	2	-1.323	6.333	2.979	2.927	N/A	N/A	3.846	N/A
IL1B	1	-2.631	4.932	2.345	1.497	0.44	0.993	3.357	1.183
SLPI	2	N/A	-6.835	-3.725	N/A	-2.199	-2.515	-2.092	N/A
LIF	2	N/A	5.792	4.798	4.191	N/A	2.574	N/A	N/A
SOX7	1	2.84	1.941	3.606	3.357	N/A	2.138	N/A	3.464
FARNESYL TRANSFERASE (complex)	2	0.08	3.845	2.708	1.937	N/A	1.794	3.545	3.407
3M-011	3	N/A	5.298	N/A	4.967	N/A	2.733	4.278	N/A
TNFSF11	2	-0.559	4.487	5.737	4.251	N/A	2.199	N/A	N/A
STAT3/STAT3 (complex)	2	N/A	N/A	N/A	N/A	6.986	N/A	5.767	4.468
HISTONE H2B (family)	2	-0.192	3.518	4.745	3.518	1.812	0.588	N/A	2.804
EPAS1	2	N/A	N/A	N/A	N/A	7.096	N/A	4.713	5.335
lucitanib	3	N/A	N/A	N/A	N/A	-9.285	N/A	-7.818	N/A
HGF	1	N/A	5.742	4.919	4.025	N/A	2.393	N/A	N/A
lipopolysaccharide	1	-3.732	N/A	2.759	3.745	2.075	2.191	2.575	N/A
WDR48	2	N/A	N/A	N/A	N/A	7.216	N/A	4.433	5.394
IRF2BP2	2	3.666	N/A	4.472	N/A	4.366	N/A	N/A	4.503
MFAP2	3	N/A	4.647	5.145	4.338	N/A	2.853	N/A	N/A
fenamic acid	1	0.218	1.043	3.441	N/A	4.025	1.706	3.545	2.985
SOX4	1	2.058	N/A	2.535	4.382	4.536	1.177	N/A	2.268
UBE3B	3	N/A	N/A	N/A	N/A	-7.024	N/A	-4.645	-5.267
abrocitinib	3	-0.811	-5.19	-5.578	-5.304	N/A	N/A	N/A	N/A
CD83	3	-0.768	3.3	3.628	3.75	2.496	0.762	N/A	2.177
PPP2CA	2	-0.918	-3.698	-4.822	-4.713	N/A	-2.725	N/A	N/A
4'-chlorodiazepam	3	N/A	N/A	N/A	N/A	-4.792	N/A	-5.733	-6.351
SWI/SNF (complex)	2	0.31	2.518	4.265	4.15	2.043	0	N/A	3.563
SU11333	3	N/A	N/A	N/A	N/A	-4.792	N/A	-5.68	-6.376
VAV1	2	-0.308	2.969	3.835	3.977	N/A	2.354	N/A	3.371
IL1A	2	0	5.185	5.115	4.079	N/A	2.425	N/A	N/A
TAK-779	3	-2.744	N/A	N/A	N/A	N/A	N/A	-7.405	-6.645
BMS-813160	3	-2.744	N/A	N/A	N/A	N/A	N/A	-7.405	-6.645
TRIM21	2	-0.42	-6.431	N/A	-7.077	N/A	-2.837	N/A	N/A
BI8626	3	-0.287	3.4	4.617	3.4	1.688	0.683	N/A	2.68
P2RY11	2	0.338	3.305	3.973	1.732	N/A	0.798	3.2	3.395
PKG (family)	2	N/A	N/A	N/A	N/A	6.101	N/A	5.348	5.27
FBXW7	2	N/A	N/A	N/A	N/A	-6.431	N/A	-4.196	-6.084
sulfatinib	3	N/A	N/A	N/A	N/A	N/A	N/A	-7.673	-9.037
SFK (family)	2	N/A	N/A	N/A	N/A	4.737	N/A	5.628	6.326
G PROTEIN Q (complex)	2	1.947	2.92	3.893	3.888	N/A	1.121	N/A	2.92
CpG ODN 1826	2	-2.99	N/A	3.232	4.697	2.523	1.029	N/A	2.213
TYROBP	2	-1.439	5.573	3.729	3.564	N/A	2.372	N/A	N/A
MK-0812	3	-2.682	N/A	N/A	N/A	N/A	N/A	-7.33	-6.645
allopurinol	1	1.177	0.6	2.985	N/A	4.146	1.225	3.53	2.985
IFNL3	2	N/A	6.054	3.662	4.497	N/A	2.426	N/A	N/A
RPS6KA5	2	0.062	5.468	4.722	3.977	N/A	2.403	N/A	N/A
pterostilbene	2	1.808	-4.9	-3.98	-3.047	N/A	-2.822	N/A	N/A
HU-210	2	N/A	5.101	4.693	4.41	N/A	2.343	N/A	N/A
RHOF	3	0.073	5.157	4.284	4.472	N/A	2.557	N/A	N/A
D609	2	1.25	-5.264	-3.144	-2.854	N/A	-4.022	N/A	N/A
CAMSAP1	2	N/A	N/A	N/A	N/A	7.729	N/A	3.695	5.099
PDGFRA	2	N/A	5.308	4.376	4.066	N/A	2.766	N/A	N/A
KDELR (family)	3	N/A	N/A	N/A	N/A	4.769	N/A	5.513	6.231
sesamol	2	2.638	-5.697	-3.173	-3.564	N/A	-1.439	N/A	N/A
lomustine	1	0	1.225	3.13	N/A	3.771	2.132	3.411	2.837
USP36	2	N/A	N/A	N/A	N/A	7.268	N/A	4.371	4.865
TLR7/8 (family)	2	-0.786	4.665	3.621	2.969	N/A	N/A	4.457	N/A
CIP2A	2	N/A	N/A	N/A	N/A	7.133	N/A	4.005	5.353
IL23A	2	-1.319	4.022	3.174	3.191	N/A	0.697	4.066	N/A
SN-38	2	0.067	5.059	5.143	3.943	N/A	2.243	N/A	N/A
SORL1	1	2.596	1.121	3.656	4.352	N/A	-1.18	N/A	3.536
1'-acetoxychavicol acetate	2	2.286	-4.126	-4.245	-3.981	N/A	-1.791	N/A	N/A
candesartan cilexetil	2	-0.362	-4.756	N/A	-3.611	N/A	-1.106	-4.346	-2.245
L1CAM	2	-1.256	5.233	4.299	3.869	N/A	1.755	N/A	N/A
quercetin-3,4'-dimethyl ether	2	-1.884	5.019	2.819	4.631	N/A	2.041	N/A	N/A
EPO	2	N/A	N/A	N/A	N/A	9.076	N/A	7.29	N/A
ECSIT	2	-2.089	5.174	3.621	4.041	N/A	1.432	N/A	N/A
CIITA	1	-1.732	3.873	N/A	3.162	N/A	3.873	2.714	-1
imiquimod	2	-1.934	3.641	3.979	4.002	N/A	2.794	N/A	N/A
MYCN	1	N/A	N/A	N/A	N/A	6.465	N/A	4.811	5.051
TMEM184A	2	0.659	-4.001	-3.736	-3.962	N/A	-0.718	N/A	-3.235
5-fluorouracil	1	N/A	N/A	N/A	N/A	-6.258	N/A	-5.378	-4.664
BAY 61-3606	2	1.757	-4.064	-4.166	-2.982	N/A	N/A	-3.299	N/A
nexrutine	2	0.967	-6.345	-3.455	-3.508	N/A	-1.992	N/A	N/A
CCL15	2	-0.577	5.404	5.028	3.988	N/A	1.265	N/A	N/A
IL12 RECEPTOR (complex)	2	N/A	6.827	N/A	6.145	N/A	3.288	N/A	N/A
1-alkyl-2-lyso-sn-glycero-3-phosphocholine	3	N/A	N/A	N/A	N/A	8.551	N/A	N/A	7.695
U73122	2	0.476	-4.849	-4.867	-3.652	N/A	-2.395	N/A	N/A
salmonella minnesota R595 lipopolysaccharides	2	-2.132	3.317	4.735	4.414	N/A	1.622	N/A	N/A
MELATONIN RECEPTOR (family)	2	0.447	3.812	2.309	3.244	N/A	1.021	3.43	1.947
USP18	2	1.481	-6.172	N/A	-5.923	N/A	-2.608	N/A	N/A
TGFBI	2	0.529	5.376	4.475	3.886	N/A	1.847	N/A	N/A
JAK inhibitor I	2	1.094	-6.261	-4.253	-4.474	N/A	N/A	N/A	N/A
CLEC11A	2	N/A	5.685	4.608	3.691	N/A	2.09	N/A	N/A
2-amino-4,5,6,7-tetrabromo-1H-benzimidazole	2	0.967	-6.283	-3.382	-3.434	N/A	-1.992	N/A	N/A
Flg	2	0.967	-6.283	-3.382	-3.434	N/A	-1.992	N/A	N/A
CLDN7	2	-2.218	4.233	1.614	N/A	2.565	2.183	3.181	N/A
STAT4	2	N/A	6.589	3.214	N/A	2.794	1.229	N/A	2.126
SD-1008	2	-0.346	-5.014	-4.308	-3.714	N/A	N/A	N/A	-2.55
GAST	2	-0.113	5.15	4.753	3.556	N/A	2.349	N/A	N/A
3D185	2	-0.927	-0.59	-3.727	-2.309	-1.852	N/A	-3.703	-2.774
IL9	2	-1.648	5.485	2.263	1.98	N/A	1.561	2.931	N/A
TAC1	2	-0.652	4.801	4.924	3.341	N/A	2.142	N/A	N/A
IFNL2	2	N/A	5.846	3.513	4.221	N/A	2.218	N/A	N/A
MAP3K20	2	N/A	N/A	N/A	N/A	8.269	N/A	N/A	7.529
TIMP3	2	0.844	-6.701	-3.467	-4.719	N/A	N/A	N/A	N/A
STAT1 DIMER (complex)	2	N/A	N/A	N/A	N/A	-7.353	N/A	-3.266	-5.101
PLAUR	2	-1.109	5.338	4.706	N/A	N/A	2.365	N/A	2.198
IL17A	2	0.554	3.811	6.181	5.047	N/A	0.056	N/A	N/A
WNT3A	2	N/A	4.1	6.162	5.375	N/A	N/A	N/A	N/A
TFCP2L1	3	0.741	3.441	2.661	3.726	N/A	1.087	2.212	1.591
ALPHA CATENIN (family)	1	-0.617	-1.333	-3.413	-3.053	-0.73	-0.16	-3.128	-3.024
peptidoglycan	2	-1.231	4.39	5.356	4.434	N/A	N/A	N/A	N/A
apatinib	2	N/A	-3.919	-4.04	-2.858	N/A	N/A	-4.583	N/A
P85 PIK3R (family)	2	0.442	4.616	4.648	3.156	N/A	2.528	N/A	N/A
CCT239065	2	0.465	-3.299	-2.39	-2.018	-3.371	N/A	-3.841	N/A
IL6ST/IL27RA (complex)	2	N/A	5.975	N/A	3	N/A	3.025	3.384	N/A
SPATA2	2	2.243	-4.411	-3.415	-4.061	N/A	-1.249	N/A	N/A
EDA	2	-1.611	4.535	4.644	4.548	N/A	N/A	N/A	N/A
tosylphenylalanyl chloromethyl ketone	2	0.922	-4.525	-4.041	-3.299	N/A	-2.546	N/A	N/A
dabigatran etexilate	2	-0.843	-3.13	-5.367	-3.623	-1.673	-0.688	N/A	N/A
aprotinin	2	-1.069	N/A	-5.56	-4.885	-3.494	-0.309	N/A	N/A
ACE2	2	0.787	-3.048	-6.047	-4.392	N/A	-1.008	N/A	N/A
KSR1	2	N/A	3.308	4.632	5.137	N/A	2.2	N/A	N/A
Retnla	2	0.309	5.417	4.296	4.069	N/A	1.183	N/A	N/A
ERG	1	1.896	1.897	3.647	3.015	N/A	1.406	N/A	3.363
IMMT	2	2.559	-4.557	-2.102	-1.14	-0.085	-0.641	-3.073	-1.065
acteoside	2	-0.068	-4.341	-5.149	-4.062	N/A	-1.596	N/A	N/A
midostaurin	2	0.523	-4.841	-3.28	-3.133	-1.901	-1.536	N/A	N/A
EWSR1-FLI1	1	-3.13	0.392	-4.025	-3.578	N/A	0.577	-3.5	N/A
AZ-960	2	0.43	-4.828	-3.213	-2.887	-1.555	N/A	N/A	-2.289
LGALS8	2	-1.159	3.834	3.407	4.419	N/A	2.373	N/A	N/A
TNIP1	2	2.54	-5.477	N/A	-4.527	N/A	-2.636	N/A	N/A
TNFSF15	2	0.073	5.372	5.186	4.523	N/A	N/A	N/A	N/A
levonorgestrel	2	-1.372	-2.99	-3.773	-3.261	-3.079	-0.676	N/A	N/A
1-naphthylisothiocyanate	3	N/A	N/A	N/A	N/A	7.232	N/A	N/A	7.914
IL9R	2	-0.833	5.983	2.851	3.413	N/A	2.057	N/A	N/A
SAFB	1	N/A	-2.828	-2.5	-3.357	N/A	-2.673	-3	-0.775
IFITM3	2	-1.414	N/A	-3.157	-3.8	-1.964	N/A	-2.524	-2.268
LY2109761	2	-1.204	-2.303	-5.709	-5.563	N/A	-0.313	N/A	N/A
IMPDH2	2	2.098	-3.415	-3.862	-3.792	-0.914	-1	N/A	N/A
cucurbitacin B	2	-0.38	-3.662	-3.825	-3.266	N/A	N/A	-3.944	N/A
COLLAGENASE (family)	1	-0.471	3.207	2.5	3.207	N/A	1.155	3.464	1.069
TRAF3IP2	2	-1.12	4.447	4.509	4.941	N/A	N/A	N/A	N/A
VIPR1	2	-1.197	6.123	N/A	5.019	N/A	2.652	N/A	N/A
dipyrone	2	1.104	N/A	2.63	2.898	4.106	2.474	N/A	1.778
RBL1	2	N/A	N/A	N/A	N/A	-6.88	N/A	-3.443	-4.642
IL27	1	N/A	6.172	N/A	5.196	N/A	N/A	3.592	N/A
NLRP12	2	2.597	-3.375	-3.812	-3.402	N/A	-0.455	N/A	-1.315
leridistim	3	N/A	4.905	3.812	3.97	N/A	2.256	N/A	N/A
HMGCR gene:EGR2:SREBF2 dimer	3	N/A	N/A	N/A	N/A	6.254	N/A	2.94	5.735
S1PR4	1	1.667	1.508	3.162	3.162	2.828	-0.258	2.333	N/A
BLK	2	-1.64	4.409	4.674	4.151	N/A	N/A	N/A	N/A
ferric chloride	2	0.451	0.953	5.569	4.663	N/A	N/A	N/A	3.236
NSC 172285	2	0.072	-5.898	-1.906	-2.683	N/A	N/A	-4.308	N/A
ponatinib	2	0.389	-4.484	-4.342	-3.429	-2.218	N/A	N/A	N/A
AX15839	3	N/A	N/A	N/A	N/A	-7.872	N/A	N/A	-6.962
XMD 8-92	3	N/A	N/A	N/A	N/A	-7.872	N/A	N/A	-6.962
AX15910	3	N/A	N/A	N/A	N/A	-7.872	N/A	N/A	-6.962
mir-31 (includes others)	2	3.493	-4.969	-2.948	-3.384	N/A	N/A	N/A	N/A
phenacetin	1	N/A	0.535	2.496	1.732	2.887	1.604	3	2.496
TLR2	2	-0.338	N/A	5.687	5.182	N/A	3.521	N/A	N/A
AcPhe(ornithine-Pro-cyclohexylamine-Trp-Arg)	3	N/A	-4.198	-6.15	-4.367	N/A	N/A	N/A	N/A
piperine	2	-0.596	-4.123	-4.019	-3.659	N/A	-2.315	N/A	N/A
MECP2:DLL1 gene	3	1.985	-5.84	N/A	-2.708	N/A	-4.167	N/A	N/A
VTN	2	-0.489	3.383	2.807	2.837	N/A	1.741	3.441	N/A
bosentan	2	0.404	-4.456	-3.958	-4.265	N/A	-1.604	N/A	N/A
cabazitaxel	2	N/A	N/A	N/A	N/A	6.719	N/A	3.446	4.52
SGI 1776	2	N/A	N/A	N/A	N/A	-8.34	N/A	N/A	-6.325
vesnarinone	2	0.961	-3.503	-4.389	-3.357	-0.736	-1.673	N/A	N/A
KMT2A	1	2.84	2.84	2.84	3.207	N/A	N/A	N/A	2.887
PRMT5	2	-0.552	4.353	4.082	3.373	N/A	2.188	N/A	N/A
NOX1	2	-0.514	4.41	4.523	3.515	N/A	1.583	N/A	N/A
DLK1	2	0.569	3.549	3.113	3.876	N/A	3.419	N/A	N/A
steroid	2	N/A	N/A	N/A	N/A	-6.406	N/A	-3.528	-4.59
CLC	2	-0.421	6.666	N/A	4.959	N/A	2.475	N/A	N/A
SKI-G-801	2	N/A	N/A	-4.025	N/A	-2.753	N/A	-4.542	-3.183
IFNLR (complex)	3	N/A	6.87	N/A	5.438	N/A	2.168	N/A	N/A
WP1066	2	0.621	-4.9	-3.667	N/A	-1.673	N/A	-3.61	N/A
procyanidin B2	2	0.31	-5.409	-4.235	-4.513	N/A	N/A	N/A	N/A
acetaldehyde	2	-1.361	2.626	4.975	4.644	N/A	0.857	N/A	N/A
TAT	2	N/A	5.766	3.678	3.564	N/A	1.445	N/A	N/A
butylidenephthalide	2	-1.638	2.138	2.138	2.429	0.949	-0.832	3.28	1.043
HNRNPA1	3	N/A	N/A	N/A	N/A	-7.843	N/A	N/A	-6.597
2-bromoethylamine	1	-0.471	0.229	3.5	N/A	3.357	1.213	3.3	2.357
TNF	1	-3	5.17	2.481	2.593	N/A	1.181	N/A	N/A
TJP1	2	N/A	0.75	2.462	2.286	2.832	-0.258	3	2.832
blinatumomab	3	N/A	N/A	N/A	N/A	8.337	N/A	N/A	6.08
TREM2	2	-1.471	N/A	4.025	4.451	2.129	2.335	N/A	N/A
CRLF1	2	-0.421	6.666	N/A	4.849	N/A	2.475	N/A	N/A
resiquimod	2	-1.2	4.145	4.375	4.68	N/A	N/A	N/A	N/A
BDC-1001	3	N/A	5.188	N/A	4.986	N/A	N/A	4.219	N/A
enpatoran	3	N/A	-5.188	N/A	-4.986	N/A	N/A	-4.219	N/A
NKTR-262	3	N/A	5.188	N/A	4.986	N/A	N/A	4.219	N/A
BDB018	3	N/A	5.188	N/A	4.986	N/A	N/A	4.219	N/A
VHL	2	N/A	N/A	N/A	N/A	-5.064	N/A	-4.206	-5.079
hexachlorobenzene	1	-0.229	0.218	3.357	N/A	3	1.886	3.3	2.357
SC-58125	2	1.817	-5.158	-2.966	-2.957	N/A	-1.439	N/A	N/A
HSPD1	2	N/A	4.941	4.692	4.692	N/A	N/A	N/A	N/A
sphingosylphosphocholine	2	N/A	4.146	4.808	4.061	N/A	1.299	N/A	N/A
CD19	2	N/A	N/A	N/A	N/A	8.231	N/A	N/A	6.074
DOK2	2	-0.625	-4.667	-4.67	-4.342	N/A	N/A	N/A	N/A
actinomycin	3	N/A	N/A	N/A	N/A	5.007	N/A	4.412	4.881
KNG1	2	-0.427	3.657	4.284	3.362	N/A	2.568	N/A	N/A
basic calcium phosphate crystal	2	-1.234	4.167	3.667	3.454	N/A	1.756	N/A	N/A
triptolide	1	-2.03	-4.226	-4.964	N/A	-3.053	N/A	N/A	N/A
acetyl-11-keto-beta-boswellic acid	2	0.658	-4.221	-3.988	-2.692	N/A	-1.025	N/A	-1.687
MRTFA	1	2.535	-1.067	3.286	3.087	N/A	-1.64	2.646	N/A
gentamicin C	1	-0.471	0.218	3	N/A	3.5	1.414	3.13	2.524
ganglioside	2	-1.97	4.935	3.174	3.283	N/A	0.887	N/A	N/A
laminaran	3	-0.798	6.183	5.149	N/A	N/A	2.109	N/A	N/A
ERAP1	2	2.698	-4.835	N/A	-1.414	N/A	-0.907	-3.258	-1.095
IFNA1/IFNA13	2	-0.919	5.251	3.311	3.207	N/A	1.511	N/A	N/A
capsazepine	2	0.988	N/A	-4.446	-5.48	N/A	-3.284	N/A	N/A
miR-199a-5p (and other miRNAs w/seed CCAGUGU)	1	-2.558	-1.091	-3.13	-3.545	N/A	-0.218	-3.638	N/A
polymethacrylic acid	2	-0.688	N/A	3.845	4	N/A	0.739	4.899	N/A
MAPK7	2	N/A	N/A	N/A	N/A	7.638	N/A	N/A	6.503
sappanone A	2	2.249	-3.432	-3.876	-3.591	-0.348	-0.636	N/A	N/A
PPP1R12A	3	0.119	N/A	N/A	N/A	-4.382	0.189	-4.695	-4.713
LPA	2	-1.042	N/A	N/A	-5.314	-3.918	N/A	N/A	-3.823
SDCBP	2	N/A	N/A	5.861	6.332	N/A	1.904	N/A	N/A
methyl-beta-cyclodextrin	2	N/A	-4.067	-3.962	-3.269	N/A	-2.793	N/A	N/A
SYN1	2	0.849	3.015	3.429	2.534	N/A	2.214	N/A	2.03
EZH2	2	-0.48	N/A	N/A	N/A	4.292	-0.255	4.484	4.523
PAK3	2	0.548	3.41	4.557	4.714	N/A	0.801	N/A	N/A
di-2-pyridylketone 4-cyclohexyl-4-methyl-3-thiosemicarbazone	2	-1.901	N/A	-3.517	-3.803	N/A	-1.044	-3.763	N/A
CSF3R	2	0.926	5.127	4.562	3.413	N/A	N/A	N/A	N/A
IMMUNOGLOBULIN (complex)	1	0.889	3.184	-2.494	0.539	1.803	2.535	0.878	1.699
RTN4R	2	0.549	-4.269	-4.368	-3.19	N/A	-1.622	N/A	N/A
TAB3	2	-1.115	4.07	4.217	4.593	N/A	N/A	N/A	N/A
2'3'-cyclic guanosine monophosphate-adenosine monophosphate	2	-2.384	7.119	N/A	N/A	N/A	4.461	N/A	N/A
THPO	2	1.095	N/A	5.857	4.747	N/A	2.264	N/A	N/A
USP29	2	N/A	N/A	N/A	N/A	6.35	N/A	3.627	3.984
VEGF (family)	2	N/A	6.2	N/A	5.272	N/A	2.474	N/A	N/A
betulinic acid	2	N/A	-6.405	-3.336	-4.197	N/A	N/A	N/A	N/A
GIRGL	3	N/A	-2.393	-4.444	-3.212	N/A	-0.332	-3.544	N/A
MYOSIN2 (complex)	3	N/A	N/A	-3.842	-3.224	N/A	-2.356	-4.493	N/A
vitamin E	2	-1.578	-4.005	-2.879	-3.767	N/A	-1.682	N/A	N/A
B4GALNT1	2	1.673	3.515	N/A	1.5	N/A	N/A	3.654	3.543
mir-25 (includes others)	2	1.75	-3.482	-3.877	-3.66	N/A	-1.114	N/A	N/A
thioacetamide	1	-0.174	1.808	3.78	3.272	N/A	1.671	3.157	N/A
U0126	1	N/A	-4.778	-3.451	-3.444	N/A	N/A	N/A	-2.165
miR-183-5p (miRNAs w/seed AUGGCAC)	3	0.974	3.556	4.732	4.572	N/A	N/A	N/A	N/A
LTB	2	-1.863	4.914	N/A	4.811	N/A	2.245	N/A	N/A
USP6	2	-0.895	6.517	N/A	4.004	N/A	2.415	N/A	N/A
xestospongin C	2	2.48	-5.642	N/A	-3.244	N/A	-2.442	N/A	N/A
IL17F DIMER (complex)	3	N/A	N/A	4.621	5.713	1.453	1.985	N/A	N/A
Rhosin	2	N/A	-2.475	-3.922	-3.4	N/A	-0.707	N/A	-3.266
PRRG4	2	N/A	2.475	3.922	3.4	N/A	0.707	N/A	3.266
diacerein	2	0.366	-4.611	-3.928	-3.327	N/A	-1.516	N/A	N/A
EGTA acetoxymethyl ester	2	2.228	-5.344	N/A	-3.712	N/A	-2.46	N/A	N/A
RPS14	2	N/A	N/A	N/A	N/A	-7.97	N/A	N/A	-5.771
GRM (family)	2	-0.931	N/A	4.997	5.382	N/A	2.425	N/A	N/A
alizarin	2	2.292	-4.217	-3.549	-3.66	N/A	N/A	N/A	N/A
LCK	2	N/A	N/A	3.793	3.174	N/A	2.305	4.444	N/A
TNFRSF9	2	-0.645	5.036	4.134	3.898	N/A	N/A	N/A	N/A
Ifi202b	2	N/A	N/A	N/A	N/A	-7.47	N/A	N/A	-6.223
SPHINGOMYELINASE (family)	2	-1.069	4.158	3.704	3.308	N/A	1.445	N/A	N/A
PDGF-BB (complex)	1	N/A	4.013	3.732	1.673	N/A	0.843	3.414	N/A
LY96	2	N/A	N/A	4.063	4.458	N/A	1.944	N/A	3.202
SH3BP2	2	-0.59	4.709	4.03	4.32	N/A	N/A	N/A	N/A
INSIG1	3	N/A	N/A	N/A	N/A	-5.869	N/A	-3.964	-3.811
LTF	2	-0.61	5.203	3.719	4.11	N/A	N/A	N/A	N/A
GAS7	2	N/A	-2.263	-3.922	-3.53	N/A	-0.522	N/A	-3.4
IGFBP2	2	0.555	5.4	4.114	3.542	N/A	N/A	N/A	N/A
calcimycin	2	-0.237	N/A	5.333	5.47	N/A	2.568	N/A	N/A
SRF	1	3.124	0.149	N/A	3.124	N/A	-1.067	2.959	3.182
JTE-013	2	N/A	-4.111	-3.57	-3.928	N/A	-1.995	N/A	N/A
TAC4	2	-1.109	N/A	4.512	4.798	N/A	3.184	N/A	N/A
EGR1 gene:CREB:SRF	2	0.282	1.063	3.181	1.872	N/A	-1.234	2.985	2.985
IL5	2	-0.119	N/A	5.053	N/A	N/A	3.924	4.5	N/A
IRAK4	2	-2.125	4.18	3.687	2.923	N/A	0.668	N/A	N/A
EPHA2	2	N/A	4.012	3.099	2.274	N/A	1.436	N/A	2.761
Salmonella enterica serotype abortus equi lipopolysaccharide	2	-1.741	4.017	3.461	3.207	N/A	1.144	N/A	N/A
tenofovir diphosphate	3	N/A	N/A	N/A	N/A	-7.01	N/A	-2.181	-4.371
entecavir	3	N/A	N/A	N/A	N/A	-7.01	N/A	-2.181	-4.371
PS-1145	2	0.435	-4.575	-4.783	-3.769	N/A	N/A	N/A	N/A
RND3	2	N/A	N/A	N/A	N/A	-7.869	N/A	N/A	-5.685
NVP-TAE684	2	0.418	-5.282	-4.338	-3.509	N/A	N/A	N/A	N/A
tetrandrine	2	2.17	N/A	-3.797	-3.635	N/A	-1.481	N/A	-2.453
DDX3X	2	N/A	N/A	N/A	N/A	3.881	N/A	5.416	4.217
KIF15	2	N/A	2.263	3.922	3.53	N/A	0.522	N/A	3.266
IFNGR2	2	-0.256	6.466	N/A	4.715	N/A	2.06	N/A	N/A
DCD	2	0.243	5.004	4.427	3.817	N/A	N/A	N/A	N/A
BGN	2	-3.179	4.029	2.402	3.093	N/A	0.786	N/A	N/A
Ly6a (includes others)	2	-1.698	-2.324	-3.153	-2.5	N/A	-1.807	N/A	-2
IL20RA	2	-0.246	5.396	3.83	4.004	N/A	N/A	N/A	N/A
IL17F	2	-1.3	3.235	3.712	4.206	N/A	1.022	N/A	N/A
SLC6A1	2	1.281	-4.699	N/A	-4.597	N/A	-2.861	N/A	N/A
FLT3LG	2	N/A	5.16	3.474	2.887	N/A	1.917	N/A	N/A
OLR1	2	-2.263	2.914	4.088	4.168	N/A	N/A	N/A	N/A
OTUD1	2	-0.961	2.443	4.714	4.538	N/A	0.762	N/A	N/A
FGR	2	0.13	3.823	3.459	1.854	0.714	0.757	2.677	N/A
MEST	2	0.747	4.98	3.993	N/A	2.942	0.736	N/A	N/A
mesalamine	2	-0.351	-3.13	-3.113	-2.965	0.776	-1.76	N/A	-1.292
NCF1	2	-2.478	4.308	2.906	3.684	N/A	N/A	N/A	N/A
thioacetamide	2	1.387	3.302	3.8	3.757	N/A	1.129	N/A	N/A
CXCL8	2	-1.013	N/A	4.51	3.483	1.856	2.512	N/A	N/A
PPP2C (family)	2	-0.139	-3.209	-2.421	-2.357	N/A	0.931	-4.284	N/A
VWF	2	N/A	N/A	N/A	N/A	5.573	N/A	4.041	3.724
IFN LAMBDA (family)	3	N/A	N/A	3.462	4.606	N/A	N/A	5.259	N/A
MHC CLASS I (complex)	2	0.168	5.251	3.83	4.025	N/A	N/A	N/A	N/A
zymosan	2	-2.383	2.08	3.147	3.147	-0.571	1.941	N/A	N/A
SERPINE2	2	2.242	-4.756	-3.909	N/A	N/A	-2.352	N/A	N/A
TAB2	2	-1.58	3.923	3.876	3.876	N/A	N/A	N/A	N/A
GCR/GLUCOCORTICOID (complex)	2	-1.776	-3.799	-2.409	-3.101	N/A	-2.165	N/A	N/A
LMO2	3	N/A	N/A	N/A	N/A	-6.708	N/A	-1.97	-4.563
trifluridine	3	N/A	N/A	N/A	N/A	-6.929	N/A	-2.04	-4.26
FGF7	2	N/A	3.538	4.728	4.009	N/A	0.948	N/A	N/A
IFNGR1	2	-1.618	5.277	N/A	3.815	N/A	2.493	N/A	N/A
TSLP	2	0	3.161	2.663	1.286	N/A	N/A	3.528	2.563
vandetanib	2	N/A	-3.429	-3.639	-2.948	N/A	N/A	-3.153	N/A
molybdenum disulfide	1	-4.082	3.307	-2.294	N/A	N/A	3.479	N/A	N/A
SLA	2	0.08	-2.028	-2.307	-1.219	-0.928	0.681	-3.834	-2.074
BAY K8644	2	-0.487	3.094	3.381	2.307	N/A	0.747	3.13	N/A
MECP2	2	1.718	-5.874	-2.629	-2.92	N/A	N/A	N/A	N/A
halothane	2	0.117	-2.91	-3.201	-1.1	N/A	-0.12	-3.098	-2.582
G-ACTIN (family)	2	-2.16	1.571	-2.535	-3.042	N/A	1.697	-2.121	N/A
TIRAP	2	-0.778	2.771	5.101	3.471	N/A	1.004	N/A	N/A
RCN3	1	N/A	N/A	N/A	N/A	4.382	N/A	4.426	4.315
berotralstat	3	N/A	-4.03	-5.313	-3.769	N/A	N/A	N/A	N/A
EGR1 gene:CREB:SRF	3	1.982	2.118	3.015	1.925	N/A	0.334	N/A	3.734
MAGI3	2	N/A	N/A	N/A	N/A	-6.253	N/A	-2.783	-4.07
oxymatrine	2	-0.832	-3.756	-4.218	-2.345	-1.686	0.244	N/A	N/A
FGF19	2	N/A	4.053	4.914	4.094	N/A	N/A	N/A	N/A
GIT1	2	N/A	3.499	3.546	3.547	N/A	2.466	N/A	N/A
TPCA-1	2	-0.078	-3.457	-4.469	-2.939	N/A	-0.333	N/A	-1.781
bevacizumab	2	-1.852	-4.685	N/A	N/A	-4.495	-2.018	N/A	N/A
CG (complex)	1	0.202	4.216	5	3.411	N/A	0.211	N/A	N/A
CCL2	2	0.305	3.219	5.334	3.431	N/A	0.744	N/A	N/A
mtRNase P	1	N/A	3.606	N/A	N/A	3.162	N/A	3.606	-2.646
FABP2	3	N/A	N/A	N/A	N/A	6.677	N/A	N/A	6.325
ellagic acid	2	N/A	N/A	-5.267	-5.353	N/A	-2.365	N/A	N/A
PARP14	2	-1.687	-3.952	-1.746	-3.17	N/A	N/A	N/A	-2.425
ANGPT2	2	0.228	3.958	4.021	3.281	N/A	1.491	N/A	N/A
fenamic acid	2	-0.169	1.414	3.536	2.191	3.9	1.768	N/A	N/A
AHR/RELA/ARYL HYDROCARBON (complex)	2	-1.894	5.843	1.269	1.554	N/A	2.417	N/A	N/A
PIWIL4	1	-0.174	4.596	1.976	1.219	1.826	N/A	3.182	N/A
poly rI:rC-RNA HMW	2	-1.301	2.976	3.592	3.182	N/A	0.462	N/A	1.45
TPG-1 proteoglycan	2	-2.343	3.333	3.382	3.478	N/A	0.418	N/A	N/A
NOTCH3 coactivator complex:PBX1 gene	3	-1.45	3.875	2.909	3.089	0.461	1.167	N/A	N/A
BMP type I receptor kinase inhibitor compound A	3	0.365	-4.196	N/A	-4.04	N/A	-2.525	N/A	-1.818
Mn2+	2	-2.596	4.171	N/A	3.701	N/A	2.475	N/A	N/A
APLN	1	N/A	3.128	2.065	N/A	1.941	2.5	1.807	1.5
salmonella minnesota R595 lipopolysaccharides	1	-3.317	5.014	N/A	3.182	N/A	1.414	N/A	N/A
CD14	2	-2.819	N/A	3	3.383	N/A	1.275	2.424	N/A
formaldehyde	2	-2.469	4.409	2.596	2.506	N/A	0.907	N/A	N/A
TNFSF18	2	-2.387	5.899	N/A	4.597	N/A	N/A	N/A	N/A
FHOD1	2	3.244	N/A	N/A	3.244	N/A	N/A	3.087	3.307
LIF	1	0.649	3.395	1.715	0	3.307	0.174	3.28	-0.354
PDX1	3	N/A	2.744	N/A	N/A	N/A	N/A	4.809	5.313
ELMOD2	3	N/A	N/A	4.501	5.777	N/A	2.577	N/A	N/A
ELMOD1	3	N/A	N/A	4.501	5.777	N/A	2.577	N/A	N/A
OLFM4-RET	2	0.394	4.463	4.409	3.571	N/A	N/A	N/A	N/A
let-7 (includes others)	2	N/A	-4.572	-4.737	N/A	N/A	-1.091	-2.434	N/A
IL1A	1	-0.516	N/A	2.887	2.722	N/A	1.769	4.938	N/A
SOX4	2	N/A	3.47	3.334	4.126	N/A	1.897	N/A	N/A
enoxaparin	2	0.211	-3.395	-4.565	-3.153	-0.384	-1.116	N/A	N/A
PDGFD	2	N/A	4.804	4.513	3.499	N/A	N/A	N/A	N/A
SRC (family)	1	2	N/A	3.5	2.84	N/A	2.138	N/A	2.324
USP3	2	N/A	N/A	N/A	N/A	5.362	N/A	3.488	3.951
poly rI:rC-RNA	2	-2.275	N/A	5.253	5.254	N/A	N/A	N/A	N/A
IDO1	2	-0.447	3.108	3.204	3.556	1.82	0.64	N/A	N/A
GDF2	1	0.87	3.286	3.413	N/A	3.53	1.671	N/A	N/A
CHRNA7	2	N/A	N/A	N/A	N/A	-5.458	N/A	-3.098	-4.212
ELAC2	1	N/A	3.742	N/A	N/A	3.162	N/A	3.742	-2.121
GLI (family)	2	-2.67	-2.014	-3.03	-2.424	N/A	N/A	N/A	-2.619
IKKA/B (family)	2	-2.435	3.384	2.687	3.416	N/A	0.808	N/A	N/A
MASP2	2	-0.106	3.395	4.565	3.153	0.384	1.116	N/A	N/A
CHIR-265	2	N/A	-3.984	-3.712	-3.79	N/A	-1.212	N/A	N/A
PF-4217903	2	1.667	-2.954	-3.204	-3.15	N/A	0	N/A	-1.722
icatibant	2	N/A	N/A	-3.833	-5.22	N/A	-3.639	N/A	N/A
FGFR3	2	N/A	4.673	N/A	5.189	N/A	2.817	N/A	N/A
HAT (complex)	2	-3.093	3.846	2.673	3.065	N/A	N/A	N/A	N/A
PCBP2	3	2.355	-3.888	N/A	-4.148	N/A	N/A	-0.369	1.906
SIRPA	2	0.131	-3.098	-3.81	-1.745	-1.443	0.344	N/A	-2.09
CMTR1	3	N/A	2.502	N/A	N/A	N/A	N/A	4.848	5.31
EDA2R	2	-0.92	2.92	4.9	3.9	N/A	N/A	N/A	N/A
IL6R	2	0.531	N/A	5.573	5.218	N/A	1.315	N/A	N/A
COFILIN (family)	3	N/A	N/A	4.621	4.692	N/A	3.299	N/A	N/A
chondroitin sulfate A	2	3.174	-4.747	N/A	-2.594	N/A	-2.091	N/A	N/A
IL6 RECEPTOR (complex)	2	-0.336	4.631	3.846	3.786	N/A	N/A	N/A	N/A
NC9	2	N/A	-5.27	N/A	-4.061	N/A	-3.266	N/A	N/A
ANXA2/S100A10 (complex)	2	N/A	4.95	N/A	4.49	N/A	N/A	3.138	N/A
brepocitinib	2	N/A	-4.95	N/A	-4.49	N/A	N/A	-3.138	N/A
TEAD (family)	1	2.673	-3.606	-0.277	-1.807	N/A	-3.051	-1.155	N/A
diphenyleneiodonium	2	1.496	-2.932	-3.878	-3.274	N/A	-0.985	N/A	N/A
levothyroxine	2	N/A	2.864	4.053	3.898	N/A	1.75	N/A	N/A
triacsin C	2	N/A	N/A	N/A	N/A	6.408	N/A	N/A	6.156
ACSL3	2	N/A	N/A	N/A	N/A	N/A	N/A	7.333	5.221
miR-145-5p (and other miRNAs w/seed UCCAGUU)	2	N/A	0.874	4.782	3.91	N/A	0.128	N/A	2.836
5-deoxy-rutaecarpine	2	2.271	-3.239	-3.288	-3.381	N/A	-0.333	N/A	N/A
DDR2	2	-1.507	4.5	2.74	3.763	N/A	N/A	N/A	N/A
inosine diphosphate	3	0.394	4.401	3.217	3.284	N/A	1.2	N/A	N/A
SMARCA4	1	0.115	2.357	3.81	3.349	N/A	0.229	N/A	2.626
lenvatinib	2	N/A	-1.585	-3.9	-3.104	N/A	N/A	N/A	-3.885
7(R)-maresin 1	2	1.131	N/A	-4.46	-4.727	N/A	-2.135	N/A	N/A
AP1 (complex)	2	-1.757	4.043	3.033	3.615	N/A	N/A	N/A	N/A
DAP3	1	N/A	3.317	N/A	N/A	3.162	N/A	3.317	-2.646
CD72	2	-0.378	3.669	3.232	N/A	2.265	N/A	2.895	N/A
BAPTA-AM	1	N/A	-2.236	-3.153	-2	0	-0.535	-2.84	-1.604
ESYT2	2	N/A	N/A	-2.945	-3.046	-2.48	-0.132	-3.753	N/A
IL10RA	2	1.114	3.546	4.127	2.907	N/A	-0.658	N/A	N/A
FKBP5	2	-0.081	3.656	2.29	3.687	N/A	2.631	N/A	N/A
LEF1	2	N/A	N/A	N/A	N/A	7.042	N/A	N/A	5.303
PPME1	2	0	2.302	3.368	2.562	N/A	0.889	N/A	3.223
RAB7B	2	N/A	-2.54	-4.409	-4.427	N/A	-0.967	N/A	N/A
orantinib	2	N/A	-3.035	-4.667	-4.635	N/A	N/A	N/A	N/A
N-acetylimidazole	3	N/A	N/A	N/A	N/A	-6.521	N/A	N/A	-5.814
IFNAR2	2	-0.669	6.384	N/A	3.978	N/A	1.289	N/A	N/A
SATB2-AS1	3	N/A	-2.398	N/A	N/A	N/A	N/A	-4.699	-5.209
BOMBESIN (family)	2	1.095	2.164	2.069	N/A	1.166	0.677	1.919	3.2
NPHS2	3	-1.816	3.965	2.961	3.538	N/A	N/A	N/A	N/A
SP600125	1	-0.894	N/A	-4.032	-3.048	N/A	-0.775	N/A	-3.515
CNTF RECEPTOR (complex)	2	N/A	4.491	N/A	4.315	N/A	N/A	3.411	N/A
lisofylline	2	1.411	-2.574	-3.116	-1.414	N/A	0.887	N/A	-2.804
miR-18a-5p (and other miRNAs w/seed AAGGUGC)	3	N/A	2.349	N/A	N/A	N/A	N/A	4.745	5.108
actinonin	1	N/A	-3.317	N/A	N/A	-3.162	N/A	-2.887	2.828
matrine	2	N/A	-4.572	-4.096	-3.523	N/A	N/A	N/A	N/A
KN-62	2	0.066	-4.199	-4.41	-2.405	N/A	-1.104	N/A	N/A
KDM6A	2	0	2.832	2.626	2.774	N/A	0.687	3.244	N/A
dextran sulfate	2	0.069	5.723	1.631	2.668	2.068	N/A	N/A	N/A
IL12 (family)	2	N/A	5.976	2.538	3.631	N/A	N/A	N/A	N/A
CSHL1	2	0.145	5.829	2.287	3.877	N/A	N/A	N/A	N/A
TIAM1	2	0.162	4.906	3.903	3.161	N/A	N/A	N/A	N/A
norquetiapine	3	2.126	-2.209	-2.348	-3.133	N/A	-2.282	N/A	N/A
P70 S6K (family)	2	N/A	N/A	N/A	N/A	6.813	N/A	N/A	5.278
EXEL-8232	2	0.427	-4.9	-3.132	N/A	-1.555	N/A	N/A	-2.069
F3/F7 (complex)	2	-0.11	3.25	4.185	3.01	0.516	0.985	N/A	N/A
ZMIZ1	2	N/A	N/A	N/A	N/A	8.019	N/A	4.025	N/A
5,6,7,8-tetrahydrobiopterin	3	N/A	N/A	N/A	N/A	6.914	N/A	5.128	N/A
TRAPPC9	2	-2.242	4.186	N/A	3.621	N/A	1.98	N/A	N/A
HSPH1	2	-2.242	4.186	N/A	3.621	N/A	1.98	N/A	N/A
Gm45924	2	-2.242	4.186	N/A	3.621	N/A	1.98	N/A	N/A
DVL2	2	1.2	2.363	3.324	2.226	N/A	N/A	2.91	N/A
IKK inhibitor XII	3	N/A	-3.914	-3.243	-3.694	N/A	-0.538	N/A	-0.622
rottlerin	2	0.527	N/A	-5.222	-4.452	N/A	-1.808	N/A	N/A
C5	2	N/A	3.718	4.318	2.818	N/A	1.152	N/A	N/A
MR-409	3	N/A	2.294	N/A	N/A	N/A	N/A	4.596	5.108
2'-fucosyllactose	2	0	3.25	4.7	3.031	N/A	1.006	N/A	N/A
PDGFR (family)	2	N/A	4.454	5.091	N/A	N/A	2.438	N/A	N/A
FGF5	2	N/A	3.835	3.9	2.917	N/A	1.323	N/A	N/A
CD3 (family)	2	0.215	N/A	4.683	5.397	N/A	1.677	N/A	N/A
GW 273629	3	N/A	N/A	N/A	N/A	-6.74	N/A	-5.222	N/A
sapropterin	3	N/A	N/A	N/A	N/A	6.74	N/A	5.222	N/A
L-thiocitrulline	3	N/A	N/A	N/A	N/A	-6.74	N/A	-5.222	N/A
CXCR3	2	-1.308	3.603	2.508	2.369	N/A	2.165	N/A	N/A
noscapine	2	N/A	-3.288	-3.333	-3.476	N/A	-1.846	N/A	N/A
KCNJ2	2	3.153	N/A	3.771	4.123	N/A	0.894	N/A	N/A
lipoteichoic acid	2	-1.664	N/A	4.39	4.315	N/A	1.569	N/A	N/A
P2RY4	2	N/A	1.886	3.441	2.668	N/A	0.943	N/A	3
MAPKAPK2/3 (family)	2	0.962	2	N/A	1.744	N/A	-0.808	3.354	3.055
KN 93	2	0.359	-3.299	-3.87	-3.043	N/A	-1.344	N/A	N/A
CLNK	3	-1.414	N/A	3.816	4.626	N/A	N/A	2.058	N/A
PURA	3	N/A	4.626	4.792	N/A	N/A	N/A	2.495	N/A
mir-146 (includes others)	2	1.313	-5.572	N/A	-5.026	N/A	N/A	N/A	N/A
phenylbutazone	2	0.709	-3.582	-1.796	-3.029	1.628	-1.154	N/A	N/A
TRAF2/TRAF5 (complex)	2	N/A	3.414	2.517	1.576	N/A	1.387	3	N/A
mannan	2	0.535	-3.657	-3.051	-3.481	N/A	-1.166	N/A	N/A
CXCL2	2	-2.244	N/A	3.571	4.333	N/A	1.703	N/A	N/A
tubastatin A	2	0.31	-5.5	N/A	-4.138	N/A	-1.901	N/A	N/A
CRAC CHANNEL (complex)	3	N/A	N/A	4.303	4.916	N/A	2.626	N/A	N/A
IL10R (complex)	2	N/A	4.478	2.049	N/A	3.498	1.818	N/A	N/A
sargramostim	3	N/A	N/A	N/A	N/A	6.134	N/A	N/A	5.691
F2	1	0	3.101	4.52	2.898	0.662	0.64	N/A	N/A
SIN3A:AcK685,Y705,STAT3 dimer:PRDM1 gene	3	0.608	N/A	2.025	N/A	N/A	N/A	4.243	4.944
CSF2RB	2	N/A	4.315	3.852	2.013	N/A	1.633	N/A	N/A
SC75741	2	1.794	-4.234	-2.997	-2.785	N/A	N/A	N/A	N/A
RUNX1-RUNX1T1	2	3.942	-0.422	1.021	0.914	3.109	N/A	0.734	1.633
C1QA	3	-0.905	2.712	2.558	3.109	N/A	0.447	N/A	2.038
IFIH1	2	-1.971	N/A	N/A	5.963	N/A	3.807	N/A	N/A
L2HGDH	3	N/A	N/A	N/A	N/A	-6.67	N/A	N/A	-5.071
plumbagin	2	N/A	-5.539	N/A	-4.518	N/A	-1.671	N/A	N/A
D-pseudoephedrine	2	1.686	-4.427	-2.592	-3.019	N/A	N/A	N/A	N/A
aldesleukin	3	N/A	N/A	2.736	1.936	2.157	0.852	4.036	N/A
CXCL14	2	N/A	N/A	N/A	N/A	5.603	N/A	N/A	6.102
RBPJ	2	-0.29	3.549	0.983	1.949	N/A	1.534	3.011	0.389
zeaxanthin dipalmitate	2	-1.219	-5.545	-4.747	N/A	N/A	-0.192	N/A	N/A
EIF3E	3	N/A	N/A	2.87	N/A	N/A	2.207	3.032	3.59
BQ-788	2	N/A	-4.106	-4.116	-3.455	N/A	N/A	N/A	N/A
NRAS	2	N/A	4.334	3.156	1.718	N/A	2.463	N/A	N/A
SFTPA1	2	0.851	-5.679	N/A	-5.137	N/A	N/A	N/A	N/A
PROZ	2	0.516	-2.449	-3.101	-3.286	-2.03	0.283	N/A	N/A
DRD2	2	-2.134	2.218	2.175	3.021	N/A	2.109	N/A	N/A
SH3BGRL	2	N/A	3.333	3.825	2.92	N/A	1.578	N/A	N/A
GAS6	2	N/A	N/A	4.257	4.027	N/A	3.371	N/A	N/A
CNTF	2	-1.762	4.145	3.639	2.109	N/A	N/A	N/A	N/A
D-2-amino-5-phosphonovaleric acid	3	0.551	-3.183	-3.375	-2.354	N/A	-2.192	N/A	N/A
JAK1	2	0.873	N/A	5.528	5.253	N/A	N/A	N/A	N/A
TRAFD1	2	N/A	-4.401	N/A	-5.196	N/A	-2.043	N/A	N/A
URMC-099	2	1.372	-3.372	-3.712	-3.182	N/A	N/A	N/A	N/A
MMP2	2	N/A	3.659	4.535	2.742	N/A	0.7	N/A	N/A
titanium	2	N/A	3.31	3.308	3.094	N/A	1.923	N/A	N/A
dimethylnitrosamine	2	-0.105	2.982	4.778	3.536	N/A	0.232	N/A	N/A
argatroban	2	-1.599	-1.584	-4.555	-2.178	-1.41	0.302	N/A	N/A
IL17R (complex)	2	-1.697	N/A	4.559	5.367	N/A	N/A	N/A	N/A
miR-125b-5p (and other miRNAs w/seed CCCUGAG)	3	N/A	N/A	N/A	N/A	-5.872	N/A	N/A	-5.743
vadimezan	2	-2.828	3.25	1.809	2.385	N/A	1.327	N/A	N/A
SEMA3E	2	N/A	5.157	3.192	3.231	N/A	N/A	N/A	N/A
PTK7	2	N/A	3.614	3.5	2.882	N/A	1.581	N/A	N/A
NOSTRIN	1	-2	N/A	-3	-2.138	N/A	-1.387	N/A	-3.051
iodide	3	N/A	N/A	N/A	N/A	-6.645	N/A	N/A	-4.918
IL13	1	0.742	2.689	3.108	N/A	1.361	N/A	N/A	3.654
ASPSCR1-TFE3	1	-0.6	3.13	3.128	2.4	N/A	2.294	N/A	N/A
sorafenib analog BB2	2	N/A	-4	-2.63	-1.912	N/A	N/A	-3	N/A
sorafenib analog BB9	2	N/A	-4	-2.63	-1.912	N/A	N/A	-3	N/A
sorafenib analog BB5	2	N/A	-4	-2.63	-1.912	N/A	N/A	-3	N/A
sorafenib analog BB3	2	N/A	-4	-2.63	-1.912	N/A	N/A	-3	N/A
cytidylyl-3'-5'-guanosine	2	-2.091	2.921	3.286	2.636	0.594	N/A	N/A	N/A
KLK4	2	0.213	1.709	3.305	2.849	N/A	0.611	N/A	2.828
succinylacetone	3	0.663	N/A	-3.064	-3.402	-1.664	-0.508	N/A	-2.213
MSR1	2	N/A	-4.568	N/A	-3.523	N/A	-3.405	N/A	N/A
trapidil	2	0.535	-3.328	-2.449	-2.292	N/A	N/A	-2.887	N/A
methimazole	2	0.404	-4.638	-1.706	-3.622	N/A	N/A	N/A	-1.118
CXCL16	2	-2.4	3.389	N/A	3.681	0.758	1.242	N/A	N/A
ALKBH7	1	N/A	3	N/A	N/A	3	N/A	3	-2.449
LGALS9	2	-0.077	5.564	N/A	3.903	N/A	1.901	N/A	N/A
GHR	2	-1.203	6.517	N/A	3.702	N/A	N/A	N/A	N/A
NANOG	2	2.025	N/A	2.866	4.005	N/A	2.525	N/A	N/A
F13A1	3	0.697	2.734	3.457	N/A	N/A	N/A	4.533	N/A
pralsetinib	2	N/A	-1.854	-1.98	-1.854	-0.843	0	-1.709	-3.181
TLR8	2	-0.547	N/A	5.259	5.601	N/A	N/A	N/A	N/A
PPM1L	2	2.254	-3.961	-2.525	-2.66	N/A	N/A	N/A	N/A
IL4, IL13	2	-0.577	N/A	N/A	5.091	3.189	2.54	N/A	N/A
baicalein	2	0.709	-5.663	N/A	-3.101	N/A	-1.923	N/A	N/A
RAS HOMOLOG (family)	2	N/A	2.73	5.126	3.471	N/A	0.06	N/A	N/A
vancomycin	1	N/A	1.697	2.287	1.265	N/A	2.655	3.479	N/A
miR-199a-3p (and other miRNAs w/seed CAGUAGU)	2	-0.612	-3.386	-3.579	-3.491	N/A	-0.311	N/A	N/A
HOXA10	2	0.263	-3.207	-3.159	-2.496	N/A	-1.432	N/A	-0.816
W7	2	N/A	-2.694	-4.196	-2.814	N/A	-0.949	-0.718	N/A
pictilisib	2	-1.336	N/A	-4.876	-4.18	N/A	-0.975	N/A	N/A
IL35 (complex)	2	-0.156	-4.041	-3.662	-3.337	N/A	-0.169	N/A	N/A
API5	2	N/A	2.828	3.816	3.461	N/A	1.247	N/A	N/A
STAT1,3,5 dimer:SOCS1 gene	2	-0.241	N/A	3.307	2.611	N/A	N/A	5.182	N/A
CTF1	2	-0.484	4.693	4.498	N/A	N/A	1.664	N/A	N/A
YOD1	2	2.014	N/A	N/A	-5.235	N/A	-4.085	N/A	N/A
MAP3K3	2	N/A	3.889	3.897	3.528	N/A	N/A	N/A	N/A
acriflavine	3	N/A	1.931	N/A	N/A	4.975	N/A	4.389	N/A
mannose	2	0.949	N/A	-3.094	-4.833	N/A	-2.419	N/A	N/A
miR-9-5p (and other miRNAs w/seed CUUUGGU)	3	N/A	N/A	N/A	N/A	-5.743	N/A	N/A	-5.528
MDK4882	2	2.384	-4.798	-3.029	N/A	N/A	-1.044	N/A	N/A
ADAM12	2	-1.269	3.591	2.711	2.862	N/A	0.808	N/A	N/A
NB-506	2	N/A	N/A	-2.598	N/A	-2.771	-1.604	-4.258	N/A
ACVR2A	2	2.333	0.822	4.596	3.286	N/A	0.169	N/A	N/A
AKIP1	2	-1.324	4.217	2.937	2.724	N/A	N/A	N/A	N/A
DDX3X	1	N/A	N/A	N/A	N/A	3.638	N/A	3.441	4.123
dyngo-4a	2	N/A	-4.456	-4.21	N/A	-2.525	N/A	N/A	N/A
L-TYPE CALCIUM CHANNEL (complex)	2	N/A	3.203	3.5	2.898	N/A	1.581	N/A	N/A
CASP1/CASP5 (complex)	2	N/A	5.251	1.874	N/A	0.43	N/A	3.621	N/A
MIR124 (family)	2	-1.037	-5.456	-4.675	N/A	N/A	N/A	N/A	N/A
KB-R7785	3	1.347	-3.284	-2.945	-2.8	N/A	-0.792	N/A	N/A
ADCY3	3	N/A	3.72	4.595	2.807	N/A	N/A	N/A	N/A
PLCG2	2	-0.195	1.99	4.416	3.608	N/A	0.912	N/A	N/A
USP8-IN-22e	1	N/A	3	N/A	2.646	N/A	2.828	N/A	2.646
IFN ALPHA/BETA (family)	2	N/A	5.073	N/A	4.168	N/A	1.879	N/A	N/A
PRKD2	2	0	3.748	3.004	2.639	N/A	1.728	N/A	N/A
IKK (family)	2	-1.334	3.591	N/A	4.061	N/A	2.115	N/A	N/A
CRY/PERIOD (complex)	3	N/A	N/A	N/A	N/A	-6.77	N/A	N/A	-4.329
ROR1	2	-1.213	N/A	3.357	4.459	N/A	2.057	N/A	N/A
SENP1	2	N/A	N/A	N/A	N/A	6.718	N/A	N/A	4.367
ST14	2	N/A	N/A	5.696	5.367	N/A	N/A	N/A	N/A
TNFAIP8L1	2	1.496	-3.897	-2.852	-2.817	N/A	N/A	N/A	N/A
KCND2	2	0.254	3.877	3.877	3.053	N/A	N/A	N/A	N/A
STAT4 DIMER (complex)	3	N/A	6.119	N/A	N/A	2.829	N/A	N/A	2.1
leukotriene D4	2	-1.173	3.099	3.113	2.867	N/A	0.791	N/A	N/A
CCKBR	2	N/A	4.692	4.077	N/A	N/A	2.271	N/A	N/A
bile acid	2	N/A	2.837	3.671	3.143	N/A	1.368	N/A	N/A
TRPC1	2	-0.895	4.763	N/A	2.274	N/A	N/A	3.068	N/A
CpG ODN 2395	2	-0.318	3.357	3.307	4.015	N/A	N/A	N/A	N/A
UDP-N-acetylglucosamine	3	N/A	2.774	4.867	3.341	N/A	0	N/A	N/A
MDPK67b	3	N/A	N/A	N/A	-6.043	N/A	N/A	-4.933	N/A
ETV6-RUNX1	2	2.341	-3.8	-1.289	-2.622	N/A	-0.923	N/A	N/A
DYNAMIN (family)	2	N/A	2.317	4.472	3.75	N/A	0.435	N/A	N/A
rituximab	2	0.512	-2.574	-4.163	-3.718	N/A	N/A	N/A	N/A
PLCG1	2	N/A	3.166	1.971	2.578	N/A	N/A	3.252	N/A
TRIM45	2	N/A	-4.117	-2.846	N/A	N/A	-1.333	N/A	-2.667
TNFAIP6	2	-0.16	-4.096	-2.46	-2.724	N/A	-1.511	N/A	N/A
iadademstat	2	-0.754	-3.32	-3.862	-2.776	N/A	-0.234	N/A	N/A
KSR2	2	1.532	N/A	-3.469	-4.017	N/A	-1.925	N/A	N/A
SERPINC1	2	-1.264	-1.315	-3.707	-3.086	-0.577	-0.988	N/A	N/A
IL6ST	2	N/A	N/A	2.584	2.701	N/A	1.266	4.376	N/A
PLD1	2	N/A	N/A	5.313	5.6	N/A	N/A	N/A	N/A
CDK19	2	1.687	N/A	3.058	3.43	N/A	-0.251	N/A	2.475
TEAD2	1	2.53	-1.069	3	3	N/A	-1.291	N/A	N/A
compound 5067-0952	2	N/A	-4.069	-3.903	-2.907	N/A	N/A	N/A	N/A
JAK3	2	1.286	2.901	3.502	2.144	N/A	1.042	N/A	N/A
ripretinib	2	N/A	-3.272	-3.128	N/A	-1.342	N/A	-3.13	N/A
bixin	2	2.66	2.209	N/A	2.592	3.394	N/A	N/A	N/A
ANXA5	2	-0.728	-2.425	-4.265	-2.579	N/A	-0.857	N/A	N/A
HOXB4	3	N/A	4.082	3.092	3.674	N/A	N/A	N/A	N/A
1,2-dihydroxy-epoxy-1,2,3,4-tetrahydro-5-methylchrysene	2	-1.393	3.13	3.284	3.035	N/A	N/A	N/A	N/A
KT5720	2	0.832	-3.71	-2.867	-1.828	N/A	-1.605	N/A	N/A
RUNX3:CBFB:RUNX1 gene	2	-3.046	N/A	-3.402	-4.371	N/A	N/A	N/A	N/A
SKLB023	2	1.48	N/A	-3.859	-4.21	N/A	-1.268	N/A	N/A
manumycin A	2	N/A	-3.383	-3.879	-2.843	N/A	-0.707	N/A	N/A
GW 5074	2	0.632	N/A	-4.632	-5.544	N/A	N/A	N/A	N/A
CSDE1/HNRNPD/PABP/PAIP1/SYNCRIP (complex)	3	N/A	1.691	5.265	N/A	3.849	N/A	N/A	N/A
ALOX5	1	1.151	3.286	2.271	2.475	0.557	1.061	N/A	N/A
cinnarizine	3	1.951	-3.385	-2.785	-2.415	N/A	0.264	N/A	N/A
MAP3K14	2	-2.343	2.974	3.267	2.083	N/A	0.133	N/A	N/A
PRSS8	3	N/A	N/A	5.606	5.192	N/A	N/A	N/A	N/A
EFNA3	3	N/A	3.528	2.998	1.904	N/A	N/A	N/A	2.357
CIB1	2	-0.346	3.984	2.074	3.233	N/A	1.136	N/A	N/A
PHA-408	3	1.108	-3.323	-3.212	-2.889	N/A	-0.217	N/A	N/A
NKX3-2	3	-1.108	3.323	3.212	2.889	N/A	0.217	N/A	N/A
miR-100-5p (and other miRNAs w/seed ACCCGUA)	3	N/A	N/A	N/A	N/A	-6.158	N/A	N/A	-4.59
momelotinib	2	-0.262	-5.909	N/A	-4.577	N/A	N/A	N/A	N/A
PTPRQ	3	N/A	-3.79	N/A	-3.336	N/A	-3.618	N/A	N/A
RCAN1	2	0.148	-4.679	-3.525	-2.385	N/A	N/A	N/A	N/A
CD3 (complex)	2	-1.175	N/A	3.215	3.689	2.655	N/A	N/A	N/A
S1PR3	2	N/A	3.681	3.015	2.52	N/A	1.516	N/A	N/A
BW-755C	3	N/A	-3.965	-3.092	-3.674	N/A	N/A	N/A	N/A
BMS-345541	2	-0.097	-1.929	-4.313	-3.752	N/A	-0.64	N/A	N/A
CXCL5	2	-0.292	3.24	3.211	2.813	N/A	1.161	N/A	N/A
HOXB7	2	0	1.499	3.413	3.309	N/A	N/A	N/A	2.496
TRB	2	-1.818	N/A	3.681	3.686	N/A	1.525	N/A	N/A
R 59022	2	0.92	-3.508	-3.453	-2.819	N/A	N/A	N/A	N/A
MAP3K7	2	-0.224	N/A	4.017	4.031	N/A	2.425	N/A	N/A
JMF3086	3	N/A	N/A	N/A	N/A	-6.158	N/A	-4.537	N/A
SU6656	2	N/A	N/A	-3.804	-2.722	N/A	N/A	-4.164	N/A
LHX6	2	-0.362	3.416	3.293	3.317	N/A	0.293	N/A	N/A
SLC2A3	3	N/A	N/A	N/A	N/A	5.324	N/A	N/A	5.354
HTR4	2	-1.424	1.706	2.919	3.007	N/A	-0.325	N/A	1.294
TRIM38	2	0.307	N/A	-5.035	-5.333	N/A	N/A	N/A	N/A
TRAF3IP3	2	-0.526	N/A	4.709	5.417	N/A	N/A	N/A	N/A
Meg3	3	0.988	N/A	N/A	N/A	-4.338	N/A	-2.786	-2.537
SSTR2	1	N/A	-1.826	-3.138	N/A	-2.837	0	-2.837	N/A
DRD1/5 (family)	2	0.714	1.938	1.98	2.214	N/A	-0.302	N/A	3.479
tropisetron	3	1.323	-1.802	-3.007	-3.094	N/A	N/A	N/A	-1.394
vitamin K1	2	-1.545	2.858	3.085	1.748	N/A	N/A	N/A	1.378
fasudil	2	1.552	-4.899	N/A	-3.28	N/A	-0.878	N/A	N/A
ponesimod	3	N/A	3.573	2.899	2.413	N/A	1.719	N/A	N/A
PLA2G2A	2	-1.612	N/A	3.364	3.909	N/A	1.716	N/A	N/A
USP16	2	N/A	5	N/A	3.104	N/A	2.496	N/A	N/A
ASPM	2	N/A	N/A	N/A	N/A	6.173	N/A	N/A	4.427
IKBKB	2	-1.163	3.273	3.162	2.838	N/A	0.163	N/A	N/A
RAF1	1	-0.438	3.202	2.534	1.443	N/A	N/A	2.967	N/A
BCR	2	-1.936	4.061	2.528	2.058	N/A	N/A	N/A	N/A
ICOSLG/LOC102723996	2	-1.423	N/A	3.478	4.427	N/A	1.247	N/A	N/A
SLC30A1	2	-0.556	-4.272	N/A	-2.692	N/A	-3.054	N/A	N/A
ethylenediaminetetraacetic acid	2	1.197	-3.687	-2.095	-2.212	N/A	-1.383	N/A	N/A
PLX 4720	2	0	4.125	1.782	3.182	N/A	1.473	N/A	N/A
MHC/ANTIGEN (complex)	2	N/A	N/A	N/A	N/A	4.106	N/A	3.302	3.15
cardamomin	2	2.132	-3.528	N/A	-3.533	N/A	-1.357	N/A	N/A
TEC/BTK/ITK/TXK/BMX (family)	2	-0.611	N/A	2.469	3.206	1.365	N/A	1.876	1.016
mir-132 (includes others)	2	-0.096	2.915	3.055	1.245	N/A	0.1	3.128	N/A
citralva	2	-0.189	3.055	3.284	2.746	N/A	1.265	N/A	N/A
RAF1	2	1.195	N/A	5.293	4.049	N/A	N/A	N/A	N/A
pasireotide	2	1.54	-2.178	-3.252	-2.828	N/A	0.726	N/A	N/A
atorvastatin	2	N/A	N/A	N/A	N/A	-5.175	N/A	-1.956	-3.384
GRP	2	-0.491	N/A	N/A	N/A	4.607	N/A	N/A	5.417
ELK1	2	1.347	2.886	N/A	N/A	N/A	0.305	3.286	2.682
AT-9283	2	0.162	-4.066	-3.601	-2.668	N/A	N/A	N/A	N/A
deoxycorticosterone acetate/potassium chloride/sodium chloride	2	-1.808	3.482	2.518	2.688	N/A	N/A	N/A	N/A
IL4	1	-1.406	N/A	N/A	3.958	2.751	2.377	N/A	N/A
1-eicosapentaenoylglycerol	2	2.67	-4.332	-2.654	N/A	N/A	-0.834	N/A	N/A
1-docosapentaenoylglycerol	2	2.67	-4.332	-2.654	N/A	N/A	-0.834	N/A	N/A
ARP2/3 (complex)	2	2.67	-4.332	-2.654	N/A	N/A	-0.834	N/A	N/A
hexamethonium	2	N/A	-3.801	-3.845	-2.84	N/A	N/A	N/A	N/A
ATXN7L3	3	N/A	2.136	4.21	3.801	N/A	-0.329	N/A	N/A
PRN694	2	1.289	N/A	-3.656	-2.937	N/A	-2.594	N/A	N/A
MYC gene:CEBPA:E2F1:(TFDP1,TFDP2)	2	N/A	N/A	N/A	N/A	6.045	N/A	N/A	4.426
IGG (complex)	1	-0.611	-1.387	-2.449	-1.664	N/A	-1.155	-3.175	N/A
IGF2R	2	N/A	N/A	N/A	5.209	N/A	N/A	5.218	N/A
(Z,E)-5-(4-ethylbenzylidine)-2-thioxothiazolidin-4-one	3	1.089	N/A	N/A	N/A	-4.294	N/A	-2.594	-2.446
FBXL16	3	-1.089	N/A	N/A	N/A	4.294	N/A	2.594	2.446
CCDC65	3	1.089	N/A	N/A	N/A	-4.294	N/A	-2.594	-2.446
F8	2	N/A	2.626	3.357	N/A	N/A	N/A	4.438	N/A
FOXC1	2	N/A	5.22	N/A	5.199	N/A	N/A	N/A	N/A
USP48	2	-3.683	1.863	-1.555	-0.864	N/A	0.271	N/A	-2.173
ZNF366	2	3	-3.078	-0.792	-1.145	0.099	-0.543	-1.748	N/A
CEMIP2	2	N/A	5.969	N/A	N/A	N/A	4.431	N/A	N/A
GRIN1	2	N/A	N/A	N/A	4.429	N/A	N/A	N/A	5.963
GRAP2	2	-1.397	N/A	4.409	4.578	N/A	N/A	N/A	N/A
IL17B	2	-1.107	N/A	4.333	3.936	N/A	1	N/A	N/A
CHUK	2	N/A	4.415	N/A	4.781	N/A	1.179	N/A	N/A
N-acetylmuramyl-L-alanyl-D-isoglutamine	2	-0.923	N/A	4.922	4.523	N/A	N/A	N/A	N/A
CDH17	2	-0.626	N/A	2.86	3.611	N/A	0.704	N/A	2.565
gossypin	2	2.428	-4.196	N/A	-3.737	N/A	N/A	N/A	N/A
TRIM37	2	1.422	-3.816	N/A	-1.463	N/A	-3.647	N/A	N/A
SIN3A:AcK685,Y705,STAT3 dimer:PRDM1 gene	2	1.859	N/A	3	N/A	N/A	N/A	3.22	2.268
MYC	2	-1.14	N/A	N/A	N/A	4.25	N/A	2.547	2.4
ISL1	2	0.268	5.174	N/A	3.736	N/A	1.106	N/A	N/A
amitriptyline	2	-0.243	2.073	4.304	3.405	N/A	-0.256	N/A	N/A
indirubin	2	1.896	-5.028	N/A	-3.355	N/A	N/A	N/A	N/A
LHCGR	2	-0.986	N/A	N/A	N/A	N/A	N/A	4.572	4.72
TCOF1	2	N/A	4.67	4.401	N/A	N/A	1.183	N/A	N/A
EWSR1-FLI1	2	N/A	-0.232	-4.662	-3.775	N/A	1.585	N/A	N/A
F11	2	0.518	N/A	5.253	4.477	N/A	N/A	N/A	N/A
tyrphostin AG 1296	2	N/A	-3.93	-3.244	-3.062	N/A	N/A	N/A	N/A
CD8B	2	N/A	N/A	N/A	N/A	5.199	N/A	5.031	N/A
MCF2L	2	1.052	1.604	3.857	3.712	N/A	N/A	N/A	N/A
101.10 peptide	2	1.105	-2.83	-3.806	-2.479	N/A	N/A	N/A	N/A
AHSA1	2	-1.063	3.266	2.945	2.942	N/A	N/A	N/A	N/A
BANCR	2	-0.1	3.459	2.741	3.145	N/A	0.759	N/A	N/A
MYB	2	N/A	2.546	2.899	3.095	0.079	1.561	N/A	N/A
nadolol	2	0.819	-2.462	-3.255	-1	N/A	0.124	-2.517	N/A
TCR (family)	2	N/A	N/A	4.788	5.374	N/A	N/A	N/A	N/A
TBX21	2	0	N/A	-4.102	-3.528	N/A	-2.519	N/A	N/A
TNFSF12	2	-2.914	N/A	2.747	3.008	N/A	1.467	N/A	N/A
NFKB-RELA (complex)	2	-2.921	5.027	N/A	N/A	N/A	2.178	N/A	N/A
S100a7a	2	N/A	4.536	4.138	N/A	N/A	1.452	N/A	N/A
LPAR1	2	-0.788	1.879	3.938	3.226	N/A	-0.292	N/A	N/A
Tmsb4x (includes others)	2	N/A	N/A	N/A	N/A	N/A	N/A	4.522	5.6
SUMO1	2	N/A	-3.326	-1.987	-3.179	N/A	-1.624	N/A	N/A
TCR (complex)	1	N/A	N/A	N/A	N/A	3.91	N/A	3.255	2.945
MAP3K2	2	-0.918	N/A	4.942	4.25	N/A	N/A	N/A	N/A
ITGA3	2	-1.054	1.949	2.741	3.629	N/A	0.726	N/A	N/A
NSUN6	1	1.5	N/A	3.771	3.207	N/A	N/A	N/A	1.604
GPAT3	3	N/A	N/A	N/A	N/A	6.041	N/A	N/A	4.04
PHLPP1	2	N/A	-3.031	-2.811	-2.668	N/A	-1.567	N/A	N/A
LCP2	2	-0.737	2.793	3.565	2.966	N/A	N/A	N/A	N/A
TMC8	2	N/A	-4.272	N/A	-2.828	N/A	-2.954	N/A	N/A
TMC6	2	N/A	-4.272	N/A	-2.828	N/A	-2.954	N/A	N/A
Map3k7	2	N/A	N/A	4.318	4.119	N/A	1.617	N/A	N/A
cannabinol	2	0.43	-3.233	-3.233	-2.105	N/A	-1.052	N/A	N/A
HOXA3	1	3.638	N/A	N/A	N/A	3.207	N/A	N/A	3.207
tipifarnib	2	N/A	-4.218	-4.15	N/A	N/A	-1.678	N/A	N/A
AGT	1	0.418	N/A	5.339	N/A	N/A	-1.474	N/A	2.81
1-palmitoyl-2-oleoylglycero-3-phosphoglycerol	2	1.143	-1.393	-3.746	-3.405	N/A	0.346	N/A	N/A
MAX/MYC (complex)	2	N/A	N/A	N/A	N/A	N/A	N/A	4.571	5.458
bicuculline/dalfampridine	2	N/A	3.118	3.153	3.402	N/A	0.356	N/A	N/A
MRTFB	2	N/A	-0.896	3.498	2.945	N/A	N/A	2.68	N/A
NLRC5	2	N/A	-4.047	N/A	-3.71	N/A	-2.261	N/A	N/A
CRH	2	N/A	3.207	3.224	2.523	N/A	1.055	N/A	N/A
pinometostat	2	0.067	-4.983	N/A	-3.22	N/A	-1.738	N/A	N/A
sulpiride	2	-0.907	N/A	-5.175	N/A	N/A	N/A	N/A	-3.902
GPBAR1	2	-0.37	3.5	2.634	1.357	N/A	-2.109	N/A	N/A
Cxcl3	2	-0.911	2.335	3.051	3.244	N/A	-0.429	N/A	N/A
BCL6B	3	N/A	-3.375	-0.827	-1.64	N/A	-1.22	-2.83	-0.077
kynurenine	2	0.376	2.934	3.363	2.03	N/A	1.265	N/A	N/A
JAK (family)	2	-1.446	N/A	3.977	4.069	N/A	0.475	N/A	N/A
RUNX3	1	-2.353	0.655	-3.411	-3.545	N/A	N/A	N/A	N/A
GPR39	2	0.758	N/A	3.235	3.786	N/A	2.184	N/A	N/A
EOTAXIN (family)	2	0.081	3.944	3.308	2.629	N/A	N/A	N/A	N/A
mir-802	1	-2.043	-0.354	-3.157	-3.9	N/A	-0.507	N/A	N/A
carbamylcholine	2	-1.199	N/A	3.196	3.119	N/A	2.446	N/A	N/A
RC3H1	1	N/A	-3.153	N/A	N/A	-3.5	N/A	-3.3	N/A
cineole	2	N/A	N/A	N/A	-4.707	N/A	N/A	-5.244	N/A
FCER2	2	-2.287	4.041	N/A	3.617	N/A	N/A	N/A	N/A
VAV3	2	-0.375	N/A	4.609	4.947	N/A	N/A	N/A	N/A
NLRP10	2	-2.773	4.849	2.309	N/A	N/A	N/A	N/A	N/A
TRPC4AP	2	-1.732	N/A	N/A	N/A	-5.124	N/A	N/A	-3.055
SDC3	2	N/A	2.53	3	2.137	N/A	0.324	N/A	1.915
3M-002	2	-1.546	3.621	N/A	3.92	N/A	0.818	N/A	N/A
TAL1	2	-0.986	N/A	2.316	2.515	N/A	N/A	4.085	N/A
ETV5	3	-0.068	2.989	3.702	2.38	N/A	0.754	N/A	N/A
ELK1	1	N/A	4.491	N/A	N/A	N/A	2.236	N/A	3.153
MMPI-2	2	0.788	-2.496	-3.051	-3.244	N/A	0.289	N/A	N/A
PPP2R1A	2	-1.697	-2.559	-3.19	-2.421	N/A	0	N/A	N/A
BRMS1	2	1.934	-4.045	N/A	-3.888	N/A	N/A	N/A	N/A
ERBB2	2	N/A	N/A	5.027	3.816	N/A	1.021	N/A	N/A
CTLA4	2	-0.128	N/A	-2.5	-3.834	-3.394	N/A	N/A	N/A
CDK (family)	2	N/A	N/A	N/A	N/A	5.809	N/A	N/A	4.041
FOXP3	2	1.739	-3.133	-1.947	-2.102	N/A	-0.907	N/A	N/A
CK1ε/CK1δ (family)	2	-0.243	-0.896	-2.177	-1.722	N/A	1.722	-3.063	N/A
CD300LD	2	-0.845	N/A	4.058	3.993	N/A	0.921	N/A	N/A
ERK (family)	1	-0.927	2.38	2.941	3.13	N/A	-0.438	N/A	N/A
MAP2K4	2	N/A	N/A	4.232	3.53	N/A	N/A	N/A	-2.053
USP37	2	N/A	N/A	N/A	N/A	N/A	N/A	4.243	5.572
NOD1	2	-1.985	N/A	3.055	4.773	N/A	N/A	N/A	N/A
CREB:CRTC1:PER1 gene	3	-0.864	3.336	2.883	2.535	N/A	0.18	N/A	N/A
ADRENOCEPTOR (family)	2	-0.688	2.286	2.75	3.677	N/A	-0.397	N/A	N/A
CD8A	2	N/A	N/A	N/A	N/A	5.058	N/A	4.725	N/A
DHX15	2	-1.291	N/A	3.816	4.67	N/A	N/A	N/A	N/A
THY1	2	-2.111	-2.538	-4.082	N/A	N/A	-1.043	N/A	N/A
RFXANK	2	-0.289	3.429	N/A	1.697	N/A	1.151	3.202	N/A
pCPT-cAMP	1	N/A	3.606	N/A	N/A	3	N/A	3.162	N/A
tamatinib	2	-0.083	N/A	-3.359	-2.201	N/A	N/A	-4.119	N/A
IL25	2	-2.267	N/A	3.211	4.282	N/A	N/A	N/A	N/A
domoic acid	2	-1.114	1.821	3.667	3.153	N/A	N/A	N/A	N/A
ZDHHC3	2	-0.224	5.353	N/A	4.177	N/A	N/A	N/A	N/A
FGF4	2	N/A	1.982	4.299	3.161	N/A	0.31	N/A	N/A
CGP77675	2	0.097	N/A	-3.301	-3.795	N/A	N/A	N/A	-2.556
proteoglycan	2	0.848	N/A	5.275	N/A	N/A	N/A	N/A	3.623
MBP	3	-0.933	2.907	2.68	3.222	N/A	N/A	N/A	N/A
YM-58483	2	N/A	-2.117	N/A	N/A	-2.502	N/A	-3	-2.117
REN	2	N/A	N/A	3.051	4.756	N/A	1.925	N/A	N/A
BRAF	2	N/A	2.848	3.41	3.457	N/A	N/A	N/A	N/A
TRANSDUCIN (family)	3	N/A	N/A	3.622	3.748	N/A	2.343	N/A	N/A
IL15R (complex)	2	-1.286	N/A	4.585	3.833	N/A	N/A	N/A	N/A
platelet activating factor-C16	2	-0.324	3	N/A	2.667	N/A	2.828	N/A	0.87
IGF2	2	-0.577	2.934	3.719	1.866	N/A	0.591	N/A	N/A
MPT0E028	2	0.933	3.993	3.385	N/A	1.373	N/A	N/A	N/A
miR-223-3p (miRNAs w/seed GUCAGUU)	2	0.246	-3.455	-3.83	-2.136	N/A	N/A	N/A	N/A
CNTFR	2	0.535	5.085	N/A	4.041	N/A	N/A	N/A	N/A
GH1	2	N/A	N/A	4.191	N/A	N/A	1.451	4.007	N/A
CEBPA	2	N/A	N/A	N/A	N/A	-5.452	N/A	-0.808	-3.384
avutometinib	2	N/A	-3.299	-3.15	-2.142	N/A	-1.05	N/A	N/A
ALB	2	-1.291	2.535	2.562	3.165	N/A	-0.066	N/A	N/A
FKBP11	2	N/A	3.022	3.054	3.302	N/A	0.239	N/A	N/A
6-OH-BDE-47	2	N/A	-3.022	-3.054	-3.302	N/A	-0.239	N/A	N/A
SHISA3	2	N/A	-3.022	-3.054	-3.302	N/A	-0.239	N/A	N/A
AGK-BRAF	2	N/A	3.022	3.054	3.302	N/A	0.239	N/A	N/A
TAOK2	2	N/A	3.132	3.184	3.293	N/A	N/A	N/A	N/A
POLB	2	2.646	-6.948	N/A	N/A	N/A	N/A	N/A	N/A
1-(3-chlorophenyl)piperazine	2	0.788	-2.219	-3.051	-3.244	N/A	0.289	N/A	N/A
Supt20	2	2.63	-2.861	-3.488	N/A	N/A	-0.607	N/A	N/A
PD173074	2	N/A	-4.061	-4.062	N/A	N/A	-1.46	N/A	N/A
IL24	2	-0.329	4.808	N/A	4.438	N/A	N/A	N/A	N/A
G PROTEIN BETA GAMMA CORE (complex)	2	N/A	N/A	4.755	4.811	N/A	N/A	N/A	N/A
IL2RG	2	-0.523	5.641	N/A	2.634	N/A	0.742	N/A	N/A
IL23R	2	-1.439	N/A	1.306	3.111	N/A	0.796	2.881	N/A
sitravatinib	2	N/A	N/A	-3.536	N/A	-1.921	N/A	-4.064	N/A
ARTN	2	N/A	4.585	4.935	N/A	N/A	N/A	N/A	N/A
pregna-4,17-diene-3,16-dione	2	1.796	-3.845	N/A	-3.873	N/A	N/A	N/A	N/A
CYLD	2	1.043	N/A	-3.835	-3.286	N/A	-1.327	N/A	N/A
CD3E	2	N/A	N/A	4.402	3.885	N/A	1.204	N/A	N/A
GSK3A	2	N/A	N/A	N/A	N/A	-5.775	N/A	N/A	-3.706
IL17RA	2	1.161	N/A	N/A	N/A	3.692	N/A	N/A	4.614
CEBPA	1	-3.534	0.5	0.508	-0.128	-2.474	N/A	0.816	-1.5
ADGRE5	2	-0.775	2.335	2.885	3.175	N/A	-0.289	N/A	N/A
dexamethasone	2	N/A	N/A	N/A	N/A	3.689	N/A	1.311	4.451
C5AR1	2	N/A	N/A	5.431	4.002	N/A	N/A	N/A	N/A
Tpl2 kinase inhibitor	2	1.444	-3.349	-1.919	-2.458	N/A	-0.239	N/A	N/A
FOXK1	2	0.268	5.245	N/A	3.885	N/A	N/A	N/A	N/A
CIMO	2	-0.268	-5.245	N/A	-3.885	N/A	N/A	N/A	N/A
AZD1480	2	-0.178	-5.315	N/A	-3.885	N/A	N/A	N/A	N/A
ALCAM	2	N/A	4.755	N/A	4.621	N/A	N/A	N/A	N/A
ACTIVIN RECEPTOR (family)	2	N/A	4.299	2.729	2.33	N/A	N/A	N/A	N/A
bexarotene	2	-0.532	-3.082	-2.722	N/A	N/A	-1.08	N/A	-1.937
N6-cyclohexyladenosine	2	-1.073	1.726	3.373	3.162	N/A	N/A	N/A	N/A
AKAP13	2	-0.908	2.701	N/A	3.772	N/A	1.951	N/A	N/A
BAPTA-AM	2	N/A	N/A	-4.815	-4.508	N/A	N/A	N/A	N/A
gilteritinib	2	-0.25	-2.138	-3.151	-3.221	N/A	0.555	N/A	N/A
ABI1	2	N/A	-3.812	-2.592	-1.552	-0.742	-0.614	N/A	N/A
HSPG2	2	3.161	N/A	N/A	N/A	N/A	1.945	4.2	N/A
carnosol	2	-1.173	-2.639	-2.454	-3.018	N/A	N/A	N/A	N/A
NVP-TAE 226	2	N/A	N/A	-3.201	N/A	-2.626	N/A	N/A	-3.457
PUF60	3	N/A	N/A	N/A	N/A	-4.294	N/A	-2.594	-2.394
artesunic acid	2	N/A	N/A	N/A	-4.663	-1.746	-2.845	N/A	N/A
miR-92a-3p (and other miRNAs w/seed AUUGCAC)	2	0	-3.183	-3.752	-2.319	N/A	N/A	N/A	N/A
N-acetylsphingosine	2	-0.412	3.225	4.201	N/A	N/A	1.413	N/A	N/A
TNFRSF8	2	N/A	N/A	3.639	4.151	N/A	1.453	N/A	N/A
PF543	2	0	-3.283	-3.308	-2.649	N/A	N/A	N/A	N/A
FCER1A	2	-0.784	N/A	4.43	4.024	N/A	N/A	N/A	N/A
Pam3-Cys	2	N/A	N/A	4.451	4.774	N/A	N/A	N/A	N/A
IL1RAP	2	N/A	N/A	3.667	3.244	N/A	2.307	N/A	N/A
EIF4G2	2	-0.64	2.023	2.405	3.286	N/A	-0.849	N/A	N/A
HTR7	2	-1.474	N/A	3.208	2.971	N/A	N/A	N/A	1.54
FHD-286	2	N/A	-2.224	-3.654	-3.2	N/A	-0.114	N/A	N/A
irbesartan	2	-1.065	N/A	-3.161	N/A	N/A	0.792	N/A	-4.171
PLC (family)	2	N/A	2.668	2.902	3.315	N/A	0.287	N/A	N/A
MAGT1	2	1.039	3.255	2.286	2.582	N/A	N/A	N/A	N/A
CCR5	2	N/A	N/A	4.549	4.585	N/A	N/A	N/A	N/A
nickel chloride	2	-1.544	3.838	N/A	3.747	N/A	N/A	N/A	N/A
CD 437	2	N/A	N/A	N/A	N/A	-4.422	N/A	-1.872	-2.828
RIPK2	2	-1.7	N/A	3.251	4.16	N/A	N/A	N/A	N/A
imidapril	2	-0.254	-5.127	N/A	-3.729	N/A	N/A	N/A	N/A
SC144	2	N/A	-3.962	-4.779	N/A	N/A	0.365	N/A	N/A
carteolol	2	0.818	N/A	-3.47	N/A	-1.342	-1.021	N/A	-2.438
STK38	2	N/A	N/A	N/A	N/A	N/A	N/A	4.536	4.536
NMUR2	2	-0.896	2.177	2.405	3	N/A	-0.566	N/A	N/A
NMUR1	2	-0.896	2.177	2.405	3	N/A	-0.566	N/A	N/A
LFM-A13	2	0.816	N/A	-4.548	-3.671	N/A	N/A	N/A	N/A
RAB1A	2	-0.887	2.014	2.862	3.162	N/A	0.108	N/A	N/A
kenpaullone	2	0.387	-4.767	N/A	-3.868	N/A	N/A	N/A	N/A
RHO	2	-0.562	N/A	3.11	3.873	N/A	1.474	N/A	N/A
beta-glucan	3	N/A	N/A	N/A	5.933	N/A	3.083	N/A	N/A
8-chloro-cAMP	2	N/A	3.051	3.259	2.704	N/A	N/A	N/A	N/A
MAP3K13	2	-1.014	N/A	4.025	3.974	N/A	N/A	N/A	N/A
chlorogenic acid	2	1.483	N/A	-3.143	-3.72	N/A	-0.658	N/A	N/A
LEMD3	2	N/A	-1.029	-4.131	-3.157	N/A	-0.686	N/A	N/A
STAT5B	1	N/A	N/A	N/A	-0.295	3.162	N/A	2.828	2.714
N(2)-(gamma-D-glutamyl)-meso-2,2'-diaminopimelic acid	2	-1.808	N/A	3.461	3.729	N/A	N/A	N/A	N/A
ZAP70	2	N/A	N/A	N/A	N/A	3.776	N/A	N/A	5.22
LTB4R2	2	-0.066	3.522	N/A	4.067	1.34	N/A	N/A	N/A
GGTI-2154	3	N/A	N/A	N/A	N/A	N/A	N/A	-3.862	-5.123
L 778123	3	N/A	N/A	N/A	N/A	N/A	N/A	-3.862	-5.123
VAV (family)	2	0.894	N/A	4.094	3.995	N/A	N/A	N/A	N/A
P2RX1	2	-2.942	6.039	N/A	N/A	N/A	N/A	N/A	N/A
TLR6	2	N/A	N/A	3.855	5.126	N/A	N/A	N/A	N/A
2-deoxy-D-ribose	3	N/A	N/A	N/A	N/A	5.022	N/A	N/A	3.944
mir-124 (includes others)	2	0.082	-4.666	-4.217	N/A	N/A	N/A	N/A	N/A
KLK1	2	-0.338	-3.582	-4.311	N/A	N/A	0.724	N/A	N/A
GRB7	2	N/A	4.683	N/A	4.269	N/A	N/A	N/A	N/A
PIM1	2	N/A	N/A	N/A	N/A	N/A	N/A	3.448	5.496
ORAI2	2	N/A	3.317	3.22	2.4	N/A	N/A	N/A	N/A
CP-724,714	3	N/A	N/A	-5.072	-3.863	N/A	N/A	N/A	N/A
RUNX3:ZFHX3	2	-2.268	N/A	-3.266	-3.4	N/A	N/A	N/A	N/A
COLLAGEN(S) (complex)	2	-2.261	3.063	1.924	1.161	N/A	0.501	N/A	N/A
STO-609	2	0.94	-3.517	-2.688	-1.754	N/A	N/A	N/A	N/A
FOXA2	2	N/A	N/A	N/A	0.13	-2.774	N/A	-3.048	-2.94
5-nitro-2-(3-phenylpropylamino)benzoic acid	2	N/A	-4.151	N/A	-2.758	N/A	-1.983	N/A	N/A
LAIR1	2	N/A	-2.353	-3.302	-3.138	N/A	0.097	N/A	N/A
ATAD5	3	N/A	N/A	N/A	N/A	N/A	N/A	3.834	5.055
KT5823	2	N/A	-2.663	-3.816	-2.255	N/A	-0.131	N/A	N/A
dabrafenib	2	0.713	-1.993	-3.077	-3.077	N/A	N/A	N/A	N/A
cerebroside 3-sulfate	2	0	N/A	4.427	4.422	N/A	N/A	N/A	N/A
FGF6	2	N/A	1.331	3.233	1.228	N/A	-0.186	2.86	N/A
sodium chloride	2	-0.805	N/A	2.297	3.608	N/A	2.121	N/A	N/A
dehydroisoandrosterone	2	N/A	-3.744	N/A	-2.323	N/A	-2.757	N/A	N/A
SCH79797	2	0.53	N/A	-3.691	-2.81	N/A	-0.69	N/A	-1.095
MAP4K3	2	N/A	1.104	2.491	1.767	N/A	N/A	3.447	N/A
MUCL1	2	0.102	2.804	3.579	2.319	N/A	N/A	N/A	N/A
Ccl2	2	-0.484	N/A	4.168	4.151	N/A	N/A	N/A	N/A
DUSP1	2	N/A	N/A	-3.571	-3.262	N/A	-1.962	N/A	N/A
forskolin	1	N/A	3.882	2.209	N/A	2.593	-0.106	N/A	N/A
MAP3K1	2	N/A	N/A	4.549	3.528	N/A	0.71	N/A	N/A
mefunidone	2	N/A	N/A	-4.195	-3.544	N/A	1.044	N/A	N/A
D-erythro-C16-ceramide	2	N/A	3.13	3.233	2.415	N/A	N/A	N/A	N/A
TNFSF13B	2	N/A	N/A	4.205	4.557	N/A	N/A	N/A	N/A
LYMPHOTOXIN (complex)	2	-1.545	N/A	N/A	4.555	N/A	2.654	N/A	N/A
CD209	2	-1.794	N/A	N/A	4.199	N/A	2.753	N/A	N/A
IL2R (complex)	2	-0.704	4.812	2.592	N/A	N/A	0.625	N/A	N/A
SLC9A6	2	N/A	N/A	-2.722	N/A	N/A	-1.98	-4.025	N/A
imipramine blue	2	1.228	-2.891	N/A	-3.637	N/A	-0.953	N/A	N/A
TGFB2	2	N/A	-3.306	1.809	1.5	N/A	-2.085	N/A	N/A
MRS 2578	2	2.091	-4.243	-2.353	N/A	N/A	N/A	N/A	N/A
LAMA3	2	-1.307	3.324	3.422	N/A	N/A	-0.632	N/A	N/A
SOCS3	2	N/A	N/A	-4.478	-4.206	N/A	N/A	N/A	N/A
hemozoin	2	-1.744	N/A	3.314	3.621	N/A	N/A	N/A	N/A
sunitinib	2	N/A	-4.535	-4.143	N/A	N/A	N/A	N/A	N/A
CYP26A1	2	N/A	-4.422	-2.056	N/A	N/A	-2.198	N/A	N/A
PGRMC1	2	-2.069	4.664	N/A	N/A	N/A	1.941	N/A	N/A
FC-99	3	2.183	N/A	-3.615	-2.852	N/A	N/A	N/A	N/A
IL17RB	2	-1.809	N/A	3.5	3.327	N/A	N/A	N/A	N/A
saturated fatty acid	2	N/A	N/A	3.919	4.704	N/A	N/A	N/A	N/A
CNR1	2	-0.461	2.132	3.19	2.198	N/A	0.641	N/A	N/A
leukotriene C4	1	N/A	3.162	N/A	2.333	N/A	2.121	N/A	1
melagatran	2	0.422	N/A	-4.838	-3.349	N/A	N/A	N/A	N/A
IKK (complex)	2	-0.067	4.041	N/A	4.496	N/A	N/A	N/A	N/A
ADRA1 (family)	2	N/A	2.01	3.261	3.332	N/A	N/A	N/A	N/A
garcinol	2	N/A	-4.342	-4.257	N/A	N/A	N/A	N/A	N/A
PP1/PP2A (family)	2	N/A	N/A	-1.134	-0.868	N/A	N/A	-3.597	-2.994
ETS/ELK1 (complex)	2	1.588	4.901	N/A	N/A	N/A	2.101	N/A	N/A
nicergoline	3	N/A	N/A	-4.831	-3.75	N/A	N/A	N/A	N/A
FCER1 (complex)	2	-0.247	N/A	4.373	3.219	N/A	0.715	N/A	N/A
NPVF	2	1.65	-2.907	-3.324	N/A	N/A	0.671	N/A	N/A
ST1926	2	N/A	N/A	N/A	N/A	N/A	N/A	-3.803	-4.736
PTPN21	3	N/A	N/A	2.967	N/A	5.556	N/A	N/A	N/A
colfosceril palmitate	2	1.744	-2.907	-3.198	N/A	N/A	0.671	N/A	N/A
SCIMP	2	-1.744	2.907	3.198	N/A	N/A	-0.671	N/A	N/A
pregabalin	3	N/A	N/A	-4.022	-4.489	N/A	N/A	N/A	N/A
RHOV	2	-0.194	2.502	3.498	2.312	N/A	N/A	N/A	N/A
TFF2	2	N/A	2.393	3.182	2.921	N/A	N/A	N/A	N/A
NDUFB2	2	-1.826	6.668	N/A	N/A	N/A	N/A	N/A	N/A
DES	2	N/A	-3.062	N/A	-3.593	N/A	-1.821	N/A	N/A
MCOLN1	2	-1.633	3	3.286	N/A	N/A	-0.556	N/A	N/A
CAMK4	2	-1.941	3.4	N/A	2.55	N/A	0.577	N/A	N/A
phencyclidine	2	N/A	-1.507	-2.169	-3.093	N/A	-1.697	N/A	N/A
misoprostol	2	-0.298	3.462	2.186	0.856	1.343	-0.32	N/A	N/A
cabozantinib	2	N/A	-4.004	-4.456	N/A	N/A	N/A	N/A	N/A
VASH2	3	-1.691	N/A	3.092	3.674	N/A	N/A	N/A	N/A
PIM2	2	N/A	N/A	N/A	N/A	8.441	N/A	N/A	N/A
varespladib methyl	3	0.414	N/A	-4.061	-3.383	N/A	-0.577	N/A	N/A
FLCN	1	N/A	N/A	N/A	N/A	-4.271	N/A	-4.158	N/A
SF3B3	2	-0.711	2.588	3.183	1.941	N/A	N/A	N/A	N/A
derazantinib	3	N/A	N/A	N/A	N/A	-8.422	N/A	N/A	N/A
debio 1347	3	N/A	N/A	N/A	N/A	-8.422	N/A	N/A	N/A
pemigatinib	3	N/A	N/A	N/A	N/A	-8.422	N/A	N/A	N/A
tasurgratinib	3	N/A	N/A	N/A	N/A	-8.422	N/A	N/A	N/A
TRAF (family)	2	N/A	4.23	N/A	4.19	N/A	N/A	N/A	N/A
GMFG	2	N/A	N/A	-1.6	-3.138	N/A	-3.682	N/A	N/A
homatropine methylbromide	3	0.125	N/A	-3.003	-3	N/A	0.191	-2.095	N/A
ipratropium	3	0.125	N/A	-3.003	-3	N/A	0.191	-2.095	N/A
tolterodine	3	0.125	N/A	-3.003	-3	N/A	0.191	-2.095	N/A
homatropine	3	0.125	N/A	-3.003	-3	N/A	0.191	-2.095	N/A
umeclidinium	3	0.125	N/A	-3.003	-3	N/A	0.191	-2.095	N/A
trospium	3	0.125	N/A	-3.003	-3	N/A	0.191	-2.095	N/A
trihexyphenidyl	3	0.125	N/A	-3.003	-3	N/A	0.191	-2.095	N/A
MCF2	2	0.222	3.28	N/A	4.909	N/A	N/A	N/A	N/A
varespladib	3	0.557	N/A	-3.939	-3.32	N/A	-0.583	N/A	N/A
glycosylphosphatidylinositol	2	-0.616	N/A	4.196	2.739	N/A	0.847	N/A	N/A
apamin	2	N/A	-2.177	-2.722	-3.355	N/A	0.143	N/A	N/A
PI3KΓ (family)	2	N/A	2.268	3.714	2.414	N/A	N/A	N/A	N/A
IL22RA2	2	0.258	-6.35	N/A	N/A	N/A	-1.787	N/A	N/A
glycopyrrolate	3	0.124	N/A	-2.794	-3.057	N/A	-0.128	-2.282	N/A
PAK (family)	2	N/A	N/A	3.923	4.46	N/A	N/A	N/A	N/A
TNFRSF11A	2	N/A	N/A	4.422	3.959	N/A	N/A	N/A	N/A
PDGF/AA (complex)	2	N/A	3.052	3.042	2.286	N/A	N/A	N/A	N/A
ELF5	2	N/A	-1.528	N/A	-3.441	N/A	-1.342	N/A	-2.065
tacrolimus	2	N/A	N/A	N/A	N/A	4.793	N/A	N/A	3.548
IQUB	3	5.181	N/A	N/A	0.658	N/A	-2.494	N/A	N/A
FOXC1	1	N/A	2.263	N/A	3.651	N/A	N/A	N/A	2.414
AIF1	2	N/A	4.226	4.098	N/A	N/A	N/A	N/A	N/A
SB203580	1	2.4	N/A	-3.362	N/A	-0.93	N/A	N/A	-1.627
F2	2	N/A	N/A	N/A	N/A	8.319	N/A	N/A	N/A
olmesartan medoxomil	2	N/A	-3.886	-2.271	-1.995	N/A	-0.161	N/A	N/A
IL27RA	2	-0.147	N/A	2.897	3.858	N/A	1.406	N/A	N/A
TNFRSF12A	2	-2.075	2.443	N/A	3.018	N/A	0.772	N/A	N/A
oxalic acid	2	-1.623	3.498	2.818	N/A	N/A	-0.365	N/A	N/A
lemairamin	2	1.901	N/A	-3.053	-3.343	N/A	N/A	N/A	N/A
MALP-2s	2	N/A	N/A	3.942	4.347	N/A	N/A	N/A	N/A
stearylamine	2	-0.108	N/A	-4.243	-2.528	-0.516	-0.882	N/A	N/A
GDF2	2	N/A	2.795	3.207	2.273	N/A	N/A	N/A	N/A
BI 894999	3	N/A	N/A	N/A	N/A	-8.271	N/A	N/A	N/A
RARA	1	N/A	-2.611	N/A	-2.475	N/A	-3.182	N/A	N/A
daunorubicin	2	-1.547	N/A	N/A	3.579	N/A	3.127	N/A	N/A
PDK (family)	2	N/A	2.916	4.01	N/A	N/A	1.323	N/A	N/A
3-deoxy-2-octulosonic acid(2)-lipid A	2	-1.633	2.649	N/A	3.012	N/A	0.954	N/A	N/A
TRIM32	2	0	4.274	N/A	3.195	N/A	0.763	N/A	N/A
CALMODULIN (family)	2	-0.848	3.311	2.262	1.807	N/A	N/A	N/A	N/A
prostaglandin E2	2	N/A	N/A	N/A	N/A	2.614	0.367	N/A	5.241
EDNRB	2	N/A	1.423	3.382	2.703	N/A	0.701	N/A	N/A
SERPINB4	2	N/A	-2.228	-3.402	-2.578	N/A	N/A	N/A	N/A
phenindione	2	N/A	-4.522	N/A	N/A	-2.48	N/A	N/A	-1.206
G2535	2	1.34	-3.429	N/A	-3.429	N/A	N/A	N/A	N/A
NQO1	1	N/A	3.13	N/A	N/A	2.985	N/A	2.065	N/A
PRKACB	2	N/A	N/A	N/A	N/A	N/A	N/A	4.678	3.491
PBX1	2	0.087	6.273	N/A	N/A	N/A	1.803	N/A	N/A
BMP (family)	2	-0.596	N/A	3.726	3.833	N/A	N/A	N/A	N/A
nitrofen	3	1.667	-3.064	-1.039	-1.78	N/A	-0.593	N/A	N/A
IFN TYPE 1 (family)	2	N/A	N/A	4.061	4.081	N/A	N/A	N/A	N/A
amino acid analogs	2	N/A	4.536	N/A	3.606	N/A	N/A	N/A	N/A
NOX5	2	-2.186	N/A	2.688	3.266	N/A	N/A	N/A	N/A
GMI-1359	2	N/A	N/A	-2	-3	-1	N/A	-2.138	N/A
RHOC	2	-0.901	N/A	3.087	4.147	N/A	N/A	N/A	N/A
RPSA	2	0.836	N/A	-3.503	-3.792	N/A	N/A	N/A	N/A
PRKCQ	2	N/A	2.159	3.543	2.423	N/A	N/A	N/A	N/A
ITPR2	1	-2.982	N/A	N/A	N/A	-2.138	N/A	N/A	-3
SCGB3A2	2	N/A	3.47	-1.043	N/A	N/A	3.6	N/A	N/A
lauric acid	2	N/A	N/A	3.988	4.123	N/A	N/A	N/A	N/A
SAA (family)	2	N/A	N/A	4.084	4.021	N/A	N/A	N/A	N/A
OSMR	2	N/A	N/A	1.75	2.22	N/A	0.59	3.533	N/A
IL18RAP	2	N/A	N/A	4.045	4.045	N/A	N/A	N/A	N/A
bupivacaine	2	N/A	2.626	3.47	1.98	N/A	N/A	N/A	N/A
NRTN	2	N/A	3.747	4.323	N/A	N/A	N/A	N/A	N/A
TFLLR	2	-1.521	N/A	2.753	3.77	N/A	N/A	N/A	N/A
mangiferin	2	N/A	N/A	-4.022	-4.021	N/A	N/A	N/A	N/A
SERPINA1	2	0.064	-1.576	-3.281	-3.119	N/A	N/A	N/A	N/A
vidutolimod	1	N/A	4.382	N/A	3.656	N/A	N/A	N/A	N/A
glucuronyl glucosamine glycan sulfate	2	1.572	N/A	-2.67	-3.2	N/A	0.594	N/A	N/A
TNFSF13	2	N/A	N/A	3.683	4.353	N/A	N/A	N/A	N/A
STAT1/3/5 DIMER (complex)	1	N/A	2.53	N/A	N/A	N/A	N/A	3.162	2.333
3'-O-(4-benzoyl)benzoyladenosine 5'-triphosphate	2	-1.411	N/A	3.302	3	N/A	-0.308	N/A	N/A
LINC01348	2	0.209	-2.491	-3.354	-1.964	N/A	N/A	N/A	N/A
D-Pen-2,5-enkephalin	2	0	3.993	3.993	N/A	N/A	N/A	N/A	N/A
LASP1	2	N/A	3.236	3.481	N/A	N/A	1.268	N/A	N/A
bile salt	3	N/A	4.058	3.922	N/A	N/A	N/A	N/A	N/A
triciribine	2	N/A	-3.833	N/A	-2.098	N/A	-2.042	N/A	N/A
carbohydrate	3	N/A	3.491	N/A	3.25	N/A	1.231	N/A	N/A
3,5-L-diiodothyronine	3	N/A	N/A	3.116	3.145	N/A	1.709	N/A	N/A
ML171	2	0.805	N/A	-3.611	-2.646	N/A	N/A	N/A	-0.905
RTKN	2	N/A	3.13	N/A	3.236	N/A	1.599	N/A	N/A
IDO (family)	2	0	6.156	N/A	N/A	N/A	1.803	N/A	N/A
GALNT4	2	N/A	N/A	-3.839	-2.919	N/A	1.2	N/A	N/A
P5091	2	-0.992	N/A	3.182	2.997	N/A	0.784	N/A	N/A
RASAL2	3	N/A	1.726	4.065	2.105	N/A	-0.057	N/A	N/A
TRIP6	2	-1.796	N/A	N/A	4.35	N/A	1.8	N/A	N/A
POT1	3	N/A	N/A	-4	-3.667	N/A	-0.273	N/A	N/A
TAK-632	2	N/A	-3.063	-2.887	-1.98	N/A	N/A	N/A	N/A
taxifolin	2	1.23	N/A	-3.527	-3.159	N/A	N/A	N/A	N/A
OSM	1	N/A	5.381	N/A	N/A	N/A	2.53	N/A	N/A
ARHGEF2	2	N/A	3.359	N/A	4.549	N/A	N/A	N/A	N/A
HMG20A	1	N/A	N/A	4.596	3.307	N/A	0	N/A	N/A
nintedanib	2	N/A	N/A	-4.564	-3.332	N/A	N/A	N/A	N/A
Saa3	3	N/A	2.72	5.056	N/A	N/A	0.119	N/A	N/A
TYK2	1	N/A	4.123	N/A	3.771	N/A	N/A	N/A	N/A
P2RY6	2	1.315	0.329	3.074	2.428	N/A	0.747	N/A	N/A
RGS4/7/10/12/14 (family)	3	N/A	-2.663	N/A	-3.528	N/A	-1.691	N/A	N/A
ANTIGEN (family)	2	N/A	N/A	N/A	N/A	4.508	N/A	3.373	N/A
RICTOR	2	N/A	N/A	N/A	N/A	-3.446	N/A	N/A	-4.426
4-hydroxymercuribenzoate	3	N/A	-3.774	-3.244	N/A	N/A	-0.85	N/A	N/A
selpercatinib	2	N/A	N/A	-4.096	N/A	N/A	N/A	N/A	-3.771
VEGFC	2	-1.19	N/A	3.454	3.217	N/A	N/A	N/A	N/A
IL20	2	0.539	4.426	N/A	N/A	N/A	N/A	N/A	2.888
CCL3	2	N/A	5.337	N/A	N/A	N/A	2.509	N/A	N/A
IL26	2	-0.087	6.025	N/A	N/A	N/A	1.732	N/A	N/A
LRP1	2	N/A	N/A	3.099	2.18	N/A	2.559	N/A	N/A
DGKH	2	-0.314	2.393	3.263	1.866	N/A	N/A	N/A	N/A
RASSF10	2	0.314	-2.393	-3.263	-1.866	N/A	N/A	N/A	N/A
CKMT1A/CKMT1B	2	-0.314	2.393	3.263	1.866	N/A	N/A	N/A	N/A
THZ1	1	N/A	3.015	-2.263	N/A	N/A	1.372	-1.177	N/A
double-stranded DNA	2	N/A	6.134	N/A	N/A	N/A	1.688	N/A	N/A
ADAM17	1	N/A	N/A	N/A	2.985	N/A	1.706	3.13	N/A
KDM1A	2	-0.831	3.033	3.758	N/A	N/A	0.196	N/A	N/A
stavudine	3	N/A	5.131	N/A	2.686	N/A	N/A	N/A	N/A
fedratinib	2	0.258	-6.041	N/A	N/A	N/A	-1.512	N/A	N/A
IKK-2 inhibitor VIII	3	1.265	-3.212	-3.212	N/A	N/A	-0.108	N/A	N/A
dimethyl fumarate	2	0.904	N/A	-1.242	-3.027	N/A	-2.623	N/A	N/A
GCA	2	-2.54	N/A	N/A	3.92	N/A	1.331	N/A	N/A
P2RY2	2	N/A	2.578	3.184	2.018	N/A	N/A	N/A	N/A
tetraethylammonium	2	N/A	N/A	-3.283	-4.49	N/A	N/A	N/A	N/A
MPL	2	-0.931	3.692	3.145	N/A	N/A	N/A	N/A	N/A
SHH	2	N/A	N/A	2.887	3.728	N/A	1.152	N/A	N/A
NQO2	2	N/A	N/A	3.862	3.9	N/A	N/A	N/A	N/A
Ki16425	2	2.126	N/A	-3.025	-2.61	N/A	N/A	N/A	N/A
STAT1/3 DIMER (complex)	2	0	6.025	N/A	N/A	N/A	1.732	N/A	N/A
STAT1-STAT3 (complex)	2	0	6.025	N/A	N/A	N/A	1.732	N/A	N/A
SIF (complex)	2	0	6.025	N/A	N/A	N/A	1.732	N/A	N/A
tretinoin	1	N/A	5.078	2.677	N/A	N/A	N/A	N/A	N/A
jesterone dimer	2	1.555	-2.795	N/A	-3.392	N/A	N/A	N/A	N/A
sanguinarine	2	N/A	-3.363	N/A	-3.337	N/A	-1.038	N/A	N/A
CTR9	2	2.495	N/A	4.529	N/A	N/A	-0.697	N/A	N/A
FIBRINOGEN (complex)	2	-1.761	N/A	3.144	2.806	N/A	N/A	N/A	N/A
etoposide	2	N/A	4.691	N/A	N/A	N/A	3.019	N/A	N/A
NFKB1-RELA (complex)	2	-2.266	5.444	N/A	N/A	N/A	N/A	N/A	N/A
sphinganine	2	0.67	-2.53	-3.215	N/A	N/A	-1.294	N/A	N/A
GPS1	2	-0.314	2.165	3.263	1.964	N/A	N/A	N/A	N/A
phorbol-12,13-diacetate	2	N/A	1.633	3.384	2.688	N/A	N/A	N/A	N/A
ANXA1	2	0.069	3.096	2.231	1.393	N/A	0.912	N/A	N/A
IMMUNOGLOBULIN LAMBDA LIGHT CHAIN (family)	2	N/A	2.883	N/A	3.803	N/A	0.992	N/A	N/A
IGK	2	N/A	2.883	N/A	3.803	N/A	0.992	N/A	N/A
SJN 2511	3	N/A	N/A	-4.199	-3.462	N/A	N/A	N/A	N/A
maraviroc	3	N/A	N/A	N/A	N/A	N/A	N/A	N/A	-7.66
FAM89B	3	3.051	-0.267	N/A	2.219	N/A	N/A	2.111	N/A
PTGER2	2	-2.66	4.986	N/A	N/A	N/A	N/A	N/A	N/A
PXR/RXRA/PXR LIGAND/RETINOIC ACID (complex)	2	N/A	4.412	0.535	N/A	N/A	2.697	N/A	N/A
ALPHA 1 ANTITRYPSIN (family)	2	-1.604	N/A	-3.252	-2.353	-0.422	N/A	N/A	N/A
SOX17	2	N/A	N/A	2.711	1.789	N/A	N/A	N/A	3.13
N-[2,2,2-trichloro-1-(2-naphthylamino)ethyl]-2-furamide	3	N/A	N/A	-2.895	N/A	N/A	N/A	-4.734	N/A
Igkv1-117	2	N/A	N/A	-3.667	-3.962	N/A	N/A	N/A	N/A
PDGFB	2	N/A	2.438	3.834	N/A	N/A	1.348	N/A	N/A
GNB5	2	-1.699	2.728	N/A	3.184	N/A	N/A	N/A	N/A
G6PD	2	-1.813	1.254	N/A	3.043	N/A	1.5	N/A	N/A
TNFRSF13C	2	N/A	2.562	N/A	3.272	N/A	1.773	N/A	N/A
KITLG	2	N/A	N/A	4.376	3.224	N/A	N/A	N/A	N/A
CYTOCHROME BC1 (complex)	3	-0.361	N/A	-3.597	-3.641	N/A	N/A	N/A	N/A
HISTONE H4 (family)	2	N/A	N/A	N/A	5.307	N/A	2.287	N/A	N/A
meclofenamic acid	2	-1.127	N/A	-3.934	N/A	0.385	N/A	N/A	-2.137
GAS1	3	1.364	N/A	-2.689	-3.528	N/A	N/A	N/A	N/A
OPCML	2	N/A	-3.601	-2.668	N/A	N/A	-1.311	N/A	N/A
CAMSAP2	2	-0.417	2.265	3.13	1.746	N/A	N/A	N/A	N/A
PRTN3	2	-3.13	N/A	1.021	0.926	N/A	1.543	0.776	0.151
MS049	3	0.765	-2.961	-3.817	N/A	N/A	N/A	N/A	N/A
anisomycin	2	-0.054	N/A	3.775	3.713	N/A	N/A	N/A	N/A
IL12RB2/IL23R (family)	2	N/A	N/A	N/A	4.131	N/A	N/A	3.402	N/A
KLKB1	2	N/A	4.019	N/A	3.503	N/A	N/A	N/A	N/A
3D185	3	N/A	N/A	N/A	N/A	-7.508	N/A	N/A	N/A
cumene hydroperoxide	2	N/A	1	3.55	2.611	N/A	-0.333	N/A	N/A
NOG	2	N/A	N/A	-3.833	-3.66	N/A	N/A	N/A	N/A
SETDB1	2	1.625	3.727	2.137	N/A	N/A	N/A	N/A	N/A
triamterene	2	0.408	N/A	N/A	N/A	N/A	N/A	3.8	3.266
TGM2	1	N/A	4.867	N/A	N/A	N/A	2.596	N/A	N/A
ANGIOTENSIN II RECEPTOR TYPE 1 (family)	2	-0.48	3.258	3.043	N/A	N/A	0.676	N/A	N/A
EBI3	1	N/A	2.84	N/A	N/A	N/A	3	1.604	N/A
haloperidol	2	N/A	3.742	N/A	2.343	N/A	1.358	N/A	N/A
TNFRSF25	2	N/A	N/A	3.61	3.83	N/A	N/A	N/A	N/A
FYB1	2	-0.277	3.813	N/A	3.332	N/A	N/A	N/A	N/A
AMBRA1	2	N/A	N/A	N/A	N/A	-7.416	N/A	N/A	N/A
IL37	2	1.691	N/A	-3.615	N/A	N/A	-2.109	N/A	N/A
SAA1	2	N/A	N/A	3.9	3.513	N/A	N/A	N/A	N/A
ADRA1D	2	-0.333	4.098	N/A	2.982	N/A	N/A	N/A	N/A
BET (family)	2	0.836	5.765	N/A	N/A	N/A	0.811	N/A	N/A
polycyclic aromatic hydrocarbons	2	0	4.061	1.026	1.053	N/A	1.27	N/A	N/A
phosphoinositide 5-phosphatase	3	N/A	-3.79	N/A	N/A	N/A	-3.618	N/A	N/A
mir-21 (includes others)	2	N/A	-4.278	N/A	N/A	N/A	-3.125	N/A	N/A
SHOX2	3	N/A	2.294	N/A	N/A	N/A	N/A	N/A	5.108
methyl gallate	2	N/A	3.079	3.367	N/A	N/A	0.953	N/A	N/A
IRF2BP2	1	3	N/A	2.065	N/A	2.324	N/A	N/A	N/A
3-deazaadenosine	2	N/A	N/A	-3.614	-3.771	N/A	N/A	N/A	N/A
NFAM1	3	N/A	N/A	N/A	1.913	N/A	0.775	4.695	N/A
C66	2	0.94	N/A	-3.517	-2.828	N/A	0.09	N/A	N/A
C5	2	N/A	2.848	3.13	1.397	N/A	N/A	N/A	N/A
squalene	2	-3.148	4.217	N/A	N/A	N/A	N/A	N/A	N/A
resolvin D1	2	0.286	-3.942	N/A	-3.13	N/A	N/A	N/A	N/A
SERPING1	3	N/A	N/A	-5.657	N/A	N/A	-1.697	N/A	N/A
TRPA1	3	N/A	N/A	4.563	N/A	N/A	2.786	N/A	N/A
VGLL4	2	N/A	3.382	N/A	N/A	N/A	N/A	3.962	N/A
ADRA1A	2	0.238	3.845	N/A	3.261	N/A	N/A	N/A	N/A
APH-1 (family)	1	N/A	-0.229	N/A	N/A	-2.4	N/A	-3.71	-1
NCSTN	1	3.873	N/A	N/A	N/A	N/A	N/A	N/A	3.464
BMS-509744	3	1.364	N/A	-3.224	-2.746	N/A	N/A	N/A	N/A
arjunolic acid	2	2.435	-4.287	N/A	N/A	N/A	-0.612	N/A	N/A
DUSP5P1	2	-0.792	N/A	3.79	2.739	N/A	N/A	N/A	N/A
C8orf76	2	-0.792	N/A	3.79	2.739	N/A	N/A	N/A	N/A
anakinra	2	1.664	N/A	N/A	-3.401	-1.038	-1.206	N/A	N/A
urea	2	N/A	N/A	3.036	2.828	N/A	1.441	N/A	N/A
INF2	2	-3.322	N/A	N/A	1.414	N/A	2.565	N/A	N/A
TAP1	3	-0.363	N/A	-4.535	N/A	N/A	-2.402	N/A	N/A
sorafenib analog BB2	3	N/A	N/A	N/A	N/A	N/A	N/A	N/A	-7.286
sorafenib analog BB9	3	N/A	N/A	N/A	N/A	N/A	N/A	N/A	-7.286
sorafenib analog BB5	3	N/A	N/A	N/A	N/A	N/A	N/A	N/A	-7.286
sorafenib analog BB3	3	N/A	N/A	N/A	N/A	N/A	N/A	N/A	-7.286
UQCRFS1	2	-0.243	N/A	-3.5	-3.538	N/A	N/A	N/A	N/A
5-O-mycolyl-beta-araf-(1->2)-5-O-mycolyl-alpha-araf-(1->1')-glycerol	1	-3.43	N/A	1.4	1.225	-1.225	N/A	N/A	N/A
PKD1	2	N/A	4.569	N/A	2.709	N/A	N/A	N/A	N/A
MRGPRX3	1	-3.5	N/A	N/A	N/A	-3.771	N/A	N/A	N/A
LHPP	2	N/A	-5.83	-1.434	N/A	N/A	N/A	N/A	N/A
PSMD7	2	N/A	-2.714	-4.051	N/A	N/A	0.498	N/A	N/A
formoterol	2	1.221	N/A	-3.385	-2.652	N/A	N/A	N/A	N/A
ZBTB20	2	-3.25	4.007	N/A	N/A	N/A	N/A	N/A	N/A
indirubin-3'-monoxime	2	N/A	N/A	-3.974	-3.283	N/A	N/A	N/A	N/A
LINC00501	3	N/A	2.453	N/A	N/A	N/A	N/A	4.802	N/A
PIMREG	3	N/A	2.453	N/A	N/A	N/A	N/A	4.802	N/A
USP17L22 (includes others)	3	N/A	2.453	N/A	N/A	N/A	N/A	4.802	N/A
TKT	3	N/A	2.453	N/A	N/A	N/A	N/A	4.802	N/A
anandamide	2	N/A	N/A	3.641	3.261	N/A	-0.338	N/A	N/A
puromycin aminonucleoside	1	N/A	1.134	N/A	N/A	N/A	1.347	3.024	1.732
lysophosphatidylserine	2	N/A	3.108	3.881	N/A	N/A	0.239	N/A	N/A
ODC1	2	N/A	3.341	1.947	1.922	N/A	N/A	N/A	N/A
LPAR2	2	-0.085	3.029	3.638	N/A	N/A	0.455	N/A	N/A
ruxolitinib	2	N/A	-4.804	N/A	N/A	N/A	-2.402	N/A	N/A
TPH1	1	N/A	3	N/A	N/A	2.53	1.667	N/A	N/A
FPR2	2	-0.713	N/A	3.512	2.969	N/A	N/A	N/A	N/A
AEBP1	2	-1.389	2.242	N/A	3.093	N/A	0.466	N/A	N/A
CTNNAL1	2	0.718	0	N/A	3.13	N/A	-0.883	N/A	2.458
procaine	3	N/A	N/A	N/A	N/A	-7.174	N/A	N/A	N/A
(2-(trimethylammonium)ethyl)methanethiosulfonate	3	-3.446	-2.064	-0.532	-0.68	N/A	-0.452	N/A	N/A
LIMK (family)	3	3.157	N/A	N/A	-1.386	N/A	-2.626	N/A	N/A
UBC	3	0.272	N/A	4.253	N/A	N/A	2.631	N/A	N/A
advanced glycation end-products	2	N/A	N/A	N/A	4.41	N/A	2.746	N/A	N/A
resimmune	2	N/A	N/A	1.5	1.291	3.357	N/A	1	N/A
pacritinib	2	N/A	-2.914	-3.161	N/A	N/A	-1.073	N/A	N/A
PLP2	3	N/A	N/A	N/A	N/A	-4.036	N/A	N/A	-3.101
IRF8	2	-2.18	3.266	N/A	1.687	N/A	N/A	N/A	N/A
TRAF1/TRAF2/TRAF3 (complex)	2	-1.301	N/A	N/A	4.125	N/A	1.701	N/A	N/A
D-galactosamine	2	N/A	2.853	N/A	4.274	N/A	N/A	N/A	N/A
PEX5L	3	N/A	N/A	N/A	N/A	N/A	N/A	N/A	-7.125
LHX2	2	N/A	4.304	N/A	2.814	N/A	N/A	N/A	N/A
OTUD7B	2	N/A	0	3.431	2.876	N/A	-0.795	N/A	N/A
RASGRF1	2	N/A	N/A	3.055	2.157	N/A	1.888	N/A	N/A
RAF (family)	2	N/A	N/A	3.639	3.46	N/A	N/A	N/A	N/A
Ca2+	2	N/A	N/A	4.361	N/A	N/A	2.736	N/A	N/A
BGC20-1531	3	N/A	-2.121	-3.253	-1.721	N/A	N/A	N/A	N/A
S42	2	0.788	N/A	-3.051	-3.244	N/A	N/A	N/A	N/A
zeaxanthin dipalmitate	1	N/A	N/A	-2.921	N/A	N/A	0.756	N/A	-3.4
GRK2	2	N/A	N/A	-2.817	-3.226	N/A	-1.021	N/A	N/A
FLI1	1	N/A	N/A	N/A	N/A	3.464	0.535	N/A	3.051
low molecular weight hyaluronic acid	2	N/A	N/A	3.384	3.367	N/A	-0.299	N/A	N/A
JPH4	2	N/A	N/A	3.159	3.175	N/A	-0.714	N/A	N/A
TGF BETA (family)	1	2.265	N/A	3.916	N/A	N/A	-0.855	N/A	N/A
MAVS	2	-1.618	N/A	N/A	5.401	N/A	N/A	N/A	N/A
HOXA1	2	N/A	N/A	N/A	-0.135	N/A	N/A	3.474	3.394
MAP2K4/7 (family)	2	N/A	N/A	3.565	3.435	N/A	N/A	N/A	N/A
SGPP1	2	0	-3.816	N/A	-3.182	N/A	N/A	N/A	N/A
SCGB1A1	2	N/A	-3.051	N/A	-3.942	N/A	N/A	N/A	N/A
chymostatin	2	-2.138	N/A	-3.771	N/A	N/A	1.083	N/A	N/A
CAY10594	3	N/A	-0.867	-3.371	-2.401	N/A	-0.343	N/A	N/A
SHCBP1	2	N/A	3.132	2.804	N/A	N/A	1.035	N/A	N/A
SLC39A10	2	N/A	-3.508	-2.229	N/A	N/A	-1.228	N/A	N/A
PLC GAMMA (family)	2	3.366	0.61	1.382	1.605	N/A	N/A	N/A	N/A
diaminopimelic acid	3	-2.121	N/A	N/A	4.838	N/A	N/A	N/A	N/A
GLIPR1	2	N/A	N/A	N/A	N/A	6.949	N/A	N/A	N/A
4-methylnitrosoamino-1-(3-pyridinyl)-1-butanone	2	N/A	N/A	N/A	N/A	N/A	N/A	N/A	6.949
C6	2	-0.378	N/A	2.889	3.677	N/A	N/A	N/A	N/A
BV6	2	0.753	-2.184	N/A	-3.83	N/A	-0.174	N/A	N/A
CF-02	2	3.43	-2.535	N/A	-0.976	N/A	N/A	N/A	N/A
N-formyl-Met-Leu-Phe	2	-0.985	N/A	3.17	2.783	N/A	N/A	N/A	N/A
nesiritide	3	1.824	-1.756	N/A	-3.195	N/A	0.163	N/A	N/A
N(G)-monomethyl-D-arginine	2	-0.244	N/A	3.11	2.021	N/A	1.555	N/A	N/A
NLRP4	2	1.699	-4.041	N/A	N/A	N/A	-1.188	N/A	N/A
EXOC5	2	N/A	-1.835	-3.628	N/A	N/A	1.463	N/A	N/A
budesonide	2	1.278	N/A	-3.348	N/A	N/A	-2.3	N/A	N/A
nefiracetam	3	-0.065	N/A	3.311	3.549	N/A	N/A	N/A	N/A
HAVCR1	2	1.516	5.396	N/A	N/A	N/A	N/A	N/A	N/A
6-(7-nitro-2,1,3-benzoxadiazol-4-ylthio)hexanol	2	-1.311	N/A	3.497	2.098	N/A	N/A	N/A	N/A
GQ COUPLED RECEPTOR (family)	2	0.663	2.871	3.022	N/A	N/A	0.346	N/A	N/A
S1PR2	2	N/A	N/A	N/A	3.87	N/A	3.021	N/A	N/A
UK-294315	3	N/A	-1.591	N/A	-1.949	N/A	N/A	N/A	-3.341
DL 017	3	N/A	-1.591	N/A	-1.949	N/A	N/A	N/A	-3.341
5R-hydroxytriptolide	2	1.166	N/A	-3.03	-2.682	N/A	N/A	N/A	N/A
palytoxin	2	N/A	N/A	3.314	3.563	N/A	N/A	N/A	N/A
ganglioside GT1	2	N/A	N/A	-3.539	-3.336	N/A	N/A	N/A	N/A
fluticasone propionate	1	0	-0.87	1.677	0	0.164	-3.795	-0.192	-0.164
TMUB1	3	N/A	N/A	N/A	N/A	-6.845	N/A	N/A	N/A
ganglioside GD1b	2	0.984	N/A	-3.343	-2.518	N/A	N/A	N/A	N/A
ALOX12	2	-1.273	N/A	3.064	2.507	N/A	N/A	N/A	N/A
IGG (complex)	2	-0.742	N/A	N/A	-0.295	3.096	N/A	N/A	2.691
INTEGRIN ALPHA L BETA 2 (complex)	2	N/A	N/A	N/A	3.582	3.242	N/A	N/A	N/A
VTX-2337	2	-1.033	N/A	2.722	3.063	N/A	N/A	N/A	N/A
DYNLL1	2	N/A	-3.606	-1.85	-1.348	N/A	N/A	N/A	N/A
MHC (complex)	2	N/A	N/A	N/A	N/A	3.742	N/A	N/A	3.048
SEMG2	3	N/A	1.342	N/A	5.188	N/A	0.256	N/A	N/A
5-acetamido-4,7-dioxo-4,7-dihydrobenzofurazan	2	N/A	3.202	N/A	N/A	3.569	N/A	N/A	N/A
4-morpholin-4-ylnaphthalene-1,2-dione	2	N/A	3.202	N/A	N/A	3.569	N/A	N/A	N/A
4-[(4-{[(4-ethylphenyl)sulfonyl]imino}-1-oxo-1,4-dihydronaphthalen-2-yl)amino]benzoic acid	2	N/A	3.202	N/A	N/A	3.569	N/A	N/A	N/A
ETV6-FGFR3	2	N/A	3.184	2.592	0.915	N/A	-0.077	N/A	N/A
FXR/RXRα/FXR LIGAND/RETINOIC ACID (complex)	2	N/A	5.016	1.746	N/A	N/A	N/A	N/A	N/A
IGG1 (complex)	2	-1.282	N/A	3.082	2.396	N/A	N/A	N/A	N/A
2x(STAT5A,STAT5B):BRWD1 gene	2	N/A	N/A	N/A	0	N/A	N/A	3.474	3.286
USF2	2	2.132	N/A	3.038	N/A	N/A	-1.585	N/A	N/A
warfarin	2	-0.724	N/A	-3.53	N/A	-2.495	N/A	N/A	N/A
temocapril	3	N/A	N/A	N/A	N/A	-6.741	N/A	N/A	N/A
PIK3R1	2	N/A	N/A	N/A	3.213	N/A	3.511	N/A	N/A
GAB1	2	N/A	N/A	3.916	2.805	N/A	N/A	N/A	N/A
SNAPIN	2	1.82	-4.17	N/A	N/A	N/A	-0.726	N/A	N/A
beta-hydroxy simvastatin acid	3	N/A	N/A	N/A	N/A	N/A	N/A	N/A	-6.713
dalteparin	2	N/A	-2.462	N/A	N/A	N/A	N/A	N/A	-4.25
aldosterone	2	0.323	3.033	2.523	N/A	N/A	0.824	N/A	N/A
ADRA1B	2	0.889	1.46	3.123	1.227	N/A	N/A	N/A	N/A
CREM	2	N/A	-1.375	-0.346	-1.509	N/A	-3.469	N/A	N/A
SPLA2 (family)	3	N/A	N/A	3.008	2.387	N/A	1.302	N/A	N/A
PMCH	2	-0.367	2.889	3.151	N/A	N/A	0.272	N/A	N/A
3-amino-N-(carboxycarbonyl)-L-alanine	3	N/A	N/A	3.151	3.522	N/A	N/A	N/A	N/A
ADAMTS5	3	-0.256	6.41	N/A	N/A	N/A	N/A	N/A	N/A
IRAK3	2	1.606	N/A	-3.174	-1.874	N/A	N/A	N/A	N/A
H/K/NRAS (family)	2	N/A	N/A	3.615	3.022	N/A	N/A	N/A	N/A
EGR3	2	1.423	-3.031	N/A	-1.655	N/A	-0.514	N/A	N/A
MTDH	2	N/A	N/A	N/A	4.585	N/A	2.029	N/A	N/A
Sn50 peptide	2	3.467	N/A	N/A	N/A	N/A	-3.145	N/A	N/A
zinc protoporphyrin IX	2	-1.782	-4.828	N/A	N/A	N/A	N/A	N/A	N/A
LAMTOR3	2	N/A	3.324	2.619	N/A	N/A	0.663	N/A	N/A
carbon tetrachloride	2	0.773	N/A	5.83	N/A	N/A	N/A	N/A	N/A
NTRK2	2	-0.868	N/A	3.371	2.364	N/A	N/A	N/A	N/A
4-tert-octylphenol	3	-0.653	2.525	3.138	N/A	N/A	-0.287	N/A	N/A
ROR2	2	N/A	3.221	N/A	3.382	N/A	N/A	N/A	N/A
ST6GAL1	2	N/A	6.593	N/A	N/A	N/A	N/A	N/A	N/A
UCN3	2	N/A	N/A	3.483	3.108	N/A	0	N/A	N/A
SERINE PROTEASE (family)	2	N/A	3.881	N/A	N/A	2.708	N/A	N/A	N/A
CT 52923	2	N/A	-2.654	-3.301	N/A	N/A	-0.632	N/A	N/A
isorhamnetin	2	N/A	N/A	-2.811	-3.775	N/A	N/A	N/A	N/A
PG3-Oc	3	N/A	N/A	N/A	N/A	-4.045	N/A	-2.54	N/A
EGF	1	N/A	3.518	2.858	N/A	N/A	-0.204	N/A	N/A
NUCLEAR FACTOR 1 (family)	3	N/A	3.916	N/A	N/A	N/A	2.663	N/A	N/A
ALK	2	0	N/A	3.597	2.974	N/A	N/A	N/A	N/A
PPIB	2	-0.834	N/A	2.556	3.17	N/A	N/A	N/A	N/A
C1GALT1	2	-0.492	N/A	3.414	N/A	N/A	1.236	N/A	1.414
chalcone-24	2	-0.549	3.118	2.278	N/A	N/A	0.602	N/A	N/A
palmatine	2	0.563	3.488	0.831	0.485	N/A	1.179	N/A	N/A
GGA (family)	3	-0.707	N/A	N/A	4.9	N/A	0.937	N/A	N/A
HVCN1	2	N/A	4.734	N/A	N/A	N/A	1.806	N/A	N/A
NOD2	2	-0.931	N/A	N/A	5.601	N/A	N/A	N/A	N/A
GATA2	2	N/A	1.945	3.029	1.555	N/A	N/A	N/A	N/A
dynasore	2	N/A	N/A	-3.461	-3.058	N/A	N/A	N/A	N/A
n5-(1-iminoethyl)-l-ornithine	3	N/A	N/A	N/A	N/A	-6.517	N/A	N/A	N/A
HS2ST1	2	N/A	-1.063	-3.242	-2.203	N/A	N/A	N/A	N/A
MADD	2	N/A	N/A	3.124	2.617	N/A	0.763	N/A	N/A
3-keto, N-aminoethyl aminocaproyl dihydrocinnamoyl cyclopamine	2	-0.492	-2.582	N/A	-3.414	N/A	0	N/A	N/A
YARS1	2	-2.515	N/A	N/A	3.969	N/A	N/A	N/A	N/A
ANXA2	2	N/A	N/A	4.264	2.209	N/A	N/A	N/A	N/A
MAP3K10	2	-1.382	N/A	3.048	2.042	N/A	N/A	N/A	N/A
16:0 ceramide-1-phosphate	2	2.688	N/A	N/A	-3.78	N/A	N/A	N/A	N/A
EVP 4593	2	2.688	N/A	N/A	-3.78	N/A	N/A	N/A	N/A
PNKD	2	-2.688	N/A	N/A	3.78	N/A	N/A	N/A	N/A
cytochalasin B	2	N/A	N/A	-4.025	-2.439	N/A	N/A	N/A	N/A
CASP4	1	-3.742	N/A	N/A	N/A	-2.714	N/A	N/A	N/A
DPP4	2	N/A	N/A	2.314	3.819	N/A	0.318	N/A	N/A
P2RY14	2	N/A	N/A	3.508	2.937	N/A	N/A	N/A	N/A
DSG2	2	N/A	-3.462	N/A	-2.271	N/A	-0.696	N/A	N/A
halothane	3	N/A	N/A	-2.554	N/A	N/A	0.507	-3.359	N/A
FL3	1	0.943	N/A	N/A	N/A	-2.324	N/A	-3.153	N/A
VTCN1	2	N/A	-3.055	-2.457	N/A	N/A	-0.905	N/A	N/A
BAPTA	2	N/A	N/A	-3.308	-2.029	N/A	-1.08	N/A	N/A
IFIT2	3	1.661	0.875	N/A	3.693	N/A	0.186	N/A	N/A
IL11R (family)	2	0.167	3.772	N/A	2.475	N/A	N/A	N/A	N/A
HGF	2	N/A	4.72	N/A	N/A	N/A	1.689	N/A	N/A
SAR103168	2	N/A	N/A	N/A	N/A	-2.6	N/A	-3.8	N/A
H-8	2	-0.239	N/A	3.381	2.779	N/A	N/A	N/A	N/A
lavendustin A	2	N/A	-4.549	N/A	N/A	N/A	-1.847	N/A	N/A
dopamine	2	N/A	N/A	3.244	2.062	N/A	1.087	N/A	N/A
FBLN1	2	N/A	0.834	4.216	N/A	N/A	-1.32	N/A	N/A
MAP3K4	2	N/A	N/A	2.976	3.392	N/A	N/A	N/A	N/A
PTCH1	2	4.036	N/A	1.095	0.256	N/A	-0.976	N/A	N/A
EPOR DIMER (complex)	2	-0.619	N/A	2.744	3	N/A	N/A	N/A	N/A
PD 180970	2	0.173	-4.345	N/A	N/A	-1.818	N/A	N/A	N/A
MSI2	3	N/A	0.882	3.3	1.915	N/A	-0.233	N/A	N/A
AG 879	2	N/A	-3.812	-2.509	N/A	N/A	N/A	N/A	N/A
MLN120B	2	N/A	-2.818	N/A	-3.498	N/A	N/A	N/A	N/A
STAT5 DIMER (complex)	2	N/A	N/A	0.5	-0.254	2.562	N/A	3	N/A
dihydro-beta-erythroidine	3	N/A	-3.482	N/A	-2.832	N/A	N/A	N/A	N/A
PPIA	2	N/A	N/A	3.015	2.144	N/A	1.154	N/A	N/A
MTPN	2	N/A	2.997	N/A	3.314	N/A	N/A	N/A	N/A
nizatidine	3	1.697	N/A	N/A	-3.432	N/A	-1.175	N/A	N/A
piceatannol	2	N/A	N/A	-3.305	-2.999	N/A	N/A	N/A	N/A
ACSL3	3	N/A	N/A	-0.697	-2.302	N/A	N/A	3.303	N/A
saxagliptin	2	1.976	-4.322	N/A	N/A	N/A	N/A	N/A	N/A
ganglioside GM2	2	N/A	N/A	-2.631	-3.656	N/A	N/A	N/A	N/A
LXR/LXR LIGAND/RXRA/RETINOIC ACID (complex)	2	N/A	4.481	1.803	N/A	N/A	N/A	N/A	N/A
SH3RF1	2	0.612	N/A	3.109	2.558	N/A	N/A	N/A	N/A
CSF3	2	N/A	N/A	4.062	2.216	N/A	N/A	N/A	N/A
RBM8A	3	N/A	1.905	N/A	N/A	N/A	N/A	N/A	4.369
PLX5622	3	1.08	N/A	-3.219	-1.972	N/A	N/A	N/A	N/A
C1GALT1C1	2	N/A	2.711	3.03	N/A	N/A	0.53	N/A	N/A
SB 216763	2	N/A	-3.813	N/A	-2.454	N/A	N/A	N/A	N/A
salmonella typhimurium lipopolysaccharide	2	-3.771	N/A	N/A	N/A	-2.496	N/A	N/A	N/A
minocycline	2	0.957	-4.882	N/A	N/A	N/A	-0.424	N/A	N/A
FLT1	2	N/A	N/A	4.324	N/A	N/A	1.934	N/A	N/A
PLD2	2	N/A	2.458	3.795	N/A	N/A	N/A	N/A	N/A
PTHLH	2	N/A	N/A	N/A	1.656	N/A	1.208	N/A	3.361
nimbolide	2	N/A	-2.716	N/A	-3.498	N/A	N/A	N/A	N/A
LBP	2	N/A	N/A	N/A	6.205	N/A	N/A	N/A	N/A
PLX5622	2	2.224	N/A	0	N/A	0.762	N/A	N/A	3.201
ECT2	2	0.707	1.96	N/A	3.517	N/A	N/A	N/A	N/A
TXNDC5	3	-1.375	N/A	N/A	3.881	N/A	0.914	N/A	N/A
RAPGEF5	3	N/A	N/A	3.402	2.766	N/A	N/A	N/A	N/A
PIK3AP1	2	N/A	1.772	3.236	N/A	N/A	1.155	N/A	N/A
CpG ODN 1668	2	-0.911	N/A	N/A	5.244	N/A	N/A	N/A	N/A
Hg2+	2	2.333	N/A	N/A	-3.816	N/A	N/A	N/A	N/A
TUBB4A	2	-2	4.134	N/A	N/A	N/A	N/A	N/A	N/A
IL2RB	2	N/A	N/A	1.799	0.894	N/A	N/A	3.441	N/A
Mcpt4	2	0.642	N/A	-3.384	-1.373	-0.734	N/A	N/A	N/A
RFC4	3	0.755	N/A	5.374	N/A	N/A	N/A	N/A	N/A
miR-149-5p (miRNAs w/seed CUGGCUC)	2	N/A	-2.683	N/A	-3.441	N/A	N/A	N/A	N/A
Y 27632	2	N/A	N/A	N/A	N/A	-6.103	N/A	N/A	N/A
CHUK	1	-0.745	1.64	3.55	N/A	N/A	0.156	N/A	N/A
minodronate	3	-0.154	N/A	N/A	-3.93	N/A	-2.003	N/A	N/A
PDIA4	3	-1.289	N/A	N/A	3.881	N/A	0.914	N/A	N/A
MAP3K21	2	N/A	3.563	N/A	N/A	N/A	2.514	N/A	N/A
CARD11	2	N/A	2.818	N/A	3.258	N/A	N/A	N/A	N/A
GNAQ	2	N/A	N/A	4.352	N/A	N/A	1.722	N/A	N/A
TSPAN33	2	-0.181	N/A	N/A	4.079	N/A	1.8	N/A	N/A
taraxerol	2	0.788	-2.219	-3.051	N/A	N/A	N/A	N/A	N/A
JAK1/2 (family)	1	N/A	N/A	N/A	2.887	N/A	N/A	3.162	N/A
THBS1	2	N/A	N/A	N/A	N/A	N/A	N/A	6.045	N/A
thiourea	2	0.314	N/A	-3.667	-2.061	N/A	N/A	N/A	N/A
15-A2-cyclopentenone isoprostane	2	1.628	N/A	N/A	-4.412	N/A	N/A	N/A	N/A
hyperforin	2	N/A	-3.546	N/A	-1.357	N/A	-1.136	N/A	N/A
FGF2	1	0.671	N/A	3.108	N/A	N/A	N/A	N/A	2.25
PTK (family)	2	N/A	3.528	2.5	N/A	N/A	N/A	N/A	N/A
ACACA	3	-3.389	N/A	2.629	N/A	N/A	N/A	N/A	N/A
cardiotoxin	1	-3.657	N/A	N/A	N/A	-2.357	N/A	N/A	N/A
S-methylthiocitrulline	3	N/A	N/A	N/A	N/A	-6.008	N/A	N/A	N/A
ZM-447439	2	N/A	2.722	N/A	3.286	N/A	N/A	N/A	N/A
GADD45G	2	N/A	N/A	3.389	2.617	N/A	N/A	N/A	N/A
ITGA2B/ITGB3 (complex)	2	-1.387	N/A	N/A	3.8	N/A	0.816	N/A	N/A
sodium arsenate	2	N/A	N/A	3.264	2.728	N/A	N/A	N/A	N/A
ATP2B4	2	0.254	-1.987	-3.742	N/A	N/A	0	N/A	N/A
STAT1	2	-0.882	-0.459	-3.326	-0.457	N/A	0.859	N/A	N/A
PEAR1	1	N/A	3.153	N/A	N/A	N/A	2.828	N/A	N/A
brompheniramine	3	N/A	N/A	-3.086	-2.703	N/A	-0.19	N/A	N/A
carbinoxamine	3	N/A	N/A	-3.086	-2.703	N/A	-0.19	N/A	N/A
benzquinamide	3	N/A	N/A	-3.086	-2.703	N/A	-0.19	N/A	N/A
CD151	2	N/A	4.292	N/A	1.682	N/A	N/A	N/A	N/A
methyllycaconitine	2	N/A	3.138	2.83	N/A	N/A	N/A	N/A	N/A
STIM1	1	N/A	N/A	N/A	N/A	N/A	N/A	3.13	2.837
SOX7	3	N/A	N/A	2.817	3	N/A	-0.148	N/A	N/A
DEK	3	2.916	N/A	N/A	-3.043	N/A	N/A	N/A	N/A
xylometazoline	3	N/A	3.064	N/A	2.892	N/A	N/A	N/A	N/A
TRAF2	2	N/A	N/A	2.948	3.007	N/A	N/A	N/A	N/A
peptidoglycan	1	-3.55	N/A	0.408	N/A	-1.569	N/A	N/A	-0.426
NOTCH3 coactivator complex:STAT1 dimer:HES1 gene	2	N/A	3.538	N/A	N/A	N/A	2.411	N/A	N/A
HTR2 (family)	2	N/A	N/A	3.153	N/A	N/A	0.471	N/A	2.324
CXCR4	1	N/A	N/A	1.807	3.357	0.775	N/A	N/A	N/A
enzastaurin	2	N/A	N/A	N/A	N/A	N/A	N/A	2.609	3.329
cyclopentenone	2	1.526	N/A	N/A	-4.412	N/A	N/A	N/A	N/A
ALDOA	3	N/A	-2.214	-3.704	N/A	N/A	N/A	N/A	N/A
5-O-mycolyl-beta-araf-(1->2)-5-O-mycolyl-alpha-araf-(1->1')-glycerol	2	-2.03	N/A	N/A	3.879	N/A	N/A	N/A	N/A
GABA	1	N/A	N/A	N/A	N/A	-5.908	N/A	N/A	N/A
BNIP3L	2	-0.103	N/A	3.579	2.226	N/A	N/A	N/A	N/A
EFNB2	2	N/A	3.488	N/A	N/A	N/A	N/A	2.417	N/A
PLP1	3	-0.556	N/A	3.3	N/A	1.786	0.254	N/A	N/A
NEK6	2	0.621	5.27	N/A	N/A	N/A	N/A	N/A	N/A
norisoboldine	2	0.845	N/A	N/A	-4.131	N/A	-0.913	N/A	N/A
mavorixafor	2	N/A	-2.888	-3	N/A	N/A	N/A	N/A	N/A
TPX-0046	2	0.146	N/A	-3.202	N/A	-0.949	N/A	N/A	-1.581
auranofin	2	N/A	-5.874	N/A	N/A	N/A	N/A	N/A	N/A
camostat	2	-1.51	N/A	-4.364	N/A	N/A	N/A	N/A	N/A
2,3-diphosphoglycerate	3	1.234	N/A	N/A	-4.621	N/A	N/A	N/A	N/A
CD24	2	N/A	3.642	N/A	2.212	N/A	N/A	N/A	N/A
ketanserin	2	0.92	N/A	N/A	-4.93	N/A	N/A	N/A	N/A
P4HTM	2	N/A	N/A	-3.03	-2.8	N/A	N/A	N/A	N/A
linifanib	3	0	N/A	-5.815	N/A	N/A	N/A	N/A	N/A
RAPGEF2	2	0.11	2.357	3.347	N/A	N/A	N/A	N/A	N/A
carvedilol	2	-0.728	N/A	N/A	1.846	N/A	3.239	N/A	N/A
BMP10	3	N/A	N/A	N/A	N/A	3.373	N/A	N/A	2.438
beryllium sulfate	2	3.162	N/A	N/A	N/A	N/A	N/A	N/A	2.646
RBM8A	2	0.08	3	N/A	2.724	N/A	N/A	N/A	N/A
phosphatidylinositol-3,4,5-triphosphate	2	N/A	N/A	3.617	N/A	N/A	2.182	N/A	N/A
mevalonic acid	2	N/A	N/A	N/A	N/A	N/A	N/A	N/A	5.792
prazosin	2	N/A	N/A	2.229	3.55	N/A	N/A	N/A	N/A
TCF/LEF (family)	3	N/A	2.197	N/A	N/A	N/A	N/A	3.581	N/A
tetradecanoylphorbol acetate	1	-3.082	N/A	N/A	2.242	0.451	N/A	N/A	N/A
ethoxyquin	2	N/A	N/A	N/A	N/A	3.266	N/A	2.294	-0.209
ZFP36	1	N/A	-3.411	-1.414	-0.943	N/A	N/A	N/A	N/A
ARFGEF2	2	N/A	4.287	N/A	N/A	1.473	N/A	N/A	N/A
CG (complex)	2	N/A	3.316	N/A	2.325	N/A	0.114	N/A	N/A
LIMK2	3	2.289	N/A	N/A	-3.451	N/A	N/A	N/A	N/A
SSH2	3	-2.289	N/A	N/A	3.451	N/A	N/A	N/A	N/A
TESK2	3	2.289	N/A	N/A	-3.451	N/A	N/A	N/A	N/A
TGFA	2	N/A	3.799	1.933	N/A	N/A	N/A	N/A	N/A
Tec-IN-14	2	-0.556	N/A	-3.064	N/A	N/A	N/A	N/A	-2.109
Tec-IN-6	2	-0.556	N/A	-3.064	N/A	N/A	N/A	N/A	-2.109
Tec-IN-21	2	-0.556	N/A	-3.064	N/A	N/A	N/A	N/A	-2.109
RAL (family)	2	N/A	N/A	3.25	2.474	N/A	N/A	N/A	N/A
luteolin	2	N/A	N/A	-4.41	N/A	N/A	-1.313	N/A	N/A
MICAL1	3	N/A	N/A	N/A	N/A	N/A	N/A	N/A	-5.717
Pif	2	N/A	N/A	2.621	3.092	N/A	N/A	N/A	N/A
NMRAL1	2	1.713	-4	N/A	N/A	N/A	N/A	N/A	N/A
fluoroacetic acid	3	0.927	N/A	-4.784	N/A	N/A	N/A	N/A	N/A
P2RY11	3	1.187	3.043	N/A	N/A	N/A	1.477	N/A	N/A
alpha-mannan	3	2.312	-3.394	N/A	N/A	N/A	N/A	N/A	N/A
taurodeoxycholic acid	2	0.271	-3.252	N/A	N/A	N/A	-2.178	N/A	N/A
NICOTINIC ACETYLCHOLINE RECEPTOR (complex)	2	-1.155	N/A	N/A	4.538	N/A	N/A	N/A	N/A
TGFBR3	2	N/A	N/A	N/A	-4.463	N/A	-1.229	N/A	N/A
malondialdehyde	2	N/A	N/A	4.73	N/A	N/A	0.962	N/A	N/A
fenretinide	2	N/A	N/A	N/A	-3.281	N/A	-2.409	N/A	N/A
TRIM28	2	N/A	N/A	N/A	N/A	N/A	N/A	N/A	-5.686
LAMA5	3	-1.687	N/A	N/A	N/A	0.896	N/A	3.098	N/A
molibresib	3	N/A	-5.666	N/A	N/A	N/A	N/A	N/A	N/A
resatorvid	2	1.571	N/A	-4.094	N/A	N/A	N/A	N/A	N/A
ethacrynic acid	2	N/A	N/A	N/A	1.584	N/A	N/A	N/A	4.08
JINK1/2 (family)	2	N/A	N/A	5.663	N/A	N/A	N/A	N/A	N/A
GPX4	2	2.183	N/A	N/A	-3.478	N/A	N/A	N/A	N/A
NFAT5	1	-3.317	N/A	0.707	0.169	N/A	0.928	N/A	-0.539
IL18R1	2	N/A	3.876	N/A	N/A	N/A	1.784	N/A	N/A
YL-13027	2	N/A	-0.887	N/A	-4.706	N/A	0.065	N/A	N/A
NTRK1	1	N/A	N/A	N/A	N/A	N/A	-1.732	-3.92	N/A
capmatinib	2	1.115	-4.534	N/A	N/A	N/A	N/A	N/A	N/A
atrasentan	3	N/A	-0.641	-3.196	-1.313	N/A	-0.499	N/A	N/A
sitaxsentan	3	N/A	-0.641	-3.196	-1.313	N/A	-0.499	N/A	N/A
sulfisoxazole	3	N/A	-0.641	-3.196	-1.313	N/A	-0.499	N/A	N/A
NSC 95397	2	N/A	N/A	3.25	2.385	N/A	N/A	N/A	N/A
8-bromo-cAMP	2	N/A	N/A	3.353	1.19	N/A	1.081	N/A	N/A
AGI-1067	2	N/A	N/A	-3.03	-2.592	N/A	N/A	N/A	N/A
VGLL4	3	N/A	N/A	N/A	N/A	N/A	N/A	5.62	N/A
sulindac sulfide	2	N/A	-0.648	-3.546	N/A	N/A	-1.421	N/A	N/A
CCT239065	3	N/A	N/A	N/A	N/A	-5.614	N/A	N/A	N/A
PROM1	2	N/A	N/A	3.646	N/A	N/A	1.961	N/A	N/A
PKC delta V1-1 peptide 8-17	2	N/A	-4.015	N/A	-1.567	N/A	N/A	N/A	N/A
azithromycin	2	N/A	-5.578	N/A	N/A	N/A	N/A	N/A	N/A
PKN3	2	-2.502	N/A	N/A	3.074	N/A	N/A	N/A	N/A
PDGFC	2	N/A	1.567	3.482	N/A	N/A	0.522	N/A	N/A
HMOX1	2	3.053	-1.407	N/A	1.038	N/A	-0.068	N/A	N/A
MAPK KINASE (family)	2	N/A	N/A	3	2.565	N/A	N/A	N/A	N/A
D-alpha-tocopheryl succinate	2	N/A	N/A	3.133	2.428	N/A	N/A	N/A	N/A
RET	2	N/A	N/A	5.561	N/A	N/A	N/A	N/A	N/A
GSR	2	-1.521	4.04	N/A	N/A	N/A	N/A	N/A	N/A
myristoylated protein kinase A inhibitor 14-22 amide	2	3.235	N/A	-0.089	N/A	N/A	-2.236	N/A	N/A
MMP14	2	N/A	N/A	N/A	N/A	N/A	N/A	5.558	N/A
BMP4	1	N/A	N/A	3.053	N/A	N/A	N/A	N/A	2.502
LY9	2	-1.05	N/A	N/A	3.063	1.441	N/A	N/A	N/A
TPX-0022	2	1.457	N/A	-3.479	N/A	N/A	N/A	N/A	-0.617
raltitrexed	3	-0.939	-0.326	-3.106	-0.259	N/A	0.919	N/A	N/A
abrocitinib	2	N/A	-4.082	N/A	N/A	N/A	N/A	N/A	-1.46
15-LOX (family)	2	0.147	N/A	N/A	N/A	N/A	N/A	5.389	N/A
MED28	2	N/A	N/A	3.03	2.502	N/A	N/A	N/A	N/A
AHR	1	0.346	3.487	0.485	N/A	N/A	1.213	N/A	N/A
NEUROD1	3	N/A	3.72	N/A	1.729	N/A	0.071	N/A	N/A
ZIC5	2	0.724	4.496	N/A	N/A	N/A	0.299	N/A	N/A
RPI-1	2	1.871	N/A	-3.015	N/A	-0.632	N/A	N/A	N/A
GP130 DIMER (complex)	2	0.818	4.693	N/A	N/A	N/A	N/A	N/A	N/A
AHR/ARNT/ARYL HYDROCARBON (complex)	2	0.221	3.578	0.906	N/A	N/A	0.798	N/A	N/A
HDAC2	2	N/A	5.491	N/A	N/A	N/A	N/A	N/A	N/A
6-hydroxydopamine	2	N/A	3.511	N/A	1.978	N/A	N/A	N/A	N/A
IL22	2	N/A	N/A	3.036	N/A	N/A	2.433	N/A	N/A
VAV2	2	N/A	3.91	N/A	N/A	N/A	1.554	N/A	N/A
TWSG1	2	N/A	1.395	3.938	N/A	N/A	-0.115	N/A	N/A
TLR7/8 (family)	1	-3.207	N/A	N/A	-0.632	-1.265	0.333	N/A	N/A
hydroxychloroquine	2	N/A	-3.629	N/A	-1.8	N/A	N/A	N/A	N/A
CD81	2	N/A	2.053	3.375	N/A	N/A	N/A	N/A	N/A
miR-21-5p (and other miRNAs w/seed AGCUUAU)	2	N/A	3.074	-0.677	0.399	N/A	1.278	N/A	N/A
ACVR1B	2	N/A	0.226	3.952	N/A	N/A	-1.238	N/A	N/A
CD226	2	N/A	N/A	3.133	2.28	N/A	N/A	N/A	N/A
RFXANK	3	1.253	N/A	N/A	4.154	N/A	N/A	N/A	N/A
GRK6	2	1.649	N/A	N/A	N/A	N/A	N/A	3.756	N/A
rhus verniciflua stokes water extract	2	N/A	N/A	-3.043	-2.35	N/A	N/A	N/A	N/A
Angelica gigas Nakai extract	2	N/A	N/A	-3.043	-2.35	N/A	N/A	N/A	N/A
morus alba L. extract	2	N/A	N/A	-3.043	-2.35	N/A	N/A	N/A	N/A
m-hydroxy ebselen	2	-0.273	N/A	-4.345	N/A	N/A	0.77	N/A	N/A
lenalidomide	1	1.718	3.667	N/A	N/A	N/A	N/A	N/A	N/A
GATAD2A	3	N/A	N/A	N/A	N/A	5.381	N/A	N/A	N/A
FYN	2	N/A	N/A	N/A	N/A	5.381	N/A	N/A	N/A
POLI	2	0.253	-5.127	N/A	N/A	N/A	N/A	N/A	N/A
hydroquinone	2	1.332	N/A	N/A	-4.041	N/A	N/A	N/A	N/A
mrs2179	2	N/A	N/A	-3.264	-2.108	N/A	N/A	N/A	N/A
MAP2K7	2	N/A	N/A	N/A	5.371	N/A	N/A	N/A	N/A
JAK1	1	N/A	3.838	N/A	N/A	N/A	N/A	N/A	1.528
LRP6	2	N/A	-3	-0.99	-1.374	N/A	N/A	N/A	N/A
HES5	2	0.818	4.544	N/A	N/A	N/A	N/A	N/A	N/A
methylprednisolone	1	1.6	N/A	N/A	N/A	N/A	N/A	3.752	N/A
Ins1	3	0.406	N/A	4.939	N/A	N/A	N/A	N/A	N/A
WZ-4002	2	N/A	-3.11	N/A	-2.229	N/A	N/A	N/A	N/A
Ro41-5253	3	0.811	0.129	3.02	0.193	N/A	-1.182	N/A	N/A
TWIST2	2	0.636	4.693	N/A	N/A	N/A	N/A	N/A	N/A
NVP-BHG712	2	-0.636	-4.693	N/A	N/A	N/A	N/A	N/A	N/A
RABGEF1	2	N/A	-1.894	-3.434	N/A	N/A	N/A	N/A	N/A
parmodulin 2	3	N/A	N/A	N/A	N/A	N/A	N/A	N/A	-5.328
Hbb-b2	1	-3.207	N/A	N/A	N/A	-2.121	N/A	N/A	N/A
pirenzepine	3	N/A	N/A	N/A	-3.542	N/A	N/A	-1.784	N/A
thymoquinone	2	-0.728	N/A	N/A	-3.817	N/A	-0.78	N/A	N/A
TSC22D3	2	N/A	N/A	-3.224	N/A	N/A	-2.101	N/A	N/A
PTPRM	3	N/A	N/A	N/A	N/A	N/A	N/A	N/A	-5.322
decabromobiphenyl ether	2	-0.324	3.035	0.447	0.799	N/A	0.713	N/A	N/A
ZO1/ZO2 (family)	3	N/A	1.886	N/A	3.087	N/A	0.341	N/A	N/A
ARF6	2	N/A	N/A	N/A	5.307	N/A	N/A	N/A	N/A
IL13RA1	2	0.161	5.145	N/A	N/A	N/A	N/A	N/A	N/A
Ifna4	3	N/A	N/A	N/A	5.304	N/A	N/A	N/A	N/A
RIPK1	2	N/A	N/A	N/A	5.293	N/A	N/A	N/A	N/A
THROMBOSPONDIN (family)	2	N/A	N/A	5.154	N/A	N/A	-0.126	N/A	N/A
dicyclomine	3	0.502	N/A	N/A	-3.9	N/A	-0.878	N/A	N/A
nomifensine	3	N/A	N/A	N/A	N/A	N/A	N/A	N/A	-5.249
CpG ODN D-19	2	0.359	4.885	N/A	N/A	N/A	N/A	N/A	N/A
miR-1468-5p (miRNAs w/seed UCCGUUU)	2	0.359	4.885	N/A	N/A	N/A	N/A	N/A	N/A
C29	2	3.546	N/A	N/A	-1.69	N/A	N/A	N/A	N/A
W146	2	2.076	N/A	-3.157	N/A	N/A	N/A	N/A	N/A
dapiclermin	2	0.642	4.587	N/A	N/A	N/A	N/A	N/A	N/A
ubiquinone 9	2	1.585	N/A	N/A	-3.637	N/A	N/A	N/A	N/A
IL36G	2	-1.209	N/A	N/A	4.01	N/A	N/A	N/A	N/A
UMI-77	2	1.54	-3.266	N/A	N/A	N/A	-0.404	N/A	N/A
MIA-602	3	N/A	N/A	N/A	N/A	N/A	N/A	N/A	-5.209
IL12RB1	2	N/A	-1.841	-3.359	N/A	N/A	N/A	N/A	N/A
magnesium sulfate	2	1.686	N/A	N/A	-3.507	N/A	N/A	N/A	N/A
clioquinol	2	1.757	N/A	N/A	-3.435	N/A	N/A	N/A	N/A
ZNF32	2	0.642	4.544	N/A	N/A	N/A	N/A	N/A	N/A
EDAR	2	-1.424	N/A	N/A	3.757	N/A	N/A	N/A	N/A
ZFP36	2	N/A	N/A	-3.668	N/A	N/A	-1.511	N/A	N/A
CYD0618	3	N/A	N/A	N/A	N/A	-5.178	N/A	N/A	N/A
S3I-1757	3	N/A	N/A	N/A	N/A	-5.178	N/A	N/A	N/A
PYCR1	3	N/A	N/A	N/A	N/A	5.178	N/A	N/A	N/A
CDC42BPA	3	3.333	-0.933	N/A	N/A	N/A	0.907	N/A	N/A
MYOCD	2	N/A	1.134	N/A	3.647	N/A	-0.391	N/A	N/A
Ro41-5253	2	N/A	-5.166	N/A	N/A	N/A	N/A	N/A	N/A
LXM-10	2	-0.268	-4.885	N/A	N/A	N/A	N/A	N/A	N/A
CYTH1	3	N/A	N/A	N/A	N/A	N/A	N/A	5.15	N/A
4SC-203	3	N/A	-3.272	-1.872	N/A	N/A	N/A	N/A	N/A
CAMK2G	2	N/A	N/A	N/A	3.267	N/A	1.877	N/A	N/A
MET	2	-0.553	N/A	4.591	N/A	N/A	N/A	N/A	N/A
miR-296-3p (miRNAs w/seed AGGGUUG)	2	0.447	4.693	N/A	N/A	N/A	N/A	N/A	N/A
CMTR1	2	0.552	4.587	N/A	N/A	N/A	N/A	N/A	N/A
ZNF274	2	-1.499	N/A	N/A	3.637	N/A	N/A	N/A	N/A
ZNF675	2	1.499	N/A	N/A	-3.637	N/A	N/A	N/A	N/A
FILAMIN (family)	2	1.499	N/A	N/A	-3.637	N/A	N/A	N/A	N/A
IL1RL2	2	-1.499	N/A	N/A	3.637	N/A	N/A	N/A	N/A
infigratinib	2	N/A	N/A	-3.916	N/A	N/A	-1.219	N/A	N/A
2',3',4'-trihydroxyflavone	2	N/A	4.298	N/A	N/A	N/A	0.834	N/A	N/A
FERRITIN (complex)	2	-1.402	N/A	N/A	3.719	N/A	N/A	N/A	N/A
RWJ 67657	2	N/A	N/A	-3.108	-2.011	N/A	N/A	N/A	N/A
DBF4	2	N/A	3.838	N/A	1.279	N/A	N/A	N/A	N/A
pamiparib	2	0.181	4.93	N/A	N/A	N/A	N/A	N/A	N/A
FERMT2	2	N/A	N/A	4.158	N/A	N/A	0.951	N/A	N/A
AZD1390	3	N/A	N/A	N/A	-5.08	N/A	N/A	N/A	N/A
SREBP1A,2:NF-Y:SP1:GGPS1 gene	3	N/A	N/A	3.486	1.588	N/A	N/A	N/A	N/A
8-epi-prostaglandin F2alpha	2	1.723	N/A	3.349	N/A	N/A	N/A	N/A	N/A
CMTM3	2	-0.851	-4.218	N/A	N/A	N/A	N/A	N/A	N/A
HGFAC	2	0.873	N/A	4.196	N/A	N/A	N/A	N/A	N/A
zalcitabine	3	N/A	5.066	N/A	N/A	N/A	N/A	N/A	N/A
PTPN21	2	0.552	4.511	N/A	N/A	N/A	N/A	N/A	N/A
ZDHHC5	2	0.552	4.511	N/A	N/A	N/A	N/A	N/A	N/A
ZDHHC8	2	0.552	4.511	N/A	N/A	N/A	N/A	N/A	N/A
TCF3	1	N/A	N/A	N/A	1.667	N/A	N/A	-3.394	N/A
TFAP2C	2	-1.479	N/A	N/A	3.571	N/A	N/A	N/A	N/A
L-homocysteic acid	3	N/A	N/A	N/A	N/A	N/A	N/A	N/A	5.047
CCL3L1	3	N/A	N/A	N/A	5.046	N/A	N/A	N/A	N/A
AGAP2-AS1	2	0.458	4.587	N/A	N/A	N/A	N/A	N/A	N/A
primaquine	2	0.113	3.263	0.236	-0.243	N/A	1.179	N/A	N/A
tannic acid	2	N/A	-3.961	N/A	N/A	N/A	-1.072	N/A	N/A
TLR1	2	N/A	N/A	N/A	5.028	N/A	N/A	N/A	N/A
FABP4	2	-3.096	N/A	0.696	1.234	N/A	N/A	N/A	N/A
coal tar	2	0.114	3.349	0.478	N/A	N/A	1.083	N/A	N/A
TMPRSS4	2	N/A	2.012	3	N/A	N/A	N/A	N/A	N/A
prexasertib	1	N/A	3.545	N/A	0	N/A	1.46	N/A	N/A
MUC20	2	N/A	5	N/A	N/A	N/A	N/A	N/A	N/A
GNA13	2	N/A	N/A	N/A	4.569	N/A	0.416	N/A	N/A
RIGI	2	N/A	N/A	N/A	3.546	N/A	1.436	N/A	N/A
N-chlorotaurine	2	N/A	-1.698	N/A	-3.28	N/A	N/A	N/A	N/A
pristane	2	-0.089	4.885	N/A	N/A	N/A	N/A	N/A	N/A
chlorisondamine	2	N/A	N/A	-3.138	N/A	N/A	-1.821	N/A	N/A
alectinib	2	N/A	-1.716	-3.242	N/A	N/A	N/A	N/A	N/A
S-(2,3-bispalmitoyloxypropyl)-cysteine-GDPKHPKSF	2	-1.772	N/A	N/A	3.181	N/A	N/A	N/A	N/A
sphingosine-1-phosphate	1	N/A	0.174	3.307	N/A	N/A	-1.461	N/A	N/A
Act1	2	-1.375	N/A	N/A	3.565	N/A	N/A	N/A	N/A
selenomethylselenocysteine	3	N/A	N/A	N/A	4.939	N/A	N/A	N/A	N/A
F2RL1	2	N/A	N/A	4.926	N/A	N/A	N/A	N/A	N/A
PTPRT	2	-0.458	-4.468	N/A	N/A	N/A	N/A	N/A	N/A
MAFA	3	N/A	N/A	N/A	N/A	N/A	N/A	4.925	N/A
10-(4-acetimdobenzylidene)-9-anthrone	3	N/A	N/A	-4.925	N/A	N/A	N/A	N/A	N/A
BEX2	2	-1.364	N/A	N/A	3.538	N/A	N/A	N/A	N/A
DLL4	2	0.382	N/A	N/A	4.015	N/A	-0.504	N/A	N/A
GPCR (family)	2	N/A	N/A	4.297	N/A	N/A	0.6	N/A	N/A
STAT3	1	0.462	4.434	N/A	N/A	N/A	N/A	N/A	N/A
AR/ANDROGEN (complex)	2	-1.052	N/A	N/A	3.834	N/A	N/A	N/A	N/A
aspirin	2	N/A	N/A	-4.882	N/A	N/A	N/A	N/A	N/A
phosphate	2	N/A	N/A	3.113	1.769	N/A	N/A	N/A	N/A
GFRA2	2	N/A	1.716	3.161	N/A	N/A	N/A	N/A	N/A
TCF7L1/TCF7L2/LEF1:CTNNB1:MYC gene	2	N/A	N/A	N/A	N/A	N/A	N/A	N/A	4.875
DUOX1	2	0.222	4.65	N/A	N/A	N/A	N/A	N/A	N/A
MRS2211	2	-0.552	-4.315	N/A	N/A	N/A	N/A	N/A	N/A
P2RY13	2	0.552	4.315	N/A	N/A	N/A	N/A	N/A	N/A
LMT-28	2	-0.089	-4.767	N/A	N/A	N/A	N/A	N/A	N/A
CHIT1	2	N/A	N/A	3.843	N/A	N/A	1	N/A	N/A
erythromycin	2	N/A	N/A	N/A	-4.842	N/A	N/A	N/A	N/A
ZFYVE9	3	N/A	N/A	N/A	N/A	N/A	N/A	4.835	N/A
MC-1568	2	N/A	N/A	N/A	-4.271	N/A	-0.562	N/A	N/A
RTN3	3	N/A	N/A	N/A	3.464	N/A	1.361	N/A	N/A
chitosan	3	N/A	N/A	N/A	N/A	4.825	N/A	N/A	N/A
glucosylceramide	2	N/A	-4.817	N/A	N/A	N/A	N/A	N/A	N/A
DIAPH1	2	N/A	-1.372	N/A	N/A	N/A	-3.43	N/A	N/A
SH2D5	3	N/A	N/A	N/A	N/A	N/A	N/A	4.802	N/A
PTPRD	2	-0.183	-4.619	N/A	N/A	N/A	N/A	N/A	N/A
TNFRSF19	2	-0.968	N/A	N/A	3.834	N/A	N/A	N/A	N/A
IRAK2	2	N/A	N/A	N/A	4.801	N/A	N/A	N/A	N/A
ADAMTSL2	3	N/A	N/A	N/A	N/A	N/A	N/A	-4.799	N/A
SOCS5	2	-0.296	-4.492	N/A	N/A	N/A	N/A	N/A	N/A
lactic acid	2	N/A	N/A	N/A	3.729	1.055	N/A	N/A	N/A
SMAD2	2	N/A	N/A	N/A	N/A	N/A	N/A	4.782	N/A
tranexamic acid	2	-0.183	-4.587	N/A	N/A	N/A	N/A	N/A	N/A
IRAK (family)	2	N/A	4.767	N/A	N/A	N/A	N/A	N/A	N/A
TCF4	3	N/A	1.175	N/A	N/A	N/A	N/A	3.591	N/A
GRIN3A	2	N/A	N/A	-3.2	N/A	N/A	1.565	N/A	N/A
LTBP4	3	N/A	N/A	N/A	N/A	N/A	N/A	4.765	N/A
POFUT1	3	N/A	4.765	N/A	N/A	N/A	N/A	N/A	N/A
AM 630	2	1.32	N/A	-3.444	N/A	N/A	N/A	N/A	N/A
IFNE	2	N/A	N/A	N/A	4.763	N/A	N/A	N/A	N/A
FCER1G DIMER (complex)	3	N/A	N/A	N/A	N/A	4.756	N/A	N/A	N/A
milrinone	2	N/A	N/A	N/A	-3.77	N/A	-0.981	N/A	N/A
SPAG9	2	-1.36	N/A	3.168	N/A	N/A	-0.216	N/A	N/A
iguratimod	2	1.36	N/A	-3.168	N/A	N/A	0.216	N/A	N/A
RHBDD3	2	1.36	N/A	-3.168	N/A	N/A	0.216	N/A	N/A
tris dibenzylideneacetone dipalladium	2	1.36	N/A	-3.168	N/A	N/A	0.216	N/A	N/A
DEFB104A/DEFB104B	2	-1.36	N/A	3.168	N/A	N/A	-0.216	N/A	N/A
RGS12	2	N/A	-0.927	N/A	N/A	N/A	N/A	-3.812	N/A
cysteinyl-leukotriene	2	-1.234	N/A	3.085	N/A	N/A	-0.417	N/A	N/A
RPS6KA2	2	1.069	N/A	N/A	3.666	N/A	N/A	N/A	N/A
GALR2	2	N/A	N/A	3.43	N/A	N/A	1.298	N/A	N/A
EPHA2	1	N/A	3.578	N/A	1.147	N/A	N/A	N/A	N/A
CLCA2	2	1.45	N/A	-3.055	N/A	N/A	0.216	N/A	N/A
asparaginase	2	-1.347	N/A	3.367	N/A	N/A	N/A	N/A	N/A
PNPT1	2	-3.012	N/A	N/A	N/A	N/A	1.701	N/A	N/A
SERPINA5	2	N/A	-3.022	N/A	N/A	-0.62	-1.068	N/A	N/A
BMS-387032	2	N/A	-4.704	N/A	N/A	N/A	N/A	N/A	N/A
quisqualic acid	2	-0.792	N/A	N/A	3.909	N/A	N/A	N/A	N/A
GSK3235025	3	N/A	N/A	N/A	N/A	N/A	N/A	-4.699	N/A
ramipril	3	-1.342	N/A	N/A	0.158	N/A	3.196	N/A	N/A
NAMPT	2	N/A	3.45	N/A	N/A	N/A	1.242	N/A	N/A
silmitasertib	2	N/A	-4.685	N/A	N/A	N/A	N/A	N/A	N/A
actinomycin	2	0.368	4.315	N/A	N/A	N/A	N/A	N/A	N/A
MUC16	2	0.368	4.315	N/A	N/A	N/A	N/A	N/A	N/A
TM4SF5	2	0.368	4.315	N/A	N/A	N/A	N/A	N/A	N/A
MRS 1754	2	N/A	N/A	3.952	N/A	N/A	-0.728	N/A	N/A
tin mesoporphyrin	3	-3.227	N/A	-0.349	-1.104	N/A	N/A	N/A	N/A
RGFP966	2	N/A	-4.677	N/A	N/A	N/A	N/A	N/A	N/A
KAT7	3	1.311	N/A	N/A	-3.364	N/A	N/A	N/A	N/A
interferon alfacon-1	1	N/A	N/A	0	N/A	-3	N/A	N/A	-1.667
LTA	2	N/A	N/A	N/A	4.665	N/A	N/A	N/A	N/A
MRS5698	3	N/A	N/A	N/A	-4.665	N/A	N/A	N/A	N/A
MR-409	2	0.458	4.196	N/A	N/A	N/A	N/A	N/A	N/A
telomestatin	3	N/A	N/A	4.148	N/A	N/A	0.49	N/A	N/A
USP48	3	N/A	N/A	N/A	N/A	N/A	N/A	N/A	-4.633
CPNE1	2	N/A	4.632	N/A	N/A	N/A	N/A	N/A	N/A
SAMHD1	2	N/A	-4.63	N/A	N/A	N/A	N/A	N/A	N/A
PDGFRB	2	N/A	4.628	N/A	N/A	N/A	N/A	N/A	N/A
GTPL714	2	1.155	N/A	-3.252	N/A	N/A	0.213	N/A	N/A
NFE2L2 gene:NICD1	2	N/A	N/A	N/A	N/A	N/A	N/A	N/A	4.619
benzyl 2-acetamido-2-deoxy-alpha-D-galactopyranoside	3	N/A	N/A	N/A	-4.106	N/A	-0.512	N/A	N/A
CEBPB gene:CREB1 dimer	2	0.518	N/A	N/A	N/A	N/A	N/A	N/A	4.081
TMSB10/TMSB4X	2	1.155	N/A	-3.334	N/A	N/A	0.106	N/A	N/A
milciclib	2	N/A	N/A	N/A	N/A	N/A	1.483	3.111	N/A
LYN	2	-1.553	N/A	3.04	N/A	N/A	N/A	N/A	N/A
CD80	2	N/A	N/A	N/A	N/A	4.593	N/A	N/A	N/A
pervanadate	2	N/A	N/A	N/A	4.59	N/A	N/A	N/A	N/A
5'-methylthioadenosine	2	N/A	-4.587	N/A	N/A	N/A	N/A	N/A	N/A
TGFBRAP1	2	N/A	N/A	3.682	N/A	N/A	0.905	N/A	N/A
SF1670	3	-1.488	N/A	3.098	N/A	N/A	N/A	N/A	N/A
CU-CPT22	3	N/A	-1.306	-3.28	N/A	N/A	N/A	N/A	N/A
EGF-like ligands:EGFR:PTK2	2	N/A	4.326	N/A	N/A	N/A	0.26	N/A	N/A
pembrolizumab	3	-1.474	N/A	3.111	N/A	N/A	N/A	N/A	N/A
HISTONE (family)	2	N/A	4.577	N/A	N/A	N/A	N/A	N/A	N/A
NPPA	2	N/A	N/A	N/A	-3.113	N/A	-1.46	N/A	N/A
PIWIL4	2	N/A	4.564	N/A	N/A	N/A	N/A	N/A	N/A
clodronic acid	3	N/A	N/A	N/A	4.549	N/A	N/A	N/A	N/A
DCLK1	2	N/A	4.544	N/A	N/A	N/A	N/A	N/A	N/A
TH17 CYTOKINE (family)	3	N/A	4.542	N/A	N/A	N/A	N/A	N/A	N/A
EPRS1	2	N/A	N/A	N/A	4.54	N/A	N/A	N/A	N/A
DAP3	3	N/A	N/A	N/A	N/A	0.971	-0.484	3.081	N/A
xanthohumol	2	N/A	-4.535	N/A	N/A	N/A	N/A	N/A	N/A
delta-aminolevulinic acid	2	N/A	N/A	N/A	-3.683	N/A	-0.851	N/A	N/A
EMILIN1	2	1.449	N/A	-3.079	N/A	N/A	N/A	N/A	N/A
IFNA2	1	N/A	4.523	N/A	N/A	N/A	N/A	N/A	N/A
kanitinib	3	N/A	N/A	N/A	N/A	-4.52	N/A	N/A	N/A
LINC00501	2	N/A	4.511	N/A	N/A	N/A	N/A	N/A	N/A
USP17L22 (includes others)	2	N/A	4.511	N/A	N/A	N/A	N/A	N/A	N/A
TKT	2	N/A	4.511	N/A	N/A	N/A	N/A	N/A	N/A
COLLAGEN TYPE I (family)	2	N/A	N/A	4.118	N/A	N/A	0.392	N/A	N/A
BMP3	3	N/A	N/A	N/A	N/A	N/A	N/A	4.501	N/A
PIAS3	2	N/A	N/A	N/A	-1.332	N/A	N/A	-3.167	N/A
INPP5D	2	N/A	N/A	-4.496	N/A	N/A	N/A	N/A	N/A
taletrectinib	2	N/A	N/A	N/A	N/A	N/A	1.27	3.221	N/A
N-carbamyl-L-glutamate	2	0	4.49	N/A	N/A	N/A	N/A	N/A	N/A
CLEC6A	3	N/A	N/A	3.356	N/A	N/A	1.128	N/A	N/A
taurocholic acid	2	N/A	N/A	4.481	N/A	N/A	N/A	N/A	N/A
CYB5A	3	N/A	N/A	N/A	N/A	N/A	N/A	-4.471	N/A
NS-398	2	1.407	N/A	-3.064	N/A	N/A	N/A	N/A	N/A
SIM2	2	N/A	-4.468	N/A	N/A	N/A	N/A	N/A	N/A
PRKD (family)	2	-1.245	N/A	3.22	N/A	N/A	0	N/A	N/A
IL35R (complex)	3	N/A	N/A	N/A	N/A	N/A	N/A	4.464	N/A
ESYT1	3	N/A	N/A	N/A	N/A	N/A	N/A	-4.463	N/A
G PROTEIN ALPHA T (family)	2	N/A	-4.459	N/A	N/A	N/A	N/A	N/A	N/A
osimertinib	2	N/A	-4.459	N/A	N/A	N/A	N/A	N/A	N/A
SREBP1A,2:NF-Y:SP1:IDI1 gene	3	N/A	N/A	3.225	1.226	N/A	N/A	N/A	N/A
SREBP1A,2:NF-Y:SP1:CYP51A1 gene	3	N/A	N/A	3.225	1.226	N/A	N/A	N/A	N/A
SREBP1A,1C,2:NF-Y:SP1:FDFT1 gene	3	N/A	N/A	3.225	1.226	N/A	N/A	N/A	N/A
BVR (family)	2	N/A	N/A	N/A	4.445	N/A	N/A	N/A	N/A
pelitinib	2	N/A	-4.444	N/A	N/A	N/A	N/A	N/A	N/A
TFF3	2	N/A	4.444	N/A	N/A	N/A	N/A	N/A	N/A
busulfan	2	-1.166	N/A	3.168	N/A	N/A	0.107	N/A	N/A
guanosine 5'-O-(3-thiotriphosphate)	2	-3.018	N/A	-1.175	N/A	N/A	0.239	N/A	N/A
DIRAS1	2	N/A	N/A	N/A	-4.427	N/A	N/A	N/A	N/A
PTPRN2	3	N/A	-3.692	N/A	N/A	N/A	-0.717	N/A	N/A
INCB054329	2	N/A	-4.392	N/A	N/A	N/A	N/A	N/A	N/A
SATB2-AS1	2	N/A	-4.392	N/A	N/A	N/A	N/A	N/A	N/A
D-tubocurarine	2	N/A	-4.392	N/A	N/A	N/A	N/A	N/A	N/A
PIMREG	2	N/A	4.392	N/A	N/A	N/A	N/A	N/A	N/A
miR-18a-5p (and other miRNAs w/seed AAGGUGC)	2	N/A	4.392	N/A	N/A	N/A	N/A	N/A	N/A
CTBP1	3	N/A	N/A	N/A	N/A	N/A	N/A	4.382	N/A
menotropin	3	N/A	N/A	N/A	N/A	N/A	N/A	4.372	N/A
ARG1	3	N/A	N/A	N/A	N/A	N/A	N/A	-4.367	N/A
nomifensine	2	-0.091	-4.274	N/A	N/A	N/A	N/A	N/A	N/A
TRHR	2	N/A	3.332	N/A	1.029	N/A	N/A	N/A	N/A
cetrorelix	2	N/A	-3.307	N/A	-1.052	N/A	N/A	N/A	N/A
vanillin	2	N/A	-4.359	N/A	N/A	N/A	N/A	N/A	N/A
berzosertib	2	-0.275	-4.079	N/A	N/A	N/A	N/A	N/A	N/A
MSLN	2	0	4.345	N/A	N/A	N/A	N/A	N/A	N/A
chondroitin sulfate C	2	N/A	N/A	N/A	-4.345	N/A	N/A	N/A	N/A
SREBP1A,2:NF-Y:SP1:PMVK gene	3	N/A	N/A	3.169	1.167	N/A	N/A	N/A	N/A
pimecrolimus	3	N/A	N/A	N/A	N/A	N/A	N/A	N/A	4.331
ETS2	3	0.424	N/A	-3.906	N/A	N/A	N/A	N/A	N/A
beta-cyclodextrin	2	0.845	N/A	-3.482	N/A	N/A	N/A	N/A	N/A
TTI-101	2	N/A	-4.315	N/A	N/A	N/A	N/A	N/A	N/A
DIRAS3	2	N/A	-4.315	N/A	N/A	N/A	N/A	N/A	N/A
AURKC	3	N/A	N/A	N/A	N/A	N/A	N/A	N/A	4.313
cuprizone	1	-3.753	N/A	-0.557	N/A	N/A	N/A	N/A	N/A
TGF BETA RECEPTOR (complex)	2	N/A	N/A	3.712	N/A	N/A	-0.598	N/A	N/A
EPHB4	2	N/A	4.31	N/A	N/A	N/A	N/A	N/A	N/A
SYNAPTOTAGMIN (family)	3	-0.612	N/A	N/A	3.697	N/A	N/A	N/A	N/A
KPNB1	2	N/A	4.287	N/A	N/A	N/A	N/A	N/A	N/A
tolimidone	2	N/A	-4.274	N/A	N/A	N/A	N/A	N/A	N/A
SCD5	2	N/A	-3.182	N/A	N/A	N/A	-1.086	N/A	N/A
uric acid	2	-1.167	N/A	3.101	N/A	N/A	N/A	N/A	N/A
HSP90AB1	2	N/A	N/A	3.208	N/A	N/A	1.044	N/A	N/A
PROK2	2	N/A	4.249	N/A	N/A	N/A	N/A	N/A	N/A
TYROSINE KINASE (family)	2	N/A	4.243	N/A	N/A	N/A	N/A	N/A	N/A
MYCL	1	N/A	N/A	N/A	N/A	4.243	N/A	N/A	N/A
DEPTOR	2	N/A	-4.235	N/A	N/A	N/A	N/A	N/A	N/A
INHBB	2	N/A	N/A	4.041	N/A	N/A	-0.192	N/A	N/A
xylazine	2	N/A	N/A	N/A	4.226	N/A	N/A	N/A	N/A
USP20	2	N/A	N/A	N/A	-4.218	N/A	N/A	N/A	N/A
IFNGR (complex)	2	N/A	N/A	N/A	4.214	N/A	N/A	N/A	N/A
TERF2IP	2	-3.123	N/A	N/A	1.08	N/A	N/A	N/A	N/A
elimusertib	2	N/A	-4.196	N/A	N/A	N/A	N/A	N/A	N/A
ceralasertib	2	N/A	-4.196	N/A	N/A	N/A	N/A	N/A	N/A
beta-1,3-glucan	2	-0.329	N/A	3.845	N/A	N/A	N/A	N/A	N/A
HMMR	2	-0.15	4.019	N/A	N/A	N/A	N/A	N/A	N/A
GSK3203591	2	N/A	-4.147	N/A	N/A	N/A	N/A	N/A	N/A
MAEL	2	N/A	4.147	N/A	N/A	N/A	N/A	N/A	N/A
CB-PIC	2	N/A	-4.147	N/A	N/A	N/A	N/A	N/A	N/A
caffeic acid decyl ester	2	N/A	-4.147	N/A	N/A	N/A	N/A	N/A	N/A
PARM1	2	N/A	4.147	N/A	N/A	N/A	N/A	N/A	N/A
NT157	2	N/A	-4.147	N/A	N/A	N/A	N/A	N/A	N/A
MARCHF3	2	N/A	N/A	N/A	-4.146	N/A	N/A	N/A	N/A
sumatriptan	3	N/A	N/A	N/A	3.371	N/A	0.773	N/A	N/A
methyl methanesulfonate	2	N/A	N/A	N/A	4.142	N/A	N/A	N/A	N/A
L-histidine	2	0.173	N/A	-3.969	N/A	N/A	N/A	N/A	N/A
ionomycin	2	N/A	N/A	N/A	N/A	N/A	N/A	4.139	N/A
TNFRSF17	2	N/A	N/A	N/A	4.131	N/A	N/A	N/A	N/A
poly dA-dT	2	N/A	N/A	N/A	4.125	N/A	N/A	N/A	N/A
mir-1290	2	N/A	4.118	N/A	N/A	N/A	N/A	N/A	N/A
CBP/P300/MAF/NFE2L2 (complex)	2	N/A	N/A	N/A	N/A	N/A	N/A	N/A	4.118
DOT1L	3	N/A	N/A	N/A	N/A	N/A	N/A	N/A	4.11
2-methoxy-N-(3-methyl-2-oxo-1,4-dihydroquinazolin-6-yl)benzenesulfonamide	3	N/A	N/A	N/A	N/A	N/A	N/A	N/A	-4.11
low molecular weight heparin	3	N/A	N/A	-3.614	N/A	-0.493	N/A	N/A	N/A
CXCR1	2	-1.029	N/A	3.078	N/A	N/A	N/A	N/A	N/A
BACH1	2	N/A	N/A	N/A	N/A	N/A	N/A	N/A	-4.088
tirbanibulin	2	N/A	N/A	-4.082	N/A	N/A	N/A	N/A	N/A
dinoprost	2	N/A	3.101	N/A	0.981	N/A	N/A	N/A	N/A
CITED2	1	4.082	N/A	N/A	N/A	N/A	N/A	N/A	N/A
ELL2	1	N/A	N/A	N/A	N/A	N/A	N/A	-4.082	N/A
ZEB2	2	N/A	N/A	3.203	N/A	N/A	0.878	N/A	N/A
UBE2N	2	N/A	N/A	N/A	4.069	N/A	N/A	N/A	N/A
NOTCH3 coactivator complex:HEYL gene	3	N/A	3.043	N/A	N/A	N/A	1.021	N/A	N/A
IL11	2	N/A	N/A	4.063	N/A	N/A	N/A	N/A	N/A
HISTONE H3 (family)	2	N/A	N/A	N/A	N/A	N/A	N/A	N/A	4.061
IGF2BP3	2	N/A	N/A	3.308	N/A	N/A	0.75	N/A	N/A
ATXN1	2	N/A	N/A	N/A	N/A	N/A	N/A	-4.057	N/A
SF 6847	2	N/A	N/A	-3.402	N/A	N/A	0.651	N/A	N/A
ANG	2	N/A	N/A	N/A	N/A	N/A	N/A	N/A	4.051
TRIM54	3	N/A	N/A	N/A	N/A	N/A	4.051	N/A	N/A
IL18	2	N/A	N/A	4.05	N/A	N/A	N/A	N/A	N/A
tyrosine kinase inhibitor	2	N/A	-3.184	N/A	N/A	N/A	-0.862	N/A	N/A
glycochenodeoxycholate	2	N/A	N/A	N/A	4.041	N/A	N/A	N/A	N/A
MYD88	1	-4.036	N/A	N/A	N/A	N/A	N/A	N/A	N/A
rebamipide	2	N/A	N/A	N/A	-4.034	N/A	N/A	N/A	N/A
P4HA2	2	-0.788	N/A	N/A	3.244	N/A	N/A	N/A	N/A
GSK2816126	3	N/A	N/A	N/A	N/A	-4.032	N/A	N/A	N/A
STK24	2	-0.167	3.859	N/A	N/A	N/A	N/A	N/A	N/A
TRPV1	2	N/A	4.025	N/A	N/A	N/A	N/A	N/A	N/A
aluminum hydroxide	3	N/A	N/A	N/A	N/A	4.025	N/A	N/A	N/A
PTPN9	2	N/A	-4.021	N/A	N/A	N/A	N/A	N/A	N/A
coumarin	2	N/A	N/A	N/A	N/A	4.017	N/A	N/A	N/A
GPR34	2	N/A	N/A	N/A	4.015	N/A	N/A	N/A	N/A
TNFRSF4	2	N/A	N/A	N/A	4.014	N/A	N/A	N/A	N/A
PFDN5	2	N/A	N/A	N/A	N/A	N/A	N/A	N/A	-4.014
TLK2	3	N/A	N/A	N/A	N/A	N/A	N/A	N/A	-4.006
HMGN1	3	N/A	N/A	N/A	N/A	N/A	N/A	N/A	4.001
ADRM1	2	N/A	N/A	N/A	4.001	N/A	N/A	N/A	N/A
chloramine	2	N/A	N/A	N/A	-4	N/A	N/A	N/A	N/A
NXN	2	N/A	N/A	N/A	-3.351	N/A	-0.64	N/A	N/A
acriflavine	2	0.368	3.611	N/A	N/A	N/A	N/A	N/A	N/A
DUSP11	3	0.643	N/A	N/A	-3.333	N/A	N/A	N/A	N/A
ITGA6	2	N/A	N/A	N/A	N/A	N/A	N/A	N/A	-3.976
MXD1	3	N/A	N/A	N/A	N/A	-3.969	N/A	N/A	N/A
lactic acid	1	N/A	N/A	3.962	N/A	N/A	N/A	N/A	N/A
IL36A	2	N/A	N/A	N/A	3.962	N/A	N/A	N/A	N/A
GCLM gene:AcK-NFE2L2:CREBBP, EP300	2	N/A	N/A	N/A	N/A	N/A	N/A	N/A	3.961
tylophorine	2	0.346	-3.606	N/A	N/A	N/A	N/A	N/A	N/A
D-galactose	3	0.626	N/A	3.324	N/A	N/A	N/A	N/A	N/A
SPRY1	2	N/A	N/A	N/A	-3.938	N/A	N/A	N/A	N/A
glycyrrhizic acid	2	N/A	N/A	N/A	-3.916	N/A	N/A	N/A	N/A
EXT1	2	N/A	3.903	N/A	N/A	N/A	N/A	N/A	N/A
BECN1	2	N/A	3.897	N/A	N/A	N/A	N/A	N/A	N/A
WNT5A	2	-0.635	N/A	N/A	3.255	N/A	N/A	N/A	N/A
RELB	2	N/A	N/A	N/A	3.882	N/A	N/A	N/A	N/A
KCTD10	3	N/A	N/A	N/A	-3.881	N/A	N/A	N/A	N/A
L-threonine	2	N/A	N/A	N/A	N/A	N/A	N/A	N/A	-3.877
vinblastine	2	N/A	N/A	N/A	N/A	N/A	N/A	N/A	3.876
piperonyl butoxide	3	N/A	N/A	N/A	N/A	3.867	N/A	N/A	N/A
alpha-pinene	3	N/A	N/A	-3.86	N/A	N/A	N/A	N/A	N/A
NOSIP	3	N/A	N/A	N/A	N/A	N/A	N/A	-3.86	N/A
SPRR3	2	N/A	N/A	3.575	N/A	N/A	0.28	N/A	N/A
IFNA2	2	N/A	N/A	N/A	3.85	N/A	N/A	N/A	N/A
2-[[9-isopropyl-6-[[4-(2-pyridyl)phenyl]methylamino]purin-2-yl]amino]butan-1-ol	3	N/A	N/A	N/A	N/A	N/A	N/A	N/A	-3.841
HLA-C	2	N/A	N/A	N/A	N/A	3.841	N/A	N/A	N/A
ferulic acid	2	N/A	N/A	N/A	N/A	N/A	N/A	N/A	3.839
SQSTM1 gene: NFE2L2:MAFG	2	N/A	N/A	N/A	N/A	N/A	N/A	N/A	3.838
AZ505	2	N/A	-3.591	N/A	N/A	N/A	-0.241	N/A	N/A
PTP4A3	2	-0.768	N/A	N/A	3.063	N/A	N/A	N/A	N/A
TWF2	3	N/A	N/A	N/A	-3.823	N/A	0	N/A	N/A
RHOB	2	N/A	N/A	N/A	3.815	N/A	N/A	N/A	N/A
PTX3	2	-0.61	N/A	N/A	3.203	N/A	N/A	N/A	N/A
PTPN11	2	N/A	N/A	N/A	N/A	-3.811	N/A	N/A	N/A
lapatinib/pazopanib	2	N/A	N/A	-3.807	N/A	N/A	N/A	N/A	N/A
(-)-epicatechin gallate	2	N/A	N/A	3.25	N/A	N/A	-0.549	N/A	N/A
PRL	1	N/A	N/A	N/A	N/A	N/A	N/A	3.787	N/A
AKT2	2	N/A	-0.309	N/A	3.053	N/A	0.425	N/A	N/A
benzo(a)pyrene 7,8-dihydrodiol	2	N/A	N/A	3.109	N/A	N/A	-0.671	N/A	N/A
DDX5	1	N/A	N/A	N/A	N/A	3.78	N/A	N/A	N/A
USP10	2	N/A	N/A	N/A	N/A	N/A	N/A	N/A	-3.775
SELE	2	N/A	N/A	3.773	N/A	N/A	N/A	N/A	N/A
NGF	1	N/A	N/A	N/A	N/A	N/A	N/A	3.773	N/A
GNRH1	2	N/A	N/A	N/A	3.773	N/A	N/A	N/A	N/A
Wy 40905	1	N/A	3.771	N/A	N/A	N/A	0	N/A	N/A
L-buthionine (SR)-sulfoximine	2	N/A	N/A	N/A	N/A	N/A	N/A	N/A	3.763
kawain	2	N/A	N/A	N/A	N/A	N/A	N/A	N/A	3.755
BCL10/CARD11/MALT1 (complex)	2	N/A	N/A	N/A	3.753	N/A	N/A	N/A	N/A
PCBP2	2	3.4	N/A	-0.342	N/A	N/A	N/A	N/A	N/A
ITPR (family)	2	N/A	N/A	N/A	3.737	N/A	N/A	N/A	N/A
[truncated: 234 more rows]
