# Supplementary material for: Big data analytics and scRNA-seq in human aortic aneurysms and dissections: role of endothelial MerTK
Source: Theranostics. 2025 Jan 1;15(1):202–15. doi: 10.7150/thno.103851 (PMC11667232; doi:10.7150/thno.103851)
Supplement: Supplementary file 1 — Supplementary information. [file thnov15p0202s1.zip › 5-Comparision analysis/Upstream analysis-upstream regulators (z-3)-comparision in EC 8 groups.xls]

## Sheet: Sheet0
© 2000-2024 QIAGEN. All rights reserved.
Upstream Regulators	100- aortic aneurysm [ascending aorta] NA 22082	106- aortic aneurysm [ascending aorta] NA 22088	104- aortic aneurysm [ascending aorta] NA 22086	101- aortic aneurysm [ascending aorta] NA 22083	103- aortic aneurysm [ascending aorta] NA 22085	102- aortic aneurysm [ascending aorta] NA 22084	105- aortic aneurysm [ascending aorta] NA 22087	107- aortic aneurysm [ascending aorta] NA 22089
VEGF	2.387	5.882	6.281	5.542	3.375	2.693	5.442	4.195
LARP1	-4.121	N/A	N/A	N/A	-8.64	N/A	-8.582	-8.941
IFNG	-2.972	7.312	3.158	4.319	2.26	2.927	5.099	1.738
3,5-dihydroxyphenylglycine	3.577	N/A	N/A	N/A	8.219	N/A	8.391	8.51
MLXIPL	3.747	N/A	N/A	N/A	8.155	N/A	7.895	8.439
IFNA2	1.596	4.796	2.983	5.179	3.517	2.928	3.456	3.724
IKZF1	-2.008	-3.259	-4.45	-4.849	-4.506	-2.333	-3.313	-3.277
sirolimus	-0.424	-1.719	-2.444	-2.139	-7.641	-0.101	-6.764	-6.624
aspirin	-1.652	-4.051	-3.836	-3.75	-3.334	-4.175	-3.354	-3.416
OSM	0.571	5.624	5.026	4.486	1.115	2.843	4.934	2.794
LH	0.62	3.669	2.569	0.736	5.889	0.755	6.407	6.559
RICTOR	-2.021	N/A	N/A	N/A	-8.466	2.398	-6.548	-7.525
TREX1	-1.741	-3.955	-2.915	-3.94	-3.591	-3.32	-3.942	-3.422
lipopolysaccharide	-4.59	7.441	2.691	3.688	1.289	2.296	2.474	2.059
poly rI:rC-RNA	-3.54	7.262	1.611	3.159	0.424	3.992	4.71	1.751
triptolide	-1.455	-4.283	-4.525	-3.032	-2.497	-3.284	-3.092	-3.861
IL27	-0.686	6.077	1.793	4.972	2.916	4.481	3.479	1.401
RNASEH2B	-1.648	-4.257	-2.867	-3.824	-2.123	-3.597	-3.969	-3.434
lenalidomide	1.939	3.81	3.796	3.758	3.41	3.407	2.724	2.749
MRTFB	2.882	-1.572	4.511	4.061	3.439	-1.542	3.938	3.583
RRAS2	1.183	4.111	4.439	4.218	1.671	2.466	4.271	3.138
HGF	0.742	5.42	4.694	3.482	2.037	2.371	4.328	2.416
ELK1	2.679	4.441	3.659	2.679	2.562	2.527	3.617	3.243
TGFB1	0.749	0.394	5.569	4.355	3.829	-1.001	4.921	3.787
VEGFA	2.072	2.972	3.978	3.514	3.202	1.141	3.976	3.722
HOXA3	3.811	2.333	3.464	3.464	3.405	1.667	3	3.398
ST1926	N/A	N/A	N/A	N/A	-7.712	1.872	-7.275	-7.342
interferon alpha	0.027	4.793	1.775	4.331	2.237	3.353	3.404	4.158
IRF1	1.442	4.689	2.794	3.69	1.821	3.561	3.437	2.439
IRF3	1.687	4.171	2.328	4.815	3.206	2.949	2.554	2.039
KDM5B	-3.223	-1.39	-3.713	-3.387	-3.41	-1.125	-3.639	-3.731
zeaxanthin dipalmitate	-2.041	-3.657	-2.921	-3.411	-3.273	0.756	-4.082	-3.4
beta-estradiol	0.218	1.821	3.344	3.18	4.427	-0.141	4.523	5.854
IgE	-1.203	5.326	2.619	2.922	1.764	3.73	4.22	1.698
CD 437	2.267	1.968	N/A	N/A	-6.683	N/A	-6.425	-6.129
SOX4	2.265	2.872	2.683	4.359	4.557	1.201	3.038	2.49
RC3H1	-2.137	-3.162	-2.673	-3.308	-3.5	-1.976	-3.308	-3.148
AGT	0.475	0.363	5.561	4.136	3.294	-1.266	4.866	3.162
EDN1	1.495	2.401	4.906	2.773	2.627	1.049	3.941	3.849
8-bromo-cAMP	0.697	4.25	4.357	2.653	2.627	1.525	3.565	3.367
IL4	-1.049	4.507	3.371	3.451	2.733	2.193	2.502	3.007
GDF2	1.141	3.347	3.293	2.663	3.453	1.819	3.443	3.611
IFNAR1	0.992	3.746	2.666	3.161	3.07	2.888	3.077	3.137
ESRRA	2.149	2.855	4.183	4.483	2.84	0.114	3.588	2.502
HMG20A	2.584	0.591	4.6	3.327	3.441	0.058	3.71	4.202
BANF1	-3.207	-3.9	-2.668	-3.441	N/A	-2.5	-3.357	-3.357
IFITM3	-1.271	-3.418	-3.414	-3.702	-2.231	-3.008	-3.004	-2.295
TNF	-3.35	5.937	2.673	2.455	-1.027	1.652	3.386	1.86
SORL1	2.499	1.044	3.535	4.221	3.116	-1.226	3.256	3.414
MYC	-0.103	2.375	-0.101	0.294	8.137	-0.773	4.68	5.837
NRG1	2.055	2.232	4.779	3.653	1.118	0.907	4.755	2.704
SOX7	2.84	1.941	3.606	3.357	1.89	2.138	2.828	3.464
STAT3	-0.028	4.268	4.531	3.365	2.266	0.11	4.719	2.718
MYCN	-0.654	1.898	-2.278	-1.496	6.151	0.088	4.473	4.704
NFkB (complex)	-2.185	4.796	2.491	3.486	0.253	2.171	4.467	1.845
CIITA	-1.891	3.818	2.363	3.141	2.805	3.818	2.681	-1.026
G protein alpha i	1.481	3.018	2.982	3.837	2.496	0.74	3.889	3
FMR1	-2.843	N/A	N/A	-1.833	-5.279	N/A	-5.469	-5.981
F2R	2.002	1.961	4.395	2.828	2.004	0.641	3.919	3.596
CG	-0.217	4.156	4.67	3.052	2.708	0.156	4.076	2.294
TYK2	1.926	4.036	0.661	3.547	2.875	3.654	2.436	2.194
vidutolimod	-0.663	4.382	1.661	3.656	1.8	3.402	3.674	2.085
pyridostatin	3	4.096	N/A	3.742	N/A	3.491	3.357	3.606
tetradecanoylphorbol acetate	-3.182	6.062	2.532	1.86	0.504	2.383	3.38	1.325
mir-142 (includes others)	-2.854	-2.283	-3.136	-2.625	-2.871	-1.725	-2.415	-3.255
NONO	1.446	3.579	2.051	3.937	2.759	2.615	2.199	2.546
U0126	0.942	-4.456	-3.194	-3.227	-1.316	-2.166	-3.881	-1.891
SP600125	-0.713	-3.135	-4.301	-3.235	-1.938	-0.787	-3.692	-3.25
phenylbutazone	1	0.784	3.414	2.801	3.82	1.869	4.07	3.119
ERG	1.981	1.64	3.603	2.948	2.938	1.246	3.116	3.293
LY294002	1.337	-4.083	-2.78	-2.839	-1.574	-1.357	-4.035	-2.705
IL1A	-1.137	4.314	2.907	2.703	0.186	2.018	4.873	2.532
COL18A1	-1.232	-3.233	-3.781	-2.88	-2.467	-0.919	-3.459	-2.659
GLI1	-2.442	-2.944	-2.472	-2.724	-3.204	-1.871	-2.672	-2.266
MRTFA	2.609	-1.196	3.371	3.226	2.281	-1.591	2.878	3.437
IKZF3	-1.843	-2.112	-3.195	-3.459	-3.311	-2.13	-1.647	-2.857
STAT1	-0.643	4.902	1.076	3.694	1.406	3.172	3.906	1.651
molybdenum disulfide	-4.082	3.307	-2.294	-2.357	-1.732	3.479	N/A	-3.13
PD98059	1.661	-4.274	-2.754	-2.454	-1.664	-1.197	-4.437	-1.782
FOXC1	1.555	2.263	2.289	3.651	1.889	3	3.273	2.273
IRGM	0.419	-4.314	-1.534	-3.266	-1.49	-3.959	-2.65	-2.504
SRF	2.997	-0.027	3.31	3.526	2.668	-1.115	3.17	3.241
F2	0.125	3.056	4.75	2.634	0.719	0.63	4.262	3.783
medroxyprogesterone acetate	1.319	2.687	3.341	2.76	2.772	0.999	2.677	3.337
triamterene	0.129	1.452	3.606	2.439	3.734	1.769	3.713	3
TGF beta	2.575	0.277	4.289	2.98	2.642	-1.258	2.249	3.572
epigallocatechin-gallate	-2.055	-2.202	-2.446	-4.205	-1.005	-2.178	-3.312	-2.433
EWSR1-FLI1	-2.919	0.644	-3.746	-3.382	-2.616	0.792	-3.22	-2.477
IL6	-0.803	4.334	3.81	3.025	1.165	0.941	3.266	2.407
STIM1	1.565	3.201	2.047	2.689	3.046	1.069	3.145	2.862
KLF6	-3.306	4.113	2.047	1.871	-0.689	2.549	3.063	1.961
miR-199a-5p (and other miRNAs w/seed CCAGUGU)	-2.355	-1.132	-2.688	-3.359	-2.817	-0.2	-3.632	-3.378
RETN	1.32	2.819	3.487	3.354	2.429	0.744	3.093	2.313
JAK1	1.08	3.892	2.764	3.762	N/A	3.258	3.142	1.596
IL13	0.659	2.559	3.063	3.865	1.42	1.902	2.559	3.373
tretinoin	-1.104	4.891	3.09	4.258	-0.014	2.626	2.903	0.397
hydrogen peroxide	-0.291	2.076	3.309	2.059	3.493	-0.572	3.515	3.936
miR-30c-5p (and other miRNAs w/seed GUAAACA)	-2.864	-1.577	-4.258	-4.156	N/A	-0.621	-2.744	-2.964
thioacetamide	-0.008	1.403	3.654	3.21	3.167	1.532	2.992	3.183
IFNAR	0.331	4.475	1.148	3.096	2.115	2.949	3.342	1.68
FLI1	2.737	1.969	1.33	2.575	3.446	0.75	3.145	3.074
RNF187	-1.852	-3.299	-1.166	-2.879	-2.53	-2.309	-2.242	-2.709
5-fluorouracil	-2.451	0.889	N/A	0.618	-5.95	N/A	-4.853	-4.094
SRC (family)	1.75	2.663	3.522	2.674	1.289	2.087	2.393	2.375
salmonella minnesota R595 lipopolysaccharides	-3.326	4.95	1.822	3.124	0.121	1.475	3.693	-0.198
vancomycin	0.602	1.716	2.369	1.236	2.692	2.837	3.653	3.484
EIF2AK2	0.653	3.91	2.847	2.537	1.44	1.26	3.604	2.316
miR-124-3p (and other miRNAs w/seed AAGGCAC)	-2.552	-2.753	-4.686	-4.487	N/A	N/A	-4.087	N/A
losartan potassium	-1.798	-1.408	-3.667	-2.895	-3.193	0.295	-3.112	-2.191
CITED2	3.478	-4.843	-1.091	-1.456	1.433	-3.921	-1.697	0.596
lysophosphatidylinositol	-0.471	3.162	3.606	3.207	1.387	2.121	2.887	1.667
CST5	-2.294	N/A	-2.497	-2.667	-2.944	-2.268	-2.693	-3.145
FLCN	-0.145	-3.291	-2.312	-1.627	-4.353	-1.72	-4.246	-0.771
estradiol-17beta-benzoate	1	2.858	2	1.389	2.857	2.041	3.578	2.734
allopurinol	1.165	0.582	2.864	2.154	4.146	1.187	3.444	2.885
TLR3	-2.21	3.992	1.902	2.421	0.801	1.526	4.243	1.327
RELA	-2.937	5.075	1.516	2.367	-0.095	2.255	2.943	1.149
E. coli B5 lipopolysaccharide	-1.8	5.078	0.846	2.468	-0.526	3.021	2.907	1.636
TCR (complex)	-1.177	4.094	-0.444	1.955	3.842	1.077	3.036	2.655
IL2	-2.02	4.688	0.745	2.334	2.59	3.928	1.153	0.817
CEBPB	0.135	2.113	4.121	3.655	2.525	0.827	2.524	2.371
fenamic acid	0.126	1.048	3.236	2.041	4.027	1.506	3.305	2.909
FGFR1	2.32	-0.488	3.727	1.597	1.485	-0.786	3.523	4.261
aldesleukin	1.868	1.814	2.662	3.236	1.331	2.401	2.195	2.671
TLR4	-1.487	3.441	1.217	2.806	1.302	2.874	2.918	2.027
leukotriene D4	-0.273	4.307	2.273	2.86	1.948	1.049	4.337	1.015
NOSTRIN	-2.057	-1.944	-3.002	-2.006	-1.867	-1.306	-2.764	-3.104
ADRB	-2.097	-1.842	-2.543	-3.391	-2.544	-2.834	-0.081	-2.629
MKNK1	1.789	-0.077	3.13	2.668	3.154	-0.636	3.638	2.828
IL1B	-3.274	5.096	2.235	1.203	-0.185	1.084	3.697	1.1
FGF2	1.042	2.742	3.563	2.575	1.91	0.069	3.482	2.47
SP1	0.47	0.914	3.614	2.724	1.66	1.016	3.658	3.763
lomustine	-0.073	1.187	2.998	1.581	3.771	2.025	3.411	2.714
CAV1	2.664	1.234	3.315	2.314	1.957	0.724	2.572	2.979
SB203580	2.286	-2.178	-3.404	-2.888	-1.021	0.083	-4.054	-1.723
STING1	-1.927	4.104	0.64	2.361	0.659	3.482	3.358	0.998
HAVCR1	1.535	3.011	2.5	2.273	1.78	1.527	2.354	2.515
mir-802	-2.043	-0.354	-3.176	-3.9	N/A	-0.507	-3.837	-3.669
IL1	-0.773	4.388	2.678	1.96	0.179	1.945	4.013	1.494
puromycin aminonucleoside	0.195	1.261	3.585	2.511	3.429	1.518	3.076	1.843
nitrofen	-1.706	-1.706	-3.148	-2.538	-2.985	N/A	-2.985	-2.345
S1PR4	1.667	1.508	3.162	3.162	2.828	-0.258	2.333	2.449
PRL	-0.701	0.534	3.457	3.384	2.635	0.557	3.74	2.33
CD3 (complex)	-1.678	3.456	-0.8	1.351	3.557	1.992	2.329	2.167
NPM1	0.805	1.48	4.849	2.638	1.347	-0.434	2.858	2.892
ADAM17	0.269	1.248	3.328	3.073	2.271	1.854	3.193	2.019
RAF1	-0.4	3.207	2.658	1.449	2.598	1.066	3.181	2.67
TGM2	-2.43	4.664	1.23	3.107	-1.067	2.496	1.802	-0.424
RC3H2	-1.571	-1.778	-2.885	-3.13	-2.137	-0.566	-2.343	-2.795
PEAR1	-2.309	3.153	-2.714	-2.714	N/A	2.828	-1.134	-2.333
SETD2	-1.508	-1.043	-3.464	-2.714	-2.646	-1.043	-2.111	-2.646
DDX5	3.18	-1.664	-0.359	-1.277	3.803	-2.884	1.041	2.963
PDGF-BB	-0.875	4.551	3.909	1.576	0.111	0.706	3.861	1.563
RETNLB	1.523	0.431	2.683	4.088	2.309	-0.862	2.538	2.713
CSF2	-3.114	5.248	1.959	0.801	-0.106	3.071	2.269	0.54
GABA	N/A	N/A	N/A	N/A	-5.908	N/A	-4.928	-6.225
ACOX1	-0.762	-1.723	-3.583	-1.723	-2.846	-1.053	-2.737	-2.584
IL5	-2.207	3.529	1.839	2.519	1.346	2.732	-0.99	1.814
IFNL1	N/A	3.904	N/A	4.159	N/A	3.077	3.107	2.726
TNF (family)	-1.52	3.964	2.204	2.405	0.693	2.435	2.551	1.123
RIPK2	-1.193	3.825	1.845	2.864	0.012	3.318	2.291	1.541
ERK	-1.283	2.198	2.86	2.728	1.122	-0.77	4.113	1.801
EGF	-1.295	3.823	3.141	2.562	0.564	-0.131	3.048	2.216
TEAD	2.723	-3.575	-0.38	-1.876	-1.228	-2.998	-1.3	2.655
STAT1/3/5 dimer	1.706	2.538	2.813	2.138	1.912	0.113	3.148	2.345
melatonin	-1.209	-3.376	-2.631	-2.478	-1.253	-1.819	-2.371	-1.553
BMPR2	1.639	N/A	2.823	2.463	2.577	1.14	2.961	3.037
Brd4	1.604	1.107	3.742	2.309	1.796	-0.714	2.309	3.051
CX3CR1	2.615	3.086	2.254	2.959	N/A	2.354	3.336	N/A
gentamicin	1.165	2.471	1.255	1.971	2.433	1.802	3.217	2.276
hexachlorobenzene	-0.221	0.211	3.357	2.138	3.011	1.923	3.308	2.385
BMP4	1.088	1.588	2.89	2.432	1.602	1.001	3.237	2.708
EPO	2.155	1.986	2.714	3.026	1.962	-0.118	2.595	1.958
HDL	-0.796	-2.182	-2.693	-3.163	-1.481	-1.401	-2.722	-2.062
PIWIL4	-0.174	4.596	1.976	1.219	1.826	1.4	3.182	2.117
collagenase	-0.452	3.208	2.523	3.208	1.463	1.155	3.45	1.014
TICAM1	-1.767	4.21	1.779	2.752	0.617	1.57	2.66	1.087
TEAD2	2.53	-1.069	3	3	2.646	-1.291	2.828	N/A
SSTR2	-0.549	-1.817	-3.089	-2.898	-2.878	-0.065	-2.878	-2.132
GATA2-AS1	-2.728	-1.539	-1.929	-2.137	-1.342	-3.148	-1.342	-2.138
isoproterenol	0.352	2.683	2.626	0.616	2.819	0.87	3.303	2.976
LAMA4	-1.508	-1.384	-3.53	-2.36	-1.949	-0.527	-2.53	-2.445
LEP	-0.181	2.939	3.593	1.842	2.786	0.365	3.828	0.691
IRF7	0.057	5.02	1.1	3.849	N/A	3.287	2.908	N/A
NGF	0.316	2.505	2.147	2.535	2.006	1.318	3.58	1.717
SAFB	-0.277	-2.692	-2.5	-3.357	-0.832	-2.673	-3	-0.775
p38 MAPK	-1.785	2.541	3.05	2.285	0.23	-0.652	3.406	2.14
2-bromoethylamine	-0.517	0.074	3.499	1.941	3.357	1.107	3.308	2.261
ELAC2	2.409	3.715	N/A	0.671	3.162	N/A	3.715	-2.389
gentamicin C	-0.471	0.286	3	1.648	3.5	1.462	3.144	2.548
NFE2L2	-0.24	-0.689	2.829	0.626	4.434	-2.552	1.407	3.262
APLN	1.607	3.071	1.836	1.843	1.973	2.53	1.559	1.607
cisplatin	0.588	0.909	2.997	1.322	2.627	-0.383	3.198	3.996
decitabine	0.754	1.563	3.498	1.187	2.1	0.348	2.99	3.567
ALOX5	1.285	3.254	2.273	2.636	0.702	1.015	2.502	2.279
MEK	1.46	2.675	2.253	1.851	1.395	0.524	2.614	3.148
TSC2	0.826	0.101	-3.858	-1.651	-3.614	0.189	-2.758	-2.896
JAK1/2	0.333	2.53	1.667	2.887	2.646	2.333	3.162	0.333
RCN3	2.728	N/A	N/A	N/A	4.403	N/A	4.434	4.325
GNAQ	1.026	1.803	2.883	2.275	1.718	0.481	3.117	2.583
STAT4	-0.597	3.571	1.599	2.588	2.389	0.828	2.384	1.902
MAPK7	-0.241	2.98	3.124	2.319	1.138	0.913	2.792	2.336
KRAS	-3.361	-0.67	-2.273	-2.857	-1.679	-0.397	-2.534	-2.013
TEAD3	2.53	-0.775	3	3	2.646	-1	2.828	N/A
Z-LLL-CHO	1.184	1.475	1.595	1.995	4.048	0.525	2.155	2.795
mtRNase P	2.236	3.606	N/A	0.447	3.162	N/A	3.606	-2.646
BRD4	2.208	0.851	2.181	2.922	2.256	-0.479	1.566	3.207
IFN beta	0.116	4.132	1.651	2.71	2.071	1.781	1.912	1.254
NSUN6	1.5	0	3.771	3.207	2.121	0.577	2.828	1.604
SMAD3	0.626	-0.264	3.148	2.035	2.712	-2.875	1.065	2.843
forskolin	-2.106	4.018	1.864	-0.568	2.157	-0.565	2.314	1.971
mir-8 (includes others)	-0.948	-2.168	-3.45	-3.54	N/A	-0.562	-2.843	-2.031
phenacetin	0.653	0.535	2.514	1.772	2.891	1.604	3.011	2.514
DNMT3A	-1.937	-1.869	-2.465	-1.732	-2.353	-0.122	-1.746	-3.266
CHUK	-1.017	2.259	3.548	3.51	0.166	0.452	3.551	0.968
SMARCA4	0.127	2.009	3.596	3.209	1.563	-0.055	2.426	2.448
ETV7	-0.333	-3.3	-1.466	-2.345	-0.632	-2.43	-3.145	-1.708
IRF2BP2	3.156	-1.89	2.241	-0.853	2.5	-1.667	0.905	2.147
KMT2A	2.883	2.614	2.883	3.206	N/A	0.829	N/A	2.902
5-O-mycolyl-beta-araf-(1->2)-5-O-mycolyl-alpha-araf-(1->1')-glycerol	-3.253	3.753	1.517	1.351	-1.225	2.052	2.052	-0.093
SYVN1	0.462	1.382	2.911	2.175	2.593	-0.06	2.527	3.162
YAP1	1.479	-0.395	2.713	2.304	2.564	0.054	1.957	3.792
HMGB1	-1.497	3.063	2.368	2.922	0.288	2.01	3.037	0.07
dimethyl n-oxalyl-glycine	0.202	3.046	3.267	3.021	N/A	1.143	1.907	2.613
HNF4G	-2.828	-0.707	-3	-3	N/A	-0.378	-2.449	-2.828
CCL5	-3.036	2.124	1.145	2.215	-0.769	2.051	2.649	-1.2
SN-011	-0.114	-4.217	N/A	-3.628	-0.868	-2.309	-2.885	-1.152
NOD2	-1.86	3.098	2.212	2.254	-1.139	2.038	2.236	0.327
SREBF1	0.171	3.49	3.236	1.729	2.278	0.812	3.147	0.292
JUNB	0.161	2.923	3.197	1.552	-0.021	2.39	2.25	2.632
ASPSCR1-TFE3	-0.712	3.015	3.027	2.176	N/A	2.22	1.604	2.357
RUNX3	-2.047	0.893	-3.068	-3.154	-1.543	-0.496	-2.11	-1.789
SMAD2	2.025	-0.003	3.508	2.082	2.211	-0.578	1.711	2.973
miR-1-3p (and other miRNAs w/seed GGAAUGU)	-0.421	-2.949	-3.475	-3.969	N/A	-1.107	-3.161	N/A
phytohemagglutinin	0.053	2.859	0.986	3.218	2.832	-0.299	3.011	1.798
CCN5	-1.689	-1.153	-2.743	-1.343	-2.226	-0.847	-1.9	-3.121
SPI1	-3.529	2.544	-1.093	-0.185	-1.901	3.225	-0.36	-2.097
CHROMR	0.712	2.56	1.876	3.139	2.144	1.835	2.533	0.132
MIR17HG	-2.439	-2.661	-3.642	-3.606	N/A	-0.828	-1.753	N/A
Salmonella enterica serotype abortus equi lipopolysaccharide	-1.938	4.168	0.708	1.97	0.852	1.877	1.422	1.933
E. coli B4 lipopolysaccharide	-2.914	2.989	0.638	0.986	0.165	3.345	3.556	-0.193
cyclic AMP	0.106	2.222	3.483	2.812	0.568	-0.462	2.942	2.182
JAK2	0.285	3.043	2.05	3.251	0.277	0.86	3.416	1.547
pyrrolidine dithiocarbamate	0.791	-2.097	-1.852	-2.36	-0.666	-2.298	-3.482	-1.143
nicotine	1.49	1.19	3.196	1.578	1.83	0.566	2.442	2.332
ETS2	0.082	3.293	2.828	1.897	1.406	1.238	2.975	0.898
Ttc39aos1	-0.722	-3.601	-1.423	-2.796	N/A	-3.055	-2.994	N/A
ciprofibrate	1.04	1.252	2.313	0.975	3.057	0.639	2.853	2.452
SMAD1	1.905	0.784	3.112	2.528	N/A	0.861	2.6	2.78
GFI1	0.493	-4.158	-0.597	-1.62	N/A	-3.738	-2.327	-1.558
D-glucose	-0.095	0.226	3.303	2.657	0.842	-2.266	4.096	1.001
lactic acid	0.672	1.681	4.086	3.556	0.24	0.882	2.014	1.314
leukotriene C4	0.413	3.132	2.282	2.241	0.865	2.064	2.613	0.8
alpha catenin	-0.543	-1.075	-3.325	-2.884	-0.547	-0.023	-2.928	-3.028
CXCL12	0.795	0.761	2.402	1.223	1.95	-1.068	3.207	2.843
NTRK1	-1.6	-0.692	-2.474	-2.274	-1.413	-1.732	-3.791	-0.268
N-[2,2,2-trichloro-1-(2-naphthylamino)ethyl]-2-furamide	-1.155	-3.5	-0.302	-0.577	-3.357	N/A	-3.13	2.111
JUN	-0.365	2.382	3.114	1.432	1.15	2.076	1.119	2.458
let-7a-5p (and other miRNAs w/seed GAGGUAG)	-1.389	0.404	-3.445	-3.463	N/A	1.124	N/A	-4.269
NFKB1	-1.584	3.796	1.455	2.079	-0.498	1.241	1.972	1.417
bicuculline	-0.14	4.03	1.706	0.615	1.704	0.993	2.621	2.229
cytokine	0.174	3.064	2.563	1.665	0.086	1.298	2.874	2.224
tributyrin	-0.308	2.574	1.296	0.84	-0.809	3.132	2.227	2.704
FOXA1	-0.538	-2.19	-2.24	-1.695	-1.904	-0.086	-3.006	-2.225
NF1	-2.828	-0.812	N/A	-1.912	-2.778	0.076	-2.356	-3.118
FN1	-1.859	1.816	1.927	2.41	0.787	1.106	3.187	0.67
TLR9	-2.772	3.881	0.859	1.418	0.33	1.23	2.521	0.727
CD28	-3.466	2.953	-1.639	-0.069	1.33	1.385	1.584	1.3
OGA	-1.964	1.349	-2.635	-1.324	-1.54	1.089	-0.257	-3.567
LIF	0.841	3.583	1.922	0.419	3.391	0.063	3.48	-0.005
NORAD	0.905	0.333	3.162	1.508	2.121	-1.732	1.223	2.704
TNFSF11	-1.22	3.995	2.086	1.261	-0.216	1.637	1.358	1.857
BHLHE40	-4.312	3.633	-0.868	0.845	-1.192	1.217	0.972	-0.519
resiquimod	-3.237	2.464	0.998	0.074	0.935	1.868	3.117	0.814
RARA	-0.196	-2.596	-1.521	-2.464	-0.353	-3.139	-1.623	-1.548
KCNJ2	2.84	N/A	3.357	3.742	N/A	1	2.496	N/A
NCSTN	3.85	0.243	0.863	0.896	2.425	N/A	1.698	3.44
KAT2A	0.466	1.233	2.673	2.496	2.848	0.492	3.207	N/A
USP8-IN-22e	N/A	3	N/A	2.646	N/A	2.828	2.236	2.646
lysophosphatidylcholine	-3.023	2.627	1.844	-0.055	-1.105	1.981	1.464	-1.257
IL17A	-0.877	1.852	3.127	2.394	0.379	-0.548	3.297	0.858
tyrphostin AG490	0.763	-3.811	-1.97	-1.889	-0.906	-1.313	-2.04	-0.636
1,2-dithiole-3-thione	N/A	N/A	N/A	N/A	4.643	-2.44	1.924	4.315
actinomycin D	1.227	-2.134	-2.857	-1.626	0.158	-0.886	-3.679	-0.754
ZFP36	2.154	-3.344	-1.378	-0.792	1.693	-2.286	-1.358	0.259
nitrofurantoin	0.583	-0.512	1.387	0.837	2.82	0.837	3.069	3.105
IL22	-1.719	3.297	2.129	1.586	-2.139	0.691	1.214	0.367
ETV3	N/A	-3.606	N/A	-3.606	N/A	-2.887	-3	N/A
NQO1	1.773	3.238	0.285	-0.511	3.103	1.187	2.304	-0.645
methylprednisolone	1.353	1.172	1.598	0.818	2.585	0.035	3.688	1.794
EBI3	-0.789	2.883	0.288	3.561	N/A	3.065	1.673	0.778
EPHA2	0.278	3.446	2.199	1.014	1.333	1.229	2.515	0.977
PKD1	-1.763	-0.675	-3.123	-2.667	N/A	0.302	-2.129	-2.271
peptidoglycan	-3.433	3.095	0.752	0.576	-1.592	0.519	2.349	-0.613
TP53	0.757	0.436	2.019	2.576	1.362	-0.075	2.06	3.638
DDX3X	2	N/A	N/A	N/A	3.479	N/A	3.307	4.123
IgG	-0.833	-1.101	-2.298	-1.883	-0.889	-1.039	-3.213	-1.639
dalfampridine	-0.351	3.965	1.32	0.336	1.546	0.667	2.557	2.132
CD40LG	-4.218	4.309	-0.429	-0.615	0.811	0.852	1.337	-0.276
trovafloxacin	0.366	3.273	0.447	1.528	0.302	1.964	2.294	2.668
BAPTA-AM	-0.342	-2.228	-3.173	-2.112	-0.311	-0.324	-2.897	-1.415
torin1	N/A	N/A	N/A	N/A	-4.081	1.984	-3.426	-3.308
camptothecin	0.65	3.525	1.078	1.716	0.403	1.532	1.351	2.536
NPC1	0.415	-1.318	-2.32	-0.94	-1.474	-1.368	-3.388	-1.556
IKBKB	-1.341	1.652	2.534	2.535	0.308	0.034	3.433	0.938
CXCR4	0.541	2.345	1.421	3.301	0.43	-0.745	2.386	1.552
carrageenan	-1.145	3.758	1.38	1.016	-0.168	1.608	2.92	0.712
etoposide	-1.592	3.695	1.098	1.179	0.263	1.391	2.124	1.363
MYD88	-3.937	3.194	0.489	1.492	-1.145	0.602	1.734	-0.063
Immunoglobulin	0.589	3.025	-2.942	0.159	2.033	2.145	0.434	1.327
ETV6-RUNX1	3.705	-1.006	2.348	1.434	1.013	0.503	0.571	1.999
miR-17-5p (and other miRNAs w/seed AAAGUGC)	-0.682	-1.267	-2.998	-3.352	N/A	0.104	-2.412	-1.753
dexamethasone	3.156	-0.267	2.274	0.559	1.357	-1.314	0.971	2.633
DAP3	N/A	3.317	N/A	N/A	3.162	N/A	3.317	-2.646
Ro31-8220	-0.109	-2.282	-3.011	-1.632	-0.049	-0.699	-2.671	-1.926
FL3	0.913	-1.718	-1.112	-1.646	-2.383	N/A	-3.171	-1.414
CCN1	-0.38	2.335	2.419	1.71	1.18	-0.38	3.123	0.789
LGALS3	0.198	1.659	1.917	2.789	1.963	-0.254	3.123	0.393
prexasertib	-1.701	3.351	1.378	-0.104	-1.152	1.523	1.921	1.108
Ca2+	-0.072	2.148	2.072	1.394	1.432	-0.411	3.358	1.334
actinonin	N/A	-3.317	N/A	N/A	-3.162	N/A	-2.887	2.828
TLR7	-3.164	2.652	-0.33	0.7	-1.256	1.85	2.178	-0.035
TCF7L2	-0.424	0.966	3.513	1.632	1.764	0.11	2.566	1.157
calcimycin	-0.692	3.799	1.68	0.954	2.075	0.231	1.891	0.741
NfkB-RelA	-0.794	3.261	1.129	1.813	0.491	1.456	2.321	0.792
pCPT-cAMP	1.981	3.55	N/A	N/A	2.96	-0.454	3.109	0
ZBTB10	-0.833	3.016	1.069	2.247	0.183	2.4	1.93	0.349
palbociclib	-0.453	2.656	1.235	0.391	0.803	1.204	3.157	2.117
TLR	-1.765	3.384	-0.47	0.906	-0.979	2.257	1.829	0.367
IL1RN	1.729	-2.858	-1.3	-1.549	0.369	-3.205	-0.816	-0.057
conjugated linoleic acid	2.022	N/A	2.22	2.345	2.17	N/A	N/A	3.101
AR	0.717	1.706	2.425	3.196	1.25	0.718	-0.499	1.28
ibrutinib	0.107	-0.221	0.265	-1.276	-3.708	2.335	-1.424	-2.414
adenosine triphosphate	-1.236	1.82	1.761	1.531	0.624	0.051	3.18	1.508
lysophosphatidic acid	-1.562	1.907	3.239	1.082	-0.262	0.166	2.646	0.727
lipoteichoic acid	-3.659	1.315	-0.288	-0.832	-1.579	-1.151	0.302	-2.437
geldanamycin	-0.812	-2.555	-3.474	-2.74	N/A	-1	-0.816	-0.163
IL12 (family)	-2.311	2.118	-3.221	-0.506	0.864	1.554	0.658	-0.29
RPSA	-0.022	-3.207	-0.246	-1.825	N/A	-2.534	-1.792	-1.825
MYCL	N/A	N/A	N/A	N/A	4.204	N/A	3.52	3.707
STAT5B	0.16	1.755	0.909	-0.446	3.103	0.163	2.488	2.385
ionomycin	-0.252	3.696	0.692	0.61	1.455	1.877	1.67	1.101
GAST	-0.003	1.545	1.44	-0.536	2.025	-0.472	3.194	2.049
ITPR2	-3.031	0.378	-1.599	-0.577	-2.197	0.378	N/A	-3.036
cardiotoxin	-3.657	1.069	0	1.667	-2.357	0	1.155	-1.213
sphingosine-1-phosphate	0.16	0.664	3.236	1.691	0.645	-1.304	1.391	1.853
APH-1	0.737	-0.221	-1.026	-0.786	-2.286	1.311	-3.579	-0.97
H89	3.483	-1.134	-0.664	1.743	1.377	0.892	-0.49	1.103
CGAS	0.301	3.375	N/A	3.071	N/A	2.771	N/A	1.36
RET	-0.315	1.083	2.124	1.689	0.558	-0.616	3.537	0.944
CISH	3.561	N/A	1.387	2.168	1.311	-0.113	N/A	2.309
TRAF6	-1.673	3.416	0.665	1.492	-0.69	N/A	2.323	0.549
thapsigargin	-1.83	3.358	1.534	0.788	2.532	0.435	-0.267	-0.063
FSH	-0.133	3.223	0.999	0.318	0.821	1.61	1.811	1.875
TFE3	-0.687	N/A	N/A	-0.915	2.887	-1.964	3.317	-0.926
bleomycin	-0.664	0.323	2.971	3.175	0.56	-0.106	1.772	1.101
tunicamycin	-2.693	2.317	0.67	0.232	N/A	-0.279	-3.351	1.089
Hbb-b1	-3.602	-2.382	N/A	N/A	0.068	-2.902	N/A	-1.632
Hbb-b2	-3.201	N/A	-0.816	N/A	-2.158	-1	-1	-2.343
MRGPRX3	-3.5	N/A	-1.342	N/A	-3.771	N/A	N/A	-1.89
ITK	-0.344	3.268	0.469	1.303	-0.466	2.72	1.715	0.194
bexarotene	1.078	-1.025	0.935	1.028	3.395	-1.037	1.57	0.388
KLF3	-1.219	-2.921	N/A	N/A	N/A	-2.401	-3.889	N/A
PAF1	-0.971	3.317	-0.093	1.414	0.777	2.333	1.265	0.213
CLCF1	N/A	-1.772	N/A	N/A	-3.637	2.219	-2.359	-0.301
PKM	0.55	-0.416	2.48	3.285	-0.046	N/A	1.072	2.339
imatinib	-0.942	-1.186	N/A	N/A	-2.725	N/A	-3.09	-2.128
1,1-diarylethylene-diammonium derivative	N/A	3.051	N/A	2.714	N/A	2.138	2.111	N/A
ADORA3	-3	N/A	-1.342	-1	N/A	-2	N/A	-2.646
miR-182-5p (and other miRNAs w/seed UUGGCAA)	-1.738	-1.556	N/A	-3.434	N/A	-1.201	-2.03	N/A
SENP3	-0.213	3.293	0.478	2.975	N/A	2.985	N/A	N/A
CTNNB1	-2.025	1.112	3.066	0.466	0.157	-0.832	1.976	-0.234
GCN2iB	0.083	N/A	N/A	N/A	3.208	N/A	2.887	3.642
Wy 40905	-1.278	3.786	1.78	-0.349	N/A	-0.118	1.754	0.698
PPARGC1B	N/A	3.136	N/A	N/A	3.441	N/A	2.818	-0.351
CEBPA	-3.329	0.774	0.672	0.084	-2.156	-0.32	1.079	-1.278
EP300	-1.082	0.676	2.162	0.336	0.354	-1.44	3.103	0.458
OLFM4-RET	-0.333	3	0.707	1.89	0.816	0.378	2.121	0.333
metribolone	0.055	N/A	N/A	N/A	3.977	N/A	1.881	3.632
NFAT5	-3.259	1.538	0.76	0.329	0.99	0.872	1.103	-0.633
ECSIT	-3.061	1.6	-0.921	-1.543	-2.012	0.311	N/A	N/A
ETV6	N/A	-3.13	N/A	-3.564	N/A	-2.714	N/A	N/A
MAP3K8	-2.044	3.004	0.082	0.794	-0.129	0.901	2.284	0.08
NOG	-1.026	-1.066	-3.138	-1.803	N/A	-0.475	N/A	-1.746
SRSF1	N/A	0.853	0.543	N/A	3.207	N/A	1.667	2.964
PLX5622	2.563	-0.7	0.496	0.183	0.926	-0.74	-0.18	3.388
MAPK14	-1.87	1.352	1.579	0.291	-0.347	0.18	3.033	0.411
NOTCH2	-0.303	-2.628	0.054	-1.287	-0.284	-3.392	-0.512	0.506
okadaic acid	-0.437	3.047	0.294	-0.728	1.57	-0.089	2.47	-0.251
Pam3-Cys	-3.04	1.467	0.043	0.335	-0.886	N/A	1.309	-1.699
TCF4	-0.694	-2.183	-0.459	-0.736	-0.264	-0.758	-3.086	-0.557
LONP1	N/A	2.887	N/A	N/A	1.006	N/A	1.387	-3.302
STAG2	N/A	-2.819	N/A	-3.15	N/A	-2.538	N/A	N/A
NOTCH	0.502	-1.551	-1.28	-0.691	0.149	-3.11	0.876	0.331
MTOR	-3.159	-0.067	-0.257	-0.037	1.209	-1.633	1.283	-0.719
cocaine	-1.146	3.119	0.251	0.54	-0.631	-0.678	1.477	0.421
cuprizone	-3.806	0.349	-0.595	0.426	0.287	0.547	1.706	-0.302
acetaminophen	-0.701	0.555	0.641	0.991	0.297	-0.031	3.211	1.472
ST8SIA1	3.116	N/A	N/A	N/A	1.969	N/A	N/A	2.789
IZUMO1R	3.133	N/A	N/A	N/A	2.438	N/A	N/A	2.224
IL33	-3.353	0.662	-0.384	-0.415	-1.498	0.686	-0.243	-0.421
CpG ODN 1826	-3.511	N/A	-1.176	0.478	0.086	N/A	0.318	-1.987
TLR7/8	-3.201	1.667	-0.378	-0.632	-1.265	0.333	0	N/A
bisphenol A	-0.581	3.17	-0.061	1.02	0.271	1.134	-1.026	-0.211
AHR	-0.03	3.183	0.018	-0.484	0.879	1.1	1.588	-0.173
fluticasone propionate	-0.042	-1.098	1.691	-0.151	0.013	-3.89	-0.36	-0.203
JAG2	3.228	N/A	N/A	N/A	2.377	N/A	N/A	1.276
CASP4	-3.63	N/A	-0.342	-0.053	-2.687	0.152	N/A	N/A
CAB39L	N/A	N/A	N/A	N/A	3.606	N/A	N/A	3.153
26S proteasome	0.252	-0.392	-1.327	-0.927	N/A	-3.038	0.198	-0.577
BCL6	1.283	-3.567	0.32	-0.259	N/A	-0.713	-0.468	-0.049
5-methyltetrahydrofolic acid	N/A	N/A	N/A	N/A	3.464	N/A	N/A	3.162
TEAD1	N/A	N/A	N/A	N/A	4.154	-1.763	N/A	N/A
TRAPPC1	N/A	N/A	N/A	N/A	1.5	N/A	-3.897	0.168
GLB1	3	N/A	N/A	N/A	N/A	N/A	N/A	2.449
HBA1/HBA2	N/A	N/A	N/A	N/A	3.162	-2.236	N/A	N/A
GSKJ4	N/A	N/A	N/A	N/A	-3.154	N/A	-2.138	N/A
ZHX2	N/A	N/A	N/A	N/A	-3.264	N/A	N/A	-1.97
miR-9-5p (and other miRNAs w/seed CUUUGGU)	N/A	N/A	N/A	N/A	-3.047	N/A	N/A	-2.148
EIF2AK3	N/A	3.547	N/A	N/A	N/A	0.697	-0.937	N/A
ERN1	0.797	N/A	N/A	N/A	N/A	N/A	-3.048	1.297
DYRK1B	N/A	N/A	N/A	N/A	-3.422	1.714	N/A	N/A
tazemetostat	N/A	N/A	N/A	-3.092	N/A	-0.15	-1.887	N/A
interferon alfacon-1	N/A	N/A	0	-0.378	-3	N/A	N/A	-1.667
XBP1	N/A	N/A	N/A	N/A	N/A	N/A	-3.033	1.989
GABARAPL1	-3.162	N/A	N/A	N/A	N/A	-0.378	N/A	-1.134
alefacept	-0.378	N/A	3.031	0.333	N/A	N/A	N/A	-0.816
ELL2	N/A	N/A	N/A	N/A	N/A	N/A	-4.082	N/A
GABARAP	-3	N/A	N/A	N/A	N/A	N/A	N/A	-0.816
GABARAPL2	-3	N/A	N/A	N/A	N/A	N/A	N/A	-0.816
ceapin-A7	N/A	N/A	N/A	N/A	N/A	N/A	3.148	N/A

## Sheet: Sheet1
© 2000-2024 QIAGEN. All rights reserved.
Upstream Regulators	100- aortic aneurysm [ascending aorta] NA 22082	106- aortic aneurysm [ascending aorta] NA 22088	104- aortic aneurysm [ascending aorta] NA 22086	101- aortic aneurysm [ascending aorta] NA 22083	103- aortic aneurysm [ascending aorta] NA 22085	102- aortic aneurysm [ascending aorta] NA 22084	105- aortic aneurysm [ascending aorta] NA 22087	107- aortic aneurysm [ascending aorta] NA 22089
VEGF	2.387	5.882	6.281	5.542	3.375	2.693	5.442	4.195
IFNG	-2.972	7.312	3.158	4.319	2.26	2.927	5.099	1.738
IFNA2	1.596	4.796	2.983	5.179	3.517	2.928	3.456	3.724
IKZF1	-2.008	-3.259	-4.45	-4.849	-4.506	-2.333	-3.313	-3.277
sirolimus	-0.424	-1.719	-2.444	-2.139	-7.641	-0.101	-6.764	-6.624
aspirin	-1.652	-4.051	-3.836	-3.75	-3.334	-4.175	-3.354	-3.416
OSM	0.571	5.624	5.026	4.486	1.115	2.843	4.934	2.794
LH	0.62	3.669	2.569	0.736	5.889	0.755	6.407	6.559
TREX1	-1.741	-3.955	-2.915	-3.94	-3.591	-3.32	-3.942	-3.422
lipopolysaccharide	-4.59	7.441	2.691	3.688	1.289	2.296	2.474	2.059
poly rI:rC-RNA	-3.54	7.262	1.611	3.159	0.424	3.992	4.71	1.751
triptolide	-1.455	-4.283	-4.525	-3.032	-2.497	-3.284	-3.092	-3.861
IL27	-0.686	6.077	1.793	4.972	2.916	4.481	3.479	1.401
RNASEH2B	-1.648	-4.257	-2.867	-3.824	-2.123	-3.597	-3.969	-3.434
lenalidomide	1.939	3.81	3.796	3.758	3.41	3.407	2.724	2.749
MRTFB	2.882	-1.572	4.511	4.061	3.439	-1.542	3.938	3.583
RRAS2	1.183	4.111	4.439	4.218	1.671	2.466	4.271	3.138
HGF	0.742	5.42	4.694	3.482	2.037	2.371	4.328	2.416
ELK1	2.679	4.441	3.659	2.679	2.562	2.527	3.617	3.243
TGFB1	0.749	0.394	5.569	4.355	3.829	-1.001	4.921	3.787
VEGFA	2.072	2.972	3.978	3.514	3.202	1.141	3.976	3.722
HOXA3	3.811	2.333	3.464	3.464	3.405	1.667	3	3.398
interferon alpha	0.027	4.793	1.775	4.331	2.237	3.353	3.404	4.158
IRF1	1.442	4.689	2.794	3.69	1.821	3.561	3.437	2.439
IRF3	1.687	4.171	2.328	4.815	3.206	2.949	2.554	2.039
KDM5B	-3.223	-1.39	-3.713	-3.387	-3.41	-1.125	-3.639	-3.731
zeaxanthin dipalmitate	-2.041	-3.657	-2.921	-3.411	-3.273	0.756	-4.082	-3.4
beta-estradiol	0.218	1.821	3.344	3.18	4.427	-0.141	4.523	5.854
IgE	-1.203	5.326	2.619	2.922	1.764	3.73	4.22	1.698
SOX4	2.265	2.872	2.683	4.359	4.557	1.201	3.038	2.49
RC3H1	-2.137	-3.162	-2.673	-3.308	-3.5	-1.976	-3.308	-3.148
AGT	0.475	0.363	5.561	4.136	3.294	-1.266	4.866	3.162
EDN1	1.495	2.401	4.906	2.773	2.627	1.049	3.941	3.849
8-bromo-cAMP	0.697	4.25	4.357	2.653	2.627	1.525	3.565	3.367
IL4	-1.049	4.507	3.371	3.451	2.733	2.193	2.502	3.007
GDF2	1.141	3.347	3.293	2.663	3.453	1.819	3.443	3.611
IFNAR1	0.992	3.746	2.666	3.161	3.07	2.888	3.077	3.137
ESRRA	2.149	2.855	4.183	4.483	2.84	0.114	3.588	2.502
HMG20A	2.584	0.591	4.6	3.327	3.441	0.058	3.71	4.202
IFITM3	-1.271	-3.418	-3.414	-3.702	-2.231	-3.008	-3.004	-2.295
TNF	-3.35	5.937	2.673	2.455	-1.027	1.652	3.386	1.86
SORL1	2.499	1.044	3.535	4.221	3.116	-1.226	3.256	3.414
MYC	-0.103	2.375	-0.101	0.294	8.137	-0.773	4.68	5.837
NRG1	2.055	2.232	4.779	3.653	1.118	0.907	4.755	2.704
SOX7	2.84	1.941	3.606	3.357	1.89	2.138	2.828	3.464
STAT3	-0.028	4.268	4.531	3.365	2.266	0.11	4.719	2.718
MYCN	-0.654	1.898	-2.278	-1.496	6.151	0.088	4.473	4.704
NFkB (complex)	-2.185	4.796	2.491	3.486	0.253	2.171	4.467	1.845
CIITA	-1.891	3.818	2.363	3.141	2.805	3.818	2.681	-1.026
G protein alpha i	1.481	3.018	2.982	3.837	2.496	0.74	3.889	3
F2R	2.002	1.961	4.395	2.828	2.004	0.641	3.919	3.596
CG	-0.217	4.156	4.67	3.052	2.708	0.156	4.076	2.294
TYK2	1.926	4.036	0.661	3.547	2.875	3.654	2.436	2.194
vidutolimod	-0.663	4.382	1.661	3.656	1.8	3.402	3.674	2.085
tetradecanoylphorbol acetate	-3.182	6.062	2.532	1.86	0.504	2.383	3.38	1.325
mir-142 (includes others)	-2.854	-2.283	-3.136	-2.625	-2.871	-1.725	-2.415	-3.255
NONO	1.446	3.579	2.051	3.937	2.759	2.615	2.199	2.546
U0126	0.942	-4.456	-3.194	-3.227	-1.316	-2.166	-3.881	-1.891
SP600125	-0.713	-3.135	-4.301	-3.235	-1.938	-0.787	-3.692	-3.25
phenylbutazone	1	0.784	3.414	2.801	3.82	1.869	4.07	3.119
ERG	1.981	1.64	3.603	2.948	2.938	1.246	3.116	3.293
LY294002	1.337	-4.083	-2.78	-2.839	-1.574	-1.357	-4.035	-2.705
IL1A	-1.137	4.314	2.907	2.703	0.186	2.018	4.873	2.532
COL18A1	-1.232	-3.233	-3.781	-2.88	-2.467	-0.919	-3.459	-2.659
GLI1	-2.442	-2.944	-2.472	-2.724	-3.204	-1.871	-2.672	-2.266
MRTFA	2.609	-1.196	3.371	3.226	2.281	-1.591	2.878	3.437
IKZF3	-1.843	-2.112	-3.195	-3.459	-3.311	-2.13	-1.647	-2.857
STAT1	-0.643	4.902	1.076	3.694	1.406	3.172	3.906	1.651
molybdenum disulfide	-4.082	3.307	-2.294	-2.357	-1.732	3.479	N/A	-3.13
PD98059	1.661	-4.274	-2.754	-2.454	-1.664	-1.197	-4.437	-1.782
FOXC1	1.555	2.263	2.289	3.651	1.889	3	3.273	2.273
IRGM	0.419	-4.314	-1.534	-3.266	-1.49	-3.959	-2.65	-2.504
SRF	2.997	-0.027	3.31	3.526	2.668	-1.115	3.17	3.241
F2	0.125	3.056	4.75	2.634	0.719	0.63	4.262	3.783
medroxyprogesterone acetate	1.319	2.687	3.341	2.76	2.772	0.999	2.677	3.337
triamterene	0.129	1.452	3.606	2.439	3.734	1.769	3.713	3
TGF beta	2.575	0.277	4.289	2.98	2.642	-1.258	2.249	3.572
epigallocatechin-gallate	-2.055	-2.202	-2.446	-4.205	-1.005	-2.178	-3.312	-2.433
EWSR1-FLI1	-2.919	0.644	-3.746	-3.382	-2.616	0.792	-3.22	-2.477
IL6	-0.803	4.334	3.81	3.025	1.165	0.941	3.266	2.407
STIM1	1.565	3.201	2.047	2.689	3.046	1.069	3.145	2.862
KLF6	-3.306	4.113	2.047	1.871	-0.689	2.549	3.063	1.961
miR-199a-5p (and other miRNAs w/seed CCAGUGU)	-2.355	-1.132	-2.688	-3.359	-2.817	-0.2	-3.632	-3.378
RETN	1.32	2.819	3.487	3.354	2.429	0.744	3.093	2.313
JAK1	1.08	3.892	2.764	3.762	N/A	3.258	3.142	1.596
IL13	0.659	2.559	3.063	3.865	1.42	1.902	2.559	3.373
tretinoin	-1.104	4.891	3.09	4.258	-0.014	2.626	2.903	0.397
hydrogen peroxide	-0.291	2.076	3.309	2.059	3.493	-0.572	3.515	3.936
miR-30c-5p (and other miRNAs w/seed GUAAACA)	-2.864	-1.577	-4.258	-4.156	N/A	-0.621	-2.744	-2.964
thioacetamide	-0.008	1.403	3.654	3.21	3.167	1.532	2.992	3.183
IFNAR	0.331	4.475	1.148	3.096	2.115	2.949	3.342	1.68
FLI1	2.737	1.969	1.33	2.575	3.446	0.75	3.145	3.074
RNF187	-1.852	-3.299	-1.166	-2.879	-2.53	-2.309	-2.242	-2.709
5-fluorouracil	-2.451	0.889	N/A	0.618	-5.95	N/A	-4.853	-4.094
SRC (family)	1.75	2.663	3.522	2.674	1.289	2.087	2.393	2.375
salmonella minnesota R595 lipopolysaccharides	-3.326	4.95	1.822	3.124	0.121	1.475	3.693	-0.198
vancomycin	0.602	1.716	2.369	1.236	2.692	2.837	3.653	3.484
EIF2AK2	0.653	3.91	2.847	2.537	1.44	1.26	3.604	2.316
miR-124-3p (and other miRNAs w/seed AAGGCAC)	-2.552	-2.753	-4.686	-4.487	N/A	N/A	-4.087	N/A
losartan potassium	-1.798	-1.408	-3.667	-2.895	-3.193	0.295	-3.112	-2.191
CITED2	3.478	-4.843	-1.091	-1.456	1.433	-3.921	-1.697	0.596
lysophosphatidylinositol	-0.471	3.162	3.606	3.207	1.387	2.121	2.887	1.667
CST5	-2.294	N/A	-2.497	-2.667	-2.944	-2.268	-2.693	-3.145
FLCN	-0.145	-3.291	-2.312	-1.627	-4.353	-1.72	-4.246	-0.771
estradiol-17beta-benzoate	1	2.858	2	1.389	2.857	2.041	3.578	2.734
allopurinol	1.165	0.582	2.864	2.154	4.146	1.187	3.444	2.885
TLR3	-2.21	3.992	1.902	2.421	0.801	1.526	4.243	1.327
RELA	-2.937	5.075	1.516	2.367	-0.095	2.255	2.943	1.149
E. coli B5 lipopolysaccharide	-1.8	5.078	0.846	2.468	-0.526	3.021	2.907	1.636
TCR (complex)	-1.177	4.094	-0.444	1.955	3.842	1.077	3.036	2.655
IL2	-2.02	4.688	0.745	2.334	2.59	3.928	1.153	0.817
CEBPB	0.135	2.113	4.121	3.655	2.525	0.827	2.524	2.371
fenamic acid	0.126	1.048	3.236	2.041	4.027	1.506	3.305	2.909
FGFR1	2.32	-0.488	3.727	1.597	1.485	-0.786	3.523	4.261
aldesleukin	1.868	1.814	2.662	3.236	1.331	2.401	2.195	2.671
TLR4	-1.487	3.441	1.217	2.806	1.302	2.874	2.918	2.027
leukotriene D4	-0.273	4.307	2.273	2.86	1.948	1.049	4.337	1.015
NOSTRIN	-2.057	-1.944	-3.002	-2.006	-1.867	-1.306	-2.764	-3.104
ADRB	-2.097	-1.842	-2.543	-3.391	-2.544	-2.834	-0.081	-2.629
MKNK1	1.789	-0.077	3.13	2.668	3.154	-0.636	3.638	2.828
IL1B	-3.274	5.096	2.235	1.203	-0.185	1.084	3.697	1.1
FGF2	1.042	2.742	3.563	2.575	1.91	0.069	3.482	2.47
SP1	0.47	0.914	3.614	2.724	1.66	1.016	3.658	3.763
lomustine	-0.073	1.187	2.998	1.581	3.771	2.025	3.411	2.714
CAV1	2.664	1.234	3.315	2.314	1.957	0.724	2.572	2.979
SB203580	2.286	-2.178	-3.404	-2.888	-1.021	0.083	-4.054	-1.723
STING1	-1.927	4.104	0.64	2.361	0.659	3.482	3.358	0.998
HAVCR1	1.535	3.011	2.5	2.273	1.78	1.527	2.354	2.515
mir-802	-2.043	-0.354	-3.176	-3.9	N/A	-0.507	-3.837	-3.669
IL1	-0.773	4.388	2.678	1.96	0.179	1.945	4.013	1.494
puromycin aminonucleoside	0.195	1.261	3.585	2.511	3.429	1.518	3.076	1.843
nitrofen	-1.706	-1.706	-3.148	-2.538	-2.985	N/A	-2.985	-2.345
S1PR4	1.667	1.508	3.162	3.162	2.828	-0.258	2.333	2.449
PRL	-0.701	0.534	3.457	3.384	2.635	0.557	3.74	2.33
CD3 (complex)	-1.678	3.456	-0.8	1.351	3.557	1.992	2.329	2.167
NPM1	0.805	1.48	4.849	2.638	1.347	-0.434	2.858	2.892
ADAM17	0.269	1.248	3.328	3.073	2.271	1.854	3.193	2.019
RAF1	-0.4	3.207	2.658	1.449	2.598	1.066	3.181	2.67
TGM2	-2.43	4.664	1.23	3.107	-1.067	2.496	1.802	-0.424
RC3H2	-1.571	-1.778	-2.885	-3.13	-2.137	-0.566	-2.343	-2.795
PEAR1	-2.309	3.153	-2.714	-2.714	N/A	2.828	-1.134	-2.333
SETD2	-1.508	-1.043	-3.464	-2.714	-2.646	-1.043	-2.111	-2.646
DDX5	3.18	-1.664	-0.359	-1.277	3.803	-2.884	1.041	2.963
PDGF-BB	-0.875	4.551	3.909	1.576	0.111	0.706	3.861	1.563
RETNLB	1.523	0.431	2.683	4.088	2.309	-0.862	2.538	2.713
CSF2	-3.114	5.248	1.959	0.801	-0.106	3.071	2.269	0.54
GABA	N/A	N/A	N/A	N/A	-5.908	N/A	-4.928	-6.225
ACOX1	-0.762	-1.723	-3.583	-1.723	-2.846	-1.053	-2.737	-2.584
IL5	-2.207	3.529	1.839	2.519	1.346	2.732	-0.99	1.814
IFNL1	N/A	3.904	N/A	4.159	N/A	3.077	3.107	2.726
TNF (family)	-1.52	3.964	2.204	2.405	0.693	2.435	2.551	1.123
RIPK2	-1.193	3.825	1.845	2.864	0.012	3.318	2.291	1.541
ERK	-1.283	2.198	2.86	2.728	1.122	-0.77	4.113	1.801
EGF	-1.295	3.823	3.141	2.562	0.564	-0.131	3.048	2.216
TEAD	2.723	-3.575	-0.38	-1.876	-1.228	-2.998	-1.3	2.655
STAT1/3/5 dimer	1.706	2.538	2.813	2.138	1.912	0.113	3.148	2.345
melatonin	-1.209	-3.376	-2.631	-2.478	-1.253	-1.819	-2.371	-1.553
BMPR2	1.639	N/A	2.823	2.463	2.577	1.14	2.961	3.037
Brd4	1.604	1.107	3.742	2.309	1.796	-0.714	2.309	3.051
CX3CR1	2.615	3.086	2.254	2.959	N/A	2.354	3.336	N/A
gentamicin	1.165	2.471	1.255	1.971	2.433	1.802	3.217	2.276
hexachlorobenzene	-0.221	0.211	3.357	2.138	3.011	1.923	3.308	2.385
BMP4	1.088	1.588	2.89	2.432	1.602	1.001	3.237	2.708
EPO	2.155	1.986	2.714	3.026	1.962	-0.118	2.595	1.958
HDL	-0.796	-2.182	-2.693	-3.163	-1.481	-1.401	-2.722	-2.062
PIWIL4	-0.174	4.596	1.976	1.219	1.826	1.4	3.182	2.117
collagenase	-0.452	3.208	2.523	3.208	1.463	1.155	3.45	1.014
TICAM1	-1.767	4.21	1.779	2.752	0.617	1.57	2.66	1.087
TEAD2	2.53	-1.069	3	3	2.646	-1.291	2.828	N/A
SSTR2	-0.549	-1.817	-3.089	-2.898	-2.878	-0.065	-2.878	-2.132
GATA2-AS1	-2.728	-1.539	-1.929	-2.137	-1.342	-3.148	-1.342	-2.138
isoproterenol	0.352	2.683	2.626	0.616	2.819	0.87	3.303	2.976
LAMA4	-1.508	-1.384	-3.53	-2.36	-1.949	-0.527	-2.53	-2.445
LEP	-0.181	2.939	3.593	1.842	2.786	0.365	3.828	0.691
IRF7	0.057	5.02	1.1	3.849	N/A	3.287	2.908	N/A
NGF	0.316	2.505	2.147	2.535	2.006	1.318	3.58	1.717
SAFB	-0.277	-2.692	-2.5	-3.357	-0.832	-2.673	-3	-0.775
p38 MAPK	-1.785	2.541	3.05	2.285	0.23	-0.652	3.406	2.14
2-bromoethylamine	-0.517	0.074	3.499	1.941	3.357	1.107	3.308	2.261
ELAC2	2.409	3.715	N/A	0.671	3.162	N/A	3.715	-2.389
gentamicin C	-0.471	0.286	3	1.648	3.5	1.462	3.144	2.548
NFE2L2	-0.24	-0.689	2.829	0.626	4.434	-2.552	1.407	3.262
APLN	1.607	3.071	1.836	1.843	1.973	2.53	1.559	1.607
cisplatin	0.588	0.909	2.997	1.322	2.627	-0.383	3.198	3.996
decitabine	0.754	1.563	3.498	1.187	2.1	0.348	2.99	3.567
ALOX5	1.285	3.254	2.273	2.636	0.702	1.015	2.502	2.279
MEK	1.46	2.675	2.253	1.851	1.395	0.524	2.614	3.148
TSC2	0.826	0.101	-3.858	-1.651	-3.614	0.189	-2.758	-2.896
JAK1/2	0.333	2.53	1.667	2.887	2.646	2.333	3.162	0.333
RCN3	2.728	N/A	N/A	N/A	4.403	N/A	4.434	4.325
GNAQ	1.026	1.803	2.883	2.275	1.718	0.481	3.117	2.583
STAT4	-0.597	3.571	1.599	2.588	2.389	0.828	2.384	1.902
MAPK7	-0.241	2.98	3.124	2.319	1.138	0.913	2.792	2.336
KRAS	-3.361	-0.67	-2.273	-2.857	-1.679	-0.397	-2.534	-2.013
TEAD3	2.53	-0.775	3	3	2.646	-1	2.828	N/A
Z-LLL-CHO	1.184	1.475	1.595	1.995	4.048	0.525	2.155	2.795
mtRNase P	2.236	3.606	N/A	0.447	3.162	N/A	3.606	-2.646
BRD4	2.208	0.851	2.181	2.922	2.256	-0.479	1.566	3.207
IFN beta	0.116	4.132	1.651	2.71	2.071	1.781	1.912	1.254
NSUN6	1.5	0	3.771	3.207	2.121	0.577	2.828	1.604
SMAD3	0.626	-0.264	3.148	2.035	2.712	-2.875	1.065	2.843
forskolin	-2.106	4.018	1.864	-0.568	2.157	-0.565	2.314	1.971
mir-8 (includes others)	-0.948	-2.168	-3.45	-3.54	N/A	-0.562	-2.843	-2.031
phenacetin	0.653	0.535	2.514	1.772	2.891	1.604	3.011	2.514
DNMT3A	-1.937	-1.869	-2.465	-1.732	-2.353	-0.122	-1.746	-3.266
CHUK	-1.017	2.259	3.548	3.51	0.166	0.452	3.551	0.968
SMARCA4	0.127	2.009	3.596	3.209	1.563	-0.055	2.426	2.448
ETV7	-0.333	-3.3	-1.466	-2.345	-0.632	-2.43	-3.145	-1.708
IRF2BP2	3.156	-1.89	2.241	-0.853	2.5	-1.667	0.905	2.147
KMT2A	2.883	2.614	2.883	3.206	N/A	0.829	N/A	2.902
5-O-mycolyl-beta-araf-(1->2)-5-O-mycolyl-alpha-araf-(1->1')-glycerol	-3.253	3.753	1.517	1.351	-1.225	2.052	2.052	-0.093
SYVN1	0.462	1.382	2.911	2.175	2.593	-0.06	2.527	3.162
YAP1	1.479	-0.395	2.713	2.304	2.564	0.054	1.957	3.792
HMGB1	-1.497	3.063	2.368	2.922	0.288	2.01	3.037	0.07
dimethyl n-oxalyl-glycine	0.202	3.046	3.267	3.021	N/A	1.143	1.907	2.613
HNF4G	-2.828	-0.707	-3	-3	N/A	-0.378	-2.449	-2.828
CCL5	-3.036	2.124	1.145	2.215	-0.769	2.051	2.649	-1.2
SN-011	-0.114	-4.217	N/A	-3.628	-0.868	-2.309	-2.885	-1.152
NOD2	-1.86	3.098	2.212	2.254	-1.139	2.038	2.236	0.327
SREBF1	0.171	3.49	3.236	1.729	2.278	0.812	3.147	0.292
JUNB	0.161	2.923	3.197	1.552	-0.021	2.39	2.25	2.632
ASPSCR1-TFE3	-0.712	3.015	3.027	2.176	N/A	2.22	1.604	2.357
RUNX3	-2.047	0.893	-3.068	-3.154	-1.543	-0.496	-2.11	-1.789
SMAD2	2.025	-0.003	3.508	2.082	2.211	-0.578	1.711	2.973
miR-1-3p (and other miRNAs w/seed GGAAUGU)	-0.421	-2.949	-3.475	-3.969	N/A	-1.107	-3.161	N/A
phytohemagglutinin	0.053	2.859	0.986	3.218	2.832	-0.299	3.011	1.798
CCN5	-1.689	-1.153	-2.743	-1.343	-2.226	-0.847	-1.9	-3.121
SPI1	-3.529	2.544	-1.093	-0.185	-1.901	3.225	-0.36	-2.097
CHROMR	0.712	2.56	1.876	3.139	2.144	1.835	2.533	0.132
MIR17HG	-2.439	-2.661	-3.642	-3.606	N/A	-0.828	-1.753	N/A
Salmonella enterica serotype abortus equi lipopolysaccharide	-1.938	4.168	0.708	1.97	0.852	1.877	1.422	1.933
E. coli B4 lipopolysaccharide	-2.914	2.989	0.638	0.986	0.165	3.345	3.556	-0.193
cyclic AMP	0.106	2.222	3.483	2.812	0.568	-0.462	2.942	2.182
JAK2	0.285	3.043	2.05	3.251	0.277	0.86	3.416	1.547
pyrrolidine dithiocarbamate	0.791	-2.097	-1.852	-2.36	-0.666	-2.298	-3.482	-1.143
nicotine	1.49	1.19	3.196	1.578	1.83	0.566	2.442	2.332
ETS2	0.082	3.293	2.828	1.897	1.406	1.238	2.975	0.898
Ttc39aos1	-0.722	-3.601	-1.423	-2.796	N/A	-3.055	-2.994	N/A
ciprofibrate	1.04	1.252	2.313	0.975	3.057	0.639	2.853	2.452
SMAD1	1.905	0.784	3.112	2.528	N/A	0.861	2.6	2.78
GFI1	0.493	-4.158	-0.597	-1.62	N/A	-3.738	-2.327	-1.558
D-glucose	-0.095	0.226	3.303	2.657	0.842	-2.266	4.096	1.001
lactic acid	0.672	1.681	4.086	3.556	0.24	0.882	2.014	1.314
leukotriene C4	0.413	3.132	2.282	2.241	0.865	2.064	2.613	0.8
alpha catenin	-0.543	-1.075	-3.325	-2.884	-0.547	-0.023	-2.928	-3.028
CXCL12	0.795	0.761	2.402	1.223	1.95	-1.068	3.207	2.843
NTRK1	-1.6	-0.692	-2.474	-2.274	-1.413	-1.732	-3.791	-0.268
N-[2,2,2-trichloro-1-(2-naphthylamino)ethyl]-2-furamide	-1.155	-3.5	-0.302	-0.577	-3.357	N/A	-3.13	2.111
JUN	-0.365	2.382	3.114	1.432	1.15	2.076	1.119	2.458
let-7a-5p (and other miRNAs w/seed GAGGUAG)	-1.389	0.404	-3.445	-3.463	N/A	1.124	N/A	-4.269
NFKB1	-1.584	3.796	1.455	2.079	-0.498	1.241	1.972	1.417
bicuculline	-0.14	4.03	1.706	0.615	1.704	0.993	2.621	2.229
cytokine	0.174	3.064	2.563	1.665	0.086	1.298	2.874	2.224
tributyrin	-0.308	2.574	1.296	0.84	-0.809	3.132	2.227	2.704
FOXA1	-0.538	-2.19	-2.24	-1.695	-1.904	-0.086	-3.006	-2.225
NF1	-2.828	-0.812	N/A	-1.912	-2.778	0.076	-2.356	-3.118
FN1	-1.859	1.816	1.927	2.41	0.787	1.106	3.187	0.67
TLR9	-2.772	3.881	0.859	1.418	0.33	1.23	2.521	0.727
CD28	-3.466	2.953	-1.639	-0.069	1.33	1.385	1.584	1.3
OGA	-1.964	1.349	-2.635	-1.324	-1.54	1.089	-0.257	-3.567
LIF	0.841	3.583	1.922	0.419	3.391	0.063	3.48	-0.005
NORAD	0.905	0.333	3.162	1.508	2.121	-1.732	1.223	2.704
TNFSF11	-1.22	3.995	2.086	1.261	-0.216	1.637	1.358	1.857
BHLHE40	-4.312	3.633	-0.868	0.845	-1.192	1.217	0.972	-0.519
resiquimod	-3.237	2.464	0.998	0.074	0.935	1.868	3.117	0.814
RARA	-0.196	-2.596	-1.521	-2.464	-0.353	-3.139	-1.623	-1.548
KCNJ2	2.84	N/A	3.357	3.742	N/A	1	2.496	N/A
NCSTN	3.85	0.243	0.863	0.896	2.425	N/A	1.698	3.44
KAT2A	0.466	1.233	2.673	2.496	2.848	0.492	3.207	N/A
USP8-IN-22e	N/A	3	N/A	2.646	N/A	2.828	2.236	2.646
lysophosphatidylcholine	-3.023	2.627	1.844	-0.055	-1.105	1.981	1.464	-1.257
IL17A	-0.877	1.852	3.127	2.394	0.379	-0.548	3.297	0.858
tyrphostin AG490	0.763	-3.811	-1.97	-1.889	-0.906	-1.313	-2.04	-0.636
1,2-dithiole-3-thione	N/A	N/A	N/A	N/A	4.643	-2.44	1.924	4.315
actinomycin D	1.227	-2.134	-2.857	-1.626	0.158	-0.886	-3.679	-0.754
ZFP36	2.154	-3.344	-1.378	-0.792	1.693	-2.286	-1.358	0.259
nitrofurantoin	0.583	-0.512	1.387	0.837	2.82	0.837	3.069	3.105
IL22	-1.719	3.297	2.129	1.586	-2.139	0.691	1.214	0.367
ETV3	N/A	-3.606	N/A	-3.606	N/A	-2.887	-3	N/A
NQO1	1.773	3.238	0.285	-0.511	3.103	1.187	2.304	-0.645
methylprednisolone	1.353	1.172	1.598	0.818	2.585	0.035	3.688	1.794
EBI3	-0.789	2.883	0.288	3.561	N/A	3.065	1.673	0.778
EPHA2	0.278	3.446	2.199	1.014	1.333	1.229	2.515	0.977
PKD1	-1.763	-0.675	-3.123	-2.667	N/A	0.302	-2.129	-2.271
peptidoglycan	-3.433	3.095	0.752	0.576	-1.592	0.519	2.349	-0.613
TP53	0.757	0.436	2.019	2.576	1.362	-0.075	2.06	3.638
DDX3X	2	N/A	N/A	N/A	3.479	N/A	3.307	4.123
IgG	-0.833	-1.101	-2.298	-1.883	-0.889	-1.039	-3.213	-1.639
dalfampridine	-0.351	3.965	1.32	0.336	1.546	0.667	2.557	2.132
CD40LG	-4.218	4.309	-0.429	-0.615	0.811	0.852	1.337	-0.276
trovafloxacin	0.366	3.273	0.447	1.528	0.302	1.964	2.294	2.668
BAPTA-AM	-0.342	-2.228	-3.173	-2.112	-0.311	-0.324	-2.897	-1.415
torin1	N/A	N/A	N/A	N/A	-4.081	1.984	-3.426	-3.308
camptothecin	0.65	3.525	1.078	1.716	0.403	1.532	1.351	2.536
NPC1	0.415	-1.318	-2.32	-0.94	-1.474	-1.368	-3.388	-1.556
IKBKB	-1.341	1.652	2.534	2.535	0.308	0.034	3.433	0.938
CXCR4	0.541	2.345	1.421	3.301	0.43	-0.745	2.386	1.552
carrageenan	-1.145	3.758	1.38	1.016	-0.168	1.608	2.92	0.712
etoposide	-1.592	3.695	1.098	1.179	0.263	1.391	2.124	1.363
MYD88	-3.937	3.194	0.489	1.492	-1.145	0.602	1.734	-0.063
Immunoglobulin	0.589	3.025	-2.942	0.159	2.033	2.145	0.434	1.327
ETV6-RUNX1	3.705	-1.006	2.348	1.434	1.013	0.503	0.571	1.999
miR-17-5p (and other miRNAs w/seed AAAGUGC)	-0.682	-1.267	-2.998	-3.352	N/A	0.104	-2.412	-1.753
dexamethasone	3.156	-0.267	2.274	0.559	1.357	-1.314	0.971	2.633
DAP3	N/A	3.317	N/A	N/A	3.162	N/A	3.317	-2.646
Ro31-8220	-0.109	-2.282	-3.011	-1.632	-0.049	-0.699	-2.671	-1.926
FL3	0.913	-1.718	-1.112	-1.646	-2.383	N/A	-3.171	-1.414
CCN1	-0.38	2.335	2.419	1.71	1.18	-0.38	3.123	0.789
LGALS3	0.198	1.659	1.917	2.789	1.963	-0.254	3.123	0.393
prexasertib	-1.701	3.351	1.378	-0.104	-1.152	1.523	1.921	1.108
Ca2+	-0.072	2.148	2.072	1.394	1.432	-0.411	3.358	1.334
actinonin	N/A	-3.317	N/A	N/A	-3.162	N/A	-2.887	2.828
TLR7	-3.164	2.652	-0.33	0.7	-1.256	1.85	2.178	-0.035
TCF7L2	-0.424	0.966	3.513	1.632	1.764	0.11	2.566	1.157
calcimycin	-0.692	3.799	1.68	0.954	2.075	0.231	1.891	0.741
NfkB-RelA	-0.794	3.261	1.129	1.813	0.491	1.456	2.321	0.792
pCPT-cAMP	1.981	3.55	N/A	N/A	2.96	-0.454	3.109	0
ZBTB10	-0.833	3.016	1.069	2.247	0.183	2.4	1.93	0.349
palbociclib	-0.453	2.656	1.235	0.391	0.803	1.204	3.157	2.117
TLR	-1.765	3.384	-0.47	0.906	-0.979	2.257	1.829	0.367
IL1RN	1.729	-2.858	-1.3	-1.549	0.369	-3.205	-0.816	-0.057
conjugated linoleic acid	2.022	N/A	2.22	2.345	2.17	N/A	N/A	3.101
AR	0.717	1.706	2.425	3.196	1.25	0.718	-0.499	1.28
ibrutinib	0.107	-0.221	0.265	-1.276	-3.708	2.335	-1.424	-2.414
adenosine triphosphate	-1.236	1.82	1.761	1.531	0.624	0.051	3.18	1.508
lysophosphatidic acid	-1.562	1.907	3.239	1.082	-0.262	0.166	2.646	0.727
lipoteichoic acid	-3.659	1.315	-0.288	-0.832	-1.579	-1.151	0.302	-2.437
geldanamycin	-0.812	-2.555	-3.474	-2.74	N/A	-1	-0.816	-0.163
IL12 (family)	-2.311	2.118	-3.221	-0.506	0.864	1.554	0.658	-0.29
RPSA	-0.022	-3.207	-0.246	-1.825	N/A	-2.534	-1.792	-1.825
MYCL	N/A	N/A	N/A	N/A	4.204	N/A	3.52	3.707
STAT5B	0.16	1.755	0.909	-0.446	3.103	0.163	2.488	2.385
ionomycin	-0.252	3.696	0.692	0.61	1.455	1.877	1.67	1.101
GAST	-0.003	1.545	1.44	-0.536	2.025	-0.472	3.194	2.049
ITPR2	-3.031	0.378	-1.599	-0.577	-2.197	0.378	N/A	-3.036
cardiotoxin	-3.657	1.069	0	1.667	-2.357	0	1.155	-1.213
sphingosine-1-phosphate	0.16	0.664	3.236	1.691	0.645	-1.304	1.391	1.853
APH-1	0.737	-0.221	-1.026	-0.786	-2.286	1.311	-3.579	-0.97
H89	3.483	-1.134	-0.664	1.743	1.377	0.892	-0.49	1.103
CGAS	0.301	3.375	N/A	3.071	N/A	2.771	N/A	1.36
RET	-0.315	1.083	2.124	1.689	0.558	-0.616	3.537	0.944
CISH	3.561	N/A	1.387	2.168	1.311	-0.113	N/A	2.309
TRAF6	-1.673	3.416	0.665	1.492	-0.69	N/A	2.323	0.549
thapsigargin	-1.83	3.358	1.534	0.788	2.532	0.435	-0.267	-0.063
FSH	-0.133	3.223	0.999	0.318	0.821	1.61	1.811	1.875
TFE3	-0.687	N/A	N/A	-0.915	2.887	-1.964	3.317	-0.926
bleomycin	-0.664	0.323	2.971	3.175	0.56	-0.106	1.772	1.101
tunicamycin	-2.693	2.317	0.67	0.232	N/A	-0.279	-3.351	1.089
Hbb-b1	-3.602	-2.382	N/A	N/A	0.068	-2.902	N/A	-1.632
Hbb-b2	-3.201	N/A	-0.816	N/A	-2.158	-1	-1	-2.343
MRGPRX3	-3.5	N/A	-1.342	N/A	-3.771	N/A	N/A	-1.89
ITK	-0.344	3.268	0.469	1.303	-0.466	2.72	1.715	0.194
bexarotene	1.078	-1.025	0.935	1.028	3.395	-1.037	1.57	0.388
KLF3	-1.219	-2.921	N/A	N/A	N/A	-2.401	-3.889	N/A
PAF1	-0.971	3.317	-0.093	1.414	0.777	2.333	1.265	0.213
CLCF1	N/A	-1.772	N/A	N/A	-3.637	2.219	-2.359	-0.301
PKM	0.55	-0.416	2.48	3.285	-0.046	N/A	1.072	2.339
imatinib	-0.942	-1.186	N/A	N/A	-2.725	N/A	-3.09	-2.128
1,1-diarylethylene-diammonium derivative	N/A	3.051	N/A	2.714	N/A	2.138	2.111	N/A
ADORA3	-3	N/A	-1.342	-1	N/A	-2	N/A	-2.646
miR-182-5p (and other miRNAs w/seed UUGGCAA)	-1.738	-1.556	N/A	-3.434	N/A	-1.201	-2.03	N/A
SENP3	-0.213	3.293	0.478	2.975	N/A	2.985	N/A	N/A
CTNNB1	-2.025	1.112	3.066	0.466	0.157	-0.832	1.976	-0.234
GCN2iB	0.083	N/A	N/A	N/A	3.208	N/A	2.887	3.642
Wy 40905	-1.278	3.786	1.78	-0.349	N/A	-0.118	1.754	0.698
PPARGC1B	N/A	3.136	N/A	N/A	3.441	N/A	2.818	-0.351
CEBPA	-3.329	0.774	0.672	0.084	-2.156	-0.32	1.079	-1.278
EP300	-1.082	0.676	2.162	0.336	0.354	-1.44	3.103	0.458
OLFM4-RET	-0.333	3	0.707	1.89	0.816	0.378	2.121	0.333
metribolone	0.055	N/A	N/A	N/A	3.977	N/A	1.881	3.632
NFAT5	-3.259	1.538	0.76	0.329	0.99	0.872	1.103	-0.633
ECSIT	-3.061	1.6	-0.921	-1.543	-2.012	0.311	N/A	N/A
ETV6	N/A	-3.13	N/A	-3.564	N/A	-2.714	N/A	N/A
MAP3K8	-2.044	3.004	0.082	0.794	-0.129	0.901	2.284	0.08
NOG	-1.026	-1.066	-3.138	-1.803	N/A	-0.475	N/A	-1.746
SRSF1	N/A	0.853	0.543	N/A	3.207	N/A	1.667	2.964
PLX5622	2.563	-0.7	0.496	0.183	0.926	-0.74	-0.18	3.388
MAPK14	-1.87	1.352	1.579	0.291	-0.347	0.18	3.033	0.411
NOTCH2	-0.303	-2.628	0.054	-1.287	-0.284	-3.392	-0.512	0.506
okadaic acid	-0.437	3.047	0.294	-0.728	1.57	-0.089	2.47	-0.251
Pam3-Cys	-3.04	1.467	0.043	0.335	-0.886	N/A	1.309	-1.699
TCF4	-0.694	-2.183	-0.459	-0.736	-0.264	-0.758	-3.086	-0.557
LONP1	N/A	2.887	N/A	N/A	1.006	N/A	1.387	-3.302
STAG2	N/A	-2.819	N/A	-3.15	N/A	-2.538	N/A	N/A
NOTCH	0.502	-1.551	-1.28	-0.691	0.149	-3.11	0.876	0.331
MTOR	-3.159	-0.067	-0.257	-0.037	1.209	-1.633	1.283	-0.719
cocaine	-1.146	3.119	0.251	0.54	-0.631	-0.678	1.477	0.421
cuprizone	-3.806	0.349	-0.595	0.426	0.287	0.547	1.706	-0.302
acetaminophen	-0.701	0.555	0.641	0.991	0.297	-0.031	3.211	1.472
ST8SIA1	3.116	N/A	N/A	N/A	1.969	N/A	N/A	2.789
IZUMO1R	3.133	N/A	N/A	N/A	2.438	N/A	N/A	2.224
IL33	-3.353	0.662	-0.384	-0.415	-1.498	0.686	-0.243	-0.421
CpG ODN 1826	-3.511	N/A	-1.176	0.478	0.086	N/A	0.318	-1.987
TLR7/8	-3.201	1.667	-0.378	-0.632	-1.265	0.333	0	N/A
bisphenol A	-0.581	3.17	-0.061	1.02	0.271	1.134	-1.026	-0.211
AHR	-0.03	3.183	0.018	-0.484	0.879	1.1	1.588	-0.173
fluticasone propionate	-0.042	-1.098	1.691	-0.151	0.013	-3.89	-0.36	-0.203
JAG2	3.228	N/A	N/A	N/A	2.377	N/A	N/A	1.276
CASP4	-3.63	N/A	-0.342	-0.053	-2.687	0.152	N/A	N/A
CAB39L	N/A	N/A	N/A	N/A	3.606	N/A	N/A	3.153
26S proteasome	0.252	-0.392	-1.327	-0.927	N/A	-3.038	0.198	-0.577
BCL6	1.283	-3.567	0.32	-0.259	N/A	-0.713	-0.468	-0.049
5-methyltetrahydrofolic acid	N/A	N/A	N/A	N/A	3.464	N/A	N/A	3.162
TEAD1	N/A	N/A	N/A	N/A	4.154	-1.763	N/A	N/A
TRAPPC1	N/A	N/A	N/A	N/A	1.5	N/A	-3.897	0.168
GLB1	3	N/A	N/A	N/A	N/A	N/A	N/A	2.449
HBA1/HBA2	N/A	N/A	N/A	N/A	3.162	-2.236	N/A	N/A
GSKJ4	N/A	N/A	N/A	N/A	-3.154	N/A	-2.138	N/A
ZHX2	N/A	N/A	N/A	N/A	-3.264	N/A	N/A	-1.97
miR-9-5p (and other miRNAs w/seed CUUUGGU)	N/A	N/A	N/A	N/A	-3.047	N/A	N/A	-2.148
EIF2AK3	N/A	3.547	N/A	N/A	N/A	0.697	-0.937	N/A
ERN1	0.797	N/A	N/A	N/A	N/A	N/A	-3.048	1.297
DYRK1B	N/A	N/A	N/A	N/A	-3.422	1.714	N/A	N/A
tazemetostat	N/A	N/A	N/A	-3.092	N/A	-0.15	-1.887	N/A
interferon alfacon-1	N/A	N/A	0	-0.378	-3	N/A	N/A	-1.667
XBP1	N/A	N/A	N/A	N/A	N/A	N/A	-3.033	1.989
GABARAPL1	-3.162	N/A	N/A	N/A	N/A	-0.378	N/A	-1.134
alefacept	-0.378	N/A	3.031	0.333	N/A	N/A	N/A	-0.816
ELL2	N/A	N/A	N/A	N/A	N/A	N/A	-4.082	N/A
GABARAP	-3	N/A	N/A	N/A	N/A	N/A	N/A	-0.816
GABARAPL2	-3	N/A	N/A	N/A	N/A	N/A	N/A	-0.816
ceapin-A7	N/A	N/A	N/A	N/A	N/A	N/A	3.148	N/A
