# Supplementary material for: Big data analytics and scRNA-seq in human aortic aneurysms and dissections: role of endothelial MerTK
Source: Theranostics. 2025 Jan 1;15(1):202–15. doi: 10.7150/thno.103851 (PMC11667232; doi:10.7150/thno.103851)
Supplement: Supplementary file 1 — Supplementary information. [file thnov15p0202s1.zip › 4-EC cluster vs other cells/Canonical pathways-vocano buble chart-EC cluster vs other cells.xls]

## Sheet: Sheet0
© 2000-2024 QIAGEN. All rights reserved.
Ingenuity Canonical Pathways	-log(p-value)	Ratio	z-score	Molecules
Granulocyte Adhesion and Diapedesis	9.02	0.769	#NUM!	ACKR3,C5AR1,CCL14,CCL20,CCL23,CCL3,CCL3L3,CCL4,CCL4L1/CCL4L2,CCL5,CDH5,CKLF,CLDN5,CSF3,CX3CL1,CXCL16,CXCL8,CXCR4,CXCR6,EZR,FPR1,FPR3,ICAM1,ICAM2,IL1B,IL1R1,IL1RN,IL33,ITGA4,ITGB2,MMP28,PECAM1,RDX,SELE,SELP,TNF,TNFRSF1A,TNFRSF1B,VCAM1,XCL2
Agranulocyte Adhesion and Diapedesis	8.72	0.733	#NUM!	ACKR3,ACTG1,C5AR1,CCL14,CCL20,CCL23,CCL3,CCL3L3,CCL4,CCL4L1/CCL4L2,CCL5,CD34,CDH5,CKLF,CLDN5,CX3CL1,CXCL16,CXCL8,CXCR4,CXCR6,EZR,ICAM1,ICAM2,IL1B,IL1R1,IL1RN,IL33,ITGA4,ITGA5,ITGB2,MMP28,MYH11,MYH9,MYL9,MYO5C,PECAM1,PODXL,RDX,SELE,SELP,TNF,TNFRSF1A,VCAM1,XCL2
FAK Signaling	8.35	0.584	1.823	ACKR1,ACKR3,ADGRA2,ADGRE5,ADGRF5,ADGRG1,ADGRG6,ADGRL4,APLNR,ARPC1A,ARPC2,ARPC3,ASAP1,BCAR1,BMPR2,C3AR1,C5AR1,CALCRL,CAPNS1,CD247,CD3D,CD3E,CD3G,CDH5,CRK,CXCR6,DOCK1,EDNRB,EFNA1,EFNB2,ELK3,ETS2,F2RL3,FCER1G,FLT1,FPR1,FPR3,FYN,FZD4,FZD6,GPR146,GPR171,GPR183,GPR34,GPR65,GPRC5B,IL10RA,IL1R1,IL2RB,IL2RG,IL33,IL3RA,IL6ST,IL7R,ITGA10,ITGA4,ITGA5,ITGA6,ITGB2,ITGB4,KDR,LCK,MAPK3,MET,MYC,NEDD9,P2RY10,PCDH1…
Hepatic Fibrosis / Hepatic Stellate Cell Activation	7.04	0.689	#NUM!	A2M,BCL2,CCL5,CCN2,CD14,COL15A1,COL18A1,COL4A1,COL4A2,CXCL8,ECE1,EDNRB,FGF2,FLT1,ICAM1,IFNG,IGFBP4,IL10,IL10RA,IL1B,IL1R1,IL6,KDR,KLF6,LEPR,MET,MYH11,MYH9,MYL9,MYO5C,REL,SERPINE1,TGFB1,TGFBR2,TIMP1,TNF,TNFRSF1A,TNFRSF1B,VCAM1,VEGFA,VEGFB,VEGFC
Pathogen Induced Cytokine Storm Signaling Pathway	6.38	0.606	-1.722	CCL14,CCL20,CCL23,CCL3,CCL3L3,CCL4,CCL4L1/CCL4L2,CCL5,CD163,CKLF,CLEC7A,COL15A1,COL18A1,COL4A1,COL4A2,CX3CL1,CXCL16,CXCL8,CXCR4,FTH1,FTL,HLA-DRA,HLA-DRB1,IFNG,IL10,IL1B,IL1R1,IL1RN,IL33,IL6,IL6ST,IRF1,IRF9,LTB,LYST,MAPK3,MYC,NLRP3,OSM,PRDM1,PRF1,SOCS3,SPI1,SRGN,STING1,STX11,TGFB1,TLR2,TNF,TNFRSF1A,TNFRSF1B,TNFSF10,TNFSF9,VEGFA,VEGFB,VEGFC,XCL2
Communication between Innate and Adaptive Immune Cells	6.12	0.744	-2.982	CCL3,CCL3L3,CCL4,CCL5,CD247,CD28,CD3D,CD3E,CD3G,CD4,CD83,CD86,CD8A,CD8B,CXCL8,FCER1G,HLA-DRA,HLA-DRB1,HLA-E,IFNG,IL10,IL1B,IL1RN,IL33,IL6,TLR2,TNF,TRBC1,TRBC2
S100 Family Signaling Pathway	4.69	0.521	0.229	ACKR1,ACKR3,ADGRA2,ADGRE5,ADGRF5,ADGRG1,ADGRG6,ADGRL4,AHNAK,ANXA1,ANXA2,APLNR,APP,AREG,BCL2,C3AR1,C5AR1,CALCRL,CCL20,CCL3,CCL4,CD36,CDKN1A,CTSD,CXCL8,CXCR6,CYBB,DLC1,EDNRB,EZR,F2RL3,FCGR1A,FCGR2A,FCGR3A/FCGR3B,FPR1,FPR3,FZD4,FZD6,GPR146,GPR171,GPR183,GPR34,GPR65,GPRC5B,IL10RA,IL1B,IL6,MAPK3,MCAM,MMP28,MYH9,P2RY10,PIK3C2A,PIK3R1,PIK3R3,PLAT,PLCB1,PLCB4,PTGER4,RAC2,S100A10,S100A13,S100A16,S100A4,S1…
Role of Cytokines in Mediating Communication between Immune Cells	4.05	0.917	#NUM!	CSF3,CXCL8,IFNG,IL10,IL1B,IL1RN,IL32,IL33,IL6,TGFB1,TNF
G alpha (i) signalling events	3.9	0.643	-2.117	ACKR3,ADCY4,ANXA1,APLNR,APP,C3AR1,C5AR1,CCL20,CCL23,CCL4,CCL4L1/CCL4L2,CCL5,CX3CL1,CXCL16,CXCL8,CXCR4,CXCR6,FPR1,FPR3,GNG11,GNG2,GPR183,GPSM3,RGS1,RGS10,RGS16,RGS5
Osteoarthritis Pathway	3.77	0.574	0.898	ADAMTS4,ANXA2,BMPR2,CEBPB,CTNNA1,CXCL8,DDIT4,EPAS1,FGF2,FRZB,FZD4,FZD6,HES1,IL1B,IL1R1,ITGA10,ITGA4,ITGA5,ITGA6,ITGB2,ITGB4,LRP1,MEF2C,RBPJ,REL,SMAD1,SPHK1,SPP1,TCF4,TGFB1,TGFBR2,TIMP3,TLR2,TNF,TNFRSF1A,TNFRSF1B,VEGFA,VEGFB,VEGFC
Interleukin-4 and Interleukin-13 signaling	3.71	0.612	-0.557	ANXA1,BCL2,CD36,CDKN1A,CXCL8,F13A1,FGF2,HMOX1,HSP90AA1,ICAM1,IL10,IL1B,IL2RG,IL6,ITGB2,LAMA5,MAOA,MCL1,MYC,OSM,PIK3R1,S1PR1,SOCS1,SOCS3,TGFB1,TIMP1,TNF,TNFRSF1B,VCAM1,VEGFA
Class A/1 (Rhodopsin-like receptors)	3.66	0.622	-1.512	ACKR1,ACKR3,ANXA1,APLNR,APP,C3AR1,C5AR1,CCL20,CCL23,CCL3,CCL4,CCL5,CX3CL1,CXCL16,CXCL8,CXCR4,CXCR6,ECE1,EDNRB,F2RL3,FPR1,FPR3,GPR183,GPR65,P2RY10,PTGER4,S1PR1,XCL2
Interleukin-10 signaling	3.64	0.704	-2.065	CCL20,CCL3,CCL4,CCL5,CD86,CSF3,CXCL8,FPR1,ICAM1,IL10,IL10RA,IL1B,IL1R1,IL1RN,IL6,TIMP1,TNF,TNFRSF1A,TNFRSF1B
RAR Activation	3.6	0.531	1.54	ADCY4,AKR1C3,BMPR2,CCNH,CDKN1A,CDKN1B,CITED2,CXCL8,DUSP1,FABP5,FNBP1,IFNG,IL1B,IL33,IL3RA,IL6,KLF2,LAMB1,LTB,MAPK3,MEIS2,NR2F2,OSM,PDE2A,PDE4B,PDE7A,PIK3C2A,PIK3R1,PIK3R3,PLAU,PRMT1,RAC2,RBP7,REL,RHOC,RHOG,RHOH,RHOJ,RHOQ,RND1,RPS6KA2,SOCS3,TGFB1,TGFBR2,TGFBR3,TGM2,TNF,TNFSF10,TNFSF9,VEGFA,ZBTB16
Cellular Effects of Sildenafil (Viagra)	3.53	0.508	-0.762	ACKR1,ACKR3,ACTG1,ADCY4,ADGRA2,ADGRE5,ADGRF5,ADGRG1,ADGRG6,ADGRL4,APLNR,BCL2,BMPR2,C3AR1,C5AR1,CALCRL,CAPNS1,CXCR6,EDNRB,F2RL3,FPR1,FPR3,FZD4,FZD6,GNG11,GNG2,GPR146,GPR171,GPR183,GPR34,GPR65,GPRC5B,HSP90AA1,ID1,IL6,KCNN3,MAPK3,MEF2C,MYH11,MYH9,MYL9,MYO5C,NPR1,P2RY10,PIK3C2A,PIK3R1,PIK3R3,PLN,PPP1CB,PPP2R5C,PPP3CA,PTGER4,RGS2,S1PR1,SMAD1,TGFB1,TGFBR2,TGFBR3,TNF,VEGFA,VEGFB,VEGFC
Immunoregulatory interactions between a Lymphoid and a non-Lymphoid cell	3.49	0.6	-2.191	CD200,CD247,CD34,CD3D,CD3E,CD3G,CD8A,CD8B,CD96,CLEC2D,CRTAM,FCGR1A,FCGR3A/FCGR3B,HCST,HLA-E,ICAM1,ICAM2,IFITM1,ITGA4,ITGB2,JAML,KLRB1,LAIR1,NECTIN2,NPDC1,SH2D1A,TRAC,TRBC1,TYROBP,VCAM1
Role of Osteoblasts in Rheumatoid Arthritis Signaling Pathway	3.45	0.574	-2.535	BCL2,BMPR2,CTSB,CTSD,CTSH,CTSS,CTSW,CTSZ,CXCL8,FRZB,FZD4,FZD6,IFNG,IL1B,IL33,IL6,IL6ST,LRP1,LRP5,LTB,MAPK3,MMP28,OSM,PIK3C2A,PIK3R1,PIK3R3,SMAD1,TCF4,TGFB1,TNF,TNFSF10,TNFSF9,VEGFA,VEGFB,VEGFC
Role of JAK family kinases in IL-6-type Cytokine Signaling	3.33	0.692	0	HSP90AA1,IL10,IL6,IL6ST,IRF1,LIFR,MAPK3,MCL1,MYC,OSM,OSMR,SOCS1,SOCS3,TGFB1,TIMP1,VEGFA,VEGFB,VEGFC
Hepatic Fibrosis Signaling Pathway	3.33	0.5	0	BCL2,BMPR2,CCL3,CCL5,CCN2,CDKN1B,CEBPB,CXCL8,CYBB,FGF2,FLT1,FNBP1,FTH1,FTL,FZD4,FZD6,ICAM1,IL1B,IL1R1,IL1RN,IL33,IRS2,ITGA10,ITGA4,ITGA5,ITGA6,ITGB2,ITGB4,KDR,KLF9,LEPR,LRP1,LRP5,MAPK3,MYC,MYL9,PDCD4,PIK3C2A,PIK3R1,PIK3R3,RAC2,REL,RHOC,RHOG,RHOH,RHOJ,RHOQ,RND1,SERPINE1,SNAI1,SPP1,TCF4,TGFB1,TGFBR2,TGFBR3,TIMP1,TNF,TNFRSF1A,TNFRSF1B,VCAM1,VEGFA,VEGFB,VEGFC
Molecular Mechanisms of Cancer	3.27	0.471	1.279	ACKR1,ACKR3,ADCY4,ADGRA2,ADGRE5,ADGRF5,ADGRG1,ADGRG6,ADGRL4,APLNR,ARHGEF15,BCL2,BIRC3,BMPR2,C3AR1,C5AR1,CALCRL,CCND2,CDKN1A,CRK,CTNNA1,CXCR6,EDNRB,F2RL3,FGF2,FNBP1,FPR1,FPR3,FYN,FZD4,FZD6,GNA13,GNG11,GNG2,GPR146,GPR171,GPR183,GPR34,GPR65,GPRC5B,HDAC7,HES1,ID1,IL10RA,IL1B,IL1R1,IL2RB,IL2RG,IL3RA,IL6ST,IL7R,ITGA10,ITGA4,ITGA5,ITGA6,ITGB2,ITGB4,LRP1,LRP5,MAPK3,MMP28,MYC,P2RY10,PIK3C2A,PIK3R1,PIK3R3,…
Wound Healing Signaling Pathway	3.26	0.565	-0.507	BMPR2,CCL5,CEBPB,COL15A1,COL18A1,COL4A1,COL4A2,CXCL8,FGF2,IFNG,IL1B,IL1R1,IL1RN,IL33,IL6,ITGA6,ITGB4,LAMA5,LAMB1,LAMC1,LTB,MAPK3,OSM,SHC1,TGFB1,TGFBR2,TGFBR3,TNF,TNFRSF1A,TNFRSF1B,TNFSF10,TNFSF9,VEGFA,VEGFB,VEGFC
Th1 and Th2 Activation Pathway	3.25	0.549	#NUM!	BMPR2,CD247,CD28,CD3D,CD3E,CD3G,CD4,CD86,CD8A,CXCR4,CXCR6,DLL1,HLA-DRA,HLA-DRB1,ICAM1,ICOS,IFNG,IKZF1,IL10,IL10RA,IL2RB,IL2RG,IL33,IL6,IRF1,ITGB2,MAF,NOTCH4,PIK3C2A,PIK3R1,PIK3R3,RUNX3,S1PR1,SOCS1,SOCS3,SPI1,TGFB1,TGFBR2,TGFBR3
Th2 Pathway	3.22	0.567	-2.121	BMPR2,CD247,CD28,CD3D,CD3E,CD3G,CD4,CD86,CXCR4,CXCR6,DLL1,HLA-DRA,HLA-DRB1,ICAM1,ICOS,IFNG,IKZF1,IL10,IL2RB,IL2RG,IL33,ITGB2,MAF,NOTCH4,PIK3C2A,PIK3R1,PIK3R3,RUNX3,S1PR1,SOCS3,SPI1,TGFB1,TGFBR2,TGFBR3
Role of Pattern Recognition Receptors in Recognition of Bacteria and Viruses	3.16	0.605	-1.291	C1QA,C1QB,C1QC,C3AR1,C5AR1,CCL5,CLEC7A,CXCL8,IFNG,IL10,IL1B,IL33,IL6,LTB,MAPK3,NLRP3,OSM,PIK3C2A,PIK3R1,PIK3R3,REL,TGFB1,TLR2,TNF,TNFSF10,TNFSF9
Role of Chondrocytes in Rheumatoid Arthritis Signaling Pathway	3.13	0.61	0.2	ADAMTS4,CEBPB,CXCL8,CXCR4,EGR1,IL1B,IL1R1,IL1RN,IL33,IL6,IL6ST,ITGA5,LRP1,MAPK3,MMP28,NLRP3,PLAU,PPP3CA,TLR2,TNF,TNFRSF1A,TNFRSF1B,VEGFA,VEGFB,VEGFC
Hematopoiesis from Pluripotent Stem Cells	3.11	0.737	#NUM!	CD247,CD3D,CD3E,CD3G,CD4,CD8A,CD8B,CSF3,CXCL8,FCER1G,IL10,IL6,TRBC1,TRBC2
Extracellular matrix organization	3.03	0.667	3.771	ADAM15,APP,COL18A1,COL4A1,COL4A2,FGF2,HSPG2,ITGA5,ITGA6,ITGB4,LAMA4,LAMA5,LAMB1,LAMB2,LAMC1,SERPINE1,TGFB1,TNXB
STAT3 Pathway	2.92	0.595	0.943	BCL2,BMPR2,CDKN1A,FGF2,FLT1,IL10RA,IL1B,IL1R1,IL2RB,IL2RG,IL3RA,IL6ST,IL7R,INSR,KDR,MAP3K11,MAPK3,MYC,SOCS1,SOCS2,SOCS3,TGFB1,TGFBR2,TGFBR3,VEGFA
Coagulation System	2.9	0.786	-1.508	A2M,F13A1,F8,PLAT,PLAU,PLAUR,PROS1,SERPINE1,TFPI,THBD,VWF
RHO GTPase cycle	2.85	0.471	2.79	ACTG1,ACTN1,AKAP12,ARHGAP15,ARHGAP29,ARHGAP31,ARHGAP4,ARHGAP45,ARHGAP9,ARHGDIB,ARHGEF15,BASP1,CAV1,CAVIN1,CDC37,CDC42BPA,CDC42BPB,CDC42EP5,CDC42SE2,CPD,CPNE8,CYBA,CYBB,DAAM1,DLC1,DOCK1,DOCK4,DOCK6,DOCK8,DOCK9,DSG2,FERMT2,FGD5,FILIP1,FLOT1,FMNL1,FNBP1,FNBP1L,GARRE1,GFOD1,GJA1,GNA13,HSP90AA1,IL32,IQGAP2,KTN1,LCK,LRRC1,MAP3K11,MCAM,MCF2L,NCF4,NCKAP1,PIK3R1,PIK3R3,PKP4,PREX2,RAC2,RASAL2,RHOC,RHOG,RHO…
Crosstalk between Dendritic Cells and Natural Killer Cells	2.81	0.618	-1.886	ACTG1,CD28,CD69,CD83,CD86,HLA-DRA,HLA-DRB1,HLA-E,IFNG,IL2RB,IL2RG,IL3RA,IL6,LTB,NECTIN2,PRF1,REL,TNF,TNFRSF1B,TNFSF10,TYROBP
HMGB1 Signaling	2.8	0.552	-0.408	CXCL8,FNBP1,ICAM1,IFNG,IL1B,IL1R1,IL33,IL6,LTB,MAPK3,OSM,PIK3C2A,PIK3R1,PIK3R3,PLAT,RAC2,REL,RHOC,RHOG,RHOH,RHOJ,RHOQ,RND1,SELE,SERPINE1,TGFB1,TNF,TNFRSF1A,TNFRSF1B,TNFSF10,TNFSF9,VCAM1
Th17 Activation Pathway	2.77	0.633	0.905	AHR,CCL20,CD247,CD3D,CD3E,CD3G,FCER1G,HSP90AA1,IFNG,IL10,IL1B,IL1R1,IL6,PTGER4,REL,RUNX1,SOCS3,TRBC1,TRBC2
ID1 Signaling Pathway	2.76	0.538	1.521	APP,ATF3,BCL2,BMPR2,CAV1,CCN2,CDKN1A,CDKN1B,EGR1,FGF2,FYN,ID1,IL6,LCK,LIFR,MAPK3,MCAM,MYC,PIK3C2A,PIK3R1,PIK3R3,PTGER4,RHOC,SMAD1,TGFB1,TGFBR2,TGFBR3,TGM2,TNF,TNFRSF1A,TNFRSF1B,VEGFA,VEGFB,VEGFC,YES1
Degradation of the extracellular matrix	2.74	0.682	2.324	A2M,ADAM15,ADAMTS1,ADAMTS4,ADAMTS9,CAPNS1,CD44,CTSS,ELN,HSPG2,LAMA5,LAMB1,LAMC1,SPP1,TLL1
Role of Hypercytokinemia/hyperchemokinemia in the Pathogenesis of Influenza	2.74	0.667	-2.5	AREG,CCL3,CCL4,CCL5,CXCL8,IFNG,IL10,IL1B,IL1RN,IL33,IL6,IRF9,ISG20,NLRP3,S1PR1,TNF
T Helper Cell Differentiation	2.65	0.59	#NUM!	CD247,CD28,CD3D,CD3E,CD3G,CD86,FCER1G,HLA-DRA,HLA-DRB1,ICOS,IFNG,IL10,IL10RA,IL2RG,IL6,IL6ST,TGFB1,TGFBR2,TNF,TNFRSF1A,TNFRSF1B,TRBC1,TRBC2
Response to elevated platelet cytosolic Ca2+	2.59	0.544	0.898	A2M,ACTN1,APP,CD36,CFD,CLEC3B,CTSW,CYRIB,F13A1,F8,FERMT3,ISLR,MMRN1,PECAM1,PFN1,PHACTR2,PLEK,PROS1,SELP,SERPINE1,SRGN,TAGLN2,TGFB1,TIMP1,TIMP3,TMSB10/TMSB4X,TUBA4A,VEGFA,VEGFB,VEGFC,VWF
Atherosclerosis Signaling	2.59	0.6	0	APOL1,CD36,COL18A1,CXCL8,CXCR4,ICAM1,IFNG,IL1B,IL1RN,IL33,IL6,ITGA4,ITGB2,LYZ,MSR1,REL,SELE,SELP,TGFB1,TNF,VCAM1
Graft-versus-Host Disease Signaling	2.53	0.613	#NUM!	CD247,CD28,CD3D,CD3E,CD3G,CD86,FCER1G,HLA-DRA,HLA-DRB1,HLA-E,IFNG,IL1B,IL1RN,IL33,IL6,PRF1,TNF,TRBC1,TRBC2
Hematoma Resolution Signaling Pathway	2.51	0.522	-0.333	ANXA1,C1QTNF9,C7,CD163,CD36,CX3CL1,CXCL8,CYBB,DUSP1,F2RL3,FTH1,FTL,HMOX1,IFNG,IL10,IL1B,IL33,IL6,LRP1,LTB,MAPK3,MMP28,MT-ND1,NFE2L2,OSM,PLAT,S1PR1,SOCS1,SOCS3,SOD3,TGFB1,TNF,TNFSF10,TNFSF9,TUBA4A,UCP2
Assembly of collagen fibrils and other multimeric structures	2.47	0.706	1.732	CD151,COL14A1,COL15A1,COL18A1,COL4A1,COL4A2,CTSB,CTSS,ITGA6,ITGB4,PLEC,TLL1
Leukocyte Extravasation Signaling	2.46	0.514	0.343	ACTG1,ACTN1,AFDN,ARHGAP4,ARHGAP9,BCAR1,BMX,CD44,CDH5,CLDN5,CRK,CTNNA1,CXCR4,CYBA,CYBB,DLC1,EZR,ICAM1,ITGA4,ITGB2,JAM2,MMP28,NCF4,PECAM1,PIK3C2A,PIK3R1,PIK3R3,PXN,RAC2,RAPGEF3,RASGRP1,RASSF5,RDX,RHOH,TIMP1,TIMP3,VCAM1,WIPF1
Phagosome Formation	2.46	0.465	-0.367	ACKR1,ACKR3,ADGRA2,ADGRE5,ADGRF5,ADGRG1,ADGRG6,ADGRL4,APBB1IP,APLNR,ARPC1A,ARPC2,ARPC3,BCAR1,C3AR1,C5AR1,CALCRL,CD14,CD36,CLEC7A,CXCR6,DOCK1,EDNRB,F2RL3,FCER1G,FCGR1A,FCGR2A,FCGR3A/FCGR3B,FPR1,FPR3,FYN,FZD4,FZD6,GPR146,GPR171,GPR183,GPR34,GPR65,GPRC5B,HMOX1,ITGA10,ITGA4,ITGA5,ITGA6,ITGB2,ITGB4,LCK,MAPK3,MRC1,MSR1,MYH11,MYH9,MYL9,MYO5C,P2RY10,PIK3C2A,PIK3R1,PIK3R3,PTGER4,RAC2,RAPGEF3,RASGRP1,S1PR1…
Airway Pathology in Chronic Obstructive Pulmonary Disease	2.45	0.667	#NUM!	CCL20,CXCL8,FGF2,IFNG,IL1B,IL33,IL6,LTB,OSM,PRF1,TGFB1,TNF,TNFSF10,TNFSF9
Dendritic Cell Maturation	2.42	0.514	-1.095	CD247,CD3D,CD3E,CD3G,CD83,CD86,COL18A1,FCER1G,FCGR1A,FCGR2A,FCGR3A/FCGR3B,HLA-DRA,HLA-DRB1,HLA-E,ICAM1,IL10,IL1B,IL1RN,IL32,IL33,IL6,LEPR,LTB,MAPK3,PIK3C2A,PIK3R1,PIK3R3,PLCB1,PLCB4,REL,TLR2,TNF,TNFRSF1A,TNFRSF1B,TRBC1,TRBC2,TYROBP
Role of Osteoclasts in Rheumatoid Arthritis Signaling Pathway	2.39	0.5	0.16	ADAM15,BCL2,BIRC3,COL15A1,COL18A1,COL4A1,COL4A2,CSF1R,CTNNA1,FCGR1A,FCGR2A,FCGR3A/FCGR3B,FNBP1,FRZB,GSN,HCST,IFNG,IL10,IL1B,IL1R1,ITGA5,LCP2,MAPK3,MMP28,PIK3C2A,PIK3R1,PIK3R3,PPP3CA,RAC2,RHOC,RHOG,RHOH,RHOJ,RHOQ,RND1,SHC1,SPI1,SPP1,TNF,TNFRSF1A,TNFRSF1B,TYROBP
FXR/RXR Activation	2.38	0.583	1.528	CXCL8,HMOX1,ICAM1,IFNG,IL1B,IL1RN,IL33,IL6,LTB,MGST2,NFE2L2,NLRP3,OSM,PLTP,SCARB1,SOCS3,TGFB1,TNF,TNFSF10,TNFSF9,TXNIP
Tumor Microenvironment Pathway	2.35	0.537	-0.378	BCL2,CD44,CSF3,CXCL8,CXCR4,FGF2,HLA-E,ICAM1,IL10,IL1B,IL6,ITGA5,LEPR,MAPK3,MMP28,MYC,OSM,PIK3C2A,PIK3R1,PIK3R3,PLAU,REL,SPP1,TGFB1,TNF,TNFRSF1A,VEGFA,VEGFB,VEGFC
Cell surface interactions at the vascular wall	2.33	0.525	0.354	ANGPT2,CAV1,CD2,CD44,CD48,CD84,DOK2,ESAM,FCER1G,FYN,ITGA4,ITGA5,ITGA6,ITGB2,JAM2,JAML,LCK,OLR1,PECAM1,PIK3R1,PROS1,SELE,SELP,SHC1,SLC3A2,SLC7A5,TEK,TGFB1,THBD,TNFRSF10D,TSPAN7,YES1
BBSome Signaling Pathway	2.33	0.525	1.095	ACKR1,ACKR3,ADGRA2,ADGRE5,ADGRF5,ADGRG1,ADGRG6,ADGRL4,APLNR,ARRB2,C3AR1,C5AR1,CALCRL,CXCR6,EDNRB,F2RL3,FPR1,FPR3,FZD4,FZD6,GPR146,GPR171,GPR183,GPR34,GPR65,GPRC5B,INSR,LEPR,P2RY10,PCGF2,PTGER4,S1PR1
Differential Regulation of Cytokine Production in Macrophages and T Helper Cells by IL-17A and IL-17F	2.27	0.8	-1.414	CCL3,CCL4,CCL5,CSF3,IL10,IL1B,IL6,TNF
Differential Regulation of Cytokine Production in Intestinal Epithelial Cells by IL-17A and IL-17F	2.27	0.8	-2.121	CCL3,CCL4,CCL5,CSF3,IFNG,IL10,IL1B,TNF
CREB Signaling in Neurons	2.25	0.48	2.236	ACKR1,ACKR3,ADCY4,ADGRA2,ADGRE5,ADGRF5,ADGRG1,ADGRG6,ADGRL4,APLNR,BMPR2,C3AR1,C5AR1,CALCRL,CXCR6,EDNRB,F2RL3,FGF2,FLT1,FPR1,FPR3,FZD4,FZD6,GNA13,GNG11,GNG2,GPR146,GPR171,GPR183,GPR34,GPR65,GPRC5B,INSR,KDR,MAPK3,P2RY10,PIK3C2A,PIK3R1,PIK3R3,PLCB1,PLCB4,POLR2L,PTGER4,S1PR1,SHC1,TGFB1,TGFBR2,TGFBR3,VEGFA
Intrinsic Prothrombin Activation Pathway	2.25	1	0	COL18A1,F13A1,F8,PROS1,THBD
NFKBIE Signaling Pathway	2.23	0.615	-2.5	ANKRD44,CD247,CD3D,CD3E,CD3G,CXCL8,FCER1G,LTB,REL,TNF,TNFRSF1A,TNFRSF1B,TNFSF10,TNFSF9,TRBC1,TRBC2
Transcriptional regulation by RUNX2	2.16	0.667	1.732	CDKN1A,HES1,ITGA5,LGALS3,MAF,MAPK3,PPM1D,RUNX1,SMAD1,WWTR1,YES1,ZNF521
G-Protein Coupled Receptor Signaling	2.15	0.457	2	ACKR1,ACKR3,ADCY4,ADGRA2,ADGRE5,ADGRF5,ADGRG1,ADGRG6,ADGRL4,APLNR,ARRB2,C3AR1,C5AR1,CALCRL,CARD10,CRK,CXCR6,DUSP1,DUSP4,EDNRB,F2RL3,FPR1,FPR3,FYN,FZD4,FZD6,GNA13,GNG11,GNG2,GPR146,GPR171,GPR183,GPR34,GPR65,GPRC5B,KCNN3,MAP3K11,MAP3K6,MAPK3,MEF2C,MYL9,P2RY10,PDE2A,PDE4B,PDE7A,PIK3C2A,PIK3R1,PIK3R3,PLCB1,PLCB4,PPP3CA,PREX2,PTGER4,PXN,RAC2,RAPGEF3,RASGRP1,REL,RGS10,RGS16,RGS2,S1PR1,SHC1,WWTR1
Role of Macrophages, Fibroblasts and Endothelial Cells in Rheumatoid Arthritis	2.12	0.479	0.603	ADAMTS4,C5AR1,CCL5,CEBPB,CXCL8,DAAM1,FCGR1A,FCGR3A/FCGR3B,FGF2,FRZB,FZD4,FZD6,ICAM1,IL10,IL1B,IL1R1,IL1RN,IL32,IL33,IL6,IL6ST,LRP1,LRP5,LTB,MAPK3,MYC,OSM,PIK3C2A,PIK3R1,PIK3R3,PLCB1,PLCB4,PPP3CA,SELE,SOCS1,SOCS3,TCF4,TGFB1,TLR2,TNF,TNFRSF1A,TNFRSF1B,VCAM1,VEGFA,VEGFB,VEGFC
ABRA Signaling Pathway	2.11	0.576	0.688	ABLIM3,ACTG1,ACTN1,CALD1,CCN2,EGR1,GSN,IL6,MEF2C,MYH11,MYH9,MYL9,PPP3CA,TPM1,TPM2,TPM3,VEGFA,VEGFB,VEGFC
Integrin cell surface interactions	2.08	0.581	2.357	CD44,COL18A1,COL4A1,COL4A2,HSPG2,ICAM1,ICAM2,ITGA10,ITGA4,ITGA5,ITGA6,ITGB2,JAM2,KDR,PECAM1,SPP1,VCAM1,VWF
Breast Cancer Regulation by Stathmin1	2.04	0.468	1.131	ACKR1,ACKR3,ADGRA2,ADGRE5,ADGRF5,ADGRG1,ADGRG6,ADGRL4,APLNR,ARHGEF15,C3AR1,C5AR1,CALCRL,CCND2,CDKN1B,CXCR6,EDNRB,F2RL3,FGF2,FPR1,FPR3,FZD4,FZD6,GNA13,GNG11,GNG2,GPR146,GPR171,GPR183,GPR34,GPR65,GPRC5B,MAPK3,P2RY10,PIK3C2A,PIK3R1,PIK3R3,PLCB1,PLCB4,PPP1CB,PPP2R5C,PTGER4,RAC2,S1PR1,SHC1,TGFB1,TUBA4A,TUBB6,VEGFA,VEGFB,VEGFC
LPS/IL-1 Mediated Inhibition of RXR Function	2.04	0.586	-0.707	ACSL1,CD14,CHST11,FABP4,FABP5,IL1B,IL1R1,IL1RN,IL33,MAOA,MGST2,PLTP,SCARB1,SOD3,TNF,TNFRSF1A,TNFRSF1B
Dissolution of Fibrin Clot	2.01	0.857	0.816	ANXA2,PLAT,PLAU,PLAUR,S100A10,SERPINE1
LXR/RXR Activation	2.01	0.593	1.069	APOL1,CD14,CD36,IL1B,IL1R1,IL1RN,IL33,IL6,LDLR,LYZ,MSR1,PLTP,REL,TNF,TNFRSF1A,TNFRSF1B
ILK Signaling	2	0.493	0.898	ACTG1,ACTN1,DOCK1,FERMT2,FLNB,FNBP1,IRS2,ITGB2,ITGB4,LIMS2,MAPK3,MYC,MYH11,MYH9,MYL9,MYO5C,PIK3C2A,PIK3R1,PIK3R3,PPP2R5C,PXN,RAC2,REL,RHOC,RHOG,RHOH,RHOJ,RHOQ,RND1,SNAI1,TMSB10/TMSB4X,TNF,TNFRSF1A,VEGFA,VEGFB,VEGFC
Role of Tissue Factor in Cancer	1.96	0.493	0.845	ARRB2,BCL2,BMPR2,CCN1,CCN2,CXCL8,EGR1,FLT1,FYN,GNA13,IL1B,ITGA6,KDR,LCK,MAPK3,MET,PIK3C2A,PIK3R1,PIK3R3,PLAUR,PLCB1,PPP2R5C,PXN,RPS6KA2,SNAI1,TFPI,TGFB1,TGFBR2,TGFBR3,TNF,TNFRSF1A,TNFRSF1B,VEGFA,VEGFC,YES1
Altered T Cell and B Cell Signaling in Rheumatoid Arthritis	1.94	0.535	#NUM!	CD247,CD28,CD3D,CD3E,CD3G,CD86,FCER1G,HLA-DRA,HLA-DRB1,IFNG,IL10,IL1B,IL1RN,IL33,IL6,LTB,REL,SPP1,TGFB1,TLR2,TNF,TRBC1,TRBC2
Interleukin-7 signaling	1.91	0.778	-1.134	IL2RG,IL7R,IRS2,PIK3R1,PIK3R3,SOCS1,SOCS2
Airway Inflammation in Asthma	1.91	0.778	-2	CCL20,CXCL8,IFNG,IL10,IL33,OSM,TGFB1
Acute Phase Response Signaling	1.89	0.5	0.408	A2M,C1QA,C1QB,C1QC,CEBPB,F8,FTL,HMOX1,IL1B,IL1R1,IL1RN,IL33,IL6,IL6ST,MAPK3,OSM,OSMR,PIK3R1,PIK3R3,RBP7,REL,SERPINE1,SHC1,SOCS1,SOCS2,SOCS3,TCF4,TNF,TNFRSF1A,TNFRSF1B,VWF
Role of Osteoblasts, Osteoclasts and Chondrocytes in Rheumatoid Arthritis	1.89	0.5	#NUM!	ADAMTS4,BCL2,BIRC3,BMPR2,CSF1R,FRZB,FZD4,FZD6,GSN,IFNG,IL10,IL1B,IL1R1,IL1RN,IL33,IL6,ITGA5,LRP1,LRP5,MAPK3,PIK3C2A,PIK3R1,PIK3R3,PPP3CA,SMAD1,SPP1,TCF4,TGFB1,TNF,TNFRSF1A,TNFRSF1B
Formation of Fibrin Clot (Clotting Cascade)	1.87	0.727	2.121	A2M,F13A1,F8,PRCP,PROS1,TFPI,THBD,VWF
Class B/2 (Secretin family receptors)	1.87	0.727	1.414	ADGRE5,CALCRL,FZD4,FZD6,GNG11,GNG2,RAMP2,RAMP3
Primary Immunodeficiency Signaling	1.86	0.667	#NUM!	CD3D,CD3E,CD4,CD8A,ICOS,IL2RG,IL7R,LCK,PTPRC,TAP1
Neuroprotective Role of THOP1 in Alzheimer's Disease	1.86	0.667	-1.89	APP,CFD,ECE1,GZMA,GZMK,GZMM,HLA-E,IFNG,PRSS23,YWHAE
Complement System	1.86	0.667	-2.449	C1QA,C1QB,C1QC,C3AR1,C5AR1,C7,CD59,CFD,CFI,ITGB2
Neuroinflammation Signaling Pathway	1.85	0.476	-1.333	APP,BACE2,BCL2,BIRC3,BMPR2,CCL3,CCL5,CD200,CD86,CSF1R,CX3CL1,CXCL8,CYBB,HLA-DRA,HLA-DRB1,HLA-E,HMOX1,ICAM1,IFNG,IL10,IL1B,IL1R1,IL6,MAPK3,NFE2L2,NLRP3,PIK3C2A,PIK3R1,PIK3R3,PPP3CA,RAC2,REL,TGFB1,TGFBR2,TGFBR3,TLR2,TNF,TNFRSF1A,TYROBP,VCAM1
Extrinsic Prothrombin Activation Pathway	1.8	1	#NUM!	F13A1,PROS1,TFPI,THBD
RHOGDI Signaling	1.8	0.486	0.426	ACTG1,ARHGAP4,ARHGAP9,ARHGDIB,ARHGEF15,ARPC1A,ARPC2,ARPC3,CD44,CDH5,DLC1,EZR,FNBP1,GNA13,GNG11,GNG2,ITGA10,ITGA4,ITGA5,ITGA6,ITGB2,ITGB4,MYH11,MYH9,MYL9,MYO5C,RAC2,RDX,RHOC,RHOG,RHOH,RHOJ,RHOQ,RND1
Cardiac Hypertrophy Signaling (Enhanced)	1.78	0.449	1.443	ADCY4,BMPR2,CXCL8,CYBB,EDNRB,FGF2,FZD4,FZD6,GNA13,GNG11,GNG2,HDAC7,IFNG,IL10RA,IL1B,IL1R1,IL2RB,IL2RG,IL33,IL3RA,IL6,IL6ST,IL7R,ITGA10,ITGA4,ITGA5,ITGA6,ITGB2,ITGB4,LTB,MAP3K11,MAP3K6,MAPK3,MEF2C,MYC,NPR1,OSM,PDE2A,PDE4B,PDE7A,PIK3C2A,PIK3R1,PIK3R3,PLCB1,PLCB4,PLN,PPP3CA,RCAN1,REL,TGFB1,TGFBR2,TGFBR3,TNF,TNFRSF1A,TNFRSF1B,TNFSF10,TNFSF9
Multiple Sclerosis Signaling Pathway	1.77	0.492	-1.257	C1QA,C1QB,C1QC,C7,CAPNS1,CXCL8,DUSP1,HLA-DRA,HLA-DRB1,HLA-E,IFNG,IL10,IL1B,IL33,IL6,IL7R,IRF1,LTB,MAPK3,MBP,NLRP3,OSM,PARP8,PLAU,TGFB1,TIPARP,TLR2,TNF,TNFRSF1A,TNFSF10,TNFSF9
Sleep REM Signaling Pathway	1.77	0.577	1.807	CXCL8,EGR1,IFNG,IL1B,IL33,IL6,LTB,MAPK3,NR4A2,OSM,RPS6KA2,TGFB1,TNF,TNFSF10,TNFSF9
Regulation of Insulin-like Growth Factor (IGF) transport and uptake by IGFBPs	1.76	0.543	2.065	APOL1,APP,CCN1,GZMH,IGFBP2,IGFBP4,IL6,KTN1,LAMB1,LAMB2,LAMC1,LGALS1,NUCB1,PRSS23,RCN1,SPARCL1,SPP1,TIMP1,VWA1
Macrophage Alternative Activation Signaling Pathway	1.75	0.485	-2.263	CD36,CEBPB,CSF1R,DUSP1,EPAS1,FCER1G,FPR1,HLA-DRA,HLA-DRB1,IL10,IL10RA,IL1B,IL1RN,IL2RG,IL33,IL6,IRS2,KDM6B,KLF4,MAF,MAPK3,MRC1,MYC,PIK3C2A,PIK3R1,PIK3R3,REL,SCARB1,SOCS1,SOCS3,TGFB1,TNF,TSC22D3
Hepatic Cholestasis	1.74	0.524	-1.279	ADCY4,ATP8B1,CD14,CXCL8,IFNG,IL1B,IL1R1,IL1RN,IL33,IL6,INSR,LTB,MAPK3,OSM,PPP3CA,REL,TGFB1,TNF,TNFRSF1A,TNFRSF1B,TNFSF10,TNFSF9
Sertoli Cell-Germ Cell Junction Signaling Pathway (Enhanced)	1.73	0.479	-1.859	A2M,ACTG1,AFDN,ARPC1A,ARPC2,ARPC3,BCAR1,CLDN5,CTNNA1,EPS8,GJA1,ICAM1,IL1R1,ITGA6,JAM2,LAMA4,LAMA5,LAMB1,LAMB2,LAMC1,MAP3K11,MAP3K6,MAPK3,NECTIN2,PIK3C2A,PIK3R1,PIK3R3,PPP2R5C,RAC2,TGFB1,TGFBR2,TJP1,TNF,TNFRSF1A,TNFRSF1B
Integrin Signaling	1.7	0.466	1.183	ACTG1,ACTN1,ARPC1A,ARPC2,ARPC3,ASAP1,BCAR1,CAPNS1,CAV1,CRK,DOCK1,FNBP1,FYN,GSN,ITGA10,ITGA4,ITGA5,ITGA6,ITGB2,ITGB4,MAP3K11,MAPK3,MYL9,NEDD9,PFN1,PIK3C2A,PIK3R1,PIK3R3,PPP1CB,PXN,RAC2,RHOC,RHOG,RHOH,RHOJ,RHOQ,RND1,SHC1,TSPAN4,TSPAN7,WIPF1
Interferon alpha/beta signaling	1.69	0.591	2.496	BST2,EGR1,HLA-E,IFI27,IFITM1,IFITM2,IFITM3,IRF1,IRF9,ISG20,SOCS1,SOCS3,XAF1
Post-translational protein phosphorylation	1.67	0.548	2.668	APOL1,APP,CCN1,IGFBP4,IL6,KTN1,LAMB1,LAMB2,LAMC1,LGALS1,NUCB1,PRSS23,RCN1,SPARCL1,SPP1,TIMP1,VWA1
Role of JAK2 in Hormone-like Cytokine Signaling	1.66	0.6	-0.577	BCL2,BIRC3,CCND2,IRS2,LEPR,SHC1,SOCS1,SOCS2,SOCS3,VEGFA,VEGFB,VEGFC
PIP3 activates AKT signaling	1.65	0.526	-1.342	AREG,CD28,CD86,CDKN1A,CDKN1B,FGF2,FYN,ICOS,IL33,INSR,IRS2,LCK,MAPK3,MET,PIK3R1,PIK3R3,PPP2R5C,RAC2,RHOG,TRAT1
Phospholipase C Signaling	1.65	0.458	0.378	ADCY4,AHNAK,ARHGEF15,CD247,CD3D,CD3E,CD3G,FCER1G,FCGR2A,FNBP1,FYN,GNA13,GNG11,GNG2,HDAC7,HMOX1,ITGA10,ITGA4,ITGA5,ITGA6,ITGB2,ITGB4,LCK,LCP2,MAPK3,MEF2C,MYL9,PLCB1,PLCB4,PPP1CB,PPP3CA,RAC2,RAPGEF3,REL,RHOC,RHOG,RHOH,RHOJ,RHOQ,RND1,SHC1,TGM2,TRBC1,TRBC2
IL-27 Signaling Pathway	1.65	0.511	0.209	AHR,C5AR1,CD28,ENTPD1,HLA-E,IFNG,IL10,IL1R1,IL6ST,IRF1,MAF,MCL1,NLRP3,PIK3C2A,PIK3R1,PIK3R3,REL,RUNX1,SOCS3,TLR2,TNFRSF1A,TNFRSF1B,TNFSF9
NAFLD Signaling Pathway	1.64	0.491	-1.134	ACACB,CD36,CTSB,CXCL8,IFNG,IL1B,IL33,IL6,INSR,IRS2,LTB,NFE2L2,NLRP3,OSM,PIK3C2A,PIK3R1,PIK3R3,PPP2R5C,SOCS1,SOCS2,SOCS3,TGFB1,TLR2,TNF,TNFRSF1A,TNFRSF1B,TNFSF10,TNFSF9
TEC Kinase Signaling	1.63	0.473	-0.243	ACTG1,BMX,CD247,CD3D,CD3E,CD3G,FCER1G,FNBP1,FYN,GNA13,GNG11,GNG2,ITGA10,ITGA4,ITGA5,ITGA6,ITGB2,ITGB4,LCK,PIK3C2A,PIK3R1,PIK3R3,RAC2,REL,RHOC,RHOG,RHOH,RHOJ,RHOQ,RND1,TNF,TNFSF10,TRBC1,TRBC2,YES1
Collagen chain trimerization	1.62	0.833	1.342	COL14A1,COL15A1,COL18A1,COL4A1,COL4A2
Immunogenic Cell Death Signaling Pathway	1.61	0.528	-2.524	ANXA1,BCL2,FPR1,GZMA,GZMH,GZMK,GZMM,HSP90AA1,HSPA6,IFNG,IL1B,IL6,LRP1,NLRP3,PRF1,STING1,TNF,TNFRSF1A,TNFRSF1B
Cytotoxic T Lymphocyte-mediated Apoptosis of Target Cells	1.6	0.625	-1.89	BCL2,CD247,CD3D,CD3E,CD3G,FCER1G,HLA-E,PRF1,TRBC1,TRBC2
Pulmonary Fibrosis Idiopathic Signaling Pathway	1.57	0.46	1.947	ACTG1,ADAMTS1,AREG,BCL2,BMPR2,CAV1,CCN2,COL15A1,COL18A1,COL4A1,COL4A2,EFNB2,EGR1,EPHB4,FGF2,FZD4,FZD6,GNA13,HES1,IL1B,IL6,IL6ST,MAPK3,MMP28,NOTCH4,PIK3C2A,PIK3R1,PIK3R3,PLAU,PMAIP1,RBPJ,REL,RPS6KA2,SERPINE1,SNAI1,TCF4,TGFB1,TGFBR2,TGFBR3,WWTR1
Collagen degradation	1.56	0.75	0.816	COL14A1,COL15A1,COL18A1,COL4A1,COL4A2,CTSB
Interleukin-6 family signaling	1.56	0.75	1.633	IL6,IL6ST,LIFR,OSM,OSMR,SOCS3
Inhibition of Matrix Metalloproteases	1.56	0.75	0	A2M,HSPG2,LRP1,MMP28,TIMP1,TIMP3
G alpha (q) signalling events	1.56	0.529	0	ANXA1,APP,CCL23,EDNRB,F2RL3,GNG11,GNG2,GPR65,P2RY10,PIK3R1,PIK3R3,PLCB1,PLCB4,RGS1,RGS16,RGS2,RGS5,XCL2
Germ Cell-Sertoli Cell Junction Signaling	1.55	0.477	#NUM!	A2M,ACTG1,ACTN1,AFDN,BCAR1,CTNNA1,FNBP1,GSN,ITGA6,MAP3K11,MAP3K6,MAPK3,NECTIN2,PIK3C2A,PIK3R1,PIK3R3,PXN,RAC2,RHOC,RHOG,RHOH,RHOJ,RHOQ,RND1,TGFB1,TGFBR2,TJP1,TNF,TNFRSF1A,TUBA4A,TUBB6
Apelin Cardiac Fibroblast Signaling Pathway	1.55	0.7	-0.378	ANGPT2,APLNR,CCN2,IL6,SERPINE1,SPHK1,TGFB1
Th1 Pathway	1.54	0.491	-1.8	CD247,CD28,CD3D,CD3E,CD3G,CD4,CD86,CD8A,DLL1,HLA-DRA,HLA-DRB1,ICAM1,ICOS,IFNG,IL10,IL10RA,IL6,IRF1,ITGB2,NOTCH4,PIK3C2A,PIK3R1,PIK3R3,RUNX3,SOCS1,SOCS3
T Cell Receptor Signaling	1.53	0.463	-3	CD247,CD28,CD3D,CD3E,CD3G,CD4,CD86,CD8A,CD8B,CDKN1B,FCER1G,FYB1,FYN,HLA-DRA,HLA-DRB1,HLA-E,ICAM1,ICOS,IFNG,ITGB2,LCK,LCP2,MAPK3,PAG1,PIK3C2A,PIK3R1,PIK3R3,PPP3CA,PTPN22,PTPRC,RASGRP1,REL,SKAP1,TCF4,TNF,TRBC1,TRBC2
Glioma Invasiveness Signaling	1.51	0.531	-0.775	CD44,FNBP1,MAPK3,PIK3C2A,PIK3R1,PIK3R3,PLAU,PLAUR,RAC2,RHOC,RHOG,RHOH,RHOJ,RHOQ,RND1,TIMP1,TIMP3
Colorectal Cancer Metastasis Signaling	1.49	0.462	0.756	ADCY4,FNBP1,FZD4,FZD6,GNA13,GNG11,GNG2,IFNG,IL6,IL6ST,LRP1,LRP5,MAPK3,MMP28,MYC,PIK3C2A,PIK3R1,PIK3R3,PTGER4,RAC2,REL,RHOC,RHOG,RHOH,RHOJ,RHOQ,RND1,TCF4,TGFB1,TGFBR2,TLR2,TNF,TNFRSF1A,VEGFA,VEGFB,VEGFC
NF-κB Signaling	1.48	0.482	1.091	BMPR2,CARD10,CD247,CD3D,CD3E,CD3G,FCER1G,FLT1,IL1B,IL1R1,IL1RN,IL33,INSR,KDR,LCK,PIK3C2A,PIK3R1,PIK3R3,TGFBR2,TGFBR3,TLR2,TNF,TNFAIP3,TNFRSF1A,TNFRSF1B,TRBC1,TRBC2
Regulation of Actin-based Motility by Rho	1.48	0.5	-1.5	ARPC1A,ARPC2,ARPC3,FNBP1,GSN,ITGA10,ITGA4,ITGA5,ITGA6,ITGB2,ITGB4,MYL9,PFN1,PPP1CB,RAC2,RHOC,RHOG,RHOH,RHOJ,RHOQ,RND1,WIPF1
Allograft Rejection Signaling	1.47	0.533	#NUM!	CD247,CD28,CD3D,CD3E,CD3G,CD86,FCER1G,HLA-DRA,HLA-DRB1,HLA-E,IFNG,IL10,PRF1,TNF,TRBC1,TRBC2
CGAS-STING Signaling Pathway	1.46	0.514	-0.229	CCL20,CDKN1A,CXCL8,GJA1,ICAM1,IFNG,IL1B,IL33,IL6,IRF1,LTB,MAP1LC3B,NLRP3,OSM,STING1,TGFB1,TNF,TNFSF10,TNFSF9
T Cell Exhaustion Signaling Pathway	1.46	0.475	-0.229	BMPR2,CD247,CD28,CD3D,CD3E,CD3G,CD86,FCER1G,HLA-DRA,HLA-DRB1,HLA-E,IFNG,IL10,IL10RA,IL6,IRF9,KDR,MAPK3,PIK3C2A,PIK3R1,PIK3R3,PPP2R5C,PRDM1,TGFB1,TGFBR2,TGFBR3,TRBC1,TRBC2,VEGFA
Binding and Uptake of Ligands by Scavenger Receptors	1.46	0.571	0	APOL1,CD163,CD36,COL4A1,COL4A2,FTH1,FTL,HSP90AA1,LRP1,MSR1,SCARB1,SCARF1
Type I Diabetes Mellitus Signaling	1.43	0.481	-1.5	BCL2,CD247,CD28,CD3D,CD3E,CD3G,CD86,FCER1G,HLA-DRA,HLA-DRB1,HLA-E,ICA1,IFNG,IL1B,IL1R1,IRF1,PRF1,REL,SOCS1,SOCS2,SOCS3,TNF,TNFRSF1A,TNFRSF1B,TRBC1,TRBC2
Caveolar-mediated Endocytosis Signaling	1.42	0.536	1.508	ACTG1,CAV1,CAVIN1,CD48,FLNB,FLOT1,FYN,HLA-E,INSR,ITGA10,ITGA4,ITGA5,ITGA6,ITGB2,ITGB4
Costimulation by the CD28 family	1.42	0.514	-3.3	CD247,CD28,CD3D,CD3E,CD3G,CD4,CD86,FYN,HLA-DRA,HLA-DRB1,ICOS,LCK,PIK3R1,PIK3R3,PPP2R5C,TRAC,TRBC1,YES1
Complement cascade	1.42	0.579	-0.905	C1QA,C1QB,C1QC,C3AR1,C5AR1,C7,CD59,CFD,CFI,GZMM,PROS1
Activin Inhibin Signaling Pathway	1.41	0.469	0	CCN2,CCND2,CDKN1A,CDKN1B,CEBPB,CXCR4,EGLN3,IL1B,IL1R1,IL1RN,IL33,IL6,INHBB,MAF,MAPK3,MXD1,PIK3C2A,PIK3R1,PIK3R3,SERPINE1,SMAD1,SNAI1,SOX17,TCF4,TGFB1,TGFBR3,TLR2,TNF,TNFRSF1A,TNFRSF1B
CDX Gastrointestinal Cancer Signaling Pathway	1.4	0.489	0.426	CXCL8,CYBB,DLL1,FZD4,FZD6,IFNG,IL1B,IL33,IL6,LTB,MAPK3,OSM,PIK3C2A,PIK3R1,PIK3R3,RAC2,REL,SNAI1,TCF4,TGFB1,TNF,TNFSF10,TNFSF9
IL-6 Signaling	1.4	0.489	0.218	A2M,CD14,CEBPB,CXCL8,IL1B,IL1R1,IL1RN,IL33,IL6,IL6ST,MAPK3,MCL1,PIK3C2A,PIK3R1,PIK3R3,REL,SHC1,SOCS1,SOCS3,TNF,TNFRSF1A,TNFRSF1B,VEGFA
Serotonin Receptor Signaling	1.38	0.438	1	ADCY4,APP,ARRB2,BCL2,CAV1,CAV2,CD44,CXCL8,F13A1,FNBP1,FYN,GNA13,GNG11,GNG2,HMOX1,IL1B,IL33,IL6,KCNN3,LCK,MAOA,MAP1LC3B,MAPK3,MPDZ,MYC,PIK3C2A,PIK3R1,PIK3R3,PLAUR,PLCB1,PLCB4,PLN,PPP1CB,RAC2,RAPGEF3,RHOC,RHOG,RHOH,RHOJ,RHOQ,RND1,SHANK3,SNAI1,TEAD1,TGFB1,TGM2,TNF,VWF,YES1
SAPK/JNK Signaling	1.38	0.5	0	CD247,CD3D,CD3E,CD3G,CRK,DUSP4,FCER1G,GNA13,GNG11,GNG2,LCK,MAP3K11,PIK3C2A,PIK3R1,PIK3R3,RAC2,SH2D2A,SHC1,TRBC1,TRBC2
IL-15 Production	1.37	0.515	2	BMX,CSF1R,EPHB4,FLT1,FYN,IL6,INSR,IRF1,KDR,LCK,MAP3K11,MATK,MET,REL,TEK,TIE1,YES1
G Protein Signaling Mediated by Tubby	1.37	0.515	-1.5	CD247,CD3D,CD3E,CD3G,FCER1G,FYB1,GNA13,GNG11,GNG2,INSR,LCK,LCP2,MYC,PLCB1,PLCB4,TRBC1,TRBC2
Axonal Guidance Signaling	1.37	0.432	#NUM!	ABLIM1,ABLIM3,ADAM15,ADAMTS1,ADAMTS4,ADAMTS9,ARHGEF15,ARPC1A,ARPC2,ARPC3,BCAR1,CRK,CXCR4,DOCK1,EFNA1,EFNB2,EPHB4,FYN,FZD4,FZD6,GNA13,GNG11,GNG2,ITGA10,ITGA4,ITGA5,ITGA6,ITGB2,ITGB4,MAPK3,MET,MMP28,MYL9,NRP1,PFN1,PIK3C2A,PIK3R1,PIK3R3,PLCB1,PLCB4,PPP3CA,PXN,RAC2,RASSF5,RND1,SEMA6A,SEMA6B,SHC1,TUBA4A,TUBB6,VEGFA,VEGFB,VEGFC,WIPF1
Natural Killer Cell Signaling	1.36	0.463	-2.043	CD247,CD48,COL18A1,FCER1G,FCGR2A,FCGR3A/FCGR3B,FYN,HCST,HLA-E,HSPA6,IFNG,IL2RB,KLRB1,LAIR1,LCK,LCP2,MAP3K11,MAP3K6,MAPK3,NECTIN2,PIK3C2A,PIK3R1,PIK3R3,PXN,RAC2,RASSF5,REL,SH2D1A,TNFSF10,TYROBP,WIPF1
Tight Junction Signaling	1.36	0.489	#NUM!	ACTG1,AFDN,CLDN5,CNKSR3,CTNNA1,JAM2,MPDZ,MYH11,MYH9,MYL9,MYO5C,NECTIN2,PPP2R5C,RAB13,REL,TGFB1,TGFBR2,TJP1,TNF,TNFRSF1A,TNFRSF1B,YBX3
Regulation of TLR by endogenous ligand	1.35	1	#NUM!	CD14,CD36,TLR2
Pulmonary Healing Signaling Pathway	1.33	0.473	1.569	ACKR3,BMPR2,CXCR4,FYN,FZD4,FZD6,KDR,LCK,MAPK3,MMP28,MYC,NOTCH4,PECAM1,RBPJ,SMAD1,TCF4,TGFB1,TLR2,TNF,TNFRSF1A,TNFRSF1B,VEGFA,VEGFB,VEGFC,WWTR1,YES1
CDC42 Signaling	1.32	0.467	-0.471	ARPC1A,ARPC2,ARPC3,CD247,CD3D,CD3E,CD3G,CDC42BPA,CDC42EP5,EXOC6,FCER1G,FNBP1L,HLA-DRA,HLA-DRB1,HLA-E,IQGAP2,ITGA10,ITGA4,ITGA5,ITGA6,ITGB2,ITGB4,MAP3K11,MYL9,PPP1CB,TRBC1,TRBC2,WIPF1
Cholecystokinin/Gastrin-mediated Signaling	1.31	0.488	0.229	BCAR1,CREM,FNBP1,GNA13,IL1B,IL1RN,IL33,MAPK3,MEF2C,PLCB1,PLCB4,PXN,RAC2,RHOC,RHOG,RHOH,RHOJ,RHOQ,RND1,SHC1,TNF
VDR/RXR Activation	1.28	0.545	-0.816	CCL5,CD14,CDKN1A,CDKN1B,CEBPB,HES1,IFNG,KLF4,LRP5,MXD1,SPP1,THBD
FAT10 Cancer Signaling Pathway	1.28	0.545	0.302	ACKR3,BMPR2,CXCR4,IFNG,IL6,REL,TGFB1,TGFBR2,TGFBR3,TNF,TNFRSF1A,TNFRSF1B
Autoimmune Thyroid Disease Signaling	1.27	0.517	#NUM!	CD247,CD28,CD3D,CD3E,CD3G,CD86,FCER1G,HLA-DRA,HLA-DRB1,HLA-E,IL10,PRF1,TPO,TRBC1,TRBC2
O-linked glycosylation	1.27	0.636	2.646	ADAMTS1,ADAMTS4,ADAMTS9,GALNT15,GALNT18,ST6GALNAC3,THSD7A
Aryl Hydrocarbon Receptor Signaling	1.26	0.488	0.943	AHR,CCND2,CDKN1A,CDKN1B,CTSD,HSP90AA1,IL1B,IL6,MAPK3,MGST2,MYC,NCOA7,NFE2L2,NFIA,NFIB,REL,TGFB1,TGM2,TNF,TRIP11
PD-1, PD-L1 cancer immunotherapy pathway	1.26	0.488	0.688	CD247,CD28,CDKN1B,HLA-DRA,HLA-DRB1,HLA-E,IFNG,IL2RB,IL2RG,LCK,LCP2,PDCD4,PIK3C2A,PIK3R1,PIK3R3,RASGRP1,TGFB1,TNF,TNFRSF1A,TNFRSF1B
Striated Muscle Contraction	1.24	0.8	0	TMOD3,TPM1,TPM2,TPM3
EGR2 and SOX10-mediated initiation of Schwann cell myelination	1.24	0.667	1.633	ADGRG6,LAMB1,LAMC1,MBP,TEAD1,WWTR1
Macrophage Classical Activation Signaling Pathway	1.23	0.464	-1.177	CCL20,CCL5,CD14,CD86,CXCL8,CYBB,GBP4,HLA-DRA,HLA-DRB1,IFNG,IL10,IL1B,IL33,IL6,IRF1,IRF9,LTB,MAF,OSM,SOCS1,SOCS3,SPI1,TGFB1,TNF,TNFSF10,TNFSF9
IL-10 Signaling	1.22	0.459	-1.512	AHR,BCL2,BLVRB,CD86,CDKN1A,DDIT4,DUSP1,FCGR2A,HLA-DRA,HLA-DRB1,HLA-E,HMOX1,ICAM1,IFNG,IL10,IL10RA,IL1B,IL1R1,IL1RN,IL33,IL6,IL6ST,MAF,MAFB,PRDM1,REL,SOCS3,TNF
Glucocorticoid Receptor Signaling	1.21	0.423	#NUM!	A2M,ANXA1,BCL2,CAV1,CCL3,CCL5,CCNH,CD163,CD247,CD3D,CD3E,CD3G,CDKN1A,CXCL8,DUSP1,FCGR1A,GJA1,HLA-DRA,HLA-DRB1,HLA-E,HSP90AA1,HSPA6,ICAM1,IFNG,IL10,IL10RA,IL1B,IL1R1,IL1RN,IL2RB,IL2RG,IL3RA,IL6,IL6ST,IL7R,MAPK3,MT-CYB,MT-ND1,MYC,PDK4,PIK3C2A,PIK3R1,PIK3R3,PLAU,POLR2L,PPP3CA,SELE,SERPINE1,SHC1,TGFB1,TGFBR2,TLR2,TNF,TSC22D3,VCAM1
IL-17 Signaling	1.19	0.469	-1.043	CCL20,CEBPB,CSF3,CXCL8,HSP90AA1,IFNG,IL1B,IL33,IL6,LTB,MAPK3,OSM,PIK3C2A,PIK3R1,PIK3R3,RGS16,TGFB1,TNF,TNFSF10,TNFSF9,VEGFA,VEGFB,VEGFC
Transcriptional regulation of white adipocyte differentiation	1.18	0.556	1.897	ADIRF,CD36,CEBPB,CHD9,EBF1,FABP4,KLF4,NR2F2,TGFB1,TNF
MSP-RON Signaling Pathway	1.18	0.556	#NUM!	ACTG1,IFNG,IL3RA,ITGB2,PIK3C2A,PIK3R1,PIK3R3,RPS6KA2,TLR2,TNF
Extra-nuclear estrogen signaling	1.17	0.52	0.277	AREG,BCL2,CAV1,CAV2,CDKN1B,GNG11,GNG2,HSP90AA1,MAPK3,PIK3R1,PIK3R3,PRMT1,SHC1
ROBO SLIT Signaling Pathway	1.15	0.476	0.894	APP,ARPC1A,ARPC2,ARPC3,CDKN1A,FLT1,FYN,HES1,KDR,LCK,MYL9,NEDD4,ROBO4,SNAI1,TGFB1,TGFBR2,VEGFA,VEGFB,VEGFC,YES1
Interferon Signaling	1.14	0.562	2.121	BCL2,IFITM1,IFITM2,IFITM3,IFNG,IRF1,IRF9,SOCS1,TAP1
Semaphorin Signaling in Neurons	1.12	0.522	#NUM!	FNBP1,FYN,MAPK3,MET,NRP1,RAC2,RHOC,RHOG,RHOH,RHOJ,RHOQ,RND1
Neutrophil degranulation	1.12	0.411	-2.81	ADGRE5,ANXA2,ARHGAP45,ARHGAP9,ATP11A,BIN2,BST2,C3AR1,C5AR1,CD14,CD36,CD44,CD53,CD59,CD93,CDA,CFD,COTL1,CTSB,CTSD,CTSH,CTSS,CTSZ,CYBA,CYBB,CYSTM1,FABP5,FCER1G,FCGR2A,FCGR3A/FCGR3B,FGL2,FPR1,FTH1,FTL,GLIPR1,GMFG,GSN,HSP90AA1,HSPA6,IQGAP2,ITGB2,LAIR1,LGALS3,LRG1,LYZ,MNDA,OLR1,PECAM1,PLAU,PLAUR,PNP,PRCP,PTPRB,PTPRC,RAB31,RHOG,RNASET2,SLC44A2,SRP14,STING1,STOM,TLR2,TMT1A,TNFRSF1B,TYROBP,VAMP8,YPEL5
Production of Nitric Oxide and Reactive Oxygen Species in Macrophages	1.1	0.446	-0.2	APOL1,CYBA,CYBB,FNBP1,IFNG,IRF1,LYZ,MAP3K11,MAP3K6,MAPK3,NCF4,PIK3C2A,PIK3R1,PIK3R3,PPP1CB,PPP2R5C,RAC2,REL,RHOC,RHOG,RHOH,RHOJ,RHOQ,RND1,SPI1,TLR2,TNF,TNFRSF1A,TNFRSF1B
Cell junction organization	1.09	0.5	3.742	ACTG1,ACTN1,AFDN,CD151,CDH5,CLDN5,CTNNA1,FERMT2,ITGA6,ITGB4,LIMS2,NECTIN2,PLEC,PXN
Sertoli Cell-Sertoli Cell Junction Signaling	1.07	0.436	2.401	A2M,ACTG1,ACTN1,AFDN,CDH5,CLDN5,CTNNA1,GJA1,ICAM1,IL1R1,ITGA6,JAM2,LAMA4,LAMA5,LAMB1,LAMB2,LAMC1,MAP3K11,MAP3K6,MAPK3,NECTIN2,PIK3C2A,PIK3R1,PIK3R3,SPTBN1,TGFBR2,TIMP1,TJP1,TNF,TNFRSF1A,TNFRSF1B,TUBA4A,TUBB6,YBX3
Antiproliferative Role of TOB in T Cell Signaling	1.07	0.524	1.414	CD247,CD28,CD3D,CD3E,CD3G,CDKN1B,FCER1G,TGFB1,TGFBR2,TRBC1,TRBC2
IL-7 Signaling Pathway	1.07	0.485	1	BCL2,CDKN1B,EBF1,FYN,IFNG,IL2RG,IL7R,MAPK3,MCL1,MET,MYC,PIK3C2A,PIK3R1,PIK3R3,SHC1,SOCS1
CXCR4 Signaling	1.05	0.448	0.408	ADCY4,BCAR1,CD4,CRK,CXCR4,DOCK1,EGR1,FNBP1,GNA13,GNG11,GNG2,MAPK3,MYL9,PIK3C2A,PIK3R1,PIK3R3,PLCB1,PLCB4,PXN,RAC2,RHOC,RHOG,RHOH,RHOJ,RHOQ,RND1
HEY1 Signaling Pathway	1.05	0.465	0.229	BMPR2,CDKN1A,DLL1,IL6,MEF2C,MMP28,MYH11,NOTCH4,NR2F2,PIK3C2A,PIK3R1,PIK3R3,RBPJ,SMAD1,TGFB1,TGFBR2,TGFBR3,VEGFA,VEGFB,VEGFC
Collagen biosynthesis and modifying enzymes	1.04	0.583	1.89	COL14A1,COL15A1,COL18A1,COL4A1,COL4A2,SERPINH1,TLL1
RET signaling	1.04	0.583	0.378	DOK2,GRB10,IRS2,PIK3R1,PIK3R3,SHANK3,SHC1
Lipid Antigen Presentation by CD1	1.04	0.583	-2.646	CD247,CD3D,CD3E,CD3G,FCER1G,TRBC1,TRBC2
TREM1 Signaling	1.02	0.484	-1.604	CCL3,CD83,CD86,CXCL8,ICAM1,IL10,IL1B,IL6,ITGA5,MAPK3,NLRP3,REL,TLR2,TNF,TYROBP
ICOS-ICOSL Signaling in T Helper Cells	1	0.446	-1.807	CD247,CD28,CD3D,CD3E,CD3G,CD4,CD86,FCER1G,HLA-DRA,HLA-DRB1,ICOS,IL2RB,IL2RG,LCK,LCP2,PIK3C2A,PIK3R1,PIK3R3,PPP3CA,PTPRC,REL,SHC1,TRAT1,TRBC1,TRBC2
Signaling by ALK	0.995	0.6	0	IL2RG,MDK,MYC,PIK3R1,PRDM1,SHC1
RHO GTPases activate CIT	0.995	0.6	-0.816	CDKN1B,MYH11,MYH9,MYL9,PPP1CB,RHOC
Transcriptional regulation of granulopoiesis	0.995	0.6	0	CDKN1A,CEBPB,FLI1,MYC,RUNX1,SPI1
Coronavirus Replication Pathway	0.995	0.6	-0.816	BAG3,IFITM1,IFITM2,IFITM3,TUBA4A,TUBB6
IL-9 Signaling	0.968	0.529	-1.134	IL2RG,IRS2,PIK3C2A,PIK3R1,PIK3R3,REL,SOCS2,SOCS3,TNF
IL-12 Signaling and Production in Macrophages	0.967	0.441	0.392	APOL1,CEBPB,ETS2,FCGR1A,FCGR2A,FCGR3A/FCGR3B,IFNG,IL10,IL10RA,IL6ST,IRF1,LCK,LYZ,MAF,MAPK3,PIK3C2A,PIK3R1,PIK3R3,REL,SELE,SELP,SOCS3,SPI1,TGFB1,TLR2,TNF
CCR5 Signaling in Macrophages	0.966	0.483	#NUM!	CCL3,CCL4,CCL5,CD247,CD3D,CD3E,CD3G,CD4,FCER1G,GNA13,GNG11,GNG2,TRBC1,TRBC2
IL-13 Signaling Pathway	0.956	0.471	0.5	CD36,DUSP1,FYN,IL10,IL33,LCK,MAOA,MAPK3,PIK3C2A,PIK3R1,PIK3R3,POSTN,SOCS1,SOCS3,TGFB1,YES1
Regulation of the Epithelial Mesenchymal Transition by Growth Factors Pathway	0.955	0.449	1.342	EGR1,FGF2,ID2,IL6,LTB,MAPK3,MET,PIK3C2A,PIK3R1,PIK3R3,REL,SHC1,SNAI1,TGFB1,TGFBR2,TNF,TNFRSF1A,TNFRSF1B,TNFSF10,TNFSF9,WWTR1,ZEB2
Transcriptional Regulatory Network in Embryonic Stem Cells	0.952	0.462	2.828	BMPR2,FGF2,FOXC1,FZD4,FZD6,IL6ST,KLF4,LIFR,MAPK3,MYC,PIK3C2A,PIK3R1,PIK3R3,SMAD1,TGFB1,TGFBR2,TGFBR3,ZFHX3
Toll-like Receptor Cascades	0.95	0.625	-0.447	CD14,CD36,DNM3,ITGB2,TLR2
FOXO-mediated transcription of cell cycle genes	0.95	0.625	0.447	BTG1,CAV1,CDKN1A,CDKN1B,KLF4
Cachexia Signaling Pathway	0.947	0.424	0	ADCY4,BCL2,BMPR2,CAPNS1,CEBPB,CXCL8,DDIT4,HSP90AA1,HSPA6,IFNG,IL1B,IL1R1,IL1RN,IL33,IL6,INHBB,INSR,LIFR,LTB,MAP1LC3B,MAPK3,MEF2C,OSM,PIK3C2A,PIK3R1,PIK3R3,S1PR1,SOCS3,TGFB1,TGFBR2,TGFBR3,TNF,TNFRSF1A,TNFRSF1B,TNFSF10,TNFSF9
CTLA4 Signaling in Cytotoxic T Lymphocytes	0.942	0.433	1.134	AHR,CD247,CD28,CD3D,CD3E,CD3G,CD86,CD8A,CD8B,FCER1G,FYB1,FYN,HLA-DRA,HLA-DRB1,HLA-E,HMOX1,ITGB2,LCK,LCP2,MAPK3,PIK3C2A,PIK3R1,PIK3R3,PPP2R5C,RAC2,TGFB1,TRBC1,TRBC2,YES1
Myelination Signaling Pathway	0.935	0.425	1.715	ADGRG6,ARHGAP4,ARHGAP9,BMPR2,DLC1,FGF2,FKBP1A,FYN,FZD4,FZD6,HDAC7,ID2,ITGA6,ITGB2,ITGB4,LAMA4,LAMA5,LAMB1,LAMB2,LAMC1,LCK,MAPK3,MBP,NDRG1,PIK3C2A,PIK3R1,PIK3R3,PPP3CA,RAPGEF3,SMAD1,TCF4,XAF1,YES1,ZEB2
Signaling by Rho Family GTPases	0.922	0.42	0.962	ACTG1,ARHGEF15,ARPC1A,ARPC2,ARPC3,CDC42EP5,CDH5,CYBB,EZR,FNBP1,GNA13,GNG11,GNG2,ITGA10,ITGA4,ITGA5,ITGA6,ITGB2,ITGB4,MAP3K11,MAPK3,MYL9,NEDD4,PIK3C2A,PIK3R1,PIK3R3,RAC2,RDX,REL,RHOC,RHOG,RHOH,RHOJ,RHOQ,RND1,SEPTIN10,WIPF1
Signaling by PDGF	0.914	0.533	1.414	BCAR1,COL4A1,COL4A2,CRK,PIK3R1,PLAT,PTPN12,SPP1
Folate Signaling Pathway	0.914	0.533	0.707	BCL2,CDKN1A,CDKN1B,FOLR2,IL6ST,KLF4,MAPK3,MYC
White Adipose Tissue Browning Pathway	0.914	0.533	0	ADCY4,ANGPT2,CEBPB,FCER1G,KDR,NPR1,RUNX1T1,VEGFA
Platelet Adhesion to exposed collagen	0.909	0.667	0	FCER1G,FYN,ITGA10,VWF
PCP (Planar Cell Polarity) Pathway	0.909	0.667	1	DAAM1,FZD4,FZD6,PFN1
NOD1/2 Signaling Pathway	0.906	0.452	-1.606	ACAP1,BIRC3,CXCL8,HSP90AA1,HSPA6,IFNG,IL1B,IL33,IL6,LTB,MAPK3,NLRP3,OSM,TGFB1,TLR2,TNF,TNFAIP3,TNFSF10,TNFSF9
Defensins	0.898	1	#NUM!	CD4,TLR2
RHO GTPases activate KTN1	0.898	1	#NUM!	KTN1,RHOG
RUNX1 and FOXP3 control the development of regulatory T lymphocytes (Tregs)	0.898	1	#NUM!	IFNG,RUNX1
NFE2L2 regulating anti-oxidant/detoxification enzymes	0.898	1	#NUM!	HMOX1,NFE2L2
The Visual Cycle	0.898	1	#NUM!	AKR1C3,RBP7
γ-linolenate Biosynthesis II (Animals)	0.898	1	#NUM!	ACSL1,CYB5A
Estrogen Biosynthesis	0.898	1	#NUM!	AKR1C3,HSD17B12
Nicotine Degradation II	0.898	1	#NUM!	CSGALNACT1,INMT
Bile Acid Biosynthesis, Neutral Pathway	0.898	1	#NUM!	AKR1C1/AKR1C2,AKR1C3
Thyroid Hormone Biosynthesis	0.898	1	#NUM!	CTSD,TPO
Superpathway of Melatonin Degradation	0.898	1	#NUM!	CSGALNACT1,MAOA
Systemic Lupus Erythematosus in T Cell Signaling Pathway	0.884	0.419	-1.461	CD247,CD28,CD3D,CD3E,CD3G,CD44,CD86,CREM,EZR,FCER1G,FNBP1,GNA13,HLA-DRA,HLA-DRB1,HLA-E,ICOS,IL10,IL6,LEPR,MAPK3,PIK3C2A,PIK3R1,PIK3R3,PPP2R5C,PPP3CA,RAC2,RDX,RHOC,RHOG,RHOH,RHOJ,RHOQ,RND1,TRBC1,TRBC2,YES1
Signaling by Leptin	0.88	0.75	#NUM!	IRS2,LEPR,SOCS3
Pathogenesis of Multiple Sclerosis	0.88	0.75	#NUM!	CCL3,CCL4,CCL5
Salvage Pathways of Pyrimidine Deoxyribonucleotides	0.88	0.75	#NUM!	APOBEC3G,CDA,UPP1
Ephrin Receptor Signaling	0.872	0.426	0.229	ARHGEF15,ARPC1A,ARPC2,ARPC3,BCAR1,CRK,CXCR4,EFNA1,EFNB2,EPHB4,FYN,GNA13,GNG11,GNG2,ITGA10,ITGA4,ITGA5,ITGA6,ITGB2,ITGB4,MAPK3,PXN,RAC2,SH2D3C,SHC1,VEGFA,VEGFB,VEGFC,WIPF1
Semaphorin interactions	0.863	0.48	0	FYN,HSP90AA1,MET,MYH11,MYH9,MYL9,NRP1,PTPRC,RHOC,RND1,SEMA6A,TYROBP
Actin Cytoskeleton Signaling	0.861	0.416	0.928	ACTG1,ACTN1,ARPC1A,ARPC2,ARPC3,BCAR1,CD14,CRK,DOCK1,EZR,FGF2,GNA13,GSN,IQGAP2,ITGA10,ITGA4,ITGA5,ITGA6,ITGB2,ITGB4,MAPK3,MATK,MYH11,MYH9,MYL9,MYO5C,NCKAP1,PFN1,PIK3C2A,PIK3R1,PIK3R3,PPP1CB,PXN,RAC2,RDX,SHC1,TMSB10/TMSB4X
Sphingosine-1-phosphate Signaling	0.859	0.45	0.5	ADCY4,FNBP1,GNA13,MAPK3,PIK3C2A,PIK3R1,PIK3R3,PLCB1,PLCB4,RAC2,RHOC,RHOG,RHOH,RHOJ,RHOQ,RND1,S1PR1,SPHK1
Type II Diabetes Mellitus Signaling	0.856	0.457	1.265	ACSL1,CD36,CEBPB,INSR,IRS2,MAPK3,PIK3C2A,PIK3R1,PIK3R3,REL,SOCS1,SOCS2,SOCS3,TNF,TNFRSF1A,TNFRSF1B
Oncostatin M Signaling	0.824	0.5	1.414	EPAS1,IL6ST,MAPK3,MT2A,OSM,OSMR,PLAU,SHC1,TIMP3
cAMP-mediated signaling	0.82	0.442	1.698	ADCY4,AKAP12,APLNR,CREM,DUSP1,DUSP4,FPR1,MAPK3,PALM2AKAP2,PDE2A,PDE4B,PDE7A,PKIG,PPP3CA,PTGER4,RAPGEF3,RGS10,RGS2,S1PR1
NUR77 Signaling in T Lymphocytes	0.813	0.447	-1.155	BCL2,CD247,CD28,CD3D,CD3E,CD3G,CD86,FCER1G,HDAC7,HLA-DRA,HLA-DRB1,HLA-E,MAPK3,PPP3CA,TNFSF10,TRBC1,TRBC2
HOTAIR Regulatory Pathway	0.813	0.447	0.5	CD44,CDKN1A,ICAM1,IRF1,JAM2,MET,MMP28,MYC,PIK3C2A,PIK3R1,PIK3R3,RBM38,REL,RHOC,SPP1,TCF4,TGFB1
L1CAM interactions	0.808	0.455	2.84	ACTG1,DNM3,EZR,ITGA10,ITGA5,LAMA5,LAMB1,LAMC1,MAPK3,NRP1,RDX,RPS6KA2,SPTBN1,TUBA4A,TUBB6
PTEN Signaling	0.808	0.429	-2.183	BCAR1,BCL2,BMPR2,CDKN1A,CDKN1B,CNKSR3,FLT1,INSR,ITGA10,ITGA4,ITGA5,ITGA6,ITGB2,ITGB4,KDR,MAPK3,PIK3R1,PIK3R3,PREX2,RAC2,REL,SHC1,TGFBR2,TGFBR3
Chronic Myeloid Leukemia Signaling	0.806	0.42	0.928	BCL2,CCND2,CDKN1A,CDKN1B,CRK,FZD4,FZD6,HDAC7,HES1,HSP90AA1,KLF4,MAPK3,MCL1,MECOM,MYC,NOTCH4,PIK3C2A,PIK3R1,PIK3R3,PLCB1,PLCB4,PPP3CA,RAC2,REL,SPP1,TCF4,TGFB1,TGFBR2,TNFSF10
OX40 Signaling Pathway	0.806	0.464	-1.89	BCL2,CD247,CD3D,CD3E,CD3G,CD4,FCER1G,HLA-DRA,HLA-DRB1,HLA-E,REL,TRBC1,TRBC2
Retinoic acid Mediated Apoptosis Signaling	0.802	0.545	0	IFNG,IRF1,PARP8,TIPARP,TNFRSF10D,TNFSF10
GPVI-mediated activation cascade	0.768	0.5	-2.121	FCER1G,FYN,LCK,LCP2,PIK3R1,PIK3R3,RAC2,RHOG
Dilated Cardiomyopathy Signaling Pathway	0.759	0.452	1.387	ACTG1,ADCY4,BAG3,BCL2,DSG2,LAMA4,MAPK3,MYH11,MYH9,MYL9,MYO5C,PDE2A,PLN,TPM1
TR/RXR Activation	0.759	0.452	1.069	AKR1C1/AKR1C2,AKR1C3,ITGA5,KLF9,LDLR,MBP,PIK3C2A,PIK3R1,PIK3R3,SCARB1,UCP2,VEGFA,VEGFB,VEGFC
Factors Promoting Cardiogenesis in Vertebrates	0.759	0.452	2.887	BMPR2,FZD4,FZD6,LRP1,LRP5,MEF2C,MYC,PLCB1,PLCB4,SMAD1,TCF4,TGFB1,TGFBR2,TGFBR3
Metabolism of water-soluble vitamins and cofactors	0.743	0.556	2.236	ACACB,CD320,CYB5A,ENPP2,TCN2
Growth hormone receptor signaling	0.743	0.556	0.447	IRS2,MAPK3,SOCS1,SOCS2,SOCS3
IL-17A Signaling in Gastric Cells	0.743	0.556	#NUM!	CCL20,CCL5,CXCL8,MAPK3,TNF
PKCθ Signaling in T Lymphocytes	0.739	0.421	-1.964	CD247,CD28,CD3D,CD3E,CD3G,CD4,CD86,FCER1G,FYN,HLA-DRA,HLA-DRB1,LCK,LCP2,MAP3K11,MAP3K6,MAPK3,PIK3C2A,PIK3R1,PIK3R3,PPP3CA,RAC2,REL,TRBC1,TRBC2
Systemic Lupus Erythematosus Signaling	0.729	0.415	#NUM!	C7,CD247,CD28,CD3D,CD3E,CD3G,CD86,CREM,FCER1G,FCGR1A,FCGR2A,FCGR3A/FCGR3B,HLA-E,IL10,IL1B,IL1RN,IL33,IL6,LCK,MAPK3,PIK3C2A,PIK3R1,PIK3R3,PTPRC,TNF,TRBC1,TRBC2
Autophagy	0.725	0.423	0	BCL2,CDKN1B,FGF2,INSR,IRS2,MAP1LC3B,MAPK3,MYC,PIK3C2A,PIK3R1,PIK3R3,PPM1D,PPP2R5C,PPP3CA,SLC3A2,SLC7A5,TGFB1,TNF,TNFRSF1A,TNFRSF1B,VAMP8,VEGFA
Regulation of IL-2 Expression in Activated and Anergic T Lymphocytes	0.718	0.441	-2.324	CD247,CD28,CD3D,CD3E,CD3G,FCER1G,FYN,LCK,MAPK3,PPP3CA,REL,TGFB1,TGFBR2,TRBC1,TRBC2
Ceramide Signaling	0.709	0.448	0	BCL2,CTSD,MAPK3,PIK3C2A,PIK3R1,PIK3R3,PPP2R5C,REL,S1PR1,SPHK1,TNF,TNFRSF1A,TNFRSF1B
PPAR Signaling	0.709	0.448	-0.577	CITED2,HSP90AA1,IL1B,IL1R1,IL1RN,IL33,INSR,MAPK3,REL,SHC1,TNF,TNFRSF1A,TNFRSF1B
Role of JAK1 and JAK3 in γc Cytokine Signaling	0.703	0.458	-0.302	IL2RB,IL2RG,IL7R,IRS2,MAPK3,PIK3C2A,PIK3R1,PIK3R3,SHC1,SOCS1,SOCS3
Smooth Muscle Contraction	0.701	0.474	-1	ANXA1,ANXA2,CALD1,MYH11,MYL9,PXN,TPM1,TPM2,TPM3
Actin Nucleation by ARP-WASP Complex	0.697	0.429	-0.905	ARPC1A,ARPC2,ARPC3,FNBP1,ITGA10,ITGA4,ITGA5,ITGA6,ITGB2,ITGB4,RAC2,RHOC,RHOG,RHOH,RHOJ,RHOQ,RND1,WIPF1
WNT/β-catenin Signaling	0.697	0.429	0.243	BMPR2,CD44,CDH5,FRZB,FZD4,FZD6,GJA1,LRP1,LRP5,MYC,PPP2R5C,SOX17,SOX18,SOX7,TCF4,TGFB1,TGFBR2,TGFBR3
GP6 Signaling Pathway	0.697	0.429	1.213	APBB1IP,COL15A1,COL18A1,COL4A1,COL4A2,FCER1G,FYB1,FYN,LAMA4,LAMA5,LAMB1,LAMB2,LAMC1,LCP2,PIK3C2A,PIK3R1,PIK3R3,RHOG
IL-8 Signaling	0.684	0.405	-0.898	ANGPT2,ARRB2,BCL2,CCND2,CXCL8,CYBB,FLT1,FNBP1,GNA13,GNG11,GNG2,HMOX1,ICAM1,ITGB2,KDR,MAPK3,MYL9,PIK3C2A,PIK3R1,PIK3R3,RAC2,RHOC,RHOG,RHOH,RHOJ,RHOQ,RND1,TEK,VCAM1,VEGFA,VEGFB,VEGFC
RAC Signaling	0.683	0.42	0.258	ARPC1A,ARPC2,ARPC3,CD44,CYBB,IQGAP2,ITGA10,ITGA4,ITGA5,ITGA6,ITGB2,ITGB4,MAP3K11,MAPK3,MCF2L,NCKAP1,PIK3C2A,PIK3R1,PIK3R3,RAC2,REL
Glioblastoma Multiforme Signaling	0.683	0.42	1.414	CCND2,CDKN1A,CDKN1B,FNBP1,FZD4,FZD6,MAPK3,MYC,PIK3C2A,PIK3R1,PIK3R3,PLCB1,PLCB4,RAC2,RHOC,RHOG,RHOH,RHOJ,RHOQ,RND1,SHC1
Neuregulin Signaling	0.683	0.432	1.414	AREG,CDKN1B,CRK,HSP90AA1,ITGA10,ITGA4,ITGA5,ITGA6,ITGB2,ITGB4,MAPK3,MATK,MYC,PIK3R1,PIK3R3,SHC1
ATF4 activates genes in response to endoplasmic reticulum stress	0.68	0.571	-1	ATF3,CEBPB,CXCL8,HERPUD1
RUNX1 regulates megakaryocyte differentiation and platelet function	0.68	0.571	#NUM!	MYL9,NR4A3,PRMT1,RUNX1
Maturity Onset Diabetes of Young (MODY) Signaling	0.68	0.571	#NUM!	APOL1,APOL3,INSR,UCP2
SPINK1 Pancreatic Cancer Pathway	0.68	0.571	0	CPD,CTSB,TGFB1,TGFBR2
EPH-Ephrin signaling	0.659	0.444	0.577	ACTG1,ARPC1A,ARPC2,ARPC3,EFNA1,EFNB2,EPHB4,FYN,MYH11,MYH9,MYL9,YES1
Neutrophil Extracellular Trap Signaling Pathway	0.653	0.396	-0.949	C1QA,C1QB,C1QC,CCL5,CD14,CLEC7A,COL15A1,COL18A1,COL4A1,COL4A2,CXCL8,CYBB,DOCK1,FCGR3A/FCGR3B,FPR1,FYN,IFNG,IL10,IL1B,ITGB2,KCNN3,LAIR1,LCK,MAPK3,MCL1,MT-CYB,MT-ND1,NLRP3,PIK3C2A,PIK3R1,PIK3R3,PLCB1,PLCB4,PPIF,PPP3CA,RAC2,SELP,TLR2,TNF,YES1
G alpha (s) signalling events	0.65	0.455	0.632	ADCY4,ARRB2,CALCRL,GNG11,GNG2,PDE2A,PDE7A,PTGER4,RAMP2,RAMP3
Signaling by VEGF	0.637	0.411	1.043	ACTG1,BCAR1,CAV1,CDH5,CRK,CTNNA1,CYBA,CYBB,DOCK1,FLT1,FYN,HSP90AA1,KDR,NCF4,NCKAP1,NRP1,PIK3R1,PXN,SH2D2A,SPHK1,VEGFA,VEGFB,VEGFC
Autism Signaling Pathway	0.637	0.411	-0.209	CXCL8,FZD4,FZD6,HLA-E,IFNG,IL1B,IL1RN,IL33,IL6,LRP5,LTB,MAPK3,MET,OSM,PIK3C2A,PIK3R1,PIK3R3,SHANK3,TCF4,TGFB1,TNF,TNFSF10,TNFSF9
Sperm Motility	0.637	0.411	1.633	BMX,CSF1R,EPHB4,FLT1,FYN,GNA13,GNG11,GNG2,INSR,KDR,LCK,MAP3K11,MATK,MET,NPR1,PDE2A,PDE4B,PLCB1,PLCB4,SLC16A10,TEK,TIE1,YES1
Docosahexaenoic Acid (DHA) Signaling	0.633	0.406	0.784	ADCY4,APP,BCL2,BCL2A1,BIRC3,CCL20,FABP4,FABP5,FGF2,HMOX1,IL1B,MAPK3,NFE2L2,PIK3C2A,PIK3R1,PIK3R3,PLCB1,PLCB4,REL,SPTBN1,SYT15,TGFB1,TNF,TNFRSF1A,TNFRSF1B,VEGFA
ERK/MAPK Signaling	0.633	0.406	2.985	BCAR1,CRK,DOCK1,DUSP1,DUSP2,DUSP4,ELK3,ETS2,FYN,ITGA10,ITGA4,ITGA5,ITGA6,ITGB2,ITGB4,MAPK3,MYC,PIK3C2A,PIK3R1,PIK3R3,PPP1CB,PPP2R5C,PXN,RAC2,RAPGEF3,SHC1
Chaperone Mediated Autophagy Signaling Pathway	0.615	0.403	-2.502	APP,CD247,CD3D,CD3E,CD3G,DNAJB1,EPS8,FCER1G,GPX4,HSP90AA1,HSPA6,IL1B,MCL1,MMP28,MYC,NFE2L2,NLRP3,PIK3C2A,PIK3R1,PIK3R3,PLIN2,PPP3CA,RAB11A,RCAN1,STING1,TRBC1,TRBC2
Trafficking and processing of endosomal TLR	0.613	0.6	#NUM!	CTSB,CTSS,LGMN
Metabolism of Angiotensinogen to Angiotensins	0.613	0.6	#NUM!	CTSD,CTSZ,GZMH
YAP1- and WWTR1 (TAZ)-stimulated gene expression	0.613	0.6	#NUM!	CCN2,TEAD1,WWTR1
Transcriptional regulation of pluripotent stem cells	0.613	0.6	#NUM!	EPAS1,HIF3A,KLF4
TNFs bind their physiological receptors	0.613	0.6	#NUM!	TNFRSF1A,TNFRSF1B,TNFSF9
Signaling by NTRK2 (TRKB)	0.613	0.6	#NUM!	FYN,PIK3R1,SHC1
Cardiomyocyte Differentiation via BMP Receptors	0.613	0.6	#NUM!	BMPR2,MEF2C,SMAD1
Role of OCT4 in Mammalian Embryonic Stem Cell Pluripotency	0.613	0.6	#NUM!	ETS2,NR2F2,SPP1
Estrogen-mediated S-phase Entry	0.613	0.6	#NUM!	CDKN1A,CDKN1B,MYC
Adipogenesis pathway	0.609	0.421	0	BMPR2,CCNH,CEBPB,EBF1,FABP4,FGF2,FZD4,FZD6,HDAC7,NR2F2,RUNX1T1,SMAD1,TGFB1,TNF,TNFRSF1A,TXNIP
Pyroptosis Signaling Pathway	0.608	0.44	-0.302	GBP4,GZMA,IL1B,IL1R1,NLRP3,PTGER4,TLR2,TNF,TNFRSF1A,TNFRSF1B,TXNIP
Human Embryonic Stem Cell Pluripotency	0.602	0.413	2.524	BMPR2,FGF2,FZD4,FZD6,HSP90AA1,ID1,ID2,ID3,KLF2,KLF4,LIFR,MYC,PIK3C2A,PIK3R1,PIK3R3,SMAD1,SPHK1,TGFB1,TGFBR2
IL-4 Signaling	0.597	0.403	-0.6	CD247,CD3D,CD3E,CD3G,COL15A1,COL18A1,COL4A1,COL4A2,FCER1G,HLA-DRA,HLA-DRB1,IL2RG,IRS2,MAF,MAOA,MAPK3,PIK3C2A,PIK3R1,PIK3R3,SOCS1,TGFB1,TGM2,TIMP3,TRBC1,TRBC2
Nitric Oxide Signaling in the Cardiovascular System	0.592	0.424	-0.277	CAV1,FLT1,HSP90AA1,KDR,MAPK3,NPR1,PDE2A,PIK3C2A,PIK3R1,PIK3R3,PLN,VEGFA,VEGFB,VEGFC
Signaling by SCF-KIT	0.586	0.467	-0.378	FYN,GRB10,LCK,PIK3R1,PIK3R3,SOCS1,YES1
DAP12 interactions	0.586	0.467	-1.134	FYN,HLA-E,LCK,LCP2,PIK3R1,SHC1,TYROBP
Vasopressin regulates renal water homeostasis via Aquaporins	0.584	0.5	1.342	ADCY4,AQP1,GNG11,GNG2,RAB11A
Triglyceride metabolism	0.584	0.5	1.342	CAV1,FABP4,FABP5,MGLL,PPP1CB
GPER1 signaling	0.584	0.5	1.342	ADCY4,GNG11,GNG2,ITGA5,SHC1
Retinoid metabolism and transport	0.584	0.5	1.342	AKR1C1/AKR1C2,AKR1C3,HSPG2,LDLR,LRP1
Reelin Signaling in Neurons	0.583	0.415	1.698	AFDN,APP,ARHGEF15,ARPC1A,ARPC2,ARPC3,CRK,FYN,ITGA5,LCK,MAP3K11,MAPK3,PDK4,PIK3C2A,PIK3R1,PIK3R3,YES1
Adrenergic Receptor Signaling Pathway (Enhanced)	0.565	0.417	2.324	ADCY4,CXCL8,IFNG,IL1B,IL33,IL6,LTB,MAOA,OSM,PLCB1,PLCB4,TGFB1,TNF,TNFSF10,TNFSF9
Interferon gamma signaling	0.565	0.417	0.775	CD44,FCGR1A,GBP4,HLA-DRA,HLA-DRB1,HLA-E,ICAM1,IFNG,IRF1,IRF9,MID1,MT2A,SOCS1,SOCS3,VCAM1
Mouse Embryonic Stem Cell Pluripotency	0.565	0.417	2.324	BMPR2,FZD4,FZD6,ID1,ID2,ID3,IL6ST,LIFR,MAPK3,MYC,PIK3C2A,PIK3R1,PIK3R3,SMAD1,TCF4
HIF1α Signaling	0.561	0.4	1.46	CDKN1A,CYBB,EGLN3,FGF2,FLT1,HMOX1,HSP90AA1,HSPA6,IL6,KDR,MAPK3,MET,MMP28,PIK3C2A,PIK3R1,PIK3R3,PPP3CA,RAC2,SAT1,SERPINE1,TGFB1,VEGFA,VEGFB,VEGFC
Fcγ Receptor-mediated Phagocytosis in Macrophages and Monocytes	0.56	0.404	-0.655	ACTG1,ARPC1A,ARPC2,ARPC3,CRK,DOCK1,EZR,FCGR1A,FCGR2A,FCGR3A/FCGR3B,FYB1,FYN,HMOX1,LCP2,MAPK3,PIK3R1,PIK3R3,PXN,RAB11A,RAC2,YES1
ISGylation Signaling Pathway	0.557	0.435	-0.632	FLNB,IFNG,IL6,IRF1,IRF9,ITGB2,NEDD4,S100A4,STING1,TLR2
Bladder Cancer Signaling	0.557	0.435	#NUM!	CDKN1A,CXCL8,FGF2,HDAC7,MAPK3,MMP28,MYC,VEGFA,VEGFB,VEGFC
Regulation of Cellular Mechanics by Calpain Protease	0.546	0.419	0.447	ACTN1,CAPNS1,CCND2,CDKN1B,EZR,ITGA10,ITGA4,ITGA5,ITGA6,ITGB2,ITGB4,MAPK3,PXN
Systemic Lupus Erythematosus in B Cell Signaling Pathway	0.544	0.389	-0.343	BCL2,CCND2,CXCL8,FCGR2A,FYN,IFNG,IL10,IL1B,IL33,IL6,IL6ST,IRF9,ISG20,LCK,LTB,MAPK3,MCL1,MYC,OSM,PAG1,PIK3C2A,PIK3R1,PIK3R3,PPP3CA,RAC2,RASGRP1,REL,SHC1,SHE,STING1,TGFB1,TNF,TNFSF10,TNFSF9,YES1
Gαq Signaling	0.542	0.4	0.471	FNBP1,GNA13,GNG11,GNG2,HMOX1,MAPK3,PIK3C2A,PIK3R1,PIK3R3,PLCB1,PLCB4,PPP3CA,RAC2,REL,RGS16,RGS2,RHOC,RHOG,RHOH,RHOJ,RHOQ,RND1
Fcgamma receptor (FCGR) dependent phagocytosis	0.541	0.404	-0.688	ACTG1,ARPC1A,ARPC2,ARPC3,CD247,CD3G,CRK,DOCK1,FCGR1A,FCGR2A,FCGR3A/FCGR3B,FYN,HSP90AA1,MAPK3,MYH9,NCKAP1,PIK3R1,WIPF1,YES1
Epithelial Adherens Junction Signaling	0.541	0.404	0.229	AFDN,ARPC1A,ARPC2,ARPC3,BMPR2,CRK,CTNNA1,DLL1,FYN,MET,NECTIN2,NOTCH4,PPP2R5C,SNAI1,STK4,TCF4,TGFBR2,TGFBR3,YWHAE
Sensory processing of sound by outer hair cells of the cochlea	0.54	0.444	2.121	ACTG1,EPS8,EZR,GSN,MYH9,RDX,SPTBN1,TRIOBP
GADD45 Signaling	0.54	0.444	1.414	CCND2,CDKN1A,IL1B,MYC,REL,TGFB1,TGFBR2,TNF
Activation of Matrix Metalloproteinases	0.539	0.667	#NUM!	COL18A1,TIMP1
Gamma carboxylation, hypusine formation and arylsulfatase activation	0.539	0.667	#NUM!	F8,PROS1
Metallothioneins bind metals	0.539	0.667	#NUM!	MT1X,MT2A
rRNA modification in the mitochondrion	0.539	0.667	#NUM!	MT-RNR1,MT-RNR2
Tryptophan catabolism	0.539	0.667	#NUM!	SLC3A2,SLC7A5
TRAIL signaling	0.539	0.667	#NUM!	TNFRSF10D,TNFSF10
Regulation of NFE2L2 gene expression	0.539	0.667	#NUM!	MYC,NFE2L2
Formation of definitive endoderm	0.539	0.667	#NUM!	CXCR4,SOX17
Retinol Biosynthesis	0.539	0.667	#NUM!	AKR1C3,RBP7
Methylglyoxal Degradation III	0.539	0.667	#NUM!	AKR1C1/AKR1C2,AKR1C3
Apelin Liver Signaling Pathway	0.539	0.667	#NUM!	APLNR,TNF
Oxytocin Signaling Pathway	0.529	0.394	1.177	ARRB2,CCL5,CD36,CXCL8,GJA1,GNA13,GNG11,GNG2,IL6,MAPK3,MEF2C,MYH11,MYH9,MYL9,MYO5C,NFE2L2,NPR1,PIK3C2A,PIK3R1,PIK3R3,PLCB1,PLCB4,PPP1CB,PPP3CA,REL,SHC1
BEX2 Signaling Pathway	0.526	0.423	-0.632	BCL2,CDKN1A,LGALS1,PPP2R5C,REL,SPP1,SWAP70,TCF4,VEGFA,VEGFB,VEGFC
RAF-independent MAPK1/3 activation	0.525	0.462	0	DUSP1,DUSP2,DUSP4,IL6,IL6ST,MAPK3
WNT/Ca+ pathway	0.525	0.462	2.236	FZD4,FZD6,PLCB1,PLCB4,PPP3CA,REL
RHOA Signaling	0.52	0.405	0.728	ACTG1,ARHGAP4,ARHGAP9,ARPC1A,ARPC2,ARPC3,CDC42EP5,DLC1,EZR,GNA13,KTN1,MYL9,NEDD4,PFN1,PPP1CB,RDX,SEPTIN10
Ephrin A Signaling	0.52	0.405	0.243	APP,ARHGEF15,CYBB,EFNA1,EPAS1,FGF2,FYN,LCK,MAPK3,MYL9,PIK3C2A,PIK3R1,PIK3R3,RHOG,TGFB1,VEGFA,YES1
Metabolism of nitric oxide: NOS3 activation and regulation	0.515	0.5	1	CAV1,CYGB,HSP90AA1,NOSTRIN
MAPK targets/ Nuclear events mediated by MAP kinases	0.515	0.5	1	DUSP4,MAPK3,MEF2C,RPS6KA2
Transcriptional regulation by the AP-2 (TFAP2) family of transcription factors	0.515	0.5	-1	CDKN1A,CITED2,MYC,VEGFA
Heme signaling	0.515	0.5	0	CHD9,HMOX1,MEF2C,NFE2L2
CD28 Signaling in T Helper Cells	0.51	0.393	-1.604	ARPC1A,ARPC2,ARPC3,CD247,CD28,CD3D,CD3E,CD3G,CD4,CD86,FCER1G,FYN,HLA-DRA,HLA-DRB1,LCK,LCP2,PIK3C2A,PIK3R1,PIK3R3,PPP3CA,PTPRC,REL,TRBC1,TRBC2
Signaling by NTRK1 (TRKA)	0.505	0.429	1	CRK,DNM3,DUSP4,IRS2,MAPK3,MEF2C,PIK3R1,RPS6KA2,SHC1
Xenobiotic Metabolism Signaling	0.49	0.393	#NUM!	AHR,CHST11,CITED2,FTL,HMOX1,HSP90AA1,IL1B,IL6,MAF,MAOA,MAP3K11,MAP3K6,MAPK3,MGST2,NFE2L2,PIK3C2A,PIK3R1,PIK3R3,PPP2R5C,REL,SOD3,TNF
Integrin signaling	0.483	0.438	1.134	APBB1IP,BCAR1,CRK,RAPGEF3,RASGRP1,SHC1,VWF
Inhibition of Angiogenesis by TSP1	0.483	0.438	0	CD36,FYN,HSPG2,KDR,TGFB1,TGFBR2,VEGFA
Regulation of the Epithelial Mesenchymal Transition in Development Pathway	0.483	0.438	0.447	FZD4,FZD6,RBPJ,REL,S100A4,SNAI1,TCF4
Cardiac Hypertrophy Signaling	0.483	0.388	1.46	ADCY4,FNBP1,GNA13,GNG11,GNG2,IL6,MAP3K11,MAP3K6,MAPK3,MEF2C,MYL9,PIK3C2A,PIK3R1,PIK3R3,PLCB1,PLCB4,PPP3CA,RAC2,RHOC,RHOG,RHOH,RHOJ,RHOQ,RND1,TGFB1,TGFBR2
Cardiac β-adrenergic Signaling	0.477	0.406	0.707	ADCY4,AKAP12,GNA13,GNG11,GNG2,PALM2AKAP2,PDE2A,PDE4B,PDE7A,PKIG,PLN,PPP1CB,PPP2R5C
Gap junction trafficking and regulation	0.461	0.455	1.342	ACTG1,GJA1,TJP1,TUBA4A,TUBB6
COPII-mediated vesicle transport	0.461	0.455	-0.447	ANKRD44,AREG,CD59,CTSZ,F8
Netrin-1 signaling	0.461	0.455	0.447	ABLIM1,ABLIM3,DOCK1,EZR,FYN
RHO GTPases activate IQGAPs	0.461	0.455	0.447	ACTG1,CTNNA1,IQGAP2,TUBA4A,TUBB6
RHO GTPases Activate ROCKs	0.461	0.455	-0.447	MYH11,MYH9,MYL9,PPP1CB,RHOC
RHO GTPases Activate NADPH Oxidases	0.461	0.455	-1.342	CYBA,CYBB,MAPK3,NCF4,RAC2
NGF-stimulated transcription	0.461	0.455	2	EGR1,EGR3,ID1,ID2,ID3
Tumoricidal Function of Hepatic Natural Killer Cells	0.461	0.455	#NUM!	ICAM1,LYVE1,PRF1,SERPINB9,SRGN
Erythropoietin Signaling Pathway	0.455	0.389	0.894	BIRC3,CCND2,CXCL8,IFNG,IL1B,IL33,IL6,IRS2,LTB,MAPK3,OSM,PIK3C2A,PIK3R1,PIK3R3,RAC2,REL,SHC1,TGFB1,TNF,TNFSF10,TNFSF9
Beta-catenin independent WNT signaling	0.453	0.407	0.905	ARRB2,DAAM1,FZD4,FZD6,GNG11,GNG2,MYC,PFN1,PLCB1,PPP3CA,RAC2
Erythrocytes take up carbon dioxide and release oxygen	0.449	1	#NUM!	AQP1
Erythrocytes take up oxygen and release carbon dioxide	0.449	1	#NUM!	AQP1
Metabolism of amine-derived hormones	0.449	1	#NUM!	TPO
Peptide hormone biosynthesis	0.449	1	#NUM!	INHBB
POU5F1 (OCT4), SOX2, NANOG repress genes related to differentiation	0.449	1	#NUM!	TSC22D1
Platelet Aggregation (Plug Formation)	0.449	1	#NUM!	VWF
Passive transport by Aquaporins	0.449	1	#NUM!	AQP1
RHO GTPases regulate CFTR trafficking	0.449	1	#NUM!	RHOQ
Histidine catabolism	0.449	1	#NUM!	HNMT
Lysine catabolism	0.449	1	#NUM!	AASS
Synaptic adhesion-like molecules	0.449	1	#NUM!	FLOT1
Butyrophilin (BTN) family interactions	0.449	1	#NUM!	BTNL9
Signaling by MST1	0.449	1	#NUM!	SPINT2
Intracellular oxygen transport	0.449	1	#NUM!	CYGB
Expression and translocation of olfactory receptors	0.449	1	#NUM!	EBF1
Epithelial-Mesenchymal Transition (EMT) during gastrulation	0.449	1	#NUM!	SNAI1
NFE2L2 regulating TCA cycle genes	0.449	1	#NUM!	NFE2L2
Hematopoiesis from Multipotent Stem Cells	0.449	1	#NUM!	CSF3
Fatty Acid Activation	0.449	1	#NUM!	ACSL1
Glucose and Glucose-1-phosphate Degradation	0.449	1	#NUM!	PGM5
Thyroid Hormone Metabolism II (via Conjugation and/or Degradation)	0.449	1	#NUM!	CSGALNACT1
Nicotine Degradation III	0.449	1	#NUM!	CSGALNACT1
Retinoate Biosynthesis II	0.449	1	#NUM!	RBP7
Melatonin Degradation I	0.449	1	#NUM!	CSGALNACT1
Guanine and Guanosine Salvage I	0.449	1	#NUM!	PNP
Oleate Biosynthesis II (Animals)	0.449	1	#NUM!	CYB5A
Spermine and Spermidine Degradation I	0.449	1	#NUM!	SAT1
Lysine Degradation II	0.449	1	#NUM!	AASS
Mitochondrial L-carnitine Shuttle Pathway	0.449	1	#NUM!	ACSL1
Phenylalanine Degradation IV (Mammalian, via Side Chain)	0.449	1	#NUM!	MAOA
Biotin-carboxyl Carrier Protein Assembly	0.449	1	#NUM!	ACACB
Xanthine and Xanthosine Salvage	0.449	1	#NUM!	PNP
Melatonin Degradation II	0.449	1	#NUM!	MAOA
GDP-glucose Biosynthesis	0.449	1	#NUM!	PGM5
Fatty Acid β-oxidation I	0.449	1	#NUM!	ACSL1
Methionine Degradation I (to Homocysteine)	0.449	1	#NUM!	PRMT1
Superpathway of Methionine Degradation	0.449	1	#NUM!	PRMT1
Cysteine Biosynthesis III (mammalia)	0.449	1	#NUM!	PRMT1
Acetate Conversion to Acetyl-CoA	0.449	1	#NUM!	ACSL1
Regulation of the Epithelial-Mesenchymal Transition Pathway	0.448	0.391	#NUM!	EGR1,FGF2,FZD4,FZD6,ID2,MAPK3,MET,NOTCH4,PIK3C2A,PIK3R1,PIK3R3,RBPJ,REL,SNAI1,TCF4,TGFB1,TGFBR2,ZEB2
Semaphorin Neuronal Repulsive Signaling Pathway	0.448	0.391	-0.243	CD44,FYN,ITGA10,ITGA4,ITGA5,ITGA6,ITGB2,ITGB4,MYL9,NRP1,PDE4B,PIK3C2A,PIK3R1,PIK3R3,PPP1CB,RND1,SEMA6A,SEMA6B
Signaling by Type 1 Insulin-like Growth Factor 1 Receptor (IGF1R)	0.439	0.5	#NUM!	IRS2,PIK3R1,SHC1
Signaling by Retinoic Acid	0.439	0.5	#NUM!	AKR1C3,FABP5,PDK4
Keratinization	0.439	0.5	#NUM!	CAPNS1,DSG2,PKP4
Advanced glycosylation endproduct receptor signaling	0.439	0.5	#NUM!	APP,LGALS3,MAPK3
Carboxyterminal post-translational modifications of tubulin	0.439	0.5	#NUM!	TUBA4A,TUBB6,VASH1
Interleukin-15 signaling	0.439	0.5	#NUM!	IL2RB,IL2RG,SHC1
Retinoate Biosynthesis I	0.439	0.5	#NUM!	AKR1C1/AKR1C2,AKR1C3,RBP7
Dermatan Sulfate Biosynthesis	0.439	0.5	#NUM!	CHST11,CSGALNACT1,DSE
Calcium-induced T Lymphocyte Apoptosis	0.433	0.4	-2.333	CD247,CD3D,CD3E,CD3G,CD4,FCER1G,HLA-DRA,HLA-DRB1,LCK,PPP3CA,TRBC1,TRBC2
Regulation of lipid metabolism by PPARalpha	0.425	0.429	0	ACSL1,AHR,CD36,CHD9,GLIPR1,PLIN2
Thrombin signalling through proteinase activated receptors (PARs)	0.425	0.429	0	ARRB2,F2RL3,GNA13,GNG11,GNG2,MAPK3
NAD Signaling Pathway	0.416	0.394	0	CEBPB,FGF2,GJA1,PARP8,PIK3C2A,PIK3R1,PIK3R3,POLR2L,SLC29A1,SLC7A5,TGFB1,TIPARP,VEGFA
p38 MAPK Signaling	0.416	0.394	0.577	DUSP1,IL1B,IL1R1,IL1RN,IL33,MEF2C,MYC,RPS6KA2,TGFB1,TGFBR2,TNF,TNFRSF1A,TNFRSF1B
Calcium Signaling	0.416	0.394	#NUM!	ASPH,HDAC7,MAPK3,MEF2C,MYH11,MYH9,MYL9,MYO5C,PPP3CA,RCAN1,TPM1,TPM2,TPM3
IGF-1 Signaling	0.411	0.386	0.905	CCN1,CCN2,GRB10,IGFBP2,IGFBP4,IRS2,MAPK3,NEDD4,PIK3C2A,PIK3R1,PIK3R3,PXN,SHC1,SOCS1,SOCS2,SOCS3,YWHAE
RHO GTPases Activate Formins	0.407	0.4	-0.632	ACTG1,DAAM1,EVL,FMNL1,PFN1,PPP2R5C,RHOC,RPS27,TUBA4A,TUBB6
Telomerase Signaling	0.401	0.389	1.155	CDKN1A,ELK3,ETS2,HDAC7,HSP90AA1,IL2RB,IL2RG,MAPK3,MYC,PIK3C2A,PIK3R1,PIK3R3,PPP2R5C,SHC1
RAF/MAP kinase cascade	0.399	0.377	-0.6	ACTG1,APBB1IP,AREG,ARRB2,DUSP1,DUSP2,DUSP4,FGF2,FYN,IL2RB,IL2RG,IL3RA,IRS2,MAP3K11,MAPK3,MET,PIK3R1,PPP1CB,PPP2R5C,RASA4,RASAL2,RASGRP1,SHC1,SPTBN1,TEK,VWF
Interleukin-2 family signaling	0.398	0.412	-0.378	IL2RB,IL2RG,IL3RA,LCK,PIK3R1,PIK3R3,SHC1
Polyamine Regulation in Colon Cancer	0.398	0.412	1.89	MAPK3,MXD1,MYC,OAZ1,SAT1,SLC3A2,TCF4
MYC Mediated Apoptosis Signaling	0.398	0.412	0.378	BCL2,MCL1,MYC,PMAIP1,TNF,TNFRSF1A,TNFRSF1B
Cyclins and Cell Cycle Regulation	0.398	0.412	0	CCND2,CCNH,CDKN1A,CDKN1B,HDAC7,PPP2R5C,TGFB1
Role of IL-17F in Allergic Inflammatory Airway Diseases	0.398	0.412	0	CCL4,CXCL8,IL1B,IL6,MAPK3,REL,RPS6KA2
Xenobiotic Metabolism AHR Signaling Pathway	0.398	0.412	0.816	AHR,HSP90AA1,IL1B,IL6,MGST2,REL,TNF
Nephrin family interactions	0.393	0.444	0	ACTN1,FYN,PIK3R1,SPTBN1
Transport of vitamins, nucleosides, and related molecules	0.393	0.444	2	ARL2,SLC29A1,SLCO2A1,SLCO4A1
Cargo concentration in the ER	0.393	0.444	0	AREG,CD59,CTSZ,F8
rRNA processing	0.393	0.444	#NUM!	MT-CYB,MT-ND1,MT-RNR1,MT-RNR2
Role of WNT/GSK-3β Signaling in the Pathogenesis of Influenza	0.393	0.444	#NUM!	FZD4,FZD6,IFNG,TCF4
HGF Signaling	0.387	0.38	1.941	CDKN1A,DOCK1,ELK3,ETS2,IL6,ITGA10,ITGA4,ITGA5,ITGA6,ITGB2,ITGB4,MAP3K11,MAP3K6,MAPK3,MET,PIK3C2A,PIK3R1,PIK3R3,PXN
Signaling by ERBB2	0.377	0.4	0	CDC37,FYN,HSP90AA1,MATK,PIK3R1,PTPN12,SHC1,YES1
Signaling by EGFR	0.377	0.4	0.707	AREG,PAG1,PIK3R1,PTPN12,PTPRK,PXN,SHC1,SPRY1
Factors involved in megakaryocyte development and platelet production	0.377	0.4	1.414	DOCK1,DOCK4,DOCK6,DOCK8,DOCK9,EHD1,EHD2,IRF1
Phagosome Maturation	0.375	0.381	#NUM!	CTSB,CTSD,CTSH,CTSS,CTSW,CTSZ,CYBB,DYNC2I1,HLA-DRA,HLA-DRB1,HLA-E,RAC2,TAP1,TPO,TUBA4A,TUBB6
PPARα/RXRα Activation	0.364	0.378	-0.535	ADCY4,BMPR2,CD36,HSP90AA1,IL1B,IL1R1,IL6,INSR,MAPK3,MEF2C,PLCB1,PLCB4,REL,SHC1,TGFB1,TGFBR2,TGFBR3
Syndecan interactions	0.364	0.417	1.342	ACTN1,FGF2,ITGA6,ITGB4,TGFB1
Activation of IRF by Cytosolic Pattern Recognition Receptors	0.364	0.417	0	IL10,IL6,IRF9,REL,TNF
PI3K/AKT Signaling	0.362	0.371	0.277	BCL2,CDC37,CDKN1A,CDKN1B,HSP90AA1,IL10RA,IL1R1,IL2RB,IL2RG,IL3RA,IL6ST,IL7R,ITGA10,ITGA4,ITGA5,ITGA6,ITGB2,ITGB4,MAPK3,MCL1,PIK3R1,PIK3R3,PPP2R5C,REL,SHC1,YWHAE
SNARE Signaling Pathway	0.36	0.391	1.667	ADCY4,CPLX1,MYH11,MYH9,MYL9,MYO5C,RAB11A,SNCG,SYT15
Antiproliferative Role of Somatostatin Receptor 2	0.36	0.391	0.707	CDKN1A,CDKN1B,GNG11,GNG2,MAPK3,NPR1,PIK3C2A,PIK3R1,PIK3R3
Growth Hormone Signaling	0.36	0.391	1	A2M,MAPK3,PIK3C2A,PIK3R1,PIK3R3,RPS6KA2,SOCS1,SOCS2,SOCS3
Role of NFAT in Regulation of the Immune Response	0.359	0.369	-2.353	CD247,CD28,CD3D,CD3E,CD3G,CD4,CD86,FCER1G,FCGR1A,FCGR2A,FCGR3A/FCGR3B,FYN,GNA13,GNG11,GNG2,HLA-DRA,HLA-DRB1,LCK,LCP2,MAPK3,MEF2C,PIK3C2A,PIK3R1,PIK3R3,PLCB1,PLCB4,PPP3CA,RCAN1,REL,TRBC1,TRBC2
Senescence Pathway	0.355	0.37	1.177	ATF3,BMPR2,CAPNS1,CCND2,CDKN1A,CDKN1B,CEBPB,CXCL8,ELK3,ETS2,IL6,MAPK3,PCGF2,PDK4,PIK3C2A,PIK3R1,PIK3R3,PPP2R5C,PPP3CA,RASSF5,SERPINE1,SMAD1,STING1,TGFB1,TGFBR2,TGFBR3,TLR2
Signaling by Activin	0.35	0.5	#NUM!	INHBB,MAPK3
Bile acid and bile salt metabolism	0.35	0.5	#NUM!	AKR1C1/AKR1C2,AKR1C3
GP1b-IX-V activation signalling	0.35	0.5	#NUM!	PIK3R1,VWF
Surfactant metabolism	0.35	0.5	#NUM!	CTSH,LMCD1
Role of CHK Proteins in Cell Cycle Checkpoint Control	0.35	0.5	#NUM!	CDKN1A,PPP2R5C
Role of IL-17A in Psoriasis	0.35	0.5	#NUM!	CCL20,CXCL8
Heme Degradation	0.35	0.5	#NUM!	BLVRB,HMOX1
D-myo-inositol (1,4,5)-Trisphosphate Biosynthesis	0.35	0.5	#NUM!	PLCB1,PLCB4
Leukotriene Biosynthesis	0.35	0.5	#NUM!	ALOX5AP,MGST2
Dermatan Sulfate Biosynthesis (Late Stages)	0.35	0.5	#NUM!	CHST11,DSE
Superpathway of D-myo-inositol (1,4,5)-trisphosphate Metabolism	0.35	0.5	#NUM!	INPP1,ITPKC
Superoxide Radicals Degradation	0.35	0.5	#NUM!	CYGB,SOD3
Putrescine Degradation III	0.35	0.5	#NUM!	MAOA,SAT1
Translocation of SLC2A4 (GLUT4) to the plasma membrane	0.346	0.385	1.897	ACTG1,EXOC6,MYH9,RAB11A,RAB13,RALGAPA2,RHOQ,TUBA4A,TUBB6,YWHAE
Remodeling of Epithelial Adherens Junctions	0.346	0.385	0	ACTG1,ACTN1,ARPC1A,ARPC2,ARPC3,CTNNA1,DNM3,MET,TUBA4A,TUBB6
Thyroid Cancer Signaling	0.334	0.379	0.905	CXCL8,CXCR4,INSR,IRS2,MAPK3,MYC,PIK3C2A,PIK3R1,PIK3R3,SHC1,TCF4
VEGF Family Ligand-Receptor Interactions	0.334	0.379	1.265	FLT1,KDR,MAPK3,NRP1,PIK3C2A,PIK3R1,PIK3R3,SHC1,VEGFA,VEGFB,VEGFC
Sumoylation Pathway	0.334	0.379	0.707	ARHGDIB,FNBP1,ISG20,RAC2,RHOC,RHOG,RHOH,RHOJ,RHOQ,RND1,SERBP1
Gap Junction Signaling	0.327	0.365	1.095	ACTG1,ADCY4,CAV1,CDKN1B,GJA1,IL1B,KCNN3,LRP5,MAPK3,MYC,NPR1,P2RY10,PIK3C2A,PIK3R1,PIK3R3,PLCB1,PLCB4,PPP3CA,PTGER4,PTPRM,REL,SMAD1,TCF4,TGFB1,TJP1,TNF,TNFRSF1A,TNFRSF1B,TUBA4A,TUBB6,YBX3
Prolactin Signaling	0.323	0.375	0.905	CEBPB,FYN,IRF1,MAPK3,MYC,PIK3C2A,PIK3R1,PIK3R3,SHC1,SOCS1,SOCS2,SOCS3
JAK/STAT Signaling	0.323	0.375	0.302	CDKN1A,CEBPB,IL6,MAPK3,PIK3C2A,PIK3R1,PIK3R3,REL,SHC1,SOCS1,SOCS2,SOCS3
Adrenomedullin signaling pathway	0.322	0.367	1.964	ADCY4,BCL2,CALCRL,CEBPB,IL1B,IL1RN,IL33,KCNN3,MAPK3,MATK,NPR1,PIK3C2A,PIK3R1,PIK3R3,PLCB1,PLCB4,RAMP2,RAMP3,REL,SHC1,SHE,TNF
PI3K Cascade	0.318	0.429	#NUM!	FGF2,IRS2,PIK3R1
Arachidonic acid metabolism	0.318	0.429	#NUM!	ALOX5AP,GPX4,PON2
Transport of bile salts and organic acids, metal ions and amine compounds	0.318	0.429	#NUM!	EMB,RUNX1,SLC44A2
Activation of kainate receptors upon glutamate binding	0.318	0.429	#NUM!	GNG11,GNG2,PLCB1
Response of EIF2AK1 (HRI) to heme deficiency	0.318	0.429	#NUM!	ATF3,CEBPB,GRB10
GABA receptor activation	0.318	0.429	#NUM!	ADCY4,GNG11,GNG2
Cell Cycle Regulation by BTG Family Proteins	0.318	0.429	#NUM!	BTG1,PPP2R5C,PRMT1
Mitotic Roles of Polo-Like Kinase	0.318	0.429	#NUM!	HSP90AA1,PPP2R5C,TGFB1
Basal Cell Carcinoma Signaling	0.318	0.429	#NUM!	FZD4,FZD6,TCF4
Signaling by PTK6	0.314	0.381	1.414	BCAR1,CDKN1B,CRK,DOCK1,EPAS1,GPNMB,PXN,SOCS3
HIPPO signaling	0.314	0.381	-1.633	CD44,PPP1CB,PPP2R5C,SMAD1,STK4,TEAD1,WWTR1,YWHAE
IL-23 Signaling Pathway	0.314	0.381	-1.134	IL1B,PIK3C2A,PIK3R1,PIK3R3,REL,RUNX1,SOCS3,TNF
Superpathway of Inositol Phosphate Compounds	0.307	0.365	1.5	ATP1A1,DUSP1,DUSP2,DUSP23,DUSP4,ITPKC,PIK3C2A,PIK3R1,PIK3R3,PLCB1,PLCB4,PPP1CB,PPP2R5C,PPP3CA,PTPN12,PTPN22,PTPRC,PTPRM,SOCS3
Ovarian Cancer Signaling	0.305	0.368	0	BCL2,CD44,FZD4,FZD6,GJA1,HDAC7,MAPK3,PIK3C2A,PIK3R1,PIK3R3,TCF4,VEGFA,VEGFB,VEGFC
eNOS Signaling	0.305	0.368	0.905	ADCY4,AQP1,CAV1,FLT1,HSP90AA1,HSPA6,KDR,NOSTRIN,PIK3C2A,PIK3R1,PIK3R3,VEGFA,VEGFB,VEGFC
Ferroptosis Signaling Pathway	0.305	0.368	-1.069	CDKN1A,CTSB,CYBB,EMP1,FTH1,FTL,GPX4,HMOX1,MAPK3,NFE2L2,SAT1,SLC38A1,SLC3A2,WWTR1
Interleukin-3, Interleukin-5 and GM-CSF signaling	0.303	0.375	0.333	CRK,FYN,IL2RB,IL2RG,IL3RA,PIK3R1,PIK3R3,SHC1,YES1
Cilium Assembly	0.303	0.375	1.667	ASAP1,DYNC2I1,EXOC6,HSP90AA1,RAB11A,TRIP11,TUBA4A,TUBB6,YWHAE
CDK5 Signaling	0.303	0.375	1.414	ADCY4,EGR1,ITGA6,LAMA5,LAMB1,LAMC1,MAPK3,PPP1CB,PPP2R5C
MyD88:MAL(TIRAP) cascade initiated on plasma membrane	0.3	0.4	-1	CD14,CD36,SOCS1,TLR2
Other interleukin signaling	0.3	0.4	-1	CD4,CSF1R,CSF3,IL32
RNA Polymerase I Transcription	0.3	0.4	1	CAVIN1,CCNH,MAPK3,POLR2L
Pancreatic Adenocarcinoma Signaling	0.298	0.366	0	BCL2,CDKN1A,CDKN1B,HDAC7,HMOX1,MAPK3,PIK3C2A,PIK3R1,PIK3R3,REL,TGFB1,TGFBR2,VEGFA,VEGFB,VEGFC
Paxillin Signaling	0.29	0.364	1.732	ACTG1,ACTN1,BCAR1,CRK,DOCK1,ITGA10,ITGA4,ITGA5,ITGA6,ITGB2,ITGB4,PIK3C2A,PIK3R1,PIK3R3,PTPN12,PXN
VEGF Signaling	0.29	0.364	1.291	ACTG1,ACTN1,BCL2,FLT1,KDR,MAPK3,PIK3C2A,PIK3R1,PIK3R3,PXN,SH2D2A,SHC1,VEGFA,VEGFB,VEGFC,YWHAE
NCAM signaling for neurite out-growth	0.287	0.385	1.342	COL4A1,COL4A2,FYN,MAPK3,SPTBN1
TNFR2 Signaling	0.287	0.385	#NUM!	BIRC3,REL,TNF,TNFAIP3,TNFRSF1B
IL-17A Signaling in Fibroblasts	0.286	0.367	-0.302	ARID5A,BCL2,CEBPB,IL1B,IL6,MAPK3,REL,SERPINH1,TGFB1,TNF,VCAM1
Gαi Signaling	0.286	0.367	1	ADCY4,APLNR,CAV1,FPR1,GNA13,GNG11,GNG2,MAPK3,RGS10,S1PR1,SHC1
Virus Entry via Endocytic Pathways	0.278	0.364	0.905	ACTG1,CAV1,FLNB,FYN,HLA-E,ITGA5,ITGB2,ITGB4,PIK3C2A,PIK3R1,PIK3R3,RAC2
Signaling by Insulin receptor	0.276	0.375	0.816	GRB10,INSR,IRS2,MAPK3,PIK3R1,SHC1
MSP-RON Signaling in Cancer Cells Pathway	0.272	0.358	1.414	ELK3,ETS2,IL3RA,ITGA6,ITGB4,MAPK3,MET,MYC,PIK3C2A,PIK3R1,PIK3R3,PLAUR,REL,RPS6KA2,TCF4,VEGFA,VEGFB,VEGFC,YWHAE
PAK Signaling	0.265	0.359	0.632	ITGA10,ITGA4,ITGA5,ITGA6,ITGB2,ITGB4,MAPK3,MYL9,PIK3C2A,PIK3R1,PIK3R3,PXN,SHC1,TNF
trans-Golgi Network Vesicle Budding	0.261	0.364	0	APP,CPD,CTSZ,FTH1,FTL,PIK3C2A,TPD52L1,VAMP8
Role of PI3K/AKT Signaling in the Pathogenesis of Influenza	0.261	0.364	0	CCL5,CRK,IFNG,MAPK3,PIK3C2A,PIK3R1,PIK3R3,REL
Toll-like Receptor Signaling	0.261	0.364	-0.816	CD14,IL1B,IL1RN,IL33,REL,TLR2,TNF,TNFAIP3
D-myo-inositol-5-phosphate Metabolism	0.26	0.357	1.155	ATP1A1,DUSP1,DUSP2,DUSP23,DUSP4,PLCB1,PLCB4,PPP1CB,PPP2R5C,PPP3CA,PTPN12,PTPN22,PTPRC,PTPRM,SOCS3
Leptin Signaling in Obesity	0.254	0.36	0.816	ADCY4,LEPR,MAPK3,PIK3C2A,PIK3R1,PIK3R3,PLCB1,PLCB4,SOCS3
IL-2 Signaling	0.254	0.36	0.333	IL2RB,IL2RG,LCK,MAPK3,PIK3C2A,PIK3R1,PIK3R3,SHC1,SOCS1
Macropinocytosis Signaling	0.249	0.357	0.816	CD14,CSF1R,ITGA5,ITGB2,ITGB4,MET,MRC1,PIK3C2A,PIK3R1,PIK3R3
Caspase activation via Death Receptors in the presence of ligand	0.235	0.4	#NUM!	CD14,TNFSF10
mRNA Capping	0.235	0.4	#NUM!	CCNH,POLR2L
Signaling by NTRK3 (TRKC)	0.235	0.4	#NUM!	PIK3R1,SHC1
Chondroitin Sulfate Biosynthesis	0.235	0.4	#NUM!	CHST11,CSGALNACT1
Serotonin Degradation	0.235	0.4	#NUM!	CSGALNACT1,MAOA
Chondroitin Sulfate Biosynthesis (Late Stages)	0.235	0.4	#NUM!	CHST11,CSGALNACT1
Ethanol Degradation IV	0.235	0.4	#NUM!	ACSL1,CYGB
Neurotransmitter clearance	0.233	0.5	#NUM!	MAOA
Antimicrobial peptides	0.233	0.5	#NUM!	RNASE6
Sulfur amino acid metabolism	0.233	0.5	#NUM!	TSTD1
Metabolism of folate and pterines	0.233	0.5	#NUM!	FOLR2
Vitamin D (calciferol) metabolism	0.233	0.5	#NUM!	LGMN
Carnitine metabolism	0.233	0.5	#NUM!	ACACB
Synthesis of Lipoxins (LX)	0.233	0.5	#NUM!	ALOX5AP
POU5F1 (OCT4), SOX2, NANOG activate genes related to proliferation	0.233	0.5	#NUM!	FGF2
Receptor-type tyrosine-protein phosphatases	0.233	0.5	#NUM!	PPFIBP1
Reelin signalling pathway	0.233	0.5	#NUM!	FYN
Aryl hydrocarbon receptor signalling	0.233	0.5	#NUM!	AHR
Lipophagy	0.233	0.5	#NUM!	PLIN2
Azathioprine ADME	0.233	0.5	#NUM!	SLC29A1
NFE2L2 regulates pentose phosphate pathway genes	0.233	0.5	#NUM!	NFE2L2
Role of Lipids/Lipid Rafts in the Pathogenesis of Influenza	0.233	0.5	#NUM!	IFNG
Arsenate Detoxification I (Glutaredoxin)	0.233	0.5	#NUM!	PNP
Androgen Biosynthesis	0.233	0.5	#NUM!	AKR1C3
Chondroitin and Dermatan Biosynthesis	0.233	0.5	#NUM!	CSGALNACT1
Adenine and Adenosine Salvage III	0.233	0.5	#NUM!	PNP
D-myo-inositol (1,4,5)-trisphosphate Degradation	0.233	0.5	#NUM!	INPP1
Purine Ribonucleosides Degradation to Ribose-1-phosphate	0.233	0.5	#NUM!	PNP
Adenine and Adenosine Salvage I	0.233	0.5	#NUM!	PNP
Phototransduction Pathway	0.233	0.5	#NUM!	NPR1
Potassium Channels	0.232	0.375	#NUM!	GNG11,GNG2,KCNN3
Myogenesis	0.232	0.375	#NUM!	CTNNA1,MEF2C,TCF4
PXR/RXR Activation	0.232	0.375	#NUM!	IL6,INSR,TNF
tRNA Splicing	0.232	0.375	#NUM!	PDE2A,PDE4B,PDE7A
Inflammasome pathway	0.232	0.375	#NUM!	CTSB,IL1B,NLRP3
Signaling by Hippo	0.229	0.364	1	STK4,TJP1,WWTR1,YWHAE
G alpha (z) signalling events	0.229	0.364	1	ADCY4,GNG11,GNG2,RGS16
Signaling by FGFR3	0.229	0.364	1	FGF2,MAPK3,PIK3R1,SHC1
Signaling by FGFR4	0.229	0.364	1	FGF2,MAPK3,PIK3R1,SHC1
Transcriptional Regulation by VENTX	0.229	0.364	-1	CEBPB,CSF1R,IL6,UBE2S
Notch Signaling	0.229	0.364	#NUM!	DLL1,HES1,NOTCH4,RBPJ
Elastic fibre formation	0.226	0.357	0.447	ELN,FBLN2,ITGA5,MFAP4,TGFB1
Gene and protein expression by JAK-STAT signaling after IL-12 stimulation	0.226	0.357	-1.342	ANXA2,IFNG,IL10,LCP1,PDCD4
CSDE1 Signaling Pathway	0	0.176	#NUM!	MYC,SNAI1,TGFB1
Neurovascular Coupling Signaling Pathway	0	0.333	1.897	APP,ENTPD1,GJA1,KCNN3,NPR1,PLCB1,PLCB4,PPP1CB,PTGER4,SLCO2A1
Oxytocin in Brain Signaling Pathway	0	0.279	1.155	GNG11,GNG2,IL1B,IL6,MAPK3,MEF2C,NLRP3,PIK3C2A,PIK3R1,PIK3R3,RGS2,TNF
CLEAR Signaling Pathway	0	0.338	-2.132	BMPR2,CTSB,CTSD,DDIT4,FGF2,FLT1,INSR,KDR,MAPK3,MID1,PPP2R5C,PPP3CA,STK4,TGFB1,TGFBR2,TGFBR3,TLR2,TNF,TNFRSF1A,TNFRSF1B,VEGFA,YWHAE
Oxytocin in Spinal Neurons Signaling Pathway	0	0.333	#NUM!	NPR1
MicroRNA Biogenesis Signaling Pathway	0	0.271	0.277	DNAJB1,FGF2,HMOX1,HSP90AA1,MAPK3,MYC,PIK3C2A,PIK3R1,PIK3R3,POLR2L,SMAD1,TGFB1,VEGFA
Ribonucleotide Reductase Signaling Pathway	0	0.333	0.277	BCL2,CDKN1A,IL6,MAPK3,MET,MYC,PARP8,PIK3C2A,PIK3R1,PIK3R3,SNAI1,TIPARP,VEGFA
Circadian Rhythm Signaling	0	0.234	#NUM!	ADCY4,FYN,GNG11,GNG2,LCK,MAPK3,MYC,NPR1,PLCB1,PLCB4,YES1
Synaptic Long Term Potentiation	0	0.194	2.449	MAPK3,PLCB1,PLCB4,PPP1CB,PPP3CA,RAPGEF3
Amyotrophic Lateral Sclerosis Signaling	0	0.323	0.632	BCL2,BIRC3,CAPNS1,PIK3C2A,PIK3R1,PIK3R3,PPP3CA,VEGFA,VEGFB,VEGFC
Fc Epsilon RI Signaling	0	0.281	-0.707	FCER1G,FYN,LCP2,MAPK3,PIK3C2A,PIK3R1,PIK3R3,RAC2,TNF
Synaptic Long Term Depression	0	0.2	1.633	GNA13,MAPK3,NPR1,PLCB1,PLCB4,PPP2R5C
Huntington's Disease Signaling	0	0.247	1.897	CAPNS1,CTSD,DNAJB1,DNM3,GNG11,GNG2,HDAC7,HSPA6,MAPK3,PIK3C2A,PIK3R1,PIK3R3,PLCB1,PLCB4,POLR2L,SHC1,TGM2,UBE2S
IL-33 Signaling Pathway	0	0.333	0.243	AREG,CCL5,CXCL8,ICAM1,ICAM2,IFNG,IL1B,IL1RN,IL33,IL6,MAPK3,PIK3C2A,PIK3R1,PIK3R3,SELE,TNF,VCAM1
DHCR24 Signaling Pathway	0	0.281	-0.333	APOL1,APP,HMOX1,PIK3C2A,PIK3R1,PIK3R3,PLTP,SCARB1,VCAM1
WNK Renal Signaling Pathway	0	0.308	-0.378	BIRC3,INSR,IRS2,NEDD4,PIK3C2A,PIK3R1,PIK3R3,TNF
Acetylcholine Receptor Signaling Pathway	0	0.325	0.277	ADCY4,BCL2,FYN,HMOX1,IL6,MAPK3,NFE2L2,PIK3C2A,PIK3R1,PIK3R3,PLCB1,PLCB4,TNF
GABAergic Receptor Signaling Pathway (Enhanced)	0	0.273	#NUM!	ADCY4,GNG11,GNG2
Glutaminergic Receptor Signaling Pathway (Enhanced)	0	0.231	1.155	ADCY4,HMOX1,MAPK3,PIK3C2A,PIK3R1,PIK3R3,PLCB1,PLCB4,PPP3CA,SHANK3,SLC38A1,TGFB1
Microautophagy Signaling Pathway	0	0.316	#NUM!	COL15A1,COL18A1,COL4A1,COL4A2,MAP1LC3B,VAMP8
Orexin Signaling Pathway	0	0.271	1.941	ADCY4,GNG11,GNG2,IL1B,IL6,MAPK3,PIK3C2A,PIK3R1,PIK3R3,PLCB1,PLCB4,SMAD1,TNF
NRF2-mediated Oxidative Stress Response	0	0.339	-0.333	ACTG1,DNAJB1,DNAJB4,DNAJB6,EPHX1,FTH1,FTL,HERPUD1,HMOX1,HSP90AA1,MAF,MAPK3,MGST2,NFE2L2,PIK3C2A,PIK3R1,PIK3R3,SCARB1,SOD3
p53 Signaling	0	0.226	0	BCL2,CCND2,CDKN1A,PIK3C2A,PIK3R1,PIK3R3,PMAIP1
Intrinsic Pathway for Apoptosis	0	0.238	0.447	BCL2,MAPK3,PMAIP1,UACA,YWHAE
Opioid Signalling	0	0.233	1.134	ADCY4,GNG11,GNG2,PDE4B,PLCB1,PLCB4,PPP3CA
Neurotransmitter release cycle	0	0.222	#NUM!	CPLX1,MAOA
Neurotransmitter uptake and metabolism In glial cells	0	0.333	#NUM!	SLC38A1
Effects of PIP2 hydrolysis	0	0.25	#NUM!	MGLL,RASGRP1
ISG15 antiviral mechanism	0	0.158	#NUM!	FLNB,MAPK3,NEDD4
Signaling by NODAL	0	0.333	#NUM!	MAPK3
Meiotic synapsis	0	0.222	#NUM!	SUN1,SYNE2
Cellular response to hypoxia	0	0.238	0.447	CITED2,EGLN3,EPAS1,HIF3A,VEGFA
Signaling by ERBB4	0	0.214	#NUM!	NEDD4,PIK3R1,SHC1
Mitochondrial protein import	0	0.111	#NUM!	CHCHD10
Circadian Clock	0	0.235	1	CHD9,CREM,MEF2C,PPP1CB
RORA activates gene expression	0	0.25	#NUM!	CHD9
BMAL1:CLOCK,NPAS2 activates circadian gene expression	0	0.333	#NUM!	CHD9,SERPINE1
The citric acid (TCA) cycle and respiratory electron transport	0	0.0909	#NUM!	PDK4
Glycerophospholipid biosynthesis	0	0.125	#NUM!	MGLL,SLC44A2
PI Metabolism	0	0.312	0.447	BMX,PIK3C2A,PIK3R1,PIK3R3,TNFAIP8
DAG and IP3 signaling	0	0.0833	#NUM!	ADCY4
Phase II - Conjugation of compounds	0	0.25	#NUM!	NNMT
Eukaryotic Translation Elongation	0	0.0488	#NUM!	RPS27,RPS29
Mitochondrial biogenesis	0	0.167	#NUM!	CHD9,MEF2C
Glycosaminoglycan metabolism	0	0.353	0	CD44,CSGALNACT1,DSE,HSPG2,HYAL2,LYVE1
Electron transport, ATP synthesis, and heat production by uncoupling proteins	0	0.0833	#NUM!	MT-CYB,MT-ND1,UCP2
Macroautophagy	0	0.25	#NUM!	MAP1LC3B
Integration of energy metabolism	0	0.25	2	ADCY4,CD36,GNG11,GNG2,PLCB1,RAPGEF3
MTOR signalling	0	0.111	#NUM!	FKBP1A
MyD88-independent TLR4 cascade	0	0.167	#NUM!	BIRC3,CD14
Toll Like Receptor 3 (TLR3) Cascade	0	0.0909	#NUM!	BIRC3
NLR signaling pathways	0	0.304	-1.134	APP,BCL2,BIRC3,HMOX1,NLRP3,TNFAIP3,TXNIP
DDX58/IFIH1-mediated induction of interferon-alpha/beta	0	0.158	#NUM!	APP,HSP90AA1,TNFAIP3
Signaling by TGF-beta Receptor Complex	0	0.182	0	FKBP1A,PPP1CB,TGFB1,TGFBR2
Plasma lipoprotein assembly, remodeling, and clearance	0	0.235	1	A2M,LDLR,PLTP,SCARB1
SRP-dependent cotranslational protein targeting to membrane	0	0.0638	#NUM!	RPS27,RPS29,SRP14
Cytosolic sensors of pathogen-associated DNA	0	0.2	#NUM!	IFI16,STING1
Regulation of beta-cell development	0	0.25	#NUM!	HES1,RBPJ
Metabolism of porphyrins	0	0.333	#NUM!	BLVRB,HMOX1
Pre-NOTCH Expression and Processing	0	0.231	#NUM!	NOTCH4,RBPJ,RUNX1
p75 NTR receptor-mediated signalling	0	0.143	1	ARHGEF15,GNA13,MCF2L,YWHAE
Degradation of beta-catenin by the destruction complex	0	0.125	#NUM!	MYC,PPP2R5C,TCF4
Metabolism of steroid hormones	0	0.25	#NUM!	HSD17B12
Nicotinate metabolism	0	0.333	#NUM!	NNMT
Signaling by NOTCH1	0	0.28	1.134	ARRB2,DLL1,HDAC7,HES1,MYC,NEURL1B,RBPJ
Signaling by NOTCH2	0	0.333	1.342	DLL1,HES1,MDK,NEURL1B,RBPJ
Signaling by BMP	0	0.333	#NUM!	BMPR2,SMAD1
TCF dependent signaling in response to WNT	0	0.244	1.897	CAV1,FZD4,FZD6,LRP5,MYC,PPP2R5C,RUNX3,SOX17,SOX7,TCF4
TCR signaling	0	0.353	-4.243	CD247,CD3D,CD3E,CD3G,CD4,EVL,FYB1,HLA-DRA,HLA-DRB1,LCK,LCP2,PAG1,PIK3R1,PTPN22,PTPRC,TRAC,TRAT1,TRBC1
Generic Transcription Pathway	0	0.261	-0.816	HDAC7,NOTCH4,NR4A2,NR4A3,RBPJ,ZNF331
RNA Polymerase II Transcription	0	0.0769	#NUM!	CCNH,POLR2L
Gene Silencing by RNA	0	0.154	#NUM!	HSP90AA1,POLR2L
Phase I - Functionalization of compounds	0	0.25	#NUM!	AHR,MAOA
MHC class II antigen presentation	0	0.294	-1.265	CTSB,CTSD,CTSH,CTSS,DNM3,HLA-DRA,HLA-DRB1,LGMN,TUBA4A,TUBB6
Synthesis of Prostaglandins (PG) and Thromboxanes (TX)	0	0.167	#NUM!	AKR1C3
Transcriptional activity of SMAD2/SMAD3:SMAD4 heterotrimer	0	0.286	2	MAPK3,MYC,SERPINE1,WWTR1
Selenoamino acid metabolism	0	0.116	-0.447	HNMT,INMT,NNMT,RPS27,RPS29
Activation of gene expression by SREBF (SREBP)	0	0.2	#NUM!	ACACB,CHD9
Fc epsilon receptor (FCERI) signaling	0	0.19	-0.707	FCER1G,FYN,LCP2,MAPK3,PIK3R1,PPP3CA,RASGRP1,SHC1
Mitotic Metaphase and Anaphase	0	0.128	-1.342	PPP2R5C,RPS27,TUBA4A,TUBB6,UBE2S
Oxidative Stress Induced Senescence	0	0.1	#NUM!	KDM6B,MAPK3
Senescence-Associated Secretory Phenotype (SASP)	0	0.333	0	CDKN1A,CDKN1B,CEBPB,CXCL8,IL6,MAPK3,RPS6KA2,UBE2S
Oncogene Induced Senescence	0	0.2	#NUM!	ETS2,ID1,MAPK3
DNA Damage/Telomere Stress Induced Senescence	0	0.2	#NUM!	CDKN1A,CDKN1B
Insulin processing	0	0.2	#NUM!	EXOC6
SUMOylation of DNA damage response and repair proteins	0	0.182	#NUM!	HDAC7,PCGF2
Detoxification of Reactive Oxygen Species	0	0.267	-2	CYBA,CYBB,NCF4,SOD3
HSP90 chaperone cycle for steroid hormone receptors in the presence of ligand	0	0.211	-1	DNAJB1,HSP90AA1,TUBA4A,TUBB6
Cellular response to heat stress	0	0.31	0	BAG3,DNAJB1,DNAJB6,HSP90AA1,HSPA12B,HSPA6,MAPK3,SERPINH1,YWHAE
Metabolism of polyamines	0	0.167	#NUM!	OAZ1,SAT1
Signaling by ROBO receptors	0	0.154	-1	CXCR4,EVL,NRP1,PFN1
XBP1(S) activates chaperone genes	0	0.0909	#NUM!	SHC1
SUMOylation of transcription cofactors	0	0.167	#NUM!	PCGF2
Signal regulatory protein family interactions	0	0.333	#NUM!	FYB1,TYROBP
Protein folding	0	0.269	1.134	ARL2,FKBP9,GNG11,GNG2,SPHK1,TUBA4A,TUBB6
Rap1 signalling	0	0.25	#NUM!	RAPGEF3,RASGRP1
Signal amplification	0	0.333	#NUM!	GNA13,GNG11,GNG2
G-protein beta:gamma signalling	0	0.25	#NUM!	GNG11,GNG2,PLCB1
Glutamate binding, activation of AMPA receptors and synaptic plasticity	0	0.167	#NUM!	TSPAN7
SUMOylation of intracellular receptors	0	0.25	#NUM!	NR4A2
G alpha (12/13) signalling events	0	0.286	0.816	ARHGEF15,GNA13,GNG11,GNG2,MCF2L,RHOC
Platelet homeostasis	0	0.312	0.447	GNG11,GNG2,PDE2A,PECAM1,PPP2R5C
Synthesis, secretion, and deacylation of Ghrelin	0	0.333	#NUM!	KLF4
Transport of inorganic cations/anions and amino acids/oligopeptides	0	0.333	-1	SLC16A10,SLC38A1,SLC3A2,SLC7A5
Sphingolipid metabolism	0	0.231	#NUM!	PLPP1,SPHK1,UGCG
Activation of NMDA receptors and postsynaptic events	0	0.235	1	MAPK3,RPS6KA2,TUBA4A,TUBB6
TAK1-dependent IKK and NF-kappa-B activation	0	0.0769	#NUM!	APP
Interleukin-1 family signaling	0	0.152	0.447	IL1B,IL1R1,IL1RN,IL33,PTPN12
Interleukin-12 family signaling	0	0.143	#NUM!	IL6ST
Interleukin-1 processing	0	0.25	#NUM!	IL1B
Regulation of mRNA stability by proteins that bind AU-rich elements	0	0.0952	#NUM!	ENPP2,ZFP36
Mitotic G2-G2/M phases	0	0.222	-0.707	CCNH,CDKN1A,HSP90AA1,PHLDA1,PPP1CB,TUBA4A,TUBB6,YWHAE
Regulation of mitotic cell cycle	0	0.05	#NUM!	UBE2S
Mitotic G1 phase and G1/S transition	0	0.172	-0.447	CCND2,CCNH,CDKN1A,CDKN1B,MYC
SUMOylation of chromatin organization proteins	0	0.111	#NUM!	PCGF2
SUMOylation of RNA binding proteins	0	0.125	#NUM!	PCGF2
SUMOylation of DNA methylation proteins	0	0.25	#NUM!	PCGF2
Mitophagy	0	0.1	#NUM!	MAP1LC3B
RIPK1-mediated regulated necrosis	0	0.278	0.447	BIRC3,CDC37,FLOT1,HSP90AA1,TNFSF10
B-WICH complex positively regulates rRNA expression	0	0.182	#NUM!	DDX21,POLR2L
Mitochondrial translation	0	0.214	#NUM!	MRPL17,MT-RNR1,MT-RNR2
Cardiac conduction	0	0.333	1.342	ASPH,ATP1A1,NPR1,PLN,WWTR1
Hedgehog 'off' state	0	0.136	#NUM!	ADCY4,TUBA4A,TUBB6
Activation of anterior HOX genes in hindbrain during early embryogenesis	0	0.273	#NUM!	MAFB,PCGF2,POLR2L
Pyroptosis	0	0.25	#NUM!	IL1B,IRF1
C-type lectin receptors (CLRs)	0	0.154	-0.447	CLEC7A,FCER1G,FYN,ICAM2,IL1B,PPP3CA
RHO GTPases activate PKNs	0	0.333	0	MYH11,MYH9,MYL9,PPP1CB,RHOC,YWHAE
RHO GTPases activate PAKs	0	0.333	-1	MYH11,MYH9,MYL9,PPP1CB
TP53 Regulates Metabolic Genes	0	0.0833	#NUM!	DDIT4,YWHAE
Hedgehog 'on' state	0	0.0625	#NUM!	ARRB2
TP53 Regulates Transcription of Cell Death Genes	0	0.25	#NUM!	NDRG1,PMAIP1,TNFRSF10D
Signaling by FGFR1	0	0.308	1	FGF2,MAPK3,PIK3R1,SHC1
Signaling by FGFR2	0	0.312	1.342	FGF2,MAPK3,PIK3R1,POLR2L,SHC1
RHO GTPases Activate WASPs and WAVEs	0	0.333	0.378	ACTG1,ARPC1A,ARPC2,ARPC3,MAPK3,NCKAP1,WIPF1
RHO GTPases Activate Rhotekin and Rhophilins	0	0.333	#NUM!	RHOC
TNFR2 non-canonical NF-kB pathway	0	0.211	-2	BIRC3,LTB,TNF,TNFRSF1B
MAPK6/MAPK4 signaling	0	0.13	#NUM!	CDC42EP5,DNAJB1,MYC
Deubiquitination	0	0.184	-0.333	ARRB2,BIRC3,IL33,MYC,NLRP3,SMAD1,TGFB1,TGFBR2,TNFAIP3
Nucleotide Excision Repair	0	0.111	#NUM!	CCNH,POLR2L
Major pathway of rRNA processing in the nucleolus and cytosol	0	0.0682	#NUM!	DDX21,RPS27,RPS29
TP53 Regulates Transcription of Cell Cycle Genes	0	0.286	0	CDKN1A,CDKN1B,PRMT1,RGCC
Neurexins and neuroligins	0	0.286	#NUM!	PDLIM5,SHANK3
TP53 Regulates Transcription of DNA Repair Genes	0	0.286	#NUM!	CCNH,POLR2L
Regulation of TP53 Activity through Phosphorylation	0	0.0526	#NUM!	NUAK1
Regulation of TP53 Expression and Degradation	0	0.143	#NUM!	PPP2R5C,PRDM1
Signaling by MET	0	0.323	1.897	CRK,LAMA4,LAMA5,LAMB1,LAMB2,LAMC1,MET,PIK3R1,SHC1,SPINT2
PTEN Regulation	0	0.219	1.342	EGR1,HDAC7,MAPK3,MECOM,NEDD4,PREX2,SNAI1
RNA polymerase II transcribes snRNA genes	0	0.231	#NUM!	ELL2,NABP1,POLR2L
COPI-mediated anterograde transport	0	0.222	1	CD59,SPTBN1,TUBA4A,TUBB6
Intra-Golgi and retrograde Golgi-to-ER traffic	0	0.1	#NUM!	TRIP11,TUBA4A,TUBB6
Mitotic Prophase	0	0.0556	#NUM!	MAPK3
Mitotic Prometaphase	0	0.222	-0.816	HSP90AA1,PPP2R5C,RPS27,TUBA4A,TUBB6,YWHAE
Mitotic Telophase/Cytokinesis	0	0.333	#NUM!	PTGER4
DNA Replication Pre-Initiation	0	0.0526	#NUM!	UBE2S
Synthesis of DNA	0	0.0435	#NUM!	UBE2S
S Phase	0	0.174	0	CCNH,CDKN1A,CDKN1B,MYC
Cell Cycle Checkpoints	0	0.14	-0.816	CDKN1A,CDKN1B,PPP2R5C,RPS27,UBE2S,YWHAE
Glucose metabolism	0	0.111	#NUM!	PFKFB3
Processing of Capped Intron-Containing Pre-mRNA	0	0.0513	#NUM!	BCAS2,POLR2L
Eukaryotic Translation Initiation	0	0.0392	#NUM!	RPS27,RPS29
Eukaryotic Translation Termination	0	0.05	#NUM!	RPS27,RPS29
RNA Polymerase III Transcription	0	0.333	#NUM!	NFIA,NFIB,POLR2L
Fatty acyl-CoA biosynthesis	0	0.25	#NUM!	ACSL1
Apoptotic execution phase	0	0.25	2.236	BMX,DSG2,GSN,PLEC,TJP1
TNF signaling	0	0.217	-1.342	BIRC3,OTUD1,TNF,TNFAIP3,TNFRSF1A
Gastrin-CREB signalling pathway via PKC and MAPK	0	0.25	#NUM!	MAPK3,RPS6KA2
Protein ubiquitination	0	0.0909	#NUM!	UBE2S
TBC/RABGAPs	0	0.25	#NUM!	MAP1LC3B,RAB11A,TBC1D15
Interleukin-20 family signaling	0	0.25	#NUM!	SOCS3
Cargo recognition for clathrin-mediated endocytosis	0	0.281	-1.667	AREG,ARRB2,CD3D,CD3G,CD4,FZD4,IL7R,LDLR,VAMP8
Clathrin-mediated endocytosis	0	0.354	-0.728	ACTG1,AREG,ARPC1A,ARPC2,ARPC3,ARRB2,CD3D,CD3G,CD4,DNM3,FNBP1,FNBP1L,FZD4,IL7R,LDLR,PIK3C2A,VAMP8
RAB geranylgeranylation	0	0.333	1	RAB11A,RAB13,RAB31,RAB3C
RAB GEFs exchange GTP for GDP on RABs	0	0.214	#NUM!	RAB13,RAB31,YWHAE
Transcriptional regulation by RUNX1	0	0.242	1.134	CCNH,CLDN5,LGALS3,LIFR,RUNX1,SOCS3,SPI1,TJP1
Transcriptional regulation by RUNX3	0	0.351	-0.577	CCN2,CDKN1A,HES1,ITGA4,MYC,RBPJ,RUNX1,RUNX3,SPP1,TEAD1,TGFB1,WWTR1,ZFHX3
GABA synthesis, release, reuptake and degradation	0	0.25	#NUM!	CPLX1
Regulation of RUNX1 Expression and Activity	0	0.333	#NUM!	CCND2,RUNX1
ESR-mediated signaling	0	0.333	0	BCL2,CTSD,HSP90AA1,MAPK3,MYC,POLR2L,PRMT1,RUNX1
Neddylation	0	0.195	2.121	CDKN1A,EPAS1,FBXO31,HIF3A,NFE2L2,SOCS2,SOCS3,ZBTB16
Transcriptional Regulation by E2F6	0	0.25	#NUM!	PCGF2
Nucleotide catabolism	0	0.167	#NUM!	ENTPD1
Nucleotide salvage	0	0.286	#NUM!	CDA,UPP1
Metabolism of cofactors	0	0.2	#NUM!	HSP90AA1
Interleukin-9 signaling	0	0.333	#NUM!	IL2RG
Transcriptional Regulation by MECP2	0	0.188	#NUM!	DLL1,MEF2C,MET
Signaling by Erythropoietin	0	0.3	#NUM!	IRS2,PIK3R1,SHC1
Signaling by NOTCH3	0	0.263	1.342	DLL1,HES1,IKZF1,NEURL1B,RBPJ
Signaling by NOTCH4	0	0.12	#NUM!	HES1,NOTCH4,RBPJ
NR1H2 and NR1H3-mediated signaling	0	0.25	#NUM!	ARL4C,PLTP
Iron uptake and transport	0	0.158	#NUM!	FTH1,FTL,HMOX1
Nonsense-Mediated Decay (NMD)	0	0.0455	#NUM!	RPS27,RPS29
FLT3 Signaling	0	0.304	-1.134	CDKN1B,FYN,GRB10,LCK,PIK3R1,SLA,SOCS2
Insertion of tail-anchored proteins into the endoplasmic reticulum membrane	0	0.333	#NUM!	APP,CYB5A,HMOX1
Assembly and cell surface presentation of NMDA receptors	0	0.286	#NUM!	TUBA4A,TUBB6
Chaperone Mediated Autophagy	0	0.333	#NUM!	HSP90AA1,PLIN2,RNASE1
FOXO-mediated transcription	0	0.125	#NUM!	TXNIP
FOXO-mediated transcription of cell death genes	0	0.25	#NUM!	CITED2
Late endosomal microautophagy	0	0.25	#NUM!	PLIN2,RNASE1
Response of EIF2AK4 (GCN2) to amino acid deficiency	0	0.0909	-1	ATF3,CEBPB,RPS27,RPS29
Transcriptional Regulation by NPAS4	0	0.143	#NUM!	MAPK3
Amino acids regulate mTORC1	0	0.111	#NUM!	FNIP2
Aggrephagy	0	0.214	#NUM!	HSP90AA1,TUBA4A,TUBB6
RAS processing	0	0.125	#NUM!	ARL2
Sensory processing of sound by inner hair cells of the cochlea	0	0.333	1.89	ACTG1,EPS8,EZR,MYH9,RDX,SPTBN1,TRIOBP
Pexophagy	0	0.25	#NUM!	EPAS1,MAP1LC3B
Signaling by CSF3 (G-CSF)	0	0.222	1	CSF3,SHC1,SOCS1,SOCS3
Signaling by CSF1 (M-CSF) in myeloid cells	0	0.312	-0.447	CSF1R,FYN,PIK3R1,SHC1,YES1
Cytoprotection by HMOX1	0	0.273	-0.816	BLVRB,CHD9,HMOX1,NFE2L2,NLRP3,TXNIP
MyD88 dependent cascade initiated on endosome	0	0.143	#NUM!	CD14
KEAP1-NFE2L2 pathway	0	0.13	#NUM!	CDKN1A,MAP1LC3B,NFE2L2
Amyloid fiber formation	0	0.263	0.447	APP,GSN,HSPG2,LYZ,TGFBI
Formation of paraxial mesoderm	0	0.333	#NUM!	DLL1,RBPJ
Class I MHC mediated antigen processing and presentation	0	0.24	-0.943	CD14,CD36,CTSS,CYBA,CYBB,FBXO31,FCGR1A,HLA-E,MRC1,NCF4,NEDD4,SOCS1,SOCS3,TAP1,TLR2,UBE2S,VAMP8,ZBTB16
Kinesins	0	0.25	#NUM!	TUBA4A,TUBB6
Signaling by the B Cell Receptor (BCR)	0	0.15	-0.816	FKBP1A,FYN,PIK3R1,PPP3CA,RASGRP1,REL
Ion channel transport	0	0.242	1.414	ASPH,ATP11A,ATP11C,ATP1A1,ATP8B1,PLN,STOM,TSC22D3
Mitochondrial Dysfunction	0	0.241	1.342	APP,ATP1A1,BACE2,BCL2,CAPNS1,COX7A1,CYB5A,GPX4,MAOA,MGST2,MT-CYB,MT-ND1,NFE2L2,PIK3C2A,PIK3R1,PIK3R3,PPIF,PPP3CA,RAPGEF3,UCP2
Pancreatic Secretion Signaling Pathway	0	0.292	1.604	ADCY4,AQP1,ARHGDIB,ARHGEF15,GNA13,MAPK3,PIK3C2A,PIK3R1,PIK3R3,PLCB1,PLCB4,PPP1CB,RAPGEF3,RGS2
Protein Sorting Signaling Pathway	0	0.281	1	ADCY4,FYN,HMOX1,LCK,PLPP1,PLPP3,RAB11A,SERPINH1,YES1
Sleep NREM Signaling Pathway	0	0.15	#NUM!	ADCY4,MAPK3,YWHAE
UFMylation Signaling Pathway	0	0.227	0.447	GPX4,IL1B,IL6,MYC,TNF
WNT/SHH Axonal Guidance Signaling Pathway	0	0.324	0.302	ADCY4,FYN,FZD4,FZD6,LCK,PIK3C2A,PIK3R1,PIK3R3,TCF4,YES1,YWHAE
Cohesin Chromatin Regulation Pathway	0	0.333	1.414	IFNG,MYC,PCDH12,PCDH17,PCDH19,POLR2L,PPP2R5C,PTGER4
Histone Modification Signaling Pathway	0	0.25	0.905	IRF1,KDM6B,MYC,PRMT1,SNHG7,TGM2,TNF,VEGFA,VEGFB,VEGFC,YWHAE
Nuclear Cytoskeleton Signaling Pathway	0	0.309	1.698	ACTG1,CDH5,EGR1,FYN,ITGA10,ITGA4,ITGA5,ITGA6,ITGB2,ITGB4,LCK,PLEC,SUN1,SYNE2,TUBA4A,TUBB6,YES1
Role of BRCA1 in DNA Damage Response	0	0.25	#NUM!	CDKN1A,IFNG
14-3-3-mediated Signaling	0	0.286	1.897	CDKN1B,MAPK3,PIK3C2A,PIK3R1,PIK3R3,PLCB1,PLCB4,TNF,TNFRSF1A,TUBA4A,TUBB6,YWHAE
α-Adrenergic Signaling	0	0.185	#NUM!	ADCY4,GNA13,GNG11,GNG2,MAPK3
Clathrin-mediated Endocytosis Signaling	0	0.349	#NUM!	ACTG1,APOL1,ARPC1A,ARPC2,ARPC3,ARRB2,DNM3,FGF2,ITGA5,ITGB2,ITGB4,LDLR,LYZ,MET,PIK3C2A,PIK3R1,PIK3R3,PPP3CA,RAB11A,VEGFA,VEGFB,VEGFC
Role of RIG1-like Receptors in Antiviral Innate Immunity	0	0.111	#NUM!	REL
Role of PKR in Interferon Induction and Antiviral Response	0	0.333	0.905	ATF3,FCGR1A,HSP90AA1,HSPA6,IFNG,IL1B,IRF1,IRF9,MAPK3,MSR1,NLRP3,REL,TNF,TNFRSF1A
MIF Regulation of Innate Immunity	0	0.273	#NUM!	CD14,MAPK3,REL
FcγRIIB Signaling in B Lymphocytes	0	0.167	1	PIK3C2A,PIK3R1,PIK3R3,SHC1
LPS-stimulated MAPK Signaling	0	0.214	0.447	CD14,MAPK3,PIK3C2A,PIK3R1,PIK3R3,REL
NF-κB Activation by Viruses	0	0.286	0.378	CD4,ITGA6,LCK,MAPK3,PIK3C2A,PIK3R1,PIK3R3,REL
IL-22 Signaling	0	0.25	#NUM!	MAPK3,SOCS3
CD40 Signaling	0	0.292	1.633	ICAM1,MAPK3,PIK3C2A,PIK3R1,PIK3R3,REL,TNFAIP3
CD27 Signaling in Lymphocytes	0	0.167	#NUM!	MAP3K11,MAP3K6,REL
IL-3 Signaling	0	0.241	1.89	IL3RA,MAPK3,PIK3C2A,PIK3R1,PIK3R3,PPP3CA,SHC1
Lymphotoxin β Receptor Signaling	0	0.273	0.816	LTB,MAPK3,PIK3C2A,PIK3R1,PIK3R3,VCAM1
fMLP Signaling in Neutrophils	0	0.346	0.832	ARPC1A,ARPC2,ARPC3,CYBB,FPR1,FPR3,GNA13,GNG11,GNG2,MAPK3,PIK3C2A,PIK3R1,PIK3R3,PLCB1,PLCB4,PPP3CA,RAC2,REL
4-1BB Signaling in T Lymphocytes	0	0.231	#NUM!	MAPK3,REL,TNFSF9
Thrombopoietin Signaling	0	0.318	1.134	IRS2,MAPK3,MYC,PIK3C2A,PIK3R1,PIK3R3,SHC1
Induction of Apoptosis by HIV1	0	0.269	0	BCL2,BIRC3,CXCR4,REL,TNF,TNFRSF1A,TNFRSF1B
B Cell Activating Factor Signaling	0	0.0909	#NUM!	REL
CCR3 Signaling in Eosinophils	0	0.27	1.633	GNA13,GNG11,GNG2,MAPK3,PIK3C2A,PIK3R1,PIK3R3,PLCB1,PLCB4,PPP1CB
IL-15 Signaling	0	0.314	0	CXCL8,IL2RB,IL2RG,LCK,MAPK3,MYC,PIK3C2A,PIK3R1,PIK3R3,REL,SHC1
Mechanisms of Viral Exit from Host Cells	0	0.222	#NUM!	ACTG1,NEDD4
Melatonin Signaling	0	0.188	#NUM!	MAPK3,PLCB1,PLCB4
Angiopoietin Signaling	0	0.3	0.447	ANGPT2,CRK,DOK2,PIK3C2A,PIK3R1,PIK3R3,REL,TEK,TIE1
Neuropathic Pain Signaling in Dorsal Horn Neurons	0	0.304	1.89	KCNN3,MAPK3,PIK3C2A,PIK3R1,PIK3R3,PLCB1,PLCB4
Endothelin-1 Signaling	0	0.306	1.387	ADCY4,ECE1,EDNRB,GNA13,HMOX1,MAPK3,MYC,NPR1,PIK3C2A,PIK3R1,PIK3R3,PLCB1,PLCB4,SHC1,SHE
Relaxin Signaling	0	0.326	1	ADCY4,GNA13,GNG11,GNG2,MAPK3,NPR1,PDE2A,PDE4B,PDE7A,PIK3C2A,PIK3R1,PIK3R3,REL,VEGFA
CNTF Signaling	0	0.292	1.89	IL6ST,LIFR,MAPK3,PIK3C2A,PIK3R1,PIK3R3,RPS6KA2
Agrin Interactions at Neuromuscular Junction	0	0.318	0.447	ACTG1,ITGA4,LAMB1,LAMC1,MAPK3,PXN,RAC2
Renin-Angiotensin Signaling	0	0.27	0.707	ADCY4,CCL5,MAPK3,PIK3C2A,PIK3R1,PIK3R3,REL,SHC1,SHE,TNF
Thrombin Signaling	0	0.348	0.728	ADCY4,ARHGEF15,F2RL3,FNBP1,GNA13,GNG11,GNG2,MAPK3,MYL9,PIK3C2A,PIK3R1,PIK3R3,PLCB1,PLCB4,PPP1CB,RAC2,REL,RHOC,RHOG,RHOH,RHOJ,RHOQ,RND1,SHC1
Corticotropin Releasing Hormone Signaling	0	0.2	2	ADCY4,MAPK3,MEF2C,NPR1,VEGFA
FLT3 Signaling in Hematopoietic Progenitor Cells	0	0.214	1.633	MAPK3,PIK3C2A,PIK3R1,PIK3R3,RPS6KA2,SHC1
GNRH Signaling	0	0.25	2.53	ADCY4,EGR1,GNG11,GNG2,MAP3K11,MAP3K6,MAPK3,PLCB1,PLCB4,PXN,REL
Melanocyte Development and Pigmentation Signaling	0	0.333	1.667	ADCY4,BCL2,CRK,MAPK3,PIK3C2A,PIK3R1,PIK3R3,RPS6KA2,SHC1
DNA Methylation and Transcriptional Repression Signaling	0	0.25	#NUM!	CEBPB,MYC,TCF4,TEAD1
ATM Signaling	0	0.273	#NUM!	CDKN1A,PPM1D,PPP2R5C
Androgen Signaling	0	0.294	#NUM!	CCNH,DNAJB1,GNA13,GNG11,GNG2,HSP90AA1,MAPK3,POLR2L,REL,SHC1
Aldosterone Signaling in Epithelial Cells	0	0.333	1.134	DNAJB1,DNAJB4,DNAJB6,DUSP1,HSP90AA1,HSPA12B,HSPA6,MAPK3,NEDD4,PIK3C2A,PIK3R1,PIK3R3,PLCB1,PLCB4
Role of NANOG in Mammalian Embryonic Stem Cell Pluripotency	0	0.355	1.89	BMPR2,FZD4,FZD6,IL6ST,LIFR,MAPK3,PIK3C2A,PIK3R1,PIK3R3,SHC1,SMAD1
Melanoma Signaling	0	0.25	0.447	CDKN1A,MAPK3,PIK3C2A,PIK3R1,PIK3R3
Prostate Cancer Signaling	0	0.27	0	BCL2,CDKN1A,CDKN1B,HDAC7,HSP90AA1,MAPK3,PIK3C2A,PIK3R1,PIK3R3,REL
Renal Cell Carcinoma Signaling	0	0.31	1.633	CRK,EGLN3,MAPK3,MET,PIK3C2A,PIK3R1,PIK3R3,TGFB1,VEGFA
Small Cell Lung Cancer Signaling	0	0.3	0.447	BCL2,CCND2,CDKN1B,HDAC7,MYC,PIK3C2A,PIK3R1,PIK3R3,REL
Endometrial Cancer Signaling	0	0.273	0.816	CTNNA1,MAPK3,MYC,PIK3C2A,PIK3R1,PIK3R3
Glioma Signaling	0	0.211	1.342	CCND2,CDKN1A,HDAC7,MAPK3,PIK3C2A,PIK3R1,PIK3R3,SHC1
Acute Myeloid Leukemia Signaling	0	0.263	1.89	CSF1R,MAPK3,MYC,PIK3C2A,PIK3R1,PIK3R3,REL,RUNX1,SPI1,TCF4
Non-Small Cell Lung Cancer Signaling	0	0.276	1.342	CCND2,HDAC7,MAPK3,PIK3C2A,PIK3R1,PIK3R3,RASSF5,STK4
Gα12/13 Signaling	0	0.268	0.632	CDH5,F2RL3,GNA13,MAPK3,MEF2C,MYL9,PIK3C2A,PIK3R1,PIK3R3,PXN,REL
p70S6K Signaling	0	0.229	1.897	F2RL3,IL2RG,MAPK3,PIK3C2A,PIK3R1,PIK3R3,PLCB1,PLCB4,PPP2R5C,SHC1,YWHAE
ERK5 Signaling	0	0.28	1.633	GNA13,IL6ST,MEF2C,MYC,RPS6KA2,SH2D2A,YWHAE
mTOR Signaling	0	0.329	0.775	DDIT4,FKBP1A,FNBP1,HMOX1,INSR,MAPK3,MT-RNR1,MT-RNR2,PIK3C2A,PIK3R1,PIK3R3,PPP2R5C,RAC2,RHOC,RHOG,RHOH,RHOJ,RHOQ,RND1,RPS27,RPS29,RPS6KA2,VEGFA,VEGFB,VEGFC
G Beta Gamma Signaling	0	0.233	1.134	CAV1,CAV2,GNA13,GNG11,GNG2,MAPK3,SHC1
EIF2 Signaling	0	0.182	-0.302	ATF3,BCL2,INSR,MAPK3,MT-RNR1,MT-RNR2,MYC,PIK3C2A,PIK3R1,PIK3R3,PPP1CB,RPS27,RPS29,SHC1,VEGFA,WARS1
April Mediated Signaling	0	0.1	#NUM!	REL
AMPK Signaling	0	0.304	-0.302	ACACB,CDKN1A,GNA13,GNG11,GNG2,INSR,IRS2,PFKFB3,PIK3C2A,PIK3R1,PIK3R3,PPM1D,PPP2R5C,RAB11A
Hereditary Breast Cancer Signaling	0	0.314	-0.905	CCND2,CDKN1A,FGF2,PIK3C2A,PIK3R1,PIK3R3,POLR2L,TGFB1,VEGFA,VEGFB,VEGFC
HER-2 Signaling in Breast Cancer	0	0.26	0.229	AREG,CDKN1A,CDKN1B,COX7A1,CYB5A,ELK3,ETS2,FCER1G,FYN,ITGB2,ITGB4,LCK,MAPK3,MYC,PIK3C2A,PIK3R1,PIK3R3,REL,YES1
Protein Kinase A Signaling	0	0.343	1.177	ADCY4,AKAP12,CREM,DUSP1,DUSP2,DUSP4,FLNB,GNA13,GNG11,GNG2,MAPK3,MYL9,PALM2AKAP2,PDE2A,PDE4B,PDE7A,PLCB1,PLCB4,PLN,PPP1CB,PPP3CA,PTPN12,PTPN22,PTPRB,PTPRC,PTPRK,PTPRM,PXN,REL,TCF4,TGFB1,TGFBR2,TNS2,YWHAE
Regulation of eIF4 and p70S6K Signaling	0	0.235	1.414	ITGA10,ITGA4,ITGA5,ITGA6,ITGB2,ITGB4,MAPK3,MT-RNR1,MT-RNR2,PIK3C2A,PIK3R1,PIK3R3,PPP2R5C,RPS27,RPS29,SHC1
Estrogen-Dependent Breast Cancer Signaling	0	0.261	1	HSD17B12,MAPK3,PIK3C2A,PIK3R1,PIK3R3,REL
Role of NFAT in Cardiac Hypertrophy	0	0.34	2.183	ADCY4,GNG11,GNG2,HDAC7,IL6,IL6ST,MAPK3,MEF2C,PIK3C2A,PIK3R1,PIK3R3,PLCB1,PLCB4,PPP3CA,RCAN1,SHC1,TGFB1,TGFBR2
Granzyme B Signaling	0	0.167	#NUM!	PRF1
B Cell Development	0	0.25	#NUM!	CD86,HLA-DRA,HLA-DRB1,IL7R,PTPRC
IL-1 Signaling	0	0.25	#NUM!	ADCY4,GNA13,GNG11,GNG2,IL1R1,REL
RANK Signaling in Osteoclasts	0	0.333	1.667	BIRC3,GSN,MAP3K11,MAP3K6,MAPK3,PIK3C2A,PIK3R1,PIK3R3,PPP3CA,REL
Granzyme A Signaling	0	0.2	-1.342	GZMA,IL1B,MBP,MT-ND1,PRF1
TWEAK Signaling	0	0.143	#NUM!	BIRC3,REL
TNFR1 Signaling	0	0.294	#NUM!	BIRC3,REL,TNF,TNFAIP3,TNFRSF1A
Role of MAPK Signaling in the Pathogenesis of Influenza	0	0.208	#NUM!	BCL2,CCL5,IFNG,MAPK3,TNF
PI3K Signaling in B Lymphocytes	0	0.229	1	ATF3,CARD10,FYN,IRS2,MAPK3,PIK3R1,PLCB1,PLCB4,PPP3CA,PTPRC,REL
MIF-mediated Glucocorticoid Regulation	0	0.25	#NUM!	CD14,MAPK3,REL
P2Y Purinergic Receptor Signaling Pathway	0	0.306	1.897	ADCY4,GNG11,GNG2,MAPK3,MYC,PIK3C2A,PIK3R1,PIK3R3,PLCB1,PLCB4,REL
Assembly of RNA Polymerase II Complex	0	0.222	#NUM!	CCNH,POLR2L
Spliceosomal Cycle	0	0.143	#NUM!	BCAS2
IL-17A Signaling in Airway Cells	0	0.269	1.342	CCL20,IL6,MAPK3,PIK3C2A,PIK3R1,PIK3R3,REL
Role of IL-17A in Arthritis	0	0.308	#NUM!	CCL20,CCL5,CXCL8,MAPK3,PIK3C2A,PIK3R1,PIK3R3,REL
Role of JAK1, JAK2 and TYK2 in Interferon Signaling	0	0.3	#NUM!	IFNG,REL,SOCS1
Dopamine-DARPP32 Feedback in cAMP Signaling	0	0.28	1.633	ADCY4,CREM,PLCB1,PLCB4,PPP1CB,PPP2R5C,PPP3CA
NGF Signaling	0	0.306	1.897	CRK,MAP3K11,MAP3K6,MAPK3,PIK3C2A,PIK3R1,PIK3R3,REL,RHOG,RPS6KA2,SHC1
iNOS Signaling	0	0.25	#NUM!	CD14,IFNG,IRF1,REL
nNOS Signaling in Neurons	0	0.25	#NUM!	CAPNS1,PPP3CA
nNOS Signaling in Skeletal Muscle Cells	0	0.333	#NUM!	SNTB2
Ephrin B Signaling	0	0.333	0.378	CXCR4,EFNB2,EPHB4,GNA13,GNG11,GNG2,MAPK3,PXN,RAC2
ERBB Signaling	0	0.207	0.816	AREG,MAPK3,PIK3C2A,PIK3R1,PIK3R3,SHC1
ERB2-ERBB3 Signaling	0	0.304	1.633	CDKN1B,MAPK3,MYC,PIK3C2A,PIK3R1,PIK3R3,SHC1
ERBB4 Signaling	0	0.25	1.342	MAPK3,PIK3C2A,PIK3R1,PIK3R3,SHC1
GDNF Family Ligand-Receptor Interactions	0	0.333	0.378	DOK2,IRS2,MAPK3,PIK3C2A,PIK3R1,PIK3R3,SHC1
Netrin Signaling	0	0.317	0.832	ABLIM1,ABLIM3,ARPC1A,ARPC2,ARPC3,DOCK1,FYN,MAPK3,PIK3C2A,PIK3R1,PIK3R3,PPP3CA,RAC2
Heparan Sulfate Biosynthesis	0	0.333	#NUM!	CHST11
Dopamine Degradation	0	0.25	#NUM!	MAOA
Chondroitin Sulfate Degradation (Metazoa)	0	0.333	#NUM!	HYAL2
Heparan Sulfate Biosynthesis (Late Stages)	0	0.333	#NUM!	CHST11
Pyrimidine Ribonucleotides De Novo Biosynthesis	0	0.143	#NUM!	ENTPD1
Glutathione Redox Reactions I	0	0.286	#NUM!	GPX4,MGST2
Pyridoxal 5'-phosphate Salvage Pathway	0	0.125	#NUM!	MAP3K6,MAPK3
Pyrimidine Deoxyribonucleotides De Novo Biosynthesis I	0	0.2	#NUM!	APOBEC3G
Triacylglycerol Degradation	0	0.333	#NUM!	MGLL
Phospholipases	0	0.3	#NUM!	HMOX1,PLCB1,PLCB4
Choline Biosynthesis III	0	0.25	#NUM!	HMOX1
Tryptophan Degradation X (Mammalian, via Tryptamine)	0	0.333	#NUM!	MAOA
Glycogen Degradation III	0	0.333	#NUM!	PGM5
Glutathione-mediated Detoxification	0	0.2	#NUM!	MGST2
1D-myo-inositol Hexakisphosphate Biosynthesis II (Mammalian)	0	0.25	#NUM!	ITPKC
tRNA Charging	0	0.333	#NUM!	WARS1
Urate Biosynthesis/Inosine 5'-phosphate Degradation	0	0.25	#NUM!	PNP
Dermatan Sulfate Degradation (Metazoa)	0	0.25	#NUM!	HYAL2
Glycogen Degradation II	0	0.333	#NUM!	PGM5
D-myo-inositol (1,4,5,6)-Tetrakisphosphate Biosynthesis	0	0.351	0.632	ATP1A1,DUSP1,DUSP2,DUSP23,DUSP4,PPP1CB,PPP2R5C,PPP3CA,PTPN12,PTPN22,PTPRC,PTPRM,SOCS3
Purine Nucleotides Degradation II (Aerobic)	0	0.2	#NUM!	PNP
D-myo-inositol (1,3,4)-trisphosphate Biosynthesis	0	0.333	#NUM!	ITPKC
D-myo-inositol (3,4,5,6)-tetrakisphosphate Biosynthesis	0	0.351	0.632	ATP1A1,DUSP1,DUSP2,DUSP23,DUSP4,PPP1CB,PPP2R5C,PPP3CA,PTPN12,PTPN22,PTPRC,PTPRM,SOCS3
3-phosphoinositide Degradation	0	0.325	0.632	ATP1A1,DUSP1,DUSP2,DUSP23,DUSP4,PPP1CB,PPP2R5C,PPP3CA,PTPN12,PTPN22,PTPRC,PTPRM,SOCS3
3-phosphoinositide Biosynthesis	0	0.356	0.832	ATP1A1,DUSP1,DUSP2,DUSP23,DUSP4,PIK3C2A,PIK3R1,PIK3R3,PPP1CB,PPP2R5C,PPP3CA,PTPN12,PTPN22,PTPRC,PTPRM,SOCS3
Triacylglycerol Biosynthesis	0	0.286	#NUM!	PLPP1,PLPP3
Salvage Pathways of Pyrimidine Ribonucleotides	0	0.217	1.342	APOBEC3G,CDA,MAP3K6,MAPK3,UPP1
Pyrimidine Ribonucleotides Interconversion	0	0.143	#NUM!	ENTPD1
Histamine Degradation	0	0.333	#NUM!	HNMT
Guanosine Nucleotides Degradation III	0	0.333	#NUM!	PNP
Adenosine Nucleotides Degradation II	0	0.25	#NUM!	PNP
Stearate Biosynthesis I (Animals)	0	0.143	#NUM!	ACSL1
Noradrenaline and Adrenaline Degradation	0	0.2	#NUM!	MAOA
Oxidative Ethanol Degradation III	0	0.333	#NUM!	ACSL1
Ethanol Degradation II	0	0.25	#NUM!	ACSL1
Antioxidant Action of Vitamin C	0	0.231	-0.447	HMOX1,MAPK3,PLCB1,PLCB4,REL,TNF
DNA damage-induced 14-3-3σ Signaling	0	0.273	#NUM!	BCL2,CDKN1A,CDKN1B
Gαs Signaling	0	0.348	1.134	ADCY4,GNA13,GNG11,GNG2,MAPK3,PTGER4,RAPGEF3,RGS2
PEDF Signaling	0	0.226	1.633	BCL2,MAPK3,PIK3C2A,PIK3R1,PIK3R3,REL,TCF4
Role of p14/p19ARF in Tumor Suppression	0	0.3	#NUM!	PIK3C2A,PIK3R1,PIK3R3
UVA-Induced MAPK Signaling	0	0.3	1.89	MAPK3,PARP8,PIK3C2A,PIK3R1,PIK3R3,PLCB1,PLCB4,RPS6KA2,TIPARP
UVB-Induced MAPK Signaling	0	0.222	1	MAPK3,PIK3C2A,PIK3R1,PIK3R3
UVC-Induced MAPK Signaling	0	0.0909	#NUM!	MAPK3
Vitamin-C Transport	0	0.143	#NUM!	STOM
Oxidative Phosphorylation	0	0.108	2	COX7A1,CYB5A,MT-CYB,MT-ND1
BER (Base Excision Repair) Pathway	0	0.125	#NUM!	MAPK3
Unfolded protein response	0	0.28	-1	BCL2,CEBPB,DNAJB1,DNAJB4,DNAJB6,HSPA6,NFE2L2
Parkinson's Signaling Pathway	0	0.31	-2.132	ACTG1,CXCL8,FCGR1A,FCGR2A,FCGR3A/FCGR3B,IFNG,IL1B,IL33,IL6,LTB,MAOA,MT-ND1,NFE2L2,NLRP3,OSM,TGFB1,TLR2,TNF,TNFSF10,TNFSF9,TUBA4A,TUBB6
Estrogen Receptor Signaling	0	0.316	1.569	ADCY4,BCL2,CAV1,CDKN1A,GNA13,GNG11,GNG2,HES1,HSP90AA1,LEPR,MAPK3,MDK,MMP28,MT-CYB,MT-ND1,MYC,MYL9,PIK3C2A,PIK3R1,PIK3R3,PLCB1,PLCB4,PPP1CB,REL,SHC1,SHE,SNAI1,VEGFA,VEGFB,VEGFC
EGF Signaling	0	0.238	1.342	MAPK3,PIK3C2A,PIK3R1,PIK3R3,SHC1
Cell Cycle: G1/S Checkpoint Regulation	0	0.353	-0.447	CCND2,CDKN1A,CDKN1B,HDAC7,MYC,TGFB1
Nucleotide Excision Repair Pathway	0	0.333	#NUM!	CCNH,POLR2L
Protein Ubiquitination Pathway	0	0.218	-0.632	BIRC3,DNAJB1,DNAJB4,DNAJB6,HLA-E,HSP90AA1,HSPA12B,HSPA6,IFNG,NEDD4,TAP1,UBE2S
Amyloid Processing	0	0.333	#NUM!	APP,BACE2,CAPNS1,MAPK3
FGF Signaling	0	0.292	1.89	CRK,FGF2,MAPK3,MET,PIK3C2A,PIK3R1,PIK3R3
Cell Cycle: G2/M DNA Damage Checkpoint Regulation	0	0.231	#NUM!	CDKN1A,PPM1D,YWHAE
GABA Receptor Signaling	0	0.278	#NUM!	ADCY4,GNA13,GNG11,GNG2,KCNN3
Antigen Presentation Pathway	0	0.238	-0.447	HLA-DRA,HLA-DRB1,HLA-E,IFNG,TAP1
B Cell Receptor Signaling	0	0.294	1	APBB1IP,BCL2A1,CARD10,EBF1,EGR1,FCGR2A,MAP3K11,MAP3K6,MAPK3,MEF2C,PAG1,PIK3C2A,PIK3R1,PIK3R3,PPP3CA,PTPRC,RAC2,RASSF5,REL,SHC1
Insulin Receptor Signaling	0	0.325	0.277	CRK,FYN,GRB10,INSR,IRS2,MAPK3,PIK3C2A,PIK3R1,PIK3R3,PPP1CB,RHOQ,SHC1,SOCS3
Chemokine Signaling	0	0.28	0.378	CCL4,CCL5,CXCR4,MAPK3,PLCB1,PLCB4,PPP1CB
Neurotrophin/TRK Signaling	0	0.273	0.816	MAPK3,PIK3C2A,PIK3R1,PIK3R3,SHC1,SPRY1
Sonic Hedgehog Signaling	0	0.333	#NUM!	ARRB2
Death Receptor Signaling	0	0.324	0	ACTG1,ARHGDIB,BCL2,BIRC3,PARP8,REL,TIPARP,TNF,TNFRSF1A,TNFRSF1B,TNFSF10
Dopamine Receptor Signaling	0	0.333	#NUM!	ADCY4,MAOA,PPP1CB,PPP2R5C
Glutamate Receptor Signaling	0	0.333	#NUM!	GNG11,GNG2,SLC38A1
TGF-β Signaling	0	0.346	1.134	BCL2,BMPR2,INHBB,MAPK3,RUNX3,SERPINE1,SMAD1,TGFB1,TGFBR2
Apoptosis Signaling	0	0.27	1	BCL2,BCL2A1,BIRC3,CAPNS1,MAPK3,MCL1,REL,TNF,TNFRSF1A,TNFRSF1B
Hypoxia Signaling in the Cardiovascular System	0	0.136	#NUM!	HSP90AA1,UBE2S,VEGFA
PDGF Signaling	0	0.321	1.667	CAV1,CRK,MAPK3,MYC,PIK3C2A,PIK3R1,PIK3R3,SHC1,SPHK1
BMP signaling pathway	0	0.19	#NUM!	BMPR2,MAPK3,REL,SMAD1
GPCR-Mediated Integration of Enteroendocrine Signaling Exemplified by an L Cell	0	0.25	#NUM!	ADCY4,PLCB1,PLCB4
GPCR-Mediated Nutrient Sensing in Enteroendocrine Cells	0	0.278	1.342	ADCY4,GNG11,GNG2,PLCB1,PLCB4
Gustation Pathway	0	0.222	0	ADCY4,CD36,KCNN3,P2RY10
Cancer Drug Resistance by Drug Efflux	0	0.167	#NUM!	MAPK3,PIK3R1,PIK3R3
Sirtuin Signaling Pathway	0	0.254	0	APP,CXCL8,EPAS1,MAP1LC3B,MAPK3,MT-CYB,MT-ND1,MYC,NDRG1,NEDD4,NFE2L2,PFKFB3,PPIF,REL,SOD3,TNF,TUBA4A,UCP2
Opioid Signaling Pathway	0	0.308	1.5	ADCY4,ARRB2,CDKN1B,FYN,GNA13,GNG11,GNG2,LCK,MAPK3,MYC,PLCB1,PPP3CA,RAC2,RGS1,RGS10,RGS16,RGS5,RPS6KA2,TCF4,YES1
Iron homeostasis signaling pathway	0	0.344	#NUM!	BMPR2,CD163,EPAS1,FTH1,FTL,HIF3A,HMOX1,IL6,LRP1,MAPK3,SMAD1
NER (Nucleotide Excision Repair, Enhanced Pathway)	0	0.154	#NUM!	CCNH,POLR2L
SPINK1 General Cancer Pathway	0	0.348	0.707	GZMA,IL6,MAPK3,MT1X,MT2A,PIK3C2A,PIK3R1,PIK3R3
Endocannabinoid Neuronal Synapse Pathway	0	0.32	1.134	ADCY4,GNG11,GNG2,MAPK3,MGLL,PLCB1,PLCB4,PPP3CA
Endocannabinoid Developing Neuron Pathway	0	0.303	0	ADCY4,CDKN1B,GNG11,GNG2,MAPK3,MGLL,PIK3C2A,PIK3R1,PIK3R3,RAC2
Endocannabinoid Cancer Inhibition Pathway	0	0.349	0.258	ADCY4,ATF3,CCND2,CDKN1A,CDKN1B,GNA13,MAPK3,MYC,PIK3C2A,PIK3R1,PIK3R3,TCF4,VEGFA,VEGFB,VEGFC
Apelin Pancreas Signaling Pathway	0	0.333	1	APLNR,PIK3C2A,PIK3R1,PIK3R3,REL
Apelin Adipocyte Signaling Pathway	0	0.318	0.816	ADCY4,APLNR,CYBB,GPX4,MAPK3,MGST2,RAC2
Apelin Cardiomyocyte Signaling Pathway	0	0.323	1.897	APLNR,MAPK3,MYL9,PIK3C2A,PIK3R1,PIK3R3,PLCB1,PLCB4,PLN,TGFB1
Apelin Endothelial Signaling Pathway	0	0.34	1.941	ADCY4,APLNR,GNA13,GNG11,GNG2,ICAM1,KLF2,MAPK3,MEF2C,PIK3C2A,PIK3R1,PIK3R3,PLCB1,PLCB4,REL,TEK,VCAM1
Apelin Muscle Signaling Pathway	0	0.308	#NUM!	APLNR,GNA13,GNG11,GNG2
BAG2 Signaling Pathway	0	0.286	-1.134	ANXA2,CDKN1A,CTSB,HSP90AA1,HSPA6,MAPK3,MYC,REL
FAT10 Signaling Pathway	0	0.25	#NUM!	IFNG,MAP1LC3B,TNF
PFKFB4 Signaling Pathway	0	0.333	#NUM!	FGF2,MAPK3,TGFB1
Synaptogenesis Signaling Pathway	0	0.333	2.041	ADCY4,AFDN,ARPC1A,ARPC2,ARPC3,CDH5,CPLX1,CRK,EFNA1,EFNB2,EPHB4,FYN,LCK,LRP1,MAPK3,PIK3C2A,PIK3R1,PIK3R3,RASGRP1,SHC1,SHE,SNCG,SYT15,YES1
Inhibition of ARE-Mediated mRNA Degradation Pathway	0	0.316	0.577	LTB,MAPK3,PPP2R5C,TNF,TNFRSF1A,TNFRSF1B,TNFSF10,TNFSF9,YWHAE,ZFP36,ZFP36L2,ZNF331
Necroptosis Signaling Pathway	0	0.308	0	BIRC3,CAPNS1,CYBB,FKBP1A,IRF9,NLRP3,PPIF,PPP3CA,TNF,TNFRSF1A,TNFRSF1B,TNFSF10
Xenobiotic Metabolism General Signaling Pathway	0	0.333	0.577	AHR,FTL,HMOX1,MAF,MAP3K11,MAP3K6,MAPK3,MGST2,NFE2L2,PIK3C2A,PIK3R1,PIK3R3
Xenobiotic Metabolism CAR Signaling Pathway	0	0.318	-1.89	CHST11,CITED2,HSP90AA1,MAPK3,MGST2,PPP2R5C,SOD3
Xenobiotic Metabolism PXR Signaling Pathway	0	0.273	0	CHST11,CITED2,HSP90AA1,MAOA,MGST2,PPP1CB
Insulin Secretion Signaling Pathway	0	0.203	1.732	ADCY4,FYN,INSR,LCK,MAPK3,PIK3C2A,PIK3R1,PIK3R3,PLCB1,PLCB4,SRP14,YES1
Kinetochore Metaphase Signaling Pathway	0	0.167	#NUM!	PPP1CB,PPP2R5C
Coronavirus Pathogenesis Pathway	0	0.294	-0.894	BCL2,BST2,CCL5,CXCL8,HDAC7,IFNG,IL1B,IL6,IRF9,MAPK3,MT-RNR1,MT-RNR2,NLRP3,REL,RPS27,RPS29,SERPINE1,STING1,TGFB1,TGFBR2
MSP-RON Signaling in Macrophages Pathway	0	0.317	1.155	HLA-DRA,HLA-DRB1,IFNG,IL10,ITGB2,MAPK3,PIK3C2A,PIK3R1,PIK3R3,REL,SOCS1,SOCS3,TNF
GM-CSF Signaling	0	0.267	0.378	BCL2A1,MAPK3,PIK3C2A,PIK3R1,PIK3R3,PPP3CA,RUNX1,SHC1
Eicosanoid Signaling	0	0.329	1.46	ADCY4,AKR1C3,ALOX5AP,ARRB2,EGR1,GNG11,GNG2,IL10,KLF4,MAPK3,MYC,PIK3C2A,PIK3R1,PIK3R3,PLCB1,PLCB4,PTGER4,RAPGEF3,RPS6KA2,SLCO2A1,TCF4,VEGFA,VEGFB,VEGFC
Role of MAPK Signaling in Promoting the Pathogenesis of Influenza	0	0.0667	#NUM!	BCL2,MAPK3
Role of MAPK Signaling in Inhibiting the Pathogenesis of Influenza	0	0.304	-1.134	CCL5,CXCL8,IFNG,IL1B,IL6,MAPK3,TNF
