# Supplementary material for: Big data analytics and scRNA-seq in human aortic aneurysms and dissections: role of endothelial MerTK
Source: Theranostics. 2025 Jan 1;15(1):202–15. doi: 10.7150/thno.103851 (PMC11667232; doi:10.7150/thno.103851)
Supplement: Supplementary file 1 — Supplementary information. [file thnov15p0202s1.zip › 4-EC cluster vs other cells/Diseases and functions activated -EC cluster vs other cells.xls]

## Sheet: Sheet0
© 2000-2024 QIAGEN. All rights reserved.
Categories	Diseases or Functions Annotation	p-value	Predicted Activation State	Activation z-score	Molecules	# Molecules
Cardiovascular System Development and Function,Cellular Movement	Migration of endothelial cells	5.12e-12	Increased	3.491	ACKR3,ADAM15,ADAMTS1,ADGRA2,ANGPT2,ANXA1,ANXA2,ARRB2,BCAR1,BMPR2,BMX,CAV1,CAVIN2,CCL5,CCN1,CCN2,CD151,CD36,CD44,CDH5,CDKN1B,COL18A1,COL4A1,COL4A2,CRK,CSF3,CTSB,CX3CL1,CXCL8,CYTOR,DLC1,ECSCR,EFNA1,EFNB2,EGFL7,EGR1,EGR3,ELN,ENG,EPHB4,ERG,ESAM,FGF2,FLNB,FLT1,FOXC1,HLX,HSP90AA1,ICAM1,ID1,ID3,IFNG,IL1B,IL33,INSR,ITGA4,ITGB2,ITGB4,KDM6B,KDR,KLF2,LGALS1,MCAM,MCF2L,MDK,MEF2C,MEOX2,MET,MGP,MXD1,MYC,NFE2L2…	118
Cellular Assembly and Organization,Cellular Function and Maintenance	Microtubule dynamics	1.42e-09	Increased	3.393	A2M,ABLIM1,ABLIM3,ACAP1,ACKR1,ACTG1,ADAMTS1,ADAMTS4,ADAMTS9,ADGRA2,ADGRF5,ADGRG6,AFAP1L1,AFDN,AHNAK,AHR,AKAP12,ANGPT2,APP,AQP1,AREG,ARHGAP4,ARL2,ARL6IP1,ARPC2,ARPC3,ARRB2,ASAP1,ATF3,ATP8B1,BASP1,BCAR1,BCL11B,BCL2,BCL6B,BMX,BST2,C1QA,C21orf91,CALD1,CAMSAP2,CAPG,CAPNS1,CAV1,CCL5,CCN1,CCN2,CD3E,CD44,CDC42BPA,CDC42BPB,CDC42EP5,CDH5,CDKN1A,CDKN1B,CHMP1B,CORO1A,CRIP1,CRK,CSF1R,CTSS,CX3CL1,CXCL8,CXCR4,C…	245
Cardiovascular System Development and Function,Cellular Movement	Cell movement of endothelial cells	4.79e-13	Increased	3.378	ACKR3,ADAM15,ADAMTS1,ADGRA2,ANGPT2,ANXA1,ANXA2,ARRB2,BCAR1,BMPR2,BMX,CAV1,CAVIN2,CCL5,CCN1,CCN2,CD151,CD36,CD44,CDH5,CDKN1B,COL18A1,COL4A1,COL4A2,CRK,CSF3,CTSB,CX3CL1,CXCL8,CXCR4,CYTOR,DLC1,DOCK1,ECSCR,EFNA1,EFNB2,EGFL7,EGR1,EGR3,ELN,ENG,ENPP2,EPHB4,ERG,ESAM,FGF2,FLNB,FLT1,FOXC1,HLX,HSP90AA1,HSPG2,ICAM1,ID1,ID3,IFNG,IL1B,IL33,INSR,ITGA4,ITGB2,ITGB4,KDM6B,KDR,KLF2,LGALS1,LGALS3,LGMN,MCAM,MCF2L,MDK…	129
Embryonic Development,Organ Development,Organismal Development,Skeletal and Muscular System Development and Function,Tissue Development	Formation of muscle	3.56e-06	Increased	2.921	ACTG1,ADAMTS4,ANXA1,AREG,CAV1,CCL3L3,CD53,CDKN1A,CXCR4,DAAM1,DOCK1,DUSP1,EGR3,EHD1,EHD2,ELN,ENG,FGF2,FHL1,FKBP1A,FLNB,FLOT1,FOXC1,GJA1,GSN,HDAC7,HLX,HSP90AA1,HSPG2,ID2,IFI16,IFNG,IL6,ITGA5,KLF10,KLF2,LAMA5,LAMB2,MARCKSL1,MEF2C,MEOX2,MET,MRTFB,MYH11,MYH9,MYOF,NPR1,NR2F2,PLAU,PLCB1,PLEC,PLEKHO1,PRMT1,PTGER4,PXN,RAPGEF3,RGS2,RHOG,SERPINE1,SHC1,SOCS2,SPARCL1,SPHK1,TANC1,TEK,TGFB1,TGFBR2,TGFBR3,TGM2,T…	80
Cellular Assembly and Organization,Cellular Function and Maintenance	Organization of cytoskeleton	1.76e-11	Increased	2.812	A2M,ABLIM1,ABLIM3,ACAP1,ACKR1,ACTG1,ACTN1,ADAMTS1,ADAMTS4,ADAMTS9,ADGRA2,ADGRF5,ADGRG6,AFAP1L1,AFDN,AHNAK,AHR,AKAP12,ANGPT2,ANTXR1,ANXA1,APBB1IP,APP,AQP1,AREG,ARHGAP4,ARL2,ARL6IP1,ARPC1A,ARPC2,ARPC3,ARRB2,ASAP1,ATF3,ATP8B1,BAG3,BASP1,BCAR1,BCL11B,BCL2,BCL6B,BMX,BST2,C1QA,C21orf91,CALD1,CAMSAP2,CAPG,CAPNS1,CAV1,CCL3,CCL5,CCN1,CCN2,CD3E,CD44,CDC42BPA,CDC42BPB,CDC42EP5,CDH5,CDKN1A,CDKN1B,CHMP1B,CORO…	285
Cellular Assembly and Organization,Cellular Function and Maintenance	Organization of cytoplasm	2.3e-10	Increased	2.809	A2M,ABLIM1,ABLIM3,ACAP1,ACKR1,ACTG1,ACTN1,ADAMTS1,ADAMTS4,ADAMTS9,ADGRA2,ADGRF5,ADGRG6,AFAP1L1,AFDN,AHNAK,AHR,AKAP12,ANGPT2,ANTXR1,ANXA1,APBB1IP,APP,AQP1,AREG,ARHGAP4,ARL2,ARL6IP1,ARPC1A,ARPC2,ARPC3,ARRB2,ASAP1,ATF3,ATP8B1,BAG3,BASP1,BCAR1,BCL11B,BCL2,BCL6B,BMX,BST2,C1QA,C21orf91,CALD1,CAMSAP2,CAPG,CAPNS1,CAV1,CAV2,CCL3,CCL5,CCN1,CCN2,CD3E,CD44,CDC42BPA,CDC42BPB,CDC42EP5,CDH5,CDKN1A,CDKN1B,CHCHD1…	293
Cell Morphology,Cellular Assembly and Organization,Cellular Function and Maintenance	Formation of cellular protrusions	2.98e-09	Increased	2.803	A2M,ABLIM1,ABLIM3,ACAP1,ACKR1,ADAMTS1,ADAMTS4,ADAMTS9,ADGRA2,ADGRF5,ADGRG6,AFAP1L1,AFDN,AHNAK,AHR,AKAP12,APP,AQP1,AREG,ARL2,ARPC2,ARPC3,ARRB2,ASAP1,ATF3,ATP8B1,BASP1,BCAR1,BCL11B,BCL2,C21orf91,CALD1,CAMSAP2,CAPG,CAPNS1,CAV1,CCL5,CCN1,CCN2,CD3E,CD44,CDC42BPA,CDC42BPB,CDC42EP5,CDKN1A,CDKN1B,CRIP1,CRK,CX3CL1,CXCL8,CXCR4,CYBB,DLL1,DNM3,DOCK1,DYNC2I1,ECE1,EFNA1,EFNB2,EGR1,EGR3,EHD1,ENG,ENPP2,ENTPD1,EP…	202
Cell Morphology,Cellular Assembly and Organization,Cellular Development,Cellular Function and Maintenance,Cellular Growth and Proliferation,Nervous System Development and Function,Organismal Development,Tissue Development	Neuritogenesis	3.67e-05	Increased	2.789	A2M,ADAMTS1,ADAMTS4,ADGRG6,AFDN,AHR,APP,AREG,ASAP1,ATF3,BASP1,BCL11B,BCL2,C21orf91,CALD1,CAMSAP2,CAPNS1,CAV1,CCN1,CCN2,CD3E,CD44,CDKN1A,CRIP1,CRK,CX3CL1,CXCR4,CYBB,DLL1,DNM3,DOCK1,ECE1,EFNA1,EFNB2,EGR1,EGR3,EHD1,ENTPD1,EPS8,EZR,FAM107A,FBXO31,FGF2,FLOT1,FNBP1,FNBP1L,FYN,FZD4,GJA1,GNA13,GPM6A,GPRC5B,GPRIN3,HDGFL3,HES1,ID1,IFNG,IL1B,IL1R1,IL33,IL6,ITGA6,ITM2C,KDR,KLF7,KLF9,LAMB1,LAMB2,LAMC1,LGALS1,…	129
Cell Morphology,Cellular Development,Cellular Growth and Proliferation,Nervous System Development and Function,Organismal Development,Tissue Development	Morphogenesis of neurons	4.11e-05	Increased	2.789	A2M,ADAMTS1,ADAMTS4,ADGRG6,AFDN,AHR,APP,AREG,ASAP1,ATF3,BASP1,BCL11B,BCL2,C21orf91,CALD1,CAMSAP2,CAPNS1,CAV1,CCN1,CCN2,CD3E,CD44,CDKN1A,CRIP1,CRK,CX3CL1,CXCR4,CYBB,DLL1,DNM3,DOCK1,ECE1,EFNA1,EFNB2,EGR1,EGR3,EHD1,ENTPD1,EPS8,EZR,FAM107A,FBXO31,FGF2,FLOT1,FNBP1,FNBP1L,FYN,FZD4,GJA1,GNA13,GPM6A,GPRC5B,GPRIN3,HDGFL3,HES1,ID1,ID2,IFNG,IL1B,IL1R1,IL33,IL6,ITGA6,ITM2C,KDR,KLF7,KLF9,LAMB1,LAMB2,LAMC1,LGA…	130
Cell Morphology,Immunological Disease,Organismal Injury and Abnormalities	Abnormal morphology of mononuclear leukocytes	9.03e-05	Increased	2.782	AHR,BCL11B,BCL2,BCL6B,CD247,CD28,CD36,CD3E,CD4,CD84,CD86,CD8A,CD8B,CDKN1A,CEBPB,CYTIP,EBF1,FCER1G,FTL,FYN,ID1,ID2,ID3,IFNG,IKZF1,IL10,IL1R1,IL1RN,IL2RB,IL2RG,IL6,IL7R,IRF1,ITPKC,LCK,LCP1,LCP2,LGALS3,LTB,MCL1,PRDM1,PTPN22,PTPRC,RASGRP1,RCAN1,RHOH,RUNX3,SERPINB9,SH2D1A,SLA,SOCS1,SPI1,SRPX,STK4,TAP1,TCIM,TNF,TXNIP	58
Cell Morphology,Immunological Disease,Organismal Injury and Abnormalities	Abnormal morphology of lymphocytes	0.00011	Increased	2.782	AHR,BCL11B,BCL2,BCL6B,CD247,CD28,CD36,CD3E,CD4,CD84,CD86,CD8A,CD8B,CDKN1A,CEBPB,CYTIP,EBF1,FCER1G,FYN,ID1,ID2,ID3,IFNG,IKZF1,IL10,IL1R1,IL1RN,IL2RB,IL2RG,IL6,IL7R,IRF1,ITPKC,LCK,LCP1,LCP2,LGALS3,LTB,MCL1,PRDM1,PTPN22,PTPRC,RASGRP1,RCAN1,RHOH,RUNX3,SERPINB9,SH2D1A,SLA,SOCS1,SPI1,SRPX,STK4,TAP1,TNF,TXNIP	56
Cellular Development,Cellular Growth and Proliferation,Nervous System Development and Function,Organismal Development,Tissue Development	Development of neurons	5.56e-06	Increased	2.678	A2M,AASS,ADAMTS1,ADAMTS4,ADGRE5,ADGRG6,ADGRL2,AFDN,AHR,APP,AREG,ARHGEF15,ASAP1,ATF3,BASP1,BCL11B,BCL2,C21orf91,CALD1,CAMSAP2,CAPNS1,CAV1,CCN1,CCN2,CD3E,CD44,CDKN1A,COL4A1,CRIP1,CRK,CX3CL1,CXCR4,CYBB,DLL1,DNM3,DOCK1,EBF3,ECE1,EFNA1,EFNB2,EGFL7,EGR1,EGR3,EHD1,ENTPD1,EPS8,EZR,FAM107A,FBXO31,FGF2,FLOT1,FNBP1,FNBP1L,FYN,FZD4,GJA1,GNA13,GPM6A,GPRC5B,GPRIN3,HDGFL3,HES1,ICAM1,ID1,ID2,IFNG,IL1B,IL1R1,IL33…	151
Embryonic Development,Organismal Development	Development of body axis	6.79e-07	Increased	2.655	AASS,ADGRA2,ADGRG1,AFDN,AHR,ANTXR1,APBB2,APP,AQP1,AREG,ARL6IP1,ASPH,BCL11B,BCL2,BMPR2,C1QB,CCND2,CD247,CD34,CD3E,CD93,CDH5,CDKN1A,CDKN1B,CHCHD10,CITED2,CLDN5,COL18A1,COL4A1,CREM,CRK,CRTAC1,CSF1R,CSGALNACT1,CX3CL1,CXCL8,CXCR4,DDIT4,DLC1,DLL1,EBF1,EBF3,ECE1,EFNA1,EGR1,ENPP2,ENTPD1,EZR,FGF2,FOXC1,FRZB,FYN,FZD4,FZD6,GJA1,GPM6A,HES1,HIF3A,HLA-E,HSPG2,HYAL2,ID1,ID2,ID3,IFI16,IFNG,IGFBP2,IKZF1,IL1B,IL1R…	166
Embryonic Development,Organismal Development	Development of head	9.35e-07	Increased	2.655	AASS,ADGRA2,ADGRG1,AFDN,AHR,ANTXR1,APBB2,APP,AQP1,AREG,ARL6IP1,ASPH,BCL11B,BCL2,C1QB,CCND2,CD247,CD34,CD3E,CD93,CDH5,CDKN1A,CDKN1B,CHCHD10,CLDN5,COL18A1,COL4A1,CREM,CRK,CRTAC1,CSF1R,CSGALNACT1,CX3CL1,CXCL8,CXCR4,DDIT4,DLC1,DLL1,EBF1,EBF3,ECE1,EFNA1,EGR1,ENPP2,ENTPD1,EZR,FGF2,FOXC1,FRZB,FYN,FZD4,FZD6,GJA1,GPM6A,HES1,HIF3A,HLA-E,HSPG2,HYAL2,ID1,ID2,ID3,IFI16,IFNG,IGFBP2,IKZF1,IL1B,IL1R1,IL1RN,IL6,I…	161
Cardiovascular System Development and Function,Cell Morphology,Cellular Development,Organismal Development,Tissue Development	Tubulation of vascular endothelial cells	1.35e-06	Increased	2.435	ADAM15,ANXA1,APP,ARHGEF15,CAVIN2,CCN1,CD44,CXCL8,ECSCR,EDNRB,EFNB2,ERG,FERMT3,FGF2,FLT1,ID1,ID3,IL33,KDR,NRP1,PDCL3,PECAM1,PIK3C2A,PLAU,RDX,RHOJ,RUNX3,SOX7,SULF2,TAGLN2,TEK,TGFB1,TGFBI,TNF,VASH1,VEGFA,VEGFC	37
Organismal Injury and Abnormalities,Renal and Urological Disease	Cystic kidney disease	3.33e-05	Increased	2.433	A2M,ACSL1,ACTN1,ADAMTS9,AEBP1,ANGPT2,ANTXR1,BCL2,BIRC3,CALD1,CAV2,CAVIN1,CCN2,CCND2,CD2,CDKN1A,COL14A1,CYGB,DSTN,EGR1,EPAS1,FCGR1A,FGF2,FHL1,FKBP1A,FYB1,GSN,HMOX1,IFNG,ISLR,LAMC1,LGMN,LRP5,MEIS2,MYC,NFIA,OLFM1,PDCD4,PLN,PRSS23,PTPRC,RAPGEF3,SAMSN1,SOCS1,SPNS2,SPP1,SPRY1,SYNE2,TGFB1,TIMP1,UCP2,VEGFA,WWTR1	53
Cardiovascular System Development and Function,Organismal Development	Morphogenesis of blood vessel	2.18e-06	Increased	2.412	ADAMTS9,ADGRF5,AHR,ANGPT2,BMPR2,CITED2,COL4A1,DSG2,EFNB2,ENG,EPHB4,FGF2,FLT1,FOXC1,FZD4,GJA1,HES1,ID1,KDR,LDLR,LRP1,LRP5,MDK,MRTFB,NOTCH4,NR2F2,NRP1,PRDM1,RBPJ,TGFBR2,VEGFA	31
Cancer,Organismal Injury and Abnormalities	Cancer of cells	5.61e-10	Increased	2.369	A2M,AASS,ABLIM1,ABLIM3,ACKR1,ACTG1,ADAMTS1,ADAMTS9,ADCY4,ADGRA2,ADGRE5,ADGRF5,ADGRL2,ADGRL4,AFAP1L1,AFDN,AHNAK,AHR,AIF1,AKAP12,AKNA,ANGPT2,ANTXR1,ANXA1,ANXA2,APBB1IP,APLNR,APP,AQP1,ARHGAP15,ARHGAP31,ARHGAP4,ARHGAP9,ARHGEF15,ARL6IP1,ARRB2,ASAP1,ASPH,ATF3,ATP11A,ATP1A1,BASP1,BCAR1,BCAS2,BCL11B,BCL2,BCL6B,BIN2,BIRC3,BST2,BTG1,BTNL9,C1orf162,C1QC,C1QTNF1,C2CD4B,C7,CALCRL,CALD1,CAMSAP2,CASKIN2,CAV1,CA…	613
Cellular Movement	Invasion of cells	1.31e-09	Increased	2.322	A2M,A4GALT,ABLIM1,ACKR3,ADAM15,ADAMTS1,ADGRE5,ADGRL2,AFAP1L1,AFDN,AHNAK,AHR,AIF1,AKAP12,ANGPT2,ANXA1,ANXA2,APLNR,APP,AREG,ARHGAP4,ARRB2,ASAP1,ASPH,ATF3,BAG3,BCAM,BCAR1,BCL2,BMPR2,C1QTNF1,C5AR1,CAMSAP2,CAPNS1,CARD10,CAV1,CAVIN2,CCN1,CCN2,CCNH,CD14,CD151,CD44,CD53,CDC42BPA,CDC42BPB,CDC42EP5,CDH5,CDKN1A,CDKN1B,CEBPB,CELF2,COL18A1,CRK,CSF3,CTNNAL1,CTSB,CTSD,CTSH,CTSS,CTSZ,CX3CL1,CXCL8,CXCR4,CYBB,CYRI…	297
Skeletal and Muscular System Development and Function	Function of muscle	1.3e-05	Increased	2.313	APLNR,AQP1,ARRB2,ASPH,ATP1A1,BCAR1,BIRC3,CAV1,CAV2,CD44,CDKN1A,CEBPB,COX7A1,CRK,DOCK1,DSG2,DUSP1,EDNRB,EFNA1,ENTPD1,FGF2,FKBP1A,FZD4,GJA1,HMOX1,ICAM1,IGFBP4,IL1B,IL6,IL6ST,INHBB,LAMA4,LDLR,LIMS2,LMCD1,MAOA,MARCKSL1,MEF2C,MEOX2,MET,MYH11,PDLIM5,PIK3R1,PLAT,PLAU,PLEC,PLN,PTGER4,RAPGEF3,RBPJ,RGS10,SELENON,SHC1,SPHK1,SPP1,STC1,SULF1,SULF2,TGFB1,TIMP3,TLR2,TNF,TPM1,TXNIP,VEGFA,VEGFB,ZBTB20	67
Cell-To-Cell Signaling and Interaction	Binding of melanoma cell lines	0.000102	Increased	2.304	ADAM15,CD151,CD44,DLL1,ICOS,IL6,ITGA4,ITGA5,ITGA6,LGALS3,MCAM,PLAUR,SCARB1,SELP,SERPINE1,SPP1,TGFB1,THBD,TNF	19
Cardiovascular System Development and Function	Morphogenesis of cardiovascular system	1.04e-07	Increased	2.271	ADAMTS9,ADGRF5,AHR,ANGPT2,ANXA2,APLNR,BMPR2,CCN1,CITED2,CLDN5,COL18A1,COL4A1,CXCL8,CXCR4,DLC1,DLL1,DSG2,EFNA1,EFNB2,ELN,ENG,EPHB4,FGF2,FKBP1A,FLT1,FOXC1,FZD4,GJA1,HEG1,HES1,ID1,INSR,KDR,LDLR,LGALS3,LRP1,LRP5,MDK,MECOM,MEF2C,MET,MRTFB,NOTCH4,NR2F2,NRP1,PECAM1,PIK3C2A,PRDM1,RBPJ,RCAN1,S1PR1,SMAD1,SNAI1,SOX17,STC1,TGFB1,TGFBR2,TGFBR3,TIE1,TNF,TPM1,VCAM1,VEGFA	63
Cardiovascular System Development and Function,Cell Morphology,Cellular Development,Organismal Development,Tissue Development	Tubulation of endothelial cells	1.86e-07	Increased	2.264	ADAM15,ANXA1,APP,ARHGEF15,CAV1,CAVIN2,CCN1,CD44,CXCL8,CXCR4,ECSCR,EDNRB,EFNB2,ENG,ERG,ESAM,FERMT3,FGF2,FLT1,ID1,ID3,IL33,IL6,KDR,MCF2L,MGP,NRP1,OLR1,PDCL3,PECAM1,PIK3C2A,PLAU,PLAUR,RCAN1,RDX,RHOJ,RUNX3,S1PR1,SOX7,SULF2,TAGLN2,TEK,TGFB1,TGFBI,TIMP3,TNF,VASH1,VEGFA,VEGFB,VEGFC	50
Cancer,Organismal Injury and Abnormalities	Formation of solid tumor	6.83e-06	Increased	2.217	A2M,AASS,ABLIM1,ABLIM3,ACACB,ACAP1,ACKR1,ACKR3,ACSL1,ACTG1,ACTN1,ADAM15,ADAMTS1,ADAMTS4,ADAMTS9,ADCY4,ADGRA2,ADGRE5,ADGRF5,ADGRG1,ADGRG6,ADGRL2,ADGRL4,AEBP1,AFAP1L1,AFDN,AHNAK,AHR,AIF1,AKAP12,AKNA,AKR1C1/AKR1C2,AKR1C3,ANGPT2,ANKRD29,ANKRD44,ANTXR1,ANXA1,ANXA2,APBB1IP,APBB2,APOBEC3G,APOL1,APOL3,APOLD1,APP,AQP1,AREG,ARGLU1,ARHGAP15,ARHGAP29,ARHGAP31,ARHGAP4,ARHGAP45,ARHGAP9,ARHGDIB,ARHGEF15,ARID5A,…	888
Cellular Movement	Invasion of tumor cell lines	2.44e-07	Increased	2.212	A2M,ABLIM1,ADAM15,ADAMTS1,ADGRE5,ADGRL2,AFAP1L1,AFDN,AHNAK,AHR,AIF1,AKAP12,ANXA1,ANXA2,APLNR,APP,AREG,ARHGAP4,ARRB2,ASAP1,ASPH,ATF3,BAG3,BCAM,BCAR1,BCL2,BMPR2,C1QTNF1,C5AR1,CAMSAP2,CAPNS1,CARD10,CAV1,CCN1,CCN2,CCNH,CD151,CD44,CDC42BPA,CDC42BPB,CDC42EP5,CDKN1A,CDKN1B,CEBPB,COL18A1,CRK,CSF3,CTNNAL1,CTSB,CTSD,CTSH,CTSS,CTSZ,CX3CL1,CXCL8,CXCR4,CYBB,CYRIB,CYTOR,DAAM1,DDX21,DLC1,DLL1,DNAJB4,DNAJB6,DOCK…	253
Cancer,Organismal Injury and Abnormalities,Respiratory Disease	Lung carcinoma	0.00013	Increased	2.165	AASS,ACKR1,ACTN1,ADAMTS1,ADCY4,ADGRE5,ADGRG6,ADGRL2,ADGRL4,AEBP1,AFDN,AHNAK,AHR,AIF1,ANGPT2,ANTXR1,ANXA2,APBB1IP,APBB2,APLNR,AQP1,AREG,ARGLU1,ARHGAP15,ARHGAP29,ARHGAP9,ARHGEF15,ARL4C,ARL6IP1,ARRB2,ASPH,ATF3,ATP11A,ATP11C,ATP1A1,BACE2,BASP1,BCAR1,BCL2,BCL6B,BIN2,BMX,BTNL9,C1orf162,C1QA,C3AR1,C7,CALD1,CAMSAP2,CAPG,CARD10,CAV1,CAVIN1,CAVIN2,CCDC50,CCN2,CCND2,CCNL1,CD151,CD163,CD200,CD34,CD4,CD44,CD4…	420
Cell Morphology	Sprouting	7.79e-06	Increased	2.142	A2M,ADAMTS1,ADAMTS4,ADGRA2,AFDN,ANGPT2,ANXA1,ANXA2,APP,AQP1,ASAP1,ATF3,BASP1,BCL2,C21orf91,CALD1,CAPNS1,CAV1,CCN1,CD44,CDKN1A,COL18A1,CRIP1,CRK,CXCR4,DNM3,DOCK1,EFNA1,EFNB2,EGR1,EGR3,EMB,ENTPD1,EPHB4,EPS8,EVL,EZR,FAM107A,FERMT2,FGF2,FNBP1,FYN,GNA13,GPRIN3,HLX,HSPG2,IFNG,IGFBP4,IL1B,IL1R1,IL33,IL6,KDR,KLF9,LAMA4,LIFR,MAPK3,MDK,MEF2C,MET,MID1,MT2A,MYC,NNMT,NOTCH4,NRN1,NRP1,NUAK1,OLR1,PDLIM5,PFN1,PH…	102
Cancer	Cell transformation	3.73e-09	Increased	2.1	A2M,AASS,ABLIM1,ABLIM3,ACKR1,ACSL1,ACTG1,ADAMTS1,ADAMTS9,ADCY4,ADGRA2,ADGRE5,ADGRF5,ADGRL2,ADGRL4,AFAP1L1,AFDN,AHNAK,AHR,AIF1,AKAP12,AKNA,ANGPT2,ANTXR1,ANXA1,ANXA2,APBB1IP,APLNR,APOBEC3G,APP,AQP1,AREG,ARHGAP15,ARHGAP31,ARHGAP4,ARHGAP9,ARHGEF15,ARL6IP1,ARRB2,ASAP1,ASPH,ATF3,ATP11A,ATP1A1,ATP8B1,BASP1,BCAR1,BCAS2,BCL11B,BCL2,BCL2A1,BCL6B,BIN2,BIRC3,BMPR2,BMX,BST2,BTG1,BTNL9,C1orf162,C1QC,C1QTNF1,C2…	669
Gastrointestinal Disease,Inflammatory Response,Organismal Injury and Abnormalities	Inflammation of gastrointestinal tract	1.86e-07	Increased	2.081	ACSL1,AHR,ANXA1,APBB1IP,AREG,ARHGDIB,ATP11C,BCL2A1,C1orf162,C7,CALCRL,CAV1,CCL3L3,CCL5,CCN2,CD163,CD28,CD4,CD44,CD53,CD69,CD86,CDA,CFI,CLEC7A,CORO1A,CSF1R,CTSB,CTSS,CX3CL1,CXCL8,CYBB,CYTIP,DDIT4,EBF1,EFNA1,EGLN3,ENPP2,ENTPD1,FCGR2A,FGF2,FKBP1A,GPNMB,HMOX1,HSPA6,ICAM1,ID2,ID3,IFI16,IFNG,IL10,IL10RA,IL1B,IL1R1,IL1RN,IL2RG,IL33,IL6,IL6ST,IRF9,ISG20,ISLR,ITGA4,KLF2,KLF7,LAPTM5,LGALS1,LGALS3,LRG1,LRP5…	131
Cellular Development,Cellular Growth and Proliferation	Cell proliferation of tumor cell lines	0.0001	Increased	2.075	A2M,ABLIM1,ACKR3,ACSL1,ACTN1,ADAM15,ADAMTS1,ADAMTS4,ADGRE5,ADGRG6,ADGRL2,AHNAK,AHR,AIF1,AKAP12,AKR1C1/AKR1C2,AKR1C3,ANGPT2,ANTXR1,ANXA1,ANXA2,APOL1,APP,AQP1,AREG,ARL2,ARL4C,ARRB2,ASPH,ATF3,BACE2,BCAM,BCAR1,BCL2,BIRC3,BMPR2,BMX,BST2,C1QTNF1,C3AR1,C5AR1,CALCRL,CALD1,CAPG,CARD10,CAV1,CCL20,CCL3,CCN1,CCN2,CCND2,CD151,CD163,CD320,CD44,CD59,CDC37,CDC42SE2,CDKN1A,CDKN1B,CEBPB,CELF2,CHMP1B,CHST11,CMIP,CO…	359
Cancer,Organismal Injury and Abnormalities	Neoplasia of cells	5.59e-09	Increased	2.074	A2M,AASS,ABLIM1,ABLIM3,ACKR1,ACSL1,ACTG1,ADAMTS1,ADAMTS9,ADCY4,ADGRA2,ADGRE5,ADGRF5,ADGRL2,ADGRL4,AFAP1L1,AFDN,AHNAK,AHR,AIF1,AKAP12,AKNA,ANGPT2,ANTXR1,ANXA1,ANXA2,APBB1IP,APLNR,APOBEC3G,APP,AQP1,AREG,ARHGAP15,ARHGAP31,ARHGAP4,ARHGAP9,ARHGEF15,ARL6IP1,ARRB2,ASAP1,ASPH,ATF3,ATP11A,ATP1A1,ATP8B1,BASP1,BCAR1,BCAS2,BCL11B,BCL2,BCL6B,BIN2,BIRC3,BMPR2,BMX,BST2,BTG1,BTNL9,C1orf162,C1QC,C1QTNF1,C2CD4B,C7…	662
Endocrine System Disorders,Gastrointestinal Disease,Inflammatory Disease,Inflammatory Response,Organismal Injury and Abnormalities	Insulitis	1.08e-05	Increased	2.027	CCL3L3,CD28,CD86,CTSB,CTSS,ICAM1,ICOS,IFNG,IL10,IRS2,ITGB2,NINJ1,PRF1,RAPGEF3,TGFB1,TLR2,TNF,TNFRSF1A	18
Cell Morphology,Tissue Development	Tubulation of cells	5.16e-07	Increased	2.021	ADAM15,ANXA1,APP,ARHGEF15,CAV1,CAVIN2,CCN1,CD44,CDH5,CXCL8,CXCR4,ECSCR,EDNRB,EFNB2,ENG,ERG,ESAM,FERMT3,FGF2,FLT1,FZD4,ID1,ID3,IGFBP2,IL33,IL6,KDR,MCF2L,MGP,NRP1,OLR1,PDCL3,PECAM1,PIK3C2A,PLAU,PLAUR,RCAN1,RDX,RHOJ,RUNX3,S1PR1,SOX7,SULF2,TAGLN2,TEK,TGFB1,TGFBI,TIMP3,TNF,VASH1,VEGFA,VEGFB,VEGFC	53
Cardiovascular System Development and Function,Organismal Development	Angiogenesis	8.38e-23	Increased	2.003	A2M,ACTG1,ADAM15,ADAMTS1,ADAMTS9,ADGRA2,ADGRF5,ADGRG1,AHR,AIF1,ALOX5AP,ANGPT2,ANTXR1,ANXA1,ANXA2,APLNR,APP,AQP1,AREG,ARHGAP31,ARHGEF15,ASPH,ATF3,BCL2,BCL6B,BIN2,BMPR2,BMX,BTG1,C1QA,C1QB,C1QC,C1QTNF9,C3AR1,C5AR1,CALCRL,CAPNS1,CAV1,CAV2,CAVIN2,CCL5,CCN1,CCN2,CD151,CD200,CD28,CD34,CD36,CD37,CD3E,CD44,CDH5,CDKN1A,CDKN1B,CFI,CITED2,CKLF,CLDN5,CLEC14A,COL18A1,COL4A1,COL4A2,CORO1A,CSF1R,CSF3,CTSB,CTSH,C…	295
Infectious Diseases,Organismal Injury and Abnormalities	Fungal Infection	1.86e-05		1.999	AKNA,ANXA1,ATP1A1,BCL2,CAV1,CEBPB,CLEC1A,CLEC7A,CYBB,GPR34,IFNG,IL10,IL6,ITGB2,MT-CYB,PLAU,TLR2,TNF,TNFRSF1A,TNFRSF1B	20
Cellular Development,Cellular Growth and Proliferation,Nervous System Development and Function,Organismal Development,Tissue Development	Development of neural cells	7.37e-07		1.961	A2M,AASS,ADAMTS1,ADAMTS4,ADGRE5,ADGRG6,ADGRL2,AFDN,AHR,APP,AREG,ARHGEF15,ASAP1,ATF3,BASP1,BCL11B,BCL2,C21orf91,CALD1,CAMSAP2,CAPNS1,CAV1,CCN1,CCN2,CD3E,CD44,CD93,CDKN1A,CDKN1B,COL4A1,CRIP1,CRK,CSF1R,CX3CL1,CXCR4,CYBB,DDIT4,DLL1,DNM3,DOCK1,EBF3,ECE1,EFNA1,EFNB2,EGFL7,EGR1,EGR3,EHD1,ENTPD1,EPS8,EZR,FAM107A,FBXO31,FGF2,FLOT1,FNBP1,FNBP1L,FYN,FZD4,GJA1,GNA13,GPM6A,GPRC5B,GPRIN3,HDGFL3,HES1,ICAM1,ID1,…	161
Cardiovascular System Development and Function,Cellular Movement	Migration of vascular endothelial cells	4.74e-10		1.929	ACKR3,ADAM15,ADAMTS1,ANGPT2,ANXA1,ANXA2,BMPR2,CAV1,CAVIN2,CCN1,CD151,CD36,CD44,CDH5,CDKN1B,COL18A1,CRK,CSF3,CXCL8,CYTOR,DLC1,ECSCR,EFNA1,EFNB2,EGR1,EGR3,ENG,FGF2,FLNB,FLT1,FOXC1,HLX,ID1,ID3,IFNG,IL1B,IL33,ITGA4,ITGB4,KDR,KLF2,LGALS1,MDK,MEOX2,NOSTRIN,NR4A2,NRP1,PDE2A,PIK3C2A,PLAU,PLPP3,PROS1,RCAN1,S1PR1,SELE,SH2D2A,SPP1,TAGLN2,TGFB1,TGFBI,TGFBR2,THBD,THSD7A,TIE1,TIMP1,TJP1,TMSB10/TMSB4X,TNF,TNFSF…	72
Embryonic Development,Organ Development,Organismal Development,Skeletal and Muscular System Development and Function,Tissue Development	Development of striated muscle	0.000142		1.925	AREG,CAV1,CCL3L3,CDKN1A,DAAM1,ELN,ENG,FGF2,FKBP1A,FLNB,FLOT1,FOXC1,GJA1,HDAC7,HLX,HSP90AA1,HSPG2,KLF10,MEF2C,MEOX2,MET,MRTFB,MYH11,MYH9,MYOF,NR2F2,PLAU,PLEC,PRMT1,RGS2,SOCS2,TEK,TGFB1,TGFBR3,TIE1,TPM1,VAMP5,VEGFA,VEGFC,YBX3,ZFHX3	41
Cell Morphology,Immunological Disease,Organismal Injury and Abnormalities	Abnormal morphology of T lymphocytes	2.52e-06		1.921	AHR,BCL11B,BCL2,BCL6B,CD247,CD28,CD3E,CD4,CD8A,CD8B,CDKN1A,CYTIP,FCER1G,FYN,ID3,IL10,IL1R1,IL1RN,IL2RB,IL2RG,IL6,IL7R,IRF1,ITPKC,LCK,LCP2,LGALS3,MCL1,PTPN22,PTPRC,RASGRP1,RCAN1,RHOH,RUNX3,SERPINB9,SH2D1A,SLA,SOCS1,SPI1,TAP1,TNF	41
Cardiovascular System Development and Function,Organismal Development	Vasculogenesis	5.91e-21		1.914	A2M,ADAM15,ADAMTS1,ADAMTS9,ADGRA2,ADGRF5,AHR,AIF1,ALOX5AP,ANGPT2,ANXA1,ANXA2,APLNR,APP,ARHGEF15,ATF3,BCL2,BCL6B,BIN2,BMPR2,BMX,C1QA,C1QB,C1QC,C1QTNF9,C3AR1,C5AR1,CALCRL,CAPNS1,CAV1,CAV2,CAVIN2,CCL5,CCN1,CCN2,CD151,CD200,CD28,CD34,CD36,CD37,CD3E,CD44,CDH5,CDKN1A,CDKN1B,CFI,CITED2,CKLF,COL18A1,COL4A1,COL4A2,CORO1A,CSF1R,CSF3,CTSB,CTSS,CX3CL1,CXCL8,CXCR4,CYBA,CYBB,CYGB,DAAM1,DLL1,DSG2,ECSCR,EDNRB,EF…	257
Organismal Development	Size of body	1.81e-05		1.905	ACACB,ACTG1,ADAMTS1,ADGRF5,ADGRG6,AEBP1,AHNAK,AHR,ANXA2,APBB2,APLNR,APP,AQP1,AREG,ARRB2,BACE2,BCL2,CAMSAP2,CAV1,CD36,CDKN1A,CDKN1B,CEBPB,CPLX1,CSF1R,CSGALNACT1,CTSD,CXCR4,CYBB,DOCK1,DSE,DUSP1,EBF1,EDNRB,EHD1,EHD4,ESAM,FABP4,FABP5,FCER1G,FYN,GRB10,HES1,HMOX1,HSPG2,ID1,ID2,IFNG,IGFBP4,IKZF1,IL10,IL1R1,IL1RN,IL6,IL6ST,INSR,IRS2,JCAD,KLF6,LAMA4,LAMC1,LEPR,LGMN,MAF,MDK,MEOX2,MGP,MYC,MYH11,MYL9,MYOF,ND…	125
Gastrointestinal Disease,Inflammatory Disease,Inflammatory Response,Organismal Injury and Abnormalities	Enteritis	1.24e-06		1.902	ACSL1,AHR,ANXA1,APBB1IP,AREG,ARHGDIB,ATP11C,C1orf162,C7,CALCRL,CCL3L3,CCL5,CCN2,CD163,CD4,CD44,CD53,CD69,CD86,CSF1R,CX3CL1,CXCL8,CYBB,CYTIP,DDIT4,EBF1,EFNA1,EGLN3,ENPP2,ENTPD1,FCGR2A,FGF2,FKBP1A,GPNMB,HSPA6,ICAM1,ID2,ID3,IFI16,IFNG,IL10,IL10RA,IL1B,IL1R1,IL1RN,IL2RG,IL33,IL6,IL6ST,IRF9,ISG20,ISLR,ITGA4,KLF2,KLF7,LAPTM5,LGALS3,LRG1,LRP5,LTB,LYVE1,LYZ,MMRN1,MPEG1,MS4A6A,NCF4,NFE2L2,NLRP3,NNMT,OSMR,…	119
Cancer,Organismal Injury and Abnormalities	Pelvic carcinoma	0.000198		1.89	A2M,AASS,ABLIM1,ABLIM3,ACACB,ACSL1,ACTG1,ACTN1,ADAMTS1,ADAMTS4,ADAMTS9,ADGRA2,ADGRE5,ADGRF5,ADGRG1,ADGRG6,ADGRL2,ADGRL4,AEBP1,AFDN,AHNAK,AHR,AIF1,AKAP12,AKNA,AKR1C1/AKR1C2,ALOX5AP,ANGPT2,ANKRD44,ANTXR1,ANXA1,ANXA2,APBB1IP,APOBEC3G,APOL3,APP,AQP1,ARGLU1,ARHGAP15,ARHGAP29,ARHGAP31,ARHGAP4,ARHGAP45,ARHGEF15,ARL4C,ARL6IP1,ARPC1A,ARRB2,ASAP1,ASPH,ATP11A,ATP11C,ATP1A1,ATP8B1,BASP1,BCAR1,BCL11B,BCL2,BCL…	645
Cellular Development,Cellular Growth and Proliferation,Hematological System Development and Function,Hematopoiesis	Expansion of hematopoietic progenitor cells	1.5e-05		1.873	CCND2,CD163,CD3E,CSF3,DLL1,EBF1,EPAS1,ERG,IKZF1,IL1B,IL33,IL6,KLF2,LCP2,MAPK3,MYC,PCGF2,REL,RUNX1,S1PR1,SOCS1,SPI1,TGFB1,VEGFA,ZBTB16	25
Cell-To-Cell Signaling and Interaction	Intercellular communication	2.56e-06		1.863	ADGRE5,ADGRG1,AFDN,BCAR1,C1QA,CAV1,CCL20,CCL23,CCL4,EFNA1,EFNB2,GJA1,IL1B,IL6,KLF10,LTB,MCAM,NRP1,SOX17,TEK,TGFB1,TLR2,TNF,TNFSF10,TNFSF9	25
Cancer,Organismal Injury and Abnormalities	Advanced malignant tumor	4.89e-13		1.856	ABLIM1,ACKR3,ADAM15,ADAMTS1,ADGRA2,ADGRE5,ADGRF5,ADIRF,AFAP1L1,AFDN,AKAP12,AKR1C1/AKR1C2,AKR1C3,ANGPT2,ANXA1,ANXA2,AQP1,ARHGAP31,ARL4C,ARRB2,ASAP1,ATF3,ATP8B1,BCAR1,BCL2,BMPR2,BTG1,C5AR1,CALCOCO2,CALD1,CAMSAP2,CAPG,CAV1,CCL5,CCN1,CCN2,CCND2,CD151,CD200,CD28,CD36,CD3G,CD44,CD48,CD52,CD59,CD86,CD96,CDA,CDC42EP5,CDKN1A,CDKN1B,COL15A1,COL18A1,COL4A1,COL4A2,CSF1R,CSF3,CST7,CTNNA1,CTNNAL1,CTSB,CTSH,CTS…	296
Nutritional Disease,Organismal Injury and Abnormalities	Weight loss	1.35e-05		1.851	AHR,AREG,ATF3,ATP8B1,BAG3,BCL2,CAV1,CD151,CD200,CD44,CD69,CDKN1A,CDKN1B,CSF1R,DUSP1,FYN,GPX4,HMOX1,ID2,IFNG,IL10,IL1R1,IL1RN,IL2RB,IL6,IL7R,IRS2,LEPR,LTB,NFE2L2,NNMT,NR4A3,OSM,OTUD1,PRF1,PTPN22,RBM38,SELE,SELP,SERPINE1,SOCS3,SPHK1,SPP1,STING1,STX11,TGFB1,TGM2,TIMP1,TLR2,TNF,TNFAIP8,UCP2,YES1,ZFP36	54
Cellular Movement	Cell movement of carcinoma cell lines	6.61e-05		1.842	AIF1,APLNR,AREG,ARL4C,ASPH,BCAM,BMPR2,CAPNS1,CARD10,CAV1,CCL3,CCL4,CCL5,CCN1,CCN2,CD28,CD44,CEBPB,CRK,CSF3,CTSB,CTSH,CX3CL1,CXCL8,CXCR4,CYTOR,DAAM1,DLC1,DNAJB4,DOCK4,DSE,EFNA1,EHD1,EPAS1,EZR,FBLN2,FERMT2,FGF2,FMNL1,FTX,HDAC7,HIPK3,HMOX1,HSP90AA1,ICAM1,ID1,IFNG,IL1B,IL6,ITGA4,ITGA5,ITGA6,ITGB4,KLF4,KLF6,KLF9,LGALS1,LIFR,LMCD1,LRG1,LRP1,MCL1,MET,MTUS1,MYC,MYH9,MYL9,MYOF,NDRG1,NEDD9,NFE2L2,NLRP3,NNM…	117
Cancer,Organismal Injury and Abnormalities	Invasive cancer	1.53e-15		1.817	AASS,ABLIM1,ACKR3,ADAM15,ADAMTS1,ADAMTS4,ADAMTS9,ADGRA2,ADGRE5,ADGRF5,ADIRF,AFAP1L1,AFDN,AIF1,AKAP12,AKR1C1/AKR1C2,AKR1C3,ANGPT2,ANKRD44,ANXA1,ANXA2,AQP1,AREG,ARHGAP31,ARL4C,ARRB2,ASAP1,ATF3,BCAR1,BCL2,BMPR2,C5AR1,CALD1,CAMSAP2,CAPG,CAV1,CAVIN1,CCL5,CCN1,CCN2,CCND2,CD151,CD200,CD28,CD36,CD3G,CD44,CD48,CD59,CD83,CD86,CD96,CDA,CDC42EP5,CDKN1A,CDKN1B,CEBPB,COL15A1,COL18A1,COL4A1,COL4A2,COX7A1,CSF1R,…	332
Cancer,Organismal Injury and Abnormalities	Invasive tumor	1.31e-15		1.808	AASS,ABLIM1,ACKR3,ADAM15,ADAMTS1,ADAMTS4,ADAMTS9,ADGRA2,ADGRE5,ADGRF5,ADIRF,AFAP1L1,AFDN,AIF1,AKAP12,AKR1C1/AKR1C2,AKR1C3,ANGPT2,ANKRD44,ANXA1,ANXA2,AQP1,AREG,ARHGAP31,ARL4C,ARRB2,ASAP1,ATF3,BCAR1,BCL2,BMPR2,C5AR1,CALD1,CAMSAP2,CAPG,CAV1,CAVIN1,CCL5,CCN1,CCN2,CCND2,CD151,CD200,CD28,CD36,CD3G,CD44,CD48,CD59,CD83,CD86,CD96,CDA,CDC42EP5,CDKN1A,CDKN1B,CEBPB,COL15A1,COL18A1,COL4A1,COL4A2,COX7A1,CSF1R,…	333
Cellular Development,Cellular Growth and Proliferation	Expansion of progenitor cells	7.89e-06		1.793	CCND2,CD163,CD3E,CSF3,DLL1,EBF1,EPAS1,ERG,FGF2,GJA1,IKZF1,IL1B,IL33,IL6,KLF2,LCP2,MAPK3,MYC,PCGF2,REL,RUNX1,S1PR1,SOCS1,SPI1,TGFB1,VEGFA,ZBTB16	27
Cancer,Organismal Injury and Abnormalities	Pelvic cancer	1.88e-06		1.792	A2M,AASS,ABLIM1,ABLIM3,ACACB,ACSL1,ACTG1,ACTN1,ADAM15,ADAMTS1,ADAMTS4,ADAMTS9,ADGRA2,ADGRE5,ADGRF5,ADGRG1,ADGRG6,ADGRL2,ADGRL4,AEBP1,AFDN,AHNAK,AHR,AIF1,AKAP12,AKNA,AKR1C1/AKR1C2,AKR1C3,ALOX5AP,ANGPT2,ANKRD29,ANKRD44,ANTXR1,ANXA1,ANXA2,APBB1IP,APOBEC3G,APOL3,APOLD1,APP,AQP1,ARGLU1,ARHGAP15,ARHGAP29,ARHGAP31,ARHGAP4,ARHGAP45,ARHGDIB,ARHGEF15,ARL4C,ARL6IP1,ARPC1A,ARRB2,ASAP1,ASPH,ATF3,ATP11A,ATP11C…	702
Cancer,Organismal Injury and Abnormalities	Metastasis	3.35e-14		1.784	ABLIM1,ACKR3,ADAM15,ADAMTS1,ADGRA2,ADGRE5,ADGRF5,ADIRF,AFAP1L1,AFDN,AKAP12,AKR1C1/AKR1C2,AKR1C3,ANGPT2,ANXA1,ANXA2,AQP1,ARHGAP31,ARL4C,ARRB2,ASAP1,ATF3,BCAR1,BCL2,BMPR2,C5AR1,CALD1,CAMSAP2,CAPG,CAV1,CCL5,CCN1,CCN2,CCND2,CD151,CD200,CD28,CD36,CD3G,CD44,CD48,CD59,CD86,CD96,CDA,CDC42EP5,CDKN1A,CDKN1B,COL18A1,COL4A1,COL4A2,CSF1R,CSF3,CST7,CTNNA1,CTSB,CTSH,CTSZ,CXCL8,CXCR4,CXCR6,CYB5A,CYBA,CYBB,CYTOR,…	283
Cancer,Organismal Injury and Abnormalities	Advanced melanoma	0.00013		1.755	BCL2,CAV1,CD44,COL18A1,CSF1R,EFNA1,FLT1,FYN,HLA-E,HSP90AA1,IL1RN,IL2RB,IL2RG,KDR,LCK,MET,SNAI1,SPP1,TEK,TGFB1,TGM2,TNF,TUBA4A,VEGFA,YES1	25
Protein Synthesis	Quantity of IL-6 in blood	6.8e-05		1.744	ARID5A,ARRB2,C3AR1,C5AR1,CAV1,CD14,CEBPB,DUSP1,ENPP2,IFI16,IFNG,IL10,IL10RA,IL1R1,IL1RN,IL6ST,IRF1,ITGB2,LDLR,PRF1,SCARB1,SERPINE1,SPP1,STING1,STX11,TNF,TNFRSF1A	27
Organismal Injury and Abnormalities	Soft tissue lesion	0.000153		1.741	A2M,AASS,ABLIM3,ACACB,ACAP1,ACKR1,ACKR3,ACSL1,ACTN1,ADAM15,ADAMTS1,ADAMTS4,ADAMTS9,ADCY4,ADGRA2,ADGRE5,ADGRF5,ADGRG1,ADGRG6,ADGRL2,ADGRL4,AEBP1,AFAP1L1,AFDN,AHNAK,AHR,AKAP12,AKNA,AKR1C1/AKR1C2,AKR1C3,ALOX5AP,ANGPT2,ANKRD44,ANTXR1,ANXA1,ANXA2,APBB1IP,APBB2,APLNR,APOL1,APOL3,APOLD1,APP,AQP1,ARGLU1,ARHGAP15,ARHGAP29,ARHGAP31,ARHGAP4,ARHGAP45,ARHGAP9,ARHGEF15,ARID5A,ARPC1A,ARPC2,ASAP1,ASPH,ATP11A,ATP…	659
Cardiovascular System Development and Function,Cellular Movement	Movement of vascular endothelial cells	1.23e-10		1.709	ACKR3,ADAM15,ADAMTS1,ANGPT2,ANXA1,ANXA2,BMPR2,CAV1,CAVIN2,CCN1,CD151,CD36,CD44,CDH5,CDKN1B,COL18A1,CRK,CSF3,CXCL8,CYTOR,DLC1,DOCK1,ECSCR,EFNA1,EFNB2,EGR1,EGR3,ENG,ENPP2,FGF2,FLNB,FLT1,FOXC1,HLX,HSPG2,ID1,ID3,IFNG,IL1B,IL33,ITGA4,ITGB4,KDR,KLF2,LGALS1,LGALS3,MDK,MEOX2,NOSTRIN,NR4A2,NRP1,PDE2A,PIK3C2A,PLAU,PLPP3,PROS1,RCAN1,S1PR1,SELE,SH2D2A,SPP1,TAGLN2,TGFB1,TGFBI,TGFBR2,THBD,THSD7A,TIE1,TIMP1,TJP…	77
Organismal Development	Growth of vessel	6.04e-13		1.699	ACKR3,ADGRA2,AHR,AIF1,ALOX5AP,ANGPT2,BCAR1,BMPR2,C1QTNF9,CALCRL,CCN1,CCN2,CD28,CDKN1A,CDKN1B,CKLF,COL18A1,CREM,CRIM1,CSF3,CTSB,CX3CL1,CXCL8,CXCR4,CYBB,DLL1,EDNRB,EFNB2,EGR1,EGR3,ELN,FGF2,FHL1,FLT1,FOXC1,GJA1,HMOX1,ID3,IFNG,IGFBP2,IGFBP4,IL10,IL1B,IL6,IL6ST,INSR,IRF1,IRS2,ITGA5,JAM2,KDM6B,KDR,KLF4,LEPR,LGALS1,LGALS3,LIMS2,LMCD1,MAPK3,MDK,MTUS1,MYC,NFE2L2,NR4A3,NRP1,PLAUR,POSTN,PTGER4,RAPGEF3,RND1,…	93
Cancer,Organismal Injury and Abnormalities	Metastasis of cells	3.48e-07		1.676	ABLIM1,ADAMTS1,ADGRF5,AFAP1L1,ANGPT2,ANXA1,ARHGAP31,ASAP1,ATF3,BCAR1,CALD1,CAMSAP2,CAV1,CCN1,CCN2,CD151,CD3G,CD44,CD59,CDC42EP5,CDKN1B,COL18A1,COL4A1,COL4A2,CSF3,CTSB,CXCL8,CXCR4,CXCR6,CYBA,CYBB,CYTOR,DDX21,DLL1,EFNB2,EGFL7,ENPP2,ENTPD1,EPAS1,EZR,FABP4,FABP5,FERMT2,FGF2,FMNL1,FNBP1L,FOXC1,FTH1,FYN,GPR34,GPX4,GSN,HDAC7,HMOX1,HSP90AA1,ID2,IFITM1,IFNG,IL1B,IL1R1,IL32,IL6,IRF1,ITGA4,ITGA6,ITGB4,KCNN3…	138
Cancer,Organismal Injury and Abnormalities	Metastasis of tumor cell lines	8.03e-07		1.674	ABLIM1,ADAMTS1,ADGRF5,AFAP1L1,ANGPT2,ANXA1,ASAP1,ATF3,BCAR1,CALD1,CAMSAP2,CAV1,CCN1,CCN2,CD151,CD44,CD59,CDC42EP5,CDKN1B,COL18A1,COL4A1,COL4A2,CSF3,CTSB,CXCL8,CXCR4,CXCR6,CYBA,CYBB,CYTOR,DDX21,DLL1,EFNB2,EGFL7,ENPP2,ENTPD1,EPAS1,EZR,FABP4,FABP5,FERMT2,FMNL1,FNBP1L,FOXC1,FTH1,FYN,GPX4,GSN,HDAC7,HMOX1,HSP90AA1,ID2,IFITM1,IFNG,IL1B,IL1R1,IL32,IL6,IRF1,ITGA4,ITGA6,ITGB4,KCNN3,KDM6B,KLF4,KLF9,LAMA5,LA…	128
Gastrointestinal Disease,Inflammatory Disease,Organismal Injury and Abnormalities	Gastroenteritis	6.71e-07		1.67	ACSL1,AHR,ANXA1,APBB1IP,AREG,ARHGDIB,ATP11C,C1orf162,C7,CALCRL,CAV1,CCL3L3,CCL5,CCN2,CD163,CD4,CD44,CD53,CD69,CD86,CORO1A,CSF1R,CX3CL1,CXCL8,CYBB,CYTIP,DDIT4,EBF1,EFNA1,EGLN3,ENPP2,ENTPD1,FCGR2A,FGF2,FKBP1A,GPNMB,HMOX1,HSPA6,ICAM1,ID2,ID3,IFI16,IFNG,IL10,IL10RA,IL1B,IL1R1,IL1RN,IL2RG,IL33,IL6,IL6ST,IRF9,ISG20,ISLR,ITGA4,KLF2,KLF7,LAPTM5,LGALS3,LRG1,LRP5,LTB,LYVE1,LYZ,MMRN1,MPEG1,MS4A6A,NCF4,NFE2L…	122
Embryonic Development,Nervous System Development and Function,Organ Development,Organismal Development,Tissue Development	Formation of brain	5.04e-05		1.666	AASS,ADGRA2,ADGRG1,AFDN,APBB2,APP,BCL2,CCND2,CD3E,CD93,COL4A1,CREM,CRK,CRTAC1,CSF1R,CX3CL1,CXCR4,DDIT4,DLC1,DLL1,EBF3,EFNA1,ENPP2,ENTPD1,EZR,FGF2,FOXC1,FYN,FZD6,HES1,HSPG2,ID2,IFNG,IKZF1,IL6,IRS2,ITGA6,KDM6B,LAMC1,LHX6,LRP5,MAOA,MAPK3,MARCKSL1,MDK,MECOM,MEOX2,MET,MID1,MRTFB,NFIA,NFIB,NR2F2,NR4A2,NR4A3,OSM,OSMR,PHACTR1,PLCB1,PLCB4,PPP3CA,PRMT1,RAPGEF3,S100A4,S1PR1,SEMA6B,SH2D3C,SHANK3,SHROOM4,SMAD…	87
Cancer,Hematological Disease,Immunological Disease,Organismal Injury and Abnormalities	T-cell malignant neoplasm	5.51e-09		1.662	ABLIM1,ADAMTS9,AFDN,AHNAK,ANGPT2,ANTXR1,ANXA1,APBB1IP,APOL3,AQP1,ARHGAP15,ARHGAP4,ARHGAP45,ARHGEF15,BASP1,BCL11B,BCL2,BTG1,C1QTNF1,CALD1,CAV2,CAVIN2,CCDC50,CCL20,CCN1,CCND2,CD14,CD151,CD163,CD2,CD200,CD247,CD28,CD320,CD34,CD3D,CD3E,CD3G,CD4,CD48,CD52,CD69,CD7,CD86,CD96,CDKN1A,CDKN1B,CEBPB,CELF2,CNTNAP3B,COL15A1,COL18A1,COL4A1,COL4A2,CPXM2,CREM,CSF1R,CTSH,CXCL8,CXCR6,CYRIB,CYTIP,DIPK2B,DLL1,DNM3,D…	230
Endocrine System Disorders,Gastrointestinal Disease,Inflammatory Disease,Inflammatory Response,Organismal Injury and Abnormalities	Inflammation of pancreas	0.000108		1.661	AHR,ANGPT2,CAPG,CCL3L3,CD28,CD86,COTL1,CTSB,CTSD,CTSS,F8,FKBP1A,ICAM1,ICOS,IFNG,IL10,IL32,IL33,INSR,IRS2,ITGB2,KDM6B,MAP1LC3B,NINJ1,PDE4B,PDE7A,PPP3CA,PRF1,RAPGEF3,SAT1,SERPINE1,SOCS1,STING1,TGFB1,TGFBR2,TLR2,TNF,TNFRSF1A,TNFRSF1B	39
Cell Cycle	Cell division of blood cells	1.47e-05		1.639	A2M,BIRC3,CD28,CD37,CDKN1A,CDKN1B,CSF3,CYBB,FGF2,FYN,IL1B,IL2RB,IL6,KLF4,KLF9,SOCS1,SPI1,TGFB1,ZBTB16	19
Cancer,Organismal Injury and Abnormalities,Reproductive System Disease	Genital carcinoma	8.49e-05		1.633	A2M,AASS,ABLIM1,ABLIM3,ACACB,ACSL1,ACTG1,ACTN1,ADAMTS1,ADAMTS4,ADAMTS9,ADGRA2,ADGRE5,ADGRF5,ADGRG1,ADGRG6,ADGRL4,AEBP1,AFDN,AHNAK,AHR,AIF1,AKAP12,AKNA,AKR1C1/AKR1C2,ALOX5AP,ANGPT2,ANKRD44,ANTXR1,ANXA1,ANXA2,APBB1IP,APOBEC3G,APOL3,APP,AQP1,ARGLU1,ARHGAP15,ARHGAP29,ARHGAP31,ARHGAP4,ARHGAP45,ARHGEF15,ARL4C,ARL6IP1,ARRB2,ASAP1,ASPH,ATP11A,ATP11C,ATP1A1,ATP8B1,BASP1,BCAR1,BCL11B,BCL2,BCL6B,BIN2,BMPR2,…	590
Cancer,Organismal Injury and Abnormalities,Reproductive System Disease	Genital tract cancer	1.74e-07		1.597	A2M,AASS,ABLIM1,ABLIM3,ACACB,ACSL1,ACTG1,ACTN1,ADAM15,ADAMTS1,ADAMTS4,ADAMTS9,ADGRA2,ADGRE5,ADGRF5,ADGRG1,ADGRG6,ADGRL2,ADGRL4,AEBP1,AFDN,AHNAK,AHR,AIF1,AKAP12,AKNA,AKR1C1/AKR1C2,AKR1C3,ALOX5AP,ANGPT2,ANKRD44,ANTXR1,ANXA1,ANXA2,APBB1IP,APOBEC3G,APOL3,APOLD1,APP,AQP1,ARGLU1,ARHGAP15,ARHGAP29,ARHGAP31,ARHGAP4,ARHGAP45,ARHGDIB,ARHGEF15,ARL4C,ARL6IP1,ARRB2,ASAP1,ASPH,ATF3,ATP11A,ATP11C,ATP1A1,ATP8B1,…	659
Cancer,Organismal Injury and Abnormalities	Incidence of tumor	1.3e-05		1.592	A2M,AASS,ABLIM1,ABLIM3,ACACB,ACAP1,ACKR1,ACKR3,ACSL1,ACTG1,ACTN1,ADAM15,ADAMTS1,ADAMTS4,ADAMTS9,ADCY4,ADGRA2,ADGRE5,ADGRF5,ADGRG1,ADGRG6,ADGRL2,ADGRL4,AEBP1,AFAP1L1,AFDN,AHNAK,AHR,AIF1,AKAP12,AKNA,AKR1C1/AKR1C2,ANGPT2,ANKRD44,ANTXR1,ANXA1,ANXA2,APBB1IP,APBB2,APOBEC3G,APOLD1,APP,AQP1,AREG,ARGLU1,ARHGAP15,ARHGAP31,ARHGAP4,ARHGAP45,ARHGDIB,ARHGEF15,ARL2,ARL4C,ARL6IP1,ARPC1A,ARRB2,ASAP1,ASPH,ATF3,ATP…	806
Cancer,Organismal Injury and Abnormalities	Fibrous tissue tumor	0.000135		1.56	BCL2,CCND2,CD34,CD44,CDKN1A,COL14A1,COL15A1,COL18A1,COL4A1,COL4A2,CSF1R,EGR1,FGF2,FKBP1A,FLT1,GPRIN3,HSP90AA1,IFNG,INSR,KCNN3,KDR,LCK,MET,MYC,NINJ1,NRP1,S100A10,S100A4,S1PR1,SERPINE1,TGFBR3,TNF,TNFRSF1B,TUBA4A,VEGFA,VEGFC	36
Organismal Injury and Abnormalities	Wound	7.42e-11		1.554	ADAM15,AEBP1,ANXA1,ANXA2,AQP1,ARRB2,BMX,C5AR1,CAV1,CCL3,CD28,CD44,CDKN1A,CFD,CSF3,CX3CL1,EFNB2,EGR1,ELK3,F13A1,FGF2,FLT1,FTX,GJA1,GSN,ICAM1,IFNG,IL10,IL1R1,IL33,IL6,IL6ST,ITGA5,ITGB2,KLF6,LEPR,LGALS3,LIMA1,MDK,MET,MT2A,MYC,NFE2L2,OSM,PDK4,PECAM1,PLAT,PLAU,PLEC,PLPP3,POSTN,PPP3CA,PRCP,RAC2,RASSF5,SCARB1,SERPINE1,SLC3A2,SPP1,TGFB1,THBD,TINAGL1,TLR2,TNF,TNFRSF1A,TNFRSF1B,TPM1,VEGFA	68
Cancer,Neurological Disease,Organismal Injury and Abnormalities	Nervous system neoplasm	0.000144		1.534	A2M,AASS,ABLIM3,ACACB,ACAP1,ACKR1,ACKR3,ACSL1,ACTN1,ADAM15,ADAMTS1,ADAMTS4,ADAMTS9,ADCY4,ADGRA2,ADGRE5,ADGRF5,ADGRG1,ADGRG6,ADGRL2,ADGRL4,AEBP1,AFAP1L1,AFDN,AHNAK,AHR,AIF1,AKAP12,AKNA,AKR1C1/AKR1C2,ANGPT2,ANKRD29,ANKRD44,ANTXR1,ANXA1,ANXA2,APBB1IP,APOL3,APP,AQP1,ARGLU1,ARHGAP15,ARHGAP29,ARHGAP31,ARHGAP4,ARHGAP45,ARHGAP9,ARHGEF15,ARID5A,ARL4C,ARPC1A,ARPC2,ASAP1,ASPH,ATF3,ATP11A,ATP11C,ATP1A1,ATP8B…	630
Cellular Development,Cellular Growth and Proliferation,Hematological System Development and Function,Hematopoiesis	Expansion of hematopoietic cells	3.44e-06		1.515	CCND2,CD163,CD3E,CSF3,DLL1,EBF1,EPAS1,ERG,IKZF1,IL1B,IL33,IL6,IL6ST,KLF2,LCP2,MAPK3,MYC,PCGF2,RAC2,REL,RUNX1,S1PR1,SOCS1,SPI1,TGFB1,VEGFA,ZBTB16	27
Tissue Development	Formation of epithelial tissue	1.35e-06		1.508	ADAM15,ATF3,BMX,CAV1,CCN2,CD44,COL18A1,COL4A2,CSF3,CX3CL1,CXCL8,ELN,F13A1,FGF2,FLT1,HSPG2,KDR,KLF2,LAMA4,LAMB1,LAMC1,MEOX2,MMRN2,PECAM1,PLAU,PLAUR,PRDM1,RAMP2,SELE,SERPINE1,SHANK3,SULF1,SULF2,TGFB1,TGFBR2,TNF,VEGFA	37
Hematological Disease,Immunological Disease,Organismal Injury and Abnormalities	Lymphopenia	2.96e-07		1.5	ATP11C,BCL11B,BCL2,C5AR1,CD247,CD3E,CD4,CD8A,DOCK8,EBF1,FCER1G,ICOS,ID1,ID2,IFNG,IKZF1,IL10,IL2RB,IL2RG,IL6,IL7R,ITPKC,KLF2,LCK,LRRC32,LTB,MCL1,PRDM1,RAC2,SH2D1A,SHC1,SOCS1,SPI1,SPNS2,TAP1,TNFAIP3	36
Gastrointestinal Disease,Organismal Injury and Abnormalities	Abnormality of large intestine	8.12e-08		1.493	ACSL1,AHR,ANXA1,APBB1IP,AREG,ARHGDIB,ATP11C,BCAM,C1orf162,C7,CALCRL,CCL3L3,CCL5,CCN2,CD163,CD44,CD53,CD69,CD86,CSF1R,CXCL8,CYBB,CYTIP,DDIT4,EBF1,EDNRB,EFNA1,EGLN3,ENPP2,ENTPD1,FCGR2A,FGF2,FKBP1A,GPNMB,HSPA6,ICAM1,ID2,ID3,IFI16,IFNG,IL10,IL10RA,IL1B,IL1R1,IL1RN,IL2RG,IL33,IL6,IL6ST,IRF9,ISG20,ISLR,ITGA4,ITGA6,KLF2,KLF4,KLF7,LAPTM5,LRG1,LRP5,LTB,LYVE1,LYZ,MDK,MMRN1,MPEG1,MS4A6A,NCF4,NFE2L2,NLRP3,NN…	122
Protein Synthesis	Quantity of cytokine	6.44e-07		1.486	ACACB,ARHGDIB,ARID5A,ARRB2,C3AR1,C5AR1,CAV1,CD14,CD28,CD36,CD44,CEBPB,CLEC7A,CXCL16,DUSP1,ENPP2,FABP5,GPR183,ICOS,IFI16,IFNG,IL10,IL10RA,IL1B,IL1R1,IL1RN,IL6,IL6ST,IRF1,IRS2,ITGB2,LDLR,LEPR,LGMN,NFE2L2,NLRP3,OLR1,PLIN2,PRF1,RAPGEF3,SAMSN1,SAT1,SCARB1,SELE,SELP,SERPINE1,SOCS1,SOCS3,SPP1,STING1,STX11,THBD,TLR2,TNF,TNFRSF1A,TNFRSF1B,VSIG4,ZBTB20	58
Cancer,Gastrointestinal Disease,Organismal Injury and Abnormalities	Large intestine neoplasm	0.000126		1.48	A2M,AASS,ABLIM1,ABLIM3,ACACB,ACAP1,ACKR3,ACSL1,ACTG1,ACTN1,ADAM15,ADAMTS1,ADAMTS4,ADAMTS9,ADCY4,ADGRA2,ADGRE5,ADGRG1,ADGRG6,ADGRL2,ADGRL4,ADIRF,AEBP1,AFAP1L1,AFDN,AHNAK,AHR,AIF1,AKAP12,AKNA,AKR1C1/AKR1C2,AKR1C3,ANGPT2,ANKRD29,ANKRD44,ANTXR1,ANXA1,ANXA2,APBB1IP,APBB2,APLNR,APOBEC3G,APOL1,APOLD1,APP,AQP1,AREG,ARHGAP15,ARHGAP31,ARHGAP4,ARHGAP45,ARHGAP9,ARHGEF15,ARID5A,ARL2,ARL4C,ARPC1A,ARRB2,ASAP1,A…	774
Cancer,Gastrointestinal Disease,Organismal Injury and Abnormalities	Colorectal tumor	1.74e-07		1.475	A2M,AASS,ACACB,ACAP1,ACKR3,ACSL1,ACTG1,ACTN1,ADAM15,ADAMTS1,ADAMTS4,ADAMTS9,ADGRA2,ADGRE5,ADGRG1,ADGRG6,ADGRL2,ADGRL4,ADIRF,AEBP1,AFAP1L1,AFDN,AHNAK,AHR,AIF1,AKAP12,AKR1C1/AKR1C2,AKR1C3,ANGPT2,ANTXR1,ANXA1,ANXA2,APBB1IP,APOBEC3G,AQP1,AREG,ARHGAP15,ARHGAP31,ARHGAP4,ARHGAP45,ARHGEF15,ARL2,ARL4C,ARPC1A,ARRB2,ASPH,ATF3,ATP11A,ATP11C,ATP8B1,BACE2,BAG3,BCAM,BCAR1,BCL11B,BCL2,BCL2A1,BMPR2,BMX,BST2,C1orf…	547
Embryonic Development,Organismal Development,Skeletal and Muscular System Development and Function	Limb development	0.000216		1.451	APP,ASPH,BMPR2,CAPNS1,CCN2,CHST11,EBF1,ECE1,FERMT2,FGF2,FLT1,GJA1,IL1B,ITGA6,ITGB4,KDR,LGALS3,LRP5,MECOM,MEIS2,MEOX2,NFIA,NPR1,NR2F2,OSMR,PLEKHO1,POSTN,PRDM1,PTGER4,RAMP2,SNAI1,STC1,TEK,TGFBR2,TGM2,TIE1,TSC22D3,VEGFA,VEGFC,ZBTB16,ZNF521	41
Cellular Growth and Proliferation,Tissue Development	Proliferation of neural cells	1.47e-05		1.439	A2M,ADGRG1,AFDN,AHR,ANXA1,APBB2,APP,AREG,ARL6IP1,BASP1,BCL2,BTG1,CAV1,CCL5,CCN1,CDC42BPA,CDKN1A,CDKN1B,CEBPB,CELF2,COTL1,CRK,CSF1R,CSF3,CTNNA1,CX3CL1,CXCL16,CXCR4,DLL1,DOCK1,EDNRB,EFNA1,EFNB2,EGR1,EGR3,ENPP2,EPAS1,EZR,FAM107A,FGF2,FLT1,FYN,GJA1,GPM6A,GPR171,HDAC7,HDGFL3,HES1,ID1,ID2,ID3,IFNG,IGFBP2,IL1B,IL1R1,IL33,IL6,IL6ST,INPP1,ITGA4,ITGA6,KDR,KLF4,KLF7,LAMA4,LEPR,LGALS1,LGALS3,LIFR,LIMS2,MAOA,…	127
Cellular Development,Cellular Growth and Proliferation,Nervous System Development and Function,Tissue Development	Proliferation of neuronal cells	0.000202		1.435	A2M,APBB2,APP,ARL6IP1,BASP1,BCL2,CAV1,CDC42BPA,CDKN1A,CEBPB,CELF2,COTL1,CRK,CSF3,CTNNA1,CX3CL1,CXCR4,DLL1,DOCK1,EFNA1,EFNB2,EGR1,EGR3,ENPP2,EZR,FAM107A,FGF2,FLT1,GJA1,GPM6A,GPR171,HDGFL3,HES1,ID1,ID3,IFNG,IGFBP2,IL1B,IL6,IL6ST,INPP1,ITGA4,ITGA6,KLF4,KLF7,LGALS1,LIFR,MAOA,MAPK3,MATK,MDK,MET,MID1,MT2A,MYC,MYH9,NES,NFIA,NINJ1,NRN1,NRP1,PKP4,PLAT,PTPRM,PXN,RAB11A,RAB13,RBPJ,REL,RHOG,RHOQ,RND1,S100A4,…	93
Gastrointestinal Disease,Organismal Injury and Abnormalities	Abnormal morphology of intestine	0.000125		1.435	ADGRE5,AEBP1,AHR,AREG,BCAM,BCL2,CD36,CDKN1A,CDKN1B,CTSD,CYBB,EDNRB,HES1,HLX,ICOS,ID2,IFNG,IKZF1,IL10,IL2RG,IL6ST,IL7R,ITGA6,KLF4,LRP5,LTB,MDK,MYC,MYL9,PLAU,RGS1,TIE1,TLR2,TNF,TNFRSF1A,TNFRSF1B,TXNIP	37
Gastrointestinal Disease,Inflammatory Disease,Inflammatory Response,Organismal Injury and Abnormalities	Inflammation of the large intestine	8.07e-07		1.433	ACSL1,AHR,ANXA1,APBB1IP,AREG,ARHGDIB,ATP11C,C1orf162,C7,CALCRL,CCL3L3,CCL5,CCN2,CD163,CD44,CD53,CD69,CD86,CSF1R,CXCL8,CYBB,CYTIP,DDIT4,EBF1,EFNA1,EGLN3,ENPP2,ENTPD1,FCGR2A,FGF2,FKBP1A,GPNMB,HSPA6,ICAM1,ID2,ID3,IFI16,IFNG,IL10,IL10RA,IL1B,IL1R1,IL1RN,IL2RG,IL33,IL6,IL6ST,IRF9,ISG20,ISLR,ITGA4,KLF2,KLF7,LAPTM5,LRG1,LRP5,LTB,LYVE1,LYZ,MMRN1,MPEG1,MS4A6A,NCF4,NFE2L2,NLRP3,NNMT,OSMR,P2RY10,PALMD,PDCD4…	115
Infectious Diseases,Organismal Injury and Abnormalities	Infection of mammalia	5.7e-08		1.432	ADGRE5,AHNAK,AHR,AKNA,BCL2A1,C1QA,C5AR1,CAPG,CAV1,CCL3L3,CD14,CD28,CD36,CD4,CD44,CD8A,CEBPB,CFD,CLEC7A,CRTAM,CSF3,CXCL16,CXCR4,CYBB,DUSP1,DUSP4,FCER1G,FCGR1A,FPR1,GPR34,GZMA,HLA-E,HMOX1,ICOS,IFNG,IL10,IL10RA,IL1B,IL1R1,IL1RN,IL2RG,IL33,IL6,IRF1,IRF9,ITGB2,LCP1,LGALS3,LTB,MMP28,MSR1,NLRP3,PIK3IP1,PIK3R1,PLAT,PLAU,PLAUR,PLCB4,PPM1D,PRF1,RAC2,RASA4,RBPJ,REL,RGS16,SELE,SELENOK,SELP,SERPINB9,SERPINE1,…	83
Cancer,Organismal Injury and Abnormalities,Tumor Morphology	Progression of tumor	9.54e-06		1.418	ACKR3,ADAM15,ANXA1,ANXA2,ATF3,BCL2,CAV1,CCL5,CCN2,CD44,CD8B,CDKN1A,CDKN1B,CSF1R,CXCL8,CXCR4,CYB5A,ENG,EPAS1,EZR,FCER1G,FCGR2A,FCGR3A/FCGR3B,FERMT2,FGF2,FKBP1A,FLT1,FOXC1,FYN,HSP90AA1,IGFBP2,IGFBP4,IL1B,IL2RB,IL2RG,IL33,IL6,INSR,ITGA6,KDR,LCK,LGALS1,MCAM,MET,MYC,NEDD9,NES,NLRP3,NR2F2,NRP1,OAZ1,PDCD4,PLAU,PLAUR,PRF1,PXN,S100A4,SAT1,SERPINE1,SPARCL1,SPINT2,SPP1,TEAD1,TEK,TGFBR2,THBD,TIMP1,TLR2,TNF,T…	77
Cancer,Hematological Disease,Immunological Disease,Organismal Injury and Abnormalities	T-cell non-Hodgkin lymphoma	1.23e-10		1.4	ADAMTS9,ANGPT2,ANXA1,APBB1IP,AQP1,ARHGAP15,BASP1,BCL11B,BCL2,BTG1,C1QTNF1,CALD1,CAV2,CAVIN2,CCL20,CCN1,CCND2,CD151,CD163,CD2,CD200,CD247,CD28,CD3E,CD4,CD48,CD52,CD69,CD7,CD86,CDKN1A,CDKN1B,CEBPB,CELF2,COL15A1,COL4A1,COL4A2,CPXM2,CREM,CTSH,CXCL8,CXCR6,CYTIP,DLL1,DNM3,DUSP2,DUSP4,EFNB2,EGR1,ENG,EPAS1,EPHX1,FBXO31,FERMT2,FGD5,FKBP1A,FKBP9,FYN,FZD6,GJA1,GPR183,GRB10,HDAC7,HIPK3,HLA-DRA,HSP90AA1,ICOS,…	162
Cancer,Organismal Injury and Abnormalities	Pelvic tumor	1.39e-06		1.393	A2M,AASS,ABLIM1,ABLIM3,ACACB,ACKR1,ACSL1,ACTG1,ACTN1,ADAM15,ADAMTS1,ADAMTS4,ADAMTS9,ADGRA2,ADGRE5,ADGRF5,ADGRG1,ADGRG6,ADGRL2,ADGRL4,AEBP1,AFDN,AHNAK,AHR,AIF1,AKAP12,AKNA,AKR1C1/AKR1C2,AKR1C3,ALOX5AP,ANGPT2,ANKRD29,ANKRD44,ANTXR1,ANXA1,ANXA2,APBB1IP,APOBEC3G,APOL3,APOLD1,APP,AQP1,ARGLU1,ARHGAP15,ARHGAP29,ARHGAP31,ARHGAP4,ARHGAP45,ARHGDIB,ARHGEF15,ARL4C,ARL6IP1,ARPC1A,ARRB2,ASAP1,ASPH,ATF3,ATP11A,…	718
Cancer,Organismal Injury and Abnormalities	Invasive carcinoma	0.000124		1.387	AASS,ADAMTS1,ADAMTS4,ADAMTS9,AIF1,ANGPT2,ANKRD44,ANXA1,ANXA2,AREG,ATF3,BCL2,CALD1,CAVIN1,CCN1,CD44,CD48,CDKN1A,CEBPB,COL15A1,COX7A1,CSF1R,CST7,CX3CL1,CXCL8,DNAJB6,DOK2,DSE,DUSP4,EGR1,EGR3,EPAS1,EPS8,ETS2,FABP4,FCGR3A/FCGR3B,FERMT2,FKBP1A,FLT1,FNBP1L,FOXC1,FTL,GJA1,GSN,GYPC,HCLS1,HLA-E,HSP90AA1,ICOS,IFITM1,IGFBP4,IL1B,IL2RB,IL2RG,IL6,IL6ST,INSR,JAML,KCTD12,KDR,KLF2,KLF6,KLRB1,LCK,LGALS1,LIMA1,LIMD…	113
Protein Synthesis	Quantity of protein in blood	1.43e-08		1.381	ACACB,ARHGDIB,ARID5A,ARRB2,BAG3,C3AR1,C5AR1,CAV1,CD14,CD28,CD36,CD44,CDKN1B,CEBPB,CLEC7A,COL18A1,CTSS,CX3CL1,CXCL16,DUSP1,EGLN3,ELN,ENPP2,FABP4,FABP5,GPR183,HMOX1,ICOS,IFI16,IFNG,IGFBP4,IL10,IL10RA,IL1B,IL1R1,IL1RN,IL6,IL6ST,INHBB,INSR,IQGAP2,IRF1,IRS2,ITGB2,LDLR,LEPR,LGALS3,LGMN,LRP5,MDK,MGLL,MRC1,MYH11,NFE2L1,NFE2L2,NLRP3,NPR1,OLR1,PDK4,PIK3R1,PLIN2,PLTP,PLVAP,PRF1,RAPGEF3,SAMSN1,SAT1,SCARB1,SE…	89
Organismal Survival	Survival of organism	1.75e-10		1.376	A4GALT,ACSL1,ADAM15,AEBP1,AIF1,ANGPT2,ANXA1,APOBEC3G,APP,AQP1,AREG,ARHGDIB,ARRB2,ATF3,BCL11B,BCL2,BCL2A1,BIRC3,BMPR2,C1QTNF1,C3AR1,C5AR1,CAV1,CCL3,CCL3L3,CCN2,CCND2,CD14,CD2,CD28,CD3E,CD4,CD44,CD48,CD69,CD8A,CD96,CDA,CDH5,CDKN1A,CDKN1B,CEBPB,COL18A1,CSF3,CTSB,CTSD,CX3CL1,CXCL16,CXCL8,CXCR4,CYBB,DLL1,DNM3,DOK2,DUSP1,DUSP4,EFNB2,EGLN3,ELK3,ELN,ENG,EPAS1,ERG,ETS2,F2RL3,FABP5,FCGR1A,FCGR2A,FCGR3A/FCG…	198
Cancer,Hematological Disease,Organismal Injury and Abnormalities	Myeloid or lymphoid neoplasm	4.18e-07		1.37	AASS,ABLIM1,ACKR1,ACSL1,ACTG1,ADAMTS9,ADCY4,ADGRA2,ADGRF5,ADGRL2,ADGRL4,AFAP1L1,AFDN,AHNAK,AHR,AIF1,AKNA,ANGPT2,ANTXR1,ANXA1,ANXA2,APBB1IP,APLNR,APOBEC3G,APOL3,APP,AQP1,ARHGAP15,ARHGAP4,ARHGAP45,ARHGAP9,ARHGEF15,ARL6IP1,ATF3,ATP11A,ATP8B1,BASP1,BCAR1,BCL11B,BCL2,BIRC3,BMPR2,BST2,BTG1,BTNL9,C1QC,C1QTNF1,C2CD4B,C7,CALCRL,CALD1,CAV1,CAV2,CAVIN2,CCDC50,CCL20,CCL3,CCL4,CCL5,CCN1,CCND2,CCNH,CCNL1,CD14,…	493
Cancer,Hematological Disease,Organismal Injury and Abnormalities	Neoplasia of blood cells	1.02e-07		1.327	AASS,ABLIM1,ACKR1,ACSL1,ACTG1,ADAMTS9,ADCY4,ADGRA2,ADGRF5,ADGRL2,ADGRL4,AFAP1L1,AFDN,AHNAK,AHR,AIF1,AKNA,ANGPT2,ANTXR1,ANXA1,ANXA2,APBB1IP,APLNR,APOBEC3G,APP,AQP1,ARHGAP15,ARHGAP4,ARHGAP9,ARHGEF15,ARL6IP1,ATF3,ATP11A,ATP8B1,BASP1,BCAR1,BCL11B,BCL2,BIRC3,BMPR2,BST2,BTG1,BTNL9,C1QC,C1QTNF1,C2CD4B,C7,CALCRL,CALD1,CAV1,CAV2,CAVIN2,CCDC50,CCL20,CCL3,CCL4,CCL5,CCN1,CCND2,CCNH,CCNL1,CD14,CD151,CD163,CD2…	483
Cell-To-Cell Signaling and Interaction	Attachment of cells	6.58e-07		1.307	ADAM15,AFAP1L1,ANTXR1,BCAM,BCAR1,CCN2,CD36,CD44,CRK,CTSZ,DSG2,EFNA1,EGR1,ELN,ENG,FERMT2,FGF2,FYN,HSPG2,ICAM1,ICAM2,IL1B,IL6,ITGA5,ITGA6,ITGB2,LAMC1,LGALS3,LRP1,NEDD9,NRP1,OLR1,PODXL,POSTN,SELE,SPI1,SPP1,STK4,SWAP70,TEK,TFPI,TGFB1,TGFBI,TGM2,TNF,VCAM1,VWF	47
Cardiovascular System Development and Function,Organismal Development	Sprouting angiogenesis	0.00011		1.306	ADAMTS9,ADGRA2,CLEC14A,DLL1,FGF2,FLT1,GJA1,IL10,ITGA5,JCAD,KDR,KLF2,KLF4,MECOM,NRARP,NRP1,PDE2A,PIK3C2A,PLAU,PLAUR,PLCB1,RAMP2,RHOJ,SEMA6A,SMAD1,TEK,TGFB1,TJP1,TNFRSF1A,TSPAN18,VEGFA	31
Cancer,Organismal Injury and Abnormalities	Genitourinary tumor	6.04e-05		1.301	A2M,AASS,ABLIM1,ABLIM3,ACACB,ACKR1,ACSL1,ACTG1,ACTN1,ADAM15,ADAMTS1,ADAMTS4,ADAMTS9,ADCY4,ADGRA2,ADGRE5,ADGRF5,ADGRG1,ADGRG6,ADGRL2,ADGRL4,AEBP1,AFDN,AHNAK,AHR,AIF1,AKAP12,AKNA,AKR1C1/AKR1C2,AKR1C3,ALOX5AP,ANGPT2,ANKRD29,ANKRD44,ANTXR1,ANXA1,ANXA2,APBB1IP,APOBEC3G,APOL3,APOLD1,APP,AQP1,AREG,ARGLU1,ARHGAP15,ARHGAP29,ARHGAP31,ARHGAP4,ARHGAP45,ARHGAP9,ARHGDIB,ARHGEF15,ARL2,ARL4C,ARL6IP1,ARRB2,ASAP1,…	788
Cancer,Neurological Disease,Organismal Injury and Abnormalities	Central nervous system tumor	0.000107		1.295	A2M,AASS,ABLIM3,ACACB,ACAP1,ACKR1,ACKR3,ACSL1,ACTN1,ADAM15,ADAMTS1,ADAMTS4,ADAMTS9,ADCY4,ADGRA2,ADGRE5,ADGRF5,ADGRG1,ADGRG6,ADGRL2,ADGRL4,AEBP1,AFAP1L1,AFDN,AHNAK,AHR,AIF1,AKAP12,AKNA,AKR1C1/AKR1C2,ANGPT2,ANKRD29,ANKRD44,ANTXR1,ANXA1,ANXA2,APBB1IP,APOL3,APP,AQP1,ARGLU1,ARHGAP15,ARHGAP29,ARHGAP31,ARHGAP4,ARHGAP45,ARHGAP9,ARHGEF15,ARID5A,ARL4C,ARPC1A,ARPC2,ASAP1,ASPH,ATF3,ATP11A,ATP11C,ATP1A1,ATP8B…	625
Cancer,Neurological Disease,Organismal Injury and Abnormalities	Central nervous system solid tumor	0.000132		1.295	A2M,AASS,ABLIM3,ACACB,ACAP1,ACKR1,ACKR3,ACSL1,ACTN1,ADAM15,ADAMTS1,ADAMTS4,ADAMTS9,ADCY4,ADGRA2,ADGRE5,ADGRF5,ADGRG1,ADGRG6,ADGRL2,ADGRL4,AEBP1,AFAP1L1,AFDN,AHNAK,AHR,AIF1,AKAP12,AKNA,AKR1C1/AKR1C2,ANGPT2,ANKRD29,ANKRD44,ANTXR1,ANXA1,ANXA2,APBB1IP,APOL3,APP,AQP1,ARGLU1,ARHGAP15,ARHGAP29,ARHGAP31,ARHGAP4,ARHGAP45,ARHGAP9,ARHGEF15,ARID5A,ARL4C,ARPC1A,ARPC2,ASAP1,ASPH,ATF3,ATP11A,ATP11C,ATP1A1,ATP8B…	624
Cancer,Organismal Injury and Abnormalities	Lymphoreticular neoplasm	6.69e-08		1.272	AASS,ABLIM1,ACKR1,ACSL1,ADAMTS9,ADCY4,ADGRA2,ADGRF5,AFAP1L1,AFDN,AHNAK,AHR,AIF1,AKNA,ANGPT2,ANTXR1,ANXA1,ANXA2,APBB1IP,APLNR,APOBEC3G,APP,AQP1,ARHGAP15,ARHGAP4,ARHGAP9,ARHGEF15,ARL6IP1,ATF3,ATP8B1,BASP1,BCAR1,BCL11B,BCL2,BIRC3,BMPR2,BST2,BTG1,BTNL9,C1QTNF1,C2CD4B,C7,CALCRL,CALD1,CAV1,CAV2,CAVIN2,CCL20,CCL5,CCN1,CCND2,CCNH,CCNL1,CD14,CD151,CD163,CD2,CD200,CD247,CD28,CD34,CD36,CD3D,CD3E,CD3G,CD4,CD…	409
Hematological Disease,Immunological Disease,Organismal Injury and Abnormalities	Leukopenia	6.58e-07		1.271	ATP11C,BCL11B,BCL2,C5AR1,CD14,CD247,CD3E,CD4,CD52,CD8A,CDA,CSF3,CXCR4,DOCK8,EBF1,FCER1G,GJA1,ICOS,ID1,ID2,IFNG,IKZF1,IL10,IL2RB,IL2RG,IL6,IL7R,ITPKC,KLF2,LCK,LRRC32,LTB,MCL1,PPP3CA,PRDM1,PRF1,PTPN22,RAC2,SH2D1A,SHC1,SOCS1,SPI1,SPNS2,TAP1,TNF,TNFAIP3,TUBA4A	47
Gastrointestinal Disease,Inflammatory Disease,Inflammatory Response,Organismal Injury and Abnormalities	Colitis	9e-07		1.262	ACSL1,AHR,ANXA1,APBB1IP,AREG,ARHGDIB,ATP11C,C1orf162,C7,CALCRL,CCL3L3,CCL5,CCN2,CD163,CD44,CD53,CD69,CD86,CSF1R,CXCL8,CYBB,CYTIP,DDIT4,EBF1,EFNA1,EGLN3,ENPP2,ENTPD1,FCGR2A,FKBP1A,GPNMB,HSPA6,ICAM1,ID2,ID3,IFI16,IFNG,IL10,IL10RA,IL1B,IL1R1,IL1RN,IL2RG,IL33,IL6,IL6ST,IRF9,ISG20,ISLR,ITGA4,KLF2,KLF7,LAPTM5,LRG1,LRP5,LTB,LYVE1,LYZ,MMRN1,MPEG1,MS4A6A,NCF4,NFE2L2,NLRP3,NNMT,OSMR,P2RY10,PALMD,PDCD4,PDE4…	114
Cell Morphology,Neurological Disease,Organismal Injury and Abnormalities	Abnormal morphology of neuroglia	2.32e-06		1.254	ADGRG6,AFDN,APP,ARRB2,CAV1,CD200,CD86,CDKN1B,CTSD,GPR34,HES1,IFNG,IL1B,IL1R1,IL6,IL6ST,LAMA4,LAMB2,LAMC1,LDLR,MBP,NFE2L2,NFIA,NFIB,PTPRC,SPI1,SPP1,TLR2,TNFRSF1B,TYROBP,UGCG,UPP1	32
Cancer,Hematological Disease,Immunological Disease,Organismal Injury and Abnormalities	Lymphocytic cancer	2.82e-08		1.252	AASS,ABLIM1,ACTG1,ADAMTS9,ADCY4,ADGRA2,ADGRF5,ADGRL2,ADGRL4,AFAP1L1,AFDN,AHNAK,AHR,AKNA,ANGPT2,ANTXR1,ANXA1,ANXA2,APBB1IP,APOL3,APP,AQP1,ARHGAP15,ARHGAP4,ARHGAP45,ARHGEF15,ATF3,ATP11A,BASP1,BCAR1,BCL11B,BCL2,BIRC3,BST2,BTG1,BTNL9,C1QC,C1QTNF1,C2CD4B,C7,CALCRL,CALD1,CAV1,CAV2,CAVIN2,CCDC50,CCL20,CCL3,CCL4,CCL5,CCN1,CCND2,CCNH,CD14,CD151,CD163,CD2,CD200,CD247,CD28,CD320,CD34,CD36,CD3D,CD3E,CD3G,CD4…	412
Cancer,Hematological Disease,Organismal Injury and Abnormalities	Malignant lymphocytic neoplasm	2.82e-08		1.252	AASS,ABLIM1,ACTG1,ADAMTS9,ADCY4,ADGRA2,ADGRF5,ADGRL2,ADGRL4,AFAP1L1,AFDN,AHNAK,AHR,AKNA,ANGPT2,ANTXR1,ANXA1,ANXA2,APBB1IP,APOL3,APP,AQP1,ARHGAP15,ARHGAP4,ARHGAP45,ARHGEF15,ATF3,ATP11A,BASP1,BCAR1,BCL11B,BCL2,BIRC3,BST2,BTG1,BTNL9,C1QC,C1QTNF1,C2CD4B,C7,CALCRL,CALD1,CAV1,CAV2,CAVIN2,CCDC50,CCL20,CCL3,CCL4,CCL5,CCN1,CCND2,CCNH,CD14,CD151,CD163,CD2,CD200,CD247,CD28,CD320,CD34,CD36,CD3D,CD3E,CD3G,CD4…	412
Cellular Development	Differentiation of tumor cell lines	4.66e-05		1.246	AHR,AKR1C3,ANXA2,APP,BCL2,BMPR2,BMX,CCN1,CCN2,CD14,CDKN1A,CDKN1B,CEBPB,COL18A1,CRK,CSF3,DLL1,DUSP1,EGR1,ETS2,FGF2,FLI1,HES1,HMOX1,ID1,ID3,IFI16,IFNG,IL1B,IL1RN,IL32,IL6,IL6ST,IRF1,KLF4,KLF6,LEPR,LGALS1,LIFR,MATK,MCC,MCL1,MEF2C,MYC,NCKAP1,NDRG1,NFE2L2,OSM,PIK3R1,PLAT,PLAUR,PLCB1,PLSCR1,PRDM1,PRMT1,PTGER4,RAPGEF3,RASGRP1,RHOQ,RUNX1,RUNX1T1,SHC1,SMAD1,SOCS1,SOCS3,SPARCL1,SPHK1,SPI1,TGFB1,TGM2,THBD,T…	74
Infectious Diseases,Organismal Injury and Abnormalities	Infection by coronavirus	1.5e-06		1.24	ACSL1,AHNAK,ALOX5AP,ANXA1,APOL1,ARL4C,ARRB2,ATP11A,ATP1A1,C3AR1,CALCRL,CAV2,CCL20,CCL3,CCL4,CCL5,CCN2,CD3D,CD3G,CD86,CDKN1A,CFI,CLEC3B,CPLX1,CSF1R,CSF3,CXCL16,CXCL8,DOCK4,DUSP1,EGR1,EGR3,EMP1,F8,FCGR1A,FCGR2A,FCGR3A/FCGR3B,FGL2,FPR3,FYN,GPR65,HLA-DRA,HLA-DRB1,HLA-E,ICAM1,IFI27,IFI44L,IFITM1,IFITM2,IFITM3,IFNG,IL10,IL1B,IL1R1,IL1RN,IL32,IL3RA,IL6,INSR,KCNN3,KCTD12,KLF6,LGALS1,MAOA,MGLL,MMRN1,MYC,N…	112
Cancer,Organismal Injury and Abnormalities	Intrathoracic malignant tumor	1.84e-06		1.217	AASS,ACKR1,ACKR3,ACSL1,ACTN1,ADAM15,ADAMTS1,ADCY4,ADGRE5,ADGRG6,ADGRL2,ADGRL4,AEBP1,AFDN,AHNAK,AHR,AIF1,AKAP12,ANGPT2,ANTXR1,ANXA1,ANXA2,APBB1IP,APBB2,APLNR,AQP1,AREG,ARGLU1,ARHGAP15,ARHGAP29,ARHGAP9,ARHGEF15,ARL4C,ARL6IP1,ARRB2,ASPH,ATF3,ATP11A,ATP11C,ATP1A1,BACE2,BASP1,BCAR1,BCL2,BCL6B,BIN2,BMPR2,BMX,BTNL9,C1orf162,C1QA,C3AR1,C5AR1,C7,CALD1,CAMSAP2,CAPG,CARD10,CAV1,CAVIN1,CAVIN2,CCDC50,CCL3,CCL…	460
Cancer,Organismal Injury and Abnormalities,Reproductive System Disease	Genital tumor	4.92e-08		1.212	A2M,AASS,ABLIM1,ABLIM3,ACACB,ACKR1,ACSL1,ACTG1,ACTN1,ADAM15,ADAMTS1,ADAMTS4,ADAMTS9,ADCY4,ADGRA2,ADGRE5,ADGRF5,ADGRG1,ADGRG6,ADGRL2,ADGRL4,AEBP1,AFDN,AHNAK,AHR,AIF1,AKAP12,AKNA,AKR1C1/AKR1C2,AKR1C3,ALOX5AP,ANGPT2,ANKRD44,ANTXR1,ANXA1,ANXA2,APBB1IP,APOBEC3G,APOL3,APOLD1,APP,AQP1,ARGLU1,ARHGAP15,ARHGAP29,ARHGAP31,ARHGAP4,ARHGAP45,ARHGDIB,ARHGEF15,ARL4C,ARL6IP1,ARRB2,ASAP1,ASPH,ATF3,ATP11A,ATP11C,AT…	680
Cell-To-Cell Signaling and Interaction,Cellular Assembly and Organization	Formation of intercellular junctions	4.49e-05		1.206	ACTG1,ADGRE5,ADGRL2,AFDN,APP,ARHGEF15,CAV1,CD44,CDH5,CLDN5,COL4A1,CTNNA1,CXCL8,DNM3,DOCK4,ESAM,FLOT1,FYN,GJA1,GPM6A,HDAC7,ICAM1,IL1B,IL6,ITGA5,ITGB2,JAM2,LAMB2,LAMC1,MAFB,MEF2C,MET,NFIA,NRN1,OSM,PDLIM5,PECAM1,PFN1,PIK3R1,PKP4,PXN,RAB13,RAMP2,RGS2,S1PR1,SHANK3,SNAI1,SPARCL1,SUN1,TIMP1,TJP1,TLR2,TNF,UCP2	54
Cellular Development,Cellular Growth and Proliferation	Proliferation of prostate cancer cell lines	0.000104		1.166	ACKR3,AKAP12,AKR1C3,ARRB2,BMX,CALD1,CAV1,CCL20,CCN1,CD151,CD44,CDC37,CDKN1A,CDKN1B,CEBPB,CREM,CXCL8,EGR1,ELOVL7,ENTPD1,EPAS1,ERG,ETS2,FABP5,FGF2,FLI1,FYN,HMOX1,ID1,ID2,IFI16,IFNG,IGFBP2,IL1B,IL6,IQGAP2,ITGA6,ITGB4,JMJD1C,KCTD12,KLF4,LAMB2,LCP1,LGALS3,LRG1,MAOA,MAPK3,MET,MYC,NASP,NDRG1,NEDD4,NR4A2,PDCD4,PDK4,PIK3R1,PLEC,PXN,RASSF5,RHOC,SAT1,SHC1,SLC7A5,SOCS1,SOCS3,STING1,STK4,TGFB1,TNF,TNFAIP3,TNF…	72
Organismal Development	Formation of vessel	1.11e-07		1.148	ADAMTS1,ADGRL4,AHR,ANGPT2,APLNR,APP,C1QA,C5AR1,CCL5,CCN2,CD3E,CDH5,COL4A2,CXCR4,EFNB2,EMP1,EMP3,ENG,ENPP2,EPAS1,EPHB4,FABP4,FGF2,FLT1,ICAM1,IFI16,IL1B,IL33,IL6,KDR,KLF10,KLF7,LEPROTL1,LRP1,MEF2C,NR4A2,NRP1,OLR1,PDE2A,PECAM1,PIK3C2A,PLAU,PLAUR,PRDM1,PROS1,RUNX1,RUNX3,SELE,SERPINE1,SPHK1,SPTBN1,TEK,TGFB1,TGFBR2,TGFBR3,TNFSF10,TUBA4A,TUBB6,VASH1,VEGFA,VEGFB,VEGFC	62
DNA Replication, Recombination, and Repair	Synthesis of DNA	1.72e-07		1.138	A2M,ANGPT2,APOBEC3G,APP,AREG,ARRB2,ATF3,BCAR1,BCL2,C1QTNF9,CAV1,CCL3,CCL5,CCN1,CCND2,CD4,CDKN1A,CDKN1B,COL14A1,CREM,CRK,CSF1R,CSF3,CXCL8,DUSP1,ENTPD1,FGF2,FLT1,FYN,GJA1,ID1,IFNG,IGFBP2,IGFBP4,IKZF1,IL10,IL1B,IL1RN,IL6,IL6ST,INSR,IRF1,IRS2,ITGA5,KDR,KLF2,LDLR,LGALS1,LGALS3,MAF,MCL1,MET,MYC,NR4A3,OSM,PIK3IP1,PIK3R1,PIK3R3,PLAUR,PROS1,PTPN22,PXN,RAI14,SH2D1A,SHC1,SLC29A1,SNAI1,SPHK1,SPI1,SPP1,TGFB1,…	80
Cancer,Hematological Disease,Immunological Disease,Organismal Injury and Abnormalities	Lymphoma	3.74e-09		1.132	AASS,ABLIM1,ADAMTS9,ADCY4,ADGRA2,ADGRF5,AFAP1L1,AHNAK,AHR,AKNA,ANGPT2,ANTXR1,ANXA1,ANXA2,APBB1IP,APP,AQP1,ARHGAP15,ARHGEF15,ATF3,BASP1,BCL11B,BCL2,BIRC3,BST2,BTG1,C1QTNF1,C2CD4B,C7,CALCRL,CALD1,CAV1,CAV2,CAVIN2,CCL20,CCL5,CCN1,CCND2,CCNH,CD151,CD163,CD2,CD200,CD247,CD28,CD34,CD36,CD3D,CD3E,CD3G,CD4,CD44,CD48,CD52,CD69,CD7,CD83,CD86,CD8A,CDKN1A,CDKN1B,CEBPB,CELF2,CMIP,COL15A1,COL18A1,COL4A1,COL4A2…	292
Cancer,Hematological Disease,Organismal Injury and Abnormalities	Hematologic cancer of cells	1.32e-08		1.13	AASS,ABLIM1,ACTG1,ADAMTS9,ADCY4,ADGRA2,ADGRF5,ADGRL2,ADGRL4,AFAP1L1,AHNAK,AHR,AKNA,ANGPT2,ANTXR1,ANXA1,ANXA2,APBB1IP,APP,AQP1,ARHGAP15,ARHGAP4,ARHGEF15,ATF3,ATP11A,BASP1,BCAR1,BCL11B,BCL2,BIRC3,BST2,BTG1,BTNL9,C1QC,C1QTNF1,C2CD4B,C7,CALCRL,CALD1,CAV1,CAV2,CAVIN2,CCDC50,CCL20,CCL3,CCL4,CCL5,CCN1,CCND2,CCNH,CD14,CD151,CD163,CD2,CD200,CD247,CD28,CD320,CD34,CD36,CD3D,CD3E,CD3G,CD4,CD44,CD48,CD52,CD69…	379
Cellular Development,Cellular Growth and Proliferation,Hematological System Development and Function,Hematopoiesis	Proliferation of hematopoietic progenitor cells	2.82e-08		1.13	BCL2,BTG1,CCL20,CCL23,CCL3,CCL4,CCND2,CD163,CD2,CD28,CD34,CD3E,CDKN1A,CDKN1B,CEBPB,CSF1R,CSF3,CXCL8,DLL1,EBF1,EGR1,EGR3,EPAS1,ERG,ETS2,FGF2,FLI1,FTH1,FYB1,FYN,IFNG,IKZF1,IL10,IL1B,IL2RG,IL32,IL33,IL6,IL7R,JMJD1C,KLF2,KLF4,LCK,LCP2,LGALS3,LTB,MAFB,MAPK3,MCF2L,MECOM,MEF2C,MYC,MYH9,NR4A3,PAG1,PCGF2,PIK3R1,POSTN,PRDM1,PTPN22,PTPRC,RASGRP1,REL,RUNX1,S1PR1,SOCS1,SOCS2,SOCS3,SOX18,SPI1,SPP1,TGFB1,TIMP3,…	81
Cancer,Hematological Disease,Organismal Injury and Abnormalities	Hematopoietic neoplasm	1.07e-07		1.119	AASS,ABLIM1,ACKR1,ACSL1,ACTG1,ADAMTS9,ADCY4,ADGRA2,ADGRF5,ADGRL2,ADGRL4,AFAP1L1,AFDN,AHNAK,AHR,AIF1,AKNA,ANGPT2,ANTXR1,ANXA1,ANXA2,APBB1IP,APLNR,APOBEC3G,APOL3,APP,AQP1,ARHGAP15,ARHGAP4,ARHGAP45,ARHGAP9,ARHGEF15,ARL6IP1,ATF3,ATP11A,ATP8B1,BASP1,BCAR1,BCL11B,BCL2,BCL2A1,BIRC3,BMPR2,BST2,BTG1,BTNL9,C1QC,C1QTNF1,C2CD4B,C7,CALCRL,CALD1,CAV1,CAV2,CAVIN2,CCDC50,CCL20,CCL3,CCL4,CCL5,CCN1,CCND2,CCNH,CCNL…	502
Cardiovascular Disease,Organismal Injury and Abnormalities	Vascular lesion	1.18e-10		1.102	ACKR3,ADGRF5,AEBP1,AHR,ALOX5AP,ANGPT2,APP,BCL2,C1QA,CCL3L3,CCL5,CCN2,CD163,CD36,CD4,CD44,CD59,CITED2,COL18A1,CTSS,CX3CL1,CXCL16,CXCL8,ECSCR,EFNB2,EGR1,ELN,ENTPD1,FABP4,FLT1,FTL,GALNT15,HMOX1,HSPG2,ICAM1,IFNG,IL10,IL1B,IL1R1,IL1RN,IL33,IL6,KDR,KLF2,KLF4,LAMB1,LAMB2,LAMC1,LDLR,LRP1,LRP5,LTB,MAPK3,MGP,MRTFB,MSR1,MYC,MYH11,MYL9,NFE2L2,NR4A3,OSM,OSMR,PECAM1,PFN1,PIK3C2A,PLAT,PLAU,PLIN2,POSTN,PTGER4,PT…	103
Cardiovascular Disease,Organismal Injury and Abnormalities	Arterial lesion	6.09e-06		1.102	ALOX5AP,ANGPT2,BCL2,C1QA,CCL3L3,CCN2,CD163,CITED2,CTSS,CX3CL1,CXCL8,EGR1,ELN,ENTPD1,FABP4,FLT1,FTL,GALNT15,HMOX1,IFNG,IL1B,IL1R1,IL1RN,IL6,KDR,LDLR,LRP1,LRP5,LTB,MRTFB,MYH11,NR4A3,OSM,OSMR,PIK3C2A,PLAT,PLAU,PTGER4,PTPRC,RCAN1,ROBO4,S100A4,SOCS3,TGFB1,TGFBR2,TIMP1,TIMP3,TNFAIP3,TNFSF10,UCP2,VEGFA,VWF,WWTR1	53
Organismal Development	Growth of organism	0.000209		1.094	ADAMTS1,ADGRG1,AFAP1L1,AFDN,AHR,AIF1,APLNR,APP,AQP1,AREG,BCL2,BCL2A1,BMPR2,CCL20,CD36,CD44,CDH5,CDKN1A,CDKN1B,CITED2,COL18A1,COL4A1,COL4A2,CSF3,CTNNA1,CTSB,CTSD,CX3CL1,DLL1,EDNRB,EFNB2,EPAS1,ETS2,F2RL3,FERMT2,FGF2,FLT1,GJA1,GNA13,GRB10,GSN,HDAC7,HEG1,HES1,HMOX1,HSP90AA1,HSPG2,ID1,ID2,ID3,IFNG,IGFBP4,IKZF1,IL10,IL1B,IL1R1,IL1RN,IL2RG,IL6,IL6ST,INHBB,INSR,IRS2,ITGA6,KDR,KLF2,KLF4,LAMB2,LCP1,LEPR,LG…	128
Cellular Development,Cellular Growth and Proliferation,Hematological System Development and Function,Hematopoiesis	Proliferation of hematopoietic cells	1.41e-08		1.094	BCL2,BTG1,CCL20,CCL23,CCL3,CCL3L3,CCL4,CCND2,CD163,CD2,CD28,CD34,CD3E,CDKN1A,CDKN1B,CEBPB,CSF1R,CSF3,CXCL8,DLL1,EBF1,EGR1,EGR3,EPAS1,ERG,ETS2,FGF2,FLI1,FTH1,FYB1,FYN,IFNG,IKZF1,IL10,IL1B,IL2RG,IL32,IL33,IL6,IL6ST,IL7R,JMJD1C,KLF2,KLF4,LCK,LCP2,LGALS3,LTB,MAFB,MAPK3,MCF2L,MECOM,MEF2C,MYC,MYH9,NR4A3,PAG1,PCGF2,PIK3R1,POSTN,PRDM1,PTPN22,PTPRC,RAC2,RASGRP1,REL,RUNX1,S1PR1,SOCS1,SOCS2,SOCS3,SOX18,SPI1…	84
Cancer,Organismal Injury and Abnormalities,Respiratory Disease	Malignant neoplasm of respiratory system	7.21e-07		1.092	AASS,ABLIM3,ACKR1,ACKR3,ACSL1,ACTN1,ADAM15,ADAMTS1,ADCY4,ADGRE5,ADGRG6,ADGRL2,ADGRL4,AEBP1,AFDN,AHNAK,AHR,AIF1,AKAP12,AKR1C3,ANGPT2,ANTXR1,ANXA1,ANXA2,APBB1IP,APBB2,APLNR,AQP1,AREG,ARGLU1,ARHGAP15,ARHGAP29,ARHGAP31,ARHGAP9,ARHGEF15,ARL4C,ARL6IP1,ARRB2,ASPH,ATF3,ATP11A,ATP11C,ATP1A1,BACE2,BASP1,BCAR1,BCL2,BCL6B,BIN2,BMPR2,BMX,BTNL9,C1orf162,C1QA,C3AR1,C5AR1,C7,CALD1,CAMSAP2,CAPG,CARD10,CAV1,CAVIN1…	483
Cancer,Organismal Injury and Abnormalities,Respiratory Disease	Lung cancer	3.71e-06		1.092	AASS,ACKR1,ACKR3,ACSL1,ACTN1,ADAM15,ADAMTS1,ADCY4,ADGRE5,ADGRG6,ADGRL2,ADGRL4,AEBP1,AFDN,AHNAK,AHR,AIF1,AKAP12,ANGPT2,ANTXR1,ANXA1,ANXA2,APBB1IP,APBB2,APLNR,AQP1,AREG,ARGLU1,ARHGAP15,ARHGAP29,ARHGAP9,ARHGEF15,ARL4C,ARL6IP1,ARRB2,ASPH,ATF3,ATP11A,ATP11C,ATP1A1,BACE2,BASP1,BCAR1,BCL2,BCL6B,BIN2,BMPR2,BMX,BTNL9,C1orf162,C1QA,C3AR1,C5AR1,C7,CALD1,CAMSAP2,CAPG,CARD10,CAV1,CAVIN1,CAVIN2,CCDC50,CCL3,CCL…	456
Cancer,Organismal Injury and Abnormalities	Cancer of head	1.99e-05		1.087	A2M,AASS,ABLIM3,ACACB,ACAP1,ACKR1,ACKR3,ACSL1,ACTN1,ADAM15,ADAMTS1,ADAMTS4,ADAMTS9,ADCY4,ADGRA2,ADGRF5,ADGRG1,ADGRG6,ADGRL2,ADGRL4,AFAP1L1,AFDN,AHNAK,AHR,AIF1,AKAP12,AKNA,AKR1C1/AKR1C2,ANGPT2,ANKRD44,ANTXR1,ANXA1,ANXA2,APBB1IP,APOL3,APP,AQP1,ARGLU1,ARHGAP15,ARHGAP29,ARHGAP31,ARHGAP4,ARHGAP45,ARHGAP9,ARHGEF15,ARID5A,ARPC1A,ARPC2,ASAP1,ASPH,ATP11A,ATP11C,ATP1A1,ATP8B1,BACE2,BAG3,BCAM,BCAR1,BCL11B,B…	608
Cancer,Gastrointestinal Disease,Organismal Injury and Abnormalities	Intestinal tumor	8.74e-05		1.077	A2M,AASS,ABLIM1,ABLIM3,ACACB,ACAP1,ACKR3,ACSL1,ACTG1,ACTN1,ADAM15,ADAMTS1,ADAMTS4,ADAMTS9,ADCY4,ADGRA2,ADGRE5,ADGRG1,ADGRG6,ADGRL2,ADGRL4,ADIRF,AEBP1,AFAP1L1,AFDN,AHNAK,AHR,AIF1,AKAP12,AKNA,AKR1C1/AKR1C2,AKR1C3,ANGPT2,ANKRD29,ANKRD44,ANTXR1,ANXA1,ANXA2,APBB1IP,APBB2,APLNR,APOBEC3G,APOL1,APOLD1,APP,AQP1,AREG,ARHGAP15,ARHGAP31,ARHGAP4,ARHGAP45,ARHGAP9,ARHGEF15,ARID5A,ARL2,ARL4C,ARPC1A,ARRB2,ASAP1,A…	777
Cellular Assembly and Organization	Formation of cellular membrane	4.49e-05		1.076	ACTG1,ADGRE5,ADGRL2,AFDN,APP,ARHGEF15,CAV1,CD44,CDH5,CLDN5,COL4A1,CTNNA1,CXCL8,DNM3,DOCK4,ESAM,FLOT1,FYN,GJA1,GPM6A,ICAM1,IL1B,IL6,ITGA5,ITGA6,ITGB2,JAM2,LAMB2,LAMC1,MAFB,MEF2C,MET,NFIA,NRN1,OSM,PDLIM5,PECAM1,PFN1,PIK3R1,PTPN22,RAB13,RAMP2,RGS2,S1PR1,SHANK3,SNAI1,SPARCL1,SPTBN1,SUN1,TIMP1,TJP1,TLR2,TNF,UCP2	54
Cellular Assembly and Organization	Formation of plasma membrane	4.92e-05		1.076	ACTG1,ADGRE5,ADGRL2,AFDN,APP,ARHGEF15,CAV1,CD44,CDH5,CLDN5,COL4A1,CTNNA1,CXCL8,DNM3,DOCK4,ESAM,FLOT1,FYN,GJA1,GPM6A,ICAM1,IL1B,IL6,ITGA5,ITGA6,ITGB2,JAM2,LAMB2,LAMC1,MAFB,MEF2C,MET,NFIA,NRN1,OSM,PDLIM5,PECAM1,PFN1,PIK3R1,PTPN22,RAB13,RAMP2,RGS2,S1PR1,SHANK3,SNAI1,SPARCL1,SUN1,TIMP1,TJP1,TLR2,TNF,UCP2	53
Cardiovascular System Development and Function,Organismal Development	Growth of blood vessel	6.76e-11		1.07	ADGRA2,AHR,AIF1,ALOX5AP,ANGPT2,BMPR2,C1QTNF9,CALCRL,CCN1,CCN2,CD28,CDKN1A,CDKN1B,CKLF,COL18A1,CSF3,CTSB,CX3CL1,CXCL8,CXCR4,DLL1,EDNRB,EFNB2,EGR1,EGR3,FGF2,FHL1,FLT1,FOXC1,GJA1,HMOX1,ID3,IFNG,IGFBP2,IGFBP4,IL10,IL1B,IL6,IL6ST,INSR,IRF1,ITGA5,JAM2,KDM6B,KDR,KLF4,LEPR,LGALS1,LGALS3,LMCD1,MYC,NFE2L2,NR4A3,NRP1,PLAUR,POSTN,RND1,ROBO4,SCARB1,SERPINE1,SERPINH1,SOCS1,SOCS3,SPP1,SYNE2,TFPI,TGFB1,TIMP1,TLR…	77
Cellular Development,Cellular Growth and Proliferation	Proliferation of progenitor cells	3.32e-07		1.06	BCL2,BTG1,CCL20,CCL23,CCL3,CCL4,CCND2,CD163,CD2,CD28,CD34,CD3E,CDKN1A,CDKN1B,CEBPB,CSF1R,CSF3,CXCL8,DLL1,EBF1,EGR1,EGR3,EPAS1,ERG,ETS2,FGF2,FLI1,FTH1,FYB1,FYN,GJA1,HES1,ID1,IFNG,IKZF1,IL10,IL1B,IL2RG,IL32,IL33,IL6,IL7R,ITGA5,ITGA6,JMJD1C,KLF10,KLF2,KLF4,LCK,LCP2,LGALS3,LTB,MAFB,MAPK3,MCF2L,MECOM,MEF2C,MET,MYC,MYH9,NR4A3,PAG1,PCGF2,PIK3R1,PLAU,POSTN,PPM1D,PRDM1,PTPN22,PTPRC,RASGRP1,REL,RHOG,RUNX1,…	93
Cancer,Organismal Injury and Abnormalities	Connective or soft tissue tumor	9.61e-07		1.056	A2M,ACACB,ACKR1,ADAM15,ADAMTS1,ADAMTS4,ADCY4,ADGRE5,ADGRF5,AEBP1,AFAP1L1,AHNAK,AHR,AIF1,AKAP12,AKNA,AKR1C3,ALOX5AP,ANGPT2,ANXA1,ANXA2,APBB2,APLNR,APOL1,APOL3,APOLD1,AQP1,ARHGAP29,ARHGAP31,ARHGAP9,ARHGEF15,ASAP1,ATF3,ATP11A,ATP11C,ATP8B1,BCAM,BCAR1,BCL11B,BCL2,BCL6B,BIN2,BMPR2,BST2,BTNL9,C1orf115,C1QTNF9,C21orf91,C2CD4B,C7,CALCOCO2,CALCRL,CALD1,CAMSAP2,CAPG,CARD10,CASKIN2,CAV1,CAV2,CAVIN1,CAVIN2,C…	412
Lipid Metabolism,Molecular Transport,Small Molecule Biochemistry	Concentration of sterol	3.19e-07		1.05	ACACB,ADGRF5,AEBP1,AHR,APP,ARL6IP1,ATF3,ATP1A1,ATP8B1,BAG3,BCL2,CAV1,CD36,CDKN1A,CDKN1B,CTSS,CX3CL1,CYBB,DUSP1,EDNRB,EFNB2,EGLN3,EGR1,EHD2,EPHB4,FABP4,FABP5,FLOT1,ICAM1,IFNG,IL10,IL1B,IL1RN,IL33,IL6,INSR,IRS2,KLF2,LCK,LDLR,LEPR,LGALS3,LIMA1,LRP1,LRP5,MAF,MGLL,MSR1,NDRG1,NFE2L2,NLRP3,OLR1,PLAU,PLIN2,PLTP,PLVAP,PPP3CA,RAPGEF3,RCAN1,SCARB1,SERPINE1,SNRK,SPP1,TFPI,TGFB1,TGM2,TLR2,TNF,TXNIP,UACA,VCAM1…	73
Cancer,Organismal Injury and Abnormalities	Breast or ovarian neoplasm	1.13e-05		1.045	AASS,ABLIM1,ABLIM3,ACACB,ACKR1,ACSL1,ACTG1,ADAM15,ADAMTS1,ADAMTS4,ADAMTS9,ADCY4,ADGRA2,ADGRF5,ADGRG1,ADGRG6,ADGRL2,AEBP1,AFDN,AHNAK,AIF1,AKAP12,AKNA,AKR1C1/AKR1C2,AKR1C3,ANGPT2,ANKRD29,ANKRD44,ANTXR1,ANXA1,APOBEC3G,APP,AQP1,AREG,ARHGAP31,ARHGAP45,ARHGAP9,ARHGDIB,ARHGEF15,ARL2,ARL4C,ARRB2,ASAP1,ATF3,ATP1A1,ATP8B1,BAG3,BCAM,BCAR1,BCL11B,BCL2,BCL2A1,BMPR2,BMX,C1QA,C1QTNF9,C3AR1,CALCOCO2,CALD1,CAV1,C…	507
Cellular Development,Cellular Growth and Proliferation,Connective Tissue Development and Function,Organismal Development,Tissue Development	Development of connective tissue cells	6.9e-10		1.037	AHR,ANXA2,ASAP1,ATF3,BCAR1,BCL11B,BMPR2,CALD1,CAV1,CCL3,CCL3L3,CD4,CD44,CD83,CDKN1A,CHST11,CSF1R,CXCL8,DLL1,EBF1,EGR1,F13A1,FGF2,FLT1,FRZB,GNA13,GPNMB,GPR183,GPR65,GSN,HDAC7,HES1,ICAM1,ID1,ID2,ID3,IFNG,IGFBP2,IL10,IL1B,IL1R1,IL1RN,IL33,IL6,IL6ST,IL7R,ITGA5,KLF4,LDLR,LGMN,LRP5,MAFB,MAPK3,MATK,MEF2C,MYC,NFIA,OSM,PDCD4,PLEKHO1,PPP3CA,PRDM1,RBPJ,RUNX1,SERPINE1,SMAD1,SOCS1,SOCS3,SPARCL1,SPP1,STC1,SULF…	86
Cellular Development,Cellular Growth and Proliferation,Tissue Development	Development of stem cells	1.7e-05		1.037	ACKR3,APP,BCL11B,BCL2,CD93,ENG,FGF2,ID1,ID2,ID3,IFNG,IL1B,IL6,IL6ST,KLF4,LRP1,MMRN2,MYC,PECAM1,PIK3R1,PTPRC,RUNX1,SMAD1,SOX17,TEK,TIMP1,TNF	27
Cell-To-Cell Signaling and Interaction,Cellular Assembly and Organization	Cell-cell contact	5.57e-11		1.032	ACTG1,ACTN1,ADAM15,ADGRE5,ADGRL2,AFDN,AHR,ANGPT2,ANXA1,APP,ARHGEF15,ATP1A1,BCAM,BCL2,CAV1,CCL5,CCN1,CD151,CD2,CD200,CD34,CD36,CD4,CD44,CD53,CD86,CD93,CDH5,CITED2,CLDN5,CLEC7A,COL4A1,CPLX1,CRTAM,CTNNA1,CTSB,CX3CL1,CXCL16,CXCL8,CXCR4,CXCR6,DNM3,DOCK1,DOCK4,DSG2,DUSP4,EFNB2,EHD1,EHD2,ENTPD1,EPS8,ERG,ESAM,FERMT3,FGF2,FLOT1,FYN,GJA1,GNA13,GPM6A,GPR183,HDAC7,ICAM1,ICOS,ID2,IFI16,IFITM1,IFITM2,IFITM3,IF…	160
Cellular Assembly and Organization,Cellular Function and Maintenance,Organ Morphology,Skeletal and Muscular System Development and Function,Tissue Morphology	Quantity of smooth muscle cells	0.000102		1.011	ANGPT2,APP,C1QA,CCL5,CDKN1A,CTSS,ENG,GJA1,IFNG,IL1B,IL1R1,KLF2,LDLR,NRP1,PLAU,S1PR1,THBD,TIMP3,TNF	19
Cancer,Organismal Injury and Abnormalities,Reproductive System Disease	Mammary tumor	1.11e-06		1.004	AASS,ABLIM1,ABLIM3,ACACB,ACKR1,ACSL1,ADAM15,ADAMTS1,ADAMTS4,ADAMTS9,ADCY4,ADGRA2,ADGRF5,ADGRG6,ADGRL2,AEBP1,AFDN,AHNAK,AIF1,AKAP12,AKR1C1/AKR1C2,AKR1C3,ANGPT2,ANKRD29,ANKRD44,ANXA1,APOBEC3G,APP,AQP1,AREG,ARHGAP31,ARHGAP45,ARHGAP9,ARHGDIB,ARHGEF15,ARL2,ARL4C,ARRB2,ASAP1,ATF3,ATP1A1,ATP8B1,BAG3,BCAM,BCAR1,BCL11B,BCL2,BCL2A1,BMPR2,BMX,C1QA,C1QTNF9,C3AR1,CALD1,CAV1,CAV2,CAVIN1,CCDC69,CCL3,CCL4,CCL5,C…	434
Organismal Development,Tissue Development	Development of epithelial tissue	6.16e-13		1.003	ADAM15,ADAMTS1,AHR,ANGPT2,ANXA2,APP,BCL11B,BMPR2,CALCRL,CAV1,CAV2,CAVIN2,CCN1,CCN2,CD151,CD34,CD36,CD3E,CD44,CDH5,CDKN1A,CDKN1B,CEBPB,COL18A1,COL4A2,CSF1R,CTSB,CXCL8,CXCR4,CYBA,CYBB,DAAM1,ECE1,EDNRB,EFNA1,EFNB2,EGFL7,EGR1,EGR3,ELN,ENG,ENPP2,EPHB4,EVL,FABP4,FGF2,FLI1,FLNB,FLT1,FOXC1,FRZB,GJA1,HEG1,HMOX1,HSPG2,ID1,ID2,ID3,IFNG,IL10,IL1B,IL1RN,IL33,IL6,IL6ST,INHBB,ITGA4,JMJD1C,KDM6B,KDR,KLF2,KLF4,LA…	145
Cancer,Gastrointestinal Disease,Organismal Injury and Abnormalities	Gastrointestinal tumor	4.05e-06		0.997	A2M,AASS,ABLIM1,ABLIM3,ACACB,ACAP1,ACKR3,ACSL1,ACTG1,ACTN1,ADAM15,ADAMTS1,ADAMTS4,ADAMTS9,ADCY4,ADGRA2,ADGRE5,ADGRG1,ADGRG6,ADGRL2,ADGRL4,ADIRF,AEBP1,AFAP1L1,AFDN,AHNAK,AHR,AIF1,AKAP12,AKNA,AKR1C1/AKR1C2,AKR1C3,ANGPT2,ANKRD29,ANKRD44,ANTXR1,ANXA1,ANXA2,APBB1IP,APBB2,APLNR,APOBEC3G,APOL1,APOLD1,APP,AQP1,AREG,ARHGAP15,ARHGAP31,ARHGAP4,ARHGAP45,ARHGAP9,ARHGEF15,ARID5A,ARL2,ARL4C,ARL6IP1,ARPC1A,ARRB2…	834
Cell-To-Cell Signaling and Interaction,Cellular Assembly and Organization,Cellular Function and Maintenance	Assembly of intercellular junctions	1.73e-05		0.995	ACTG1,ADGRE5,ADGRL2,AFDN,APP,ARHGEF15,CAV1,CD44,CDH5,CLDN5,COL4A1,CTNNA1,CXCL8,DNM3,ESAM,FLOT1,FYN,GJA1,GPM6A,HDAC7,ICAM1,IL1B,IL6,ITGA5,ITGB2,JAM2,LAMB2,LAMC1,MAFB,MEF2C,MET,NFIA,NRN1,PDLIM5,PECAM1,PFN1,PIK3R1,PKP4,RAB13,RAMP2,RGS2,S1PR1,SHANK3,SNAI1,SPARCL1,SUN1,TIMP1,TJP1,TLR2,TNF,UCP2	51
Cellular Assembly and Organization	Assembly of cell junction	7.75e-05		0.994	ACTG1,ADGRE5,ADGRL2,AFDN,APP,ARHGEF15,CAV1,CD44,CDH5,CLDN5,COL4A1,CTNNA1,CXCL8,DNM3,DOCK4,ESAM,FLOT1,FYN,GJA1,GPM6A,HDAC7,ICAM1,IL1B,IL6,ITGA5,ITGB2,ITGB4,JAM2,LAMB2,LAMC1,MAFB,MEF2C,MET,MYC,NFIA,NRN1,OSM,PDLIM5,PECAM1,PFN1,PIK3R1,PKP4,PTPN22,RAB13,RAMP2,RGS2,S1PR1,SHANK3,SNAI1,SPARCL1,SUN1,TIMP1,TJP1,TLR2,TNF,UCP2	56
Cardiovascular Disease,Organismal Injury and Abnormalities	Size of vascular lesion	5.16e-07		0.986	BCL2,C1QA,CD163,CD4,CITED2,COL18A1,CTSS,CX3CL1,EGR1,ENTPD1,FABP4,ICAM1,IFNG,IL1B,IL1R1,IL33,LDLR,LRP5,OSMR,SCARB1,SELE,SELP,SHC1,SOCS3,SPP1,TGFBR2,TIMP1,TNFAIP3,TNFRSF1A,TNFSF10,VCAM1,VEGFA,WWTR1	33
Cancer,Hematological Disease,Immunological Disease,Organismal Injury and Abnormalities	Tumorigenesis of lymphocytes	2.3e-09		0.985	AASS,ABLIM1,ADAMTS9,ADCY4,ADGRA2,ADGRF5,ADGRL2,ADGRL4,AFAP1L1,AHNAK,AHR,AKNA,ANGPT2,ANTXR1,ANXA1,ANXA2,APBB1IP,APP,AQP1,ARHGAP15,ARHGEF15,ATF3,ATP11A,BASP1,BCAR1,BCL11B,BCL2,BIRC3,BST2,BTG1,BTNL9,C1QC,C1QTNF1,C2CD4B,C7,CALCRL,CALD1,CAV1,CAV2,CAVIN2,CCL20,CCL3,CCL4,CCL5,CCN1,CCND2,CCNH,CD151,CD163,CD2,CD200,CD247,CD28,CD34,CD36,CD3D,CD3E,CD3G,CD4,CD44,CD48,CD52,CD69,CD7,CD83,CD86,CD8A,CDKN1A,CDKN1…	372
Cancer,Organismal Injury and Abnormalities	Connective tissue tumor	9.17e-05		0.958	ACACB,ADGRE5,AFAP1L1,ALOX5AP,ANGPT2,APBB2,APLNR,ATF3,BCL11B,BCL2,BMPR2,CAV1,CCN1,CCN2,CCND2,CD163,CD34,CD36,CD37,CD44,CDKN1A,CDKN1B,COL14A1,COL15A1,COL18A1,COL4A1,COL4A2,CSF1R,CXCR4,CYTIP,DLC1,DOCK1,DOCK6,DOK2,DSE,ECE1,EGR1,EHD1,ELN,ENG,FABP4,FCGBP,FCGR3A/FCGR3B,FGF2,FILIP1,FKBP1A,FLI1,FLT1,FMNL1,FYN,GPRIN3,HMOX1,HSP90AA1,HSPG2,ID2,IFITM2,IFNG,IGFBP2,IL1B,IL3RA,IL6,INSR,IRF1,KCNN3,KDM6B,KDR,KLRB1…	144
Cancer,Organismal Injury and Abnormalities	Embryonal tumor	0.000128		0.957	A2M,AASS,ABLIM3,ACAP1,ACKR1,ACKR3,ACSL1,ACTN1,ADAMTS1,ADAMTS9,ADCY4,ADGRE5,ADGRG1,ADGRG6,ADGRL2,ADGRL4,AEBP1,AFAP1L1,AHNAK,AHR,AIF1,AKAP12,AKNA,AKR1C1/AKR1C2,ANGPT2,ANKRD44,ANTXR1,ANXA1,APBB1IP,AQP1,ARGLU1,ARHGAP15,ARHGAP29,ARHGAP31,ARHGAP4,ARHGAP45,ARHGAP9,ARL4C,ARPC1A,ASAP1,ASPH,ATP11A,ATP11C,ATP1A1,ATP8B1,BACE2,BAG3,BCAM,BCL11B,BCL2,BCL6B,BIN2,BIRC3,BLVRB,BMPR2,C1orf115,C1QB,C1QTNF9,C21orf91,C…	480
Hematological System Development and Function,Lymphoid Tissue Structure and Development,Tissue Development	Growth of lymphoid tissue	5.16e-07		0.949	APP,CCL5,CD2,CD247,CD28,CD3E,CD3G,CD4,CD44,CD86,CD8A,CDKN1A,CDKN1B,CSF3,CXCR4,EDNRB,EGR1,EGR3,ETS2,FOXC1,FYN,IFNG,IKZF1,IL10,IL1B,IL1RN,IL2RG,IL6,IL7R,KLF4,LCK,LCP2,LTB,MAPK3,MCF2L,NFE2L2,PAG1,PCGF2,RASGRP1,RBM38,SH2D3C,SOCS1,SPI1,SPP1,TGFB1,TLR2,TNF,TNFAIP3,TNFRSF1A,TNFRSF1B,VEGFA,VEGFC,ZBTB16	53
Organ Morphology,Skeletal and Muscular System Development and Function,Tissue Morphology	Quantity of muscle cells	3.3e-05		0.946	ANGPT2,APP,BCL2,C1QA,CAV2,CCL5,CDKN1A,CDKN1B,CTSS,ENG,GJA1,IFNG,IL1B,IL1R1,KLF2,LDLR,MET,MYH9,MYOF,NRP1,PIK3R1,PLAU,PPP3CA,RCAN1,S1PR1,SELENON,TGFB1,TGFBR3,THBD,TIMP3,TLR2,TNF,VEGFA	33
Infectious Diseases,Organismal Injury and Abnormalities	Systemic inflammatory response syndrome and/or sepsis	2.4e-05		0.945	A2M,ANXA1,ARID5A,ATF3,BCL11B,BCL2,BCL2A1,BIRC3,C1QB,C3AR1,C5AR1,CAV1,CCL3L3,CCL5,CD14,CD163,CD2,CD247,CD36,CD3D,CD3G,CD4,CD44,CD84,CEBPB,CXCL8,CYBB,ENPP2,ENTPD1,EPAS1,F8,FCGR1A,FCGR2A,FCGR3A/FCGR3B,FYN,GPR183,GZMA,GZMH,GZMK,HLA-DRA,ICAM1,IFI16,IFI27,IFI44L,IFITM1,IFITM3,IFNG,IL10,IL1B,IL1R1,IL1RN,IL2RB,IL6,IL6ST,IL7R,INSR,IPO11,ITGA4,ITGB2,KLRB1,LDLR,LGALS1,LGALS3,LRP1,MGLL,MS4A4A,MT2A,MYC,NEDD4,…	104
Cancer,Organismal Injury and Abnormalities	Growth of malignant tumor	5.52e-05		0.94	ABLIM1,ADGRG1,AREG,ARRB2,ATF3,BCL2,BST2,C3AR1,CAV1,CCL3,CCN1,CCN2,CD151,CD34,CD44,CDH5,CDKN1B,CSF3,CTSB,CTSS,CXCL8,CXCR4,DOCK4,DUSP1,EFNA1,EFNB2,EGR1,EGR3,EHD2,ENG,ENTPD1,EPHB4,EZR,FGF2,FHL1,FTH1,GJA1,GPX4,HES1,HMOX1,HSPG2,ICAM2,ID1,ID2,ID3,IFNG,IL10,IL1B,IL1R1,IL1RN,IL2RG,IL33,IL6,INHBB,INSR,KDR,KLF7,LAIR1,LEPR,LGALS1,LGALS3,LITAF,LRRC32,MAOA,MCAM,MCL1,MET,MSR1,MYC,NDRG1,NFE2L2,NR2F2,NR4A2,NRP1,…	110
Cell-To-Cell Signaling and Interaction	Adhesion of connective tissue cells	0.000222		0.932	ADGRA2,AKAP12,ANGPT2,ANXA2,APP,BCAR1,CCN1,CCN2,CD28,CD4,CD44,CXCR6,DLC1,EFNA1,EFNB2,EVL,FERMT2,FGF2,GPR183,ICAM1,IFNG,IL1B,IL6,ITGA5,LDLR,LRP1,MAPK3,PALMD,PLAU,PLAUR,PLEC,POSTN,RAMP2,RNASE1,RND1,SELENOW,SPP1,TGFB1,TGFBI,TGFBR3,TGM2,TNF,VCAM1,VEGFA,VEGFC	45
Cellular Growth and Proliferation,Lymphoid Tissue Structure and Development	Proliferation of lymphatic system cells	1.1e-09		0.93	A2M,AHNAK,AHR,AIF1,ANXA1,APP,ARHGDIB,BCL2,BCL2A1,BCL6B,BIRC3,BTNL9,C5AR1,CCL20,CCL3,CCL4,CCL5,CCN2,CCND2,CD14,CD151,CD2,CD247,CD28,CD320,CD36,CD37,CD3E,CD3G,CD4,CD44,CD48,CD59,CD69,CD83,CD84,CD86,CD8A,CDKN1A,CDKN1B,CEBPB,CORO1A,CRTAM,CSF1R,CSF3,CTSD,CTSZ,CXCL8,CXCR4,CYBB,CYTIP,DDIT4,DOCK8,DOK2,DUSP1,EBF1,EFNA1,EFNB2,EGR1,EGR3,EHD1,EHD4,ERG,ETS2,EZR,FABP4,FCER1G,FCGR2A,FCGR3A/FCGR3B,FGF2,FGL2,FKBP…	208
Cellular Assembly and Organization	Organization of plasma membrane	0.000175		0.923	A2M,A4GALT,ADGRL2,APP,ATP8B1,C1QA,CAV1,CAV2,CD28,CD44,CDH5,CDKN1B,CORO1A,CSF1R,CTNNA1,EFNB2,GPM6A,IL10,IL10RA,LAMB2,LIMA1,MYH9,PLEC,PLEK,RDX,RHOC,SNCG,SPARCL1,SPTBN1,TNF,TPM1,VEGFA	32
Lipid Metabolism,Molecular Transport,Small Molecule Biochemistry	Concentration of cholesterol	6.13e-08		0.923	ACACB,ADGRF5,AEBP1,AHR,APP,ARL6IP1,ATF3,ATP1A1,ATP8B1,BAG3,BCL2,CAV1,CD36,CDKN1A,CDKN1B,CTSS,CX3CL1,CYBB,DUSP1,EFNB2,EGLN3,EGR1,EHD2,EPHB4,FABP4,FABP5,FLOT1,ICAM1,IFNG,IL10,IL1B,IL1RN,IL33,IL6,INSR,IRS2,KLF2,LCK,LDLR,LEPR,LGALS3,LIMA1,LRP1,LRP5,MAF,MGLL,MSR1,NDRG1,NFE2L2,OLR1,PLAU,PLIN2,PLTP,PLVAP,PPP3CA,RAPGEF3,RCAN1,SCARB1,SERPINE1,SNRK,SPP1,TFPI,TGFB1,TGM2,TLR2,TNF,TXNIP,UACA,VCAM1,VEGFB,ZBTB16	71
Skeletal and Muscular System Development and Function	Quantity of muscle	9.52e-06		0.921	ANGPT2,APP,BCL2,C1QA,CAV2,CCL5,CDKN1A,CDKN1B,CTSS,EGR3,ENG,GJA1,IFNG,IL1B,IL1R1,KLF2,LDLR,MET,MYH9,MYOF,NECTIN2,NRP1,PIK3R1,PLAU,PPP3CA,RCAN1,S1PR1,SELENON,TGFB1,TGFBR3,THBD,TIMP3,TLR2,TNF,VEGFA	35
Cancer,Cellular Movement,Organismal Injury and Abnormalities,Tumor Morphology	Invasion of cancer cells	6.28e-05		0.904	ACKR3,ADGRE5,CD44,CD53,CSF3,CTSB,CXCR4,EZR,FERMT2,HMOX1,ID1,IL6,ITGA6,ITGB4,KLF4,LGALS1,MCAM,MDK,MET,NEDD9,NFE2L2,NRP1,PLAUR,POSTN,RBM38,RHOG,RUNX3,SOCS1,SPHK1,TGFB1,ZBTB16	31
Cardiovascular System Development and Function,Organismal Development	Formation of blood vessel	5.63e-06		0.9	ADAMTS1,APLNR,APP,C1QA,C5AR1,CCL5,CCN2,CD3E,CDH5,COL4A2,CXCR4,EFNB2,EMP1,EMP3,ENPP2,EPHB4,FABP4,FGF2,FLT1,ICAM1,IFI16,IL1B,IL33,IL6,KDR,KLF10,KLF7,LEPROTL1,LRP1,MEF2C,NR4A2,NRP1,OLR1,PDE2A,PECAM1,PIK3C2A,PLAU,PLAUR,PRDM1,RUNX1,RUNX3,SELE,SERPINE1,SPHK1,TEK,TGFB1,TGFBR2,TGFBR3,TNFSF10,TUBA4A,TUBB6,VASH1,VEGFA,VEGFB	54
Cell Cycle	Interphase of blood cells	0.000165		0.894	BCL2,CD28,CD44,CDKN1B,CYBB,IFNG,KLF4,LGALS1,MYC,PIK3R1,REL,SPI1,STING1,TGFB1,TIMP1,ZEB2	16
Organismal Injury and Abnormalities	Sclerotic lesion	1.24e-08		0.892	ADGRF5,AHR,APP,BCL2,CCL3L3,CCL5,CD163,CD36,CD44,CD59,CITED2,COL18A1,CSF1R,CTSS,CX3CL1,CXCL16,ECSCR,EGR1,ENTPD1,FABP4,FKBP1A,FLT1,HMOX1,HSPG2,ICAM1,IFNG,IL10,IL1B,IL1R1,IL33,KDR,LCK,LDLR,LRP5,MAPK3,MSR1,NFE2L2,OSMR,PECAM1,PFN1,PLAU,PLIN2,SCARB1,SELE,SELP,SERPINE1,SHC1,SOCS3,SPI1,SPP1,TGFBR2,THBD,TIMP1,TLR2,TNFAIP3,TNFRSF1A,TNFSF10,TUBA4A,VCAM1,VEGFA,WWTR1,ZFP36	62
Cardiovascular Disease,Organismal Injury and Abnormalities	Atherosclerotic lesion	4.67e-08		0.892	ADGRF5,AHR,APP,BCL2,CCL3L3,CCL5,CD163,CD36,CD44,CD59,CITED2,COL18A1,CTSS,CX3CL1,CXCL16,ECSCR,EGR1,ENTPD1,FABP4,FLT1,HMOX1,HSPG2,ICAM1,IFNG,IL10,IL1B,IL1R1,IL33,LDLR,LRP5,MAPK3,MSR1,NFE2L2,OSMR,PECAM1,PFN1,PLAU,PLIN2,SCARB1,SELE,SELP,SERPINE1,SHC1,SOCS3,SPI1,SPP1,TGFBR2,THBD,TIMP1,TLR2,TNFAIP3,TNFRSF1A,TNFSF10,VCAM1,VEGFA,WWTR1,ZFP36	57
Hematological Disease,Immunological Disease,Organismal Injury and Abnormalities	Lymphoproliferative disorder	2.22e-08		0.891	AASS,ABLIM1,ACTG1,ADAMTS9,ADCY4,ADGRA2,ADGRF5,ADGRL2,ADGRL4,AFAP1L1,AFDN,AHNAK,AHR,AKNA,ANGPT2,ANTXR1,ANXA1,ANXA2,APBB1IP,APOL3,APP,AQP1,ARHGAP15,ARHGAP4,ARHGAP45,ARHGEF15,ATF3,ATP11A,BASP1,BCAR1,BCL11B,BCL2,BIRC3,BST2,BTG1,BTNL9,C1QC,C1QTNF1,C2CD4B,C7,CALCRL,CALD1,CAV1,CAV2,CAVIN2,CCDC50,CCL20,CCL3,CCL4,CCL5,CCN1,CCND2,CCNH,CD14,CD151,CD163,CD2,CD200,CD247,CD28,CD320,CD34,CD36,CD3D,CD3E,CD3G,CD4…	414
Cellular Movement	Migration of breast cancer cell lines	3.51e-05		0.879	ACTN1,ADAM15,ADGRF5,AFDN,AHNAK,AHR,ANGPT2,ANXA1,ANXA2,ARHGDIB,ARRB2,ATF3,BAG3,BCAR1,CAV1,CCL5,CCN2,CD44,CDKN1B,CEBPB,CRK,CTNNAL1,CXCL8,CXCR4,DLC1,DLL1,DNAJB6,DUSP4,EMP1,ENG,FERMT2,FGF2,FNBP1L,FOXC1,GJA1,HSD17B12,HSP90AA1,ID1,IFNG,IL1B,IL32,IL6,ITGA6,KCNN3,KLF4,MAPK3,MATK,MCAM,MCF2L,MET,MTUS1,MYC,MYH9,NDRG1,NEDD4,NINJ1,NRP1,OSM,PCGF2,PDCD4,PDLIM1,PIK3R1,PLAU,PLAUR,PPIC,PPM1D,PXN,RASSF5,RHOC,S100A4…	93
Lipid Metabolism,Molecular Transport,Small Molecule Biochemistry	Uptake of lipid	1.56e-07		0.873	A2M,ACSL1,AHR,AKR1C1/AKR1C2,ARID5A,ARPC3,ATP11C,CAV1,CD14,CD36,CD37,CSF3,CXCL16,EHD2,FABP4,FABP5,FLOT1,IL10,IL33,IL6,INSR,KLF2,LDLR,LIMA1,LRP1,MSR1,NHERF2,OLR1,PLIN2,RAB11A,SCARB1,SLCO2A1,TGFB1,TLR2,TNF,TNFSF10,VEGFB,VEGFC	38
Cardiovascular System Development and Function,Tissue Development	Formation of endothelial tube	6.43e-06		0.871	ADAM15,ATF3,BMX,CAV1,CD44,COL18A1,COL4A2,CSF3,CX3CL1,CXCL8,F13A1,FGF2,FLT1,KDR,KLF2,MEOX2,PECAM1,PLAU,PLAUR,SELE,SERPINE1,TGFB1,TGFBR2,TNF,VEGFA	25
Cardiovascular Disease,Organismal Injury and Abnormalities	Size of atherosclerotic lesion	4.43e-06		0.865	BCL2,CD163,CITED2,COL18A1,CTSS,CX3CL1,EGR1,ENTPD1,FABP4,ICAM1,IFNG,IL1B,IL1R1,IL33,LDLR,LRP5,OSMR,SCARB1,SELE,SELP,SOCS3,SPP1,TGFBR2,TIMP1,TNFAIP3,TNFRSF1A,TNFSF10,VCAM1,VEGFA,WWTR1	30
Gastrointestinal Disease,Inflammatory Disease,Organismal Injury and Abnormalities	Inflammatory Bowel Disease	4.11e-07		0.856	ACSL1,AHR,ANXA1,APP,ARHGDIB,BCL11B,BIRC3,C1orf162,C7,CALCRL,CCL5,CCN2,CD163,CD247,CD44,CD53,CD69,CD86,CDC42BPA,CXCL8,CYBA,CYBB,CYTIP,DDIT4,DOK2,EBF1,EFNA1,EGR1,ENTPD1,FCGR2A,FCGR3A/FCGR3B,FKBP1A,FPR1,GPNMB,GPR65,HSPA6,ICAM1,IFI16,IL10,IL10RA,IL1B,IL1R1,IL1RN,IL2RG,IL33,IL3RA,IL6,ISG20,ISLR,ITGA4,KCNN3,KLF2,KLF7,LAPTM5,LDB2,LEPR,LMCD1,LRG1,LRRC32,LUCAT1,LYVE1,LYZ,MGLL,MMRN1,MPEG1,NLRP3,NNMT,OSMR,P…	110
Cellular Movement	Cell movement of tumor cell lines	3.31e-09		0.854	A2M,ACKR1,ACKR3,ACTN1,ADAM15,ADGRE5,ADGRF5,ADGRL2,AFAP1L1,AFDN,AHNAK,AHR,AIF1,AKAP12,ANGPT2,ANXA1,ANXA2,APLNR,APP,AREG,ARHGDIB,ARL4C,ARPC2,ARRB2,ASAP1,ASPH,ATF3,BAG3,BCAM,BCAR1,BMPR2,BST2,BTG1,C1QTNF1,C3AR1,C5AR1,CALD1,CAMSAP2,CAPNS1,CARD10,CAV1,CCL14,CCL20,CCL23,CCL3,CCL3L3,CCL4,CCL5,CCN1,CCN2,CCNH,CD151,CD28,CD36,CD44,CD69,CDC42EP5,CDH5,CDKN1A,CDKN1B,CEBPB,CKLF,COL18A1,CRK,CSF1R,CSF3,CTNNAL1,CT…	310
Cell-To-Cell Signaling and Interaction	Signal transduction	3.47e-07		0.853	ADCY4,ADGRE5,ADGRF5,ADGRG1,ADGRL4,AKAP12,AKR1C1/AKR1C2,AKR1C3,ANGPT2,ANXA1,APLNR,AREG,ARRB2,BCAM,BCAR1,BIRC3,BMX,C3AR1,C5AR1,CALCRL,CAV1,CCL20,CCL4,CCL5,CCN2,CD14,CD2,CD247,CD28,CD36,CD3E,CD3G,CD4,CD48,CD59,CD83,CD8A,CDC42BPB,CDC42SE2,CLEC1A,CLEC2D,CREM,CRK,CSF1R,CX3CL1,CXCL8,CXCR4,CXCR6,DDIT4,DOCK1,DOK2,DUSP1,ECE1,EDNRB,ELK3,ENTPD1,EPAS1,ERG,F2RL3,FCER1G,FCGR1A,FCGR2A,FLNB,FPR1,FPR3,FYN,GJA1,GNA…	172
Cancer,Gastrointestinal Disease,Organismal Injury and Abnormalities	Upper gastrointestinal tract tumor	6.21e-05		0.847	A2M,AASS,ABLIM1,ACACB,ACAP1,ADAM15,ADAMTS1,ADAMTS4,ADAMTS9,ADCY4,ADGRA2,ADGRE5,ADGRL2,ADGRL4,AEBP1,AFAP1L1,AFDN,AHNAK,AHR,AIF1,AKNA,AKR1C1/AKR1C2,ANGPT2,ANTXR1,ANXA1,APLNR,APP,AREG,ARL6IP1,ARRB2,ASAP1,ASPH,ATP11A,ATP8B1,BACE2,BAG3,BASP1,BCAM,BCL11B,BCL2,BCL6B,BIRC3,BMPR2,BTG1,C1QC,C7,CALD1,CAMSAP2,CARD10,CASKIN2,CAV1,CCN1,CCN2,CCND2,CCNH,CD14,CD151,CD320,CD34,CD3D,CD3G,CD4,CD44,CD48,CD59,CD7,CD83…	488
Cancer,Organismal Injury and Abnormalities	Lymphoid cancer	1.23e-08		0.847	AASS,ABLIM1,ACTG1,ADAM15,ADAMTS9,ADCY4,ADGRA2,ADGRF5,ADGRL2,ADGRL4,AFAP1L1,AFDN,AHNAK,AHR,AKNA,ANGPT2,ANTXR1,ANXA1,ANXA2,APBB1IP,APOL3,APP,AQP1,ARHGAP15,ARHGAP4,ARHGAP45,ARHGEF15,ATF3,ATP11A,BASP1,BCAR1,BCL11B,BCL2,BIRC3,BST2,BTG1,BTNL9,C1QC,C1QTNF1,C2CD4B,C7,CALCRL,CALD1,CAV1,CAV2,CAVIN2,CCDC50,CCL20,CCL3,CCL4,CCL5,CCN1,CCND2,CCNH,CD14,CD151,CD163,CD2,CD200,CD247,CD28,CD320,CD34,CD36,CD3D,CD3E,C…	416
Infectious Diseases,Organismal Injury and Abnormalities	Sepsis	8.57e-05		0.844	A2M,ANXA1,ARID5A,ATF3,BCL11B,BCL2,BCL2A1,BIRC3,C1QB,C3AR1,C5AR1,CAV1,CCL3L3,CCL5,CD14,CD163,CD2,CD247,CD36,CD3D,CD3G,CD4,CD44,CEBPB,CXCL8,CYBB,ENPP2,ENTPD1,EPAS1,F8,FCGR1A,FCGR2A,FCGR3A/FCGR3B,FYN,GPR183,GZMA,GZMH,GZMK,HLA-DRA,ICAM1,IFI16,IFI27,IFITM1,IFITM3,IFNG,IL10,IL1B,IL1R1,IL1RN,IL2RB,IL6,IL6ST,IL7R,INSR,IPO11,ITGA4,ITGB2,KLRB1,LDLR,LGALS1,LGALS3,LRP1,MGLL,MS4A4A,MT2A,MYC,NEDD4,NLRP3,P2RY10…	99
Cancer,Gastrointestinal Disease,Organismal Injury and Abnormalities	Gastrointestinal tract cancer	1.27e-05		0.843	A2M,AASS,ABLIM1,ABLIM3,ACACB,ACAP1,ACKR3,ACSL1,ACTG1,ACTN1,ADAM15,ADAMTS1,ADAMTS4,ADAMTS9,ADCY4,ADGRA2,ADGRE5,ADGRG1,ADGRG6,ADGRL2,ADGRL4,ADIRF,AEBP1,AFAP1L1,AFDN,AHNAK,AHR,AIF1,AKAP12,AKNA,AKR1C1/AKR1C2,AKR1C3,ANGPT2,ANKRD29,ANKRD44,ANTXR1,ANXA1,ANXA2,APBB1IP,APBB2,APLNR,APOBEC3G,APOL1,APOLD1,APP,AQP1,AREG,ARHGAP15,ARHGAP31,ARHGAP4,ARHGAP45,ARHGAP9,ARHGEF15,ARID5A,ARL2,ARL4C,ARL6IP1,ARPC1A,ARRB2…	828
Cellular Movement,Hematological System Development and Function,Immune Cell Trafficking,Inflammatory Response	Infiltration by neutrophils	5.32e-07		0.836	ACKR1,ALOX5AP,ANGPT2,ANXA1,ANXA2,ARHGAP15,C3AR1,C5AR1,CCL20,CCL3,CCL4,CCN2,CD14,CD36,CD44,CFD,CLEC14A,CORO1A,CSF3,CTSB,CXCL8,DDIT4,DUSP1,EPAS1,FABP4,FCER1G,FPR1,HMOX1,ICAM1,IFNG,IL10,IL1B,IL1R1,IL1RN,IL33,IL6,ITGB2,KDM6B,LDLR,LGALS1,LGALS3,MDK,MET,MSR1,MYC,NFE2L2,NLRP3,OSM,OTUD1,PDK4,PLAT,PLTP,PPM1D,PRDM1,RAC2,SELE,SELP,SERPINE1,SOCS3,SPHK1,SPINT2,SPP1,TGFBR2,THBD,TIMP1,TLR2,TNF,TNFAIP3,TNFAIP8,T…	72
Cellular Movement	Migration of tumor cell lines	1.3e-08		0.835	A2M,ACKR3,ACTN1,ADAM15,ADGRE5,ADGRF5,ADGRL2,AFAP1L1,AFDN,AHNAK,AHR,AIF1,AKAP12,ANGPT2,ANXA1,ANXA2,APLNR,APP,AREG,ARHGDIB,ARL4C,ARPC2,ARRB2,ASPH,ATF3,BAG3,BCAM,BCAR1,BMPR2,BST2,C1QTNF1,C3AR1,C5AR1,CALD1,CAMSAP2,CAPNS1,CARD10,CAV1,CCL20,CCL3,CCL4,CCL5,CCN1,CCN2,CCNH,CD151,CD36,CD44,CDC42EP5,CDH5,CDKN1A,CDKN1B,CEBPB,CKLF,COL18A1,CRK,CSF1R,CSF3,CTNNAL1,CTSB,CTSH,CTSZ,CX3CL1,CXCL8,CXCR4,CYBA,CYBB,CYTO…	280
Cancer,Hematological Disease,Organismal Injury and Abnormalities	Hematologic cancer	1.07e-07		0.831	AASS,ABLIM1,ACKR1,ACSL1,ACTG1,ADAMTS9,ADCY4,ADGRA2,ADGRF5,ADGRL2,ADGRL4,AFAP1L1,AFDN,AHNAK,AHR,AIF1,AKNA,ANGPT2,ANTXR1,ANXA1,ANXA2,APBB1IP,APLNR,APOBEC3G,APOL3,APP,AQP1,ARHGAP15,ARHGAP4,ARHGAP45,ARHGAP9,ARHGEF15,ARL6IP1,ATF3,ATP11A,ATP8B1,BASP1,BCAR1,BCL11B,BCL2,BCL2A1,BIRC3,BST2,BTG1,BTNL9,C1QC,C1QTNF1,C2CD4B,C7,CALCRL,CALD1,CAV1,CAV2,CAVIN2,CCDC50,CCL20,CCL3,CCL4,CCL5,CCN1,CCND2,CCNH,CCNL1,CD14…	493
Cell-To-Cell Signaling and Interaction	Communication of cells	4.15e-08		0.823	ADCY4,ADGRE5,ADGRF5,ADGRG1,ADGRL4,AKAP12,AKR1C1/AKR1C2,AKR1C3,ANGPT2,ANXA1,APLNR,APP,AREG,ARRB2,BCAM,BCAR1,BIRC3,BMX,C1QTNF1,C3AR1,C5AR1,CALCRL,CAV1,CCDC50,CCL20,CCL4,CCL5,CCN2,CD14,CD2,CD247,CD28,CD36,CD3E,CD3G,CD4,CD48,CD59,CD83,CD8A,CDC42BPB,CDC42SE2,CLEC1A,CLEC2D,CLEC7A,CREM,CRK,CSF1R,CSF3,CX3CL1,CXCL8,CXCR4,CXCR6,DDIT4,DOCK1,DOK2,DUSP1,ECE1,EDNRB,ELK3,ENG,ENTPD1,EPAS1,ERG,F2RL3,FCER1G,FCGR1A…	205
Cancer,Organismal Injury and Abnormalities	Lymphohematopoietic neoplasia	5.46e-08		0.818	AASS,ABLIM1,ACKR1,ACSL1,ACTG1,ADAM15,ADAMTS9,ADCY4,ADGRA2,ADGRF5,ADGRL2,ADGRL4,AFAP1L1,AFDN,AHNAK,AHR,AIF1,AKNA,ANGPT2,ANTXR1,ANXA1,ANXA2,APBB1IP,APLNR,APOBEC3G,APOL3,APP,AQP1,ARHGAP15,ARHGAP4,ARHGAP45,ARHGAP9,ARHGEF15,ARL6IP1,ATF3,ATP11A,ATP8B1,BASP1,BCAR1,BCL11B,BCL2,BCL2A1,BIRC3,BMPR2,BST2,BTG1,BTNL9,C1QC,C1QTNF1,C2CD4B,C7,CALCRL,CALD1,CAV1,CAV2,CAVIN2,CCDC50,CCL20,CCL3,CCL4,CCL5,CCN1,CCND2,CC…	505
Cell Death and Survival,Organismal Injury and Abnormalities	Apoptosis of epithelial cells	3.4e-08		0.809	AHR,ANXA2,APP,ARRB2,ATF3,BCL2,BCL2A1,BIRC3,CAV1,CCL4,CD151,CD36,CDC37,CDKN1A,CDKN1B,CEBPB,CTNNA1,CTSB,CTSS,CXCL8,CXCR4,CYGB,EFNB2,EGR1,ENG,FGF2,GSN,HMOX1,ID1,ID2,IFNG,IL10,IL1B,IL6,IL6ST,IQGAP2,IRF1,ITGA6,KLF10,LAMA4,LDLR,LGALS3,LRRC32,MAOA,MAP1LC3B,MCL1,MEIS2,MET,MYC,NDRG1,NFE2L2,NLRP3,OSM,PLAT,PLAU,PLAUR,PMAIP1,PRF1,RAB11A,RASGRP1,RCAN1,REL,RUNX3,S1PR1,SERPINE1,SHC1,SOCS1,SOCS3,SPHK1,SPTBN1,STK…	84
Cardiovascular System Development and Function,Cellular Development,Cellular Function and Maintenance,Cellular Growth and Proliferation,Organismal Development,Tissue Development	Endothelial cell development	4.99e-11		0.807	ADAM15,ADAMTS1,ANGPT2,ANXA2,APP,BMPR2,CALCRL,CAV1,CAV2,CAVIN2,CCN1,CD151,CD34,CD36,CD44,CDH5,CDKN1A,CDKN1B,COL18A1,COL4A2,CTSB,CXCL8,CXCR4,CYBA,CYBB,DAAM1,EDNRB,EFNA1,EFNB2,EGFL7,EGR1,EGR3,ENG,ENPP2,EPHB4,EVL,FABP4,FGF2,FLI1,FLT1,GJA1,HEG1,HMOX1,HSPG2,ID1,IFNG,IL10,IL1B,IL1RN,IL33,IL6,ITGA4,KDM6B,KDR,KLF2,LGALS1,LGALS3,LRG1,MCAM,MDK,MEF2C,MEOX2,MET,MGP,MYC,MYOF,NHERF2,NOTCH4,NR2F2,NR4A2,NRARP,NRP…	113
Cancer,Gastrointestinal Disease,Organismal Injury and Abnormalities	Intestinal cancer	0.000179		0.805	A2M,AASS,ABLIM1,ABLIM3,ACACB,ACAP1,ACKR3,ACSL1,ACTG1,ACTN1,ADAM15,ADAMTS1,ADAMTS4,ADAMTS9,ADCY4,ADGRA2,ADGRE5,ADGRG1,ADGRG6,ADGRL2,ADGRL4,ADIRF,AEBP1,AFAP1L1,AFDN,AHNAK,AHR,AIF1,AKAP12,AKNA,AKR1C1/AKR1C2,AKR1C3,ANGPT2,ANKRD29,ANKRD44,ANTXR1,ANXA1,ANXA2,APBB1IP,APBB2,APLNR,APOBEC3G,APOL1,APOLD1,APP,AQP1,AREG,ARHGAP15,ARHGAP31,ARHGAP4,ARHGAP45,ARHGAP9,ARHGEF15,ARID5A,ARL2,ARL4C,ARPC1A,ARRB2,ASAP1,A…	771
Cellular Development,Cellular Growth and Proliferation	Proliferation of blood cells	1.81e-11		0.801	A2M,AHNAK,AHR,AIF1,ANXA1,ARHGDIB,BCL2,BCL2A1,BCL6B,BIRC3,BST2,BTG1,BTNL9,C3AR1,C5AR1,CCL20,CCL23,CCL3,CCL3L3,CCL4,CCL5,CCN2,CCND2,CD14,CD151,CD163,CD2,CD247,CD28,CD320,CD34,CD36,CD37,CD3E,CD3G,CD4,CD44,CD48,CD59,CD69,CD83,CD84,CD86,CD8A,CDKN1A,CDKN1B,CEBPB,CORO1A,CRTAM,CSF1R,CSF3,CTSD,CTSZ,CX3CL1,CXCL16,CXCL8,CXCR4,CYBB,CYTIP,DDIT4,DLL1,DOCK8,DOK2,DUSP1,EBF1,EFNA1,EFNB2,EGR1,EGR3,EHD1,EHD4,EPAS1,…	232
Immunological Disease,Inflammatory Disease,Organismal Injury and Abnormalities	Atopic disease	3.16e-06		0.798	AHNAK,AHR,ANXA1,BCL11B,BCL2,CAPG,CCL20,CCL23,CCL5,CD2,CD44,CNN3,CTSS,CXCL8,CXCR4,DUSP1,DUSP2,FABP4,FABP5,FCER1G,FCGBP,FKBP1A,FLOT1,FYN,GPR65,GSN,HLA-DRA,HLA-DRB1,HNMT,IFI27,IL10,IL1B,IL1RN,IL2RB,IL2RG,IL33,IL3RA,IL6,ITGA6,LAMA5,LEPR,LGALS1,LGMN,MRC1,MYH9,MYL9,NLRP3,NR4A2,OSM,OSMR,PDE4B,PDK4,PLAUR,PPP3CA,PRF1,S1PR1,SELENOK,SELP,SOCS2,SOCS3,SPI1,SPNS2,SYNE2,TIMP1,TLR2,TNF,TNFAIP3,TNFSF10,TPM1,TPM3,…	74
Developmental Disorder,Hereditary Disorder,Organismal Injury and Abnormalities	Familial congenital malformation	0.000126		0.795	A2M,A4GALT,ABLIM1,ACSL1,ACTG1,ACTN1,ADAMTS1,ADAMTS4,ADGRG1,ADGRG6,AEBP1,AHNAK,AHR,AKR1C1/AKR1C2,ANGPT2,ANTXR1,ANXA1,APP,ARHGAP29,ARHGAP31,ARHGDIB,ASPH,BACE2,BAG3,BCL11B,BCL2,BIRC3,BMPR2,CALD1,CAV1,CAV2,CAVIN1,CCL20,CCL5,CCN2,CCND2,CCNH,CD151,CD2,CD52,CD96,CDKN1A,CDKN1B,CHST11,CITED2,COL14A1,COL18A1,COL4A1,CSF1R,CSGALNACT1,CST7,CTSB,CYGB,DLL1,DOCK6,DSE,DSTN,DYNC2I1,EBF3,ECE1,EDNRB,EFNA1,EGR1,ELN,E…	206
Cancer,Gastrointestinal Disease,Organismal Injury and Abnormalities	Malignant neoplasm of large intestine	0.000178		0.795	A2M,AASS,ABLIM1,ABLIM3,ACACB,ACAP1,ACKR3,ACSL1,ACTG1,ACTN1,ADAM15,ADAMTS1,ADAMTS4,ADAMTS9,ADCY4,ADGRA2,ADGRE5,ADGRG1,ADGRG6,ADGRL2,ADGRL4,ADIRF,AEBP1,AFAP1L1,AFDN,AHNAK,AHR,AIF1,AKAP12,AKNA,AKR1C1/AKR1C2,AKR1C3,ANGPT2,ANKRD29,ANKRD44,ANTXR1,ANXA1,ANXA2,APBB1IP,APBB2,APLNR,APOBEC3G,APOL1,APOLD1,APP,AQP1,AREG,ARHGAP15,ARHGAP31,ARHGAP4,ARHGAP45,ARHGAP9,ARHGEF15,ARID5A,ARL2,ARL4C,ARPC1A,ARRB2,ASAP1,A…	770
Cellular Movement	Migration of cells	1.73e-25		0.793	A2M,ACKR1,ACKR3,ACTG1,ACTN1,ADAM15,ADAMTS1,ADGRA2,ADGRE5,ADGRF5,ADGRG1,ADGRG6,ADGRL2,AFAP1L1,AFDN,AHNAK,AHR,AIF1,AKAP12,ALOX5AP,ANGPT2,ANXA1,ANXA2,APBB1IP,APBB2,APLNR,APP,AQP1,AREG,ARHGAP15,ARHGAP31,ARHGAP4,ARHGDIB,ARL4C,ARPC2,ARRB2,ASAP1,ASPH,ATF3,BAG3,BCAM,BCAR1,BCL11B,BCL2,BMPR2,BMX,BST2,C1QTNF1,C3AR1,C5AR1,CALCRL,CALD1,CAMSAP2,CAPG,CAPNS1,CARD10,CAV1,CAVIN2,CCL14,CCL20,CCL23,CCL3,CCL3L3,CCL4,…	510
Cellular Movement	Invasion of breast cancer cell lines	3.7e-05		0.786	ADAM15,ADAMTS1,AFDN,AHNAK,AHR,APP,ASAP1,BAG3,CAV1,CCN1,CCN2,CCNH,CD44,CDC42BPB,CDKN1A,CDKN1B,CEBPB,CTSB,CTSS,CXCL8,CXCR4,DLL1,DNAJB6,DSG2,DUSP4,EMP1,EPHB4,EZR,FERMT3,FGF2,FNBP1L,FOXC1,GJA1,HSP90AA1,ID1,ID2,IFITM3,IL1B,IL32,IL6,IRS2,ITGA5,ITGB4,KDM6B,KLF4,KLF6,LCK,LIMA1,LRP1,MATK,MCAM,MECOM,MET,MRTFB,MYC,NCKAP1,NEDD4,NUCB1,PCGF2,PDCD4,PDLIM1,PIK3R1,PLAU,PLAUR,PODXL,PPIC,PPM1D,PPP2R5C,PRMT1,PTTG1IP…	95
Protein Synthesis	Quantity of interleukin	7.14e-07		0.781	ARHGDIB,ARID5A,ARRB2,C3AR1,C5AR1,CAV1,CD14,CD28,CD44,CEBPB,CLEC7A,CXCL16,DUSP1,ENPP2,ICOS,IFI16,IFNG,IL10,IL10RA,IL1B,IL1R1,IL1RN,IL6,IL6ST,IRF1,ITGB2,LDLR,NFE2L2,NLRP3,OLR1,PRF1,SCARB1,SELE,SELP,SERPINE1,SPP1,STING1,STX11,THBD,TLR2,TNF,TNFRSF1A,VSIG4	43
Lipid Metabolism,Molecular Transport,Small Molecule Biochemistry	Uptake of fatty acid	0.000102		0.781	ACSL1,AHR,ARID5A,CAV1,CD36,CD37,EHD2,FABP5,IL33,IL6,INSR,OLR1,PLIN2,SCARB1,SLCO2A1,TGFB1,TNF,VEGFB,VEGFC	19
Cancer,Organismal Injury and Abnormalities	Neoplasia of tumor cell lines	3.82e-09		0.781	ABLIM1,ACSL1,ADAMTS1,ADAMTS9,ADGRF5,AFAP1L1,ANGPT2,ANXA1,AREG,ASAP1,ATF3,BCAR1,BCL6B,BMX,CALD1,CAMSAP2,CAV1,CCN1,CCN2,CD151,CD44,CD59,CDC42EP5,CDKN1A,CDKN1B,COL18A1,COL4A1,COL4A2,CRIP1,CRIP2,CSF3,CTSB,CXCL8,CXCR4,CXCR6,CYBA,CYBB,CYTOR,DDX21,DLC1,DLL1,DNAJB4,DUSP2,EFNB2,EGFL7,EGR1,ENPP2,ENTPD1,EPAS1,ERG,EZR,FABP4,FABP5,FERMT2,FGF2,FLOT1,FMNL1,FNBP1L,FOXC1,FPR1,FTH1,FYN,FZD6,GJA1,GPX4,GSN,HDAC7,HMO…	165
Cancer,Gastrointestinal Disease,Organismal Injury and Abnormalities	Colorectal cancer	2.31e-07		0.781	A2M,AASS,ACACB,ACAP1,ACKR3,ACSL1,ACTG1,ACTN1,ADAMTS1,ADAMTS4,ADAMTS9,ADGRA2,ADGRE5,ADGRG1,ADGRG6,ADGRL2,ADGRL4,ADIRF,AEBP1,AFAP1L1,AFDN,AHNAK,AHR,AIF1,AKAP12,AKR1C1/AKR1C2,AKR1C3,ANGPT2,ANTXR1,ANXA1,ANXA2,APBB1IP,APOBEC3G,AQP1,AREG,ARHGAP15,ARHGAP31,ARHGAP4,ARHGAP45,ARHGEF15,ARL2,ARL4C,ARPC1A,ARRB2,ASPH,ATF3,ATP11A,ATP11C,ATP8B1,BACE2,BCAM,BCAR1,BCL11B,BCL2,BMPR2,BMX,BST2,C1orf115,C1orf162,C1QA,C…	536
Cancer,Hematological Disease,Immunological Disease,Organismal Injury and Abnormalities	Non-Hodgkin lymphoma	3.41e-08		0.775	AASS,ABLIM1,ADAMTS9,ADGRF5,AHNAK,AHR,AKNA,ANGPT2,ANTXR1,ANXA1,ANXA2,APBB1IP,APP,AQP1,ARHGAP15,ARHGEF15,ATF3,BASP1,BCL11B,BCL2,BIRC3,BTG1,C1QTNF1,C7,CALCRL,CALD1,CAV1,CAV2,CAVIN2,CCL20,CCL5,CCN1,CCND2,CD151,CD163,CD2,CD200,CD247,CD28,CD34,CD36,CD3D,CD3E,CD3G,CD4,CD44,CD48,CD52,CD69,CD7,CD83,CD86,CD8A,CDKN1A,CDKN1B,CEBPB,CELF2,COL15A1,COL18A1,COL4A1,COL4A2,CPXM2,CREM,CSF1R,CTSH,CXCL8,CXCR4,CXCR6,CY…	256
Cancer,Hematological Disease,Immunological Disease,Organismal Injury and Abnormalities	Neoplasia of leukocytes	8.31e-09		0.771	AASS,ABLIM1,ACTG1,ADAMTS9,ADCY4,ADGRA2,ADGRF5,ADGRL2,ADGRL4,AFAP1L1,AHNAK,AHR,AKNA,ANGPT2,ANTXR1,ANXA1,ANXA2,APBB1IP,APP,AQP1,ARHGAP15,ARHGAP4,ARHGEF15,ATF3,ATP11A,BASP1,BCAR1,BCL11B,BCL2,BIRC3,BST2,BTG1,BTNL9,C1QC,C1QTNF1,C2CD4B,C7,CALCRL,CALD1,CAV1,CAV2,CAVIN2,CCDC50,CCL20,CCL3,CCL4,CCL5,CCN1,CCND2,CCNH,CD14,CD151,CD163,CD2,CD200,CD247,CD28,CD320,CD34,CD36,CD3D,CD3E,CD3G,CD4,CD44,CD48,CD52,CD69…	399
Infectious Diseases,Organismal Injury and Abnormalities	Quantity of virus	2.55e-05		0.758	ANXA2,BCL2,CCL3L3,CD200,CD4,CD8A,CDKN1B,ICAM1,ICOS,IFNG,IL10,IL6,ITGB2,PLAU,PRF1,TAP1,THBD,TNF,TNFRSF1A,TNFRSF1B,TNFSF10,TYROBP	22
Cardiovascular System Development and Function,Embryonic Development,Organ Development,Organismal Development,Tissue Development	Cardiogenesis	8.01e-10		0.749	ACKR3,ACTG1,ADAMTS9,ADGRL2,ANXA1,APLNR,BCAR1,BMPR2,CALCRL,CAPNS1,CCL3L3,CCL5,CCN1,CCND2,CDKN1A,CDKN1B,CITED2,CRIP1,CRK,CSF3,CXCR4,CYBB,DAAM1,DLC1,DLL1,DNAJB6,DUSP1,ECE1,EFNA1,ELN,EMP1,EMP2,EMP3,ENG,EPHB4,FGF2,FHL1,FKBP1A,FLT1,FOXC1,GJA1,GNA13,HEG1,HES1,HMOX1,HSPG2,ICAM1,ID1,ID2,ID3,IFI16,IL1B,IL6,INSR,ITGA4,KDR,KLF10,KLF4,KLF7,LEPROTL1,LIMS2,LRP1,MARCKSL1,MECOM,MEF2C,MET,MRTFB,MYC,MYH11,NPR1,NR2F…	119
Cardiovascular System Development and Function,Organismal Development,Tissue Development	Development of endothelial tissue	6.49e-11		0.748	ADAM15,ADAMTS1,ANGPT2,ANXA2,APP,BMPR2,CALCRL,CAV1,CAV2,CAVIN2,CCN1,CD151,CD34,CD36,CD44,CDH5,CDKN1A,CDKN1B,COL18A1,COL4A2,CTSB,CXCL8,CXCR4,CYBA,CYBB,DAAM1,EDNRB,EFNA1,EFNB2,EGFL7,EGR1,EGR3,ENG,ENPP2,EPHB4,EVL,FABP4,FGF2,FLI1,FLT1,GJA1,HEG1,HMOX1,HSPG2,ID1,IFNG,IL10,IL1B,IL1RN,IL33,IL6,ITGA4,KDM6B,KDR,KLF2,LGALS1,LGALS3,LRG1,MCAM,MDK,MEF2C,MEOX2,MET,MGP,MYC,MYOF,NHERF2,NOTCH4,NR2F2,NR4A2,NRARP,NRP…	115
Cancer,Gastrointestinal Disease,Hepatic System Disease,Organismal Injury and Abnormalities	Hepatocellular carcinoma	1.7e-05		0.746	ACSL1,ACTG1,ADAMTS1,ADAMTS9,ADGRG1,AHNAK,AIF1,AKNA,AKR1C1/AKR1C2,AKR1C3,ANXA1,ANXA2,AREG,ARL2,ARRB2,ASAP1,ASPH,ATP1A1,BCL2,C7,CCL20,CCN1,CCN2,CD163,CD247,CD4,CD44,CDA,CDKN1A,CDKN1B,CLEC2D,COL15A1,COL4A1,COL4A2,CRIP1,CSF1R,CTNNA1,CTSB,CTSD,CXCL8,CYB5A,CYBB,CYTOR,DAAM1,DIPK1B,DLC1,DSE,EDNRB,EGR1,EHD2,ELL2,ENG,ENPP2,F8,FABP5,FGF2,FILIP1,FKBP1A,FLT1,FNIP2,FRY,FTH1,FTL,GARRE1,GPM6A,GPRIN3,GSN,HSP90AA1…	208
Cancer,Organismal Injury and Abnormalities	Non rhabdoid tumor	1.71e-09		0.718	AASS,ABLIM1,ACACB,ACKR1,ACKR3,ACSL1,ACTG1,ADAM15,ADAMTS1,ADAMTS9,ADCY4,ADGRA2,ADGRE5,ADGRF5,ADGRG6,ADGRL2,ADGRL4,AEBP1,AFAP1L1,AFDN,AHNAK,AHR,AIF1,AKAP12,AKNA,ALOX5AP,ANGPT2,ANTXR1,ANXA1,ANXA2,APBB1IP,APBB2,APLNR,APOBEC3G,APOL3,APOLD1,APP,AQP1,ARHGAP15,ARHGAP29,ARHGAP4,ARHGAP45,ARHGAP9,ARHGEF15,ARL6IP1,ASPH,ATF3,ATP11A,ATP11C,ATP1A1,ATP8B1,BACE2,BASP1,BCAR1,BCL11B,BCL2,BCL2A1,BIRC3,BMPR2,BMX,BST2…	662
Organismal Development	Mass of organism	5.8e-07		0.707	ACACB,ADAMTS1,APP,ARL6IP1,ARRB2,ATP8B1,CAV1,CD200,CD36,CDKN1A,CDKN1B,COL18A1,CXCR4,DSE,DUSP1,EGLN3,ENPP2,FABP4,FLNB,ICA1,ID1,IFITM3,IFNG,IGFBP4,IKZF1,IL10,IL1B,IL1R1,IL1RN,IL33,IL6,INSR,IRS2,ITGB2,KDM6B,KLF4,LAMB2,LDLR,LEPR,LGALS3,LRP1,LRP5,MAOA,MECOM,MSR1,MXD1,MYC,MYOF,NFE2L2,NPR1,OSM,OSMR,PNP,PON2,RAMP3,RAPGEF3,SAT1,SELE,SERPINE1,SHANK3,SOCS1,SOCS2,SOCS3,TLR2,TNF,TNFRSF1A,TNFRSF1B,TSC22D3,UCP2,…	71
Embryonic Development,Organ Development,Organismal Development,Tissue Development	Development of sensory organ	0.000104		0.704	APP,AQP1,AREG,BCL2,C1QB,CD247,CDH5,CDKN1A,CDKN1B,CHCHD10,COL18A1,CRK,CXCL8,DLL1,EBF1,EBF3,ECE1,EFNA1,EGR1,FGF2,FOXC1,FRZB,FYN,FZD4,FZD6,GPM6A,HES1,HIF3A,HLA-E,HSPG2,ID1,ID3,IFI16,IL1R1,IL6,INHBB,ITGA4,ITGA6,KDM6B,KDR,KLF2,LAMB2,LCK,LGALS3,LRP5,LYVE1,MAF,MAFB,MAPK3,MEIS2,MET,MRTFB,MYC,NES,NR4A3,NRP1,PIK3R1,RBPJ,SEMA6A,SERPINE1,SHANK3,SHROOM4,SOX17,SPI1,SPTBN1,THBD,TM4SF1,TNF,VCAM1,VEGFA,VEGFC,WARS1	72
Embryonic Development,Nervous System Development and Function,Organismal Development	Development of central nervous system	1.21e-05		0.696	AASS,ADAMTS4,ADGRA2,ADGRG1,AFDN,APBB2,APP,BCL2,CCND2,CD3E,CD93,CDKN1B,CITED2,COL4A1,CREM,CRK,CRTAC1,CSF1R,CX3CL1,CXCR4,DDIT4,DLC1,DLL1,EBF3,EFNA1,ENG,ENPP2,ENTPD1,EZR,FGF2,FOXC1,FYN,FZD6,HES1,HSPG2,ID2,IFNG,IKZF1,IL1B,IL33,IL6,IL6ST,IRS2,ITGA6,KDM6B,KLF9,LAMB2,LAMC1,LHX6,LRP5,MAOA,MAPK3,MARCKSL1,MBP,MDK,MECOM,MEOX2,MET,MID1,MMRN2,MRTFB,MYC,NCKAP1,NDRG1,NFIA,NFIB,NR2F2,NR4A2,NR4A3,OSM,OSMR,PHACTR1…	108
Cellular Assembly and Organization,Organismal Development,Tissue Development	Fibrogenesis	7.72e-06		0.69	A2M,ACTG1,ACTN1,ADGRF5,AIF1,APP,ARHGEF15,ARL2,ARPC2,ARRB2,BCAR1,BMX,C3AR1,CALD1,CAMSAP2,CAV1,CCN2,CD14,CD44,CDC42BPB,CDC42EP5,CDH5,CDKN1A,CDKN1B,COL18A1,CORO1A,CRK,CSF3,CTSB,CXCL8,CYRIB,DAAM1,DLC1,DNM3,DSTN,ELN,EPAS1,ESAM,EVL,FAM107A,FCGR2A,FERMT2,FGF2,FHL1,FYN,GNA13,GNG2,GPR65,GSN,HCLS1,HDGFL3,ICAM1,IFNG,IL1B,IL6,KANK3,KDR,KLF2,LMCD1,LRP1,MARCKSL1,MBP,MCF2L,MEF2C,MET,MYH9,NCKAP1,NPR1,PDCD4,PDLIM…	117
Cancer,Cellular Development,Cellular Growth and Proliferation,Organismal Injury and Abnormalities,Tumor Morphology	Proliferation of tumor cells	0.000112		0.69	ANGPT2,ANXA1,ANXA2,AREG,ATF3,BCL2,BMPR2,CAV1,CCL3,CCN1,CD151,CD34,CD44,CDH5,CDKN1A,CDKN1B,CREM,CSF1R,CSF3,CTSB,CTSS,CTSZ,CXCL8,CXCR4,DOCK4,DUSP1,EFNA1,EGR1,EZR,FGF2,FHL1,GJA1,HES1,HMOX1,HSPG2,ID1,ID2,ID3,IFNG,IGFBP2,IKZF1,IL10,IL1B,IL1R1,IL1RN,IL32,IL6,IL6ST,INHBB,INSR,KDR,LAIR1,LEPR,LGALS1,LGALS3,LITAF,MCAM,MET,MYC,NDRG1,NEDD9,NR2F2,NR4A2,NRP1,OLR1,OSM,PFKFB3,PLAT,PLAU,PLAUR,PPM1D,PRDM1,PXN,RBPJ…	101
Cancer,Organismal Injury and Abnormalities	Thoracic neoplasm	2.1e-06		0.679	AASS,ACKR1,ACKR3,ACSL1,ACTN1,ADAM15,ADAMTS1,ADCY4,ADGRE5,ADGRG6,ADGRL2,ADGRL4,AEBP1,AFDN,AHNAK,AHR,AIF1,AKAP12,ANGPT2,ANTXR1,ANXA1,ANXA2,APBB1IP,APBB2,APLNR,AQP1,AREG,ARGLU1,ARHGAP15,ARHGAP29,ARHGAP9,ARHGEF15,ARL4C,ARL6IP1,ARRB2,ASPH,ATF3,ATP11A,ATP11C,ATP1A1,BACE2,BASP1,BCAR1,BCL2,BCL6B,BIN2,BMPR2,BMX,BTNL9,C1orf162,C1QA,C3AR1,C5AR1,C7,CALD1,CAMSAP2,CAPG,CARD10,CAV1,CAVIN1,CAVIN2,CCDC50,CCL3,CCL…	468
Cellular Movement	Cell movement	1.8e-22		0.658	A2M,ACKR1,ACKR3,ACTG1,ACTN1,ADAM15,ADAMTS1,ADGRA2,ADGRE5,ADGRF5,ADGRG1,ADGRG6,ADGRL2,AFAP1L1,AFDN,AHNAK,AHR,AIF1,AKAP12,ALOX5AP,ANGPT2,ANTXR1,ANXA1,ANXA2,APBB1IP,APBB2,APLNR,APP,AQP1,AREG,ARHGAP15,ARHGAP31,ARHGAP4,ARHGDIB,ARL4C,ARPC2,ARPC3,ARRB2,ASAP1,ASPH,ATF3,BAG3,BCAM,BCAR1,BCL11B,BCL2,BIN2,BMPR2,BMX,BST2,BTG1,C1QTNF1,C3AR1,C5AR1,CALCRL,CALD1,CAMSAP2,CAPG,CAPNS1,CARD10,CAV1,CAV2,CAVIN2,CCL14,C…	526
Cellular Movement,Hematological System Development and Function,Immune Cell Trafficking	Cellular infiltration by granulocytes	2.15e-07		0.652	ACKR1,ALOX5AP,ANGPT2,ANXA1,ANXA2,AREG,ARHGAP15,ARRB2,C3AR1,C5AR1,CCL20,CCL3,CCL4,CCL5,CCN2,CD14,CD2,CD36,CD44,CD48,CFD,CLEC14A,CORO1A,CSF3,CTSB,CXCL8,DDIT4,DUSP1,EPAS1,FABP4,FCER1G,FPR1,HMOX1,ICAM1,ICOS,ID1,IFNG,IL10,IL1B,IL1R1,IL1RN,IL33,IL6,ITGB2,KDM6B,LDLR,LGALS1,LGALS3,MDK,MET,MSR1,MYC,NFE2L2,NLRP3,OSM,OTUD1,PDK4,PLAT,PLTP,PPM1D,PRDM1,RAC2,RUNX3,SELE,SELP,SERPINE1,SOCS3,SPHK1,SPI1,SPINT2,SPP1…	82
Digestive System Development and Function,Embryonic Development,Organismal Development	Development of digestive system	1.68e-05		0.645	AHR,ANTXR1,ASPH,ATF3,BCL11B,BCL2,CCND2,CD14,CD34,CEBPB,CITED2,CLDN5,CSF1R,CSGALNACT1,CTSS,ECE1,EDNRB,ERG,FOXC1,GJA1,HES1,HLX,HYAL2,ID2,IFNG,IL1R1,IL6,IL6ST,INSR,IRS2,ITGA5,ITGA6,KLF6,LAMA5,LAMB1,LGALS3,LHX6,LRRC32,LTB,MEF2C,MEOX2,MET,MRTFB,NES,NRP1,OSM,PDCD4,PLAU,POSTN,PRDM1,PTPN12,RUNX1,SNAI1,SOCS1,SOCS3,SOX17,SPTBN1,TGFB1,TGFBR2,TGFBR3,TIPARP,TMOD3,TMT1A,TNFRSF1A,VCAM1,VEGFA,VEGFC,VWF	68
Cellular Movement	Migration of vascular cells	1.53e-12		0.617	ACKR3,ADAM15,ADAMTS1,AIF1,ALOX5AP,ANGPT2,ANXA1,ANXA2,ARRB2,ATF3,BMPR2,CALCRL,CAV1,CAVIN2,CCL5,CCN1,CCN2,CD151,CD36,CD44,CDH5,CDKN1B,CKLF,COL18A1,CRIP2,CRK,CSF3,CXCL8,CYTOR,DLC1,ECSCR,EFNA1,EFNB2,EGR1,EGR3,ELN,ENG,FGF2,FHL1,FLNB,FLT1,FOXC1,FZD4,HLX,HMOX1,ID1,ID3,IFNG,IGFBP2,IGFBP4,IL1B,IL33,IL6,ITGA4,ITGB4,KDR,KLF2,KLF4,LGALS1,MDK,MEOX2,MYH9,NFE2L2,NOSTRIN,NR4A2,NRP1,PDE2A,PIK3C2A,PLAU,PLAUR,PLPP3…	99
Cell Death and Survival,Organismal Injury and Abnormalities	Apoptosis of endothelial cells	4.3e-05		0.617	ADAM15,ADAMTS1,ANGPT2,APP,ATF3,BCL2,BCL2A1,BIRC3,BMPR2,CAV1,CD36,CDH5,CDKN1A,COL18A1,COL4A2,CSF3,CXCL8,CXCR4,CYTOR,DUSP4,ENG,EPAS1,FGF2,FLT1,HMOX1,ID1,IFNG,IL1B,KDR,KLF4,LGALS1,LRP1,LRP5,MAPK3,MCAM,MCL1,MEOX2,MYC,NFE2L2,NLRP3,NOTCH4,NR4A3,OLR1,PECAM1,PFKFB3,PLAT,PMAIP1,RBPJ,RDX,RGS5,SERPINE1,SOCS1,SPP1,TEK,TGFB1,TNF,TNFAIP3,TNFRSF1A,TNFSF10,UCP2,VEGFA,VEGFB	62
Hematological System Development and Function,Lymphoid Tissue Structure and Development,Organ Development,Tissue Development	Growth of lymphoid organ	9.38e-06		0.615	APP,CCL5,CD2,CD247,CD28,CD3E,CD3G,CD4,CD44,CD86,CD8A,CDKN1A,CDKN1B,EGR1,EGR3,ETS2,FYN,IFNG,IKZF1,IL10,IL1B,IL1RN,IL2RG,IL6,IL7R,KLF4,LCK,LCP2,LTB,MAPK3,MCF2L,NFE2L2,PAG1,PCGF2,RASGRP1,RBM38,SOCS1,SPI1,SPP1,TGFB1,TLR2,TNF,TNFAIP3,TNFRSF1A,TNFRSF1B,VEGFA,ZBTB16	47
Cancer,Organismal Injury and Abnormalities	Melanoma	3.61e-05		0.611	A2M,A4GALT,AASS,ABLIM3,ACACB,ACAP1,ACKR1,ACKR3,ACTG1,ACTN1,ADAM15,ADAMTS1,ADAMTS4,ADAMTS9,ADCY4,ADGRE5,ADGRF5,ADGRG1,ADGRG6,ADGRL2,ADGRL4,AEBP1,AFAP1L1,AFDN,AHNAK,AHR,AIF1,AKAP12,AKNA,AKR1C1/AKR1C2,AKR1C3,ANKRD29,ANKRD44,ANTXR1,ANXA1,ANXA2,APBB1IP,APBB2,APLNR,APOL1,APOL3,APP,AREG,ARHGAP15,ARHGAP29,ARHGAP31,ARHGAP4,ARHGAP45,ARHGAP9,ARHGDIB,ARHGEF15,ARID5A,ARPC2,ARRB2,ASAP1,ASPH,ATF3,ATP11A,ATP11C,…	684
Cancer,Organismal Injury and Abnormalities	Lymphohematopoietic cancer	4.81e-08		0.61	AASS,ABLIM1,ACKR1,ACSL1,ACTG1,ADAM15,ADAMTS9,ADCY4,ADGRA2,ADGRF5,ADGRL2,ADGRL4,AFAP1L1,AFDN,AHNAK,AHR,AIF1,AKNA,ANGPT2,ANTXR1,ANXA1,ANXA2,APBB1IP,APLNR,APOBEC3G,APOL3,APP,AQP1,ARHGAP15,ARHGAP4,ARHGAP45,ARHGAP9,ARHGEF15,ARL6IP1,ATF3,ATP11A,ATP8B1,BASP1,BCAR1,BCL11B,BCL2,BCL2A1,BIRC3,BST2,BTG1,BTNL9,C1QC,C1QTNF1,C2CD4B,C7,CALCRL,CALD1,CAV1,CAV2,CAVIN2,CCDC50,CCL20,CCL3,CCL4,CCL5,CCN1,CCND2,CCNH,CCN…	497
Cellular Assembly and Organization,Organismal Development,Tissue Development	Formation of filaments	2.4e-05		0.603	A2M,ACTG1,ACTN1,ADGRF5,AIF1,APP,ARHGEF15,ARL2,ARPC2,ARRB2,BCAR1,BMX,C3AR1,CALD1,CAMSAP2,CAV1,CCN2,CD44,CDC42BPB,CDC42EP5,CDH5,CDKN1A,CDKN1B,COL18A1,CORO1A,CRK,CSF3,CTSB,CXCL8,CYRIB,DAAM1,DLC1,DNM3,DSTN,ELN,ESAM,EVL,FAM107A,FCGR2A,FERMT2,FGF2,FHL1,FYN,GNA13,GNG2,GPR65,GSN,HCLS1,HDGFL3,ICAM1,IL1B,KANK3,KDR,KLF2,LMCD1,LRP1,MBP,MCF2L,MET,MYH9,NCKAP1,NPR1,PDLIM1,PECAM1,PFN1,PHACTR1,PIK3R1,PLAT,PLAUR,P…	104
Cellular Movement	Cell movement of breast cancer cell lines	0.000141		0.601	ACTN1,ADAM15,ADGRF5,AFDN,AHNAK,AHR,ANGPT2,ANXA1,ANXA2,ARHGDIB,ARRB2,ATF3,BAG3,BCAR1,CAV1,CCL5,CCN2,CD151,CD44,CDKN1B,CEBPB,CRK,CTNNAL1,CXCL8,CXCR4,DAAM1,DLC1,DLL1,DNAJB6,DUSP4,EMP1,ENG,EVL,FERMT2,FGF2,FNBP1L,FOXC1,GJA1,HSD17B12,HSP90AA1,ID1,IFNG,IL1B,IL32,IL6,ITGA6,KCNN3,KLF4,LCK,LIMA1,MAPK3,MATK,MCAM,MCF2L,MET,MTUS1,MYC,MYH9,NDRG1,NEDD4,NINJ1,NRP1,OSM,PCGF2,PDCD4,PDLIM1,PFN1,PIK3R1,PLAU,PLAUR,PP…	101
Cellular Development,Cellular Growth and Proliferation	Proliferation of myeloid cells	1.56e-05		0.596	BTG1,C3AR1,CCL20,CCND2,CD163,CDKN1A,CDKN1B,CSF1R,CSF3,CX3CL1,CXCL16,DUSP1,ERG,FCER1G,FGF2,FLI1,HCST,HMOX1,IFNG,IKZF1,IL10,IL1B,IL1R1,IL1RN,IL33,IL6,IL6ST,KLF4,LDLR,LGALS3,MAFB,MAPK3,MECOM,MET,MYC,MYH9,NR4A3,PIK3R1,PRDM1,PTPRC,RAC2,RBPJ,RCAN1,RUNX1,SERPINE1,SLC29A1,SNAI1,SOCS1,SOCS3,SPI1,SPP1,STING1,TGFB1,TLR2,TNF,TYROBP,ZBTB16	57
Cardiovascular System Development and Function,Cell-To-Cell Signaling and Interaction	Adhesion of endothelial cells	1.86e-09		0.592	ADAM15,ADGRE5,ANGPT2,ANXA1,C1QA,CCL3,CCL4,CCL5,CCN1,CD151,CD34,CD36,CD37,CD44,COL18A1,CX3CL1,CXCL8,CXCR4,DLL1,EFNB2,EGFL7,EGR3,ELN,ENG,ERG,FERMT2,FERMT3,FLT1,ICAM1,ICAM2,ICOS,IFNG,IL10,IL1B,ITGA4,ITGA6,ITGB2,JAML,KDR,LGALS3,MCAM,MET,OLR1,PECAM1,PHACTR1,PIK3R1,PLAUR,PLPP3,PTPN12,RCAN1,SELE,SELP,SHC1,SPP1,SULF2,TCIM,TGFB1,TGFBI,TGFBR2,THBD,TMSB10/TMSB4X,TNF,VCAM1,VEGFA,VEGFC,WWTR1	66
Cardiovascular System Development and Function,Hematological System Development and Function	Pressure of heart ventricle	0.000213		0.592	BMPR2,CD28,CREM,ELN,FGF2,IL10,IL6,MAOA,PDLIM5,PLAU,PLAUR,PLN,STK4,TIMP1,TIMP3,TNF,TNFSF10,VEGFA	18
Cardiovascular Disease,Organismal Injury and Abnormalities	Formation of vascular lesion	1.18e-08		0.592	AHR,ANGPT2,APP,CCL3L3,CCL5,CCN2,CD44,CD59,CTSS,CXCL16,ELN,HMOX1,HSPG2,ICAM1,IFNG,IL1RN,IL33,IL6,KLF2,KLF4,LAMC1,LDLR,LRP1,MGP,MRTFB,MSR1,MYC,NFE2L2,NR4A3,PECAM1,PFN1,RCAN1,RUNX1,SCARB1,SELE,SELP,SERPINE1,SHC1,SPP1,THBD,TIMP1,TLR2,TNFRSF1A,VCAM1,VEGFA,ZFP36	46
Cardiovascular Disease,Organismal Injury and Abnormalities	Disorder of coronary artery	3.64e-05		0.577	AHR,ALOX5AP,ANGPT2,ANKRD29,ARHGAP9,CD14,CD163,CD36,DOCK4,DOCK9,EDNRB,FAM107B,FGD5,FKBP1A,FLT1,GFOD1,GJA1,ICAM1,IL1B,IL1R1,IL1RN,IL6,INSR,ITGB2,KDR,KLF2,LDLR,LRP1,MCF2L,MECOM,NNMT,NPR1,PDE4B,PDE7A,PHACTR1,PRCP,PTGER4,PTPRM,RCSD1,RGS1,S1PR1,SCARB1,SELE,SELP,SERPINE1,SLC29A1,TGFB1,TLR2,TNF,TUBA4A,VCAM1,VEGFA	52
Cancer,Organismal Injury and Abnormalities,Respiratory Disease	Respiratory system tumor	1.04e-06		0.562	AASS,ABLIM3,ACKR1,ACKR3,ACSL1,ACTN1,ADAM15,ADAMTS1,ADCY4,ADGRE5,ADGRG6,ADGRL2,ADGRL4,AEBP1,AFDN,AHNAK,AHR,AIF1,AKAP12,AKR1C3,ANGPT2,ANTXR1,ANXA1,ANXA2,APBB1IP,APBB2,APLNR,AQP1,AREG,ARGLU1,ARHGAP15,ARHGAP29,ARHGAP31,ARHGAP9,ARHGEF15,ARL4C,ARL6IP1,ARRB2,ASPH,ATF3,ATP11A,ATP11C,ATP1A1,BACE2,BASP1,BCAR1,BCL2,BCL6B,BIN2,BMPR2,BMX,BTNL9,C1orf162,C1QA,C3AR1,C5AR1,C7,CALD1,CAMSAP2,CAPG,CARD10,CAV1,CAVIN1…	490
Cancer,Organismal Injury and Abnormalities,Respiratory Disease	Lung tumor	3.67e-06		0.562	AASS,ACKR1,ACKR3,ACSL1,ACTN1,ADAM15,ADAMTS1,ADCY4,ADGRE5,ADGRG6,ADGRL2,ADGRL4,AEBP1,AFDN,AHNAK,AHR,AIF1,AKAP12,ANGPT2,ANTXR1,ANXA1,ANXA2,APBB1IP,APBB2,APLNR,AQP1,AREG,ARGLU1,ARHGAP15,ARHGAP29,ARHGAP9,ARHGEF15,ARL4C,ARL6IP1,ARRB2,ASPH,ATF3,ATP11A,ATP11C,ATP1A1,BACE2,BASP1,BCAR1,BCL2,BCL6B,BIN2,BMPR2,BMX,BTNL9,C1orf162,C1QA,C3AR1,C5AR1,C7,CALD1,CAMSAP2,CAPG,CARD10,CAV1,CAVIN1,CAVIN2,CCDC50,CCL3,CCL…	464
Cancer,Organismal Injury and Abnormalities	Size of tumor	8.17e-07		0.561	ADGRE5,ANXA1,AREG,ARL4C,BCL2,CAV1,CCND2,CD151,CDKN1A,CDKN1B,COL18A1,CTSB,CTSZ,CXCR4,EGR1,ENG,ETS2,FERMT2,FGF2,FLT1,GNA13,HIPK3,ID1,IFNG,IGFBP2,IL10,IL33,IL6,IL6ST,IPO11,IQGAP2,IRF9,ISLR,KDR,KLF6,LGALS1,LRP5,LRRC32,MAF,MAOA,MEOX2,MET,MYC,NFE2L2,NLRP3,NRP1,PLCB1,POSTN,PRMT1,RAB11A,RASAL2,RASGRP1,SERPINE1,SMAD1,SNHG7,SPP1,SPTBN1,STING1,SULF2,TGFBR2,TGM2,TIMP1,TM4SF1,TNFAIP8,TNFSF10,VEGFA,VEGFC	67
Cellular Movement,Hematological System Development and Function,Hematopoiesis	Mobilization of hematopoietic progenitor cells	2.63e-05		0.542	CALCRL,CCL20,CCL3,CSF3,CXCL8,CXCR4,GJA1,PFN1,ROBO4,RUNX3,S1PR1,SELE,VCAM1,VEGFA	14
Cardiovascular System Development and Function,Cellular Development,Cellular Growth and Proliferation,Organ Development,Organismal Development,Skeletal and Muscular System Development and Function,Tissue Development	Proliferation of vascular smooth muscle cells	5.39e-06		0.54	AHR,AIF1,ALOX5AP,ANGPT2,BMPR2,C1QTNF9,CALCRL,CCN1,CDKN1A,CDKN1B,CKLF,CXCL8,EFNB2,EGR1,FGF2,FHL1,GJA1,HMOX1,ID3,IGFBP2,IGFBP4,IL10,IL1B,IL6,INSR,IRF1,KDM6B,KLF4,LMCD1,MYC,NFE2L2,NR4A3,PLAUR,POSTN,SCARB1,SERPINE1,SOCS1,SOCS3,SPP1,SYNE2,TFPI,TGFB1,TLR2,TNF,TNFRSF1A,TNFRSF1B,TNFSF10,TNFSF9	48
Organismal Injury and Abnormalities	Angiogenesis of lesion	2.76e-08		0.536	ADAMTS1,ADGRG1,ANXA2,BAG3,BCL2,CCN1,CD36,CD44,CDH5,COL18A1,COL4A1,CSF3,CTSB,CTSS,FBLN2,FERMT3,FGF2,FLT1,IFNG,IL1B,IL1RN,ITGA4,KDR,KLF6,LGALS1,LRP1,MAP3K6,MET,MYC,NDRG1,NRP1,PIK3C2A,PXN,S1PR1,SEMA6A,SERPINE1,SNAI1,SPP1,TEK,TGFB1,TGFBI,TGFBR2,TGM2,THBD,TIMP1,TIMP3,TJP1,TNF,TNFRSF1A,VASH1,VEGFA,VEGFB,VEGFC	53
Lipid Metabolism,Molecular Transport,Small Molecule Biochemistry	Quantity of steroid	1.31e-05		0.522	ACACB,ADGRF5,AEBP1,AHR,ANGPT2,APP,ARL6IP1,ATF3,ATP1A1,ATP8B1,BAG3,BCL2,CAV1,CD36,CD4,CDH5,CDKN1A,CDKN1B,CEBPB,CTSS,CX3CL1,CYBB,DUSP1,EDNRB,EFNB2,EGLN3,EGR1,EHD2,EPHB4,FABP4,FABP5,FLOT1,HMOX1,ICAM1,IFNG,IL10,IL1B,IL1R1,IL1RN,IL33,IL6,INSR,IRS2,KLF2,LCK,LDLR,LEPR,LGALS3,LIMA1,LRP1,LRP5,MAF,MGLL,MRC1,MSR1,NDRG1,NFE2L2,NLRP3,NPR1,NR2F2,OLR1,PIK3R1,PLAT,PLAU,PLIN2,PLTP,PLVAP,PPP3CA,RAPGEF3,RCAN1,SCARB…	89
Cancer,Organismal Injury and Abnormalities	Hematological or lymphatic system tumor	8.81e-09		0.521	AASS,ABLIM1,ACKR1,ACSL1,ACTG1,ADAM15,ADAMTS9,ADCY4,ADGRA2,ADGRF5,ADGRG6,ADGRL2,ADGRL4,AFAP1L1,AFDN,AHNAK,AHR,AIF1,AKNA,ANGPT2,ANTXR1,ANXA1,ANXA2,APBB1IP,APLNR,APOBEC3G,APOL3,APP,AQP1,ARHGAP15,ARHGAP4,ARHGAP45,ARHGAP9,ARHGEF15,ARL6IP1,ATF3,ATP11A,ATP8B1,BASP1,BCAR1,BCL11B,BCL2,BCL2A1,BIRC3,BMPR2,BST2,BTG1,BTNL9,C1QC,C1QTNF1,C2CD4B,C7,CALCRL,CALD1,CAV1,CAV2,CAVIN2,CCDC50,CCL20,CCL3,CCL4,CCL5,CCN1,C…	513
Cell Death and Survival,Organismal Injury and Abnormalities	Cell death of endothelial cells	3.19e-06		0.519	ADAM15,ADAMTS1,ANGPT2,APP,ATF3,BCL2,BCL2A1,BIRC3,BMPR2,CAV1,CD36,CDH5,CDKN1A,COL18A1,COL4A2,CSF3,CXCL8,CXCR4,CYTOR,DUSP4,ENG,EPAS1,FGF2,FLOT1,FLT1,HMOX1,ID1,IFNG,IL1B,IL32,IL6,KDR,KLF2,KLF4,LGALS1,LRP1,LRP5,MAPK3,MCAM,MCL1,MEOX2,MYC,NFE2L2,NLRP3,NOTCH4,NR4A3,OLR1,PECAM1,PFKFB3,PLAT,PMAIP1,RBPJ,RDX,RGS5,SEMA6A,SERPINE1,SOCS1,SPP1,STING1,TEK,TGFB1,THBD,TNF,TNFAIP3,TNFRSF1A,TNFRSF1B,TNFSF10,UCP2,VEG…	70
Hematological System Development and Function,Tissue Morphology	Quantity of granulocytes	1.48e-05		0.516	ADGRE5,AHR,ANXA1,ARHGDIB,BAG3,BCL6B,C1QA,C3AR1,C5AR1,CCL3L3,CD34,CD36,CD8A,CDKN1A,CLEC7A,CSF3,CXCL8,CYBB,DOK2,DUSP1,EPAS1,FCGR2A,FLI1,FPR1,GJA1,GSN,ICAM1,ID1,IFNG,IKZF1,IL10,IL1B,IL1R1,IL2RB,IL2RG,IL33,IL6,IL6ST,ITGB2,LAIR1,LDLR,LGALS1,LGALS3,MAF,MCL1,MDK,MXD1,MYC,NLRP3,NPR1,OSM,PDE4B,PLSCR1,PPM1D,PRF1,RAC2,RASSF5,REL,RGS5,RUNX1,SELE,SELP,SERPINE1,SOCS3,SPI1,SPP1,STING1,STK4,STX11,TCF4,TCIM,TGFB1…	85
Inflammatory Disease,Inflammatory Response,Organismal Injury and Abnormalities,Skeletal and Muscular Disorders	Inflammation of muscle	3.53e-05		0.514	ACKR3,ANXA1,ARID5A,BMPR2,BST2,C1QA,C1QB,C3AR1,CALD1,CAV2,CCL4,CCL5,CDKN1A,CEBPB,CELF2,CNN3,COL4A1,COL4A2,DUSP1,EGR1,ENG,FCER1G,FCGR1A,FCGR2A,FCGR3A/FCGR3B,FKBP1A,FPR3,HMOX1,ICOS,IFI16,IFI27,IFI44L,IFITM1,IFNG,IGFBP4,IL10,IL1B,IL1R1,IL2RB,IL2RG,IRF9,ISG20,KCNN3,LGMN,MDK,MS4A4A,MYC,NKG7,PLSCR1,PPP3CA,RNASE6,RUNX3,S1PR1,SERPINH1,SOCS1,TAP1,TGFB1,TGFBI,TGFBR2,TGFBR3,TLR2,TMSB10/TMSB4X,TNF,TNFSF10	64
Cardiovascular Disease,Organismal Injury and Abnormalities	Atherosclerosis	3.34e-13		0.511	ADGRF5,AHR,ALOX5AP,ANKRD29,APP,BCL2,BIRC3,CAV1,CCL3L3,CCL5,CD14,CD163,CD36,CD44,CD52,CD59,CDKN1A,CITED2,COL18A1,CTSS,CX3CL1,CXCL16,CXCR6,DOCK4,DOCK9,ECSCR,EDNRB,EGR1,ELN,ENTPD1,F13A1,FABP4,FABP5,FAM107B,FERMT2,FGD5,FKBP1A,FLT1,GFOD1,GJA1,HCST,HMOX1,HSPG2,ICAM1,IFNG,IL10,IL1B,IL1R1,IL33,IL6,INSR,ITGB2,KDR,KLF2,KLF4,KLF6,LDLR,LGALS3,LMCD1,LRP1,LRP5,MAFB,MAPK3,MCF2L,MECOM,MSR1,NFE2L2,NNMT,NPR1,OLR1,…	115
Cardiovascular Disease,Organismal Injury and Abnormalities	Arteriosclerosis	1.85e-13		0.51	ADGRF5,AHR,ALOX5AP,ANKRD29,APP,BCL2,BIRC3,CAV1,CCL3L3,CCL5,CD14,CD163,CD36,CD44,CD52,CD59,CDKN1A,CITED2,COL18A1,CTSS,CX3CL1,CXCL16,CXCR6,DOCK4,DOCK9,ECSCR,EDNRB,EGR1,ELN,ENTPD1,F13A1,FABP4,FABP5,FAM107B,FERMT2,FGD5,FKBP1A,FLT1,GFOD1,GJA1,HCST,HMOX1,HSPG2,ICAM1,IFNG,IL10,IL1B,IL1R1,IL33,IL6,INSR,ITGB2,KDR,KLF2,KLF4,KLF6,LDLR,LGALS3,LMCD1,LRP1,LRP5,MAFB,MAPK3,MCF2L,MECOM,MGP,MSR1,NFE2L2,NNMT,NPR1,O…	116
Cancer,Organismal Injury and Abnormalities	Primary tumor	6.03e-05		0.492	ADCY4,ADGRA2,AFAP1L1,ANGPT2,ATF3,BCL2,C2CD4B,CALD1,CCN1,CD247,CD3D,CD3E,CD3G,CD44,CELF2,CLEC3B,COL4A1,CSF1R,CXCL8,DOCK1,DOK2,EDNRB,EFNB2,EGFL7,EMCN,FABP4,FAM167B,FCGR3A/FCGR3B,FKBP1A,FLT1,HSP90AA1,ICOS,ID2,IFI27,IL2RB,IL2RG,IL3RA,IL6,INSR,KDR,KLF4,KLF6,LAMB2,LCK,LDLR,LGALS1,LGALS3,MET,MGLL,MMRN2,MYC,MYH11,OSMR,PDLIM5,PLAU,PLAUR,PLEC,POSTN,PPP3CA,PRDM1,PTGER4,PTPRK,REL,S100A10,SERPINE1,SNAI1,SOCS1…	80
Cell-mediated Immune Response,Cellular Movement,Hematological System Development and Function,Immune Cell Trafficking	Cell movement of helper T lymphocytes	1.86e-05		0.488	ANGPT2,CAV1,CCL3L3,CCL4,CCL5,CD44,CX3CL1,CXCL8,ICAM1,IFNG,IL10,ITGA4,LGALS1,MCAM,RGS16,S1PR1,SELE,SELP,STING1,TNF	20
Cellular Movement,Hematological System Development and Function,Immune Cell Trafficking	Cellular infiltration by inflammatory leukocytes	0.000129		0.484	AHR,C1QTNF1,CCL20,CD69,CDKN1A,CYBB,FABP5,FGL2,ICAM1,IL10,IL1B,IL1R1,IL33,IL6,ITGB4,KDR,LAPTM5,MSR1,NLRP3,OSM,PDK4,RGCC,SELENOK,TNF,TNFRSF1A,TNFRSF1B	26
Embryonic Development,Hematological System Development and Function,Lymphoid Tissue Structure and Development,Organ Development,Organismal Development,Tissue Development	Organogenesis of lymphoid tissue	2.84e-05		0.481	AHR,ANGPT2,BMPR2,CLEC14A,EDNRB,EFNB2,FGF2,FLT1,FOXC1,HEG1,ITGA4,KDR,LTB,LYVE1,S1PR1,SOX18,TEK,TGFBI,TIE1,VASH1,VCAM1,VEGFA,VEGFC	23
Cardiovascular System Development and Function,Embryonic Development,Hematological System Development and Function,Lymphoid Tissue Structure and Development,Organ Development,Organismal Development,Tissue Development	Lymphangiogenesis	5.86e-05		0.481	AHR,ANGPT2,BMPR2,CLEC14A,EDNRB,EFNB2,FGF2,FLT1,FOXC1,HEG1,ITGA4,KDR,LYVE1,S1PR1,SOX18,TEK,TGFBI,TIE1,VASH1,VCAM1,VEGFA,VEGFC	22
Cell-To-Cell Signaling and Interaction,Hematological System Development and Function,Inflammatory Response	Binding of blood platelets	3.49e-05		0.474	ADGRG1,APP,ARRB2,CD36,CD84,CX3CL1,CYBB,ENTPD1,F2RL3,F8,FCER1G,FERMT3,FYB1,FYN,HSPG2,ICAM1,LCP2,LGALS3,PECAM1,PIK3R1,PPIF,SELP,SERPINH1,TLR2,TNF,VWF,WIPF1	27
Organismal Injury and Abnormalities	Size of lesion	2.76e-12		0.47	ADGRE5,ANXA1,APP,AREG,ARL4C,BCL2,C1QA,C1QTNF1,C1QTNF9,CAV1,CCND2,CD151,CD163,CD4,CD44,CDKN1A,CDKN1B,CITED2,COL18A1,CSF3,CTSB,CTSS,CTSZ,CX3CL1,CXCL16,CXCR4,ECSCR,EGR1,ENG,ENTPD1,ETS2,FABP4,FCER1G,FERMT2,FGF2,FLT1,GJA1,GNA13,GSN,HIPK3,HMOX1,ICAM1,ID1,IFNG,IGFBP2,IL10,IL1B,IL1R1,IL1RN,IL33,IL6,IL6ST,IPO11,IQGAP2,IRF1,IRF9,ISLR,KDR,KLF6,LDLR,LGALS1,LGALS3,LIMS2,LRP5,LRRC32,MAF,MAOA,MDK,MEF2C,MEOX2,ME…	125
Nutritional Disease,Organismal Injury and Abnormalities	Weight gain	6.48e-05		0.456	AHR,BCAM,C1QTNF1,C5AR1,CAV1,CD36,CDKN1A,CDKN1B,DNAJB4,EPAS1,FLNB,GPRC5B,ICAM1,ID1,IFNG,IL10,IL1B,IL1R1,IL1RN,IL6,KLF6,LDLR,LEPR,LGALS3,LGMN,MAPK3,MDK,MGLL,MGP,MYH11,NFE2L2,PFKFB3,PIK3R1,PTGER4,RAPGEF3,RNASE1,RUNX1,SAT1,SELENON,SLC25A25,SOCS3,STC1,TGM2,TLR2,TNF,TPO,TSPAN7,UCP2,VEGFA,ZFP36	50
Cardiovascular System Development and Function,Cell-To-Cell Signaling and Interaction	Interaction of endothelial cells	1.06e-10		0.452	ACKR1,ADAM15,ADGRE5,ANGPT2,ANXA1,ANXA2,APP,C1QA,CCL3,CCL4,CCL5,CCN1,CD151,CD34,CD36,CD37,CD44,CD86,CDH5,COL18A1,CX3CL1,CXCL8,CXCR4,DLL1,EFNB2,EGFL7,EGR3,ELN,ENG,ERG,FERMT2,FERMT3,FGF2,FLT1,ICAM1,ICAM2,ICOS,IFNG,IL10,IL1B,IL6,ITGA4,ITGA6,ITGB2,JAML,KDR,LEPR,LGALS3,MCAM,MET,NRP1,OLR1,PECAM1,PHACTR1,PIK3R1,PLAUR,PLPP3,PTPN12,RCAN1,S100A10,S1PR1,SELE,SELP,SERPINE1,SHC1,SLC7A5,SPP1,SULF2,TCIM,TGFB1,TG…	81
Cellular Development,Cellular Growth and Proliferation,Hematological System Development and Function,Lymphoid Tissue Structure and Development	Proliferation of immune cells	2.19e-09		0.446	A2M,AHNAK,AHR,AIF1,ANXA1,ARHGDIB,BCL2,BCL2A1,BCL6B,BIRC3,BST2,BTG1,BTNL9,C3AR1,C5AR1,CCL4,CCL5,CCN2,CCND2,CD14,CD151,CD2,CD247,CD28,CD320,CD36,CD37,CD3E,CD3G,CD4,CD44,CD48,CD59,CD69,CD83,CD84,CD86,CD8A,CDKN1A,CDKN1B,CEBPB,CORO1A,CRTAM,CSF1R,CSF3,CTSD,CTSZ,CX3CL1,CXCL16,CXCL8,CXCR4,CYBB,CYTIP,DDIT4,DOCK8,DOK2,DUSP1,EBF1,EFNA1,EFNB2,EGR1,EGR3,EHD1,EHD4,ETS2,EZR,FABP4,FCER1G,FCGR2A,FCGR3A/FCGR3B,FGL…	211
Cancer,Organismal Injury and Abnormalities	Advanced malignant solid tumor	4.05e-09		0.438	ACKR3,ADAM15,ADAMTS1,ADGRA2,ADIRF,AFAP1L1,AKAP12,AKR1C1/AKR1C2,AKR1C3,ANGPT2,ANXA1,ANXA2,ARL4C,ATF3,ATP8B1,BCL2,BMPR2,BTG1,C5AR1,CALCOCO2,CALD1,CAPG,CAV1,CCL5,CCN1,CCN2,CCND2,CD151,CD200,CD36,CD44,CD48,CDKN1B,COL15A1,COL18A1,COL4A1,COL4A2,CSF1R,CSF3,CST7,CTNNAL1,CTSB,CTSZ,CXCL8,CXCR4,DLC1,DNAJB6,DSG2,DUSP4,EDNRB,EFNA1,EFNB2,EGFL7,EMP1,ENG,ENPP2,EPAS1,FCGR1A,FCGR2A,FCGR3A/FCGR3B,FERMT2,FGF2,FKBP1A…	167
Cell-To-Cell Signaling and Interaction	Interaction of tumor cells	0.000192		0.434	ADAM15,CAV1,CD14,CD44,CXCL8,ICAM1,ITGA4,ITGB2,JAML,MCAM,PLAUR,SELE,SELENOW,SELP,TGFBI,VCAM1,VWF	17
Cellular Movement,Hematological System Development and Function,Immune Cell Trafficking,Inflammatory Response	Cell movement of neutrophils	7.6e-09		0.426	ACKR1,ADAM15,ALOX5AP,ANGPT2,ANXA1,ANXA2,APP,ARHGAP15,BMPR2,C3AR1,C5AR1,CAPG,CCL20,CCL23,CCL3,CCL3L3,CCL4,CCL5,CCN2,CD14,CD151,CD28,CD36,CD37,CD44,CD69,CFD,CKLF,CLEC14A,CORO1A,CSF3,CTSB,CX3CL1,CXCL8,CYBB,DDIT4,DUSP1,ENG,EPAS1,FABP4,FCER1G,FCGR2A,FERMT3,FLOT1,FPR1,GNA13,GPR65,GSN,HMOX1,ICAM1,IFNG,IL10,IL1B,IL1R1,IL1RN,IL33,IL6,IL6ST,ITGA4,ITGA6,ITGB2,JAML,KDM6B,LDLR,LGALS1,LGALS3,LSP1,MDK,MET,MSR1,…	112
Cell Death and Survival,Organismal Injury and Abnormalities	Necrosis of epithelial tissue	1.57e-06		0.426	ADAM15,ADAMTS1,AHR,ANGPT2,ANXA2,APOL1,APP,ARRB2,ATF3,BCL2,BCL2A1,BIRC3,BMPR2,CAV1,CCL4,CCN1,CCN2,CD151,CD36,CD44,CDC37,CDH5,CDKN1A,CDKN1B,CEBPB,CITED2,COL18A1,COL4A2,CSF3,CTNNA1,CTSB,CTSS,CXCL8,CXCR4,CYGB,CYTOR,DUSP4,EFNB2,EGR1,EMP1,EMP2,EMP3,ENG,EPAS1,FGF2,FGL2,FLOT1,FLT1,FYN,GPR34,GPX4,GSN,HMOX1,ICAM1,ID1,ID2,IFNG,IL10,IL1B,IL1RN,IL32,IL33,IL6,IL6ST,IQGAP2,IRF1,ITGA5,ITGA6,ITGB4,KDR,KLF10,KLF2,…	152
Cellular Movement,Hematological System Development and Function,Immune Cell Trafficking	Transmigration of mononuclear leukocytes	6.89e-07		0.41	ACKR3,APP,BMPR2,CAV1,CCL3,CCL3L3,CCL4,CCL5,CD28,CD44,CD86,COL4A1,CTSS,CXCL8,CXCR4,EFNB2,ENG,ENPP2,FABP5,HSP90AA1,ICAM1,IFNG,ITGA4,ITGB2,LDLR,MCAM,MYH9,NOTCH4,PECAM1,PTPRB,RAC2,STING1,TGFB1,TGM2,TIMP3,TNF,TNFRSF1A,VCAM1	38
Digestive System Development and Function,Hepatic System Development and Function,Organ Development	Response of liver	1.58e-05		0.409	ACKR1,AHNAK,AKAP12,ANGPT2,BIRC3,CCL20,CCL3,CCL3L3,CCL4,CCL5,CCN1,CD14,CD44,CD48,CXCL8,CYBA,EGR1,EMP1,F2RL3,FABP4,FCGR1A,FCGR2A,FCGR3A/FCGR3B,FKBP1A,FLT1,HMOX1,ICAM1,IFNG,IL10,IL10RA,IL1B,IL1R1,IL1RN,IL2RB,IL2RG,IL3RA,IL6,IL6ST,IL7R,INSR,ITGB2,KLRB1,LAPTM5,LCP2,LDLR,LGALS1,LGALS3,LTB,MCTP1,MET,METRNL,NFE2L1,NFE2L2,NINJ1,NLRP3,PDE4B,PDE7A,PECAM1,PIK3R1,PLAU,PLAUR,PPP3CA,PRDM1,PRF1,PTPRC,RAC2,S100A4…	90
Cellular Growth and Proliferation	Proliferation of vascular cells	1.05e-11		0.403	ADAM15,AHR,AIF1,ALOX5AP,ANGPT2,BMPR2,C1QTNF9,CALCRL,CAV1,CAVIN2,CCN1,CD44,CDKN1A,CDKN1B,CKLF,COL18A1,CXCL8,CYBB,DAAM1,EDNRB,EFNB2,EGR1,EGR3,ENG,EVL,FABP4,FGF2,FHL1,FLI1,FLT1,FZD4,GJA1,HMOX1,ID3,IFNG,IGFBP2,IGFBP4,IL10,IL1B,IL1RN,IL33,IL6,INSR,IRF1,ITGA4,KDM6B,KDR,KLF2,KLF4,LGALS1,LMCD1,MDK,MEF2C,MYC,MYOF,NFE2L2,NHERF2,NR4A2,NR4A3,NRARP,NRP1,OSM,PDCL3,PDE2A,PECAM1,PLAU,PLAUR,POSTN,PROS1,RCAN1,RGS5…	94
Cellular Development,Cellular Growth and Proliferation,Organ Development,Skeletal and Muscular System Development and Function,Tissue Development	Proliferation of smooth muscle cells	6.13e-08		0.389	AHR,AIF1,ALOX5AP,ANGPT2,BMPR2,C1QTNF9,C3AR1,CALCRL,CAV1,CCL3,CCL5,CCN1,CDKN1A,CDKN1B,CKLF,CX3CL1,CXCL16,CXCL8,CYBA,EFNB2,EGR1,ELN,FGF2,FHL1,GJA1,HDAC7,HMOX1,ID2,ID3,IFNG,IGFBP2,IGFBP4,IL10,IL1B,IL1RN,IL6,IL6ST,INSR,IRF1,KDM6B,KLF4,LMCD1,LRP1,MAPK3,MYC,NFE2L2,NPR1,NR4A2,NR4A3,OSM,PIK3R1,PLAT,PLAU,PLAUR,POSTN,RBPJ,S1PR1,SCARB1,SERPINE1,SHC1,SOCS1,SOCS3,SPP1,SYNE2,TFPI,TGFB1,TGFBR2,TGM2,THBD,TLR2,TN…	77
Inflammatory Disease,Inflammatory Response,Organismal Injury and Abnormalities,Renal and Urological Disease	Glomerulonephritis	0.000217		0.388	APOL1,BCL2,C1QA,C5AR1,CCL3L3,CCL4,CCL5,CD2,CD247,CD28,CD86,CDKN1A,CEBPB,CLEC14A,CXCL16,EDNRB,F8,FCGR1A,FCGR2A,FCGR3A/FCGR3B,FKBP1A,FYN,HMOX1,ICAM1,ICOS,IFNG,IL10,IL1RN,IL2RB,IL2RG,IL33,IL6,IRF1,ISG20,ITGA4,LAMB2,MYH9,NFE2L2,PDE4B,PDE7A,PDLIM1,PPP3CA,PTPRC,RASSF5,S100A10,SCARF1,SELE,SELP,SERPINE1,SH2D2A,SOCS1,SOX18,SPHK1,SPP1,TCF4,TGFB1,TNF,TNFAIP3,TNFRSF1A,VCAM1,VEGFA,WIPF1	62
Cardiovascular System Development and Function	Vascularization	1.86e-13		0.383	A2M,ADAM15,ADAMTS1,AHR,AIF1,ALOX5AP,ANGPT2,ANXA2,ARHGEF15,BCL2,BIN2,C1QB,C1QC,C3AR1,C5AR1,CAV1,CCN1,CCN2,CD200,CD28,CD37,CD44,CDH5,CFI,COL18A1,COL4A1,COL4A2,CORO1A,CSF3,CTSS,CXCR4,CYBA,CYBB,ECSCR,EFNA1,EFNB2,ELN,ENG,EPAS1,EVI2A,FCER1G,FGD5,FGF2,FLT1,FYB1,GJA1,GLIPR1,HSPG2,ICAM1,ID1,ID3,IFNG,IL10,IL1B,IL1RN,IL6,INSR,ITGA4,ITGA5,ITGB2,JCAD,KDR,LAMA4,LAMC1,LCK,LGALS1,LGALS3,LIMD2,LRP5,MDK,MMRN2,MPEG…	107
Infectious Diseases,Organismal Injury and Abnormalities	Parasitic Infection	1.07e-05		0.38	ACKR1,AHNAK,ANXA1,BCL2A1,C5AR1,CD28,CD36,CD4,CD44,CXCR4,DUSP4,FCER1G,FCGR2A,FLT1,GZMA,HMOX1,ICAM1,IFNG,IL10,IL10RA,IL33,IL6,IRF1,KDR,LGALS3,LTB,MT-CYB,NLRP3,OAZ1,PDE4B,PDE7A,PIK3R1,PLAU,PLCB4,PRF1,REL,RGS16,RUNX3,SH2D1A,SOCS3,TLR2,TNF,TNFRSF1A,TNFRSF1B,UCP2	45
Cellular Movement,Hematological System Development and Function,Immune Cell Trafficking	Cell movement of granulocytes	5.69e-10		0.378	ACKR1,ADAM15,ALOX5AP,ANGPT2,ANXA1,ANXA2,APP,AREG,ARHGAP15,ARRB2,BMPR2,C3AR1,C5AR1,CAPG,CCL14,CCL20,CCL23,CCL3,CCL3L3,CCL4,CCL5,CCN2,CD14,CD151,CD2,CD28,CD36,CD37,CD44,CD48,CD69,CFD,CKLF,CLEC14A,CORO1A,CSF3,CTSB,CX3CL1,CXCL8,CYBB,DDIT4,DUSP1,ENG,EPAS1,FABP4,FCER1G,FCGR2A,FERMT3,FLOT1,FPR1,GNA13,GPR65,GSN,HMOX1,ICAM1,ICAM2,ICOS,ID1,IFNG,IL10,IL1B,IL1R1,IL1RN,IL33,IL6,IL6ST,ITGA4,ITGA6,ITGB2,JAML,KD…	126
Cardiovascular System Development and Function	Neovascularization	6.38e-13		0.375	A2M,ADAM15,AHR,AIF1,ALOX5AP,ANXA2,BCL2,BIN2,C1QB,C1QC,C3AR1,C5AR1,CAV1,CCN1,CCN2,CD200,CD28,CD37,CD44,CDH5,CFI,COL18A1,COL4A1,COL4A2,CORO1A,CSF3,CTSS,CXCR4,CYBA,CYBB,ECSCR,EFNA1,EFNB2,ELN,EPAS1,EVI2A,FCER1G,FGD5,FGF2,FLT1,FYB1,GLIPR1,HSPG2,ICAM1,IFNG,IL10,IL1B,IL1RN,INSR,ITGA4,ITGA5,ITGB2,KDR,LAMA4,LAMC1,LCK,LGALS1,LGALS3,LIMD2,MDK,MPEG1,MYC,NOSTRIN,NRARP,NRP1,PLAT,PLAU,PLAUR,PLEK,RAC2,S100A10,S1…	91
Cellular Development,Cellular Growth and Proliferation,Hematological System Development and Function,Hematopoiesis,Tissue Development	Colony formation of hematopoietic cells	0.00013		0.37	ACKR3,BCL2,CCL23,CCL3,CCL3L3,CCL4,CD4,CDA,CSF3,FGF2,IFNG,IL10,IL6,IL6ST,KLF4,PIK3R1,PLSCR1,RUNX1,SOCS1,SPI1,TEK,TGFB1,TNF,VEGFA	24
Cardiovascular System Development and Function,Organismal Development,Tissue Morphology	Quantity of blood vessel	0.000129		0.366	ADAMTS1,ADAMTS9,APP,ARRB2,BMPR2,COL18A1,CXCL8,EPAS1,FGF2,FZD4,HSPG2,IL10,IL1B,IL6,KLF2,NRP1,OSM,PRCP,RGS5,S1PR1,TGFB1,VASH1,VEGFA	23
Cardiovascular System Development and Function,Organismal Injury and Abnormalities	Vascularization of lesion	3.07e-05		0.358	ANGPT2,CSF3,EFNA1,EFNB2,ENG,FGF2,FLT1,ID1,ID3,IFNG,IL1B,IL6,JCAD,KDR,LGALS1,MMRN2,MYC,PLAU,SERPINE1,TGFBR2,TIMP1,TLR2,TNF,VEGFA	24
Cell-To-Cell Signaling and Interaction	Interaction of tumor cell lines	5.66e-09		0.34	ADAM15,ADGRG1,AFDN,AKAP12,ANGPT2,ANXA1,ANXA2,APP,ASAP1,CALCRL,CAV1,CCL20,CCL3,CCL4,CCN1,CCN2,CD14,CD151,CD28,CD36,CD44,CLEC7A,CRK,CTSB,CTSZ,CX3CL1,CXCL8,CXCR4,CYBB,CYTIP,DLL1,DOCK8,DSE,DSG2,EGFL7,EGR1,EGR3,ELN,ENG,ERG,EVL,EZR,FCGR2A,FERMT2,FERMT3,FGF2,FYB1,FYN,GJA1,GMFG,GNA13,GPNMB,GPR171,HES1,HLX,ICAM1,ICOS,IFITM3,IFNG,IL1B,IL6,INHBB,INSR,ITGA4,ITGA5,ITGA6,ITGB2,ITGB4,LAMA5,LCK,LCP2,LGALS3,LRP1,…	125
Connective Tissue Disorders,Inflammatory Disease,Inflammatory Response,Organismal Injury and Abnormalities,Skeletal and Muscular Disorders	Polyarthritis	4.89e-07		0.329	ADGRE5,AHR,ANXA1,CCL20,CCL3,CCL4,CCL5,CD44,CD69,CD83,CD86,CDA,CEBPB,CSF3,CTSS,DUSP1,DUSP2,F13A1,FLT1,GZMA,HDAC7,HLA-DRA,HNMT,ICOS,IFNG,IL10,IL1B,IL1RN,IL33,IL6,KDR,LAIR1,LGALS1,MAPK3,MCL1,NCF4,NR4A2,NR4A3,OSM,PECAM1,PLAUR,PRDM1,PTGER4,PTPRC,REL,S100A10,SELE,SELP,SH2D1A,SOCS1,SPHK1,SPNS2,SPP1,STING1,TGFB1,TIE1,TLR2,TNF,TNFAIP3,TNFRSF1A,TNFRSF1B,ZFP36	62
Cancer,Hematological Disease,Organismal Injury and Abnormalities	Mature lymphocytic neoplasm	1.26e-07		0.327	AASS,ABLIM1,ADAMTS9,ADGRF5,ADGRL2,AHNAK,AHR,AKNA,ANGPT2,ANTXR1,ANXA1,ANXA2,APBB1IP,APP,AQP1,ARHGAP15,ARHGAP4,ARHGEF15,ATF3,BASP1,BCL11B,BCL2,BIRC3,BTG1,C1QTNF1,C7,CALCRL,CALD1,CAV1,CAV2,CAVIN2,CCDC50,CCL20,CCL3,CCL4,CCL5,CCN1,CCND2,CD151,CD163,CD2,CD200,CD247,CD28,CD320,CD34,CD36,CD3D,CD3E,CD3G,CD4,CD44,CD48,CD52,CD69,CD7,CD83,CD86,CD8A,CDKN1A,CDKN1B,CEBPB,CELF2,CEP68,CITED2,CNTNAP3B,COL15A1,COL1…	320
Cancer,Organismal Injury and Abnormalities	Metastatic solid tumor	1.68e-09		0.327	ACKR3,ADAM15,ADAMTS1,ADGRA2,ADIRF,AFAP1L1,AKAP12,AKR1C1/AKR1C2,AKR1C3,ANGPT2,ANXA1,ANXA2,ATF3,BCL2,BMPR2,C5AR1,CALD1,CAPG,CAV1,CCL5,CCN1,CCN2,CCND2,CD151,CD200,CD36,CD44,CD48,CDKN1B,COL18A1,COL4A1,COL4A2,CSF1R,CSF3,CST7,CTSB,CTSZ,CXCL8,CXCR4,DLC1,DNAJB6,DSG2,DUSP4,EDNRB,EFNB2,EGFL7,EMP1,ENPP2,EPAS1,FCGR1A,FCGR2A,FCGR3A/FCGR3B,FERMT2,FKBP1A,FLT1,FRY,FTL,FYN,GJA1,GPNMB,HCLS1,HLA-E,HMOX1,HSP90AA1,IC…	148
Cancer,Organismal Injury and Abnormalities	Breast or colorectal cancer	5.25e-06		0.324	A2M,AASS,ABLIM1,ABLIM3,ACACB,ACAP1,ACKR1,ACKR3,ACSL1,ACTG1,ACTN1,ADAM15,ADAMTS1,ADAMTS4,ADAMTS9,ADCY4,ADGRA2,ADGRE5,ADGRF5,ADGRG1,ADGRG6,ADGRL2,ADGRL4,ADIRF,AEBP1,AFAP1L1,AFDN,AHNAK,AHR,AIF1,AKAP12,AKR1C1/AKR1C2,AKR1C3,ANGPT2,ANKRD29,ANKRD44,ANTXR1,ANXA1,ANXA2,APBB1IP,APOBEC3G,APP,AQP1,AREG,ARHGAP15,ARHGAP31,ARHGAP4,ARHGAP45,ARHGAP9,ARHGDIB,ARHGEF15,ARL2,ARL4C,ARPC1A,ARRB2,ASPH,ATF3,ATP11A,ATP11C…	661
Cell-To-Cell Signaling and Interaction	Adhesion of vascular cells	1.65e-09		0.324	ADAM15,ADGRE5,ANGPT2,APP,CCN1,CD36,CD44,CX3CL1,CXCL8,CXCR4,DLL1,EGFL7,EGR3,ERG,FERMT2,FERMT3,FLT1,ICAM1,ICOS,IFNG,IL1B,ITGA4,ITGA6,ITGB2,KDR,LGALS3,MCAM,PECAM1,PHACTR1,PLAUR,RCAN1,SELE,SELP,SHC1,SPP1,SULF2,TGFB1,TGFBI,TMSB10/TMSB4X,TNF,VCAM1,VEGFA,WWTR1	43
Cancer,Organismal Injury and Abnormalities	Angiogenesis in tumor	5.32e-08		0.323	ADAMTS1,ADGRG1,ANXA2,BAG3,BCL2,CCN1,CD44,CDH5,COL18A1,COL4A1,CTSB,CTSS,FBLN2,FERMT3,FGF2,FLT1,IL1B,IL1RN,ITGA4,KDR,KLF6,LGALS1,LRP1,MAP3K6,MET,MYC,NDRG1,NRP1,PIK3C2A,PXN,S1PR1,SEMA6A,SERPINE1,SNAI1,SPP1,TEK,TGFB1,TGFBI,TGFBR2,TGM2,THBD,TIMP1,TIMP3,TJP1,TNF,VASH1,VEGFA,VEGFB,VEGFC	49
Cardiovascular System Development and Function,Cell-To-Cell Signaling and Interaction	Binding of endothelial cells	6.17e-11		0.321	ACKR1,ADAM15,ADGRE5,ANGPT2,ANXA1,ANXA2,APP,C1QA,CCL3,CCL4,CCL5,CCN1,CD151,CD34,CD36,CD37,CD44,CD86,COL18A1,CX3CL1,CXCL8,CXCR4,DLL1,EFNB2,EGFL7,EGR3,ELN,ENG,ERG,FERMT2,FERMT3,FGF2,FLT1,ICAM1,ICAM2,ICOS,IFNG,IL10,IL1B,IL6,ITGA4,ITGA6,ITGB2,JAML,KDR,LEPR,LGALS3,MCAM,MET,NRP1,OLR1,PECAM1,PHACTR1,PIK3R1,PLAUR,PLPP3,PTPN12,RCAN1,S100A10,S1PR1,SELE,SELP,SERPINE1,SHC1,SLC7A5,SPP1,SULF2,TCIM,TGFB1,TGFBI,T…	80
Cancer,Cellular Movement,Organismal Injury and Abnormalities,Tumor Morphology	Invasion of tumor cells	3.13e-05		0.32	ACKR3,ADGRE5,AREG,ASAP1,CD14,CD44,CD53,CSF3,CTSB,CTSZ,CXCR4,ENPP2,EZR,FERMT2,FKBP1A,HES1,HMOX1,ICAM1,ID1,IL6,ITGA6,ITGB4,KLF4,LGALS1,MCAM,MDK,MET,NEDD9,NFE2L2,NRP1,PDCD4,PLAU,PLAUR,POSTN,PXN,RBM38,REL,RHOG,RUNX3,SERPINE1,SNAI1,SOCS1,SOX7,SPHK1,TGFB1,TGFBR2,VEGFC,ZBTB16,ZFYVE21	49
Inflammatory Disease,Inflammatory Response,Organismal Injury and Abnormalities,Renal and Urological Disease	Nephritis	9.74e-06		0.32	ANGPT2,APOL1,ARRB2,BCL2,C1QA,C5AR1,CCL3L3,CCL4,CCL5,CD151,CD2,CD247,CD28,CD86,CD8A,CDKN1A,CEBPB,CLEC14A,COL4A1,CXCL16,CXCL8,EDNRB,EPAS1,F8,FCGR1A,FCGR2A,FCGR3A/FCGR3B,FKBP1A,FYN,HMOX1,ICAM1,ICOS,IFNG,IL10,IL1RN,IL2RB,IL2RG,IL33,IL6,IRF1,ISG20,ITGA4,KDR,LAMB2,LTB,MDK,METRNL,MYH9,NFE2L2,NINJ1,NLRP3,NPR1,OTUD1,PDE4B,PDE7A,PDLIM1,PPP3CA,PTPRC,RASSF5,S100A10,SCARF1,SELE,SELP,SERPINE1,SH2D2A,SNAI1,SOCS…	80
Cell-mediated Immune Response,Cellular Movement,Hematological System Development and Function,Immune Cell Trafficking	Infiltration by T lymphocytes	7.88e-05		0.318	ACKR1,ANGPT2,APP,ARRB2,BCL11B,CCL3,CCL3L3,CCL5,CD247,CD44,CD86,CXCL16,CXCL8,DDIT4,IFNG,IL10,IL1B,IL33,IL6,IL6ST,ITGA4,LAMA4,LDLR,LGALS1,LTB,MCAM,MDK,MYC,NLRP3,PIK3R1,PRF1,S100A4,SELE,SELP,SOCS1,SPINT2,STING1,TGFB1,TGFBR2,TLR2,TNF,TNFSF10,VEGFC	43
Cardiovascular System Development and Function,Cellular Development,Cellular Function and Maintenance,Cellular Growth and Proliferation,Organismal Development,Tissue Development	Cell proliferation of vascular endothelial cells	1.44e-07		0.316	ADAM15,ANGPT2,CALCRL,CAV1,CAVIN2,CD44,CDKN1A,CDKN1B,COL18A1,CXCL8,CYBB,DAAM1,EDNRB,EGR3,ENG,EVL,FABP4,FGF2,FLI1,FLT1,IFNG,IL1B,IL1RN,IL33,IL6,ITGA4,KDR,KLF2,LGALS1,MDK,MEF2C,MYOF,NHERF2,NR4A2,NRARP,NRP1,OSM,PDCL3,PDE2A,PECAM1,PLAU,PROS1,RCAN1,RGS5,RUNX3,SEMA6A,SEMA6B,SOX17,SPP1,SULF1,TEK,TGFB1,TNF,TNFSF10,VASH1,VEGFA,WWTR1	57
Cellular Development,Connective Tissue Development and Function,Tissue Development	Differentiation of connective tissue cells	8.12e-08		0.305	A2M,ADGRF5,ADIRF,AHR,AREG,ARID5A,ATF3,BCL2,BMPR2,C3AR1,C5AR1,CAPNS1,CAVIN1,CCDC85B,CCL3,CCL3L3,CCL4,CCL5,CCN1,CCN2,CD200,CD44,CDKN1A,CEBPB,CRIM1,CRK,CSF1R,CXCL8,DUSP1,EBF1,EFNB2,EGLN3,EPHB4,EPHX1,FABP4,FCER1G,FERMT2,FGF2,FRZB,FYN,GJA1,GPNMB,GPR183,GPR65,GSN,HCST,HDAC7,HES1,HMOX1,HSPG2,HYAL2,ID1,ID2,ID3,IFI16,IFITM1,IFNG,IGFBP2,IL10,IL1B,IL32,IL33,IL6,IL6ST,INSR,IRF1,IRF9,IRS2,ITGA5,ITGA6,KDM6B,KL…	146
Cellular Development,Cellular Growth and Proliferation,Hematological System Development and Function,Lymphoid Tissue Structure and Development	Proliferation of mononuclear leukocytes	1.51e-09		0.304	A2M,AHNAK,AHR,AIF1,ANXA1,ARHGDIB,BCL2,BCL2A1,BCL6B,BIRC3,BTNL9,C5AR1,CCL4,CCL5,CCN2,CCND2,CD14,CD151,CD2,CD247,CD28,CD320,CD36,CD37,CD3E,CD3G,CD4,CD44,CD48,CD59,CD69,CD83,CD84,CD86,CD8A,CDKN1A,CDKN1B,CEBPB,CORO1A,CRTAM,CSF1R,CSF3,CTSD,CTSZ,CXCL8,CXCR4,CYBB,CYTIP,DDIT4,DOCK8,DOK2,DUSP1,EBF1,EFNA1,EFNB2,EGR1,EGR3,EHD1,EHD4,ETS2,EZR,FABP4,FCER1G,FCGR2A,FCGR3A/FCGR3B,FGL2,FKBP1A,FLI1,FTH1,FTL,FYB1,FY…	201
Cellular Development,Cellular Growth and Proliferation,Connective Tissue Development and Function,Organismal Development,Tissue Development	Development of fibroblasts	7.47e-05		0.301	ATF3,CDKN1A,FLT1,GNA13,HDAC7,ID1,ID2,ID3,KLF4,MYC,RUNX1,SERPINE1,SMAD1,SPARCL1,STC1,TGFBR2,TNF	17
Cell-To-Cell Signaling and Interaction,Cellular Assembly and Organization	Cell-cell adhesion	7.59e-07		0.293	ADAM15,ADGRE5,AFDN,AHR,BCAM,BCL2,CCL5,CCN1,CD151,CD2,CD200,CD34,CD44,CD93,CDH5,CITED2,CLEC7A,CPLX1,CRTAM,CX3CL1,CXCL16,CXCL8,DSG2,EFNB2,ERG,ESAM,FERMT3,FYN,GNA13,ICAM1,ICOS,ITGA4,ITGA5,ITGA6,ITGB2,JAM2,JAML,LGALS1,LGALS3,LIMS2,LRP5,MCAM,MDK,MPZL2,MYH9,NECTIN2,NR2F2,NRARP,OLR1,PCDH12,PECAM1,PIK3R1,PLCB1,PLPP3,PLTP,PODXL,PTPRC,SCARB1,SELE,SELENOW,SELP,SHC1,SKAP1,SLC3A2,SLC7A5,SNAI1,SPINT2,TEK,TGFB1…	77
Cellular Movement	Mobilization of progenitor cells	0.000134		0.284	CALCRL,CCL20,CCL3,CSF3,CXCL8,CXCR4,GJA1,PFN1,ROBO4,RUNX3,S1PR1,SELE,SOCS3,VCAM1,VEGFA	15
Cancer,Organismal Injury and Abnormalities,Reproductive System Disease	Development of genital tumor	9.51e-08		0.277	AASS,ABLIM1,ABLIM3,ACACB,ACKR1,ACSL1,ACTG1,ACTN1,ADAMTS1,ADAMTS9,ADGRE5,ADGRF5,ADGRG1,ADGRL2,ADGRL4,AEBP1,AFDN,AHNAK,AHR,AIF1,AKAP12,AKNA,AKR1C1/AKR1C2,ANGPT2,ANKRD44,ANTXR1,ANXA1,ANXA2,APBB1IP,APOLD1,APP,AQP1,ARGLU1,ARHGAP15,ARHGAP31,ARHGAP4,ARHGAP45,ARHGDIB,ARHGEF15,ARL4C,ASAP1,ASPH,ATP11A,ATP11C,ATP1A1,ATP8B1,BASP1,BCAR1,BCL11B,BCL2,BCL6B,BIN2,BIRC3,BMPR2,BMX,BST2,C1orf115,C1QC,C1QTNF1,C3AR1,C…	547
Cardiovascular System Development and Function,Cell-To-Cell Signaling and Interaction	Adhesion of vascular endothelial cells	3.53e-09		0.27	ADAM15,ADGRE5,ANGPT2,CCN1,CD36,CD44,CX3CL1,CXCL8,CXCR4,DLL1,EGFL7,EGR3,ERG,FERMT2,FERMT3,FLT1,ICAM1,ICOS,IFNG,IL1B,ITGA4,ITGA6,ITGB2,KDR,LGALS3,MCAM,PECAM1,PHACTR1,PLAUR,RCAN1,SELE,SELP,SHC1,SPP1,SULF2,TGFB1,TGFBI,TMSB10/TMSB4X,TNF,VCAM1,VEGFA,WWTR1	42
Cellular Growth and Proliferation	Colony formation	1.03e-06		0.27	ACKR3,AHR,AKAP12,AKR1C3,ANXA1,ANXA2,AREG,ARHGAP4,ATF3,BAG3,BCL2,BCL6B,C5AR1,CAV1,CCL23,CCL3,CCL3L3,CCL4,CCN1,CD4,CD44,CDA,CDKN1A,CDKN1B,CEBPB,CRK,CSF1R,CSF3,CTSB,CTSD,CXCL8,CYGB,CYTOR,DLC1,DLL1,DOCK1,DOCK4,DOK2,DUSP1,EGR1,EPAS1,EZR,FERMT2,FGF2,FLT1,FTH1,FTX,FYN,GJA1,GNA13,GPX4,HDAC7,HES1,ID1,IFI16,IFITM3,IFNG,IGFBP2,IGFBP4,IL10,IL1B,IL1RN,IL3RA,IL6,IL6ST,INSR,IRF1,ITGA6,ITGB4,KLF2,KLF4,KLF6,LAPTM…	147
Cancer,Organismal Injury and Abnormalities	Lymphatic system tumor	1.69e-09		0.263	AASS,ABLIM1,ACTG1,ADAM15,ADAMTS9,ADCY4,ADGRA2,ADGRF5,ADGRG6,ADGRL2,ADGRL4,AFAP1L1,AFDN,AHNAK,AHR,AKNA,ANGPT2,ANTXR1,ANXA1,ANXA2,APBB1IP,APOL3,APP,AQP1,ARHGAP15,ARHGAP4,ARHGAP45,ARHGEF15,ATF3,ATP11A,BASP1,BCAR1,BCL11B,BCL2,BIRC3,BST2,BTG1,BTNL9,C1QC,C1QTNF1,C2CD4B,C7,CALCRL,CALD1,CAV1,CAV2,CAVIN2,CCDC50,CCL20,CCL3,CCL4,CCL5,CCN1,CCND2,CCNH,CD14,CD151,CD163,CD2,CD200,CD247,CD28,CD320,CD34,CD36,CD3D…	426
Cellular Development,Cellular Growth and Proliferation,Hematological System Development and Function,Lymphoid Tissue Structure and Development	Proliferation of lymphocytes	2.85e-09		0.251	A2M,AHNAK,AHR,AIF1,ANXA1,ARHGDIB,BCL2,BCL2A1,BCL6B,BIRC3,BTNL9,C5AR1,CCL4,CCL5,CCN2,CCND2,CD14,CD151,CD2,CD247,CD28,CD320,CD36,CD37,CD3E,CD3G,CD4,CD44,CD48,CD59,CD69,CD83,CD84,CD86,CD8A,CDKN1A,CDKN1B,CEBPB,CORO1A,CRTAM,CSF1R,CTSD,CTSZ,CXCL8,CXCR4,CYBB,CYTIP,DDIT4,DOCK8,DOK2,DUSP1,EBF1,EFNA1,EFNB2,EGR1,EGR3,EHD1,EHD4,ETS2,EZR,FABP4,FCER1G,FCGR2A,FCGR3A/FCGR3B,FGL2,FKBP1A,FLI1,FTH1,FTL,FYB1,FYN,GIM…	198
Digestive System Development and Function,Gastrointestinal Disease,Hepatic System Development and Function,Hepatic System Disease,Inflammatory Disease,Inflammatory Response,Organ Development,Organismal Injury and Abnormalities	Inflammation of liver	5.25e-05		0.243	ACKR1,AHNAK,AKAP12,BIRC3,CCL20,CCL3,CCL3L3,CCL4,CCL5,CCN1,CD14,CD44,CD48,CXCL8,CYBA,EGR1,EMP1,F2RL3,FABP4,FCGR1A,FCGR2A,FCGR3A/FCGR3B,FKBP1A,FLT1,HMOX1,ICAM1,IFNG,IL10,IL1B,IL1R1,IL1RN,IL2RB,IL2RG,IL3RA,IL6,IL7R,INSR,ITGB2,KLRB1,LAPTM5,LCP2,LDLR,LGALS1,LGALS3,LTB,MCTP1,METRNL,NFE2L1,NFE2L2,NINJ1,NLRP3,PDE4B,PDE7A,PECAM1,PLAU,PLAUR,PPP3CA,PRDM1,PRF1,PTPRC,RAC2,S100A4,SERPINE1,SOCS1,SOCS3,SOX17,SPI…	84
Cellular Development,Cellular Growth and Proliferation,Hematological System Development and Function,Lymphoid Tissue Structure and Development	Cell proliferation of T lymphocytes	2.78e-10		0.219	A2M,AHNAK,AHR,AIF1,ANXA1,ARHGDIB,BCL2,BCL6B,BIRC3,BTNL9,C5AR1,CCL4,CCL5,CCN2,CD14,CD151,CD2,CD247,CD28,CD36,CD37,CD3E,CD3G,CD4,CD44,CD48,CD59,CD69,CD83,CD84,CD86,CD8A,CDKN1A,CDKN1B,CEBPB,CORO1A,CRTAM,CTSD,CTSZ,CXCL8,CXCR4,CYTIP,DDIT4,DOCK8,DOK2,DUSP1,EFNA1,EFNB2,EGR1,EGR3,EHD1,EHD4,ETS2,FABP4,FCER1G,FGL2,FKBP1A,FTL,FYB1,FYN,GJA1,GNA13,GPNMB,GPR171,HCLS1,HES1,HLA-DRB1,HLA-E,HMOX1,ICAM1,ICOS,ID2,IF…	169
Cellular Growth and Proliferation,Lymphoid Tissue Structure and Development	Expansion of lymphatic system cells	3.91e-07		0.216	AHR,BCL2,BTNL9,C5AR1,CCND2,CD2,CD28,CD3E,CD4,CD69,CD86,CDKN1B,CSF3,CTSD,DDIT4,EBF1,EGR1,EGR3,ERG,GPR183,ICOS,IFNG,IKZF1,IL10,IL1B,IL2RB,IL33,IL6,IL7R,IRF1,KLF2,LCP1,LCP2,LEPR,LRRC32,MDK,MYC,PCGF2,PLAT,PMAIP1,PRF1,PTPN22,PTPRC,REL,RUNX1,S1PR1,SLC7A5,SOCS1,SPI1,STING1,TGFB1,TLR2,TNF,TNFAIP3,TNFRSF1A,TNFRSF1B,TNFSF9,ZBTB16	58
Endocrine System Development and Function,Small Molecule Biochemistry	Metabolism of hormone	6.28e-08		0.208	AKR1C1/AKR1C2,AKR1C3,AREG,ATF3,BMPR2,CAV1,CD14,CREM,CTSB,CX3CL1,CXCL8,CYB5A,ECE1,EGR1,ELOVL7,EPHX1,FGF2,IFNG,IGFBP2,IGFBP4,IL1B,IL1RN,IL6,ITGA6,MGLL,NPR1,PLCB1,SCARB1,SLC16A10,SLCO4A1,SPP1,STC1,TGFB1,TIPARP,TNF,TPO,WWTR1	37
Organismal Injury and Abnormalities	Abnormal abdomen morphology	1.32e-05		0.208	A2M,ACSL1,ACTG1,ACTN1,ADAMTS1,ADAMTS4,AEBP1,AHNAK,AHR,AKR1C1/AKR1C2,ANGPT2,ANTXR1,ANXA1,ARHGDIB,BAG3,BCL2,BIRC3,CALD1,CAV2,CAVIN1,CCN2,CCND2,CD151,CD2,CDKN1A,CDKN1B,CEBPB,COL14A1,COL4A1,CRIM1,CXCL8,CYGB,DSE,DSTN,ECE1,EDNRB,EGR1,EHD4,EPAS1,ETS2,FCGR1A,FCGR3A/FCGR3B,FGF2,FHL1,FKBP1A,FOXC1,FPR1,FYB1,GJA1,GSN,HES1,HLX,HMOX1,ICAM1,ID2,IFNG,IL10,IL1B,IL2RG,IL7R,INSR,ISLR,ITGA6,ITGB4,KDR,LAMA5,LAMC1,LEP…	112
Cellular Growth and Proliferation	Expansion of cells	2.26e-11		0.206	AHR,AREG,BCAR1,BCL2,BTNL9,C3AR1,C5AR1,CCND2,CD163,CD2,CD28,CD36,CD3E,CD4,CD69,CD86,CDKN1A,CDKN1B,CEBPB,CSF1R,CSF3,CTSD,CXCR4,DDIT4,DLL1,DOK2,EBF1,EGR1,EGR3,EPAS1,ERG,FGF2,GJA1,GPR183,HMOX1,ICOS,IFNG,IKZF1,IL10,IL10RA,IL1B,IL1RN,IL2RB,IL33,IL6,IL6ST,IL7R,IRF1,KDR,KLF2,LCP1,LCP2,LEPR,LRRC32,MAOA,MAPK3,MDK,MET,MYC,NLRP3,OSM,PCGF2,PLAT,PMAIP1,PRF1,PRMT1,PTPN22,PTPRC,RAC2,REL,RUNX1,S1PR1,SERPINE1,SLC7…	90
Cell-To-Cell Signaling and Interaction	Binding of tumor cell lines	1.11e-08		0.205	ADAM15,ADGRG1,AFDN,AKAP12,ANGPT2,ANXA1,ANXA2,APP,ASAP1,CALCRL,CAV1,CCL20,CCL3,CCL4,CCN1,CCN2,CD14,CD151,CD28,CD36,CD44,CLEC7A,CRK,CTSB,CTSZ,CX3CL1,CXCL8,CXCR4,CYBB,CYTIP,DLL1,DOCK8,DSE,DSG2,EGFL7,EGR1,EGR3,ELN,ENG,ERG,EVL,FCGR2A,FERMT2,FERMT3,FGF2,FYB1,FYN,GMFG,GNA13,GPNMB,GPR171,HES1,HLX,ICAM1,ICOS,IFITM3,IFNG,IL1B,IL6,INHBB,INSR,ITGA4,ITGA5,ITGA6,ITGB2,ITGB4,LAMA5,LCK,LCP2,LGALS3,LRP1,LRP5,MCAM…	122
Cancer,Organismal Injury and Abnormalities	Abdominal neoplasm	0.000209		0.2	A2M,AASS,ABLIM1,ABLIM3,ACACB,ACAP1,ACKR1,ACKR3,ACSL1,ACTG1,ACTN1,ADAM15,ADAMTS1,ADAMTS4,ADAMTS9,ADCY4,ADGRA2,ADGRE5,ADGRF5,ADGRG1,ADGRG6,ADGRL2,ADGRL4,ADIRF,AEBP1,AFAP1L1,AFDN,AHNAK,AHR,AIF1,AKAP12,AKNA,AKR1C1/AKR1C2,AKR1C3,ALOX5AP,ANGPT2,ANKRD29,ANKRD44,ANTXR1,ANXA1,ANXA2,APBB1IP,APBB2,APLNR,APOBEC3G,APOL1,APOL3,APOLD1,APP,AQP1,AREG,ARGLU1,ARHGAP15,ARHGAP29,ARHGAP31,ARHGAP4,ARHGAP45,ARHGAP9,ARHG…	920
Cellular Movement,Hematological System Development and Function,Hypersensitivity Response,Immune Cell Trafficking,Inflammatory Response	Cell movement of mast cells	0.000213		0.199	CCL5,CD4,CX3CL1,CXCL8,FYN,ICAM1,IFNG,ITGA4,MS4A4A,PIK3R1,PLAU,RAC2,SELE,SELP,SPHK1,SWAP70,TGFB1,VEGFC	18
Cell-To-Cell Signaling and Interaction,Hematological System Development and Function,Hypersensitivity Response,Immune Cell Trafficking	Adhesion of eosinophils	0.0001		0.178	ICAM1,IFNG,IL1B,ITGA4,ITGA5,ITGB2,LGALS1,LGALS3,PECAM1,SELP,SWAP70,THBD,TNF,VCAM1	14
Cellular Development,Cellular Growth and Proliferation,Hematological System Development and Function,Hematopoiesis,Tissue Development	Colony formation of blood cells	6.78e-05		0.176	ACKR3,BCL2,CCL23,CCL3,CCL3L3,CCL4,CD4,CDA,CSF3,FGF2,IFNG,IL10,IL1B,IL6,IL6ST,KLF4,PIK3R1,PLSCR1,RAC2,RUNX1,SOCS1,SPI1,TEK,TGFB1,TNF,VEGFA	26
Cancer,Organismal Injury and Abnormalities	Abdominal cancer	7.32e-05		0.161	A2M,AASS,ABLIM1,ABLIM3,ACACB,ACAP1,ACKR1,ACKR3,ACSL1,ACTG1,ACTN1,ADAM15,ADAMTS1,ADAMTS4,ADAMTS9,ADCY4,ADGRA2,ADGRE5,ADGRF5,ADGRG1,ADGRG6,ADGRL2,ADGRL4,ADIRF,AEBP1,AFAP1L1,AFDN,AHNAK,AHR,AIF1,AKAP12,AKNA,AKR1C1/AKR1C2,AKR1C3,ALOX5AP,ANGPT2,ANKRD29,ANKRD44,ANTXR1,ANXA1,ANXA2,APBB1IP,APBB2,APLNR,APOBEC3G,APOL1,APOL3,APOLD1,APP,AQP1,AREG,ARGLU1,ARHGAP15,ARHGAP29,ARHGAP31,ARHGAP4,ARHGAP45,ARHGAP9,ARHG…	912
Cancer,Cardiovascular System Development and Function,Organismal Injury and Abnormalities,Tumor Morphology	Vascularization of tumor	2.84e-05		0.155	ANGPT2,CSF3,EFNA1,EFNB2,ENG,FGF2,FLT1,ID1,ID3,IFNG,IL1B,IL6,JCAD,KDR,LGALS1,MMRN2,MYC,PLAU,SERPINE1,TGFBR2,TLR2,TNF,VEGFA	23
Cancer,Gastrointestinal Disease,Organismal Injury and Abnormalities	Non-colon gastrointestinal cancer	4.24e-05		0.152	A2M,AASS,ABLIM1,ACACB,ACAP1,ADAM15,ADAMTS1,ADAMTS4,ADAMTS9,ADCY4,ADGRA2,ADGRE5,ADGRL2,ADGRL4,AEBP1,AFAP1L1,AFDN,AHNAK,AIF1,AKNA,AKR1C1/AKR1C2,ANGPT2,ANTXR1,ANXA1,APLNR,APP,AREG,ARL6IP1,ARRB2,ASAP1,ASPH,ATP11A,ATP8B1,BACE2,BAG3,BASP1,BCAM,BCL11B,BCL2,BCL6B,BIRC3,BMPR2,BTG1,C1QC,C7,CALD1,CAMSAP2,CARD10,CASKIN2,CAV1,CAVIN1,CCN1,CCN2,CCND2,CCNH,CD14,CD151,CD320,CD34,CD3D,CD3G,CD4,CD44,CD48,CD59,CD7,C…	506
Cancer,Gastrointestinal Disease,Organismal Injury and Abnormalities	Upper gastrointestinal tract cancer	9.78e-05		0.152	A2M,AASS,ABLIM1,ACACB,ACAP1,ADAM15,ADAMTS1,ADAMTS4,ADAMTS9,ADCY4,ADGRA2,ADGRE5,ADGRL2,ADGRL4,AEBP1,AFAP1L1,AFDN,AHNAK,AIF1,AKNA,AKR1C1/AKR1C2,ANGPT2,ANTXR1,ANXA1,APLNR,APP,AREG,ARL6IP1,ARRB2,ASAP1,ASPH,ATP11A,ATP8B1,BACE2,BAG3,BASP1,BCAM,BCL11B,BCL2,BCL6B,BIRC3,BMPR2,BTG1,C1QC,C7,CALD1,CAMSAP2,CARD10,CASKIN2,CAV1,CCN1,CCN2,CCND2,CCNH,CD14,CD151,CD320,CD34,CD3D,CD3G,CD4,CD44,CD48,CD59,CD7,CD83,CD9…	483
Cancer,Gastrointestinal Disease,Organismal Injury and Abnormalities	Gastroesophageal cancer	0.000146		0.152	A2M,AASS,ABLIM1,ACACB,ACAP1,ADAM15,ADAMTS1,ADAMTS4,ADAMTS9,ADCY4,ADGRA2,ADGRE5,ADGRL2,ADGRL4,AEBP1,AFAP1L1,AFDN,AHNAK,AIF1,AKNA,AKR1C1/AKR1C2,ANGPT2,ANTXR1,ANXA1,APLNR,APP,AREG,ARL6IP1,ARRB2,ASAP1,ASPH,ATP11A,ATP8B1,BACE2,BAG3,BASP1,BCAM,BCL11B,BCL2,BCL6B,BIRC3,BMPR2,C1QC,C7,CALD1,CAMSAP2,CARD10,CASKIN2,CAV1,CCN1,CCND2,CCNH,CD151,CD320,CD34,CD3D,CD3G,CD4,CD44,CD59,CD7,CD93,CDC42BPA,CDC42BPB,CDC42…	412
Organismal Injury and Abnormalities	Growth of lesion	1.84e-05		0.138	ABLIM1,ACKR3,ADAM15,ADAMTS1,ADGRG1,ADGRG6,AFAP1L1,AFDN,AHR,AKR1C3,ANGPT2,ANTXR1,ANXA1,ANXA2,APLNR,APOL1,AREG,ARHGAP31,ARL2,ARRB2,ASPH,ATF3,BCL2,BMPR2,BMX,BST2,C3AR1,C5AR1,CAPNS1,CARD10,CAV1,CCL20,CCL3,CCL5,CCN1,CCN2,CD151,CD28,CD34,CD36,CD44,CD59,CDA,CDH5,CDKN1A,CDKN1B,CEBPB,COL18A1,COL4A1,CREM,CRIP1,CSF1R,CSF3,CTSB,CTSS,CTSZ,CXCL16,CXCL8,CXCR4,CYBA,CYBB,CYGB,CYTOR,DDX21,DLC1,DLL1,DNAJB6,DOCK4,DS…	265
Cancer,Organismal Injury and Abnormalities	Advanced extracranial solid tumor	1.87e-08		0.136	ACKR3,ADAM15,ADAMTS1,ADGRA2,ADIRF,AKAP12,AKR1C1/AKR1C2,AKR1C3,ANGPT2,ANXA1,ANXA2,ARL4C,ATF3,ATP8B1,BCL2,BMPR2,C5AR1,CALCOCO2,CAPG,CAV1,CCL5,CCN1,CCN2,CCND2,CD151,CD200,CD36,CD44,CD48,CDKN1B,COL15A1,COL4A1,COL4A2,CSF1R,CSF3,CST7,CTNNAL1,CTSB,CTSZ,CXCL8,CXCR4,DNAJB6,DSG2,DUSP4,EDNRB,EFNB2,EGFL7,EMP1,ENPP2,EPAS1,FCGR2A,FCGR3A/FCGR3B,FGF2,FKBP1A,FLT1,FRY,FTL,FYN,GJA1,GPNMB,HCLS1,HLA-E,HMOX1,HSP90AA1,…	138
Cancer,Neurological Disease,Organismal Injury and Abnormalities	Glioma	5.62e-05		0.135	A2M,AASS,ABLIM3,ACACB,ACAP1,ACKR1,ACKR3,ACSL1,ACTN1,ADAM15,ADAMTS1,ADAMTS4,ADAMTS9,ADCY4,ADGRA2,ADGRE5,ADGRF5,ADGRG1,ADGRG6,ADGRL2,ADGRL4,AEBP1,AFAP1L1,AFDN,AHNAK,AHR,AIF1,AKAP12,AKNA,AKR1C1/AKR1C2,ANGPT2,ANKRD44,ANTXR1,ANXA1,ANXA2,APBB1IP,APOL3,APP,AQP1,ARGLU1,ARHGAP15,ARHGAP29,ARHGAP31,ARHGAP4,ARHGAP45,ARHGAP9,ARHGEF15,ARID5A,ARL4C,ARPC1A,ARPC2,ASAP1,ASPH,ATF3,ATP11A,ATP11C,ATP1A1,ATP8B1,BACE2,…	606
Hematological Disease,Immunological Disease,Organismal Injury and Abnormalities	Abnormal neutrophil count	6.47e-05		0.134	CD52,CDA,CSF3,CXCL8,CXCR4,DUSP1,GJA1,ICOS,IFNG,IL10,IL1B,IL1R1,IL1RN,IL6,IL6ST,ITGB2,LGALS3,MCL1,NLRP3,PPP3CA,PRDM1,PTPN22,RAC2,RUNX1,SELE,SOCS3,SPP1,TLR2,TNF,TUBA4A	30
Cellular Development,Connective Tissue Development and Function,Tissue Development	Differentiation of bone	9.82e-06		0.13	AHR,AREG,BCL2,BMPR2,C3AR1,C5AR1,CAPNS1,CCL3,CCL3L3,CCL5,CCN1,CD200,CEBPB,CRIM1,CRK,CSF1R,CXCL8,DUSP1,EFNB2,EPHB4,FCER1G,FERMT2,FGF2,FRZB,GJA1,GPNMB,GPR183,GSN,HCST,HDAC7,ID1,ID2,ID3,IFI16,IFITM1,IFNG,IL10,IL32,IL33,IL6,IL6ST,IRF1,IRF9,ITGA5,KDM6B,KLF10,KLF4,LRP5,MAFB,MAPK3,MDK,MEF2C,MYC,NEDD9,NRP1,OSM,PDK4,PIK3R1,PKIG,POSTN,PPP3CA,PRDM1,PRXL2A,PTGER4,RAPGEF3,RGS10,SELENOW,SMAD1,SNAI1,SOCS1,SOCS3,…	86
Cell-mediated Immune Response,Cellular Development,Cellular Function and Maintenance,Cellular Growth and Proliferation,Embryonic Development,Hematological System Development and Function,Hematopoiesis,Lymphoid Tissue Structure and Development,Organ Development,Organismal Development,Tissue Development	Proliferation of thymocytes	4.66e-06		0.128	CD2,CD28,CD3E,CDKN1B,EGR1,EGR3,ETS2,FYN,IKZF1,IL10,IL1B,IL2RG,IL6,IL7R,KLF4,LCK,LCP2,LTB,MAPK3,MCF2L,PAG1,PCGF2,RASGRP1,SOCS1,SPI1,SPP1,TNF,TNFAIP3,TNFRSF1A,TNFRSF1B,ZBTB16	31
Cell-To-Cell Signaling and Interaction,Cellular Movement	Recruitment of myeloid cells	5e-08		0.127	ACKR1,ADGRE5,ADGRG6,AHR,ALOX5AP,ANGPT2,ANXA1,APP,ARRB2,C3AR1,C5AR1,CAV1,CCL20,CCL23,CCL3,CCL3L3,CCL4,CCL5,CCN1,CD14,CD28,CD36,CD37,CD4,CD44,CD53,CD69,CD8A,CITED2,CSF1R,CX3CL1,CXCL8,CXCR4,EPAS1,FCGR2A,FCGR3A/FCGR3B,FERMT3,FLOT1,FLT1,GSN,ICAM1,IFITM3,IFNG,IL10,IL1B,IL1R1,IL1RN,IL33,IL6,IL6ST,ITGB2,KDM6B,KDR,LGALS1,LGALS3,LRP1,LSP1,LYZ,MDK,MMP28,NCF4,NFE2L2,NLRP3,OLR1,PDE4B,PECAM1,PIK3R1,PLAT,PPIF,R…	89
Amino Acid Metabolism,Post-Translational Modification,Small Molecule Biochemistry	Phosphorylation of L-tyrosine	4.8e-06		0.125	APP,AREG,ARRB2,CAV2,CD36,CD3E,CD4,CD44,CLEC7A,CSF1R,CSF3,EFNA1,EHD4,ENPP2,FLT1,FYN,HCLS1,ICAM1,IL10,IL6,INSR,ITGA5,ITGB2,KDR,LCK,MAPK3,NRP1,OSM,PDCL3,PECAM1,PLPP3,PTPN22,PTPRC,PXN,TEK,TGFB1,TSPAN9,VEGFA,YES1	39
Cell-To-Cell Signaling and Interaction,Cellular Movement,Hematological System Development and Function,Immune Cell Trafficking,Inflammatory Response	Recruitment of phagocytes	3.64e-08		0.125	ACKR1,ADGRG6,AHR,ALOX5AP,ANGPT2,ANXA1,APP,ARRB2,C3AR1,C5AR1,CAV1,CCL20,CCL23,CCL3,CCL3L3,CCL4,CCL5,CCN1,CD14,CD28,CD36,CD37,CD4,CD44,CD53,CD69,CD8A,CITED2,CSF1R,CX3CL1,CXCL8,CXCR4,EPAS1,F13A1,FCGR2A,FCGR3A/FCGR3B,FERMT3,FLOT1,FLT1,GSN,ICAM1,IFITM3,IFNG,IL10,IL1B,IL1R1,IL1RN,IL33,IL6,IL6ST,ITGB2,KDR,LEPR,LGALS1,LGALS3,LRP1,LSP1,LYZ,MDK,MMP28,NCF4,NFE2L2,NLRP3,OLR1,OSM,PDE4B,PECAM1,PLAT,PPIF,RCAN1,…	88
Cellular Movement,Embryonic Development	Migration of embryonic cells	6.69e-05		0.124	AQP1,BCAR1,CAPNS1,CCL14,CCL3,CCL5,COL4A1,CXCR4,EDNRB,EFNB2,FLT1,GJA1,IFNG,ITGA4,ITGA5,LAMA5,LRP5,NCKAP1,PHACTR4,S1PR1,SLC3A2,SNAI1,TNF,VEGFA,ZEB2	25
Cellular Development,Cellular Growth and Proliferation	Expansion of blood cells	2.53e-10		0.123	AHR,BCL2,BTNL9,C3AR1,C5AR1,CCND2,CD163,CD2,CD28,CD3E,CD4,CD69,CD86,CDKN1B,CEBPB,CSF1R,CSF3,CTSD,DDIT4,DLL1,EBF1,EGR1,EGR3,EPAS1,ERG,GPR183,HMOX1,ICOS,IFNG,IKZF1,IL10,IL10RA,IL1B,IL1RN,IL2RB,IL33,IL6,IL6ST,IL7R,IRF1,KLF2,LCP1,LCP2,LEPR,LRRC32,MAPK3,MDK,MET,MYC,PCGF2,PMAIP1,PRF1,PTPN22,PTPRC,RAC2,REL,RUNX1,S1PR1,SERPINE1,SLC7A5,SOCS1,SPI1,SPP1,STING1,TGFB1,TLR2,TNF,TNFAIP3,TNFRSF1A,TNFRSF1B,TNFSF9,…	73
Cellular Development,Cellular Growth and Proliferation,Endocrine System Development and Function,Organ Development	Proliferation of pancreatic cells	0.000125		0.12	ARRB2,CCL3,CCL4,CCL5,CDKN1B,CREM,CXCR4,FGF2,IFNG,IL10,IL1B,IL6,INSR,IRS2,LEPR,MET,MYC,NR4A3,PPP3CA,SOCS1,SOCS3,TNF	22
Cancer,Organismal Injury and Abnormalities	Primary solid tumor	1.18e-06		0.115	ADCY4,ADGRA2,AFAP1L1,ANGPT2,ATF3,BCAR1,BCL2,C2CD4B,CALD1,CCN1,CD247,CD3D,CD3E,CD3G,CD44,CELF2,CLEC3B,COL4A1,CSF1R,CXCL8,DOCK1,DOK2,EDNRB,EFNB2,EGFL7,EMCN,FABP4,FAM167B,FCGR3A/FCGR3B,FKBP1A,FLT1,HSP90AA1,ICOS,ID2,IFI27,IFNG,IL1B,IL2RB,IL2RG,IL3RA,IL6,INSR,KDR,KLF4,KLF6,LAMB2,LCK,LDLR,LGALS1,LGALS3,MET,MGLL,MMRN2,MYC,MYH11,NES,OSMR,PDLIM5,PLAU,PLAUR,PLEC,POSTN,PPP3CA,PRDM1,PTGER4,REL,S100A10,SERPIN…	84
Cell-To-Cell Signaling and Interaction	Binding of carcinoma cell lines	0.00012		0.104	ADGRG1,CAV1,CD44,CTSB,DSE,DSG2,FCGR2A,FGF2,ICAM1,IFNG,INHBB,ITGA5,LGALS3,NRP1,OSM,TGFB1,TGM2,TIMP3,VCAM1,VEGFC,ZEB2	21
Cell-To-Cell Signaling and Interaction	Binding of vascular cells	5.11e-08		0.101	ADAM15,ADGRE5,ANGPT2,APP,CCN1,CD36,CD44,CX3CL1,CXCL8,CXCR4,DLL1,EGFL7,EGR3,ERG,FERMT2,FERMT3,FGF2,FLT1,ICAM1,ICOS,IFNG,IL1B,ITGA4,ITGA6,ITGB2,KDR,LGALS3,MCAM,PECAM1,PHACTR1,PLAUR,RCAN1,SELE,SELP,SHC1,SPP1,SULF2,TFPI,TGFB1,TGFBI,TMSB10/TMSB4X,TNF,VCAM1,VEGFA,VWF,WWTR1	46
Cell-mediated Immune Response,Cellular Movement,Hematological System Development and Function,Immune Cell Trafficking	Cell movement of Th1 cells	1.75e-05		0.087	CAV1,CCL3L3,CCL4,CCL5,CD44,CX3CL1,CXCL8,ICAM1,IFNG,IL10,ITGA4,S1PR1,SELE,SELP,STING1,TNF	16
Protein Synthesis	Quantity of IL-1b in blood	4.21e-05		0.082	C3AR1,IFI16,IL10,IL10RA,IL1B,IL1R1,LDLR,NFE2L2,NLRP3,PRF1,STX11,THBD,TLR2,TNF,VSIG4	15
Cancer,Organismal Injury and Abnormalities	Growth of tumor	2.23e-05		0.079	ABLIM1,ACKR3,ADAM15,ADAMTS1,ADGRG1,ADGRG6,AFAP1L1,AFDN,AHR,AKR1C3,ANGPT2,ANTXR1,ANXA1,ANXA2,APLNR,APOL1,AREG,ARHGAP31,ARL2,ARRB2,ASPH,ATF3,BCL2,BMPR2,BMX,BST2,C3AR1,C5AR1,CARD10,CAV1,CCL20,CCL3,CCL5,CCN1,CCN2,CD151,CD28,CD34,CD36,CD44,CD59,CDA,CDH5,CDKN1A,CDKN1B,CEBPB,COL18A1,COL4A1,CREM,CRIP1,CSF1R,CSF3,CTSB,CTSS,CTSZ,CXCL16,CXCL8,CXCR4,CYBA,CYBB,CYGB,CYTOR,DDX21,DLC1,DLL1,DNAJB6,DOCK4,DSG2,DUSP…	263
Connective Tissue Disorders,Organismal Injury and Abnormalities,Skeletal and Muscular Disorders	Non-traumatic arthropathy	1.25e-08		0.07	ACKR3,ACSL1,ADAM15,ADAMTS1,ADAMTS4,ADAMTS9,ADGRE5,ADGRG6,AIF1,ANXA1,AREG,ARHGDIB,ASAP1,C1QA,C3AR1,C5AR1,CALCRL,CALD1,CCL14,CCL20,CCL23,CCL3,CCL4,CCL4L1/CCL4L2,CCL5,CD163,CD247,CD28,CD36,CD3D,CD4,CD44,CD69,CD83,CD86,CDA,CEBPB,CELF2,CFD,COL4A2,CSF3,CSGALNACT1,CTSB,CX3CL1,CXCL16,CXCL8,CXCR4,CXCR6,CYYR1,DOCK1,DUSP1,DUSP2,EHD4,EPAS1,FABP4,FCGR2A,FCGR3A/FCGR3B,FGF2,FGL2,FILIP1,FKBP1A,FLT1,FRY,FRZB,FTH1…	190
Dermatological Diseases and Conditions,Inflammatory Disease,Inflammatory Response,Organismal Injury and Abnormalities	Dermatitis	5.34e-11		0.07	ABLIM3,AHNAK,AHR,ANXA1,AREG,ATP1A1,BCL11B,BCL2,BMX,C3AR1,C5AR1,CAPG,CAVIN2,CCL20,CCL23,CCL5,CD14,CD2,CD200,CD4,CD44,CD7,CD86,CD96,CNN3,COL4A1,COL4A2,CSF3,CTSB,CTSD,CTSH,CTSS,CTSW,CX3CL1,CXCL16,CXCL8,CXCR4,CYTIP,DUSP1,DUSP2,EPS8,FABP4,FABP5,FCER1G,FCGBP,FCGR1A,FCGR2A,FCGR3A/FCGR3B,FKBP1A,FLOT1,FYN,GNG11,GPR65,GSN,HLA-DRA,HLA-DRB1,HLA-E,HNMT,ICAM1,ICOS,IFI27,IFI44L,IFNG,IL10,IL1B,IL1R1,IL1RN,IL2RB,…	141
Cellular Development,Cellular Growth and Proliferation,Digestive System Development and Function,Hepatic System Development and Function,Organ Development,Tissue Development	Proliferation of hepatocytes	1.28e-05		0.065	AHR,BCL2,CAV1,CCN1,CDKN1A,CDKN1B,CEBPB,CITED2,CXCR4,DLC1,FLT1,IFNG,IL1B,IL1RN,IL6,IL6ST,INSR,ITGA6,KLF2,LIMS2,LTB,MDK,MET,MYC,NFE2L2,OSM,OSMR,PIK3IP1,PLAU,SLC7A5,SOCS1,SOCS3,SPTBN1,SULF2,TGFB1,TGFBR2,TIMP1,TNF,TNFAIP3,TNFRSF1A,TNFRSF1B,VEGFA	42
Cardiovascular System Development and Function,Organismal Development,Visual System Development and Function	Vascularization of cornea	4.21e-05		0.064	ADAMTS1,CCN1,COL18A1,FGF2,FLT1,ICAM1,IFNG,IL10,IL1B,ITGB2,LGALS1,LGALS3,S100A4,VEGFA,VEGFC	15
Cell-To-Cell Signaling and Interaction,Cellular Movement,Hematological System Development and Function,Immune Cell Trafficking	Recruitment of leukocytes	1.41e-09		0.061	ACKR1,ADGRE5,ADGRG6,AHR,ALOX5AP,ANGPT2,ANXA1,APP,ARRB2,C3AR1,C5AR1,CAV1,CCL20,CCL23,CCL3,CCL3L3,CCL4,CCL5,CCN1,CD14,CD200,CD28,CD36,CD37,CD4,CD44,CD53,CD69,CD8A,CD93,CITED2,CLEC7A,CSF1R,CSF3,CX3CL1,CXCL16,CXCL8,CXCR4,EGR1,EPAS1,F13A1,FABP5,FCGR2A,FCGR3A/FCGR3B,FERMT3,FLOT1,FLT1,GSN,HMOX1,ICAM1,IFITM3,IFNG,IL10,IL1B,IL1R1,IL1RN,IL33,IL6,IL6ST,ITGA4,ITGB2,KDM6B,KDR,LEPR,LGALS1,LGALS3,LRP1,LSP1,LYZ,…	105
Cancer,Organismal Injury and Abnormalities	Visceral metastasis	2.08e-08		0.056	ACKR3,ADAMTS1,ADIRF,AKAP12,AKR1C1/AKR1C2,AKR1C3,ANXA1,ANXA2,ATF3,BCL2,BMPR2,C5AR1,CAPG,CAV1,CCL5,CCN1,CCN2,CCND2,CD151,CD200,CD36,CD44,CDKN1B,COL4A1,COL4A2,CSF1R,CSF3,CTSB,CTSZ,CXCR4,DSG2,DUSP4,EDNRB,EFNB2,EGFL7,EMP1,ENPP2,FCGR2A,FCGR3A/FCGR3B,FLT1,FRY,GPNMB,HCLS1,HMOX1,HSP90AA1,ICAM1,ID2,IGFBP2,IL6,ISLR,KDR,KLF6,LCK,LGALS1,LGALS3,LMCD1,MAFB,MET,MYC,NRN1,NUAK1,PDLIM1,PLAT,PLAU,PLAUR,PLPP3,PLSCR4,…	94
Cellular Development,Cellular Growth and Proliferation	Colony formation of cells	5.21e-06		0.056	ACKR3,AHR,AKAP12,AKR1C3,ANXA1,ANXA2,AREG,ATF3,BAG3,BCL2,BCL6B,CAV1,CCL23,CCL3,CCL3L3,CCL4,CCN1,CD4,CD44,CDA,CDKN1A,CDKN1B,CEBPB,CRK,CSF1R,CSF3,CTSB,CTSD,CXCL8,CYGB,DLC1,DOCK4,DOK2,DUSP1,EGR1,EPAS1,EZR,FERMT2,FGF2,FLT1,FTX,FYN,GJA1,GNA13,HDAC7,HES1,ID1,IFI16,IFITM3,IFNG,IGFBP2,IGFBP4,IL10,IL1B,IL1RN,IL6,IL6ST,INSR,ITGB4,KLF2,KLF4,KLF6,LAPTM5,LCK,LEPR,LIMA1,MAP3K11,MAPK3,MCAM,MCF2L,MDK,MECOM,MET,MG…	123
Cellular Development,Cellular Growth and Proliferation,Hematological System Development and Function,Lymphoid Tissue Structure and Development	Expansion of leukocytes	1.94e-09		0.053	AHR,BCL2,BTNL9,C3AR1,C5AR1,CCND2,CD2,CD28,CD3E,CD4,CD69,CD86,CDKN1B,CEBPB,CSF1R,CSF3,CTSD,DDIT4,EBF1,EGR1,EGR3,GPR183,ICOS,IFNG,IKZF1,IL10,IL10RA,IL1B,IL1RN,IL2RB,IL33,IL6,IL7R,IRF1,KLF2,LCP1,LCP2,LEPR,LRRC32,MDK,MET,MYC,PCGF2,PMAIP1,PRF1,PTPN22,PTPRC,REL,RUNX1,S1PR1,SERPINE1,SLC7A5,SOCS1,SPI1,SPP1,STING1,TGFB1,TLR2,TNF,TNFAIP3,TNFRSF1A,TNFRSF1B,TNFSF9,ZBTB16	64
Cellular Development,Cellular Growth and Proliferation,Organ Development,Skeletal and Muscular System Development and Function,Tissue Development	Proliferation of muscle cells	1.31e-07		0.048	AHR,AIF1,ALOX5AP,ANGPT2,BMPR2,C1QTNF9,C3AR1,CALCRL,CAV1,CCL3,CCL5,CCN1,CCND2,CDKN1A,CDKN1B,CITED2,CKLF,CSF1R,CSF3,CTSB,CX3CL1,CXCL16,CXCL8,CYBA,DNAJB6,DUSP1,EFNB2,EGR1,ELN,FGF2,FHL1,FOXC1,GJA1,HDAC7,HMOX1,ID2,ID3,IFI16,IFNG,IGFBP2,IGFBP4,IL10,IL1B,IL1RN,IL6,IL6ST,INSR,IRF1,ITGA5,ITGA6,KDM6B,KLF10,KLF4,LMCD1,LRP1,MAPK3,MEF2C,MET,MYC,NFE2L2,NPR1,NR4A2,NR4A3,OSM,PIK3R1,PLAT,PLAU,PLAUR,POSTN,RBPJ,S1P…	95
Organ Development,Skeletal and Muscular System Development and Function,Tissue Development	Growth of muscle tissue	7.39e-08		0.048	AHR,AIF1,ALOX5AP,ANGPT2,BMPR2,C1QTNF9,C3AR1,CALCRL,CAV1,CCL3,CCL5,CCN1,CCND2,CDKN1A,CDKN1B,CITED2,CKLF,CSF1R,CSF3,CTSB,CX3CL1,CXCL16,CXCL8,CYBA,DLL1,DNAJB6,DUSP1,EFNB2,EGR1,ELN,FGF2,FHL1,FOXC1,GJA1,HDAC7,HEG1,HMOX1,ID2,ID3,IFI16,IFNG,IGFBP2,IGFBP4,IL10,IL1B,IL1RN,IL6,IL6ST,INSR,IRF1,ITGA5,ITGA6,KDM6B,KLF10,KLF4,LMCD1,LRP1,MAPK3,MEF2C,MET,MYC,NFE2L2,NPR1,NR4A2,NR4A3,OSM,PIK3R1,PLAT,PLAU,PLAUR,POST…	97
Cardiovascular System Development and Function	Neovascularization of organ	2.46e-10		0.037	A2M,ADAM15,AHR,AIF1,ALOX5AP,BCL2,BIN2,C1QB,C1QC,C3AR1,C5AR1,CAV1,CCN1,CCN2,CD200,CD37,CDH5,CFI,COL18A1,COL4A1,COL4A2,CORO1A,CTSS,CYBA,CYBB,EFNB2,ELN,EPAS1,EVI2A,FCER1G,FGF2,FLT1,FYB1,GLIPR1,HSPG2,ICAM1,IFNG,IL10,IL1B,INSR,ITGA5,ITGB2,KDR,LAMA4,LAMC1,LCK,LGALS1,LGALS3,LIMD2,MPEG1,NOSTRIN,NRARP,NRP1,PLAT,PLAU,PLAUR,PLEK,RAC2,S100A4,SERPINE1,SOCS3,SPI1,SPP1,STING1,TGFBR2,TIMP1,TNF,TYROBP,VCAM1,VEGFA…	74
Cellular Development,Cellular Growth and Proliferation,Connective Tissue Development and Function,Embryonic Development,Organismal Development,Skeletal and Muscular System Development and Function,Tissue Development	Osteoclastogenesis	2.22e-05		0.032	AHR,ANXA2,CAV1,CCL3,CCL3L3,CD44,CD83,CSF1R,CXCL8,DLL1,EBF1,F13A1,FGF2,GPNMB,GPR183,GPR65,HDAC7,HES1,ICAM1,IFNG,IGFBP2,IL10,IL1B,IL1R1,IL1RN,IL33,IL6,IL6ST,IL7R,LDLR,LGMN,MAFB,MAPK3,MATK,NFIA,OSM,PRDM1,RBPJ,RUNX1,SOCS1,SOCS3,SPP1,TEK,TGFB1,TGFBR2,TNF,TNFAIP3,TNFRSF1A,TNFRSF1B,TNFSF10,TSPAN13,TXNIP,ZNF521	53
Cellular Movement,Immune Cell Trafficking	Transmigration of lymphatic system cells	8.69e-07		0.03	ACKR3,BMPR2,CAV1,CCL3,CCL3L3,CCL4,CCL5,CD28,CD44,CD86,COL4A1,CTSS,CXCR4,ENG,ENPP2,FABP5,HSP90AA1,ICAM1,IFNG,ITGB2,LDLR,MYH9,NOTCH4,PECAM1,PTPRB,RAC2,STING1,TGM2,TNF,TNFRSF1A	30
Cellular Movement,Hematological System Development and Function,Immune Cell Trafficking	Transmigration of lymphocytes	1.83e-06		0.03	ACKR3,BMPR2,CAV1,CCL3,CCL3L3,CCL4,CCL5,CD28,CD44,CD86,COL4A1,CTSS,CXCR4,ENG,ENPP2,FABP5,HSP90AA1,ICAM1,IFNG,ITGB2,LDLR,MYH9,NOTCH4,PTPRB,RAC2,STING1,TGM2,TNF,TNFRSF1A	29
Cellular Movement	Migration of myeloid cells	1.05e-06		0.028	ACKR1,ADAM15,ANGPT2,ANXA1,APP,ARHGAP15,BMPR2,CCL3,CCL3L3,CCL4,CCL5,CD37,CD44,COL4A1,CORO1A,CSF3,CTSS,CX3CL1,CXCL8,CXCR4,CYBB,ENG,FLT1,FPR1,GNA13,GPR65,HMOX1,ICAM1,ICAM2,IFNG,IL1B,IL33,IL6,IL6ST,ITGA4,ITGA6,ITGB2,LAMA5,LDLR,LGALS1,LGALS3,LSP1,MCAM,MDK,MET,MYH9,NINJ1,NLRP3,PDE4B,PECAM1,PLAU,PLAUR,PPM1D,PTPRB,S1PR1,SELE,SELP,SERPINE1,SOCS3,SPP1,SWAP70,TGFB1,TGFBR2,TGM2,TIMP3,TLR2,TNF,TNFRSF1A,VCAM1	69
Cancer,Organismal Injury and Abnormalities,Tumor Morphology	Invasion of tumor	0.000143		0.028	ACKR3,ADGRE5,ANXA2,AREG,ASAP1,CAV1,CCL20,CCN2,CD14,CD151,CD44,CD53,CSF3,CTSB,CTSS,CTSZ,CXCR4,ENPP2,EZR,FERMT2,FGF2,FKBP1A,HES1,HMOX1,ICAM1,ID1,IL6,ITGA5,ITGA6,ITGB4,KLF4,LGALS1,MCAM,MDK,MET,NEDD9,NFE2L2,NRP1,PDCD4,PLAU,PLAUR,POSTN,PXN,RALGAPA2,RASGRP1,RBM38,REL,RHOG,RUNX3,SERPINE1,SNAI1,SOCS1,SOX7,SPHK1,SPP1,TGFB1,TGFBR2,VEGFC,ZBTB16,ZFYVE21	60
Cancer,Organismal Injury and Abnormalities,Reproductive System Disease	Tumorigenesis of reproductive tract	6.24e-08		0.026	AASS,ABLIM1,ABLIM3,ACACB,ACKR1,ACSL1,ACTG1,ACTN1,ADAMTS1,ADAMTS9,ADGRE5,ADGRF5,ADGRG1,ADGRL2,ADGRL4,AEBP1,AFDN,AHNAK,AHR,AIF1,AKAP12,AKNA,AKR1C1/AKR1C2,ANGPT2,ANKRD44,ANTXR1,ANXA1,ANXA2,APBB1IP,APOLD1,APP,AQP1,ARGLU1,ARHGAP15,ARHGAP31,ARHGAP4,ARHGAP45,ARHGDIB,ARHGEF15,ARL4C,ASAP1,ASPH,ATP11A,ATP11C,ATP1A1,ATP8B1,BASP1,BCAR1,BCL11B,BCL2,BCL6B,BIN2,BIRC3,BMPR2,BMX,BST2,C1orf115,C1QC,C1QTNF1,C3AR1,C…	565
Cancer,Organismal Injury and Abnormalities,Reproductive System Disease	Female genital neoplasm	8.49e-08		0.026	AASS,ABLIM1,ABLIM3,ACACB,ACKR1,ACSL1,ACTG1,ACTN1,ADAMTS1,ADAMTS9,ADGRE5,ADGRF5,ADGRG1,ADGRL2,ADGRL4,AEBP1,AFDN,AHNAK,AHR,AIF1,AKAP12,AKNA,AKR1C1/AKR1C2,ANGPT2,ANKRD44,ANTXR1,ANXA1,ANXA2,APBB1IP,APOLD1,APP,AQP1,ARGLU1,ARHGAP15,ARHGAP31,ARHGAP4,ARHGAP45,ARHGDIB,ARHGEF15,ARL4C,ASAP1,ASPH,ATP11A,ATP11C,ATP1A1,ATP8B1,BASP1,BCAR1,BCL11B,BCL2,BCL6B,BIN2,BIRC3,BMPR2,BMX,BST2,C1orf115,C1QC,C1QTNF1,C3AR1,C…	565
Cardiovascular System Development and Function,Hematological System Development and Function	Systolic pressure	7.15e-07		0.025	ANGPT2,BCAM,BMPR2,C1QTNF1,CAV1,CCN2,CDKN1B,CYBB,DUSP1,EGLN3,ELN,EPAS1,FGF2,FLT1,HMOX1,IFNG,IL6,INSR,IRS2,LDLR,LEPR,MAOA,NFE2L2,NPR1,PDLIM5,PLN,PTGER4,RAMP2,S1PR1,SERPINE1,SNTB2,SPP1,TEK,TGFB1,THBD,TIMP3,TNF,TNFSF10,VEGFA,ZBTB20	40
Organismal Injury and Abnormalities	Acute disease	4.26e-07		0.023	A2M,ABLIM1,ACKR1,ACSL1,ACTG1,ACTN1,ADAMTS9,ADGRA2,ADGRL4,AFDN,AHNAK,AHR,AIF1,ANGPT2,ANTXR1,ANXA1,ANXA2,APLNR,APOBEC3G,APOL1,APP,ARHGAP4,ARHGAP9,ARID5A,ARL4C,ARL6IP1,ARRB2,ATF3,ATP11A,ATP1A1,ATP8B1,BCAM,BCAR1,BCL11B,BCL2,BCL2A1,BIRC3,BTG1,BTNL9,C1QC,C3AR1,C5AR1,CALCRL,CAV1,CCL3,CCL3L3,CCL5,CCN1,CCN2,CCND2,CCNL1,CD14,CD2,CD200,CD247,CD28,CD34,CD36,CD3D,CD3E,CD3G,CD4,CD44,CD48,CD52,CD7,CD86,CDA,CDC4…	343
Molecular Transport,Small Molecule Biochemistry	Quantity of bilirubin	0.000162		0.02	APP,ATF3,EPAS1,HMOX1,IL10,IL6,LAMA4,NFE2L2,OSM,RDX,TNFRSF1A,ZBTB20	12
Cellular Development,Connective Tissue Development and Function,Tissue Development	Differentiation of bone cells	1.48e-05		0.01	AHR,AREG,BCL2,BMPR2,C3AR1,C5AR1,CAPNS1,CCL3,CCL3L3,CCL5,CCN1,CD200,CEBPB,CRIM1,CRK,CSF1R,CXCL8,DUSP1,EFNB2,EPHB4,FCER1G,FERMT2,FGF2,FRZB,GJA1,GPNMB,GPR183,GSN,HCST,HDAC7,ID1,ID2,ID3,IFI16,IFITM1,IFNG,IL10,IL32,IL33,IL6,IL6ST,IRF1,IRF9,ITGA5,KDM6B,KLF10,KLF4,LRP5,MAFB,MAPK3,MDK,MEF2C,MYC,NEDD9,NRP1,OSM,PDK4,PIK3R1,PKIG,POSTN,PPP3CA,PRDM1,PRXL2A,PTGER4,RAPGEF3,RGS10,SELENOW,SMAD1,SNAI1,SOCS1,SOCS3,…	85
Inflammatory Disease,Organismal Injury and Abnormalities	Granuloma	4.47e-07		0.006	ANXA1,C5AR1,CCL3,CCL5,CD14,CD200,CD44,CD52,CD69,CD86,CEBPB,COL4A1,COL4A2,CRIP1,CTSB,CTSD,CTSH,CTSS,CXCL16,CXCL8,CXCR4,CYBA,CYBB,FCGR1A,FCGR3A/FCGR3B,FGF2,FKBP1A,HLA-DRA,HLA-DRB1,ICAM1,IFI27,IFNG,IL10,IL1B,IL1R1,IL1RN,IL2RB,IL3RA,ITGB2,KCNN3,KLRB1,LCK,LYZ,MGLL,MRTFB,MSR1,MYC,NCF4,OSM,PDE4B,POSTN,RUNX3,SERTAD1,SNRK,SOCS1,SPP1,TGFB1,TGFBI,TIMP1,TIMP3,TNF,TNFRSF1A,TNFSF10,TSHZ2,UGCG,VCAM1,VEGFA,VEGFB…	69
Organismal Injury and Abnormalities,Renal and Urological Disease	Chronic renal impairment	3.34e-07		0	AHR,ANGPT2,CAV1,CCN2,CD151,CD86,CDKN1A,CLDN5,CSF3,CXCL8,EGLN3,F8,FCGR1A,FCGR2A,FCGR3A/FCGR3B,FKBP1A,IL1B,IL1RN,IL2RB,IL6,LDLR,LGMN,MYH9,PDE4B,PDE7A,PPP3CA,PTPRB,RCAN1,SERPINE1,SOCS2,STC1,TFPI,TGFB1,TNF,TNFRSF1A,TNFRSF1B,VEGFA,WWTR1	38
Organismal Injury and Abnormalities,Renal and Urological Disease	Chronic renal failure	5.03e-06		0	AHR,ANGPT2,CCN2,CD151,CD86,CDKN1A,CLDN5,CSF3,CXCL8,F8,FCGR1A,FCGR2A,FCGR3A/FCGR3B,FKBP1A,IL2RB,IL6,LDLR,LGMN,MYH9,PDE4B,PDE7A,PPP3CA,PTPRB,RCAN1,SERPINE1,SOCS2,STC1,TFPI,TGFB1,TNF,TNFRSF1A,TNFRSF1B,VEGFA,WWTR1	34
Cancer,Gastrointestinal Disease,Organismal Injury and Abnormalities	Secondary neoplasm of digestive system	3.63e-07		0	ACKR3,ADIRF,AKR1C1/AKR1C2,AKR1C3,BCL2,CAPG,CAV1,CCN2,CCND2,CD200,CD36,CD44,CDKN1B,COL4A1,COL4A2,CSF1R,CXCR4,DSG2,DUSP4,EFNB2,EMP1,ENPP2,FCGR2A,FCGR3A/FCGR3B,FLT1,FRY,HCLS1,HMOX1,HSP90AA1,ICAM1,ID2,IGFBP2,IL6,ISLR,KDR,LCK,LGALS3,MAFB,MET,NRN1,NUAK1,PDLIM1,PLAT,PLAU,PLAUR,PLPP3,PLSCR4,PPP3CA,RAB31,RASAL2,S100A4,SERPINE1,SNAI1,SNHG7,SRPX,TEK,TFPI,TGFBR3,TM4SF1,TNF,TUBA4A,VCAM1,VEGFA,VEGFB,VEGFC,ZFP3…	66
Cell Morphology,Immunological Disease,Organismal Injury and Abnormalities	Abnormal morphology of CD8+ T lymphocyte	2.63e-05		0	BCL2,BCL6B,CD28,CD3E,CD8A,CD8B,CYTIP,ITPKC,LGALS3,RCAN1,RUNX3,SERPINB9,TAP1,TNF	14
Cell Death and Survival,Hematological System Development and Function,Organismal Injury and Abnormalities	Cell viability of macrophages	3.43e-05		0	APP,BCL2,CEBPB,CSF1R,CSF3,CX3CL1,MCL1,MSR1,PLAT,TGFB1,TNF,TYROBP	12
Cardiovascular System Development and Function,Organismal Development	Vascularization of absolute anatomical region	5.51e-11		-0.006	A2M,ADAM15,ADAMTS1,AHR,AIF1,ALOX5AP,ARHGEF15,BCL2,BIN2,C1QB,C1QC,C3AR1,C5AR1,CAV1,CCN1,CCN2,CD200,CD28,CD37,CDH5,CFI,COL18A1,COL4A1,COL4A2,CORO1A,CSF3,CTSS,CYBA,CYBB,ELN,EPAS1,EVI2A,FCER1G,FGF2,FLT1,FYB1,GJA1,GLIPR1,HSPG2,ICAM1,IFNG,IL10,IL1B,INSR,ITGA5,ITGB2,KDR,LAMA4,LAMC1,LCK,LGALS1,LGALS3,LIMD2,LRP5,MPEG1,NOSTRIN,NRARP,NRP1,PLAT,PLAU,PLAUR,PLEK,RAC2,RGS2,RHOJ,S100A4,SERPINE1,SOCS3,SPHK1,SPI1,…	83
Cell Death and Survival,Organismal Injury and Abnormalities	Cell death of mononuclear leukocytes	1.43e-06		-0.007	AHR,APP,ATF3,BCL11B,BCL2,BCL2A1,C3AR1,CAV1,CCL3,CCL4,CCL5,CD2,CD247,CD28,CD3E,CD4,CD44,CD59,CD7,CDKN1A,CDKN1B,CORO1A,CSF3,CTSB,CTSD,CXCR4,DDIT4,DLL1,DOCK8,DUSP4,EFNA1,EGR1,EGR3,ENTPD1,ETS2,EZR,FCGR3A/FCGR3B,FGL2,FTH1,FYN,GIMAP1,GPX4,GZMA,ICOS,ID2,ID3,IFNG,IL10,IL1B,IL2RG,IL6,IL7R,INSR,IRS2,ITGB2,KLF2,KLF4,LAPTM5,LCK,LGALS1,LGALS3,LTB,MCF2L,MCL1,MYC,NFE2L2,NR4A3,PECAM1,PIK3R1,PMAIP1,PNP,PPM1D,PRDM…	107
Hematological System Development and Function,Tissue Morphology	Quantity of myeloid cells	1.14e-08		-0.01	ADGRE5,AHR,ANGPT2,ANXA1,APP,AQP1,ARHGDIB,ATF3,BAG3,BCL2,BCL2A1,BCL6B,BIRC3,BMPR2,C1QA,C3AR1,C5AR1,CAPNS1,CAV1,CCL3,CCL3L3,CCND2,CD200,CD28,CD34,CD36,CD59,CD8A,CDKN1A,CDKN1B,CLEC7A,CSF1R,CSF3,CTSB,CTSS,CX3CL1,CXCL8,CXCR4,CXCR6,CYBB,DOCK8,DOK2,DUSP1,EPAS1,FABP5,FCGR2A,FLI1,FPR1,GJA1,GSN,HMOX1,HYAL2,ICAM1,ID1,ID2,IFNG,IKZF1,IL10,IL1B,IL1R1,IL2RB,IL2RG,IL33,IL6,IL6ST,INSR,ITGB2,KDR,KLF2,LAIR1,LAMA4,L…	153
Cell Death and Survival,Organismal Injury and Abnormalities	Cell death of lymphatic system cells	1.94e-05		-0.015	AHR,ATF3,BCL11B,BCL2,BCL2A1,C3AR1,C5AR1,CAV1,CCL3,CCL4,CCL5,CD2,CD247,CD28,CD3E,CD4,CD44,CD59,CD7,CDKN1A,CDKN1B,CORO1A,CSF3,CTSB,CTSD,CXCR4,DDIT4,DOCK8,DUSP4,EFNA1,EGR1,EGR3,ENTPD1,ETS2,EZR,FCGR3A/FCGR3B,FGL2,FTH1,FTL,FYN,GIMAP1,GPX4,GZMA,ICOS,ID2,ID3,IFNG,IL10,IL1B,IL2RG,IL6,IL7R,INSR,IRS2,ITGB2,KLF2,LAPTM5,LCK,LGALS1,LGALS3,LTB,MCF2L,MCL1,MYC,NFE2L2,NR4A3,PECAM1,PIK3R1,PMAIP1,PNP,PPM1D,PRDM1,PR…	106
Organismal Injury and Abnormalities,Skeletal and Muscular Disorders	Abnormality of limb	9.59e-05		-0.021	ADAMTS1,ADAMTS4,ADAMTS9,ATF3,ATP1A1,CCN2,CD28,CEBPB,CHST11,COL14A1,COL15A1,COL18A1,COL4A1,COL4A2,CSGALNACT1,CYBB,EGLN3,F13A1,FCER1G,FGF2,FLNB,FLT1,FRZB,FZD6,GJA1,HSPG2,HYAL2,IFNG,IL10,IL1B,IL1RN,IL33,IL6,IL6ST,ITGA10,ITGA6,ITGB2,ITGB4,KCNN3,KDM6B,KLF10,KLF2,LDLR,LGALS1,LITAF,LRP1,LRP5,MEOX2,MYOF,PCGF2,PLEC,RGS10,RUNX3,SASH1,SHANK3,SPHK1,SPP1,SULF1,SULF2,TGFBR3,TIMP1,TIMP3,TNF,TYROBP,VCAM1,ZBTB16,…	67
Molecular Transport	Quantity of metal ion	6.68e-08		-0.028	A2M,A4GALT,ACKR1,ADAMTS1,AKAP12,ANGPT2,ANXA2,APP,AQP1,ARL6IP1,ATP1A1,BCL2,BMPR2,C3AR1,C5AR1,CAV1,CCL20,CCL3,CCL3L3,CCL4,CCL5,CD2,CD247,CD28,CD3E,CD59,CX3CL1,CXCL8,CXCR4,CYBB,ECE1,EDNRB,ELN,ENTPD1,F2RL3,FABP4,FCER1G,FCGR2A,FCGR3A/FCGR3B,FGF2,FKBP1A,FPR1,FYN,GNA13,GSN,HERPUD1,HSP90AA1,ICAM1,IFNG,IL1B,IL1RN,IL33,IL6,INSR,KDR,KLF2,LAIR1,LAMC1,LCK,LCP2,LGALS1,LRP5,LYZ,MARCKSL1,MCAM,MCL1,MGP,MYC,MYH9,N…	98
Hematological System Development and Function,Lymphoid Tissue Structure and Development,Organ Development,Tissue Development	Growth of thymus gland	3.4e-05		-0.032	CD2,CD28,CD3E,CD3G,CDKN1B,EGR1,EGR3,ETS2,FYN,IKZF1,IL10,IL1B,IL2RG,IL6,IL7R,KLF4,LCK,LCP2,LTB,MAPK3,MCF2L,PAG1,PCGF2,RASGRP1,SOCS1,SPI1,SPP1,TNF,TNFAIP3,TNFRSF1A,TNFRSF1B,ZBTB16	32
Cellular Movement,Hematological System Development and Function,Immune Cell Trafficking	Cellular infiltration by leukocytes	4.9e-10		-0.033	ACKR1,AHR,ALOX5AP,ANGPT2,ANXA1,ANXA2,APP,AREG,ARHGAP15,ARRB2,BCL11B,BMPR2,C1QTNF1,C3AR1,C5AR1,CAV1,CCL20,CCL3,CCL3L3,CCL4,CCL5,CCN1,CCN2,CD14,CD2,CD247,CD28,CD36,CD44,CD48,CD69,CD86,CD93,CDKN1A,CFD,CLEC14A,CORO1A,CSF1R,CSF3,CTSB,CX3CL1,CXCL16,CXCL8,CYBB,DDIT4,DUSP1,EGFL7,EGLN3,EPAS1,EZR,FABP4,FABP5,FCER1G,FGL2,FLT1,FPR1,GJA1,HMOX1,ICAM1,ICOS,ID1,IFITM3,IFNG,IL10,IL1B,IL1R1,IL1RN,IL33,IL6,IL6ST,IT…	144
Organismal Injury and Abnormalities,Renal and Urological Disease	Renal lesion	2.6e-05		-0.035	ACACB,ADAMTS9,ADGRF5,AFDN,AHNAK,AIF1,AKNA,ANGPT2,ANXA2,APP,AQP1,ARRB2,ASAP1,ATF3,BASP1,BCAR1,BCAS2,BCL2,BLVRB,C1QTNF1,C7,CALCOCO2,CALCRL,CARD10,CAV1,CAVIN1,CCL4,CCN1,CCN2,CCND2,CD151,CD34,CD4,CD44,CD53,CD8B,CDKN1A,CDKN1B,CFI,CHD9,CLDN5,CLEC3B,CORO1A,COX7A1,CPXM2,CREM,CSF1R,CTNNAL1,CTSS,CX3CL1,CXCL16,CXCL8,CXCR4,DLC1,DOCK8,DSG2,EBF3,EBPL,EGR3,EHD2,EMB,ENG,ENTPD1,EPAS1,EPHX1,ETS2,EVI2B,F8,FABP4,FAB…	239
Inflammatory Disease,Organismal Injury and Abnormalities	Chronic inflammatory disorder	5e-12		-0.044	ACSL1,ADAM15,ADAMTS4,ADGRE5,ADGRG6,AHR,AIF1,ANXA1,APP,AREG,ARHGDIB,ASAP1,BCL11B,BCL2,BIRC3,C1orf162,C1QA,C3AR1,C5AR1,C7,CALCRL,CALD1,CAPG,CAVIN1,CCL14,CCL20,CCL23,CCL3,CCL4,CCL5,CCN1,CCN2,CD163,CD247,CD28,CD36,CD3D,CD4,CD44,CD52,CD53,CD59,CD69,CD83,CD86,CDA,CDC42BPA,CDKN1A,CEBPB,CELF2,CFD,CLEC14A,COL14A1,COL4A2,CORO1A,COTL1,CSF3,CSGALNACT1,CTSB,CTSD,CX3CL1,CXCL16,CXCL8,CXCR4,CYBA,CYBB,CYTIP,CYYR1…	263
Hematological System Development and Function,Lymphoid Tissue Structure and Development,Tissue Morphology	Quantity of helper T lymphocytes	2.39e-05		-0.046	AHR,ARID5A,BIRC3,C5AR1,CAV1,CCL5,CD28,CD69,CSF3,FABP5,ICAM1,ICOS,IFNG,IL10,IL10RA,IL1R1,IL33,IL6,IRF1,LCK,LDLR,LGALS1,LRRC32,MAF,NLRP3,PRDM1,RASGRP1,SELE,SELP,SH2D1A,SOCS3,SPHK1,SPI1,SPNS2,TAP1,TGFB1,TNF,TNFRSF1A,VSIG4,ZFP36	40
Molecular Transport	Quantity of metal	2.4e-07		-0.056	A2M,A4GALT,ACKR1,ADAMTS1,AKAP12,ANGPT2,ANXA2,APP,AQP1,ARL6IP1,ATP1A1,BCL2,BMPR2,C3AR1,C5AR1,CAV1,CCL20,CCL3,CCL3L3,CCL4,CCL5,CD2,CD247,CD28,CD3E,CD59,CX3CL1,CXCL8,CXCR4,CYBB,ECE1,EDNRB,ELN,ENTPD1,F2RL3,FABP4,FCER1G,FCGR2A,FCGR3A/FCGR3B,FGF2,FKBP1A,FPR1,FTH1,FTL,FYN,GNA13,GPX4,GSN,HERPUD1,HMOX1,HSP90AA1,HYAL2,ICAM1,IFNG,IL10,IL1B,IL1RN,IL33,IL6,INSR,KDR,KLF2,LAIR1,LAMC1,LCK,LCP2,LGALS1,LRP1,LRP5,L…	106
Cardiovascular System Development and Function,Cell-To-Cell Signaling and Interaction	Binding of vascular endothelial cells	1e-07		-0.057	ADAM15,ADGRE5,ANGPT2,APP,CCN1,CD36,CD44,CX3CL1,CXCL8,CXCR4,DLL1,EGFL7,EGR3,ERG,FERMT2,FERMT3,FGF2,FLT1,ICAM1,ICOS,IFNG,IL1B,ITGA4,ITGA6,ITGB2,KDR,LGALS3,MCAM,PECAM1,PHACTR1,PLAUR,RCAN1,SELE,SELP,SHC1,SPP1,SULF2,TGFB1,TGFBI,TMSB10/TMSB4X,TNF,VCAM1,VEGFA,VWF,WWTR1	45
Cell-To-Cell Signaling and Interaction,Hematological System Development and Function,Hypersensitivity Response,Immune Cell Trafficking	Binding of eosinophils	5.87e-05		-0.06	CCL5,ICAM1,IFNG,IL1B,ITGA4,ITGA5,ITGB2,LGALS1,LGALS3,PECAM1,SELE,SELP,SWAP70,THBD,TNF,VCAM1	16
Organismal Injury and Abnormalities,Reproductive System Disease	Disorder of pregnancy	3.38e-09		-0.063	ABLIM1,ACACB,ADAMTS4,ADGRF5,ADGRG6,ADIRF,AHNAK,AKAP12,ANKRD29,ANKRD44,APOL3,ARHGEF15,ATP1A1,ATP8B1,BACE2,BCAM,BCL2,C1QA,C1QB,C3AR1,C7,CALCRL,CCDC50,CCL20,CCL3,CCL4,CD2,CD247,CD28,CD4,CD44,CD84,CDH5,CFD,CFI,CLEC14A,CLEC3B,COL4A1,COL4A2,CPD,CRTAM,CTSS,CX3CL1,CXCL8,CYBB,DIPK1B,DNAJB6,DOCK4,DOCK6,EGFL7,EGLN3,ENG,ENPP2,EPB41L4A,F13A1,FABP4,FBLN2,FCER1G,FCGR1A,FCGR2A,FCGR3A/FCGR3B,FGF2,FHL1,FLT1,FOXC1,…	171
Cardiovascular Disease,Organismal Injury and Abnormalities	Occlusion of artery	6.79e-13		-0.068	ADGRF5,ADGRG1,AHR,ALOX5AP,ANKRD29,APP,BCL2,BIRC3,CAV1,CCL3L3,CCL5,CD14,CD163,CD36,CD44,CD52,CD59,CDKN1A,CITED2,COL18A1,CTSS,CX3CL1,CXCL16,CXCL8,CXCR6,DOCK4,DOCK9,ECSCR,EDNRB,EGR1,ELN,ENTPD1,F13A1,F2RL3,F8,FABP4,FABP5,FAM107B,FERMT2,FGD5,FKBP1A,FLT1,GFOD1,GJA1,HCST,HMOX1,HSPG2,ICAM1,IFNG,IL10,IL1B,IL1R1,IL33,IL6,INSR,ITGB2,KDR,KLF2,KLF4,KLF6,LDLR,LGALS3,LIMA1,LMCD1,LRP1,LRP5,MAFB,MAPK3,MCF2L,MECOM…	125
Cellular Development,Cellular Growth and Proliferation,Hematological System Development and Function,Lymphoid Tissue Structure and Development	Expansion of mononuclear leukocytes	2.52e-08		-0.075	AHR,BCL2,BTNL9,C5AR1,CCND2,CD2,CD28,CD3E,CD4,CD69,CD86,CDKN1B,CSF1R,CSF3,CTSD,DDIT4,EBF1,EGR1,EGR3,GPR183,ICOS,IFNG,IKZF1,IL10,IL10RA,IL1B,IL1RN,IL2RB,IL33,IL6,IL7R,IRF1,KLF2,LCP1,LCP2,LEPR,LRRC32,MDK,MYC,PCGF2,PMAIP1,PRF1,PTPN22,PTPRC,REL,S1PR1,SLC7A5,SOCS1,SPI1,STING1,TGFB1,TLR2,TNF,TNFAIP3,TNFRSF1A,TNFRSF1B,TNFSF9,ZBTB16	58
Cellular Movement	Cellular infiltration by myeloid cells	7.97e-10		-0.078	ACKR1,ALOX5AP,ANGPT2,ANXA1,ANXA2,APP,AREG,ARHGAP15,ARRB2,C1QTNF1,C3AR1,C5AR1,CAV1,CCL20,CCL3,CCL4,CCL5,CCN1,CCN2,CD14,CD2,CD36,CD44,CD48,CDKN1A,CFD,CLEC14A,CORO1A,CSF1R,CSF3,CTSB,CXCL16,CXCL8,CYBB,DDIT4,DUSP1,EGLN3,EPAS1,FABP4,FCER1G,FLT1,FPR1,GJA1,HMOX1,ICAM1,ICOS,ID1,IFNG,IL10,IL1B,IL1R1,IL1RN,IL33,IL6,IL6ST,ITGB2,KDM6B,KDR,LDLR,LGALS1,LGALS3,LTB,MDK,MET,MSR1,MYC,NDRG1,NFE2L2,NINJ1,NLRP3,NPR1,N…	111
Hematological Disease,Immunological Disease,Organismal Injury and Abnormalities	Neutrophilia	2.22e-05		-0.081	CSF3,CXCL8,DUSP1,IFNG,IL10,IL1B,IL1R1,IL1RN,IL6,IL6ST,ITGB2,LGALS3,NLRP3,PRDM1,RAC2,RUNX1,SELE,SOCS3,SPP1,TLR2,TNF	21
Gastrointestinal Disease,Hepatic System Disease,Organismal Injury and Abnormalities	Liver lesion	0.000128		-0.082	A2M,AASS,ABLIM1,ABLIM3,ACACB,ACKR1,ACKR3,ACSL1,ACTG1,ACTN1,ADAM15,ADAMTS1,ADAMTS4,ADAMTS9,ADCY4,ADGRA2,ADGRF5,ADGRG1,ADGRL2,AEBP1,AFAP1L1,AFDN,AHNAK,AHR,AIF1,AKAP12,AKNA,AKR1C1/AKR1C2,AKR1C3,ANGPT2,ANXA1,ANXA2,APBB1IP,APOL1,APP,AQP1,AREG,ARGLU1,ARHGAP29,ARHGAP4,ARHGAP45,ARHGAP9,ARHGEF15,ARL2,ARL6IP1,ARPC1A,ARRB2,ASAP1,ASPH,ATF3,ATP11A,ATP11C,ATP1A1,BCAR1,BCAS2,BCL2,BIN2,BIRC3,BMPR2,BTNL9,C1orf21,…	546
Cellular Movement	Cell movement of prostate cancer cell lines	5.17e-05		-0.09	ADAM15,AHNAK,AKAP12,ANXA2,ARRB2,BCAR1,CAV1,CD151,CTSH,CTSZ,CXCL8,CXCR4,EMP1,ENG,ERG,FYN,HMOX1,HSP90AA1,ID1,IL6,ITGA6,ITGB4,KDR,KLF4,KLF6,LCP1,LGALS3,LRG1,MYC,NDRG1,NES,NR4A2,NRP1,PHACTR1,PLEC,PTGER4,RUNX3,SMAD1,SNAI1,TGFB1,TGM2,TMSB10/TMSB4X,TNF,TNFAIP3,TNFSF10,TSPAN18,VEGFA,WWTR1	48
Cancer,Organismal Injury and Abnormalities	Invasion of tissue	0.000222		-0.098	ACKR3,AFAP1L1,CAV1,CCN2,CD151,CD44,CDH5,COL18A1,CXCL8,CXCR4,EDNRB,ENPP2,EVL,EZR,FGF2,FLT1,IFNG,IGFBP4,IL1B,IL33,LAMC1,LRP1,MAP3K11,MET,MYC,NEDD9,NRP1,OSM,PDCD4,PLAU,PXN,RHOC,RHOG,SERPINE1,SNAI1,SOCS3,SPP1,TGFB1,THBD,TIMP3,TNF,TNFSF10,VEGFA,VEGFC,ZEB2	45
Cellular Development,Cellular Growth and Proliferation,Digestive System Development and Function,Hepatic System Development and Function,Organ Development	Proliferation of liver cells	2.86e-07		-0.1	AHR,BCL2,C3AR1,CAV1,CCN1,CCN2,CDKN1A,CDKN1B,CEBPB,CITED2,CTSB,CXCR4,DLC1,EDNRB,FLT1,ID1,IFNG,IL1B,IL1RN,IL6,IL6ST,INSR,ITGA6,KLF2,LEPR,LGALS1,LGALS3,LIMS2,LTB,MDK,MET,MYC,NFE2L2,OSM,OSMR,PIK3IP1,PIK3R1,PLAU,SERPINH1,SLC7A5,SOCS1,SOCS3,SPI1,SPP1,SPTBN1,SULF2,TGFB1,TGFBR2,TIMP1,TNF,TNFAIP3,TNFRSF1A,TNFRSF1B,VEGFA	54
Digestive System Development and Function,Hepatic System Development and Function,Organ Morphology,Tissue Development	Liver Regeneration	0.00012		-0.111	AHR,AREG,C3AR1,CAV1,CEBPB,CREM,CSF3,EGR1,HMOX1,IL10,IL1RN,IL6,MET,OSM,PLAU,SAT1,SOCS3,SULF2,TIMP3,TNF,TNFRSF1A	21
Cardiovascular System Development and Function,Tissue Development	Neovascularization of tissue	8.99e-05		-0.113	ADAM15,CCN1,CCN2,CXCR4,FGD5,FGF2,ICAM1,MDK,NRP1,TNFAIP3,TNFSF10	11
Cell Death and Survival,Organismal Injury and Abnormalities	Cell death of lymphocytes	2.66e-06		-0.121	AHR,ATF3,BCL11B,BCL2,BCL2A1,C3AR1,CAV1,CCL3,CCL4,CCL5,CD2,CD247,CD28,CD3E,CD4,CD44,CD59,CD7,CDKN1A,CDKN1B,CORO1A,CSF3,CTSB,CTSD,CXCR4,DDIT4,DOCK8,DUSP4,EFNA1,EGR1,EGR3,ENTPD1,ETS2,EZR,FCGR3A/FCGR3B,FGL2,FTH1,FYN,GIMAP1,GPX4,GZMA,ICOS,ID2,ID3,IFNG,IL10,IL1B,IL2RG,IL6,IL7R,INSR,IRS2,ITGB2,KLF2,LAPTM5,LCK,LGALS1,LGALS3,LTB,MCF2L,MCL1,MYC,NFE2L2,NR4A3,PECAM1,PIK3R1,PMAIP1,PNP,PPM1D,PRDM1,PRF1,PTPN22,…	104
Organismal Injury and Abnormalities,Respiratory Disease	Lower respiratory tract disorder	1.7e-05		-0.123	ADGRF5,ADGRG6,AHR,AKAP12,ANXA1,ARRB2,BASP1,BCL2,BMPR2,BTNL9,C3AR1,C5AR1,C7,CAV1,CAV2,CCL5,CCN2,CCNL1,CD14,CD44,CD69,CD86,CD8A,CDKN1A,CITED2,CNN3,COL14A1,COL15A1,COL4A1,COL4A2,CRTAC1,CSF1R,CTSS,CXCL8,CYBB,DDIT4,DOCK8,EDNRB,EGR1,ELN,EPAS1,F2RL3,FABP5,FAM107A,FLT1,FOLR2,GBP4,GLIPR1,GPR65,HIF3A,HMOX1,HSPA12B,ICAM1,ICAM2,IFNG,IL10,IL1B,IL1R1,IL1RN,IL32,IL6,IL6ST,IL7R,INSR,ISLR,KDR,KLF4,LAMC1,LCK,LCP1,…	112
Cardiovascular Disease,Organismal Injury and Abnormalities	Vaso-occlusion	3.25e-13		-0.134	ADGRF5,ADGRG1,AHR,ALOX5AP,ANKRD29,APP,BCL2,BIRC3,CAV1,CCL3L3,CCL5,CD14,CD163,CD36,CD44,CD52,CD59,CDKN1A,CITED2,COL18A1,CTSS,CX3CL1,CXCL16,CXCL8,CXCR6,DOCK4,DOCK9,ECSCR,EDNRB,EGR1,ELN,ENTPD1,ERG,F13A1,F2RL3,F8,FABP4,FABP5,FAM107B,FERMT2,FGD5,FKBP1A,FLT1,GFOD1,GJA1,HCST,HMOX1,HSPG2,ICAM1,IFNG,IL10,IL1B,IL1R1,IL33,IL6,INSR,ITGB2,KDR,KLF2,KLF4,KLF6,LDLR,LGALS3,LIMA1,LMCD1,LRP1,LRP5,MAFB,MAPK3,MCF2L,M…	128
Connective Tissue Disorders,Inflammatory Disease,Inflammatory Response,Organismal Injury and Abnormalities,Skeletal and Muscular Disorders	Experimentally-induced arthritis	2.64e-05		-0.138	ADGRE5,AHR,ANXA1,CCL3L3,CCL4,CD28,CD44,CD59,CD69,CSF3,CTSS,CXCL8,DUSP1,F13A1,FCGR1A,FCGR2A,FCGR3A/FCGR3B,FLT1,HMOX1,ICOS,IFNG,IL10,IL1B,IL1R1,IL1RN,IL33,IL6,IL6ST,KDR,LAIR1,LBH,MCL1,MDK,MSR1,PLAU,PTGER4,PTPN22,REL,RUNX3,SELE,SELP,SH2D1A,SPHK1,SPNS2,SPP1,TGFB1,TIE1,TLR2,TNF,TNFRSF1A,TNFRSF1B	51
Lipid Metabolism,Molecular Transport,Small Molecule Biochemistry	Release of fatty acid	8.32e-05		-0.158	AHR,ALOX5AP,APLNR,CAV1,CAV2,CCL5,CD4,CEBPB,CLEC7A,CSF3,CTSB,CX3CL1,CXCL8,FABP4,FCER1G,FCGR2A,IFNG,IL10,IL1B,IL1R1,IL1RN,IL32,INSR,LGALS1,MAPK3,MRC1,PIK3R1,PTGER4,S100A10,SLA,TGFBR2,TNF,TNFRSF1A,TNFSF10,UCP2,VEGFA	36
Cellular Movement,Hematological System Development and Function,Immune Cell Trafficking,Inflammatory Response	Cellular infiltration by phagocytes	9.99e-11		-0.159	ACKR1,ALOX5AP,ANGPT2,ANXA1,ANXA2,APP,AREG,ARHGAP15,C1QTNF1,C3AR1,C5AR1,CAV1,CCL20,CCL3,CCL4,CCL5,CCN1,CCN2,CD14,CD36,CD44,CD86,CDKN1A,CFD,CLEC14A,CORO1A,CSF1R,CSF3,CTSB,CXCL16,CXCL8,CYBB,DDIT4,DUSP1,EGLN3,EPAS1,FABP4,FCER1G,FLT1,FPR1,GJA1,HMOX1,ICAM1,IFNG,IL10,IL1B,IL1R1,IL1RN,IL33,IL6,IL6ST,ITGB2,KDM6B,KDR,LDLR,LGALS1,LGALS3,LTB,MAPK3,MDK,MET,MSR1,MYC,NDRG1,NFE2L2,NINJ1,NLRP3,NPR1,NRP1,OSM,OTUD1…	105
Cellular Movement	Trafficking of blood cells	0.00012		-0.163	ANXA1,CCL20,CCL3,CCL3L3,CCL4,CCL5,CD44,CXCR4,ENPP2,EVL,GJA1,IFNG,IL1R1,ITGA4,ITGB2,NEDD9,PECAM1,S1PR1,SPNS2,TNF,VEGFC	21
Cancer,Organismal Injury and Abnormalities	Papillary neoplasm	1.64e-05		-0.166	ADAMTS1,ADGRF5,ADGRG1,AEBP1,AKNA,ANXA1,ANXA2,AREG,ARL4C,ARRB2,ATP8B1,BCL2,CALCOCO2,CD34,CD44,CD48,CDKN1A,CDKN1B,CFD,CLEC7A,COL15A1,COX7A1,CPXM2,CSF1R,CST7,CTNNAL1,CTSS,CX3CL1,CXCR4,DSG2,EBPL,EFNB2,EGR1,ENG,FABP4,FABP5,FCGBP,FKBP1A,FLT1,GSN,HSP90AA1,IFITM2,IFNG,IGFBP2,IGFBP4,INHBB,INSR,ITGA5,KDR,KLF10,KLF2,KLRB1,LAMA5,LCK,LGALS1,LGALS3,LIMD2,LRP1,LTB,MAST4,MCAM,MET,MMRN1,MT-ND1,MYC,NFE2L2,NOTCH4,N…	117
Cellular Movement	Cellular infiltration	1.76e-10		-0.171	ACKR1,AHR,ALOX5AP,ANGPT2,ANXA1,ANXA2,APP,AREG,ARHGAP15,ARRB2,BCL11B,BMPR2,C1QTNF1,C3AR1,C5AR1,CAV1,CCL20,CCL3,CCL3L3,CCL4,CCL5,CCN1,CCN2,CD14,CD2,CD247,CD28,CD36,CD4,CD44,CD48,CD69,CD86,CD93,CDKN1A,CFD,CLEC14A,CORO1A,CSF1R,CSF3,CTSB,CTSS,CX3CL1,CXCL16,CXCL8,CYBB,DDIT4,DUSP1,EGFL7,EGLN3,ENG,EPAS1,EZR,FABP4,FABP5,FCER1G,FGF2,FGL2,FLT1,FPR1,GJA1,HMOX1,ICAM1,ICOS,ID1,IFITM3,IFNG,IL10,IL1B,IL1R1,IL1RN…	156
Hematological System Development and Function,Immune Cell Trafficking,Inflammatory Response,Tissue Development	Accumulation of antigen presenting cells	3.07e-05		-0.172	ACKR3,AHR,ANGPT2,C5AR1,CAV1,CCL5,CD200,CD28,CD44,CX3CL1,DOCK8,ENTPD1,FGF2,HMOX1,IFNG,IL1RN,IRF1,KLF4,LAMA5,LDLR,OSMR,PFN1,PLAT,PLAU,RUNX3,SPP1,SWAP70,TIMP1,TNF,TNFAIP3,TNFRSF1B,TNFSF10,TYROBP,VEGFA,VEGFC	35
Organismal Injury and Abnormalities,Renal and Urological Disease	Renal impairment	8.29e-08		-0.181	AHR,ANGPT2,ATF3,ATP1A1,BCL2,CAV1,CCN1,CCN2,CD151,CD28,CD86,CDKN1A,CLDN5,CSF3,CXCL8,DUSP1,EGLN3,EPAS1,F8,FCER1G,FCGR1A,FCGR2A,FCGR3A/FCGR3B,FKBP1A,FLT1,GPX4,HMOX1,IFNG,IL1B,IL1RN,IL2RB,IL6,LAMC1,LDLR,LGMN,MDK,MYH9,NPR1,PDE4B,PDE7A,PPP3CA,PTPRB,RCAN1,SERPINE1,SOCS2,SPP1,STC1,TFPI,TGFB1,TIMP1,TLR2,TNF,TNFRSF1A,TNFRSF1B,TXNIP,VEGFA,WWTR1	57
Cancer,Organismal Injury and Abnormalities,Respiratory Disease	Pulmonary metastasis	0.000131		-0.185	ACKR3,ADAMTS1,AKAP12,ANXA1,ANXA2,ATF3,BMPR2,C5AR1,CCL5,CCN1,CD151,CD200,CDKN1B,CSF3,CTSB,CTSZ,CXCR4,EDNRB,EGFL7,FLT1,GPNMB,ID2,KDR,KLF6,LGALS1,LMCD1,MET,MYC,PDLIM1,POSTN,RALGAPA2,RASAL2,S1PR1,SELP,SERPINE1,SNAI1,SPP1,TGFBR2,THBD,VEGFA,VEGFC,ZEB2	42
Cell-To-Cell Signaling and Interaction	Response of endothelial cells	1.05e-05		-0.192	ANGPT2,APP,C5AR1,CAV1,CD36,IFNG,IL1B,IL33,IL6,SPHK1,SPP1,TLR2,TNF,VCAM1,VEGFA	15
Cell Signaling,Small Molecule Biochemistry	Synthesis of nitric oxide	1.68e-05		-0.193	AIF1,ANGPT2,APP,ARRB2,C1QTNF9,CAV1,CAVIN2,CD14,CD200,CD28,CD36,CEBPB,CLEC7A,CPD,CYBA,CYBB,DNAJB1,DOK2,DUSP1,EDNRB,FLT1,GJA1,HLA-DRB1,HMOX1,HSP90AA1,ICAM1,IFNG,IL10,IL1B,IL1RN,IL32,IL33,IL6,INSR,IRF1,ITGA4,ITGB2,KLF2,KLF4,KLF6,LRP1,MAPK3,MET,NFE2L2,NPR1,PFN1,PHACTR1,PHLDA1,PIK3R1,PLAU,S1PR1,SCARB1,SHC1,SOCS1,SOCS3,SPP1,TFPI,TGFB1,TGFBR2,TLR2,TNF,TNFAIP3,TNFRSF1A,TNFRSF1B,TNFSF10,UCP2,VEGFA,VWF	68
Cellular Movement,Embryonic Development	Cell movement of embryonic cell lines	3.64e-05		-0.206	AHR,ANTXR1,APP,ARRB2,ASAP1,BCAM,BCAR1,CCL20,CCL5,CCN1,CDKN1A,CNN3,COL18A1,CXCR4,DLC1,DOCK1,DOCK4,EFNA1,EHD1,ELK3,ENG,FBLN2,FGF2,HLX,ICAM1,ID1,IKZF1,IL6,ITGA4,ITGB2,KLF2,LIMS2,MEOX2,MET,MSR1,NEDD9,PLAU,PLAUR,POSTN,PPIF,PTPN12,RHOC,RHOG,SELE,SERPINE1,SH2D3C,SPHK1,TEK,TGFB1,TLR2,TNF,VEGFC	52
Cell Signaling,Small Molecule Biochemistry	Quantity of nitric oxide	2.22e-05		-0.214	APP,CAV1,CD200,DNAJB1,FLT1,GJA1,IFNG,IL10,IL1B,IL6,MET,NFE2L2,S1PR1,SHC1,SPP1,TFPI,TLR2,TNF,TNFRSF1B,UCP2,VEGFA	21
Organismal Injury and Abnormalities	Hypertrophy	1.86e-05		-0.215	A4GALT,ADAM15,ADGRG1,AHR,ANGPT2,APLNR,APP,ARRB2,ATF3,BCL2,BMPR2,BMX,CAV1,CCN2,CD36,CDKN1A,CDKN1B,CEBPB,CREM,CSF3,CTSB,CTSD,CYBA,CYBB,DUSP1,ECE1,EHD4,ELN,EMP1,EPAS1,ERG,FGF2,FHL1,FKBP1A,FLNB,FLT1,GJA1,GSN,HES1,HMOX1,HSPG2,ICAM1,IL1B,IL33,IL6,IL6ST,IRF1,IRF9,KLF4,KLF7,LAMA4,LEPR,LMCD1,MAPK3,MDK,MEF2C,MYC,MYL9,NFE2L2,NPR1,NR4A3,OSM,PFN1,PIK3R1,PLAT,PLAU,PLCB1,POSTN,PPP3CA,RAPGEF3,RBPJ,RCAN1,RGS10,RG…	99
Cell-To-Cell Signaling and Interaction,Cellular Movement	Recruitment of cells	6.49e-11		-0.222	ACKR1,ADGRE5,ADGRG6,AHR,ALOX5AP,ANGPT2,ANXA1,APP,ARRB2,C3AR1,C5AR1,CAV1,CCL20,CCL23,CCL3,CCL3L3,CCL4,CCL5,CCN1,CD14,CD200,CD28,CD36,CD37,CD4,CD44,CD53,CD69,CD8A,CD93,CITED2,CLEC7A,CSF1R,CSF3,CX3CL1,CXCL16,CXCL8,CXCR4,EFNB2,EGR1,ENG,ENTPD1,EPAS1,F13A1,FABP5,FCGR2A,FCGR3A/FCGR3B,FERMT3,FGF2,FLOT1,FLT1,GNA13,GSN,HMOX1,ICAM1,IFITM3,IFNG,IL10,IL1B,IL1R1,IL1RN,IL33,IL6,IL6ST,ITGA4,ITGB2,KDM6B,KDR,LEPR,…	115
Digestive System Development and Function,Hepatic System Development and Function,Organ Development	Growth of liver	2.73e-07		-0.223	AHR,BCL2,C3AR1,CAV1,CCN1,CCN2,CDKN1A,CDKN1B,CEBPB,CITED2,CTSB,CXCR4,DLC1,EDNRB,FLT1,ID1,IFNG,IL1B,IL1RN,IL6,IL6ST,INSR,ITGA6,KLF2,LEPR,LGALS1,LGALS3,LIMS2,LTB,MDK,MET,MYC,NFE2L2,OSM,OSMR,PIK3IP1,PIK3R1,PLAU,SELP,SERPINH1,SLC7A5,SOCS1,SOCS3,SPI1,SPP1,SPTBN1,SULF2,TGFB1,TGFBR2,TIMP1,TNF,TNFAIP3,TNFRSF1A,TNFRSF1B,VEGFA	55
Cell Death and Survival,Gastrointestinal Disease,Hepatic System Disease,Organismal Injury and Abnormalities	Cell death of hepatocytes	1.07e-05		-0.227	AHR,ARRB2,ATF3,BCL2,BIRC3,CAV1,CCL4,CDKN1A,CDKN1B,CTSB,FGL2,GSN,HMOX1,IFNG,IL10,IL1RN,IL33,IL6,IQGAP2,IRF1,LDLR,LRP1,MCL1,MEIS2,MET,MYC,NFE2L2,OSM,PIK3R1,REL,SH3BP5,SHC1,SOCS1,SOCS3,SPHK1,SPTBN1,STK4,TGFB1,TIMP3,TNF,TNFRSF1A,TNFRSF1B,TNFSF10,UGCG,YES1	45
Cell Signaling,Molecular Transport,Vitamin and Mineral Metabolism	Quantity of Ca2+	9.13e-08		-0.232	A2M,A4GALT,ACKR1,AKAP12,ANGPT2,ANXA2,APP,ARL6IP1,BCL2,BMPR2,C3AR1,C5AR1,CAV1,CCL20,CCL3,CCL3L3,CCL4,CCL5,CD2,CD247,CD28,CD3E,CD59,CX3CL1,CXCL8,CXCR4,ECE1,EDNRB,ELN,ENTPD1,F2RL3,FABP4,FCER1G,FCGR2A,FCGR3A/FCGR3B,FGF2,FKBP1A,FPR1,FYN,GNA13,GSN,HERPUD1,HSP90AA1,ICAM1,IFNG,IL1B,IL1RN,IL33,IL6,INSR,KDR,KLF2,LAIR1,LAMC1,LCK,LCP2,LGALS1,LRP5,LYZ,MARCKSL1,MCAM,MCL1,MGP,MYC,MYH9,NHERF2,NRN1,OSM,PIK3R1,PLA…	91
Cell-To-Cell Signaling and Interaction	Adhesion of tumor cell lines	1.38e-05		-0.237	ADAM15,ADGRG1,AFDN,AKAP12,ANGPT2,ANXA1,ANXA2,ASAP1,CAV1,CCL20,CCL3,CCL4,CCN1,CCN2,CD151,CD28,CD44,CRK,CTSB,CTSZ,CX3CL1,CXCL8,CXCR4,CYBB,CYTIP,DLL1,DSG2,EGFL7,EGR1,EGR3,ELN,ENG,ERG,EVL,FERMT3,FYB1,GMFG,GNA13,GPNMB,HES1,HLX,ICAM1,ICOS,IFITM3,IFNG,IL6,INHBB,ITGA4,ITGA5,ITGA6,ITGB2,LCP2,LGALS3,LRP5,MCAM,MECOM,MET,MYH9,NECTIN2,NOSTRIN,NRP1,PALMD,PHACTR1,PHLDA1,PIK3R1,PLAU,PLAUR,PRMT1,PXN,RCAN1,SELE,SE…	94
Cancer,Organismal Injury and Abnormalities	Squamous-cell carcinoma	9.34e-05		-0.244	A2M,ABLIM1,ABLIM3,ACKR1,ACTG1,ADGRE5,ADGRL2,ADGRL4,AFDN,AHNAK,AHR,AIF1,AKAP12,ANTXR1,ANXA1,ANXA2,APLNR,APP,AQP1,ARHGAP15,ARHGAP31,ARHGAP4,ARHGAP9,ARHGEF15,ARL6IP1,ARRB2,ASAP1,ASPH,ATP1A1,BCAR1,BCAS2,BCL11B,BCL2,BCL6B,BIN2,C1orf162,C7,CAMSAP2,CASKIN2,CAV1,CAVIN1,CCDC107,CCDC50,CCDC85B,CCN1,CCN2,CD163,CD200,CD247,CD34,CD4,CD44,CD48,CD53,CD7,CD83,CD84,CD8A,CDC37,CDC42BPA,CDC42BPB,CDKN1A,CDKN1B,CEBPB…	401
Cardiovascular System Development and Function,Cellular Development,Cellular Growth and Proliferation	Proliferation of endothelial cell lines	3.33e-05		-0.254	BMPR2,BMX,CCN2,CDH5,COL18A1,FGF2,IFNG,LGALS1,LGALS3,NHERF2,NOSTRIN,TNF,TNFAIP3,TNFRSF1A,TNFRSF1B,VEGFA,VEGFB,VEGFC	18
Cardiovascular Disease,Organismal Injury and Abnormalities	Occlusion of blood vessel	2.01e-13		-0.264	ADGRF5,ADGRG1,AHR,ALOX5AP,ANKRD29,APP,BCL2,BIRC3,CAV1,CCL3L3,CCL5,CD14,CD163,CD36,CD44,CD52,CD59,CDKN1A,CITED2,COL18A1,CTSS,CX3CL1,CXCL16,CXCL8,CXCR6,DOCK4,DOCK9,ECSCR,EDNRB,EGR1,ELN,ENTPD1,ERG,F13A1,F2RL3,F8,FABP4,FABP5,FAM107B,FERMT2,FGD5,FKBP1A,FLT1,GFOD1,GJA1,HCST,HMOX1,HSPG2,ICAM1,IFNG,IL10,IL1B,IL1R1,IL33,IL6,INSR,ITGB2,KDR,KLF2,KLF4,KLF6,LDLR,LGALS3,LIMA1,LMCD1,LRP1,LRP5,MAFB,MAPK3,MCF2L,M…	128
Organismal Injury and Abnormalities	Visceromegaly	7.2e-05		-0.276	ACKR3,ACSL1,ADAM15,ADGRE5,ADGRG1,AHR,AKAP12,ANGPT2,APLNR,ARRB2,ATF3,BAG3,BCL2,BMPR2,BMX,CAPNS1,CAV1,CCN2,CD151,CD247,CD28,CD36,CD69,CD8A,CDKN1A,CDKN1B,CEBPB,COX7A1,CREM,CRK,CSF3,CTSB,CTSD,CYBB,DOK2,DSG2,DUSP1,ECE1,EDNRB,EGLN3,EHD4,ELN,EPAS1,ERG,EZR,FCER1G,FGF2,FKBP1A,FLI1,FLT1,FYN,GJA1,GSN,HMOX1,ICAM1,ICOS,IFNG,IL10,IL1B,IL1R1,IL1RN,IL2RB,IL2RG,IL33,IL6,IL6ST,INSR,IRF1,IRF9,IRS2,ITGB2,KLF4,KLF7,L…	154
Cell Death and Survival,Endocrine System Disorders,Gastrointestinal Disease,Organismal Injury and Abnormalities	Cell death of pancreatic cells	0.000119		-0.28	APP,ATF3,CXCR4,EGLN3,FGF2,IFNG,IL1B,IL1RN,IL6,IRS2,LDLR,LEPR,LGALS3,MAP3K11,MCL1,MYC,NLRP3,NOVA2,NR4A3,PIK3R1,PPP3CA,RAPGEF3,SOCS1,SOCS3,TGFBI,TNF,TNFRSF1A,TXNIP,VEGFA	29
Cellular Movement	Cell movement of nervous tissue cell lines	0.000162		-0.282	A2M,ANGPT2,APP,BCAR1,CCL20,CCL4,CD36,FGF2,S1PR1,TGFB1,TLR2,VEGFA	12
Cell-To-Cell Signaling and Interaction,Reproductive System Development and Function	Binding of gonadal cell lines	0.000129		-0.286	CD28,CD34,CD44,CD48,CX3CL1,ESAM,FERMT2,IL2RG,INHBB,ITGA10,ITGA4,ITGA5,ITGB2,OLR1,PCDH12,PLAU,PLAUR,SELP,SULF1,SULF2,TGFB1,VCAM1,VWF	23
Cellular Assembly and Organization,Cellular Function and Maintenance,Organismal Development,Tissue Development	Formation of actin filaments	1.2e-05		-0.289	ACTG1,ACTN1,ADGRF5,AIF1,ARHGEF15,ARPC2,ARRB2,BCAR1,BMX,C3AR1,CALD1,CAV1,CCN2,CD44,CDC42BPB,CDC42EP5,CDKN1A,COL18A1,CORO1A,CRK,CSF3,CXCL8,CYRIB,DAAM1,DLC1,DNM3,DSTN,ELN,ESAM,EVL,FAM107A,FCGR2A,FERMT2,FGF2,FYN,GNA13,GNG2,GPR65,GSN,HCLS1,ICAM1,IL1B,KANK3,KDR,KLF2,LMCD1,LRP1,MCF2L,MET,MYH9,NCKAP1,NPR1,PDLIM1,PECAM1,PFN1,PHACTR1,PIK3R1,PLAT,PTGER4,PTPRB,PXN,RAPGEF3,RGCC,RGS16,RHOC,RHOQ,RND1,S100A10,S1…	87
Cell-To-Cell Signaling and Interaction	Activation of connective tissue cells	4.69e-05		-0.293	BCL2,CCL3L3,CCN2,CD44,CDKN1B,CXCR4,EBF1,EDNRB,EPHB4,F13A1,FCGR1A,FGF2,GJA1,GPNMB,IFNG,IL1B,IL1RN,IL32,IL6,IL6ST,INSR,LDLR,LEPR,LGALS3,LRP5,OSM,PLAU,RGCC,RUNX1,SELENOW,SERPINH1,SNAI1,SPHK1,SPP1,STC1,TGFB1,TIMP1,TLR2,TNF,TNFAIP3,TYROBP,VCAM1,ZEB2,ZNF521	44
Cancer,Organismal Injury and Abnormalities	Growth of solid tumor	0.000192		-0.298	ABLIM1,ADGRG1,AHR,AKR1C3,ANXA1,AREG,ARRB2,ATF3,BCL2,BST2,C3AR1,CAV1,CCL20,CCL3,CCN1,CCN2,CD151,CD44,CDH5,CDKN1B,CEBPB,COL18A1,CRIP1,CSF3,CTSB,CTSS,CXCR4,CYTOR,DUSP1,DUSP4,EGR1,EGR3,EHD2,ENG,ENTPD1,FGF2,FHL1,FLT1,FTH1,FYN,GJA1,GPNMB,GPX4,HDAC7,HMOX1,HSPG2,ICAM2,ID1,ID2,ID3,IFITM3,IFNG,IL10,IL1B,IL1R1,IL1RN,IL33,IL6,IL6ST,KCTD12,KDR,KLF6,KLF9,LAMA4,LAMB1,LEPR,LGALS3,LRRC32,MAF,MAOA,MCAM,MCL1,MET,MS…	121
Tissue Morphology	Quantity of cells	3.97e-12		-0.301	A2M,ACKR3,ADAMTS1,ADAMTS4,ADGRE5,ADGRF5,AHR,ANGPT2,ANXA1,APBB1IP,APP,AQP1,ARHGDIB,ARID5A,ARL6IP1,ARPC2,ARRB2,ATF3,ATP11C,BAG3,BCAR1,BCAS2,BCL11B,BCL2,BCL2A1,BCL6B,BIRC3,BMPR2,C1QA,C3AR1,C5AR1,CALCRL,CAPNS1,CAV1,CAV2,CCL20,CCL3,CCL3L3,CCL4,CCL5,CCN2,CCND2,CD151,CD200,CD247,CD28,CD302,CD34,CD36,CD3D,CD3E,CD3G,CD4,CD44,CD48,CD59,CD69,CD7,CD83,CD84,CD86,CD8A,CD8B,CDKN1A,CDKN1B,CEBPB,CITED2,CLEC7A,COL…	356
Organismal Development	Development of exocrine gland	0.000197		-0.301	AHR,AREG,BCL11B,CAV1,CD44,CDKN1B,CEBPB,CSF1R,DSG2,FGF2,FOXC1,FYN,GSN,ID1,ID2,IFITM2,IFNG,INHBB,INSR,IRS2,ITGA5,ITGA6,LBH,LEPR,LRP5,MET,NOTCH4,NRP1,RAMP2,RBPJ,SNAI1,SOCS1,SOCS2,SPP1,TGFB1,TGFBR2,TGM2,TIMP1,TIMP3,TNF,VEGFA,ZFHX3	42
Cell Death and Survival,Organismal Injury and Abnormalities	Apoptosis of endocrine cells	0.000217		-0.303	APP,ATF3,CDKN1B,EGLN3,IFNG,IL10,IL1B,IL1RN,IL6,IRS2,LDLR,LEPR,LGALS3,MAP3K11,MCL1,MYC,NOVA2,NR4A3,PIK3R1,RAPGEF3,SOCS1,SOCS3,TCIM,TGFB1,TGFBI,TNF,TXNIP,VEGFA	28
Cellular Movement,Hematological System Development and Function,Immune Cell Trafficking,Inflammatory Response	Migration of monocytes	3.49e-07		-0.305	ANXA2,APP,CCL20,CCL3,CCL4,CCL5,CCN2,COL4A1,CSF3,CTSS,CX3CL1,CXCL8,ENG,FLT1,ICAM1,IFNG,IL10,IL6,IL6ST,ITGA4,ITGB2,LDLR,LGALS1,LGALS3,MAOA,MCAM,NINJ1,PECAM1,PLAUR,POSTN,RAC2,SELE,SPP1,TGFB1,TIMP3,TNF,TNFRSF1A,VCAM1,VEGFA	39
Cell-To-Cell Signaling and Interaction,Cellular Movement	Recruitment of blood cells	2.71e-10		-0.309	ACKR1,ADGRE5,ADGRG6,AHR,ALOX5AP,ANGPT2,ANXA1,APP,ARRB2,C3AR1,C5AR1,CAV1,CCL20,CCL23,CCL3,CCL3L3,CCL4,CCL5,CCN1,CD14,CD200,CD28,CD36,CD37,CD4,CD44,CD53,CD69,CD8A,CD93,CITED2,CLEC7A,CSF1R,CSF3,CX3CL1,CXCL16,CXCL8,CXCR4,EGR1,ENTPD1,EPAS1,F13A1,FABP5,FCGR2A,FCGR3A/FCGR3B,FERMT3,FLOT1,FLT1,GNA13,GSN,HMOX1,ICAM1,IFITM3,IFNG,IL10,IL1B,IL1R1,IL1RN,IL33,IL6,IL6ST,ITGA4,ITGB2,KDM6B,KDR,LEPR,LGALS1,LGALS3,L…	109
Cell-To-Cell Signaling and Interaction,Cellular Movement,Hematological System Development and Function,Immune Cell Trafficking,Inflammatory Response	Recruitment of neutrophils	1.55e-06		-0.318	ACKR1,AHR,ALOX5AP,ANXA1,ARRB2,C3AR1,C5AR1,CAV1,CCL20,CCL3,CCL3L3,CCL4,CCL5,CD14,CD28,CD37,CD44,CD53,CD69,CD8A,CITED2,CXCL8,EPAS1,FCGR2A,FCGR3A/FCGR3B,FERMT3,FLOT1,GSN,ICAM1,IFNG,IL10,IL1B,IL1R1,IL1RN,IL33,IL6,ITGB2,LGALS3,LSP1,LYZ,MDK,MMP28,NCF4,NFE2L2,NLRP3,OLR1,PDE4B,PLAT,PPIF,RCAN1,S1PR1,SELE,SELP,SERPINE1,SPP1,TLR2,TNF,TNFRSF1A,VWF	59
Molecular Transport	Secretion of molecule	0.000166		-0.319	A2M,ACACB,ADGRL2,ANGPT2,ANXA1,ANXA2,APP,AQP1,ARRB2,ATF3,ATP8B1,BACE2,BAG3,BCL11B,BCL2,C3AR1,CAVIN1,CCL5,CD36,CD44,CD59,CD8A,CEBPB,CFD,CITED2,CPLX1,CX3CL1,CXCL8,CYBB,DOC2B,EGR1,ELL2,ENTPD1,FABP4,FCER1G,FCGR2A,FPR1,FYN,FZD4,GJA1,GNA13,GSN,GZMA,HCLS1,HMOX1,ICOS,IFNG,IL1B,IL1RN,IL6,IRF1,LDLR,LGALS1,MEF2C,MGLL,MGST2,NFE2L2,OLR1,OSM,PECAM1,PFKFB3,PIK3R1,PLIN2,PLTP,PRF1,PTGER4,PTPN22,PTPRC,RAB3C,RAC2,RA…	88
Cardiovascular System Development and Function,Cellular Development,Cellular Function and Maintenance,Cellular Growth and Proliferation,Organismal Development,Tissue Development	Proliferation of endothelial cells	6.5e-09		-0.322	ADAM15,ADAMTS1,ANGPT2,APP,BMPR2,CALCRL,CAV1,CAV2,CAVIN2,CD34,CD36,CD44,CDKN1A,CDKN1B,COL18A1,COL4A2,CTSB,CXCL8,CXCR4,CYBA,CYBB,DAAM1,EDNRB,EFNA1,EGFL7,EGR1,EGR3,ENG,EPHB4,EVL,FABP4,FGF2,FLI1,FLT1,GJA1,HMOX1,ID1,IFNG,IL10,IL1B,IL1RN,IL33,IL6,ITGA4,KDM6B,KDR,KLF2,LGALS1,LRG1,MCAM,MDK,MEF2C,MGP,MYC,MYOF,NHERF2,NR2F2,NR4A2,NRARP,NRP1,OSM,PDCL3,PDE2A,PECAM1,PFKFB3,PLAU,PLAUR,PRCP,PROS1,PTPRM,RCAN1,RGC…	93
Cancer,Organismal Injury and Abnormalities	Extrahepatic metastasis	4.83e-09		-0.322	ACKR3,ADAM15,ADAMTS1,ADGRA2,ADIRF,AKAP12,AKR1C1/AKR1C2,AKR1C3,ANXA1,ANXA2,ATF3,BCL2,BMPR2,C5AR1,CAPG,CAV1,CCL5,CCN1,CCN2,CCND2,CD151,CD200,CD36,CD44,CDKN1B,COL18A1,COL4A1,COL4A2,CSF1R,CSF3,CTSB,CTSZ,CXCR4,DLC1,DSG2,DUSP4,EDNRB,EFNB2,EGFL7,EMP1,ENPP2,FCGR2A,FCGR3A/FCGR3B,FKBP1A,FLT1,FRY,GPNMB,HCLS1,HLA-E,HMOX1,HSP90AA1,ICAM1,ID2,IL6,INSR,ISLR,ITGA4,KCNN3,KDR,KLF6,LCK,LGALS1,LGALS3,LMCD1,LRP1,MAFB,…	105
Hematological System Development and Function,Immune Cell Trafficking,Inflammatory Response,Tissue Development	Accumulation of phagocytes	1.2e-06		-0.328	ACKR3,AHR,ANGPT2,ANXA1,C5AR1,CAV1,CCL3,CCL5,CD200,CD28,CD44,COL18A1,CSF3,CX3CL1,CXCL8,DOCK8,EGR1,ENTPD1,ETS2,FCGR2A,FCGR3A/FCGR3B,FGF2,HMOX1,IFNG,IL10,IL1B,IL1R1,IL1RN,IL33,IL6,IRF1,ITGA4,ITGA5,ITGA6,ITGB2,KLF4,LAMA5,LDLR,OSMR,PFN1,PLAT,PLAU,RUNX3,SELP,SPP1,SWAP70,TIMP1,TNF,TNFAIP3,TNFRSF1A,TNFRSF1B,TNFSF10,TYROBP,VCAM1,VEGFA,VEGFC	56
Cell-To-Cell Signaling and Interaction,Cellular Assembly and Organization	Fusion of cells	7.88e-05		-0.329	ANXA1,ATP1A1,CAV1,CD200,CD36,CD4,CD44,CD53,CTSB,CXCR4,CXCR6,DOCK1,EFNB2,EHD1,EHD2,ENTPD1,FLOT1,GPR183,ID2,IFI16,IFITM1,IFITM2,IFITM3,KLF2,LDLR,LGALS1,MYH9,MYOF,NECTIN2,NR2F2,PLCB1,PLEKHO1,RAPGEF3,RDX,SELENOW,SLC3A2,SLC7A5,TANC1,TGFB1,TNF,TYROBP,VCAM1,YBX3	43
Cellular Movement,Hematological System Development and Function,Immune Cell Trafficking	Migration of granulocytes	2.04e-05		-0.338	ACKR1,ADAM15,ANGPT2,ANXA1,ARHGAP15,BMPR2,CCL3,CCL3L3,CCL4,CCL5,CD37,CD44,CORO1A,CSF3,CXCL8,CYBB,ENG,FPR1,GNA13,GPR65,ICAM1,ICAM2,IFNG,IL1B,IL33,IL6,IL6ST,ITGA6,ITGB2,LAMA5,LGALS1,LGALS3,LSP1,MET,MYH9,NLRP3,PDE4B,PECAM1,PLAU,PLAUR,PPM1D,PTPRB,SELE,SELP,SERPINE1,SOCS3,SPP1,SWAP70,TGFB1,TGFBR2,TLR2,TNF,TNFRSF1A,VCAM1	54
Cardiovascular System Development and Function,Organismal Development,Visual System Development and Function	Neovascularization of eye	4.74e-10		-0.341	A2M,ADAM15,AHR,AIF1,ALOX5AP,BCL2,BIN2,C1QB,C1QC,C3AR1,C5AR1,CAV1,CCN1,CCN2,CD200,CD37,CFI,COL18A1,COL4A1,COL4A2,CORO1A,CTSS,CYBA,CYBB,ELN,EPAS1,EVI2A,FCER1G,FGF2,FLT1,FYB1,GLIPR1,HSPG2,ICAM1,IFNG,IL10,IL1B,INSR,ITGA5,ITGB2,KDR,LAMA4,LAMC1,LCK,LGALS1,LGALS3,LIMD2,MPEG1,NOSTRIN,NRARP,NRP1,PLAT,PLAU,PLAUR,PLEK,RAC2,S100A4,SERPINE1,SOCS3,SPI1,SPP1,STING1,TGFBR2,TIMP1,TNF,TYROBP,VCAM1,VEGFA,VEGFB,VEGF…	72
Cell-mediated Immune Response,Cellular Movement,Hematological System Development and Function,Immune Cell Trafficking	Transmigration of T lymphocytes	2.56e-06		-0.347	BMPR2,CAV1,CCL3,CCL3L3,CCL4,CCL5,CD28,CD44,CD86,COL4A1,CTSS,CXCR4,ENPP2,FABP5,HSP90AA1,ICAM1,IFNG,ITGB2,LDLR,MYH9,PTPRB,RAC2,STING1,TGM2,TNF	25
Cell Death and Survival,Organismal Injury and Abnormalities	Cell death of T lymphocytes	2.77e-06		-0.355	AHR,ATF3,BCL11B,BCL2,BCL2A1,C3AR1,CAV1,CCL3,CCL4,CCL5,CD2,CD247,CD28,CD3E,CD4,CD44,CD59,CD7,CDKN1A,CDKN1B,CORO1A,CTSD,CXCR4,DDIT4,DOCK8,EFNA1,EGR1,EGR3,ENTPD1,ETS2,EZR,FTH1,FYN,GIMAP1,GPX4,GZMA,ICOS,ID2,ID3,IFNG,IL10,IL1B,IL2RG,IL6,IL7R,INSR,ITGB2,KLF2,LCK,LGALS1,LGALS3,LTB,MCF2L,MCL1,MYC,NFE2L2,NR4A3,PECAM1,PIK3R1,PMAIP1,PNP,PPM1D,PRDM1,PRF1,PTPN22,PTPRC,RAC2,RCAN1,REL,RHOH,RUNX1,SERPINB9,SH2D1A…	89
Cancer,Organismal Injury and Abnormalities	Extrapulmonary secondary neoplasm	2.15e-07		-0.356	ACKR3,ADAM15,ADGRA2,ADIRF,AKR1C1/AKR1C2,AKR1C3,BCL2,CAPG,CAV1,CCN2,CCND2,CD200,CD36,CD44,CDKN1B,COL18A1,COL4A1,COL4A2,CSF1R,CXCR4,DLC1,DSG2,DUSP4,EFNB2,EMP1,ENPP2,FCGR2A,FCGR3A/FCGR3B,FKBP1A,FLT1,FRY,HCLS1,HLA-E,HMOX1,HSP90AA1,ICAM1,ID2,IGFBP2,IL6,INSR,ISLR,ITGA4,KCNN3,KDR,LCK,LGALS3,LRP1,MAFB,MCL1,MET,MYC,NRN1,NUAK1,PDLIM1,PLAT,PLAU,PLAUR,PLPP3,PLSCR4,PPP3CA,RAB31,RASAL2,RUNX1T1,S100A4,SERPINE1,…	82
Cellular Movement,Hematological System Development and Function,Immune Cell Trafficking,Inflammatory Response	Chemotaxis of macrophages	2.94e-05		-0.357	APP,C3AR1,C5AR1,CCL3,CCL3L3,CCL4,CCL5,CDKN1A,CKLF,CSF1R,CX3CL1,CYBB,EDNRB,ELN,FLT1,GNA13,ICAM1,LDLR,LGALS3,LITAF,MAPK3,MDK,MMP28,MTUS1,NINJ1,PFN1,PLAU,PLEC,REL,S100A4,SELP,SPHK1,SPP1,TGFB1,TLR2,VCAM1	36
Connective Tissue Disorders,Immunological Disease,Inflammatory Disease,Inflammatory Response,Organismal Injury and Abnormalities,Skeletal and Muscular Disorders	Rheumatoid arthritis	8.18e-08		-0.358	ACSL1,ADAM15,ADAMTS4,ADGRE5,ADGRG6,AIF1,ANXA1,AREG,ARHGDIB,ASAP1,C1QA,C3AR1,C5AR1,CALCRL,CALD1,CCL14,CCL20,CCL23,CCL3,CCL4,CCL5,CD247,CD28,CD36,CD3D,CD4,CD44,CD69,CD83,CD86,CDA,CEBPB,CELF2,CFD,COL4A2,CSF3,CSGALNACT1,CTSB,CX3CL1,CXCL16,CXCL8,CXCR4,CYYR1,DUSP1,DUSP2,EHD4,EPAS1,FABP4,FCGR2A,FCGR3A/FCGR3B,FGF2,FGL2,FKBP1A,FLT1,FRY,FRZB,FTH1,GPSM3,GRB10,GSN,GZMA,HCLS1,HDAC7,HLA-DRA,HLA-DRB1,HMOX1,HNMT…	158
Cellular Movement	Migration of tumor cells	4.22e-07		-0.359	ADAM15,ADGRE5,ANGPT2,BCAR1,CAV1,CCL3,CCL5,CCN2,CD151,CD44,COL18A1,CSF1R,CSF3,CTSB,CXCL8,CXCR4,DSG2,DUSP1,ENPP2,EZR,FLT1,GSN,HES1,IL6,IRS2,ITGA4,ITGA5,KDR,KLF4,LAMA5,LGALS3,LSP1,MCAM,MEOX2,MET,MGLL,NEDD9,NRP1,OSM,PLAU,PLAUR,POSTN,PXN,RAPGEF3,RHOC,RHOG,SELE,SERPINE1,SNAI1,SOCS1,SOX7,SPARCL1,SPHK1,SPP1,SWAP70,TFPI,TGFB1,TIMP1,TM4SF1,TNF,VCAM1,VEGFA,VEGFC,ZBTB16	64
Organismal Injury and Abnormalities,Renal and Urological Disease	Failure of kidney	3.12e-07		-0.368	AHR,ANGPT2,ATF3,ATP1A1,BCL2,CCN1,CCN2,CD151,CD28,CD86,CDKN1A,CLDN5,CSF3,CXCL8,DUSP1,F8,FCER1G,FCGR1A,FCGR2A,FCGR3A/FCGR3B,FKBP1A,FLT1,GPX4,HMOX1,IFNG,IL2RB,IL6,LAMC1,LDLR,LGMN,MDK,MYH9,NPR1,PDE4B,PDE7A,PPP3CA,PTPRB,RCAN1,SERPINE1,SOCS2,SPP1,STC1,TFPI,TGFB1,TIMP1,TLR2,TNF,TNFRSF1A,TNFRSF1B,TXNIP,VEGFA,WWTR1	52
Cellular Development,Cellular Growth and Proliferation,Hematological System Development and Function,Lymphoid Tissue Structure and Development	Expansion of lymphocytes	2.86e-07		-0.384	AHR,BCL2,BTNL9,C5AR1,CCND2,CD2,CD28,CD3E,CD4,CD69,CD86,CDKN1B,CTSD,DDIT4,EBF1,EGR1,EGR3,GPR183,ICOS,IFNG,IKZF1,IL10,IL1B,IL2RB,IL33,IL6,IL7R,IRF1,KLF2,LCP1,LCP2,LEPR,LRRC32,MDK,MYC,PCGF2,PMAIP1,PRF1,PTPN22,PTPRC,REL,S1PR1,SLC7A5,SOCS1,SPI1,STING1,TGFB1,TLR2,TNF,TNFAIP3,TNFRSF1A,TNFRSF1B,TNFSF9,ZBTB16	54
Lipid Metabolism,Molecular Transport,Small Molecule Biochemistry	Release of lipid	1.21e-05		-0.387	AHR,ALOX5AP,ANXA1,APLNR,APP,CAV1,CAV2,CCL5,CD14,CD4,CEBPB,CLEC7A,CSF3,CTSB,CX3CL1,CXCL8,FABP4,FCER1G,FCGR2A,IFNG,IL10,IL1B,IL1R1,IL1RN,IL32,INSR,LGALS1,MAPK3,MRC1,MYC,PIK3R1,PLTP,PTGER4,S100A10,SLA,TGFB1,TGFBR2,TLR2,TNF,TNFRSF1A,TNFSF10,UCP2,VEGFA	43
Cell-To-Cell Signaling and Interaction	Binding of myeloid cells	5.33e-06		-0.393	ACKR1,ADGRE5,ANGPT2,ANXA1,APP,ARHGAP15,BCAM,CCL3,CCL5,CD14,CD2,CD34,CD36,CD37,CD4,CD44,CD48,CD69,CORO1A,CTSZ,CX3CL1,CXCL8,CYBB,DLL1,ERG,FCGR1A,FCGR2A,FCGR3A/FCGR3B,FERMT3,FGF2,FLT1,FPR1,FYN,ICAM1,ICOS,IFNG,IL10,IL1B,IL1R1,IL33,IL6,ITGA4,ITGA5,ITGA6,ITGB2,KDR,LAMA5,LCP1,LGALS1,LGALS3,LSP1,MSR1,NFE2L2,PECAM1,PLAU,PLAUR,PLTP,PTPN22,PTPRC,RAC2,RGS5,SCARB1,SELE,SELP,SERPINE1,SLC44A2,SPI1,SWAP70,TGFB1,…	76
Cancer,Organismal Injury and Abnormalities	Intraabdominal organ tumor	0.000218		-0.404	A2M,AASS,ABLIM1,ABLIM3,ACACB,ACAP1,ACKR1,ACKR3,ACSL1,ACTG1,ACTN1,ADAM15,ADAMTS1,ADAMTS4,ADAMTS9,ADCY4,ADGRA2,ADGRE5,ADGRF5,ADGRG1,ADGRG6,ADGRL2,ADGRL4,ADIRF,AEBP1,AFAP1L1,AFDN,AHNAK,AHR,AIF1,AKAP12,AKNA,AKR1C1/AKR1C2,AKR1C3,ANGPT2,ANKRD29,ANKRD44,ANTXR1,ANXA1,ANXA2,APBB1IP,APBB2,APLNR,APOBEC3G,APOL1,APOLD1,APP,AQP1,AREG,ARGLU1,ARHGAP15,ARHGAP29,ARHGAP31,ARHGAP4,ARHGAP45,ARHGAP9,ARHGDIB,ARHGEF15,A…	910
Cardiovascular System Development and Function,Tissue Morphology	Permeability of blood vessel	4.2e-05		-0.412	ANGPT2,AQP1,CAV1,CD151,CDH5,CSF1R,EPS8,ESAM,FGF2,FLT1,GSN,ID1,IFNG,IL33,KDR,LSP1,MMRN2,MYOF,NLRP3,NPR1,PECAM1,PIK3R1,PLAT,PLAU,PLEC,PLVAP,PROS1,PTPRB,RAMP2,S1PR1,SH2D2A,TEK,TIMP1,TNF,UCP2,VEGFA,VEGFC,VWF,YES1	39
Cancer,Organismal Injury and Abnormalities,Reproductive System Disease	Breast or gynecological cancer	8.35e-07		-0.419	AASS,ABLIM1,ABLIM3,ACACB,ACKR1,ACSL1,ACTG1,ACTN1,ADAM15,ADAMTS1,ADAMTS4,ADAMTS9,ADCY4,ADGRA2,ADGRF5,ADGRG1,ADGRG6,ADGRL2,ADGRL4,AEBP1,AFDN,AHNAK,AHR,AIF1,AKAP12,AKNA,AKR1C1/AKR1C2,AKR1C3,ANGPT2,ANKRD29,ANKRD44,ANTXR1,ANXA1,ANXA2,APBB1IP,APOBEC3G,APOLD1,APP,AQP1,AREG,ARGLU1,ARHGAP15,ARHGAP31,ARHGAP4,ARHGAP45,ARHGAP9,ARHGDIB,ARHGEF15,ARL4C,ARRB2,ASAP1,ASPH,ATF3,ATP11A,ATP11C,ATP1A1,ATP8B1,BAG3,BASP…	667
Cancer,Organismal Injury and Abnormalities,Reproductive System Disease	Breast or ovarian cancer	3.52e-05		-0.419	AASS,ABLIM1,ABLIM3,ACACB,ACKR1,ACSL1,ACTG1,ADAM15,ADAMTS1,ADAMTS4,ADAMTS9,ADCY4,ADGRA2,ADGRF5,ADGRG1,ADGRG6,ADGRL2,AEBP1,AFDN,AHNAK,AIF1,AKAP12,AKNA,AKR1C1/AKR1C2,AKR1C3,ANGPT2,ANKRD29,ANKRD44,ANTXR1,ANXA1,APOBEC3G,APP,AQP1,AREG,ARHGAP31,ARHGAP45,ARHGAP9,ARHGDIB,ARHGEF15,ARL4C,ARRB2,ASAP1,ATF3,ATP1A1,ATP8B1,BAG3,BCAM,BCAR1,BCL11B,BCL2,BMPR2,BMX,C1QA,C1QTNF9,C3AR1,CALCOCO2,CALD1,CAV1,CAV2,CAVIN1,C…	489
Dermatological Diseases and Conditions,Organismal Injury and Abnormalities	Psoriasis	1.54e-06		-0.419	A2M,ADGRE5,AHR,ANXA1,ANXA2,APOL1,ARHGDIB,ARPC1A,C3AR1,CAV1,CAVIN1,CCL20,CCL5,CCND2,CD2,CD36,CD4,CD7,CEBPB,CFD,CLEC3B,CLEC7A,COL14A1,CRIP1,CTSB,CTSS,CX3CL1,CXCL8,DUSP1,EFNB2,EGR1,ELL2,EPHX1,F13A1,FABP5,FCGR1A,FCGR2A,FCGR3A/FCGR3B,FKBP1A,FLT1,FRZB,GJA1,GSN,HES1,HMOX1,ICA1,ICAM1,ID1,IFI16,IFI27,IFI44L,IFITM1,IFNG,IL10,IL1B,IL1RN,IL33,IL6,IL6ST,ISG20,ITGA5,ITGA6,ITGB2,ITGB4,KDR,LAMA5,LDB2,LDLR,LGALS1…	117
Embryonic Development,Endocrine System Development and Function,Organ Development,Organismal Development,Reproductive System Development and Function,Tissue Development	Development of ovary	4.15e-06		-0.426	ADAMTS1,AHR,BCAS2,BCL2,CCN2,CCND2,CDH5,CDKN1B,CEBPB,EGR1,FGF2,FOXC1,GJA1,INHBB,INSR,IRS2,KDR,LEPR,MDK,NFE2L2,NR2F2,PTGER4,RDX,SCARB1,SERPINE1,TGFBR3,TIPARP,TNF,VEGFA	29
Embryonic Development,Organismal Development,Reproductive System Development and Function	Development of female reproductive tract	3.4e-05		-0.426	ADAMTS1,AHR,BCAS2,BCL2,CCN2,CCND2,CDH5,CDKN1A,CDKN1B,CEBPB,CITED2,EGR1,FGF2,FOXC1,GJA1,INHBB,INSR,IRS2,KDR,LEPR,MDK,NFE2L2,NR2F2,PTGER4,RDX,SCARB1,SERPINE1,TGFBR3,TIMP1,TIPARP,TNF,VEGFA	32
Inflammatory Response	Antibody-dependent cell-mediated cytotoxicity	8.93e-05		-0.427	ARRB2,CD44,CD59,CRK,CRTAM,FCER1G,FCGR2A,GZMH,HLA-E,IFNG,IL10,ITGA4,KLRB1,NECTIN2,RASGRP1,SH2D1A,TGFB1,TNF	18
Behavior	Mechanical allodynia behavior	7.47e-05		-0.43	C3AR1,CCL3L3,CEBPB,CTSS,CYBB,IL10,IL1B,IL1R1,LGMN,LRP1,MYC,NLRP3,PDK4,TLR2,TNF,TNFRSF1A,TNFRSF1B	17
Cellular Development,Cellular Growth and Proliferation	Development of tumor cell lines	0.000152		-0.431	AHR,AKAP12,AKR1C3,ANXA1,ANXA2,ASPH,ATF3,BAG3,BCL2,BCL6B,CAV1,CCN1,CD44,CDKN1A,CDKN1B,CEBPB,COL18A1,CRK,CSF1R,CTSB,CTSD,CYGB,DLC1,DUSP1,ECSCR,EGR1,EMP3,EPAS1,FERMT2,FGF2,FTX,FYN,GJA1,GNA13,HES1,ID1,IFI16,IFITM3,IFNG,IGFBP4,IL33,IL6,IL6ST,INSR,ITGA6,ITGB4,KLF2,KLF4,KLF6,LAMA5,LAPTM5,LCK,LEPR,MAP3K11,MCAM,MDK,MECOM,MET,MGLL,MT1X,MYC,NDRG1,NINJ1,OSMR,PCGF2,PDK4,PHF14,PIK3R1,PLAU,PLAUR,PPP2R5C,RASSF5,…	98
Cellular Movement,Hematological System Development and Function,Immune Cell Trafficking,Inflammatory Response	Chemotaxis of granulocytes	7.44e-06		-0.432	ANXA1,APP,C3AR1,C5AR1,CAPG,CCL14,CCL23,CCL3,CCL3L3,CCL4,CCL5,CD151,CD28,CD37,CD69,CKLF,CORO1A,CSF3,CX3CL1,CXCL8,FCER1G,FCGR2A,FLOT1,FPR1,GSN,ICAM1,IFNG,IL10,IL1B,IL1R1,IL33,IL6,ITGA4,ITGB2,JAML,LGALS1,LGALS3,LSP1,LYST,MDK,MT-ND1,NPR1,PDE4B,PLAUR,RAC2,RGS5,SELE,SELENOK,SELP,SPI1,SPP1,TGFB1,TMSB10/TMSB4X,TNF,TNFRSF1A,VEGFC	56
Cell Death and Survival,Endocrine System Disorders,Gastrointestinal Disease,Organismal Injury and Abnormalities	Necrosis of pancreas	0.000197		-0.433	APP,ATF3,CTSB,CXCR4,EGLN3,FGF2,IFNG,IL1B,IL1RN,IL6,IRS2,LDLR,LEPR,LGALS3,MAP3K11,MCL1,MYC,NLRP3,NOVA2,NR4A3,PIK3R1,PPP3CA,RAPGEF3,SOCS1,SOCS3,TGFBI,TNF,TNFRSF1A,TXNIP,VEGFA	30
Cardiovascular Disease,Organismal Injury and Abnormalities	Peripheral arterial disease	5.54e-06		-0.436	ADGRE5,ANXA2,ARHGDIB,ARID5A,ARL4C,BAG3,C3AR1,C5AR1,CAPG,CD163,CD36,CD53,CD83,CTSB,CTSS,CXCR4,CYRIB,CYTIP,DNAJB1,DNAJB4,EVI2A,EVI2B,FCGR1A,FCGR2A,FCGR3A/FCGR3B,FERMT2,FPR1,FRY,FTH1,FYB1,HCLS1,HLA-DRB1,ITGA4,KCTD12,KDR,KLF4,KTN1,LAIR1,LAPTM5,LCP1,LMCD1,MAFB,MSR1,NEDD9,NNMT,NR2F2,NR4A2,PDE2A,PDE7A,PDLIM5,PIK3IP1,PLAT,PLAU,PLAUR,PLTP,PPP1CB,PRCP,PTGER4,RUNX1,SAMSN1,SAT1,SERPINE1,SLA,SLC29A1,SPP1,SUB1…	72
Cellular Development,Tissue Development	Differentiation of bone marrow cells	0.000184		-0.445	C3AR1,C5AR1,CCL23,CD44,CDKN1A,CDKN1B,CEBPB,CSF3,ERG,FCER1G,FGF2,FLI1,HES1,ICAM2,IFNG,IL10,IL1B,IL1R1,IL2RB,IL33,IL6,IL6ST,KLF4,LAIR1,MAF,MCL1,MEF2C,MYL9,NEDD4,NFE2L1,NOTCH4,NRP1,OSM,PECAM1,PRMT1,RUNX1,SNAI1,SPI1,TCF4,TEK,TESC,TGFB1,TNF,TSC22D3,TYROBP,VEGFA,ZEB2	47
Endocrine System Development and Function,Small Molecule Biochemistry	Synthesis of hormone	9.26e-06		-0.449	AKR1C3,AREG,ATF3,BMPR2,CAV1,CD14,CREM,CTSB,CX3CL1,CXCL8,CYB5A,EGR1,ELOVL7,FGF2,IFNG,IGFBP2,IGFBP4,IL1B,IL1RN,IL6,ITGA6,NPR1,PLCB1,SCARB1,SLC16A10,STC1,TGFB1,TNF,TPO,WWTR1	30
Cell Death and Survival	Survival of progenitor cells	6.63e-05		-0.452	ACKR3,ANGPT2,BCL2,CCL3,CD3E,CDKN1A,CSF3,CXCL8,EBF1,EGR3,ERG,FGF2,GIMAP1,GJA1,IFNG,IL3RA,IL6,IL7R,KDR,MCF2L,MCL1,MEF2C,NABP1,PIK3IP1,RCAN1,SELE,TGFB1,TGM2,VEGFA	29
Cell Death and Survival,Endocrine System Disorders,Gastrointestinal Disease,Organismal Injury and Abnormalities	Apoptosis of pancreatic cells	0.000227		-0.459	APP,ATF3,CXCR4,EGLN3,FGF2,IFNG,IL1B,IL1RN,IL6,IRS2,LDLR,LEPR,LGALS3,MAP3K11,MCL1,MYC,NOVA2,NR4A3,PIK3R1,PPP3CA,RAPGEF3,SOCS1,SOCS3,TGFBI,TNF,TXNIP,VEGFA	27
Cancer,Organismal Injury and Abnormalities	Blue round small cell tumor	0.000219		-0.47	AASS,ACACB,ACKR1,ADAMTS1,ADGRE5,ADGRL2,ADGRL4,AEBP1,AFDN,AHNAK,ALOX5AP,ANGPT2,APBB2,APLNR,AQP1,ARHGAP29,ARHGAP9,ARHGEF15,ASPH,ATP11A,ATP11C,ATP1A1,BCL2,BMX,BTNL9,C1orf162,C3AR1,C7,CALD1,CAMSAP2,CAVIN2,CCDC50,CCNL1,CD151,CD163,CD200,CD44,CD48,CD83,CD93,CD96,CDKN1A,CFD,CHD9,CLEC7A,CNKSR3,CNTNAP3B,COL14A1,COL15A1,COL18A1,COL4A2,CPXM2,CREM,CRTAM,CRYBG3,CSGALNACT1,CST7,CTNNA1,CTSD,CXCR4,CYBB,CYYR1,DIP…	278
Cardiovascular Disease,Organismal Injury and Abnormalities	Hypertension	1.79e-10		-0.471	ABLIM1,ACACB,ADAMTS4,ADCY4,ADGRF5,ADGRG6,ADIRF,AHNAK,AHR,AIF1,AKAP12,ANGPT2,ANKRD29,ANXA1,APLNR,APOL3,AQP1,ARHGEF15,ATP1A1,BCAM,BMPR2,C1QA,C1QB,C3AR1,C5AR1,C7,CAV1,CCDC50,CCL20,CCL3,CCL4,CD14,CD200,CD28,CD34,CD4,CD84,CDH5,CFD,CFI,CLEC14A,COL18A1,CPD,CSF1R,CSGALNACT1,CTSS,CX3CL1,CXCL8,CXCR4,CYBA,CYBB,DIPK1B,DNAJB6,DOCK6,ECE1,EDNRB,EGFL7,ELN,EMB,ENG,EPAS1,ERG,F13A1,F8,FABP4,FBLN2,FGF2,FHL1,FKBP1A,F…	170
Cellular Movement	Migration of connective tissue cells	2.69e-06		-0.483	AHR,AQP1,ARHGAP4,BCAR1,BST2,CALCRL,CAPNS1,CAV1,CCL3,CCL4,CCL5,CCN1,CCN2,CD44,CDKN1A,CDKN1B,CSF1R,CX3CL1,CXCL16,CXCR4,CYGB,EHD1,ELN,ENG,FGF2,FLNB,GNA13,HSPG2,HYAL2,ID1,IL1B,IL33,IL6,ITGA5,LGALS1,LIMA1,LRP1,LRP5,MAPK3,MET,MYC,PDK4,PDLIM1,PLAU,PLAUR,PLEC,POSTN,PXN,RAC2,RAMP2,RAMP3,RAPGEF3,RASGRP1,S1PR1,SPP1,SYNE2,TGFB1,TGFBR2,TNF,TNFRSF1B,TPM1,TPM2,ZEB2	63
Organismal Injury and Abnormalities,Respiratory Disease	Respiratory distress syndrome	3.26e-05		-0.485	ANGPT2,ANXA1,CCL3,CCL5,CD14,CXCL8,EPAS1,FCGR1A,FCGR2A,FCGR3A/FCGR3B,FLT1,ICAM1,IFNG,IL10,IL1B,IL1R1,IL33,IL6,NFE2L2,PLAT,SERPINE1,TGFB1,TNF,VEGFA,VWF	25
Cell Death and Survival,Organismal Injury and Abnormalities	Apoptosis of mononuclear leukocytes	0.000116		-0.489	AHR,APP,ATF3,BCL11B,BCL2,BCL2A1,C3AR1,CAV1,CCL3,CCL4,CCL5,CD2,CD247,CD28,CD3E,CD4,CD44,CD59,CDKN1A,CDKN1B,CORO1A,CXCR4,DLL1,DOCK8,DUSP4,EFNA1,EGR1,EGR3,ETS2,EZR,FCGR3A/FCGR3B,FGL2,FYN,GIMAP1,GZMA,ICOS,ID3,IFNG,IL10,IL1B,IL2RG,IL6,IL7R,INSR,IRS2,ITGB2,KLF2,KLF4,LAPTM5,LCK,LGALS1,LGALS3,LTB,MCF2L,MYC,NFE2L2,NR4A3,PECAM1,PIK3R1,PNP,PPM1D,PRF1,PTPN22,PTPRC,RAC2,RCAN1,REL,RHOH,RUNX1,S1PR1,SERPINB9,SHC…	89
Cell-To-Cell Signaling and Interaction,Hematological System Development and Function,Immune Cell Trafficking	Binding of granulocytes	0.000115		-0.492	ADGRE5,ANGPT2,ANXA1,ARHGAP15,CCL5,CD37,CD44,CORO1A,CXCL8,CYBB,ERG,FCGR2A,FCGR3A/FCGR3B,FERMT3,FLT1,FYN,ICAM1,ICOS,IFNG,IL1B,IL1R1,IL33,IL6,ITGA4,ITGA5,ITGB2,KDR,LCP1,LGALS1,LGALS3,LSP1,PECAM1,PLAU,PLAUR,PLTP,PTPN22,RGS5,SELE,SELP,SLC44A2,SWAP70,TGFB1,TGFBR2,THBD,TLR2,TNF,VCAM1,VEGFA	48
Cardiovascular Disease,Organismal Injury and Abnormalities	Vascular malformation	0.00012		-0.492	AHR,ANGPT2,CCNH,CD34,ENG,EPHB4,FKBP1A,FLT1,HSPG2,IL6,KDR,MGP,NOTCH4,NRP1,PIK3R1,PREX2,RBPJ,TEK,TGFBR3,TIMP3,VEGFA	21
Cellular Movement	Emigration of cells	2.84e-05		-0.515	ACKR1,ANXA1,CD44,CXCR4,CYTIP,FCGR2A,GSN,IFNG,IL1B,ITGA4,ITGB2,KDR,LAMA5,LGALS3,LSP1,PECAM1,RUNX1,S1PR1,SPP1,STK4,TNF,TNFRSF1A,VCAM1	23
Cell Morphology,Neurological Disease,Organismal Injury and Abnormalities	Abnormal morphology of neurons	0.000161		-0.516	ADAMTS4,ADGRG6,APP,BCL2,C1QA,C3AR1,C5AR1,CAMSAP2,CAV1,CCL5,CCND2,CD36,CDKN1B,CEBPB,CORO1A,CTSB,CTSD,CX3CL1,CYBB,DNM3,DUSP1,ECE1,EGLN3,EGR3,FGF2,FYN,GJA1,HES1,HLX,HSPG2,ID2,IFNG,IL10,IL1RN,IL6,IRS2,KLF7,LAMB2,LAMC1,LDLR,LEPR,LGALS1,LGMN,LHX6,LIFR,LRP1,MAPK3,NFIA,NFIB,NLRP3,NR4A2,NRN1,PFN1,PLAT,PLAU,PLAUR,PLCB1,PLEC,PPP3CA,PTPRC,RPGR,RUNX1,S1PR1,SH2D3C,SHANK3,SHROOM4,SPARCL1,SPTBN1,STC1,SULF1,SULF2…	81
Immunological Disease,Organismal Injury and Abnormalities	Immediate hypersensitivity	9.74e-06		-0.517	AHNAK,AHR,ANXA1,BCL11B,BCL2,CAPG,CCL20,CCL23,CCL5,CD2,CD44,CNN3,CORO1A,CTSS,CXCL8,CXCR4,DUSP1,DUSP2,FABP4,FABP5,FCER1G,FCGBP,FCGR1A,FCGR2A,FKBP1A,FLOT1,FYN,GPR65,GSN,HLA-DRA,HLA-DRB1,HNMT,IFI27,IFNG,IL10,IL1B,IL1RN,IL2RB,IL2RG,IL33,IL3RA,IL6,ITGA6,LAMA5,LCP2,LEPR,LGALS1,LGMN,MRC1,MYH9,MYL9,NLRP3,NR4A2,OSM,OSMR,PDE4B,PDK4,PECAM1,PLAUR,PPP3CA,PRF1,S1PR1,SELENOK,SELP,SOCS2,SOCS3,SPI1,SPNS2,SYNE2,TIM…	80
Cellular Movement,Hematological System Development and Function,Immune Cell Trafficking,Inflammatory Response	Chemotaxis of neutrophils	6.48e-05		-0.526	APP,C3AR1,C5AR1,CAPG,CCL23,CCL3,CCL3L3,CCL4,CCL5,CD151,CD28,CD37,CD69,CKLF,CORO1A,CSF3,CX3CL1,CXCL8,FCER1G,FCGR2A,FLOT1,FPR1,GSN,ICAM1,IFNG,IL1B,IL1R1,IL33,IL6,ITGA4,ITGB2,JAML,LGALS3,LSP1,MDK,MT-ND1,NPR1,PDE4B,RAC2,RGS5,SELE,SELENOK,SELP,SPI1,SPP1,TGFB1,TMSB10/TMSB4X,TNF,TNFRSF1A,VEGFC	50
Cardiovascular System Development and Function,Organismal Development,Visual System Development and Function	Vascularization of retina	5.38e-05		-0.531	ADAM15,AHR,ARHGEF15,CCN1,CCN2,COL18A1,EPAS1,FLT1,GJA1,INSR,KDR,NRP1,RHOJ,SOCS3,STING1,TGFBR2,TNF,VCAM1,VEGFA,VEGFB,WARS1	21
Organismal Injury and Abnormalities	Interstitial fibrosis	3.6e-07		-0.536	ACSL1,ANGPT2,CAPNS1,CAV1,CCN2,CD151,CLDN5,CSF1R,CYBB,EGR1,FKBP1A,FLT1,GSN,IL1B,IL1RN,IL2RB,IRF9,KDR,LCK,LGMN,NPR1,OSM,PLAT,PLAU,POSTN,PPP1CB,PPP3CA,PTPRB,RCAN1,RGS10,STC1,STK4,TGFB1,TIMP1,TLR2,TNFAIP3,TNFRSF1A,TNFRSF1B,WWTR1,ZBTB16	40
Organismal Injury and Abnormalities	Fibrosis	1.18e-09		-0.537	ACSL1,AHR,AKAP12,ANGPT2,AQP1,ARRB2,ATF3,BAG3,BCL2,BMPR2,BTNL9,C3AR1,C5AR1,CAPNS1,CAV1,CAV2,CCL3L3,CCL4,CCL5,CCN2,CCNL1,CD151,CD28,CD36,CD4,CD44,CD48,CD86,CDC37,CDKN1A,CEBPB,CLDN5,CNN3,COL14A1,COL15A1,COL18A1,COL4A1,COL4A2,CREM,CRTAC1,CSF1R,CSF3,CTNNA1,CTSB,CTSS,CX3CL1,CXCL8,CXCR4,CYBB,DSG2,DUSP1,ECSCR,EDNRB,EFNB2,EGR1,ENPP2,ENTPD1,EPAS1,ERG,F2RL3,FAM107A,FGF2,FKBP1A,FLI1,FLT1,FOLR2,FRZB,GBP4,GJA1…	194
Cellular Function and Maintenance,Cellular Movement	Localization of blood cells	1.05e-05		-0.538	CD28,CD44,CD69,CXCR4,FCGR2A,GJA1,ICAM1,IFNG,IL6,KDR,PECAM1,S1PR1,SELE,SELP,TLR2	15
Cellular Movement	Invasion of prostate cancer cell lines	5.74e-06		-0.539	ADGRE5,AHNAK,AKAP12,ARHGAP4,ARRB2,ATF3,CAV1,CD44,CTSB,CTSH,CTSZ,CXCL8,CXCR4,ECE1,EGR1,EMP1,ENG,ERG,ETS2,EZR,FABP5,HMOX1,ID1,ID2,ITGA6,KLF4,LCP1,LGALS3,LIMA1,LRG1,MAOA,MYC,NDRG1,NES,NR4A2,NR4A3,PLAUR,PLEC,PODXL,RUNX3,SMAD1,SNAI1,SPP1,TGFB1,TNF,TNFSF10,TSPAN18	47
Organismal Injury and Abnormalities,Renal and Urological Disease	Chronic kidney disease	4.46e-05		-0.541	AHR,AIF1,ANGPT2,APOL1,C3AR1,CAV1,CCN2,CD151,CD86,CDKN1A,CDKN1B,CLDN5,CLEC14A,CSF3,CXCL8,EGLN3,F8,FCGR1A,FCGR2A,FCGR3A/FCGR3B,FKBP1A,FLT1,GPNMB,HSP90AA1,IL1B,IL1RN,IL2RB,IL6,IRF1,ITGB4,KDM6B,KLF4,LDLR,LGMN,MYH9,PDE4B,PDE7A,PDLIM1,PPP3CA,PTGER4,PTPRB,RCAN1,SERPINE1,SLC29A1,SOCS2,SPP1,STC1,TFPI,TGFB1,TGFBR2,TGFBR3,TNF,TNFAIP3,TNFRSF1A,TNFRSF1B,TUBA4A,VEGFA,WWTR1	58
Organismal Injury and Abnormalities	Damage of genitourinary system	1.75e-05		-0.548	AHR,ANGPT2,AREG,ATF3,ATP1A1,C1QA,C3AR1,C5AR1,CAMSAP2,CCN1,CD14,CD247,CD37,CD44,CD59,CDKN1A,CLDN5,CLEC14A,CSF3,CXCR4,DUSP1,DUSP2,EGR1,EPS8,FCGR1A,FCGR2A,FGF2,FKBP1A,FYB1,GPRC5B,HMOX1,ICAM1,IFNG,IL10,IL1R1,IL6,KLRB1,LCP2,LEPR,LRP5,LYZ,MDK,MYC,NFE2L2,NLRP3,PDE4B,PDE7A,PLAT,PLAUR,PTPRB,RGCC,SCARB1,SELP,SERPINE1,SPP1,TGFB1,TLR2,TNF,TXNIP,UCP2	60
Lipid Metabolism,Small Molecule Biochemistry	Metabolism of eicosanoid	5.24e-05		-0.553	ACACB,AKR1C1/AKR1C2,AKR1C3,ALOX5AP,ANGPT2,ANXA1,APP,AREG,ARRB2,C5AR1,CAV1,CCL3L3,CCL5,CCN1,CD14,CD36,CD4,CD83,CEBPB,CLEC7A,COTL1,CSF3,CXCL8,EDNRB,EPHX1,FABP5,FCER1G,FCGR1A,FCGR2A,FPR1,FYN,GPX4,HMOX1,IFNG,IL10,IL1B,IL1RN,IL32,IL33,IL6,LDLR,LEPR,MAPK3,MGLL,MGST2,NFE2L2,OLR1,OSM,RUNX1,S1PR1,SOCS1,SPHK1,TGFB1,TGFBR2,TLR2,TNF,TNFRSF1A,TNFSF10,VEGFA,VWF	60
Organismal Injury and Abnormalities	Abnormal morphology of body cavity	4.63e-07		-0.563	ACACB,ACKR3,ACSL1,ADAM15,ADAMTS1,ADAMTS9,ADGRE5,ADGRF5,ADGRG1,ADGRL2,AEBP1,AFDN,AHR,AKAP12,ANGPT2,ANTXR1,APLNR,APOL1,AREG,ARHGDIB,ARRB2,ATF3,BAG3,BCAM,BCAR1,BCL11B,BCL2,BIRC3,BMPR2,BMX,CALCRL,CAPNS1,CAV1,CAV2,CCN2,CCND2,CD151,CD247,CD28,CD36,CD3E,CD4,CD44,CD69,CD86,CD8A,CDH5,CDKN1A,CDKN1B,CEBPB,CFI,CITED2,CLEC7A,CMIP,COL18A1,COX7A1,CREM,CRIM1,CRK,CSF3,CTSB,CTSD,CXCR4,CYBB,DOCK1,DOK2,DSG2,DUSP1,EC…	261
Tissue Morphology	Quantity of progenitor cells	2.73e-08		-0.567	AHR,ANGPT2,APP,ARHGDIB,ATP11C,BCL11B,BCL2,CAPNS1,CCND2,CD247,CD28,CD34,CD36,CD3E,CD3G,CD4,CD44,CD59,CD69,CD7,CD83,CD86,CD8A,CD8B,CDKN1A,CDKN1B,CORO1A,CSF3,CTSD,CXCL8,CXCR4,DOK2,EBF1,EFNB2,EGR3,EPAS1,ETS2,FCER1G,FLI1,FYB1,FYN,GIMAP1,GJA1,HYAL2,ID1,ID2,IFNG,IKZF1,IL10,IL1B,IL1R1,IL2RB,IL2RG,IL33,IL6,IL6ST,IL7R,IRF1,ITGB2,KDR,KLF2,KLF4,LAIR1,LAMA4,LAMC1,LCK,LCP2,LGMN,LTB,MAF,MAPK3,MATK,MCF2L,MCL1,ME…	129
Organismal Injury and Abnormalities,Renal and Urological Disease	Damage of kidney	2.54e-05		-0.567	ANGPT2,ATF3,ATP1A1,C1QA,C3AR1,C5AR1,CCN1,CD14,CD247,CD37,CD44,CD59,CDKN1A,CLDN5,CLEC14A,CSF3,CXCR4,DUSP1,DUSP2,EGR1,FCGR1A,FCGR2A,FGF2,FKBP1A,FYB1,GPRC5B,HMOX1,ICAM1,IFNG,IL10,IL1R1,IL6,KLRB1,LCP2,LEPR,LRP5,LYZ,MDK,MYC,NFE2L2,NLRP3,PDE4B,PDE7A,PLAT,PLAUR,PTPRB,RGCC,SCARB1,SELP,SERPINE1,SPP1,TGFB1,TLR2,TNF,TXNIP,UCP2	56
Organismal Injury and Abnormalities,Renal and Urological Disease	Reduced kidney function	4.13e-06		-0.568	AHR,AIF1,ANGPT2,APOL1,ATF3,ATP1A1,BCL2,C3AR1,CAV1,CCN1,CCN2,CD151,CD28,CD86,CDKN1A,CDKN1B,CLDN5,CLEC14A,CSF3,CXCL8,DUSP1,EGLN3,EPAS1,F8,FCER1G,FCGR1A,FCGR2A,FCGR3A/FCGR3B,FKBP1A,FLT1,GPNMB,GPX4,HMOX1,HSP90AA1,IFNG,IL1B,IL1RN,IL2RB,IL6,IRF1,ITGB4,KDM6B,KLF4,LAMC1,LDLR,LGMN,MDK,MYH9,NPR1,PDE4B,PDE7A,PDLIM1,PPP3CA,PTGER4,PTPRB,RCAN1,SERPINE1,SLC29A1,SOCS2,SPP1,STC1,TFPI,TGFB1,TGFBR2,TGFBR3,TIMP1,TLR…	75
Hematological System Development and Function,Organismal Functions	Coagulation of blood	0.000138		-0.574	ANXA2,APP,C1QTNF1,CAV1,CCL5,CD36,CD59,CSF3,CX3CL1,CXCL8,ENTPD1,F13A1,F2RL3,F8,FCER1G,FCGR2A,FZD6,GNA13,GSN,HSPG2,IL10,IL6,JMJD1C,LCK,LCP2,LDLR,LYST,MMRN1,MRTFB,NFE2L2,PECAM1,PLAT,PLEK,PLPP1,PON2,PPIF,PROS1,RNASE1,SELP,SERPINE1,SNAI1,SPINT2,TFPI,THBD,TLR2,VWF	46
Cell Death and Survival,Organismal Injury and Abnormalities	Apoptosis of T lymphocytes	0.000149		-0.59	AHR,ATF3,BCL11B,BCL2,BCL2A1,C3AR1,CAV1,CCL3,CCL4,CCL5,CD2,CD247,CD28,CD3E,CD4,CD44,CD59,CDKN1A,CDKN1B,CORO1A,CXCR4,DOCK8,EFNA1,EGR1,EGR3,ETS2,EZR,FYN,GIMAP1,GZMA,ICOS,ID3,IFNG,IL10,IL1B,IL2RG,IL6,IL7R,INSR,ITGB2,KLF2,LCK,LGALS1,LGALS3,LTB,MCF2L,MYC,NFE2L2,NR4A3,PECAM1,PIK3R1,PNP,PPM1D,PRF1,PTPN22,PTPRC,RAC2,RCAN1,RHOH,RUNX1,SERPINB9,SHC1,SOCS1,SPHK1,SPP1,STING1,STK17B,TGFB1,TNF,TNFRSF1A,TNFRSF1B,…	74
Cellular Development,Cellular Growth and Proliferation,Hematological System Development and Function,Lymphoid Tissue Structure and Development,Nervous System Development and Function,Tissue Development	Proliferation of microglia	0.000134		-0.598	BTG1,CSF1R,CSF3,CX3CL1,CXCL16,IFNG,IL1B,IL1R1,IL33,IL6,LGALS3,PTPRC,RUNX1,TGFB1,TNF	15
Hematological System Development and Function	Coagulation	0.000184		-0.599	ANXA2,APP,C1QTNF1,CAV1,CCL5,CD36,CD59,CSF3,CX3CL1,CXCL8,ENTPD1,F13A1,F2RL3,F8,FCER1G,FCGR2A,FZD6,GNA13,GSN,HSPG2,IL10,IL6,JMJD1C,LCK,LCP2,LDLR,LYST,MMRN1,MRTFB,NFE2L2,PECAM1,PLAT,PLAUR,PLEK,PLPP1,PON2,PPIF,PROS1,RNASE1,SELP,SERPINE1,SNAI1,SPINT2,TFPI,THBD,TLR2,VWF	47
Cellular Function and Maintenance,Cellular Movement	Localization of cells	1.86e-05		-0.599	CD28,CD44,CD69,CXCR4,CYBB,FCGR2A,GJA1,HES1,ICAM1,IFNG,IL10,IL6,KDR,LEPR,PECAM1,S1PR1,SELE,SELP,SOCS3,TLR2	20
Cancer,Organismal Injury and Abnormalities	Breast or pancreatic cancer	6.11e-05		-0.602	AASS,ABLIM1,ABLIM3,ACACB,ACAP1,ACKR1,ACKR3,ACSL1,ACTG1,ADAM15,ADAMTS1,ADAMTS4,ADAMTS9,ADCY4,ADGRA2,ADGRF5,ADGRG1,ADGRG6,ADGRL2,ADGRL4,AEBP1,AFDN,AHNAK,AHR,AIF1,AKAP12,AKNA,AKR1C1/AKR1C2,AKR1C3,ANGPT2,ANKRD29,ANKRD44,ANTXR1,ANXA1,APLNR,APOBEC3G,APOL1,APP,AQP1,AREG,ARHGAP31,ARHGAP4,ARHGAP45,ARHGAP9,ARHGDIB,ARHGEF15,ARL4C,ARRB2,ASAP1,ATF3,ATP11A,ATP11C,ATP1A1,ATP8B1,BACE2,BAG3,BCAM,BCAR1,BCL11B,BCL2…	578
Cancer,Organismal Injury and Abnormalities	Primary neoplasm	1.81e-06		-0.606	ADCY4,ADGRA2,AFAP1L1,ANGPT2,ATF3,BCAR1,BCL2,C2CD4B,CALD1,CCN1,CD2,CD247,CD3D,CD3E,CD3G,CD4,CD44,CDKN1B,CELF2,CLEC3B,COL4A1,CSF1R,CTNNA1,CXCL8,CXCR4,DOCK1,DOK2,EDNRB,EFNB2,EGFL7,EMCN,ENG,EVL,EZR,FABP4,FAM167B,FCGR3A/FCGR3B,FERMT3,FKBP1A,FLT1,HDAC7,HLA-E,HSP90AA1,ICOS,ID2,IFI27,IFNG,IL10,IL1B,IL2RB,IL2RG,IL3RA,IL6,INSR,KDR,KLF4,KLF6,LAMB2,LCK,LDLR,LGALS1,LGALS3,MET,MGLL,MMRN2,MRC1,MYC,MYH11,NES,OAZ…	102
Organismal Injury and Abnormalities,Respiratory Disease	Lung lesion	5.85e-08		-0.607	AASS,ACKR1,ACKR3,ACSL1,ACTN1,ADAM15,ADAMTS1,ADCY4,ADGRE5,ADGRG6,ADGRL2,ADGRL4,AEBP1,AFDN,AHNAK,AHR,AIF1,AKAP12,ANGPT2,ANTXR1,ANXA1,ANXA2,APBB1IP,APBB2,APLNR,AQP1,AREG,ARGLU1,ARHGAP15,ARHGAP29,ARHGAP9,ARHGEF15,ARL4C,ARL6IP1,ARRB2,ASPH,ATF3,ATP11A,ATP11C,ATP1A1,BACE2,BASP1,BCAR1,BCL2,BCL6B,BIN2,BMPR2,BMX,BTNL9,C1orf162,C1QA,C3AR1,C5AR1,C7,CALD1,CAMSAP2,CAPG,CARD10,CAV1,CAVIN1,CAVIN2,CCDC50,CCL3,CCL…	507
Organismal Injury and Abnormalities	Blood clot	1.9e-06		-0.61	ACACB,ACKR3,ADGRG1,AHR,ANGPT2,ANXA2,APP,ARRB2,BMPR2,C1QA,C3AR1,CCN2,CFD,CFI,COL4A1,CTSD,EDNRB,ENTPD1,F13A1,F2RL3,F8,FCGR2A,HCLS1,HMOX1,IFNG,IL10,IL1B,IL6,ITGB2,KDR,LCP2,LDLR,LGALS1,LGALS3,MYH9,NNMT,PDE4B,PDE7A,PECAM1,PIK3C2A,PLAT,PLAU,PPP3CA,PRCP,PROS1,PTGER4,PTPN22,RHOG,S100A10,SCARB1,SELP,SERPINE1,SLC29A1,STING1,TFPI,TGFB1,TGM2,THBD,TLR2,TNF,TNFRSF1A,TNFRSF1B,TUBA4A,VEGFA,VEGFB,VEGFC,VWF	67
Cardiovascular System Development and Function,Cell-To-Cell Signaling and Interaction	Activation of endothelial cells	3.07e-07		-0.611	ANGPT2,BCL2A1,CD14,CD163,CSF3,FERMT2,FGF2,ID1,ID3,IFI16,IFNG,IL1B,IL1RN,IL33,IL6,KDR,MEOX2,PECAM1,PLAU,PLAUR,TCF4,TGFB1,TLR2,TNF,VEGFA	25
Lipid Metabolism,Molecular Transport,Small Molecule Biochemistry	Release of eicosanoid	0.000186		-0.612	AHR,ALOX5AP,CCL5,CD4,CLEC7A,CSF3,CTSB,CX3CL1,CXCL8,FCER1G,FCGR2A,IFNG,IL10,IL1B,IL1R1,IL1RN,IL32,INSR,LGALS1,MAPK3,MRC1,PIK3R1,PTGER4,S100A10,SLA,TGFBR2,TNF,TNFRSF1A,TNFSF10,UCP2,VEGFA	31
Cellular Assembly and Organization	Formation of cytoskeleton	2.18e-05		-0.615	ACTG1,ACTN1,ADGRF5,AIF1,APP,ARHGEF15,ARL2,ARPC2,ARRB2,BCAR1,BMX,C3AR1,CALD1,CAMSAP2,CAV1,CCN2,CD44,CDC42BPB,CDC42EP5,CDH5,CDKN1A,CDKN1B,COL18A1,CORO1A,CRK,CSF3,CXCL8,CYRIB,DAAM1,DLC1,DNM3,DSTN,ELN,ESAM,EVL,FAM107A,FCGR2A,FERMT2,FGF2,FYN,GNA13,GNG2,GPR65,GSN,HCLS1,HDGFL3,ICAM1,IL1B,KANK3,KDR,KLF2,LMCD1,LRP1,MCF2L,MET,MYC,MYH9,MYL9,NCKAP1,NPR1,PDLIM1,PECAM1,PFN1,PHACTR1,PIK3R1,PLAT,PLAU,PTGER4,PTPR…	100
Cell-To-Cell Signaling and Interaction,Cellular Movement,Hematological System Development and Function,Immune Cell Trafficking	Recruitment of granulocytes	6.18e-07		-0.618	ACKR1,ADGRE5,AHR,ALOX5AP,ANXA1,ARRB2,C3AR1,C5AR1,CAV1,CCL20,CCL3,CCL3L3,CCL4,CCL5,CD14,CD28,CD37,CD44,CD53,CD69,CD8A,CITED2,CXCL8,EPAS1,FCGR2A,FCGR3A/FCGR3B,FERMT3,FLOT1,GSN,ICAM1,IFNG,IL10,IL1B,IL1R1,IL1RN,IL33,IL6,ITGB2,KDM6B,LGALS1,LGALS3,LSP1,LYZ,MDK,MMP28,NCF4,NFE2L2,NLRP3,OLR1,PDE4B,PIK3R1,PLAT,PPIF,RCAN1,S1PR1,SELE,SELP,SERPINE1,SPP1,SWAP70,TLR2,TNF,TNFRSF1A,VCAM1,VWF	65
Cell-To-Cell Signaling and Interaction	Activation of tumor cell lines	7.89e-06		-0.621	ANGPT2,CCN1,CD247,CD28,CD8A,CHST11,CXCL8,CXCR4,DDIT4,EGR3,FCGR2A,FGF2,GIMAP6,IFNG,IL33,MAF,MYC,NUAK1,PAG1,PIK3IP1,PLEKHO1,PPP3CA,SOCS1,TGFB1,TNF,TNFSF10,VEGFA	27
Cellular Movement	Cell movement of myeloid cells	1.82e-13		-0.622	ACKR1,ADAM15,AIF1,ALOX5AP,ANGPT2,ANXA1,ANXA2,APP,AREG,ARHGAP15,ARRB2,BMPR2,C1QTNF1,C3AR1,C5AR1,CAPG,CAV1,CCL14,CCL20,CCL23,CCL3,CCL3L3,CCL4,CCL5,CCN1,CCN2,CD14,CD151,CD2,CD28,CD36,CD37,CD4,CD44,CD48,CD69,CDKN1A,CFD,CKLF,CLEC14A,COL4A1,CORO1A,CSF1R,CSF3,CTSB,CTSS,CX3CL1,CXCL16,CXCL8,CXCR4,CYBB,DDIT4,DUSP1,EDNRB,EGLN3,ELN,ENG,EPAS1,FABP4,FCER1G,FCGR2A,FERMT3,FLOT1,FLT1,FPR1,FYB1,FYN,GJA1,GNA13,GPR6…	181
Immunological Disease,Organismal Injury and Abnormalities	Allergy	1.09e-05		-0.626	AHNAK,AHR,ANXA1,BCL11B,BCL2,CAPG,CAV1,CCL20,CCL23,CCL3,CCL4,CCL5,CD2,CD44,CD48,CD69,CNN3,CORO1A,CTSS,CXCL8,CXCR4,CYTIP,DUSP1,DUSP2,EGR1,EPS8,FABP4,FABP5,FCER1G,FCGBP,FCGR1A,FCGR2A,FKBP1A,FLOT1,FYN,GPR65,GSN,GZMA,HLA-DRA,HLA-DRB1,HLA-E,HNMT,HYAL2,ICAM1,IFI27,IFNG,IL10,IL1B,IL1R1,IL1RN,IL2RB,IL2RG,IL33,IL3RA,IL6,ITGA6,ITM2C,LAMA5,LCP2,LDLR,LEPR,LGALS1,LGMN,MCL1,MRC1,MYH9,MYL9,NLRP3,NR4A2,OSM,OSMR,P…	104
Cellular Movement	Transmigration of cells	1.61e-07		-0.628	ACKR1,ACKR3,ADAM15,ANXA1,APP,ARHGAP15,BMPR2,C3AR1,CAV1,CCL3,CCL3L3,CCL4,CCL5,CD151,CD28,CD37,CD44,CD53,CD86,CDH5,COL4A1,CTSS,CX3CL1,CXCL8,CXCR4,CYBB,DOCK8,EFNB2,ELN,ENG,ENPP2,EZR,FABP5,FERMT3,FPR1,GJA1,GNA13,HSP90AA1,ICAM1,ICAM2,ID1,ID3,IFNG,IL1B,IL6,ITGA4,ITGB2,JAM2,LDLR,LGALS1,LSP1,MCAM,MET,MYH9,NINJ1,NOTCH4,PECAM1,PTPRB,RAC2,RHOC,SELE,SERPINE1,SHC1,SOCS3,SPP1,STC1,STING1,TGFB1,TGFBR2,TGM2,TIMP…	76
Cellular Movement	Cell movement of connective tissue cells	2.18e-06		-0.63	AHR,ANGPT2,AQP1,ARHGAP4,BCAR1,BST2,CALCRL,CAPNS1,CAV1,CCL14,CCL3,CCL4,CCL5,CCN1,CCN2,CD44,CDKN1A,CDKN1B,CSF1R,CX3CL1,CXCL16,CXCL8,CXCR4,CYGB,EHD1,ELN,ENG,ENPP2,EZR,FGF2,FLNB,GNA13,GPR183,GSN,HSPG2,HYAL2,ID1,IFNG,IL1B,IL1R1,IL33,IL6,ITGA5,LGALS1,LIMA1,LRP1,LRP5,MAPK3,MET,MYC,OSM,PDK4,PDLIM1,PLAU,PLAUR,PLEC,POSTN,PXN,RAC2,RAMP2,RAMP3,RAPGEF3,RASGRP1,S100A4,S1PR1,SPP1,SYNE2,TGFB1,TGFBR2,TNF,TNFRSF1B…	74
Cell Death and Survival,Organismal Injury and Abnormalities	Apoptosis of lymphocytes	0.000204		-0.63	AHR,ATF3,BCL11B,BCL2,BCL2A1,C3AR1,CAV1,CCL3,CCL4,CCL5,CD2,CD247,CD28,CD3E,CD4,CD44,CD59,CDKN1A,CDKN1B,CORO1A,CXCR4,DOCK8,DUSP4,EFNA1,EGR1,EGR3,ETS2,EZR,FCGR3A/FCGR3B,FGL2,FYN,GIMAP1,GZMA,ICOS,ID3,IFNG,IL10,IL1B,IL2RG,IL6,IL7R,INSR,IRS2,ITGB2,KLF2,LAPTM5,LCK,LGALS1,LGALS3,LTB,MCF2L,MYC,NFE2L2,NR4A3,PECAM1,PIK3R1,PNP,PPM1D,PRF1,PTPN22,PTPRC,RAC2,RCAN1,REL,RHOH,RUNX1,S1PR1,SERPINB9,SHC1,SOCS1,SPHK1,…	86
Cell Death and Survival,Cellular Function and Maintenance	Clearance of cells	2.73e-07		-0.631	ANXA1,ANXA2,CCL3,CCL3L3,CCL5,CD14,CD28,CD36,CD4,CD44,CSF3,EDNRB,FABP5,FCER1G,FCGR2A,ICOS,IFNG,IL10,IL1B,IL1RN,IL6,LEPR,LGALS3,NLRP3,PECAM1,RCAN1,SOCS1,STING1,TGFB1,TGM2,TLR2,TNF,TNFAIP3,TNFSF10,UCP2	35
Embryonic Development,Organismal Development	Development of body trunk	1.18e-14		-0.631	ACKR3,ACTG1,ADAMTS1,ADAMTS9,ADGRL2,AEBP1,AHR,ANXA1,ANXA2,APLNR,AQP1,AREG,ARRB2,ATF3,BCAR1,BCAS2,BCL11B,BCL2,BMPR2,C1QTNF1,CALCRL,CAPNS1,CAV1,CAV2,CCL3,CCL3L3,CCL5,CCN1,CCN2,CCND2,CD14,CD28,CD3D,CD3E,CD3G,CD44,CD83,CD86,CDH5,CDKN1A,CDKN1B,CEBPB,CITED2,COL4A1,CORO1A,CRIP1,CRK,CSF1R,CSF3,CTSH,CTSS,CX3CL1,CXCR4,CYBB,DAAM1,DLC1,DLL1,DNAJB6,DSG2,DUSP1,ECE1,ECSCR,EDNRB,EFNA1,EGR1,EGR3,EHD4,ELN,EMP1,EMP2…	241
Cellular Movement,Hematological System Development and Function,Immune Cell Trafficking,Inflammatory Response	Migration of neutrophils	0.000202		-0.634	ACKR1,ADAM15,ANGPT2,ANXA1,ARHGAP15,BMPR2,CCL3,CCL3L3,CCL5,CD37,CD44,CORO1A,CXCL8,CYBB,ENG,FPR1,GNA13,GPR65,ICAM1,IFNG,IL1B,IL6,IL6ST,ITGA6,ITGB2,LGALS3,LSP1,MET,MYH9,NLRP3,PDE4B,PECAM1,PLAU,PPM1D,PTPRB,SELE,SELP,SERPINE1,SOCS3,SPP1,TGFB1,TGFBR2,TLR2,TNF,TNFRSF1A,VCAM1	46
Cellular Movement,Embryonic Development	Cell movement of embryonic cells	0.000119		-0.638	AQP1,ARPC3,BCAR1,CAPNS1,CCL14,CCL3,CCL5,COL4A1,CXCR4,EDNRB,EFNB2,FLT1,GJA1,IFNG,ITGA4,ITGA5,LAMA5,LRP5,NCKAP1,PFN1,PHACTR4,RUNX3,S100A4,S1PR1,SLC3A2,SNAI1,TNF,VEGFA,ZEB2	29
Hematological System Development and Function	Hemostasis	7.48e-06		-0.639	ADGRG1,ANXA2,APP,ARRB2,C1QTNF1,CAV1,CCL5,CD36,CD59,CD84,CSF3,CX3CL1,CXCL8,CYBB,ENTPD1,F13A1,F2RL3,F8,FCER1G,FCGR2A,FERMT3,FLI1,FYB1,FYN,FZD6,GNA13,GSN,HSPG2,ICAM1,IL10,IL33,IL6,JMJD1C,LCK,LCP2,LDLR,LGALS3,LYST,MMRN1,MRTFB,NFE2L2,PECAM1,PIK3R1,PLAT,PLAU,PLAUR,PLEK,PLPP1,PON2,PPIF,PROS1,RNASE1,SELP,SERPINE1,SERPINH1,SNAI1,SPINT2,TFPI,TGFB1,THBD,TLR2,TNF,TSPAN18,VWF,WIPF1	65
Cellular Movement	Cell movement of muscle cells	7.36e-07		-0.646	A2M,ACKR1,ACKR3,AIF1,ALOX5AP,ANGPT2,ARPC2,ARRB2,ATF3,BCL2,BMPR2,CALCRL,CAV1,CCL3,CCL5,CCN1,CCN2,CD44,CDKN1B,CKLF,CRIP2,CRK,CXCL8,DUSP1,EFNA1,EGFL7,EGR1,ELN,ENPP2,FGF2,FHL1,FLT1,GJA1,HMOX1,IGFBP2,IGFBP4,IL1B,IL6,IL6ST,KDR,KLF4,LDLR,LRP1,MAPK3,MEOX2,MET,MYC,MYH9,NES,NFE2L2,NRP1,PLAT,PLAU,PLAUR,PLEKHO1,POSTN,PTGER4,RAMP2,RAMP3,RAPGEF3,RBPJ,RCAN1,S100A4,S1PR1,SERPINE1,SPP1,TEK,TFPI,TGFB1,TIMP1,TLR2,T…	73
Cancer,Organismal Injury and Abnormalities	Multiple cancers	3.5e-05		-0.65	AASS,ABLIM1,ABLIM3,ACACB,ACKR1,ACSL1,ACTG1,ADAM15,ADAMTS1,ADAMTS4,ADAMTS9,ADCY4,ADGRA2,ADGRF5,ADGRG1,ADGRG6,ADGRL2,AEBP1,AFDN,AHNAK,AIF1,AKAP12,AKNA,AKR1C1/AKR1C2,AKR1C3,ANGPT2,ANKRD29,ANKRD44,ANTXR1,ANXA1,APOBEC3G,APP,AQP1,AREG,ARHGAP31,ARHGAP45,ARHGAP9,ARHGDIB,ARHGEF15,ARL4C,ARRB2,ASAP1,ATF3,ATP1A1,ATP8B1,BAG3,BCAM,BCAR1,BCL11B,BCL2,BIRC3,BMPR2,BMX,C1QA,C1QTNF9,C3AR1,CALCOCO2,CALD1,CAV1,CAV2,CA…	503
Cellular Development,Cellular Growth and Proliferation,Hematological System Development and Function,Hematopoiesis,Organismal Development,Tissue Development	Hematopoiesis of bone marrow	0.000213		-0.655	BCL2,CCL23,CD44,CDKN1A,CSF3,ERG,FLI1,HES1,IFNG,IL10,IL1B,IL2RB,IL6,IL6ST,LAIR1,MAF,MCL1,MEF2C,MYL9,NOTCH4,OSM,PECAM1,PRDM1,PRMT1,PTPN22,RBM38,RUNX1,SELE,SELP,SOCS2,TEK,TESC,TGFB1,TNF,TNFRSF1A,ZEB2	36
Cellular Development,Cellular Growth and Proliferation	Development of progenitor cells	2.78e-05		-0.657	ACKR3,BCL11B,BCL2,CCL23,CCL3L3,CD3D,CD3E,CD3G,CD4,CD83,CDA,CDKN1A,CDKN1B,CORO1A,CSF3,CXCR4,DLL1,EBF1,EGR1,EGR3,ERG,FGF2,FLI1,FYN,HES1,ICOS,ID3,IFNG,IKZF1,IL10,IL1B,IL2RB,IL2RG,IL6,IL6ST,IL7R,IRF1,KLF4,LAIR1,LCK,LCP2,LRP1,MAF,MECOM,MEF2C,MET,MYL9,MYOF,NOTCH4,OSM,PECAM1,PIK3R1,PLSCR1,PRMT1,PTPRC,RASGRP1,RBM38,REL,RUNX1,SHC1,SOCS1,SOCS3,SOX17,SPI1,TCF4,TEK,TESC,TGFB1,THEMIS2,TIMP1,TNF,TNFRSF1A,TRAT1…	76
Cell Death and Survival	Removal of cells	6.97e-08		-0.661	ANXA1,ANXA2,CCL3,CCL3L3,CCL5,CD14,CD28,CD36,CD4,CD44,CSF3,EDNRB,FABP5,FCER1G,FCGR2A,ICOS,IFNG,IL10,IL1B,IL1RN,IL6,LDLR,LEPR,LGALS3,NLRP3,PECAM1,PLAT,PLAU,RCAN1,SOCS1,STING1,TGFB1,TGM2,TLR2,TNF,TNFAIP3,TNFSF10,UCP2	38
Connective Tissue Disorders,Organismal Injury and Abnormalities,Tissue Morphology	Degeneration of connective tissue	6.63e-05		-0.676	ADAMTS4,APP,C5AR1,CCN2,CD28,CFD,CXCL8,EGR1,FCGR1A,FCGR2A,FGF2,GPX4,IFNG,IL10,IL1B,IL1R1,IL1RN,IL32,IL33,IL6,IL6ST,LEPR,OSM,SPP1,SULF1,SULF2,TIMP3,TNF,TNFAIP3	29
Cellular Movement,Skeletal and Muscular System Development and Function	Cell movement of smooth muscle cells	5.8e-07		-0.685	A2M,ACKR1,ACKR3,AIF1,ALOX5AP,ANGPT2,ARPC2,ARRB2,ATF3,BCL2,BMPR2,CALCRL,CAV1,CCL3,CCL5,CCN1,CCN2,CD44,CDKN1B,CKLF,CRIP2,CRK,CXCL8,DUSP1,EFNA1,EGFL7,EGR1,ELN,ENPP2,FGF2,FHL1,FLT1,GJA1,HMOX1,IGFBP2,IGFBP4,IL1B,IL6,IL6ST,KDR,KLF4,LDLR,LRP1,MAPK3,MEOX2,MYC,MYH9,NES,NFE2L2,NRP1,PLAT,PLAU,PLAUR,POSTN,PTGER4,RAMP2,RAMP3,RAPGEF3,RBPJ,RCAN1,S100A4,S1PR1,SERPINE1,SPP1,TEK,TFPI,TGFB1,TIMP1,TLR2,TNF,TNFSF10	71
Cellular Development,Cellular Growth and Proliferation,Hematological System Development and Function,Lymphoid Tissue Structure and Development	NK cell proliferation	0.000115		-0.691	CD48,FCGR2A,ICOS,ID2,IFNG,IKZF1,IL10,IL1B,IL1RN,IL2RB,IL2RG,IL6,IRF1,KLF2,KLRB1,LAIR1,LCP2,MYC,PMAIP1,PRDM1,PRF1,PTPRC,SH2D1A,SLC7A5,SOCS1,SPI1,TGFB1,TNFAIP3,ZBTB16,ZEB2	30
Organismal Injury and Abnormalities	Scar tissue	6.28e-05		-0.692	AEBP1,ARL4C,BASP1,BCL2,C12orf75,CFD,COL14A1,FABP5,FGL2,FTL,GJA1,GSN,IL10,KLF2,LEPR,MAFB,MDK,MT2A,PLAU,POSTN,PPIC,PRSS23,SHC1,SOD3,SPP1,TGFB1,TGFBI,TPM2,TSPAN13,TXNIP,ZFP36	31
Infectious Diseases,Organismal Injury and Abnormalities	COVID-19	2.57e-06		-0.692	ACSL1,AHNAK,ALOX5AP,ANXA1,APOL1,ARL4C,ARRB2,ATP11A,C3AR1,CALCRL,CCL20,CCL3,CCL4,CCL5,CCN2,CD3D,CD3G,CD86,CDKN1A,CFI,CLEC3B,CPLX1,CSF1R,CSF3,CXCL16,CXCL8,DOCK4,DUSP1,EGR1,EGR3,EMP1,F8,FCGR1A,FCGR2A,FCGR3A/FCGR3B,FGL2,FPR3,FYN,GPR65,HLA-DRA,HLA-DRB1,HLA-E,ICAM1,IFI27,IFI44L,IFITM1,IFITM2,IFITM3,IFNG,IL10,IL1B,IL1R1,IL1RN,IL32,IL3RA,IL6,INSR,KCNN3,KCTD12,KLF6,LGALS1,MAOA,MGLL,MMRN1,MYC,NCKAP1,NFIB,N…	107
Cancer,Organismal Injury and Abnormalities,Reproductive System Disease	Breast cancer	7.13e-06		-0.692	AASS,ABLIM1,ABLIM3,ACACB,ACKR1,ACSL1,ADAM15,ADAMTS1,ADAMTS4,ADAMTS9,ADCY4,ADGRA2,ADGRF5,ADGRG6,ADGRL2,AEBP1,AFDN,AHNAK,AIF1,AKAP12,AKR1C1/AKR1C2,AKR1C3,ANGPT2,ANKRD29,ANKRD44,ANXA1,APOBEC3G,APP,AQP1,AREG,ARHGAP31,ARHGAP45,ARHGAP9,ARHGDIB,ARHGEF15,ARL4C,ARRB2,ATF3,ATP1A1,ATP8B1,BAG3,BCAM,BCAR1,BCL11B,BCL2,BMPR2,BMX,C1QA,C1QTNF9,C3AR1,CALD1,CAV1,CAV2,CAVIN1,CCDC69,CCL3,CCL4,CCN1,CCN2,CCND2,CCNL1,CD…	412
Embryonic Development,Organismal Development	Development of abdomen	8.72e-09		-0.693	ADAMTS1,AEBP1,AHR,ANXA1,ANXA2,AQP1,AREG,ATF3,BCAS2,BCL2,C1QTNF1,CAV1,CCL3,CCN2,CCND2,CD14,CD44,CD86,CDH5,CDKN1A,CDKN1B,CEBPB,CITED2,COL4A1,CRK,CSF1R,CSF3,CTSS,CX3CL1,CXCR4,ECSCR,EDNRB,EFNA1,EGR1,EHD4,EPAS1,ERG,EZR,FCER1G,FGF2,FLT1,FOXC1,GJA1,HES1,HLX,ICAM1,ID2,IFNG,IGFBP2,IL10,IL1B,IL1RN,IL2RG,IL6,IL6ST,INHBB,INSR,IRS2,KDR,KLF6,LAMA5,LAMC1,LEPR,LGALS3,LTB,MAFB,MAPK3,MDK,MECOM,MEF2C,MET,MGP,MRTFB,…	121
Cellular Development,Cellular Growth and Proliferation,Hematological System Development and Function,Lymphoid Tissue Structure and Development	Proliferation of innate lymphoid cells	3.4e-05		-0.701	CD48,FCGR2A,ICOS,ID2,IFNG,IKZF1,IL10,IL1B,IL1RN,IL2RB,IL2RG,IL33,IL6,IRF1,KLF2,KLRB1,LAIR1,LCP2,MYC,PMAIP1,PRDM1,PRF1,PTPRC,SH2D1A,SLC7A5,SOCS1,SPI1,TGFB1,TLR2,TNFAIP3,ZBTB16,ZEB2	32
Cardiovascular Disease,Organismal Injury and Abnormalities	Aneurysm	3.44e-05		-0.703	ALOX5AP,ANGPT2,CCL3L3,CCN2,CTSS,CXCL8,EFNB2,ELN,FTL,GALNT15,HSPG2,IFNG,IL1B,IL1RN,IL6,KDR,KLF2,LAMC1,LRP1,LTB,MGP,MRTFB,MYH11,NR4A3,OSM,PIK3C2A,PLAU,PTGER4,PTPRC,RCAN1,ROBO4,RRBP1,RUNX1,S100A4,SLC29A1,SPP1,TGFB1,TGFBR2,TIMP1,TIMP3,UCP2,VWF	42
Cellular Movement	Extravasation	0.0001		-0.713	ALOX5AP,ANGPT2,CCL3,CCL3L3,CCL4,CCL5,CD44,CORO1A,CSF1R,CXCL8,CXCR4,CYTIP,DOCK4,ENPP2,ESAM,FOXC1,ICAM1,ICAM2,IL1B,IL1R1,ITGB2,JAM2,JAML,LDLR,LSP1,LYVE1,MDK,MYH9,NECTIN2,PECAM1,PLCB1,PLVAP,PTGER4,SELE,SELP,TGFB1,TLR2,TNF,VEGFA,VWF	40
Cellular Movement	Transmigration of blood cells	5.22e-08		-0.721	ACKR3,ADAM15,ANXA1,APP,ARHGAP15,BMPR2,CAV1,CCL3,CCL3L3,CCL4,CCL5,CD28,CD37,CD44,CD53,CD86,CDH5,COL4A1,CTSS,CXCL8,CXCR4,CYBB,DOCK8,EFNB2,ENG,ENPP2,FABP5,FERMT3,FPR1,GJA1,GNA13,HSP90AA1,ICAM1,ICAM2,IFNG,IL1B,IL6,ITGA4,ITGB2,JAM2,LDLR,LGALS1,LSP1,MCAM,MET,MYH9,NINJ1,NOTCH4,PECAM1,PTPRB,RAC2,SELE,SERPINE1,SHC1,SOCS3,STC1,STING1,TGFB1,TGFBR2,TGM2,TIMP3,TLR2,TNF,TNFRSF1A,VCAM1,VEGFA	66
Inflammatory Response,Organismal Injury and Abnormalities	Inflammation of body cavity	2.24e-11		-0.722	ACKR1,ACKR3,ACSL1,AHNAK,AHR,AKAP12,ANGPT2,ANXA1,APBB1IP,APOL1,AQP1,AREG,ARHGDIB,ARRB2,ATF3,ATP11C,BCL2,BIRC3,C1orf162,C1QA,C5AR1,C7,CALCRL,CAPG,CAV1,CCL20,CCL3,CCL3L3,CCL4,CCL5,CCN1,CCN2,CD14,CD151,CD163,CD2,CD200,CD247,CD28,CD36,CD4,CD44,CD48,CD53,CD69,CD86,CD8A,CDKN1A,CEBPB,CLEC14A,CLEC7A,COL4A1,CORO1A,COTL1,CSF1R,CTSB,CTSD,CTSS,CX3CL1,CXCL16,CXCL8,CYBA,CYBB,CYTIP,DDIT4,DSG2,DUSP1,EBF1,EDNRB,EF…	239
Cellular Development,Cellular Growth and Proliferation,Hematological System Development and Function,Lymphoid Tissue Structure and Development	Expansion of T lymphocytes	4e-06		-0.724	AHR,BCL2,BTNL9,C5AR1,CD2,CD28,CD3E,CD4,CD69,CD86,CDKN1B,CTSD,DDIT4,EGR1,EGR3,ICOS,IFNG,IKZF1,IL10,IL1B,IL6,IL7R,IRF1,KLF2,LCP1,LCP2,LEPR,LRRC32,MDK,MYC,PCGF2,PRF1,PTPN22,REL,SOCS1,SPI1,STING1,TGFB1,TLR2,TNF,TNFRSF1A,TNFRSF1B,TNFSF9,ZBTB16	44
Cancer,Immunological Disease,Organismal Injury and Abnormalities	Lymphatic node tumor	9.89e-06		-0.728	ADAM15,ADAMTS9,ANGPT2,ATF3,BCL2,BTG1,C1QTNF1,CALD1,CCL20,CCN1,CD151,CD200,CD28,CD4,CD44,CD52,CDKN1B,COL15A1,COL18A1,CTSH,EFNB2,ENG,EPAS1,FERMT2,FKBP1A,FYN,GJA1,GNA13,HDAC7,HLA-E,HSP90AA1,ICOS,ID2,ID3,IL6,ITGA4,ITGA5,ITM2C,KDR,LAMB2,LCK,LIFR,MAPK3,MCL1,OSMR,PCDH17,PIK3R1,PLAU,REL,SELP,SERPINE1,SERPINH1,SOCS1,SPP1,TGFB1,THBD,TIMP1,TUBA4A,VCAM1,VEGFA,VEGFC,VWA1	62
Cellular Development,Cellular Growth and Proliferation,Hematological System Development and Function,Hematopoiesis,Lymphoid Tissue Structure and Development,Tissue Development	Differentiation of macrophages	6.8e-05		-0.731	AHR,APP,BCL2,C1QC,CD4,CRK,CSF1R,CSF3,CYBB,DLL1,EGR1,HCLS1,HLA-DRB1,ID2,IFNG,IL10,IL33,IL6,IRF1,IRF9,KLF4,LGALS3,MDK,NRP1,PRDM1,RGS10,RUNX1,SHC1,SOCS1,SOCS3,SPI1,TGFB1,TIMP1,TLR2,TNF,TNFSF10,TYROBP,UCP2,VEGFA	39
Cellular Movement,Hematological System Development and Function,Immune Cell Trafficking	Cell movement of peripheral blood leukocytes	4.66e-06		-0.74	ACKR3,ANGPT2,ANXA1,ANXA2,APP,CCL20,CCL3,CCL4,CCL5,CDH5,CX3CL1,CXCL16,CXCL8,CXCR4,EFNB2,FLOT1,FPR1,FYB1,ICAM1,IL10,LCP1,LCP2,PECAM1,PLAUR,RGS1,SELE,SELP,SHC1,TIMP1,TLR2,TNF	31
Cardiovascular Disease,Neurological Disease,Organismal Injury and Abnormalities	Cerebrovascular dysfunction	4.2e-05		-0.74	ANGPT2,ANXA2,APP,ARRB2,ATF3,ATP1A1,CALCRL,CAV1,CCL5,CD14,CD36,COL4A1,COL4A2,CTSS,CX3CL1,CXCL16,CYBB,ELN,ENG,ENTPD1,EPHB4,ETS2,F13A1,F8,FLT1,FPR1,GJA1,GSN,HMOX1,IFNG,IL10,IL1B,IL1R1,IL6,INSR,ITGB2,KDR,KLF2,KLF4,LDLR,LRP1,LYZ,MAPK3,MT-CYB,MT-ND1,MYH11,NFE2L2,NLRP3,NNMT,NOTCH4,NRP1,OLR1,PDE4B,PDE7A,PLAT,PLAU,PREX2,PROS1,RRBP1,SERPINE1,SLC29A1,SOCS1,TFPI,THBD,TIMP3,TINAGL1,TLR2,TNF,TNFAIP3,TNFRSF1A,T…	75
Cardiovascular Disease,Hematological Disease,Organismal Injury and Abnormalities	Thrombus	6.09e-06		-0.747	ACACB,ACKR3,AHR,ANGPT2,ANXA2,APP,ARRB2,BMPR2,C1QA,C3AR1,CCN2,CFD,CFI,COL4A1,CTSD,EDNRB,ENTPD1,F2RL3,F8,FCGR2A,HCLS1,HMOX1,IFNG,IL10,IL1B,IL6,ITGB2,KDR,LCP2,LDLR,LGALS3,MYH9,NNMT,PDE4B,PDE7A,PECAM1,PIK3C2A,PLAT,PLAU,PPP3CA,PRCP,PROS1,PTGER4,PTPN22,RHOG,S100A10,SCARB1,SELP,SERPINE1,SLC29A1,STING1,TFPI,TGFB1,THBD,TLR2,TNF,TNFRSF1A,TNFRSF1B,TUBA4A,VEGFA,VEGFB,VEGFC,VWF	63
Cellular Movement,Hematological System Development and Function,Immune Cell Trafficking,Inflammatory Response	Cell movement of phagocytes	2.34e-13		-0.755	ACKR1,ADAM15,AIF1,ALOX5AP,ANGPT2,ANXA1,ANXA2,APP,AREG,ARHGAP15,ARRB2,BMPR2,C1QTNF1,C3AR1,C5AR1,CAPG,CAV1,CCL14,CCL20,CCL23,CCL3,CCL3L3,CCL4,CCL5,CCN1,CCN2,CD14,CD151,CD28,CD302,CD36,CD37,CD4,CD44,CD69,CD86,CDKN1A,CFD,CKLF,CLEC14A,COL4A1,CORO1A,CSF1R,CSF3,CTSB,CTSS,CTSZ,CX3CL1,CXCL16,CXCL8,CXCR4,CYBB,DDIT4,DOCK8,DUSP1,EDNRB,EGLN3,ELN,ENG,EPAS1,EPS8,FABP4,FCER1G,FCGR2A,FERMT3,FLOT1,FLT1,FPR1,FYN,GJ…	182
Cellular Movement,Skeletal and Muscular System Development and Function	Migration of smooth muscle cells	2.84e-06		-0.762	ACKR1,ACKR3,AIF1,ALOX5AP,ANGPT2,ARPC2,ARRB2,ATF3,BCL2,BMPR2,CALCRL,CAV1,CCL5,CCN1,CCN2,CD44,CDKN1B,CKLF,CRIP2,CRK,CXCL8,DUSP1,EGFL7,EGR1,ELN,FGF2,FHL1,FLT1,GJA1,HMOX1,IGFBP2,IGFBP4,IL1B,IL6,IL6ST,KDR,KLF4,LDLR,LRP1,MAPK3,MEOX2,MYC,MYH9,NES,NFE2L2,NRP1,PLAT,PLAU,PLAUR,POSTN,PTGER4,RAMP2,RAMP3,RAPGEF3,RBPJ,RCAN1,S100A4,S1PR1,SERPINE1,SPP1,TEK,TFPI,TGFB1,TIMP1,TLR2,TNF,TNFSF10	67
Cellular Movement,Skeletal and Muscular System Development and Function	Migration of muscle cells	3.5e-06		-0.762	ACKR1,ACKR3,AIF1,ALOX5AP,ANGPT2,ARPC2,ARRB2,ATF3,BCL2,BMPR2,CALCRL,CAV1,CCL5,CCN1,CCN2,CD44,CDKN1B,CKLF,CRIP2,CRK,CXCL8,DUSP1,EGFL7,EGR1,ELN,FGF2,FHL1,FLT1,GJA1,HMOX1,IGFBP2,IGFBP4,IL1B,IL6,IL6ST,KDR,KLF4,LDLR,LRP1,MAPK3,MEOX2,MET,MYC,MYH9,NES,NFE2L2,NRP1,PLAT,PLAU,PLAUR,PLEKHO1,POSTN,PTGER4,RAMP2,RAMP3,RAPGEF3,RBPJ,RCAN1,S100A4,S1PR1,SERPINE1,SPP1,TEK,TFPI,TGFB1,TIMP1,TLR2,TNF,TNFSF10	69
Cellular Movement,Hematological System Development and Function,Immune Cell Trafficking	Movement of effector lymphocytes	8.99e-05		-0.762	CCL4,CCL5,CX3CL1,CXCL8,ICOS,IFNG,ITGA4,MYH9,S1PR1,TGFBR2,TNF	11
Cellular Movement	Migration of cancer cells	6.87e-07		-0.764	ADAM15,ADGRE5,ANGPT2,BCAR1,CAV1,CCL3,CCL5,CCN2,CD151,CD44,COL18A1,CSF1R,CSF3,CTSB,CXCL8,CXCR4,DSG2,DUSP1,EZR,FLT1,GSN,IL6,IRS2,ITGA4,ITGA5,KDR,KLF4,LAMA5,LGALS3,LSP1,MCAM,MEOX2,MET,MGLL,NEDD9,NRP1,OSM,PLAU,PLAUR,PXN,RAPGEF3,RHOC,RHOG,SELE,SERPINE1,SNAI1,SOCS1,SOX7,SPHK1,SPP1,SWAP70,TGFB1,TM4SF1,TNF,VCAM1,VEGFA,ZBTB16	57
Cell-To-Cell Signaling and Interaction	Sphere formation by cells	0.0001		-0.774	A2M,ACKR3,AKAP12,CCN2,CD44,CRIP1,CXCL8,CXCR4,CYBB,EGLN3,FGF2,HDAC7,ICAM1,ID2,IFNG,IL6,ITGA6,ITGB4,KDM6B,LAPTM5,LEPR,LRP1,MAFB,MET,MYC,MYOF,NEDD4,NINJ1,PDE4B,PDK4,POSTN,RNASE1,SNAI1,SOCS3,SPP1,SRGN,TGFB1,TGFBI,TGM2,TNF	40
Cardiovascular System Development and Function,Tissue Morphology	Permeability of vasculature	5.16e-07		-0.775	ANGPT2,AQP1,CAV1,CCL4,CD151,CDH5,COL18A1,CSF1R,CXCL8,EMCN,EPS8,ESAM,FGF2,FLT1,GSN,ICAM1,ID1,IFNG,IL10,IL1B,IL33,KDR,LRP1,LSP1,MMRN2,MYOF,NLRP3,NPR1,PECAM1,PIK3R1,PLAT,PLAU,PLEC,PLVAP,PROS1,PTPRB,RAMP2,RNASE1,S1PR1,SH2D2A,TCIM,TEK,TGFBI,TGFBR2,TGM2,TIMP1,TNF,TXNIP,UCP2,VEGFA,VEGFC,VWF,YES1	53
Hematological System Development and Function,Immune Cell Trafficking,Inflammatory Response,Tissue Development	Accumulation of neutrophils	0.000217		-0.783	AHR,ANXA1,C5AR1,CAV1,CCL3,CD44,CSF3,CXCL8,EGR1,FCGR2A,FCGR3A/FCGR3B,IFNG,IL10,IL1B,IL1R1,IL1RN,IL33,IL6,ITGA4,ITGA5,ITGA6,ITGB2,LAMA5,SELP,SPP1,TNF,TNFRSF1A,TNFSF10	28
Ophthalmic Disease,Organismal Injury and Abnormalities	Disease of retina	6.35e-09		-0.786	A2M,ADAM15,AHR,AIF1,AKAP12,ALOX5AP,ANGPT2,ANXA1,APP,ATF3,BCL2,BIN2,C1QB,C1QC,C3AR1,C5AR1,CAV1,CAVIN2,CCL3L3,CCN1,CCN2,CCND2,CD200,CD36,CD37,CD59,CDH5,CDKN1A,CDKN1B,CFI,CLEC3B,COL15A1,COL18A1,COL4A1,COL4A2,CORO1A,CSF3,CTNNA1,CTSD,CTSS,CYBA,CYBB,EDNRB,ELK3,ELN,EMCN,EPAS1,EVI2A,FBLN2,FCER1G,FGF2,FLT1,FYB1,FZD4,GLIPR1,GPR34,GPX4,HES1,HMOX1,HSP90AA1,HSPG2,ICAM1,ID1,ID3,IFNG,IL10,IL1B,IL1R1,IL33,IL3RA,…	142
Connective Tissue Disorders,Organismal Injury and Abnormalities,Respiratory Disease	Interstitial lung disease	1.59e-06		-0.788	AKAP12,ANXA1,BTNL9,C3AR1,C5AR1,CAV1,CCN2,CCNL1,CD44,CDKN1A,CNN3,COL14A1,COL15A1,COL4A1,COL4A2,CRTAC1,CSF1R,EDNRB,EGR1,EPAS1,F2RL3,FAM107A,FKBP1A,FLI1,FLT1,FOLR2,GBP4,GPR65,HIF3A,HSPA12B,IFNG,IL10,IL1B,IL1R1,IL1RN,IL32,IL6,ISLR,KCNN3,KDR,KLF4,LCK,MDK,MGLL,MSR1,NNMT,PALM2AKAP2,PDE2A,PDE7A,PFKFB3,PLAT,PLAU,POSTN,PPP3CA,PTPN12,RUNX1,S100A4,SERPINE1,SLCO4A1,SPHK1,ST6GALNAC3,SULF1,TGFB1,TLR2,TNF,TNFRSF…	69
Cellular Assembly and Organization,Cellular Function and Maintenance,Organismal Development,Tissue Development	Formation of actin stress fibers	0.000118		-0.794	ACTG1,ADGRF5,ARHGEF15,BCAR1,BMX,C3AR1,CALD1,CAV1,CCN2,CD44,CDC42BPB,CDKN1A,COL18A1,CRK,CXCL8,DAAM1,DLC1,ELN,EVL,FERMT2,FGF2,FYN,GNA13,GNG2,GPR65,IL1B,KANK3,KDR,KLF2,LMCD1,LRP1,MCF2L,MET,MYH9,NPR1,PDLIM1,PFN1,PHACTR1,PIK3R1,PLAT,PTGER4,PTPRB,PXN,RAPGEF3,RGCC,RGS16,RHOC,RHOQ,RND1,S100A10,S1PR1,SELE,SH2D2A,SNAI1,TGFB1,TGFBI,TJP1,TNF,TNFAIP1,TPM1,TPM2,TPM3,VCAM1,VEGFA,ZEB2	65
Cancer,Gastrointestinal Disease,Organismal Injury and Abnormalities	Growth of digestive organ tumor	0.000155		-0.794	ABLIM1,AHR,AREG,C3AR1,CCN2,CD44,COL18A1,CTSB,CTSS,CXCR4,DUSP4,EHD2,ENG,GJA1,IFITM3,IL1R1,IL6,IL6ST,KDR,LEPR,MAOA,MET,MSR1,MYC,NRP1,OLR1,OSM,PLAUR,RBPJ,RPS29,SNAI1,SOCS1,SOCS3,TGFB1,TNF,TNFSF10,TXNIP,VEGFA,YES1,ZFP36L2	40
Cardiovascular Disease,Organismal Injury and Abnormalities	Fatty lesion	0.000186		-0.797	ALOX5AP,ANGPT2,APP,C1QA,CCL3L3,CD4,CTSS,CXCL8,ELN,FTL,GALNT15,IFNG,IL1B,IL6,KDR,LDLR,LRP1,LTB,NR4A3,OSM,PLAU,PTGER4,PTPRC,RCAN1,SHC1,TGFB1,TGFBR2,TIMP1,TIMP3,UCP2,VWF	31
Neurological Disease,Organismal Injury and Abnormalities	Abnormal morphology of nervous system	1.71e-09		-0.8	ADAMTS4,ADGRA2,ADGRG6,AFDN,AKAP12,APBB2,APP,ARHGAP31,ARRB2,BCL2,BTG1,C1QA,C3AR1,C5AR1,CAMSAP2,CAV1,CCL5,CCND2,CD200,CD247,CD36,CD44,CD86,CDKN1B,CEBPB,CITED2,COL18A1,CORO1A,CRTAC1,CTSB,CTSD,CX3CL1,CXCR4,CYBB,DNM3,DUSP1,EBF1,ECE1,EGLN3,EGR3,ENTPD1,EPAS1,FGF2,FLI1,FRZB,FYN,GJA1,GPR34,HES1,HLX,HSPG2,ID1,ID2,ID3,IFNG,IL10,IL1B,IL1R1,IL1RN,IL6,IL6ST,IRS2,ITGA6,KLF4,KLF7,LAMA4,LAMB2,LAMC1,LDLR,LEPR,LGAL…	139
Cardiovascular Disease,Organismal Injury and Abnormalities	Atherogenesis	2.02e-06		-0.8	AHR,APP,CCL3L3,CCL5,CD44,CD59,CTSS,CXCL16,HMOX1,HSPG2,ICAM1,IFNG,IL33,LDLR,MSR1,NFE2L2,PECAM1,PFN1,SCARB1,SELE,SELP,SERPINE1,SHC1,SPP1,THBD,TLR2,TNFRSF1A,VCAM1,VEGFA,ZFP36	30
Cell-mediated Immune Response,Cellular Movement,Hematological System Development and Function,Immune Cell Trafficking	Cell movement of T lymphocytes	2.31e-10		-0.802	ACKR1,ACKR3,ANGPT2,APP,ARRB2,BCL11B,BCL2,BMPR2,CAV1,CCL14,CCL20,CCL23,CCL3,CCL3L3,CCL4,CCL5,CD247,CD28,CD44,CD69,CD86,COL4A1,CTSS,CX3CL1,CXCL16,CXCL8,CXCR4,DDIT4,DOCK8,ENPP2,FABP5,FLOT1,FYB1,FYN,HCLS1,HSP90AA1,ICAM1,ICOS,IFNG,IL10,IL1B,IL33,IL6,IL6ST,INSR,ITGA4,ITGA6,ITGB2,LAMA4,LCP1,LCP2,LDLR,LGALS1,LGALS3,LTB,MCAM,MDK,MYC,MYH9,NLRP3,P2RY10,PFN1,PIK3R1,PLEC,PRF1,PTPRB,RAC2,RGS1,RGS16,RUNX1,S100A…	87
Cardiovascular Disease,Neurological Disease,Organismal Injury and Abnormalities,Skeletal and Muscular Disorders	Left ventricular dysfunction	0.0001		-0.804	A2M,ACKR3,ADAMTS1,AHNAK,AKR1C1/AKR1C2,AKR1C3,ANGPT2,ANXA2,APOL1,BAG3,BLVRB,BMX,C1QTNF1,CAPNS1,CAV1,CCN1,CD14,CD151,CREM,CRK,CTSB,CYBB,DSG2,EPHX1,FCGR1A,FCGR3A/FCGR3B,FERMT3,FKBP1A,FLT1,GNG2,GPR183,HLA-DRA,HMOX1,HSP90AA1,IFNG,IL10,IL1B,IL6,IRF9,ISLR,ITGB2,ITGB4,LAMA4,LGALS1,LRP5,MDK,MGP,MYH11,NPR1,PALMD,PDE2A,PDE7A,PDLIM5,PFN1,PLAT,PLAU,PLTP,POSTN,PPP3CA,PRSS23,PTGER4,PTMS,RAC2,RBPJ,RCAN1,RGS10,RP…	83
Cardiovascular System Development and Function,Organismal Development,Visual System Development and Function	Vascularization of eye	1.94e-11		-0.808	A2M,ADAM15,ADAMTS1,AHR,AIF1,ALOX5AP,ARHGEF15,BCL2,BIN2,C1QB,C1QC,C3AR1,C5AR1,CAV1,CCN1,CCN2,CD200,CD37,CFI,COL18A1,COL4A1,COL4A2,CORO1A,CTSS,CYBA,CYBB,ELN,EPAS1,EVI2A,FCER1G,FGF2,FLT1,FYB1,GJA1,GLIPR1,HSPG2,ICAM1,IFNG,IL10,IL1B,INSR,ITGA5,ITGB2,KDR,LAMA4,LAMC1,LCK,LGALS1,LGALS3,LIMD2,LRP5,MPEG1,NOSTRIN,NRARP,NRP1,PLAT,PLAU,PLAUR,PLEK,RAC2,RHOJ,S100A4,SERPINE1,SOCS3,SPI1,SPP1,STING1,TGFBR2,TIMP1,T…	77
Hematological System Development and Function,Hematopoiesis,Tissue Morphology	Quantity of hematopoietic progenitor cells	2.5e-07		-0.813	AHR,ARHGDIB,ATP11C,BCL11B,BCL2,CAPNS1,CCND2,CD247,CD28,CD34,CD36,CD3E,CD3G,CD4,CD44,CD59,CD69,CD7,CD83,CD86,CD8A,CD8B,CDKN1A,CDKN1B,CORO1A,CSF3,CTSD,CXCL8,CXCR4,DOK2,EBF1,EFNB2,EGR3,EPAS1,ETS2,FCER1G,FLI1,FYB1,FYN,GIMAP1,GJA1,HYAL2,ID1,IFNG,IKZF1,IL10,IL2RB,IL2RG,IL33,IL6,IL6ST,IL7R,IRF1,ITGB2,KDR,KLF2,KLF4,LAIR1,LAMA4,LCK,LCP2,LGMN,LTB,MAF,MAPK3,MATK,MCF2L,MCL1,MECOM,MXD1,MYC,NABP1,NFE2L2,NOTCH4…	123
Cell-To-Cell Signaling and Interaction,Cellular Movement,Hematological System Development and Function,Immune Cell Trafficking	Recruitment of antigen presenting cells	4e-05		-0.815	ADGRG6,ANGPT2,ANXA1,APP,C3AR1,C5AR1,CCL20,CCL3,CCL3L3,CCL4,CCL5,CCN1,CD36,CD44,CD8A,CITED2,CSF1R,CXCL8,CXCR4,FLT1,ICAM1,IFITM3,IFNG,IL1B,IL1RN,IL33,ITGB2,KDR,LEPR,LGALS1,LSP1,MDK,MMP28,NFE2L2,OSM,PECAM1,S100A4,S1PR1,SNAI1,SPP1,TFPI,TJP1,TLR2,TNF,UCP2,VCAM1	46
Organismal Injury and Abnormalities	Mediastinal lesion	4.26e-07		-0.818	ACSL1,AHR,ANGPT2,ATF3,BAG3,BCL2,C1QTNF1,CAPNS1,CAV1,CCN2,CD247,CD3D,CD3E,CD3G,CD44,CDKN1A,CREM,CSF1R,CSF3,CTNNA1,CX3CL1,CXCL16,CXCR4,CYBB,DSG2,ECSCR,EGR1,ENTPD1,FKBP1A,FLT1,FOXC1,GSN,HMOX1,HSP90AA1,ID2,ID3,IFNG,IKZF1,IL10,IL1B,IRF1,IRF9,KDR,LAMA4,LCK,LIMS2,MAOA,MDK,MEF2C,MET,MYC,NECTIN2,NFE2L2,NLRP3,NPR1,PHF14,PIK3R1,PLAT,PLAU,POSTN,PPP1CB,PPP3CA,PTGER4,PTPRC,RAMP2,RAMP3,RBPJ,RCSD1,REL,RGS1,RGS10…	94
Cellular Function and Maintenance,Hematological System Development and Function	Function of lymphocytes	4.99e-09		-0.82	AHNAK,AHR,ARHGDIB,ARRB2,ATF3,BCL2,BIRC3,C3AR1,CCL5,CD247,CD28,CD302,CD3E,CD3G,CD4,CD44,CD69,CD84,CD86,CD8A,CD8B,CD96,CEBPB,CLEC2D,CRTAM,CTSS,DUSP1,FCER1G,FCGR2A,FYB1,FYN,HCST,HLA-E,ICA1,ICAM1,ICOS,ID3,IFNG,IL10,IL10RA,IL1B,IL2RG,IL33,IL6,IRF1,KLF10,KLF2,KLRB1,LCP1,LEPR,LGALS1,LGMN,MCL1,MYC,NEDD9,PCGF2,PIK3R1,PLEC,PPM1D,PRF1,PTPN22,PTPRC,RAB13,RASGRP1,RASSF5,RCAN1,REL,RGS16,RHOG,S1PR1,SAMSN1,SELE,…	91
Connective Tissue Development and Function,Tissue Morphology	Quantity of connective tissue cells	3.08e-05		-0.825	AHR,ANGPT2,APP,ATF3,BCL2,C3AR1,C5AR1,CAPNS1,CAV1,CCN2,CD44,CDKN1A,CDKN1B,CSF1R,CSF3,EBF1,EGR1,F13A1,FGF2,GPNMB,HCST,HSPG2,ID1,IFNG,IL1R1,IL1RN,IL33,IL6ST,INSR,JAM2,KLF10,KLF2,KLF4,LRP5,MSR1,MYC,NLRP3,NRP1,PDK4,PFN1,POSTN,PRDM1,PRMT1,RGS10,RGS5,S1PR1,SPHK1,SPP1,TEK,TGFB1,TGFBR2,TLR2,TNF,TSC22D3,TYROBP,UGCG,VEGFA,ZNF521	58
Tissue Morphology	Quantity of epithelial tissue	0.000126		-0.826	AHR,ANGPT2,APP,BCL2,BCL6B,CAV1,CAV2,CDKN1A,CDKN1B,CEBPB,CSF1R,CTSB,DLL1,EFNB2,ENTPD1,EPAS1,EVL,FGF2,HES1,HIF3A,ID2,IFNG,IL10,IL1B,INHBB,INSR,IQGAP2,KLF2,KLF4,LAMA5,LDLR,LTB,MAOA,MCL1,MDK,MYC,NFE2L2,PRDM1,PROS1,PTPN12,SERPINE1,SPP1,STK4,TGFB1,TNF,TNFSF10,VEGFA	47
Cellular Movement,Hematological System Development and Function,Immune Cell Trafficking	Transmigration of leukocytes	9.23e-08		-0.827	ACKR3,ADAM15,ANXA1,APP,ARHGAP15,BMPR2,CAV1,CCL3,CCL3L3,CCL4,CCL5,CD28,CD37,CD44,CD53,CD86,CDH5,COL4A1,CTSS,CXCL8,CXCR4,CYBB,DOCK8,EFNB2,ENG,ENPP2,FABP5,FERMT3,FPR1,GNA13,HSP90AA1,ICAM1,ICAM2,IFNG,IL1B,IL6,ITGA4,ITGB2,JAM2,LDLR,LGALS1,LSP1,MCAM,MET,MYH9,NINJ1,NOTCH4,PECAM1,PTPRB,RAC2,SELE,SERPINE1,SHC1,SOCS3,STC1,STING1,TGFB1,TGFBR2,TGM2,TIMP3,TLR2,TNF,TNFRSF1A,VCAM1,VEGFA	65
Cellular Growth and Proliferation,Tissue Development	Generation of progenitor cells	2.25e-05		-0.843	ACKR3,BCL11B,BCL2,CCL23,CCL3L3,CD3D,CD3E,CD3G,CD4,CD83,CDA,CDKN1A,CDKN1B,CORO1A,CSF3,CXCR4,DLL1,EBF1,EGR1,EGR3,ERG,FGF2,FLI1,FYN,HES1,ICOS,ID3,IFNG,IKZF1,IL10,IL1B,IL2RB,IL2RG,IL6,IL6ST,IL7R,IRF1,KLF4,LAIR1,LCK,LCP2,LRP1,MAF,MECOM,MEF2C,MYL9,MYOF,NOTCH4,OSM,PECAM1,PIK3R1,PLSCR1,PRMT1,PTPRC,RASGRP1,RBM38,REL,RUNX1,SHC1,SOCS1,SOCS3,SOX17,SPI1,TCF4,TEK,TESC,TGFB1,THEMIS2,TIMP1,TNF,TNFRSF1A,TRAT1,TYR…	75
Cancer,Organismal Injury and Abnormalities	Benign solid tumor	1.13e-09		-0.852	ACKR1,ACKR3,ACSL1,ADAMTS1,ADGRE5,AEBP1,AHR,AKNA,ANGPT2,ANTXR1,ANXA1,ANXA2,APOLD1,APP,ATP1A1,BACE2,BCL2,BMPR2,BST2,C1orf115,CALCRL,CAV1,CAVIN2,CCDC68,CCN1,CCND2,CCNH,CD34,CD36,CD44,CD48,CDKN1A,CDKN1B,CEBPB,CFD,CLDN5,COL14A1,COL15A1,COL18A1,COL4A1,CRIM1,CSF1R,CSGALNACT1,CTSB,CX3CL1,CXCR4,CYB5A,CYBA,DLL1,DNM3,DUSP1,EDNRB,EGR1,EMCN,EMP1,ENG,EPAS1,EPHB4,EVL,FABP4,FABP5,FERMT2,FGF2,FKBP1A,FLT1,FMNL1,FR…	210
Cellular Development,Cellular Growth and Proliferation,Hematological System Development and Function,Hematopoiesis,Tissue Development	Development of hematopoietic progenitor cells	3.79e-05		-0.866	ACKR3,BCL11B,BCL2,CCL23,CCL3L3,CD3D,CD3E,CD3G,CD4,CD83,CDA,CDKN1A,CDKN1B,CORO1A,CSF3,CXCR4,DLL1,EBF1,EGR1,EGR3,ERG,FGF2,FLI1,FYN,HES1,ICOS,ID3,IFNG,IKZF1,IL10,IL1B,IL2RB,IL2RG,IL6,IL6ST,IL7R,IRF1,KLF4,LAIR1,LCK,LCP2,LRP1,MAF,MEF2C,MYL9,NOTCH4,OSM,PECAM1,PIK3R1,PLSCR1,PRMT1,PTPRC,RASGRP1,RBM38,REL,RUNX1,SHC1,SOCS1,SOCS3,SOX17,SPI1,TCF4,TEK,TESC,TGFB1,THEMIS2,TIMP1,TNF,TNFRSF1A,TRAT1,TYROBP,VEGFA,Z…	73
Cellular Development,Hematological System Development and Function,Lymphoid Tissue Structure and Development	Maturation of antigen presenting cells	1.35e-06		-0.868	CCL20,CCL5,CD36,CD44,CD69,CD83,CD86,CEBPB,CLEC7A,EGR1,FPR1,HMOX1,ICAM1,IFNG,IL10,IL1B,IL6,IRF1,ITGB2,LRP1,NRP1,PRDM1,RNASE1,RUNX3,SOCS2,SOD3,SWAP70,TGFB1,TLR2,TNF,TNFRSF1A,TNFRSF1B,TNFSF10,TNFSF9,TYROBP,VEGFA,VEGFC	37
Cellular Movement,Hematological System Development and Function,Immune Cell Trafficking,Inflammatory Response	Transmigration of phagocytes	8.54e-05		-0.871	ADAM15,ANXA1,APP,ARHGAP15,BMPR2,CCL3,CCL4,CCL5,CD37,COL4A1,CTSS,CXCL8,CYBB,DOCK8,ENG,FPR1,GNA13,ICAM1,ICAM2,IFNG,IL1B,IL6,ITGA4,ITGB2,LDLR,LGALS1,LSP1,MCAM,MET,NINJ1,PECAM1,PTPRB,SELE,SERPINE1,SOCS3,TGFB1,TGFBR2,TIMP3,TLR2,TNF,TNFRSF1A,VCAM1	42
Cellular Function and Maintenance,Hematological System Development and Function	Function of myeloid cells	1.04e-05		-0.875	AHR,BIRC3,C3AR1,CAPG,CAV1,CCL5,CD14,CD200,CD36,CEBPB,CLEC7A,CSF1R,CSF3,CXCL8,CYBB,DOK2,DUSP4,EGR1,FCER1G,FCGR1A,FCGR2A,FYN,GSN,ICAM1,ICAM2,IFNG,IL10,IL1B,IL2RG,IL6,IRF1,LCP1,LGALS3,LGMN,MARCKSL1,MSR1,NFE2L2,NLRP3,PLAT,PLAU,PLAUR,PTGER4,RAC2,RASGRP1,REL,S100A4,SCARF1,SELENOK,SLC29A1,SPP1,TLR2,TNF,TNFRSF1A,TYROBP,UCP2,VSIG4,ZFP36	57
Hematological Disease,Organismal Injury and Abnormalities	Hemorrhagic disease	6.06e-05		-0.886	ANXA1,APP,BCL11B,BCL2,CCL3,CCL3L3,CCL4,CCL5,CD44,CD52,CD8A,CD93,CDA,CTSB,CXCL8,EGR1,ENTPD1,F13A1,F8,FCER1G,FCGR1A,FCGR2A,FCGR3A/FCGR3B,FKBP1A,FLI1,FYB1,HYAL2,ID1,ID2,IFNG,IKZF1,IL10,IL1RN,IL6,MECOM,MGLL,MRTFB,MYH9,NFE2L2,PLAT,PLEK,PPP3CA,PRF1,PROS1,PTPN22,PTPRC,RUNX1,S1PR1,SCARB1,SELP,SERPINE1,SOCS1,STK4,STX11,TFPI,THBD,TNF,TNFSF10,VEGFA,VWF,WIPF1,ZFP36L2	62
Cellular Movement	Chemotaxis of myeloid cells	1.3e-08		-0.886	AIF1,ANGPT2,ANXA1,APP,C3AR1,C5AR1,CAPG,CCL14,CCL20,CCL23,CCL3,CCL3L3,CCL4,CCL5,CD151,CD28,CD37,CD4,CD69,CDKN1A,CKLF,CORO1A,CSF1R,CSF3,CX3CL1,CXCL8,CXCR4,CYBB,DUSP1,EDNRB,ELN,FCER1G,FCGR2A,FLOT1,FLT1,FPR1,FYN,GNA13,GSN,ICAM1,IFNG,IL10,IL1B,IL1R1,IL33,IL6,ITGA4,ITGB2,JAML,LDLR,LGALS1,LGALS3,LGMN,LITAF,LSP1,LYST,MAPK3,MDK,MMP28,MT-ND1,MTUS1,NINJ1,NPR1,PDE4B,PFN1,PLAU,PLAUR,PLEC,PON2,PTPRC,RAC2,REL,R…	90
Neurological Disease,Organismal Injury and Abnormalities	Abnormal morphology of central nervous system	0.000121		-0.888	ADAMTS4,ADGRA2,AKAP12,APBB2,APP,ARHGAP31,ARRB2,BTG1,C1QA,CAV1,CCND2,CD247,CD86,CDKN1B,CEBPB,COL18A1,CRTAC1,CTSB,CX3CL1,CXCR4,EBF1,ENTPD1,FGF2,FLI1,FRZB,FYN,HES1,HSPG2,ID1,ID2,ID3,IFNG,IL1B,IL1R1,IL6,IL6ST,ITGA6,KLF4,KLF7,LAMC1,LDLR,LGALS1,LHX6,MARCKSL1,MBP,MDK,MECOM,MID1,NFIA,NFIB,NR4A2,PCGF2,PLAUR,PLCB4,PRF1,PROS1,PTPRC,RGS2,SH2D3C,SHANK3,SMAD1,SPARCL1,SPI1,SPP1,SULF2,SUN1,TAP1,TLR2,TNF,TNFRSF1B…	76
Cancer,Neurological Disease,Organismal Injury and Abnormalities	Central nervous system cancer	0.000149		-0.888	A2M,AASS,ABLIM3,ACACB,ACAP1,ACKR1,ACKR3,ACSL1,ACTN1,ADAM15,ADAMTS1,ADAMTS4,ADAMTS9,ADCY4,ADGRA2,ADGRE5,ADGRF5,ADGRG1,ADGRG6,ADGRL2,ADGRL4,AEBP1,AFAP1L1,AFDN,AHNAK,AHR,AIF1,AKAP12,AKNA,AKR1C1/AKR1C2,ANGPT2,ANKRD44,ANTXR1,ANXA1,ANXA2,APBB1IP,APOL3,APP,AQP1,ARGLU1,ARHGAP15,ARHGAP29,ARHGAP31,ARHGAP4,ARHGAP45,ARHGAP9,ARHGEF15,ARID5A,ARL4C,ARPC1A,ARPC2,ASAP1,ASPH,ATP11A,ATP11C,ATP1A1,ATP8B1,BACE2,BAG3,…	597
Cancer,Organismal Injury and Abnormalities	Development of benign tumor	3.34e-05		-0.891	ACSL1,ADAMTS1,AEBP1,AHR,AKNA,ANGPT2,ANTXR1,ANXA2,APP,ATP1A1,BACE2,BCL2,BMPR2,C1orf115,CAV1,CCDC68,CCND2,CCNH,CD34,CD36,CD44,CD48,CDKN1A,CDKN1B,CEBPB,COL14A1,COL18A1,COL4A1,CSF1R,CSGALNACT1,CTSB,CXCR4,CYB5A,DLL1,DNM3,EGR1,EMP1,ENG,EPAS1,EPHB4,EVL,FABP4,FLT1,FRY,GPM6A,HDAC7,HES1,HMOX1,ID1,IFITM3,IFNG,IL6ST,IL7R,INSR,IQGAP2,ISLR,ITGA6,ITGB4,ITM2C,KDR,KLF10,KLF2,KLF4,KLF6,LEPR,LGALS1,LGALS3,MET,MMRN1…	132
Cellular Function and Maintenance	Function of dendritic cells	2.93e-07		-0.896	AHR,BCL2A1,CAPG,CD302,CLEC7A,CTSZ,CX3CL1,DOCK8,FLT1,GPNMB,HSP90AA1,IFNG,IL10,IL2RG,KDR,LGALS3,LTB,PTGER4,RASSF5,REL,RGS1,SAMSN1,SCARF1,SLA,STK4,TLR2,TNF,TYROBP,VEGFA	29
Cancer,Organismal Injury and Abnormalities	Adenoma	0.000107		-0.9	ACSL1,ADAMTS1,AEBP1,AHR,AKNA,ANXA2,APP,ATP1A1,BACE2,BCL2,C1orf115,CAV1,CCDC68,CD36,CD44,CD48,CDKN1B,CEBPB,COL14A1,COL18A1,COL4A1,CSGALNACT1,CTSB,CXCR4,CYB5A,DLL1,DNM3,EGR1,EMP1,EPHB4,EVL,FABP4,FRY,GPM6A,HDAC7,HES1,HMOX1,ID1,IFITM3,IFNG,IL6ST,IL7R,INSR,ISLR,ITGA6,ITGB4,ITM2C,KLF6,LEPR,LGALS1,LGALS3,MET,MMRN1,MNDA,MRPL17,MT-ND1,MYC,NEURL1B,NFE2L2,NFIB,NIBAN1,NOSTRIN,NOVA1,OAZ1,PAG1,PCDH12,PDK4,PGM5…	108
Cardiovascular Disease,Organismal Injury and Abnormalities	Fibrosis of heart	7.03e-05		-0.902	ACSL1,AHR,ANGPT2,ATF3,BAG3,CAPNS1,CAV1,CCN2,CREM,CSF3,CTNNA1,CXCR4,CYBB,DSG2,ECSCR,EGR1,ENTPD1,FLT1,GSN,HMOX1,IFNG,IL10,IL1B,IRF1,IRF9,LAMA4,LIMS2,NECTIN2,NLRP3,NPR1,PLAT,PLAU,POSTN,PPP1CB,PPP3CA,PTGER4,RAMP2,RAMP3,RBPJ,RGS10,RGS5,SERPINE1,SNAI1,SPP1,STK4,TEAD1,TGFB1,TIMP1,TIMP3,TLR2,TNF,TNFAIP3,TNFRSF1B,TSC22D1,VEGFA,VEGFB,ZBTB16	57
Hematological System Development and Function,Hematopoiesis,Organismal Development,Tissue Development	Development of bone marrow	4.91e-05		-0.903	BCL2,CCL23,CCL3,CCL3L3,CD44,CDKN1A,CSF1R,CSF3,DLL1,DOK2,EGR1,ERG,FGF2,FLI1,HDAC7,HES1,IFNG,IKZF1,IL10,IL1B,IL1RN,IL2RB,IL33,IL6,IL6ST,LAIR1,LGMN,LRP1,LRP5,LTB,MAF,MCL1,MECOM,MEF2C,MYL9,NOTCH4,OSM,PECAM1,PRDM1,PRMT1,PTPN22,PTPRC,RBM38,RUNX1,RUNX3,SELE,SELP,SOCS2,SPI1,TEK,TESC,TGFB1,TNF,TNFAIP3,TNFRSF1A,TNFSF10,ZEB2	57
Cell Death and Survival,Organismal Injury and Abnormalities	Apoptosis of phagocytes	0.000189		-0.906	AHR,ANXA1,APP,ATF3,BCL2,BCL2A1,BIRC3,BTG1,C1QA,C3AR1,CCL5,CD14,CD44,CDKN1A,CDKN1B,CEBPB,CSF3,CX3CL1,CXCL8,CXCR4,CYBB,DLL1,FCER1G,GPR34,GSN,IFNG,IL10,IL1B,IL1RN,IL33,IL6,IRF1,ITGB2,LDLR,LEPR,LGALS3,LRP1,MCL1,MSR1,NFE2L2,NLRP3,NR4A3,PLAT,PROS1,PTGER4,SOCS1,TGFB1,TLR2,TNF,TNFAIP3,TNFRSF1A,TNFRSF1B,TNFSF10,VEGFC	54
Cellular Movement	Extravasation of cells	2.94e-05		-0.907	ANGPT2,CCL3,CCL3L3,CCL4,CCL5,CD44,CORO1A,CSF1R,CXCL8,CXCR4,CYTIP,ENPP2,ESAM,FOXC1,ICAM1,ICAM2,IL1B,IL1R1,ITGB2,JAM2,LDLR,LSP1,LYVE1,MDK,MYH9,NECTIN2,PECAM1,PLCB1,PLVAP,PTGER4,SELE,SELP,TLR2,TNF,VEGFA,VWF	36
Cell Death and Survival,Organismal Injury and Abnormalities	Cell death of phagocytes	1.3e-05		-0.913	AHR,ANGPT2,ANXA1,APP,ATF3,BCL2,BCL2A1,BIRC3,BTG1,C1QA,C3AR1,CCL5,CD14,CD44,CDKN1A,CDKN1B,CEBPB,CSF3,CTSB,CX3CL1,CXCL8,CXCR4,CYBB,DLL1,ENTPD1,EPAS1,FABP4,FCER1G,GPR34,GPX4,GSN,HMOX1,IFNG,IL10,IL1B,IL1RN,IL33,IL6,IRF1,ITGB2,LDLR,LEPR,LGALS3,LRP1,LYZ,MCL1,MSR1,NFE2L2,NLRP3,NR4A3,PLAT,PMAIP1,PROS1,PTGER4,SCARB1,SOCS1,STING1,STK4,TGFB1,TLR2,TNF,TNFAIP3,TNFRSF1A,TNFRSF1B,TNFSF10,VEGFC,ZFP36	67
Hematological System Development and Function,Inflammatory Response,Tissue Morphology	Quantity of neutrophils	1.2e-05		-0.925	AHR,ANXA1,BAG3,BCL6B,C1QA,C3AR1,C5AR1,CCL3L3,CD36,CLEC7A,CSF3,CYBB,DOK2,EPAS1,FCGR2A,FPR1,GJA1,GSN,ICAM1,ID1,IFNG,IL10,IL1B,IL1R1,IL2RB,IL2RG,IL33,IL6,IL6ST,ITGB2,LDLR,MCL1,MDK,MYC,NLRP3,NPR1,OSM,PDE4B,PLSCR1,PPM1D,PRF1,RAC2,RASSF5,RGS5,SELE,SELP,SOCS3,SPI1,SPP1,STING1,STX11,TCF4,TCIM,TGFB1,TIMP1,TIMP3,TLR2,TNF,TNFAIP3,TNFRSF1A,TNFSF10,VCAM1,ZFP36,ZFP36L2	64
Tissue Morphology	Degradation of connective tissue	0.000119		-0.935	A2M,ADAMTS4,C5AR1,CCN2,CD28,CFD,CXCL8,EGR1,FCGR1A,FCGR2A,FGF2,GPX4,IFNG,IL10,IL1B,IL1R1,IL1RN,IL32,IL33,IL6,IL6ST,OSM,SPP1,SULF1,SULF2,TIMP3,TNF,TNFAIP3,TNFRSF1B	29
Lipid Metabolism,Small Molecule Biochemistry	Synthesis of eicosanoid	8.54e-05		-0.94	ACACB,ALOX5AP,ANGPT2,ANXA1,APP,AREG,ARRB2,C5AR1,CAV1,CCL3L3,CCL5,CCN1,CD14,CD36,CD4,CD83,CEBPB,CLEC7A,COTL1,CSF3,CXCL8,EDNRB,FABP5,FCER1G,FCGR1A,FCGR2A,FPR1,FYN,HMOX1,IFNG,IL10,IL1B,IL1RN,IL32,IL33,IL6,LDLR,LEPR,MAPK3,MGST2,NFE2L2,OLR1,OSM,RUNX1,S1PR1,SOCS1,SPHK1,TGFB1,TGFBR2,TLR2,TNF,TNFRSF1A,TNFSF10,VEGFA,VWF	55
Cancer,Organismal Injury and Abnormalities,Skeletal and Muscular Disorders	Muscle tumor	5.81e-06		-0.943	ACACB,ACKR1,ADGRE5,AHR,ALOX5AP,ANGPT2,ANXA1,ANXA2,APOLD1,BST2,C1orf115,CALCRL,CAVIN2,CCN1,CD163,CD34,CD44,CDKN1A,CLDN5,COL14A1,COL15A1,COL18A1,CRIM1,CSF1R,CYBA,DOCK6,DSE,DUSP1,EDNRB,EMCN,FCGBP,FCGR3A/FCGR3B,FERMT2,FGF2,FKBP1A,FLT1,FMNL1,FTH1,GNG11,GPM6A,HMOX1,HNMT,HSPG2,IFI44L,IGFBP2,IL3RA,INSR,KCNN3,KDM6B,KDR,LAMA5,LAMB2,LCK,LIFR,LRRC1,LSP1,LYVE1,MAF,MAOA,MAPK3,MBP,MET,MYC,MYH9,NDRG1,NFIA,NINJ1,…	122
Cellular Development,Cellular Growth and Proliferation,Hematological System Development and Function,Hematopoiesis,Lymphoid Tissue Structure and Development,Tissue Development	Granulopoiesis	0.000175		-0.945	C1QC,CCL23,CCL3,CD8A,CDA,CDKN1B,CITED2,CSF3,EGR1,EVI2B,FGF2,HCLS1,IKZF1,IL33,IL6,IL6ST,KLF4,MAFB,MAPK3,PLSCR1,PPM1D,RAC2,RUNX1,RUNX1T1,SELE,SELP,SHC1,SPI1,TCF4,TESC,TGFB1,VEGFA	32
Cell-To-Cell Signaling and Interaction,Cellular Growth and Proliferation,Hematological System Development and Function,Inflammatory Response	Stimulation of phagocytes	4.21e-05		-0.951	APP,C5AR1,CCL20,CCL5,CCN1,CSF3,CXCL8,IFNG,IL10,IL1B,IL33,IL6,LGALS3,TLR2,TNF	15
Hematological System Development and Function,Lymphoid Tissue Structure and Development,Tissue Morphology	Quantity of CD8+ T lymphocyte	9.97e-05		-0.952	AHR,ANGPT2,ANXA1,BCL11B,BCL2,CD247,CD28,CD3D,CD3E,CD4,CD8A,CD8B,CORO1A,CRTAM,CXCL16,CXCR4,DOCK8,EGR3,HCST,ICOS,ID2,IFNG,IL2RB,IL2RG,IL6ST,IRF1,ITGB2,LAIR1,LCK,LCP2,LGALS1,LRRC32,MCL1,MPZL2,PNP,PPM1D,PRF1,PTPN22,PTPRC,RAC2,RASGRP1,RBPJ,RHOH,SH2D1A,SHC1,SOCS3,SPI1,SPNS2,STING1,STK4,TAP1,TGFBR2,TNF,TNFRSF1A,TNFSF9,TXNIP,VEGFC	57
Connective Tissue Disorders,Hematological Disease,Organismal Injury and Abnormalities	Thrombocytopenia	0.000163		-0.961	ANXA1,APP,BCL11B,BCL2,CCL3L3,CD44,CD52,CD8A,CDA,CXCL8,EGR1,ENTPD1,F8,FCER1G,FCGR1A,FCGR2A,FCGR3A/FCGR3B,FKBP1A,FLI1,FYB1,HYAL2,ID1,ID2,IFNG,IKZF1,IL10,MECOM,MRTFB,MYH9,NFE2L2,PLAT,PLEK,PPP3CA,PRF1,PROS1,PTPN22,RUNX1,S1PR1,SCARB1,SELP,SERPINE1,SOCS1,STK4,STX11,TFPI,THBD,TNF,TNFSF10,VEGFA,VWF,WIPF1,ZFP36L2	52
Cell Death and Survival	Cytolysis	1.01e-11		-0.963	ANXA1,APP,ARRB2,BCL2,C3AR1,CAV1,CD247,CD28,CD3G,CD4,CD44,CD48,CD52,CD59,CD69,CD7,CD8A,CFI,CSF3,CX3CL1,EVI2A,F8,FCER1G,FCGR1A,FCGR2A,FCGR3A/FCGR3B,FKBP1A,GIMAP6,GJA1,GZMA,GZMM,HCST,HMOX1,IFITM3,IFNG,IL1B,IL2RB,IL2RG,IL6,IL7R,ITGB2,KLRB1,LCK,LCP2,LGALS1,LGALS3,LYZ,MRTFB,MYC,NECTIN2,NFE2L2,NR4A2,PNP,PPP3CA,PRDM1,PRF1,PTPRC,REL,RUNX3,SERPINB9,SH2D1A,SH3BGRL3,SLC29A1,SNAI1,SPP1,STX11,TAP1,TENT5C,TGFBR…	78
Cellular Growth and Proliferation,Connective Tissue Development and Function,Skeletal and Muscular System Development and Function,Tissue Development	Proliferation of synovial cells	0.000102		-0.973	AIF1,AREG,CCN1,CD44,CDKN1A,FGF2,IL10,IL1B,IL6,IL6ST,MYC,OSM,PLAU,PLAUR,SOCS3,TGFB1,TNF,TNFAIP8,TNFSF10	19
Cellular Movement,Hematological System Development and Function,Immune Cell Trafficking,Inflammatory Response	Cell movement of monocytes	2.59e-08		-0.983	AIF1,ANGPT2,ANXA1,ANXA2,APP,CCL14,CCL20,CCL23,CCL3,CCL4,CCL5,CCN1,CCN2,COL4A1,CSF3,CTSS,CX3CL1,CXCL16,CXCL8,CXCR4,DUSP1,ELN,ENG,FLT1,FPR1,ICAM1,IFNG,IL10,IL1B,IL6,IL6ST,ITGA4,ITGB2,KDM6B,LDLR,LGALS1,LGALS3,LGMN,MAOA,MCAM,MDK,NINJ1,PECAM1,PLAUR,PON2,POSTN,RAC2,SELE,SERPINE1,SOCS1,SPP1,TGFB1,TIMP3,TNF,TNFRSF1A,VCAM1,VEGFA	57
Cellular Function and Maintenance	Function of lymphatic system cells	1.22e-09		-0.988	AHNAK,AHR,ARHGDIB,ARRB2,ATF3,BCL2,BIRC3,C3AR1,CCL5,CD247,CD28,CD302,CD3E,CD3G,CD4,CD44,CD69,CD84,CD86,CD8A,CD8B,CD96,CDKN1B,CEBPB,CLEC2D,CRTAM,CTSS,DUSP1,FCER1G,FCGR2A,FYB1,FYN,HCST,HLA-E,ICA1,ICAM1,ICOS,ID3,IFNG,IL10,IL10RA,IL1B,IL2RG,IL33,IL6,IRF1,KLF10,KLF2,KLRB1,LCP1,LEPR,LGALS1,LGMN,LTB,MCL1,MYC,NEDD9,NFE2L2,PCGF2,PIK3R1,PLEC,PPM1D,PRDM1,PRF1,PTPN22,PTPRC,RAB13,RASGRP1,RASSF5,RCAN1,REL,RGS16…	97
Cellular Movement,Skeletal and Muscular System Development and Function	Cell movement of vascular smooth muscle cells	1.9e-07		-0.994	ACKR3,AIF1,ALOX5AP,ANGPT2,ARRB2,ATF3,BMPR2,CALCRL,CCL3,CCL5,CCN1,CCN2,CD44,CDKN1B,CKLF,CRIP2,CXCL8,EFNA1,EGR1,ELN,FGF2,FHL1,FLT1,HMOX1,IGFBP2,IGFBP4,IL6,IL6ST,KDR,KLF4,MEOX2,MYH9,NFE2L2,PLAU,PLAUR,POSTN,RAMP2,RAMP3,RCAN1,S100A4,S1PR1,SERPINE1,SPP1,TFPI,TGFB1,TIMP1,TLR2,TNF,TNFSF10	49
Cellular Movement,Hematological System Development and Function,Immune Cell Trafficking,Inflammatory Response	Cell movement of macrophages	7.22e-10		-0.996	ACKR1,ANGPT2,ANXA1,APP,AREG,BMPR2,C1QTNF1,C3AR1,C5AR1,CAV1,CCL20,CCL3,CCL3L3,CCL4,CCL5,CCN1,CCN2,CD14,CD44,CDKN1A,CFD,CKLF,CLEC14A,CSF1R,CX3CL1,CXCL8,CXCR4,CYBB,DDIT4,EDNRB,EGLN3,ELN,ENG,EPAS1,FLT1,GJA1,GNA13,GSN,HMOX1,ICAM1,IFNG,IL10,IL1B,IL1RN,IL32,IL33,IL6,IL6ST,ITGB2,KDM6B,KDR,KLF6,LDLR,LGALS1,LGALS3,LITAF,LRP1,LTB,MAPK3,MDK,MMP28,MTUS1,MYC,NDRG1,NFE2L2,NINJ1,NLRP3,NPR1,NRP1,PDK4,PFN1,PLAU,PL…	103
Hematological System Development and Function,Tissue Development	Accumulation of myeloid cells	2.63e-07		-1.002	ACKR3,ADGRE5,AHR,ANGPT2,ANXA1,BCL2,BCL2A1,C5AR1,CAV1,CCL3,CCL3L3,CCL5,CD200,CD28,CD44,COL18A1,CSF3,CX3CL1,CXCL8,EGR1,ENTPD1,ETS2,FCGR2A,FCGR3A/FCGR3B,FGF2,HMOX1,IFNG,IL10,IL1B,IL1R1,IL1RN,IL33,IL6,IL6ST,IRF1,ITGA4,ITGA5,ITGA6,ITGB2,KLF4,LAMA5,LDLR,MAPK3,MDK,NLRP3,OSM,OSMR,PFN1,PLAT,PLAU,POSTN,SELP,SPP1,THBD,TIMP1,TLR2,TNF,TNFAIP3,TNFRSF1A,TNFRSF1B,TNFSF10,VCAM1,VEGFA,VEGFC	64
Cancer,Immunological Disease,Organismal Injury and Abnormalities	Neoplasia of lymphoid organ	7.47e-08		-1.004	ADAM15,ADAMTS9,ANGPT2,ANXA1,ATF3,BCL2,BIRC3,BTG1,C1QTNF1,CALD1,CCL20,CCN1,CD151,CD2,CD200,CD28,CD4,CD44,CD52,CDKN1A,CDKN1B,COL15A1,COL18A1,CSF1R,CTSH,CX3CL1,DSG2,EFNB2,ENG,EPAS1,FERMT2,FKBP1A,FLT1,FOXC1,FYN,GJA1,GNA13,GPR183,GSN,HDAC7,HLA-E,HSP90AA1,ICOS,ID2,ID3,IKZF1,IL3RA,IL6,ITGA4,ITGA5,ITM2C,KDR,KLF2,LAMB2,LCK,LIFR,MAPK3,MCL1,MET,MT-CYB,MYC,NLRP3,OSMR,PCDH17,PHF14,PIK3R1,PLAU,PTPRC,RCSD1,REL,…	89
Cardiovascular System Development and Function,Hematological System Development and Function	Blood pressure	2.1e-08		-1.015	AHR,ANGPT2,APLNR,APP,ATP1A1,BCAM,BMPR2,C1QTNF1,C3AR1,CAV1,CCN2,CD247,CD28,CD36,CD44,CDKN1B,CREM,CYBA,CYBB,DLL1,DUSP1,ECE1,EDNRB,EGLN3,ELN,EPAS1,FGF2,FLT1,GNA13,HMOX1,ID2,IFNG,IL10,IL1B,IL1R1,IL6,INSR,IRS2,LDLR,LEPR,LRP1,LRP5,MAOA,MYH11,NFE2L2,NPR1,NR4A3,PDLIM5,PIK3R1,PLAT,PLAU,PLAUR,PLN,PRCP,PTGER4,RAMP2,RGS2,RGS5,S1PR1,SERPINE1,SNTB2,SOCS3,SOD3,SPP1,STC1,STK4,TEK,TGFB1,THBD,TIMP1,TIMP3,TNF,TNFRS…	79
Cellular Movement,Skeletal and Muscular System Development and Function	Migration of vascular smooth muscle cells	3.69e-07		-1.018	ACKR3,AIF1,ALOX5AP,ANGPT2,ARRB2,ATF3,BMPR2,CALCRL,CCL5,CCN1,CCN2,CD44,CDKN1B,CKLF,CRIP2,CXCL8,EGR1,ELN,FGF2,FHL1,FLT1,HMOX1,IGFBP2,IGFBP4,IL6,KDR,KLF4,MEOX2,MYH9,NFE2L2,PLAU,PLAUR,POSTN,RAMP2,RAMP3,RCAN1,S100A4,S1PR1,SERPINE1,SPP1,TFPI,TGFB1,TIMP1,TLR2,TNF,TNFSF10	46
Cardiovascular Disease,Organismal Injury and Abnormalities	Disorder of blood pressure	3.7e-11		-1.022	ABLIM1,ACACB,ADAMTS4,ADCY4,ADGRF5,ADGRG6,ADIRF,AHNAK,AHR,AIF1,AKAP12,ANGPT2,ANKRD29,ANXA1,APLNR,APOL3,AQP1,ARHGEF15,ATP1A1,BCAM,BMPR2,C1QA,C1QB,C3AR1,C5AR1,C7,CAV1,CCDC50,CCL20,CCL3,CCL4,CD14,CD200,CD28,CD34,CD4,CD84,CDH5,CFD,CFI,CITED2,CLEC14A,COL18A1,CPD,CSF1R,CSGALNACT1,CTSS,CX3CL1,CXCL8,CXCR4,CYBA,CYBB,DIPK1B,DNAJB6,DOCK6,DUSP1,ECE1,EDNRB,EGFL7,ELN,EMB,ENG,EPAS1,EPHB4,ERG,F13A1,F8,FABP4,FBLN2…	175
Cardiovascular Disease,Neurological Disease,Organismal Injury and Abnormalities,Skeletal and Muscular Disorders	Ventricular dysfunction	0.000137		-1.03	A2M,ACKR3,ADAMTS1,AHNAK,AKR1C1/AKR1C2,AKR1C3,ANGPT2,ANXA2,APOL1,BAG3,BLVRB,BMX,C1QTNF1,CAPNS1,CAV1,CCN1,CD14,CD151,CFD,CREM,CRK,CTSB,CYBB,DSG2,EPHX1,FCGR1A,FCGR3A/FCGR3B,FERMT3,FKBP1A,FLT1,GNG2,GPR183,HLA-DRA,HMOX1,HSP90AA1,IFNG,IL10,IL1B,IL6,IRF9,ISLR,ITGB2,ITGB4,LAMA4,LGALS1,LRP5,MDK,MGP,MYH11,NPR1,PALMD,PDE2A,PDE7A,PDLIM5,PFN1,PLAT,PLAU,PLTP,POSTN,PPP3CA,PRSS23,PTGER4,PTMS,RAC2,RBPJ,RCAN1,RGS1…	85
Cellular Movement,Hematological System Development and Function,Immune Cell Trafficking,Inflammatory Response	Cellular infiltration by macrophages	4.74e-10		-1.031	ACKR1,ANGPT2,ANXA1,APP,AREG,C1QTNF1,C5AR1,CAV1,CCL20,CCL4,CCL5,CCN1,CCN2,CD14,CD44,CDKN1A,CFD,CLEC14A,CSF1R,CXCL8,CYBB,DDIT4,EGLN3,FLT1,GJA1,HMOX1,ICAM1,IFNG,IL10,IL1B,IL1RN,IL33,IL6,IL6ST,ITGB2,KDM6B,KDR,LDLR,LGALS1,LGALS3,LTB,MYC,NDRG1,NFE2L2,NINJ1,NLRP3,NPR1,NRP1,PDK4,PLAU,PLTP,PRCP,PRDM1,PTGER4,RAC2,RBPJ,S100A10,SELP,SOCS1,SOD3,SPHK1,SPINT2,SPP1,STC1,TGFB1,TGFBR2,THBD,TIMP3,TLR2,TNF,TNFAIP3,T…	72
Cell Death and Survival,Gastrointestinal Disease,Hepatic System Disease,Organismal Injury and Abnormalities	Apoptosis of liver cells	0.0001		-1.033	AHR,ARRB2,BCL2,BIRC3,CAV1,CCL4,CDKN1A,CEBPB,CTSB,DUSP1,GSN,IFNG,IL10,IL1B,IL6,IL6ST,IQGAP2,IRF1,LDLR,MCL1,MEIS2,MET,MYC,OSM,PTPRC,REL,SERPINH1,SHC1,SOCS1,SOCS3,SPTBN1,STK4,TGFB1,TIMP1,TIMP3,TNF,TNFRSF1A,TNFRSF1B,TNFSF10,YES1	40
Cell Death and Survival,Organismal Injury and Abnormalities	Cell death of myeloid cells	0.000189		-1.04	AHR,ANGPT2,ANXA1,APP,ATF3,BCL2,BCL2A1,BIRC3,BTG1,C1QA,C3AR1,CCL5,CD14,CD44,CD69,CDKN1A,CEBPB,CSF3,CTSB,CX3CL1,CXCL8,CXCR4,CYBB,DLL1,EDNRB,ENTPD1,EPAS1,FABP4,FCER1G,FLI1,GPX4,GSN,HMOX1,IFNG,IL10,IL1B,IL1RN,IL33,IL6,IRF1,ITGB2,KLF2,LDLR,LEPR,LGALS1,LGALS3,LRP1,LYZ,MCL1,MSR1,MYC,NFE2L2,NLRP3,OSM,PLAT,PMAIP1,SOCS1,STING1,STK4,TGFB1,TLR2,TMOD3,TNF,TNFAIP3,TNFRSF1A,TNFRSF1B,TNFSF10,VEGFC,ZFP36	69
Immunological Disease,Inflammatory Disease,Organismal Injury and Abnormalities	Immune mediated inflammatory disease	4.85e-10		-1.041	ACSL1,ACTN1,ADAM15,ADAMTS4,ADGRE5,ADGRG6,AHNAK,AHR,AIF1,ANXA1,AREG,ARHGAP15,ARHGDIB,ARPC3,ARRB2,ASAP1,BACE2,BCAR1,BCL11B,BCL2,BCL2A1,BST2,C1QA,C1QB,C3AR1,C5AR1,CALCRL,CALD1,CAPG,CAV1,CCL14,CCL20,CCL23,CCL3,CCL3L3,CCL4,CCL4L1/CCL4L2,CCL5,CCN2,CD14,CD151,CD2,CD200,CD247,CD28,CD34,CD36,CD3D,CD4,CD44,CD52,CD69,CD83,CD86,CD8A,CDA,CDH5,CDKN1A,CDKN1B,CEBPB,CELF2,CFD,CFI,CLEC14A,CLEC7A,CNN3,COL4A1,COL4A2…	310
Inflammatory Response	Inflammatory response	1.97e-12		-1.045	ACKR1,ACKR3,ADGRE5,ADGRF5,AHR,AIF1,AKNA,ALOX5AP,ANGPT2,ANXA1,ANXA2,APOL3,APP,ATF3,BCL2A1,BIRC3,C1QA,C2CD4B,C3AR1,C5AR1,CAPG,CAV1,CCL14,CCL20,CCL23,CCL3,CCL3L3,CCL4,CCL5,CD14,CD151,CD163,CD200,CD28,CD36,CD37,CD4,CD44,CD69,CD84,CD96,CDH5,CDKN1A,CEBPB,CKLF,CLEC7A,COL18A1,CORO1A,CSF1R,CSF3,CTSB,CTSS,CX3CL1,CXCL16,CXCL8,CXCR4,CYBA,CYBB,DUSP1,EDNRB,EGLN3,EGR1,ELN,ENG,EPAS1,FABP4,FCER1G,FCGR1A,FCGR2A,FC…	199
Embryonic Development,Organismal Development	Development of genitourinary system	3.39e-05		-1.046	ADAMTS1,ADGRG1,AHR,AKAP12,ANXA2,AQP1,AREG,ARHGDIB,BAG3,BCAS2,BCL2,C1QTNF1,C3AR1,C5AR1,CAV1,CAVIN1,CCN2,CCND2,CD44,CDH5,CDKN1A,CDKN1B,CEBPB,CITED2,COL4A1,CREM,CRK,CSF1R,CX3CL1,CXCR4,DAAM1,DSG2,DUSP1,EFNA1,EGR1,EHD1,EHD2,EHD4,ENG,EPAS1,EZR,FCER1G,FGF2,FLT1,FOXC1,FYN,GJA1,GPX4,GRB10,GSN,ICAM1,ID1,ID2,IFITM2,IFNG,IGFBP2,IGFBP4,IL10,IL1R1,INHBB,INSR,IRS2,ITGA6,JAM2,JMJD1C,KDR,KLF6,LAMA5,LAMC1,LBH,LEPR…	138
Cellular Movement	Mobilization of cells	3.4e-05		-1.053	APP,C3AR1,CALCRL,CCL20,CCL3,CCL3L3,CCL4,CSF3,CXCL8,CXCR4,FGF2,FPR1,GJA1,IFNG,IL1B,ITGB2,KDR,PFN1,ROBO4,RUNX3,S1PR1,SELE,SOCS3,TNF,VCAM1,VEGFA	26
Cellular Movement	Chemotaxis of blood cells	3.92e-09		-1.058	ACKR3,AIF1,ANGPT2,ANXA1,APP,C3AR1,C5AR1,CAPG,CCL14,CCL20,CCL23,CCL3,CCL3L3,CCL4,CCL5,CD151,CD28,CD37,CD4,CD69,CDKN1A,CKLF,CORO1A,CSF1R,CSF3,CX3CL1,CXCL16,CXCL8,CXCR4,CYBB,DUSP1,EDNRB,ELN,FCER1G,FCGR2A,FLOT1,FLT1,FPR1,FYN,GNA13,GPR183,GPSM3,GSN,ICAM1,IFNG,IL10,IL1B,IL1R1,IL33,IL6,ITGA4,ITGB2,JAML,KDR,LCP1,LDLR,LGALS1,LGALS3,LGMN,LITAF,LSP1,LYST,MAPK3,MDK,MMP28,MT-ND1,MTUS1,NEDD9,NINJ1,NPR1,PDE4B,P…	103
Cellular Movement,Hematological System Development and Function,Immune Cell Trafficking	Cell movement of PBMCs	4.15e-06		-1.06	ACKR3,ANGPT2,ANXA1,ANXA2,APP,CCL20,CCL3,CCL4,CCL5,CX3CL1,CXCL16,CXCL8,CXCR4,EFNB2,FLOT1,FPR1,FYB1,ICAM1,IL10,LCP1,LCP2,PECAM1,PLAUR,RGS1,SELP,SHC1,TIMP1,TLR2,TNF	29
Cellular Movement,Hematological System Development and Function,Immune Cell Trafficking,Inflammatory Response	Chemotaxis of leukocytes	6.47e-09		-1.06	ACKR3,AIF1,ANGPT2,ANXA1,APP,C3AR1,C5AR1,CAPG,CCL14,CCL20,CCL23,CCL3,CCL3L3,CCL4,CCL5,CD151,CD28,CD37,CD4,CD69,CDKN1A,CKLF,CORO1A,CSF1R,CSF3,CX3CL1,CXCL16,CXCL8,CXCR4,CYBB,DUSP1,EDNRB,ELN,FCER1G,FCGR2A,FLOT1,FLT1,FPR1,FYN,GNA13,GPR183,GPSM3,GSN,ICAM1,IFNG,IL10,IL1B,IL1R1,IL33,IL6,ITGA4,ITGB2,JAML,KDR,LCP1,LDLR,LGALS1,LGALS3,LGMN,LITAF,LSP1,LYST,MAPK3,MDK,MMP28,MT-ND1,MTUS1,NEDD9,NINJ1,NPR1,PDE4B,P…	102
Cell-To-Cell Signaling and Interaction,Hematological System Development and Function,Inflammatory Response	Binding of professional phagocytic cells	1.94e-05		-1.061	A2M,ANGPT2,ANXA1,APP,ARHGAP15,CCL3,CCL5,CD14,CD2,CD34,CD37,CD4,CD44,CD48,CD69,CD83,CORO1A,CTSZ,CX3CL1,CXCL8,CXCR4,CYBB,DLL1,ERG,FCGR1A,FCGR2A,FCGR3A/FCGR3B,FERMT3,FGF2,FLT1,FPR1,ICAM1,ICAM2,IFNG,IL10,IL1B,IL1R1,IL33,IL6,ITGA4,ITGA5,ITGA6,ITGB2,KDR,LCP1,LGALS3,LSP1,MRC1,MSR1,PLAU,PLAUR,PLTP,PTPN22,PTPRC,RAC2,RGS5,SCARB1,SELE,SELP,SERPINE1,SLC44A2,SPI1,TGFB1,TGFBR2,THBD,TLR2,TNF,VCAM1,VEGFA,VWF	70
Cell-To-Cell Signaling and Interaction,Inflammatory Response	Response of macrophages	0.000126		-1.063	ANXA1,APP,ATP1A1,BCAR1,C3AR1,CAPG,CCL3,CD14,CD36,CD44,CD93,CDKN1A,CEBPB,CLEC7A,CSF1R,CSF3,CX3CL1,DOCK8,EGLN3,FCER1G,FCGR1A,FCGR2A,FYN,GSN,HMOX1,IFNG,IL10,IL10RA,IL1B,IL1RN,IL33,IL6,IL6ST,ITGB2,LEPR,LGALS3,NFE2L2,PFKFB3,PLAUR,PLCB4,PROS1,PTPRC,PXN,RAB11A,RAPGEF3,RASA4,RGCC,SCARB1,SCARF1,SERPINE1,SOCS1,SPHK1,SPI1,TGM2,TLR2,TNF,TYROBP,UCP2	58
Inflammatory Response	Cell-mediated response	1.55e-06		-1.063	APP,ARRB2,C3AR1,C5AR1,CCL5,CD247,CD28,CD4,CD44,CD59,CD86,CD8A,CDKN1B,CEBPB,CLEC7A,CRK,CRTAM,CXCL8,F8,FCER1G,FCGR1A,FCGR2A,GZMH,HLA-DRB1,HLA-E,ICAM1,ICOS,IFNG,IL10,IL10RA,IL1B,IL1R1,IL2RG,IL33,IL6,IL7R,IRF1,ITGA4,KLRB1,NECTIN2,NR4A2,PIK3R1,PLAU,POSTN,PRF1,RASGRP1,REL,SH2D1A,SOCS2,STING1,STK17B,STX11,TGFB1,TGFBR2,TLR2,TNF,TNFRSF1A,TNFRSF1B,VEGFA	59
Cardiovascular Disease,Organismal Injury and Abnormalities	Left ventricular heart disease	3.75e-06		-1.072	A2M,ACKR3,ADAM15,ADAMTS1,AHNAK,AKR1C1/AKR1C2,AKR1C3,ANGPT2,ANXA2,APOL1,BAG3,BLVRB,BMX,C1QTNF1,CAPNS1,CAV1,CCN1,CD14,CD151,CREM,CRK,CTSB,CYBB,DSG2,EFNA1,ELN,EPHX1,FCGR1A,FCGR3A/FCGR3B,FERMT3,FKBP1A,FLT1,GJA1,GNG2,GPR183,HLA-DRA,HMOX1,HSP90AA1,HSPG2,ICAM1,IFNG,IL10,IL1B,IL6,IRF9,ISLR,ITGB2,ITGB4,KDR,LAMA4,LDLR,LGALS1,LRP5,MDK,MGP,MYH11,NLRP3,NPR1,PALMD,PDE2A,PDE7A,PDLIM5,PFN1,PLAT,PLAU,PLTP,POSTN,P…	98
Cardiovascular Disease,Organismal Injury and Abnormalities	Abnormality of left ventricle	3.75e-06		-1.072	A2M,ACKR3,ADAM15,ADAMTS1,AHNAK,AKR1C1/AKR1C2,AKR1C3,ANGPT2,ANXA2,APOL1,BAG3,BLVRB,BMX,C1QTNF1,CAPNS1,CAV1,CCN1,CD14,CD151,CREM,CRK,CTSB,CYBB,DSG2,EFNA1,ELN,EPHX1,FCGR1A,FCGR3A/FCGR3B,FERMT3,FKBP1A,FLT1,GNG2,GPR183,HLA-DRA,HMOX1,HSP90AA1,HSPG2,ICAM1,IFNG,IL10,IL1B,IL6,IRF9,ISLR,ITGB2,ITGB4,KDR,LAMA4,LDLR,LGALS1,LRP5,MDK,MGP,MYH11,NLRP3,NPR1,PALMD,PDE2A,PDE7A,PDLIM5,PFN1,PLAT,PLAU,PLTP,POSTN,PPP3CA…	98
Organismal Injury and Abnormalities	Abnormal morphology of mediastinum	3.14e-07		-1.079	ACACB,ACKR3,ACSL1,ADAM15,ADAMTS9,ADGRG1,ADGRL2,AFDN,AHR,AKAP12,ANGPT2,APLNR,ARHGDIB,ARRB2,ATF3,BAG3,BCAR1,BCL11B,BCL2,BIRC3,BMPR2,BMX,CALCRL,CAPNS1,CAV1,CCN2,CCND2,CD247,CD28,CD36,CD3E,CD4,CD69,CD8A,CDH5,CDKN1A,CDKN1B,CITED2,COL18A1,COX7A1,CREM,CRK,CSF3,CTSB,CTSD,CXCR4,CYBB,DOCK1,DSG2,DUSP1,ECE1,EFNA1,EFNB2,EGLN3,ELN,EPAS1,ERG,FGF2,FKBP1A,FLT1,GJA1,GNA13,GSN,HDAC7,HIF3A,HMOX1,HSPG2,ID3,IFNG,IL10,…	175
Cell Death and Survival,Organismal Injury and Abnormalities	Cell death of antigen presenting cells	0.000198		-1.087	APP,BCL2,BIRC3,BTG1,C1QA,C3AR1,CCL5,CD14,CDKN1A,CDKN1B,CEBPB,CSF3,CTSB,CX3CL1,CYBB,ENTPD1,EPAS1,FABP4,GPR34,GPX4,HMOX1,IFNG,IL10,IL1B,IL6,IRF1,LDLR,LGALS3,LRP1,LYZ,MCL1,MSR1,NFE2L2,NLRP3,NR4A3,PLAT,PMAIP1,PROS1,PTGER4,STING1,STK4,TGFB1,TLR2,TNF,TNFAIP3,TNFRSF1A,TNFRSF1B,TNFSF10,VEGFC,ZFP36	50
Cell Death and Survival,Gastrointestinal Disease,Hepatic System Disease,Organismal Injury and Abnormalities	Cell death of liver cells	1.86e-05		-1.089	AHR,ARRB2,ATF3,BCL2,BIRC3,CAV1,CCL4,CDKN1A,CDKN1B,CEBPB,CTSB,DUSP1,DUSP4,FGL2,GSN,HMOX1,IFNG,IL10,IL1B,IL1RN,IL33,IL6,IL6ST,IQGAP2,IRF1,ITGB2,LDLR,LRP1,MAPK3,MCL1,MEIS2,MET,MYC,NFE2L2,OSM,PIK3R1,PTPRC,REL,SERPINH1,SH3BP5,SHC1,SOCS1,SOCS3,SPHK1,SPTBN1,STK4,TGFB1,TIMP1,TIMP3,TNF,TNFRSF1A,TNFRSF1B,TNFSF10,UGCG,YES1	55
Cardiovascular Disease,Neurological Disease,Organismal Injury and Abnormalities,Skeletal and Muscular Disorders	Myocardial dysfunction	4.81e-05		-1.093	A2M,ACKR3,ADAMTS1,AHNAK,AKR1C1/AKR1C2,AKR1C3,ANGPT2,ANXA1,ANXA2,APOL1,BAG3,BLVRB,BMX,C1QTNF1,CAPNS1,CAV1,CCN1,CD14,CD151,CFD,CREM,CRK,CTSB,CYBB,DSG2,EPHX1,FCGR1A,FCGR3A/FCGR3B,FERMT3,FKBP1A,FLT1,GNG2,GPR183,HLA-DRA,HMOX1,HSP90AA1,IFNG,IL10,IL1B,IL6,IRF9,ISLR,ITGA5,ITGB2,ITGB4,LAMA4,LGALS1,LRP5,MARCKSL1,MDK,MGP,MYH11,NPR1,OLR1,PALMD,PDE2A,PDE7A,PDLIM5,PFN1,PLAT,PLAU,PLTP,POSTN,PPP3CA,PRSS23,PTGER4…	90
Cellular Movement	Chemotaxis	1.52e-09		-1.095	A2M,ACKR1,ACKR3,ACTN1,ADGRA2,AIF1,AKAP12,ANGPT2,ANXA1,ANXA2,APLNR,APP,ARRB2,BCAR1,BIN2,C3AR1,C5AR1,CAPG,CAV1,CCL14,CCL20,CCL23,CCL3,CCL3L3,CCL4,CCL5,CCN1,CCN2,CD151,CD28,CD36,CD37,CD4,CD44,CD69,CDKN1A,CKLF,CORO1A,CRK,CSF1R,CSF3,CX3CL1,CXCL16,CXCL8,CXCR4,CYBB,CYRIB,DOCK4,DUSP1,ECSCR,EDNRB,EFNA1,EFNB2,EGR3,ELN,ENG,ENPP2,FCER1G,FCGR2A,FGF2,FLOT1,FLT1,FPR1,FYN,GNA13,GPR183,GPSM3,GSN,HCLS1,ICAM1,IFNG,…	146
Cellular Function and Maintenance	Function of blood cells	7.44e-13		-1.098	AHNAK,AHR,ARHGDIB,ARRB2,ATF3,BCL2,BCL2A1,BIRC3,BMPR2,C3AR1,CAPG,CAV1,CCL5,CD14,CD200,CD247,CD28,CD302,CD36,CD3E,CD3G,CD4,CD44,CD59,CD69,CD84,CD86,CD8A,CD8B,CD96,CDKN1A,CEBPB,CLEC2D,CLEC7A,CRTAM,CSF1R,CSF3,CTSS,CTSZ,CX3CL1,CXCL8,CYBB,DOCK8,DOK2,DUSP1,DUSP2,DUSP4,EGR1,ENTPD1,ERG,FCER1G,FCGR1A,FCGR2A,FLOT1,FLT1,FYB1,FYN,GPNMB,GSN,GZMA,HCST,HLA-E,HSP90AA1,ICA1,ICAM1,ICAM2,ICOS,ID1,ID3,IFNG,IL10,IL10R…	155
Organismal Injury and Abnormalities	Volume of lesion	5.32e-08		-1.099	ANXA1,APP,AREG,ARL4C,C1QA,CAV1,CCND2,CDKN1A,COL18A1,CSF3,EGR1,FERMT2,FLT1,ID1,IFNG,IL1B,IL1RN,IL33,IL6,IRF1,ISLR,KDR,LDLR,LRRC32,MAF,MET,NFE2L2,OLR1,OSM,OSMR,PLAT,PLCB1,PPIF,PRF1,PRMT1,RCAN1,SERPINE1,SH3BP5,SHROOM4,SMAD1,SNHG7,SPTBN1,STING1,TEK,TIMP1,TM4SF1,TNFSF10,VEGFA,VWF	49
Cell Morphology,Cellular Function and Maintenance	Permeability of cells	3.68e-05		-1.102	AFDN,AHR,ANGPT2,ANXA1,BMPR2,C5AR1,CAV1,CD151,CDH5,COL4A1,CTSB,CXCL8,ENG,ENTPD1,HMOX1,IFNG,IL1B,IL33,KDR,MCAM,NFE2L2,PECAM1,PLAU,PTPRB,PXN,RAPGEF3,RNASE1,ROBO4,S100A4,S1PR1,SOCS1,SPHK1,TCIM,TEK,TGFBI,TGFBR2,TGM2,THBD,TNF,TXNIP,VEGFA	41
Cellular Movement,Hematological System Development and Function,Immune Cell Trafficking	Migration of antigen presenting cells	5.29e-06		-1.105	APP,ARRB2,BMPR2,CCL20,CCL3,CCL3L3,CCL4,CCL5,CD302,CD44,CD86,CSF1R,CTSZ,CX3CL1,CXCL8,CXCR4,CYBB,DOCK8,ENG,EPAS1,EPS8,FLT1,GJA1,HCLS1,HMOX1,ICAM1,ICAM2,IFNG,IL10,IL10RA,IL1B,IL1RN,IL33,ITGA5,KDR,KLF6,LGALS1,LGALS3,LRP1,MAPK3,MDK,NINJ1,PLAU,RAC2,RUNX3,S100A10,S1PR1,SELE,SERPINE1,SPI1,SPP1,STK4,SWAP70,TIMP1,TLR2,TNF,TNFSF9,TYROBP,VCAM1,VEGFA	60
Cellular Movement,Immune Cell Trafficking	Leukocyte migration	6.23e-18		-1.105	ACKR1,ACKR3,ADAM15,ADGRE5,ADGRG6,AHR,AIF1,ALOX5AP,ANGPT2,ANXA1,ANXA2,APBB1IP,APP,AREG,ARHGAP15,ARRB2,BCL11B,BCL2,BMPR2,C1QTNF1,C3AR1,C5AR1,CAPG,CAV1,CCL14,CCL20,CCL23,CCL3,CCL3L3,CCL4,CCL5,CCN1,CCN2,CD14,CD151,CD2,CD200,CD247,CD28,CD302,CD34,CD36,CD37,CD4,CD44,CD48,CD53,CD69,CD86,CD8A,CD93,CDH5,CDKN1A,CFD,CITED2,CKLF,CLEC14A,CLEC7A,COL4A1,CORO1A,CRK,CRTAM,CSF1R,CSF3,CTSB,CTSS,CTSZ,CX3CL1,CXCL16,C…	268
Cellular Movement,Hematological System Development and Function	Mobilization of blood cells	2.84e-05		-1.107	APP,C3AR1,CALCRL,CCL20,CCL3,CCL3L3,CCL4,CSF3,CXCL8,CXCR4,FPR1,GJA1,IFNG,IL1B,ITGB2,PFN1,ROBO4,RUNX3,S1PR1,SELE,TNF,VCAM1,VEGFA	23
Cellular Movement	Cell movement of blood cells	9.57e-18		-1.114	ACKR1,ACKR3,ADAM15,ADGRE5,ADGRG6,AHR,AIF1,ALOX5AP,ANGPT2,ANXA1,ANXA2,APBB1IP,APP,AREG,ARHGAP15,ARRB2,BCL11B,BCL2,BMPR2,C1QTNF1,C3AR1,C5AR1,CAPG,CAV1,CCL14,CCL20,CCL23,CCL3,CCL3L3,CCL4,CCL5,CCN1,CCN2,CD14,CD151,CD2,CD200,CD247,CD28,CD302,CD34,CD36,CD37,CD4,CD44,CD48,CD53,CD69,CD86,CD8A,CD93,CDH5,CDKN1A,CFD,CITED2,CKLF,CLEC14A,CLEC7A,COL4A1,CORO1A,CRK,CRTAM,CSF1R,CSF3,CTSB,CTSS,CTSZ,CX3CL1,CXCL16,C…	270
Connective Tissue Disorders,Organismal Injury and Abnormalities,Skeletal and Muscular Disorders,Tissue Morphology	Damage of cartilage tissue	0.000127		-1.115	ADAMTS4,C5AR1,CCN2,CD28,CFD,CXCL8,EGR1,FCGR1A,FCGR2A,FGF2,GPX4,IFNG,IL10,IL1B,IL1R1,IL1RN,IL32,IL33,IL6,IL6ST,OSM,SPP1,SULF1,SULF2,TIMP3,TNF,TNFAIP3	27
Cellular Movement	Homing of cells	2.47e-10		-1.118	A2M,ACKR1,ACKR3,ACTN1,ADGRA2,AIF1,AKAP12,ANGPT2,ANXA1,ANXA2,APLNR,APP,ARPC2,ARRB2,BCAR1,BCL2,BIN2,C3AR1,C5AR1,CAPG,CAV1,CCL14,CCL20,CCL23,CCL3,CCL3L3,CCL4,CCL5,CCN1,CCN2,CD151,CD28,CD36,CD37,CD4,CD44,CD69,CDKN1A,CKLF,CORO1A,CRK,CSF1R,CSF3,CX3CL1,CXCL16,CXCL8,CXCR4,CXCR6,CYBB,CYRIB,DAAM1,DOCK4,DUSP1,ECSCR,EDNRB,EFNA1,EFNB2,EGR3,ELN,ENG,ENPP2,FCER1G,FCGR2A,FGF2,FLOT1,FLT1,FPR1,FYB1,FYN,GJA1,GNA13,G…	156
Inflammatory Response	Proinflammatory response	0.000192		-1.121	C5AR1,CCL3,CCL4,CCL5,CXCL8,ENG,IFNG,IL10,IL1B,IL1RN,IL33,IL6,MCL1,NR4A2,TLR2,TNF,VEGFA	17
Cellular Growth and Proliferation,Tissue Development	Proliferation of epithelial cells	1.25e-06		-1.133	AHR,AREG,ATF3,BCAR1,BCL11B,BCL2,BCL2A1,BMX,C5AR1,CAV1,CCL5,CCN1,CCND2,CD44,CDC37,CDKN1A,CDKN1B,CEBPB,CITED2,CTNNA1,CXCL8,CXCR4,CYGB,DLC1,DOK2,DSG2,EDNRB,EFNA1,EFNB2,ENG,EPAS1,EZR,FGF2,FLT1,FYN,HES1,HLX,ID1,ID2,IFNG,IGFBP4,IL10,IL10RA,IL1B,IL1RN,IL6,IL6ST,INHBB,INSR,ITGA6,ITGB4,JAML,KDR,KLF10,KLF2,KLF4,KLF9,LAMA5,LAMB1,LAMC1,LIMS2,LRG1,LTB,MCC,MDK,MEF2C,MET,MYC,NFE2L2,NFIB,NR4A3,OSM,OSMR,PDK4,PIK3…	111
Cell-To-Cell Signaling and Interaction,Nervous System Development and Function	Activation of neuroglia	8.32e-05		-1.14	ANGPT2,ANXA2,APP,C1QA,C5AR1,CCL5,CD200,CD36,CEBPB,CSF1R,CSF3,CX3CL1,CXCL8,CYBB,GJA1,HMOX1,IFNG,IL10,IL1B,IL1R1,IL1RN,IL6,ITGA5,LDLR,LGALS3,LRP1,MBP,PDK4,PLAT,RNF149,SERPINE1,STING1,TGFB1,TLR2,TNF,ZEB2	36
Cellular Development,Cellular Growth and Proliferation,Hematological System Development and Function,Hematopoiesis,Tissue Development	Development of hematopoietic cells	5.68e-05		-1.146	ACKR3,BCL11B,BCL2,CCL23,CCL3,CCL3L3,CCL4,CD3D,CD3E,CD3G,CD4,CD83,CDA,CDKN1A,CDKN1B,CORO1A,CSF3,CXCR4,DLL1,EBF1,EGR1,EGR3,ERG,FGF2,FLI1,FYN,HES1,ICOS,ID3,IFNG,IKZF1,IL10,IL1B,IL2RB,IL2RG,IL6,IL6ST,IL7R,IRF1,KLF4,LAIR1,LCK,LCP2,LRP1,MAF,MEF2C,MYL9,NOTCH4,OSM,PECAM1,PIK3R1,PLSCR1,PRMT1,PTPRC,RASGRP1,RBM38,REL,RUNX1,SHC1,SOCS1,SOCS3,SOX17,SPI1,TCF4,TEK,TESC,TGFB1,THEMIS2,TIMP1,TNF,TNFRSF1A,TRAT1,TYRO…	75
Cellular Development,Hematological System Development and Function,Lymphoid Tissue Structure and Development	Maturation of dendritic cells	5.05e-06		-1.148	CCL20,CCL5,CD36,CD44,CD83,CD86,CEBPB,CLEC7A,EGR1,FPR1,HMOX1,ICAM1,IFNG,IL10,IL1B,IL6,IRF1,ITGB2,LRP1,NRP1,PRDM1,RNASE1,RUNX3,SOCS2,SOD3,SWAP70,TGFB1,TLR2,TNF,TNFRSF1A,TNFRSF1B,TNFSF10,TNFSF9,TYROBP,VEGFA	35
Cellular Movement,Hematological System Development and Function,Immune Cell Trafficking,Inflammatory Response	Migration of phagocytes	2.85e-09		-1.149	ACKR1,ADAM15,ANGPT2,ANXA1,ANXA2,APP,ARHGAP15,ARRB2,BMPR2,CCL20,CCL3,CCL3L3,CCL4,CCL5,CCN2,CD302,CD37,CD44,CD86,COL4A1,CORO1A,CSF1R,CSF3,CTSS,CTSZ,CX3CL1,CXCL8,CXCR4,CYBB,DOCK8,ENG,EPAS1,EPS8,FLT1,FPR1,FYN,GJA1,GNA13,GPR65,HCLS1,HMOX1,ICAM1,ICAM2,IFNG,IL10,IL10RA,IL1B,IL1RN,IL33,IL6,IL6ST,ITGA4,ITGA5,ITGA6,ITGB2,KDR,KLF6,LDLR,LGALS1,LGALS3,LRP1,LSP1,MAOA,MAPK3,MCAM,MDK,MET,MS4A4A,MYH9,NINJ1,NLRP3,…	102
Cellular Movement	Cell movement of tumor cells	3.57e-06		-1.149	ADAM15,ADGRE5,ANGPT2,BCAR1,CAV1,CCL3,CCL5,CCN2,CD44,COL18A1,CSF1R,CSF3,CTSB,CXCL8,CXCR4,DSG2,DUSP1,EZR,FLT1,GSN,IL6,IRS2,ITGA4,KDR,KLF4,LAMA5,LGALS3,LSP1,MCAM,MEOX2,MET,MGLL,NEDD9,NRP1,OSM,PLAU,PLAUR,RAPGEF3,RHOC,RHOG,SELE,SERPINE1,SNAI1,SOCS1,SOX7,SPHK1,SPP1,SWAP70,TGFB1,TM4SF1,TNF,VCAM1,VEGFA,ZBTB16	54
Cellular Function and Maintenance,Hematological System Development and Function	Function of T lymphocytes	4.46e-07		-1.153	AHNAK,ARHGDIB,ATF3,BCL2,BIRC3,C3AR1,CCL5,CD247,CD28,CD302,CD3E,CD3G,CD4,CD44,CD69,CD84,CD86,CD8A,CD8B,CEBPB,CRTAM,CTSS,DUSP1,FCER1G,FYB1,FYN,HCST,HLA-E,ICA1,ICAM1,ICOS,ID3,IFNG,IL10,IL10RA,IL33,IL6,KLF10,KLF2,LEPR,LGALS1,MCL1,NEDD9,PCGF2,PLEC,PPM1D,PRF1,PTPN22,PTPRC,RAB13,RASGRP1,RCAN1,REL,RGS16,RHOG,S1PR1,SAMSN1,SELE,SELENOK,SELP,SERPINB9,SH2D1A,SPNS2,STK4,STX11,TAGLN2,TCF4,TGFB1,TGM2,TLR2,TNF,T…	74
Cellular Movement	Migration of blood cells	3.77e-18		-1.156	ACKR1,ACKR3,ADAM15,ADGRE5,ADGRG6,AHR,AIF1,ALOX5AP,ANGPT2,ANXA1,ANXA2,APBB1IP,APP,AREG,ARHGAP15,ARRB2,BCL11B,BCL2,BMPR2,C1QTNF1,C3AR1,C5AR1,CAPG,CAV1,CCL14,CCL20,CCL23,CCL3,CCL3L3,CCL4,CCL5,CCN1,CCN2,CD14,CD151,CD2,CD200,CD247,CD28,CD302,CD34,CD36,CD37,CD4,CD44,CD48,CD53,CD69,CD86,CD8A,CD93,CDH5,CDKN1A,CFD,CITED2,CKLF,CLEC14A,CLEC7A,COL4A1,CORO1A,CRK,CRTAM,CSF1R,CSF3,CTSB,CTSS,CTSZ,CX3CL1,CXCL16,C…	269
Endocrine System Disorders,Gastrointestinal Disease,Immunological Disease,Metabolic Disease,Organismal Injury and Abnormalities	Insulin-dependent diabetes mellitus	1.17e-09		-1.159	ACSL1,AIF1,ALOX5AP,ANXA1,ARHGAP15,C1orf162,C3AR1,CAPG,CCL3L3,CCL4,CCL5,CD200,CD28,CD3D,CD3E,CD3G,CD4,CD44,CD7,CD84,CD86,CD96,CLEC2D,CRTAM,CTSB,CTSH,CTSS,CTSW,CXCL16,CXCL8,CXCR4,CXCR6,CYBB,EVI2A,FCER1G,FCGR1A,FCGR2A,FKBP1A,FLOT1,GBP4,GPNMB,GPR65,GPSM3,GZMA,HCLS1,HCST,HLA-DRA,ICA1,ICAM1,ICOS,IFI16,IFNG,IL10RA,IL1B,IL1R1,IL2RB,IL6,IL7R,INSR,ITGA4,ITGB2,JAML,KLF10,LCK,LCP1,LRRC32,LST1,LYZ,MPEG1,MRC1,…	107
Cell-To-Cell Signaling and Interaction,Hematological System Development and Function	Activation of myeloid cells	4.19e-06		-1.159	ADGRF5,AHR,ANGPT2,ANXA1,ANXA2,APP,ARRB2,ATF3,C1QA,C5AR1,CCL23,CCL3,CCL4,CCL5,CD14,CD163,CD200,CD36,CD4,CD44,CD48,CD84,CD86,CD93,CEBPB,CSF1R,CSF3,CX3CL1,CXCL8,CYBB,FCER1G,FCGR2A,FCGR3A/FCGR3B,FKBP1A,FPR1,GJA1,GZMA,HMOX1,HYAL2,ICAM1,IFNG,IL10,IL1B,IL1R1,IL1RN,IL33,IL6,ITGA5,ITGB2,KLF4,LCP2,LGALS3,LRP1,MAF,MAPK3,MBP,MEF2C,MET,METRNL,MSR1,MT-CYB,NDRG1,NECTIN2,PDK4,PFKFB3,PLAT,PLSCR1,PPM1D,PRF1,PROS1,…	85
Organismal Injury and Abnormalities	Abnormal morphology of thoracic cavity	6.13e-09		-1.16	ACACB,ACKR3,ACSL1,ADAM15,ADAMTS9,ADGRF5,ADGRG1,ADGRL2,AFDN,AHR,AKAP12,ANGPT2,APLNR,ARHGDIB,ARRB2,ATF3,BAG3,BCAR1,BCL11B,BCL2,BIRC3,BMPR2,BMX,CALCRL,CAPNS1,CAV1,CAV2,CCN2,CCND2,CD247,CD28,CD36,CD3E,CD4,CD69,CD8A,CDH5,CDKN1A,CDKN1B,CITED2,COL18A1,COX7A1,CREM,CRK,CSF3,CTSB,CTSD,CXCR4,CYBB,DOCK1,DSG2,DUSP1,ECE1,EFNA1,EFNB2,EGLN3,ELK3,ELN,EPAS1,ERG,FGF2,FKBP1A,FLT1,GJA1,GNA13,GSN,HDAC7,HES1,HIF3A,HLX,…	196
Cardiovascular Disease,Organismal Injury and Abnormalities	Dysfunction of heart	4.12e-05		-1.162	A2M,ACKR3,ADAMTS1,AHNAK,AKR1C1/AKR1C2,AKR1C3,ANGPT2,ANXA2,APOL1,ATF3,BAG3,BLVRB,BMX,C1QTNF1,CAPNS1,CAV1,CCN1,CD14,CD151,CD36,CFD,CREM,CRK,CTSB,CYBB,DSG2,DUSP4,ECSCR,ENPP2,EPHX1,FCGR1A,FCGR3A/FCGR3B,FERMT3,FKBP1A,FLT1,GNG2,GPR183,HLA-DRA,HMOX1,HSP90AA1,IFNG,IL10,IL1B,IL6,IRF9,ISLR,ITGA5,ITGB2,ITGB4,LAMA4,LGALS1,LRP5,MDK,MEF2C,MGP,MYH11,NPR1,PALMD,PDE2A,PDE7A,PDLIM5,PFN1,PLAT,PLAU,PLTP,POSTN,PPP3CA…	94
Cardiovascular Disease,Organismal Injury and Abnormalities	Infarction of heart	1.11e-07		-1.163	APP,C1QTNF1,C1QTNF9,CAV1,CCL3L3,CD14,CD163,CD36,CD44,CSF1R,CSF3,CXCL16,CXCL8,CXCR4,CYBA,CYBB,F13A1,FCER1G,FCGR1A,FCGR2A,FCGR3A/FCGR3B,FGF2,FLT1,HMOX1,IL10,IL1B,IL1R1,IL1RN,IL6,IL6ST,INSR,ITGB2,LCK,LDLR,LIMS2,LRP1,NNMT,NPR1,OLR1,PDCD4,PDE4B,PDE7A,PECAM1,PHACTR1,PLAT,POSTN,PPIF,PPP3CA,PTGER4,SCARB1,SELP,SERPINE1,SLC29A1,TGM2,THBD,TLR2,TNF,TNFRSF1A,TNFRSF1B,TUBA4A,VEGFA,VWF	62
Humoral Immune Response,Protein Synthesis	Quantity of IgG	0.000202		-1.163	ATF3,C3AR1,CD28,CD36,CD37,CD69,CD83,CD84,CD86,CDKN1A,CEBPB,CTSS,DOCK8,DUSP4,FCER1G,FCGR1A,FLI1,FYN,ICOS,IFNG,IL10,IL2RB,IL2RG,IL6,IL6ST,ITGB2,LAIR1,LCK,LDLR,LGALS3,LTB,METRNL,PTPN22,RASSF5,RCAN1,REL,SAMSN1,SCARF1,SELP,SH2D1A,TLR2,TNF,TNFRSF1A,TNFRSF1B,TNFSF10,TYROBP	46
Cell-To-Cell Signaling and Interaction,Cellular Growth and Proliferation,Hematological System Development and Function	Induction of leukocytes	6.52e-05		-1.163	CCN1,CD28,CD4,CD52,CD69,CD83,CSF3,CXCL8,CXCR4,IFNG,IL10,IL1B,IL1RN,IL33,IL6,LGALS1,MBP,S100A4,TGFB1,TGFBR2,TNF,TNFAIP3,TNFRSF1B,TNFSF10	24
Cellular Development,Hematological System Development and Function,Lymphoid Tissue Structure and Development	Maturation of phagocytes	1.38e-06		-1.163	ATF3,CCL20,CCL5,CD36,CD44,CD83,CD86,CEBPB,CLEC7A,CSF3,EGR1,FPR1,HMOX1,ICAM1,IFNG,IL10,IL1B,IL33,IL6,IRF1,ITGB2,LRP1,NRP1,PIK3R1,PPM1D,PRDM1,RNASE1,RUNX3,SOCS2,SOD3,SWAP70,TGFB1,TLR2,TNF,TNFRSF1A,TNFRSF1B,TNFSF10,TNFSF9,TYROBP,VEGFA	40
Nutritional Disease,Organismal Injury and Abnormalities	Obesity	1.26e-07		-1.166	ACACB,ADAMTS1,AEBP1,AHNAK,ANGPT2,APP,ARID5A,ATF3,C1QTNF1,CAV1,CAVIN1,CAVIN2,CCL5,CD14,CD163,CD36,CD4,CD44,CD8A,CDKN1A,CEBPB,CMIP,CSF1R,CTSS,CX3CL1,CXCL8,CXCR4,CYB5A,DDIT4,DUSP1,EHD2,ENG,ENPP2,ENTPD1,EPAS1,F13A1,FABP4,FABP5,FERMT2,FKBP1A,FLT1,FYN,HMOX1,ICAM1,IL10,IL10RA,IL1B,IL1R1,IL1RN,IL6,IL6ST,INSR,IRS2,ISG20,LAMA4,LCK,LDLR,LEPR,LRP1,LRRC1,LXN,MAF,MAOA,MAPK3,MMP28,MRC1,MT-CYB,MT-RNR2,MYC,MYH9,N…	112
Skeletal and Muscular System Development and Function	Quantity of bone	0.000114		-1.167	AHR,APP,AREG,BCL2,BMPR2,C3AR1,C5AR1,CAPNS1,CAV1,CD44,CDKN1B,CEBPB,CSF1R,CSF3,EBF1,EGR1,F13A1,FGF2,GPNMB,HCST,ID1,IFNG,IL10,IL1R1,IL1RN,IL6ST,JAM2,KLF10,KLF4,LRP5,MGP,MSR1,NLRP3,NRARP,OSM,PDK4,POSTN,PRDM1,RGS10,SELENOW,SPHK1,SPP1,TEK,TGFB1,TGFBR2,TNF,TSC22D3,TYROBP,VEGFA,WWTR1,ZBTB16,ZNF521	52
Immunological Disease,Organismal Injury and Abnormalities	Systemic autoimmune syndrome	5.91e-09		-1.17	ACSL1,ADAM15,ADAMTS4,ADGRE5,ADGRG6,AIF1,ALOX5AP,ANXA1,APOBEC3G,AREG,ARHGAP15,ARHGDIB,ASAP1,ATP1A1,BACE2,BCL2,BMX,BST2,C1orf162,C1QA,C3AR1,C5AR1,CALCRL,CALD1,CAPG,CCL14,CCL20,CCL23,CCL3,CCL3L3,CCL4,CCL4L1/CCL4L2,CCL5,CD14,CD163,CD200,CD247,CD28,CD36,CD3D,CD3E,CD3G,CD4,CD44,CD52,CD69,CD7,CD83,CD84,CD86,CD96,CDA,CDKN1B,CEBPB,CELF2,CFD,CLEC2D,COL4A2,CRIP1,CRTAM,CSF3,CSGALNACT1,CTSB,CTSH,CTSS,CTSW,CX3…	276
Cardiovascular Disease,Organismal Injury and Abnormalities	Cardiac lesion	3.2e-05		-1.176	ACSL1,AHR,ANGPT2,ATF3,BAG3,C1QTNF1,CAPNS1,CAV1,CCN2,CREM,CSF3,CTNNA1,CXCL16,CXCR4,CYBB,DSG2,ECSCR,EGR1,ENTPD1,FLT1,GSN,HMOX1,IFNG,IL10,IL1B,IRF1,IRF9,KDR,LAMA4,LIMS2,MAOA,MDK,MEF2C,NECTIN2,NLRP3,NPR1,PLAT,PLAU,POSTN,PPP1CB,PPP3CA,PTGER4,RAMP2,RAMP3,RBPJ,RGS10,RGS5,SCARB1,SERPINE1,SH3BP5,SNAI1,SPP1,STK4,TEAD1,TGFB1,TIMP1,TIMP3,TLR2,TNF,TNFAIP3,TNFRSF1B,TSC22D1,VEGFA,VEGFB,ZBTB16	65
Cell-To-Cell Signaling and Interaction,Cellular Growth and Proliferation	Stimulation of lymphatic system cells	0.000197		-1.178	CAV1,CD2,CD28,CD320,CD3E,CD4,CD52,CD69,CD83,CD86,CSF3,CXCR4,EFNB2,FGF2,FYN,HMOX1,ICOS,IFNG,IL10,IL1B,IL1RN,IL33,IL6,LCK,LGALS1,MBP,PTPRC,S100A4,TGFB1,TGFBR2,TNF,TNFAIP3,TNFRSF1B,TNFSF10,TNFSF9,VEGFA,YES1	37
Cell Cycle,Gene Expression	Binding of GATA site	3.14e-05		-1.181	FLI1,ID1,ID2,ID3,IFI16,IL1B,LMCD1,NFE2L2,NPR1,TNF	10
Cell-mediated Immune Response,Cellular Movement,Hematological System Development and Function,Immune Cell Trafficking	T cell migration	1.69e-11		-1.185	ACKR1,ACKR3,AIF1,ANGPT2,ANXA2,APP,ARRB2,BCL11B,BCL2,BMPR2,CAV1,CCL14,CCL20,CCL23,CCL3,CCL3L3,CCL4,CCL5,CD200,CD247,CD28,CD4,CD44,CD69,CD86,COL4A1,CORO1A,CRK,CTSS,CX3CL1,CXCL16,CXCL8,CXCR4,DDIT4,DOCK8,ENPP2,EZR,FABP5,FLOT1,FYB1,FYN,HCLS1,HSP90AA1,ICAM1,ICOS,IFNG,IL10,IL1B,IL33,IL6,IL6ST,INSR,ITGA4,ITGA6,ITGB2,KLF2,LAMA4,LCK,LCP1,LCP2,LDLR,LGALS1,LGALS3,LRP1,LTB,MCAM,MDK,MYC,MYH9,NLRP3,P2RY10,PECAM…	103
Cell Death and Survival	Cell death of progenitor cells	5.63e-06		-1.191	ATF3,BCL11B,BCL2,BCL2A1,CCL3,CCL4,CCL5,CD28,CD3E,CD44,CD59,CDKN1A,CSF3,CTSB,DDIT4,DUSP4,EFNA1,EGR1,EGR3,EPAS1,ETS2,FGF2,FLI1,FYN,GZMA,HES1,ID2,ID3,IFNG,IL10,IL1B,IL6,KLF2,KLF4,LCK,LGALS1,LGALS3,LTB,MCF2L,MCL1,MECOM,MYC,NFE2L2,OSM,PFN1,PIK3R1,PMAIP1,PNP,PPM1D,PRF1,PTPRC,REL,RUNX1,SHC1,SOX17,SPHK1,SPI1,SPP1,TGFB1,TGM2,TMOD3,TNF,TNFRSF1A,TNFRSF1B,TNFSF10,TSC22D3,VEGFA,VEGFC	68
Cellular Movement,Hematological System Development and Function,Immune Cell Trafficking,Inflammatory Response	Chemotaxis of phagocytes	1.11e-07		-1.198	AIF1,ANGPT2,ANXA1,APP,C3AR1,C5AR1,CAPG,CCL14,CCL20,CCL23,CCL3,CCL3L3,CCL4,CCL5,CD151,CD28,CD37,CD4,CD69,CDKN1A,CKLF,CORO1A,CSF1R,CSF3,CX3CL1,CXCL8,CXCR4,CYBB,DUSP1,EDNRB,ELN,FCER1G,FCGR2A,FLOT1,FLT1,FPR1,FYN,GNA13,GPR183,GSN,ICAM1,IFNG,IL10,IL1B,IL1R1,IL33,IL6,ITGA4,ITGB2,JAML,LDLR,LGALS1,LGALS3,LGMN,LITAF,LSP1,MAPK3,MDK,MMP28,MT-ND1,MTUS1,NINJ1,NPR1,PDE4B,PFN1,PLAU,PLAUR,PLEC,PON2,RAC2,REL,RGS5,…	89
Cardiovascular Disease,Neurological Disease,Organismal Injury and Abnormalities,Skeletal and Muscular Disorders	Myocardial infarction	2.08e-07		-1.204	APP,C1QTNF1,C1QTNF9,CCL3L3,CD14,CD163,CD36,CD44,CSF1R,CSF3,CXCL16,CXCL8,CXCR4,CYBA,CYBB,F13A1,FCER1G,FCGR1A,FCGR2A,FCGR3A/FCGR3B,FGF2,FLT1,HMOX1,IL10,IL1B,IL1R1,IL1RN,IL6,IL6ST,INSR,ITGB2,LDLR,LIMS2,LRP1,NNMT,NPR1,OLR1,PDCD4,PDE4B,PDE7A,PECAM1,PHACTR1,PLAT,POSTN,PPIF,PPP3CA,PTGER4,SCARB1,SELP,SERPINE1,SLC29A1,TGM2,THBD,TLR2,TNF,TNFRSF1A,TNFRSF1B,TUBA4A,VEGFA,VWF	60
Cell Death and Survival,Organismal Injury and Abnormalities	Cell death of hematopoietic progenitor cells	1.2e-05		-1.208	ATF3,BCL11B,BCL2,BCL2A1,CCL3,CCL4,CCL5,CD28,CD3E,CD44,CD59,CDKN1A,CSF3,CTSB,DDIT4,DUSP4,EFNA1,EGR1,EGR3,EPAS1,ETS2,FLI1,FYN,GZMA,ID3,IFNG,IL10,IL1B,IL6,KLF2,KLF4,LCK,LGALS1,LGALS3,LTB,MCF2L,MCL1,MECOM,MYC,NFE2L2,OSM,PFN1,PMAIP1,PNP,PPM1D,PRF1,PTPRC,REL,RUNX1,SHC1,SOX17,SPHK1,SPI1,SPP1,TGFB1,TGM2,TMOD3,TNF,TNFRSF1A,TNFRSF1B,TNFSF10,TSC22D3,VEGFA,VEGFC	64
Organismal Injury and Abnormalities,Reproductive System Disease	Abnormality of endometrium	0.000177		-1.214	AASS,ABLIM1,ABLIM3,ACACB,ACSL1,ACTN1,ADAMTS1,ADAMTS9,ADGRF5,ADGRL4,AHNAK,AHR,AIF1,AKAP12,AKR1C1/AKR1C2,ANGPT2,ANKRD29,ANKRD44,ANXA2,APBB1IP,APOLD1,APP,AQP1,ARGLU1,ARHGAP15,ARHGAP31,ARHGAP4,ARHGAP45,ARHGEF15,ASPH,ATP11A,ATP11C,ATP8B1,BASP1,BCAR1,BCL11B,BCL2,BCL6B,BMPR2,BMX,C1QC,C1QTNF1,C3AR1,C7,CALCRL,CAMSAP2,CAPG,CARD10,CASKIN2,CAV1,CAVIN1,CCDC50,CCL3,CCL4,CD163,CD247,CD44,CD48,CD84,CD86,CDA,CDC4…	427
Endocrine System Disorders,Gastrointestinal Disease,Metabolic Disease,Organismal Injury and Abnormalities	Diabetes mellitus	1.08e-18		-1.219	A2M,ACACB,ACKR1,ACSL1,ADAMTS1,ADAMTS4,ADAMTS9,AEBP1,AIF1,AKR1C3,ALOX5AP,ANGPT2,ANKRD44,ANXA1,ANXA2,APOLD1,APP,AQP1,ARHGAP15,ARHGAP9,ARHGEF15,ATF3,ATP11A,ATP1A1,BAG3,BCL2,BST2,C1orf162,C1QA,C1QC,C3AR1,C7,CADM3-AS1,CAPG,CAV1,CAVIN1,CAVIN2,CCDC68,CCL20,CCL3,CCL3L3,CCL4,CCL5,CCN1,CCN2,CCND2,CD2,CD200,CD247,CD28,CD34,CD36,CD3D,CD3E,CD3G,CD4,CD44,CD48,CD52,CD53,CD7,CD83,CD84,CD86,CD8A,CD96,CDKN1A,CDKN1…	319
Cell Death and Survival,Organismal Injury and Abnormalities	Cell death of hematopoietic cells	1.43e-05		-1.224	ATF3,BCL11B,BCL2,BCL2A1,CCL3,CCL3L3,CCL4,CCL5,CD28,CD3E,CD44,CD59,CDKN1A,CSF3,CTSB,DDIT4,DUSP4,EFNA1,EGR1,EGR3,EPAS1,ETS2,FLI1,FYN,GZMA,ID3,IFNG,IL10,IL1B,IL6,KLF2,KLF4,LCK,LGALS1,LGALS3,LTB,MCF2L,MCL1,MECOM,MXD1,MYC,NFE2L2,OSM,PFN1,PMAIP1,PNP,PPM1D,PRF1,PTPRC,REL,RUNX1,SHC1,SOX17,SPHK1,SPI1,SPP1,TGFB1,TGM2,TMOD3,TNF,TNFRSF1A,TNFRSF1B,TNFSF10,TSC22D3,VEGFA,VEGFC	66
Embryonic Development,Hematological System Development and Function,Lymphoid Tissue Structure and Development,Organ Development,Organismal Development,Tissue Development	Formation of lymphoid tissue	1.77e-07		-1.225	AHR,ANGPT2,BCL11B,BCL2,BMPR2,CALCRL,CCL3,CD28,CD37,CD3D,CD3E,CD3G,CD83,CD84,CD86,CDKN1A,CDKN1B,CITED2,CLEC14A,CORO1A,CSF3,CXCR4,DLL1,DOCK8,EDNRB,EFNB2,EGR1,EGR3,FGF2,FLI1,FLT1,FOXC1,HEG1,HES1,ICOS,ID2,ID3,IFNG,IKZF1,IL10,IL1RN,IL2RB,IL2RG,IL6,IL7R,IRF1,ITGA4,KDR,LCK,LCP1,LCP2,LTB,LYVE1,MAFB,MAPK3,MEF2C,MYC,OSM,PRDM1,PTPRC,RAMP2,RASGRP1,REL,S1PR1,SCARF1,SELE,SELP,SH2D1A,SHC1,SOCS1,SOCS3,SOX18,SPI1…	92
Cardiovascular Disease,Cardiovascular System Development and Function,Ophthalmic Disease,Organismal Development,Organismal Injury and Abnormalities,Visual System Development and Function	Neovascularization of choroid	1.51e-07		-1.228	A2M,ADAM15,AIF1,ALOX5AP,BCL2,BIN2,C1QB,C1QC,C3AR1,C5AR1,CAV1,CD200,CD37,CFI,COL18A1,COL4A1,COL4A2,CORO1A,CTSS,CYBA,CYBB,ELN,EVI2A,FCER1G,FLT1,FYB1,GLIPR1,HSPG2,ICAM1,IFNG,IL10,IL1B,ITGA5,ITGB2,LAMA4,LAMC1,LCK,LGALS1,LIMD2,MPEG1,NOSTRIN,NRARP,PLAT,PLAU,PLAUR,PLEK,RAC2,SERPINE1,SPI1,SPP1,TIMP1,TYROBP,VCAM1,VEGFA,VEGFB,VWF	56
Cellular Movement	Homing of blood cells	2.95e-09		-1.229	ACKR3,AIF1,ANGPT2,ANXA1,APP,BCL2,C3AR1,C5AR1,CAPG,CCL14,CCL20,CCL23,CCL3,CCL3L3,CCL4,CCL5,CD151,CD28,CD37,CD4,CD44,CD69,CDKN1A,CKLF,CORO1A,CSF1R,CSF3,CX3CL1,CXCL16,CXCL8,CXCR4,CYBB,DUSP1,EDNRB,ELN,ENPP2,FCER1G,FCGR2A,FLOT1,FLT1,FPR1,FYB1,FYN,GJA1,GNA13,GPR183,GPSM3,GSN,ICAM1,IFNG,IL10,IL1B,IL1R1,IL33,IL6,ITGA4,ITGB2,JAML,KDR,LCP1,LDLR,LGALS1,LGALS3,LGMN,LITAF,LSP1,LYST,MAPK3,MDK,MMP28,MT-ND1,MTUS…	110
Cellular Growth and Proliferation,Hematological System Development and Function	Inhibition of mononuclear leukocytes	7.89e-06		-1.236	AHR,AREG,CD86,CLEC2D,ENTPD1,GSN,HLA-E,IFNG,IL10,IL32,IL6,ITGA4,ITGA5,ITGB2,KLF10,KLRB1,LAIR1,LCP2,LEPR,NLRP3,PTGER4,RASGRP1,SELE,TGFB1,TNF,TNFRSF1B,TNFSF10	27
Organismal Injury and Abnormalities,Respiratory Disease	Edema of lung	0.00012		-1.236	AHR,ATP1A1,CAV1,CD14,DUSP1,ENTPD1,ERG,IFNG,OLR1,PDE2A,PDE7A,PECAM1,PFKFB3,PLAU,PTGER4,RPS6KA2,SOD3,SPHK1,TIE1,TIMP3,VEGFA	21
Cell-To-Cell Signaling and Interaction,Cellular Growth and Proliferation	Induction of cells	8.91e-06		-1.24	BCL2,CCN1,CD28,CD4,CD52,CD69,CD83,CSF3,CXCL8,CXCR4,FGF2,IFNG,IL10,IL1B,IL1RN,IL33,IL6,KLF4,LGALS1,MBP,OSM,S100A4,TGFB1,TGFBR2,TNF,TNFAIP3,TNFRSF1B,TNFSF10,VEGFA	29
Organismal Injury and Abnormalities	Abnormal morphology of thorax	3.79e-09		-1.241	ACACB,ACKR3,ACSL1,ADAM15,ADAMTS9,ADGRF5,ADGRG1,ADGRL2,AFDN,AHR,AKAP12,ANGPT2,APLNR,ARHGDIB,ARRB2,ATF3,BAG3,BCAR1,BCL11B,BCL2,BIRC3,BMPR2,BMX,CALCRL,CAPNS1,CAV1,CAV2,CCN2,CCND2,CD247,CD28,CD36,CD3E,CD4,CD69,CD8A,CDH5,CDKN1A,CDKN1B,CEBPB,CITED2,COL18A1,COX7A1,CREM,CRK,CSF3,CTSB,CTSD,CXCR4,CYBB,DOCK1,DSG2,DUSP1,ECE1,EFNA1,EFNB2,EGLN3,ELK3,ELN,EPAS1,ERG,FGF2,FKBP1A,FLNB,FLT1,GJA1,GNA13,GSN,HDAC7,HES1…	200
Cellular Movement,Hematological System Development and Function,Hypersensitivity Response,Immune Cell Trafficking	Cell movement of eosinophils	6.06e-05		-1.245	AREG,ARRB2,CCL14,CCL3,CCL3L3,CCL4,CCL5,CD2,CD48,CXCL8,FABP4,FPR1,ICAM2,ICOS,ID1,IFNG,IL10,IL1B,IL33,ITGA4,ITGB2,LGALS1,LGALS3,NFE2L2,NLRP3,OSM,PLAUR,RUNX3,SPI1,SWAP70,TNF,VCAM1	32
Cardiovascular System Development and Function,Cell Morphology	Branching of vasculature	6.06e-05		-1.245	ADAMTS1,ADGRA2,ANGPT2,APP,BCL2,CD44,CXCR4,EVL,FGF2,HLX,HSPG2,IGFBP4,KDR,MDK,MYC,NRP1,OLR1,PRCP,PTPN12,RUNX1,S1PR1,STK4,TEK,TGFB1,TGFBI,TGFBR2,TIE1,TIMP3,TNF,VEGFA,VEGFB,VEGFC	32
Cellular Function and Maintenance	Function of leukocytes	1.67e-13		-1.246	AHNAK,AHR,ARHGDIB,ARRB2,ATF3,BCL2,BCL2A1,BIRC3,BMPR2,C3AR1,CAPG,CAV1,CCL5,CD14,CD200,CD247,CD28,CD302,CD36,CD3E,CD3G,CD4,CD44,CD69,CD84,CD86,CD8A,CD8B,CD96,CEBPB,CLEC2D,CLEC7A,CRTAM,CSF1R,CSF3,CTSS,CTSZ,CX3CL1,CXCL8,CYBB,DOCK8,DOK2,DUSP1,DUSP2,DUSP4,EGR1,FCER1G,FCGR1A,FCGR2A,FLOT1,FLT1,FYB1,FYN,GPNMB,GSN,GZMA,HCST,HLA-E,HSP90AA1,ICA1,ICAM1,ICAM2,ICOS,ID3,IFNG,IL10,IL10RA,IL1B,IL2RG,IL33,IL6,IRF1,…	145
Hematological System Development and Function,Tissue Development	Accumulation of blood cells	7.41e-12		-1.248	ACKR3,ADGRE5,AHR,ANGPT2,ANXA1,ARRB2,BCL2,BCL2A1,C5AR1,CAV1,CCL3,CCL3L3,CCL5,CD200,CD28,CD44,CD86,COL18A1,CSF3,CX3CL1,CXCL8,CXCR4,CYBB,DLL1,DOCK1,DOCK8,DUSP1,EGR1,EGR3,ENPP2,ENTPD1,ETS2,F2RL3,FCGR2A,FCGR3A/FCGR3B,FGF2,HMOX1,ICAM1,ICOS,IFNG,IL10,IL10RA,IL1B,IL1R1,IL1RN,IL2RB,IL2RG,IL33,IL6,IL6ST,IRF1,ITGA4,ITGA5,ITGA6,ITGB2,KLF2,KLF4,LAMA5,LDLR,MAPK3,MDK,MYC,NLRP3,OSM,OSMR,PFN1,PLAT,PLAU,POSTN,RASG…	100
Free Radical Scavenging	Production of reactive oxygen species	1.94e-05		-1.255	AHR,ANGPT2,ANXA1,ANXA2,APLNR,APP,ARHGDIB,BACE2,BCL2,C5AR1,CAPNS1,CAV1,CCL3,CCL4,CCL5,CD14,CD28,CD36,CD44,CD52,CDH5,CDKN1A,CHCHD10,CLEC7A,COL18A1,CSF3,CX3CL1,CXCL8,CYBA,CYBB,CYGB,CYTOR,FCGR2A,FCGR3A/FCGR3B,FERMT2,FGF2,FPR1,FTH1,FTL,FYN,GPX4,GSN,GZMA,GZMK,GZMM,HMOX1,HSP90AA1,ICAM1,IFNG,IL10,IL1B,IL32,IL33,IL6,INSR,ITGA5,ITGB2,ITGB4,KLF4,LCP2,LRP1,LUCAT1,MAOA,MAP3K11,MRC1,MSR1,MTUS1,MYH9,NFE2L2,NLRP…	106
Inflammatory Disease,Inflammatory Response,Organismal Injury and Abnormalities,Respiratory Disease	Inflammation of airway	5.35e-05		-1.257	AHR,ANTXR1,ANXA1,ARHGDIB,ARRB2,BCL2,C3AR1,C5AR1,CAVIN1,CCL3L3,CCL5,CD2,CD4,CD44,CD48,CD69,CD86,CD8A,CDKN1A,CEBPB,COL14A1,CORO1A,CTSD,CTSS,CXCL8,DSTN,DUSP1,EHD2,ENTPD1,F13A1,FCGR1A,FCGR2A,FCGR3A/FCGR3B,GPR65,HMOX1,HNMT,HSPG2,ICAM1,ICOS,IFNG,IL10,IL1B,IL1R1,IL1RN,IL33,IL3RA,IL6,INSR,ITGA4,KCTD12,LAMC1,LCP1,LYZ,MAPK3,MGLL,MRC1,MYH11,MYH9,NFE2L2,OSM,PDE4B,PDE7A,POSTN,PPP3CA,PRMT1,PTPRC,RUNX3,S100A4,S…	89
Cell-mediated Immune Response,Cellular Development,Cellular Function and Maintenance,Cellular Growth and Proliferation,Embryonic Development,Hematological System Development and Function,Hematopoiesis,Lymphoid Tissue Structure and Development,Organ Development,Organismal Development,Tissue Development	Differentiation of Th2 cells	0.000125		-1.259	AHR,C3AR1,CCL5,CD28,CD86,CDKN1B,CEBPB,DLL1,HLX,ICOS,IFNG,IL10,IL6,IRF1,KLF10,MAF,PCGF2,RUNX1,SH2D1A,SOCS2,TGFB1,TNF	22
Cell-To-Cell Signaling and Interaction,Hematological System Development and Function	Interaction of phagocytes	5.03e-06		-1.261	A2M,ANGPT2,ANXA1,APP,ARHGAP15,CCL3,CCL5,CD14,CD2,CD34,CD37,CD4,CD44,CD48,CD69,CD83,CD86,CORO1A,CTSZ,CX3CL1,CXCL8,CXCR4,CYBB,DLL1,ERG,FCGR1A,FCGR2A,FCGR3A/FCGR3B,FERMT3,FGF2,FLT1,FPR1,FYB1,ICAM1,ICAM2,IFNG,IL10,IL1B,IL1R1,IL33,IL6,ITGA4,ITGA5,ITGA6,ITGB2,KDR,LCP1,LGALS3,LSP1,MRC1,MSR1,PLAU,PLAUR,PLTP,PTPN22,PTPRC,RAC2,RGS5,SCARB1,SELE,SELP,SERPINE1,SKAP1,SLC44A2,SPI1,TGFB1,TGFBR2,THBD,TLR2,TNF,VCA…	73
Cellular Development,Cellular Growth and Proliferation,Hematological System Development and Function,Hematopoiesis,Lymphoid Tissue Structure and Development,Tissue Development	Development of phagocytes	0.000194		-1.263	APP,BCL2,CAV1,CCL23,CD4,CDA,CDKN1A,CEBPB,CSF1R,CSF3,DLL1,EBF1,ECSCR,EGR1,EMP1,ETS2,FCGR1A,FTH1,GPR183,HES1,HLA-DRB1,ID2,ID3,IFI16,IFNG,IKZF1,IL10,IL1B,IL1R1,IL1RN,IL2RB,IL33,IL6,IL7R,KDR,KLF4,LAIR1,LDLR,LIFR,LTB,MAFB,MAPK3,MATK,MDK,MEF2C,MYC,NFE2L2,PPM1D,PRDM1,RBPJ,REL,RUNX1,RUNX3,SLA,SLC29A1,SOCS1,SPI1,TCF4,TGFB1,TGFBR2,TLR2,TNF,TNFRSF1A,TNFSF10,VEGFA,ZEB2	66
Cell-To-Cell Signaling and Interaction,Inflammatory Response	Immune response of macrophages	0.000121		-1.265	ANXA1,APP,ATP1A1,BCAR1,C3AR1,CAPG,CCL3,CD14,CD36,CD44,CD93,CDKN1A,CEBPB,CSF1R,CSF3,CX3CL1,DOCK8,EGLN3,FCER1G,FCGR1A,FCGR2A,FYN,GSN,HMOX1,IFNG,IL10,IL10RA,IL1B,IL1RN,IL33,IL6,IL6ST,ITGB2,LEPR,LGALS3,NFE2L2,PFKFB3,PLAUR,PROS1,PTPRC,PXN,RAB11A,RAPGEF3,RASA4,RGCC,SCARB1,SCARF1,SERPINE1,SPHK1,SPI1,TGM2,TLR2,TNF,TYROBP,UCP2	55
Organismal Injury and Abnormalities,Respiratory Disease	Lung injury	7.03e-05		-1.266	AHR,ANGPT2,ANXA1,ANXA2,ATP1A1,C5AR1,CAV1,CCL3,CCL3L3,CCL5,CD14,CXCL8,DDIT4,EGR1,ENTPD1,FCGR1A,FCGR2A,FCGR3A/FCGR3B,FKBP1A,FLT1,HMOX1,ICAM1,IFNG,IL10,IL1B,IL1R1,IL33,IL6,ITGB2,KLF4,MAP1LC3B,MGLL,NFE2L2,NLRP3,OLR1,PFKFB3,PLAT,PLAUR,PPP3CA,PTGER4,RUNX3,S1PR1,SELE,SELP,SERPINE1,SLC44A2,SOCS3,SOD3,SPHK1,STING1,TGFB1,TIMP3,TLR2,TNF,TNFRSF1A,VEGFA,VWF	57
Cellular Function and Maintenance	Cellular homeostasis	2.85e-07		-1.268	A2M,A4GALT,ACACB,ACAP1,ACKR1,ACSL1,ADAMTS1,ADGRF5,ADGRG1,AFDN,AHR,ANGPT2,ANXA1,ANXA2,APOL1,APP,AQP1,AREG,ARL6IP1,ATP1A1,BACE2,BAG3,BCL11B,BCL2,BCL2A1,BMPR2,BST2,C1QTNF1,C3AR1,C5AR1,C7,CALCOCO2,CAPNS1,CAV1,CCL14,CCL20,CCL23,CCL3,CCL3L3,CCL4,CCL5,CCN1,CD151,CD2,CD247,CD28,CD36,CD3D,CD3E,CD3G,CD4,CD52,CD69,CD83,CD84,CD86,CD8A,CD8B,CDH5,CDKN1A,CDKN1B,CEBPB,CHMP1B,CLEC7A,COL4A1,COL4A2,CORO1A,CRACR2B,C…	308
Cell Death and Survival,Organismal Injury and Abnormalities	Cell death of lymphoma cell lines	0.000103		-1.269	A4GALT,ANXA2,BCL11B,BCL2,BCL2A1,BIRC3,BMX,CD44,CD48,CD59,CDKN1A,CHST11,CXCR4,DOCK8,DUSP1,EBF1,EGR1,EZR,FCER1G,FGF2,FTH1,GNA13,GPR65,GZMH,IFNG,IGFBP4,IL10,IL6,ITGA4,LAIR1,LAPTM5,LEPR,LGALS1,LGALS3,LSP1,MAPK3,MCL1,MECOM,MXD1,MYC,PAG1,PDE4B,PMAIP1,PRDM1,PTPN22,PTPRC,REL,RUNX1,SMAD1,SOCS1,SPI1,STING1,TGFB1,TGFBR2,TGM2,TNF,TNFAIP3,TNFRSF1A,TNFSF10,UGCG	60
Cardiovascular Disease,Organismal Injury and Abnormalities	Right ventricular abnormality	0.000105		-1.276	ACKR3,ADAM15,ADGRL2,BAG3,BMPR2,CAV1,CFD,CITED2,CRK,CXCR4,DOCK1,DSG2,ECE1,EPAS1,ERG,FKBP1A,GJA1,HIF3A,HMOX1,HSPG2,IL6,LAMA4,MRTFB,MYH11,NPR1,PLEC,PLN,RAMP2,SLCO2A1,TJP1,TLL1,TPM1	32
Hematological System Development and Function,Tissue Morphology	Quantity of antigen presenting cells	5.09e-08		-1.291	AHR,ANGPT2,ANXA1,APP,ARRB2,BCL2,BCL2A1,BIRC3,C3AR1,C5AR1,CAV1,CCL20,CCL3,CD200,CD28,CD302,CD36,CD83,CD86,CDKN1A,CEBPB,CSF1R,CSF3,CTSS,CX3CL1,CXCR6,CYBB,DOCK8,FABP5,FCER1G,GPR183,HMOX1,ID2,IFNG,IKZF1,IL10,IL1B,IL1R1,IL1RN,IL2RG,IL33,IL6,IL7R,INSR,IRF1,ITGB2,LAIR1,LDLR,LEPR,LGALS1,LGALS3,LITAF,LSP1,LTB,MCL1,MDK,MYC,NFE2L2,NLRP3,OSM,PLAT,PLAU,PRDM1,PRF1,PRMT1,RBPJ,RGS10,RPS6KA2,SCARB1,SELENOW,SELP,S…	93
Cell-To-Cell Signaling and Interaction	Interaction of leukemia cell lines	1.42e-08		-1.292	AFDN,ANGPT2,ANXA2,APP,CCL20,CCL3,CCL4,CD14,CD28,CD36,CD44,CRK,CX3CL1,CXCR4,CYBB,CYTIP,DOCK8,EGFL7,EGR1,ENG,ERG,FERMT3,FYB1,GMFG,GNA13,ICAM1,IFNG,IL6,ITGA4,ITGA5,ITGA6,ITGB2,LCK,LCP2,PALMD,PHACTR1,PIK3R1,PLAU,PLAUR,PODXL,PRMT1,PROS1,RHOH,SELE,SELP,SKAP1,SPP1,TCIM,TGM2,TLR2,TNF,TNFSF9,VCAM1,VEGFA,WWTR1,ZBTB16	56
Cardiovascular Disease,Organismal Injury and Abnormalities	Abnormal morphology of heart	3.37e-05		-1.292	ACACB,ACKR3,ACSL1,ADAM15,ADAMTS9,ADGRG1,ADGRL2,AFDN,AHR,AKAP12,ANGPT2,APLNR,ARRB2,ATF3,BAG3,BCAR1,BCL2,BIRC3,BMPR2,BMX,CALCRL,CAPNS1,CAV1,CCN2,CCND2,CD36,CD69,CDH5,CDKN1A,CDKN1B,CITED2,COL18A1,COX7A1,CREM,CRK,CSF3,CTSB,CTSD,CXCR4,CYBB,DOCK1,DSG2,DUSP1,ECE1,EFNA1,EFNB2,EGLN3,ELN,EPAS1,ERG,FGF2,FKBP1A,FLT1,GJA1,GNA13,GSN,HDAC7,HIF3A,HMOX1,HSPG2,IFNG,IL10,IL1B,IL1R1,IL1RN,IL33,IL6,IL6ST,INSR,IRF1,IR…	150
Hematological Disease,Metabolic Disease,Organismal Injury and Abnormalities	Dysglycemia	1.99e-05		-1.295	ATF3,BAG3,BCL2,CAV1,CD36,CDKN1B,CEBPB,CTSB,CTSS,DNM3,EBF1,EGLN3,EPAS1,FABP4,FGF2,HDAC7,IL1B,IL1RN,IL6,INSR,IRS2,LDLR,LEPR,LGALS3,MYC,PFKFB3,PIK3R1,PPP3CA,PRMT1,RAMP2,RAMP3,RAPGEF3,SERPINE1,SOCS1,TGFB1,TGM2,TIMP3,TNF,TNFRSF1A,TNFRSF1B,TXNIP,UCP2,ZBTB20	43
Cell-mediated Immune Response,Cellular Development,Cellular Function and Maintenance,Cellular Growth and Proliferation,Embryonic Development,Hematological System Development and Function,Hematopoiesis,Lymphoid Tissue Structure and Development,Organ Development,Organismal Development,Tissue Development	Differentiation of helper T lymphocytes	4.09e-05		-1.31	AHR,ANXA1,AREG,C3AR1,C5AR1,CCL3,CCL5,CCN1,CD28,CD69,CD86,CDKN1B,CEBPB,DLL1,DNAJB1,EFNB2,EGR3,GPR183,HLA-DRA,HLA-DRB1,HLX,ICAM1,ICOS,ID2,ID3,IFNG,IL10,IL10RA,IL1B,IL1R1,IL2RB,IL6,IL7R,IRF1,ITGB2,KLF10,KLF4,LEPR,MAF,MBP,NR4A2,PCGF2,PRDM1,PTGER4,REL,RGCC,RUNX1,SH2D1A,SH2D2A,SLC3A2,SOCS2,SOCS3,TGFB1,TGFBR2,TNF	55
Cellular Movement,Hematological System Development and Function,Immune Cell Trafficking	Homing of leukocytes	5.32e-09		-1.314	ACKR3,AIF1,ANGPT2,ANXA1,APP,BCL2,C3AR1,C5AR1,CAPG,CCL14,CCL20,CCL23,CCL3,CCL3L3,CCL4,CCL5,CD151,CD28,CD37,CD4,CD44,CD69,CDKN1A,CKLF,CORO1A,CSF1R,CSF3,CX3CL1,CXCL16,CXCL8,CXCR4,CYBB,DUSP1,EDNRB,ELN,ENPP2,FCER1G,FCGR2A,FLOT1,FLT1,FPR1,FYB1,FYN,GNA13,GPR183,GPSM3,GSN,ICAM1,IFNG,IL10,IL1B,IL1R1,IL33,IL6,ITGA4,ITGB2,JAML,KDR,LCP1,LDLR,LGALS1,LGALS3,LGMN,LITAF,LSP1,LYST,MAPK3,MDK,MMP28,MT-ND1,MTUS1,MYC…	108
Cellular Development,Cellular Growth and Proliferation,Hematological System Development and Function,Hematopoiesis,Lymphoid Tissue Structure and Development,Tissue Development	Differentiation of antigen presenting cells	6.91e-05		-1.32	AHR,APP,BCL2,C1QC,CD4,CDKN1A,CEBPB,CRK,CSF1R,CSF3,CYBB,DLL1,EBF1,EGR1,EMP1,FCGR1A,FTH1,GPR183,HCLS1,HLA-DRB1,ID2,ID3,IFI16,IFNG,IKZF1,IL10,IL1B,IL1RN,IL2RB,IL33,IL6,IRF1,IRF9,KDR,KLF4,LAIR1,LGALS3,LIFR,LTB,MDK,NRP1,PRDM1,RBPJ,RGS10,RUNX1,RUNX3,SHC1,SLA,SLC29A1,SOCS1,SOCS3,SPI1,TCF4,TGFB1,TGFBR2,TIMP1,TLR2,TNF,TNFRSF1A,TNFSF10,TYROBP,UCP2,VEGFA,ZEB2	64
Dermatological Diseases and Conditions,Organismal Injury and Abnormalities	Abnormality of skin morphology	7.24e-07		-1.322	ACSL1,ACTN1,AHR,ARPC3,ARRB2,BCAR1,BCL2,C1QA,C1QC,C5AR1,CCL20,CCL4,CCL5,CCN2,CD14,CD163,CD247,CD34,CD44,CD52,CD69,CDH5,CDKN1A,CFD,COL4A1,COL4A2,CRIM1,CTSB,CXCL8,CXCR4,ECE1,EDNRB,ERG,FGF2,FKBP1A,FOLR2,FPR1,FPR3,FTH1,GIMAP7,GJA1,GPNMB,GSN,GZMK,HES1,HLA-DRA,HLA-DRB1,HLA-E,ICAM2,IFI27,IFITM1,IFITM2,IFITM3,IFNG,IL10,IL1B,IL2RB,IL6,INSR,IRF1,IRF9,ISG20,ITGA6,ITGB2,ITGB4,LAMC1,LAP3,LAPTM5,LCP1,LRG1,LRP1,…	116
Cellular Movement,Hematological System Development and Function,Immune Cell Trafficking	Cell movement of leukocytes	2.2e-16		-1.325	ACKR1,ACKR3,ADAM15,AHR,AIF1,ALOX5AP,ANGPT2,ANXA1,ANXA2,APBB1IP,APP,AREG,ARHGAP15,ARRB2,BCL11B,BCL2,BMPR2,C1QTNF1,C3AR1,C5AR1,CAPG,CAV1,CCL14,CCL20,CCL23,CCL3,CCL3L3,CCL4,CCL5,CCN1,CCN2,CD14,CD151,CD2,CD200,CD247,CD28,CD302,CD36,CD37,CD4,CD44,CD48,CD53,CD69,CD86,CD8A,CD93,CDH5,CDKN1A,CFD,CKLF,CLEC14A,COL4A1,CORO1A,CRK,CRTAM,CSF1R,CSF3,CTSB,CTSS,CTSZ,CX3CL1,CXCL16,CXCL8,CXCR4,CYBB,CYTIP,DDIT4,DOCK8…	245
Hematological System Development and Function,Inflammatory Response,Tissue Morphology	Quantity of macrophages	1.3e-05		-1.327	ANGPT2,ANXA1,BCL2,BIRC3,C3AR1,C5AR1,CAV1,CCL3,CD200,CD28,CD36,CDKN1A,CSF1R,CTSS,CX3CL1,CXCR6,CYBB,FABP5,HMOX1,ID2,IFNG,IKZF1,IL10,IL1B,IL1R1,IL2RG,IL33,IL6,INSR,ITGB2,LDLR,LEPR,LGALS3,LITAF,LSP1,MDK,MYC,NFE2L2,NLRP3,OSM,PLAT,PLAU,PRF1,PRMT1,RBPJ,SCARB1,SELENOW,SELP,SERPINE1,SOCS1,SOCS3,SOD3,SPI1,SPP1,STC1,TEK,TGFB1,TGFBR2,TGM2,THBD,TLR2,TNF,TNFAIP3,TNFRSF1A,UACA,VEGFA,ZFP36	67
Cell Death and Survival,Organismal Injury and Abnormalities	Apoptosis of leukocytes	2.68e-06		-1.328	AHR,ANXA1,APP,ATF3,BCL11B,BCL2,BCL2A1,BIRC3,BTG1,C1QA,C3AR1,CAV1,CCL3,CCL4,CCL5,CD14,CD2,CD247,CD28,CD3E,CD4,CD44,CD59,CD69,CDKN1A,CDKN1B,CEBPB,CORO1A,CSF3,CX3CL1,CXCL8,CXCR4,CYBB,DLL1,DOCK8,DUSP4,EFNA1,EGR1,EGR3,ETS2,EZR,FCER1G,FCGR3A/FCGR3B,FGL2,FYN,GIMAP1,GPR34,GSN,GZMA,ICOS,ID3,IFNG,IL10,IL1B,IL1RN,IL2RG,IL33,IL6,IL7R,INSR,IRF1,IRS2,ITGB2,KLF2,KLF4,LAPTM5,LCK,LDLR,LEPR,LGALS1,LGALS3,LRP1,LTB,…	117
Cell Death and Survival,Organismal Injury and Abnormalities	Apoptosis of lymphoma cell lines	0.000114		-1.328	A4GALT,BCL11B,BCL2,BCL2A1,BIRC3,BMX,CD44,CD48,CD59,CDKN1A,CHST11,CXCR4,DOCK8,DUSP1,EBF1,EGR1,EZR,FGF2,GNA13,GPR65,IFNG,IGFBP4,IL6,ITGA4,LAIR1,LAPTM5,LEPR,LGALS3,LSP1,MAPK3,MCL1,MECOM,MXD1,MYC,PDE4B,PMAIP1,PRDM1,PTPN22,PTPRC,REL,RUNX1,SMAD1,SOCS1,SPI1,TGFB1,TGFBR2,TGM2,TNF,TNFAIP3,TNFRSF1A,TNFSF10,UGCG	52
Cellular Development,Cellular Growth and Proliferation,Hematological System Development and Function,Hematopoiesis,Lymphoid Tissue Structure and Development,Tissue Development	Differentiation of myeloid leukocytes	1.25e-06		-1.33	AHR,APP,BCL2,C1QC,CCL23,CCL3,CD4,CD8A,CDA,CDKN1B,CITED2,CRK,CSF1R,CSF3,CYBB,DLL1,EGR1,ETS2,EVI2B,FGF2,HCLS1,HLA-DRB1,ID2,IFI16,IFNG,IKZF1,IL10,IL1R1,IL33,IL6,IL6ST,IL7R,IRF1,IRF9,KLF4,LAIR1,LGALS3,MAFB,MAPK3,MDK,MEF2C,MYC,NRP1,PLSCR1,PPM1D,PRDM1,RAC2,REL,RGS10,RUNX1,RUNX1T1,SELE,SELP,SHC1,SOCS1,SOCS3,SPI1,TCF4,TESC,TGFB1,TIMP1,TLR2,TNF,TNFSF10,TYROBP,UCP2,VEGFA	67
Cell-To-Cell Signaling and Interaction	Binding of leukemia cell lines	2.74e-08		-1.331	AFDN,ANGPT2,ANXA2,APP,CCL20,CCL3,CCL4,CD14,CD28,CD36,CD44,CRK,CX3CL1,CXCR4,CYBB,CYTIP,DOCK8,EGFL7,EGR1,ENG,ERG,FERMT3,FYB1,GMFG,GNA13,ICAM1,IFNG,IL6,ITGA4,ITGA5,ITGA6,ITGB2,LCK,LCP2,PALMD,PHACTR1,PIK3R1,PLAU,PLAUR,PRMT1,PROS1,RHOH,SELE,SELP,SKAP1,SPP1,TCIM,TGM2,TLR2,TNF,TNFSF9,VCAM1,WWTR1,ZBTB16	54
Antimicrobial Response,Inflammatory Response	Antiviral response	7.25e-05		-1.346	APOBEC3G,BCL2,BIRC3,BST2,CCL4,CCL5,CD86,CD8A,CXCR4,DDIT4,DDX21,FCGR1A,HSP90AA1,HYAL2,IFI16,IFI27,IFI44L,IFITM1,IFITM2,IFITM3,IFNG,IL1B,IL33,IL6,IRF1,IRF9,ISG20,LYST,MSR1,NLRP3,OSM,PLSCR1,PMAIP1,PRF1,PTPN22,PTPRC,SELENOK,SOCS1,SOCS3,SPRY1,STING1,STK4,TAGAP,TNF	44
Cellular Development,Connective Tissue Development and Function,Embryonic Development,Organismal Development,Skeletal and Muscular System Development and Function,Tissue Development	Differentiation of osteoclasts	0.000198		-1.348	AHR,AREG,BCL2,C3AR1,C5AR1,CCL3,CCL3L3,CCL5,CEBPB,CRK,CSF1R,DUSP1,EPHB4,FCER1G,GPNMB,GPR183,GSN,HCST,HDAC7,ID1,IFNG,IL10,IL32,IL33,IL6,IL6ST,IRF1,IRF9,KLF10,KLF4,MAFB,MDK,NEDD9,NRP1,PDK4,PIK3R1,PPP3CA,PRDM1,PRXL2A,PTGER4,RAPGEF3,RGS10,SOCS1,SOCS3,TGFB1,TLR2,TNF,TNFSF10,TYROBP,VEGFA	50
Connective Tissue Disorders,Inflammatory Disease,Organismal Injury and Abnormalities,Skeletal and Muscular Disorders	Rheumatic Disease	2.43e-10		-1.35	ACKR3,ACSL1,ACTN1,ADAM15,ADAMTS1,ADAMTS4,ADAMTS9,ADGRE5,ADGRG6,AHR,AIF1,ALOX5AP,ANXA1,AREG,ARHGDIB,ARPC3,ARRB2,ASAP1,BCAR1,BCL2,BMX,C1QA,C3AR1,C5AR1,CALCRL,CALD1,CCL14,CCL20,CCL23,CCL3,CCL3L3,CCL4,CCL4L1/CCL4L2,CCL5,CCN2,CD14,CD163,CD200,CD247,CD28,CD34,CD36,CD3D,CD3E,CD4,CD44,CD59,CD69,CD83,CD86,CDA,CDH5,CDKN1A,CEBPB,CELF2,CFD,COL4A1,COL4A2,CSF1R,CSF3,CSGALNACT1,CTSB,CTSS,CX3CL1,CXCL16,CXCL8,CXC…	261
Cellular Movement,Immune Cell Trafficking	Cell movement of lymphatic system cells	1.01e-11		-1.355	ACKR1,ACKR3,AIF1,ANGPT2,ANXA1,ANXA2,APBB1IP,APP,ARRB2,BCL11B,BCL2,BMPR2,CAV1,CCL14,CCL20,CCL23,CCL3,CCL3L3,CCL4,CCL5,CD151,CD2,CD200,CD247,CD28,CD4,CD44,CD48,CD69,CD86,CD8A,CKLF,COL4A1,CORO1A,CRK,CRTAM,CSF3,CTSS,CX3CL1,CXCL16,CXCL8,CXCR4,CYTIP,DDIT4,DOCK1,DOCK8,ENG,ENPP2,EVL,EZR,FABP5,FERMT3,FLOT1,FYB1,FYN,GNA13,GPR183,HCLS1,HMOX1,HSP90AA1,ICAM1,ICAM2,ICOS,IFITM3,IFNG,IL10,IL1B,IL33,IL6,IL6ST,IL7…	142
Cell-To-Cell Signaling and Interaction,Hematological System Development and Function	T cell response	0.00011		-1.357	AHR,C3AR1,C5AR1,CD28,CD3E,CD4,CD59,CD86,CDKN1B,CLEC7A,CXCL8,DOCK8,FYN,HLA-DRB1,HMOX1,ICAM1,ICOS,IFNG,IL10,IL10RA,IL1B,IL1R1,IL33,IL6,IL7R,LEPR,LGALS1,LTB,MAF,PFKFB3,PIK3R1,PLAUR,POSTN,PTPRC,RCAN1,REL,SH2D1A,SOCS1,SOCS3,TGFB1,TGFBR2,TNF,TNFRSF1A,TNFRSF1B	44
Hematological System Development and Function,Immune Cell Trafficking,Inflammatory Response,Tissue Development	Accumulation of mononuclear leukocytes	7.25e-05		-1.358	AHR,ARRB2,BCL2,CCL3L3,CCL5,CD28,CD86,CXCR4,DLL1,DUSP1,EGR3,ENPP2,ENTPD1,ETS2,ICAM1,ICOS,IFNG,IL10RA,IL2RB,IL2RG,IL33,IL6,IL6ST,ITGB2,KLF2,MAPK3,RASGRP1,RBPJ,RGS16,RUNX3,S1PR1,SELE,SH2D2A,SHC1,STK4,TGFB1,TGFBR2,TNF,TNFRSF1B,TNFSF10,TSC22D3,VCAM1,VEGFA,VEGFC	44
Cell-To-Cell Signaling and Interaction,Hematological System Development and Function	Activation of leukocyte cell lines	1.84e-06		-1.363	ACKR3,APP,C5AR1,CCL4,CLEC7A,IFNG,IL10,LCK,LGALS3,LSP1,SHC1,SOCS2,SPI1,TLR2,TNF	15
Cellular Movement,Immune Cell Trafficking	Migration of lymphatic system cells	8.36e-13		-1.369	ACKR1,ACKR3,AIF1,ANGPT2,ANXA1,ANXA2,APBB1IP,APP,ARRB2,BCL11B,BCL2,BMPR2,CAV1,CCL14,CCL20,CCL23,CCL3,CCL3L3,CCL4,CCL5,CD151,CD2,CD200,CD247,CD28,CD4,CD44,CD48,CD69,CD86,CD8A,COL4A1,CORO1A,CRK,CRTAM,CSF3,CTSS,CX3CL1,CXCL16,CXCL8,CXCR4,CYTIP,DDIT4,DOCK1,DOCK8,ENG,ENPP2,EVL,EZR,FABP5,FERMT3,FLOT1,FYB1,FYN,GNA13,GPR183,HCLS1,HSP90AA1,ICAM1,ICAM2,ICOS,IFITM3,IFNG,IL10,IL1B,IL33,IL6,IL6ST,IL7R,INSR,ITGA…	133
Cardiovascular Disease,Cardiovascular System Development and Function,Cell Morphology,Cellular Function and Maintenance,Organismal Injury and Abnormalities,Tissue Morphology	Permeability of endothelial cells	0.000119		-1.373	C5AR1,CAV1,CD151,CDH5,CXCL8,ENG,IFNG,IL1B,IL33,KDR,MCAM,PECAM1,PLAU,PTPRB,PXN,RAPGEF3,RNASE1,ROBO4,S100A4,S1PR1,SPHK1,TCIM,TEK,TGFBI,TGFBR2,TGM2,TNF,TXNIP,VEGFA	29
Cellular Movement	Cell movement of cancer cells	1.12e-06		-1.373	ADAM15,ADGRE5,BCAR1,CAV1,CCL3,CCL5,CCN2,CD44,COL18A1,CSF1R,CSF3,CTSB,CXCL8,CXCR4,DSG2,DUSP1,EZR,FLT1,GSN,IL6,IRS2,ITGA4,KDR,KLF4,LAMA5,LSP1,MCAM,MEOX2,MET,MGLL,NEDD9,NRP1,PLAU,RAPGEF3,RHOC,SELE,SERPINE1,SNAI1,SOCS1,SPHK1,SPP1,SWAP70,TGFB1,TM4SF1,TNF,VCAM1,VEGFA,ZBTB16	48
Cell Death and Survival	Apoptosis of progenitor cells	3.68e-05		-1.379	ATF3,BCL11B,BCL2,BCL2A1,CCL3,CCL4,CCL5,CD28,CD3E,CD44,CD59,CDKN1A,CSF3,DUSP4,EFNA1,EGR1,EGR3,EPAS1,ETS2,FGF2,FLI1,FYN,GZMA,HES1,ID2,ID3,IFNG,IL10,IL1B,IL6,KLF2,LCK,LGALS1,LTB,MCF2L,MECOM,MYC,NFE2L2,OSM,PFN1,PIK3R1,PNP,PPM1D,PRF1,PTPRC,RUNX1,SHC1,SOX17,SPHK1,SPI1,SPP1,TGFB1,TMOD3,TNF,TNFRSF1A,TNFRSF1B,TNFSF10,TSC22D3,VEGFA,VEGFC	60
Cell-To-Cell Signaling and Interaction,Hematological System Development and Function,Immune Cell Trafficking,Inflammatory Response	Activation of phagocytes	4.26e-07		-1.385	ADGRF5,AHR,ANGPT2,ANXA1,ANXA2,APP,ARRB2,ATF3,C1QA,C5AR1,CCL20,CCL3,CCL4,CCL5,CD14,CD163,CD200,CD36,CD37,CD4,CD44,CD48,CD84,CD86,CD93,CEBPB,CLEC7A,CSF1R,CSF3,CX3CL1,CXCL8,CYBB,FCER1G,FCGR2A,FCGR3A/FCGR3B,FKBP1A,FPR1,GJA1,GZMA,HMOX1,HYAL2,ICAM1,IFNG,IL10,IL1B,IL1R1,IL1RN,IL33,IL6,ITGA5,ITGB2,KLF4,LCP2,LGALS3,LRP1,LTB,MAF,MAPK3,MBP,MEF2C,MET,METRNL,MSR1,MT-CYB,NDRG1,NECTIN2,OSM,PDK4,PFKFB3,PLAT,PLSC…	94
Cell-To-Cell Signaling and Interaction,Inflammatory Response	Immune response of phagocytes	0.000184		-1.386	ANXA1,APP,ATP1A1,BCAR1,C3AR1,CAPG,CCL20,CCL3,CCL4,CD14,CD36,CD44,CD86,CD93,CDKN1A,CEBPB,CSF1R,CSF3,CX3CL1,CXCL8,DOCK8,EGLN3,FCER1G,FCGR1A,FCGR2A,FCGR3A/FCGR3B,FPR1,FYN,GSN,HMOX1,HSP90AA1,ICAM1,ICOS,IFNG,IL10,IL10RA,IL1B,IL1RN,IL33,IL6,IL6ST,ITGA4,ITGB2,LEPR,LGALS3,NFE2L2,OSM,PFKFB3,PLAU,PLAUR,PROS1,PTPRC,PXN,RAB11A,RAPGEF3,RASA4,RGCC,SCARB1,SCARF1,SERPINB9,SERPINE1,SPHK1,SPI1,SWAP70,TAP1,TGFB1,TG…	72
Organismal Injury and Abnormalities	Pulmonary fibrosis or aplastic anemia	5.09e-08		-1.388	AKAP12,ANXA1,BTNL9,C3AR1,C5AR1,CAV1,CCN2,CCNL1,CD36,CD44,CD52,CDKN1A,CNN3,COL14A1,COL15A1,COL4A1,COL4A2,CRTAC1,CSF1R,EDNRB,EFNB2,EGR1,ENTPD1,EPAS1,F2RL3,FAM107A,FCGR1A,FCGR2A,FCGR3A/FCGR3B,FKBP1A,FLT1,FOLR2,GBP4,GJA1,GPR65,HIF3A,HLA-DRA,HSPA12B,ICAM1,ID1,IFNG,IKZF1,IL10,IL1B,IL1R1,IL1RN,IL2RG,IL32,IL6,ISLR,ITGA5,KDR,KLF4,LCK,LGALS3,LRP1,MAP1LC3B,MDK,MSR1,NNMT,PALM2AKAP2,PDE2A,PDE7A,PFKFB3,PLAT,PL…	93
Inflammatory Disease,Organismal Injury and Abnormalities,Respiratory Disease	Fibrosis of lung	1.57e-07		-1.388	AKAP12,BTNL9,C3AR1,C5AR1,CAV1,CCN2,CCNL1,CD36,CD44,CDKN1A,CNN3,COL14A1,COL15A1,COL4A1,COL4A2,CRTAC1,CSF1R,EDNRB,EFNB2,EGR1,ENTPD1,EPAS1,F2RL3,FAM107A,FLT1,FOLR2,GBP4,GJA1,GPR65,HIF3A,HLA-DRA,HSPA12B,ICAM1,ID1,IFNG,IL10,IL1B,IL1R1,IL1RN,IL2RG,IL32,IL6,ISLR,ITGA5,KDR,KLF4,LCK,LGALS3,LRP1,MAP1LC3B,MDK,MSR1,NNMT,PALM2AKAP2,PDE2A,PDE7A,PFKFB3,PLAT,PLAU,POSTN,RGS16,S100A4,SELE,SELP,SERPINE1,SLCO4A1,SPH…	81
Metabolic Disease,Organismal Injury and Abnormalities	Glucose metabolism disorder	5.67e-18		-1.389	A2M,ACACB,ACKR1,ACSL1,ADAMTS1,ADAMTS4,ADAMTS9,AEBP1,AIF1,AKR1C3,ALOX5AP,ANGPT2,ANKRD44,ANXA1,ANXA2,APOLD1,APP,AQP1,ARHGAP15,ARHGAP9,ARHGEF15,ATF3,ATP11A,ATP1A1,BAG3,BCL2,BST2,BTG1,C1orf162,C1QA,C1QC,C3AR1,C7,CADM3-AS1,CAPG,CAV1,CAVIN1,CAVIN2,CCDC68,CCL20,CCL3,CCL3L3,CCL4,CCL5,CCN1,CCN2,CCND2,CD2,CD200,CD247,CD28,CD34,CD36,CD3D,CD3E,CD3G,CD4,CD44,CD48,CD52,CD53,CD7,CD83,CD84,CD86,CD8A,CD93,CD96,CD…	349
Cell-To-Cell Signaling and Interaction,Nervous System Development and Function	Activation of astrocytes	6.24e-05		-1.389	ANGPT2,APP,C1QA,C5AR1,CCL5,CD36,CEBPB,CSF1R,CSF3,CXCL8,IFNG,IL1B,IL1R1,IL1RN,IL6,LDLR,PDK4,RNF149,SERPINE1,STING1,TLR2,TNF,ZEB2	23
Cell Death and Survival,Organismal Injury and Abnormalities	Apoptosis of hematopoietic progenitor cells	0.00011		-1.403	ATF3,BCL11B,BCL2,BCL2A1,CCL3,CCL4,CCL5,CD28,CD3E,CD44,CD59,CDKN1A,CSF3,DUSP4,EFNA1,EGR1,EGR3,EPAS1,ETS2,FLI1,FYN,GZMA,ID3,IFNG,IL10,IL1B,IL6,KLF2,LCK,LGALS1,LTB,MCF2L,MECOM,MYC,NFE2L2,OSM,PFN1,PNP,PPM1D,PRF1,PTPRC,RUNX1,SHC1,SOX17,SPHK1,SPI1,SPP1,TGFB1,TMOD3,TNF,TNFRSF1A,TNFRSF1B,TNFSF10,TSC22D3,VEGFA,VEGFC	56
Cell-To-Cell Signaling and Interaction,Hematological System Development and Function,Immune Cell Trafficking	Adhesion of mononuclear leukocytes	8.29e-08		-1.406	ANGPT2,ANXA1,APBB1IP,CCL20,CCL3,CCL4,CCL5,CD151,CD2,CD28,CD34,CD44,CD48,CX3CL1,CXCL8,CXCR4,EZR,FERMT3,FLOT1,FYB1,HSP90AA1,ICAM1,ICAM2,ICOS,IFNG,IL10,IL1B,IL6,IL6ST,IL7R,ITGA4,ITGA5,ITGB2,LCP1,LCP2,LGALS3,MCAM,NEDD9,OSM,PECAM1,PLAU,PLAUR,RAC2,RASGRP1,RASSF5,RGS1,SELE,SELP,SH2D1A,SKAP1,SPP1,SWAP70,TGFB1,TGFBR2,TNF,VCAM1,VWF	57
Cardiovascular Disease,Organismal Injury and Abnormalities	Abnormal morphology of cardiovascular system	2.26e-07		-1.407	ACACB,ACKR3,ACSL1,ADAM15,ADAMTS9,ADGRA2,ADGRG1,ADGRL2,AFDN,AHR,AKAP12,ANGPT2,APLNR,ARHGAP31,ARRB2,ATF3,BAG3,BCAM,BCAR1,BCL2,BIRC3,BMPR2,BMX,CALCRL,CAPNS1,CAV1,CCN2,CCND2,CD151,CD36,CD44,CD69,CDH5,CDKN1A,CDKN1B,CITED2,COL15A1,COL18A1,COX7A1,CREM,CRK,CSF3,CTSB,CTSD,CXCR4,CYBB,DOCK1,DSG2,DUSP1,ECE1,EDNRB,EFNA1,EFNB2,EGLN3,EHD4,ELK3,ELN,ENG,ENPP2,EPAS1,ERG,FGF2,FKBP1A,FLT1,GJA1,GNA13,GSN,HDAC7,HIF3A,…	180
Cellular Growth and Proliferation,Hematological System Development and Function	Inhibition of leukocytes	1.82e-05		-1.407	AHR,ANXA1,AREG,CD86,CLEC2D,ENTPD1,GSN,HLA-E,IFNG,IL10,IL32,IL6,ITGA4,ITGA5,ITGB2,KLF10,KLRB1,LAIR1,LCP2,LEPR,NLRP3,PTGER4,RAPGEF3,RASGRP1,SELE,TGFB1,TNF,TNFRSF1B,TNFSF10	29
Cell Death and Survival,Organismal Injury and Abnormalities	Apoptosis of hematopoietic cells	0.000126		-1.417	ATF3,BCL11B,BCL2,BCL2A1,CCL3,CCL3L3,CCL4,CCL5,CD28,CD3E,CD44,CD59,CDKN1A,CSF3,DUSP4,EFNA1,EGR1,EGR3,EPAS1,ETS2,FLI1,FYN,GZMA,ID3,IFNG,IL10,IL1B,IL6,KLF2,LCK,LGALS1,LTB,MCF2L,MECOM,MXD1,MYC,NFE2L2,OSM,PFN1,PNP,PPM1D,PRF1,PTPRC,RUNX1,SHC1,SOX17,SPHK1,SPI1,SPP1,TGFB1,TMOD3,TNF,TNFRSF1A,TNFRSF1B,TNFSF10,TSC22D3,VEGFA,VEGFC	58
Cell Death and Survival	Apoptosis of liver	7.88e-05		-1.42	AHR,APP,ARRB2,BCL2,BIRC3,CAV1,CCL4,CDKN1A,CEBPB,CTSB,DUSP1,GSN,IFNG,IL10,IL1B,IL6,IL6ST,IQGAP2,IRF1,LDLR,MCL1,MEIS2,MET,MYC,NFE2L1,OSM,PTPRC,REL,SERPINH1,SHC1,SOCS1,SOCS3,SPTBN1,STK4,TGFB1,TIMP1,TIMP3,TNF,TNFRSF1A,TNFRSF1B,TNFSF10,VEGFC,YES1	43
Cell Death and Survival,Gastrointestinal Disease,Hepatic System Disease,Organismal Injury and Abnormalities	Necrosis of liver	2.07e-06		-1.428	AHR,AKAP12,ARRB2,ATF3,BCL2,BIRC3,CAV1,CCL4,CD14,CDKN1A,CDKN1B,CEBPB,CTSB,DUSP1,DUSP4,FGL2,FKBP1A,GSN,HMOX1,IFNG,IL10,IL1B,IL1RN,IL33,IL6,IL6ST,IQGAP2,IRF1,ITGB2,LDLR,LGALS3,LRP1,MAPK3,MCL1,MEIS2,MET,MYC,NFE2L1,NFE2L2,OSM,PIK3R1,PROS1,PTPRC,REL,SELE,SELP,SERPINE1,SERPINH1,SH3BP5,SHC1,SOCS1,SOCS3,SPHK1,SPTBN1,STK4,TGFB1,TIMP1,TIMP3,TLR2,TNF,TNFRSF1A,TNFRSF1B,TNFSF10,TYROBP,UGCG,YES1	66
Cell Signaling,Molecular Transport,Vitamin and Mineral Metabolism	Mobilization of Ca2+	6.14e-07		-1.432	A2M,ACKR3,ANXA1,APP,ARRB2,BMX,C3AR1,C5AR1,CALCRL,CCL20,CCL23,CCL3,CCL3L3,CCL4,CCL5,CD2,CD28,CD3E,CD4,CD44,CD48,CD84,CX3CL1,CXCL16,CXCL8,CXCR4,CXCR6,F2RL3,FCER1G,FCGR1A,FCGR2A,FCGR3A/FCGR3B,FLOT1,FPR1,FYN,GJA1,GNA13,IFNG,IL10,IL33,ITGB2,LAIR1,LAMC1,LCK,LCP2,LGALS1,LGALS3,LGMN,LRP1,MBP,PAG1,PECAM1,PIK3R1,PLAUR,PLCB1,PLN,PLSCR1,PTPN22,PTPRC,RAC2,RAPGEF3,SCARB1,SH2D2A,SH3BP5,SLA,SNTB2,SPHK1,TGFB1,THB…	75
Cell Death and Survival,Connective Tissue Disorders,Hematological Disease,Organismal Injury and Abnormalities	Hemolysis	0.000105		-1.434	ANXA1,C3AR1,CD28,CD52,CD59,CD69,CFI,EVI2A,F8,FCER1G,FCGR1A,FCGR2A,FCGR3A/FCGR3B,FKBP1A,GIMAP6,GZMM,HMOX1,IFITM3,IL2RB,IL7R,NFE2L2,NR4A2,PPP3CA,PRDM1,PRF1,RUNX3,SLC29A1,TENT5C,THBD,TNFAIP3,TNFSF10,ZFP36L2	32
Cell-To-Cell Signaling and Interaction,Cellular Growth and Proliferation	Stimulation of blood cells	1.07e-05		-1.436	APP,C5AR1,CAV1,CCL20,CCL5,CCN1,CD2,CD28,CD320,CD3E,CD4,CD52,CD69,CD83,CD86,CSF3,CXCL8,CXCR4,EFNB2,FGF2,FYN,HMOX1,ICOS,IFNG,IL10,IL1B,IL1R1,IL1RN,IL33,IL6,LCK,LGALS1,LGALS3,MBP,PTPRC,S100A4,TGFB1,TGFBR2,TLR2,TNF,TNFAIP3,TNFRSF1B,TNFSF10,TNFSF9,YES1	45
Hematological System Development and Function,Inflammatory Response,Tissue Morphology	Quantity of dendritic cells	2.66e-08		-1.439	AHR,ARRB2,BCL2,BCL2A1,C5AR1,CCL20,CD200,CD302,CD83,CD86,CEBPB,CSF1R,CSF3,DOCK8,FCER1G,GPR183,ID2,IFNG,IKZF1,IL10,IL1B,IL1RN,IL2RG,IL33,IL7R,IRF1,ITGB2,LAIR1,LDLR,LGALS1,LGALS3,LTB,MCL1,MDK,MYC,PRDM1,SOCS1,SPI1,SPP1,STK4,TEK,TGFB1,TLR2,TNF,TYROBP,UACA,VEGFA,ZEB2	48
Cellular Movement,Immune Cell Trafficking	Migration of lymphoid cells	3.66e-13		-1.454	ACKR1,ACKR3,AIF1,ANGPT2,ANXA1,ANXA2,APBB1IP,APP,ARRB2,BCL11B,BCL2,BMPR2,CAV1,CCL14,CCL20,CCL23,CCL3,CCL3L3,CCL4,CCL5,CD151,CD2,CD200,CD247,CD28,CD4,CD44,CD48,CD69,CD86,CD8A,COL4A1,CORO1A,CRK,CRTAM,CSF3,CTSS,CX3CL1,CXCL16,CXCL8,CXCR4,CYTIP,DDIT4,DOCK1,DOCK8,ENG,ENPP2,EVL,EZR,FABP5,FERMT3,FLOT1,FYB1,FYN,GNA13,GPR183,HCLS1,HSP90AA1,ICAM1,ICAM2,ICOS,IFITM3,IFNG,IL10,IL1B,IL33,IL6,IL6ST,IL7R,INSR,ITGA…	132
Tissue Development	Growth of epithelial tissue	4.23e-12		-1.468	ADAM15,ADAMTS1,AHR,ANGPT2,APP,AREG,ATF3,BCAR1,BCL11B,BCL2,BCL2A1,BMPR2,BMX,C5AR1,CALCRL,CAV1,CAV2,CAVIN2,CCL5,CCN1,CCND2,CD34,CD36,CD44,CDC37,CDKN1A,CDKN1B,CEBPB,CITED2,COL18A1,COL4A2,CTNNA1,CTSB,CXCL8,CXCR4,CYBA,CYBB,CYGB,DAAM1,DLC1,DOK2,DSG2,EDNRB,EFNA1,EFNB2,EGFL7,EGR1,EGR3,ENG,EPAS1,EPHB4,EVL,EZR,FABP4,FGF2,FLI1,FLT1,FYN,GJA1,HES1,HLX,HMOX1,HSPG2,ID1,ID2,IFNG,IGFBP4,IL10,IL10RA,IL1B,IL1RN,IL3…	173
Cell-To-Cell Signaling and Interaction,Cellular Growth and Proliferation	Stimulation of cells	6.67e-06		-1.469	ANGPT2,APP,BCL2,BTNL9,C5AR1,CALCRL,CAV1,CCL20,CCL5,CCN1,CCND2,CD2,CD28,CD320,CD3E,CD4,CD52,CD69,CD83,CD86,CD8A,CSF3,CXCL8,CXCR4,EFNB2,FGF2,FYN,HMOX1,ICOS,IFNG,IL10,IL1B,IL1R1,IL1RN,IL2RB,IL33,IL6,KLF4,LCK,LGALS1,LGALS3,MAPK3,MBP,MYC,NRN1,OSM,PLAU,PTPRC,S100A4,SPP1,SPRY1,SPTBN1,TGFB1,TGFBR2,TLR2,TNF,TNFAIP3,TNFRSF1B,TNFSF10,TNFSF9,VEGFA,YES1	62
Cellular Movement,Hematological System Development and Function,Immune Cell Trafficking	Cell movement of antigen presenting cells	1.98e-11		-1.47	ACKR1,ANGPT2,ANXA1,APP,AREG,ARRB2,BMPR2,C1QTNF1,C3AR1,C5AR1,CAV1,CCL20,CCL3,CCL3L3,CCL4,CCL5,CCN1,CCN2,CD14,CD302,CD44,CD86,CDKN1A,CFD,CKLF,CLEC14A,CSF1R,CTSZ,CX3CL1,CXCL8,CXCR4,CYBB,DDIT4,DOCK8,EDNRB,EGLN3,ELN,ENG,EPAS1,EPS8,FLT1,FPR1,GJA1,GNA13,GPR183,GSN,HCLS1,HMOX1,ICAM1,ICAM2,IFNG,IL10,IL10RA,IL1B,IL1RN,IL32,IL33,IL6,IL6ST,ITGA5,ITGB2,KDM6B,KDR,KLF6,LDLR,LGALS1,LGALS3,LITAF,LRP1,LSP1,LTB,MAP…	123
Cardiovascular Disease,Organismal Injury and Abnormalities	Infarction	1.01e-07		-1.49	ANXA1,APP,ATP1A1,BCL2,C1QA,C1QTNF1,C1QTNF9,CAPNS1,CAV1,CCL3L3,CD14,CD163,CD36,CD44,COL4A1,COL4A2,CSF1R,CSF3,CX3CL1,CXCL16,CXCL8,CXCR4,CYBA,CYBB,EGR1,ENTPD1,F13A1,FCER1G,FCGR1A,FCGR2A,FCGR3A/FCGR3B,FGF2,FLT1,GSN,HMOX1,IL10,IL1B,IL1R1,IL1RN,IL6,IL6ST,INSR,IRF1,ITGB2,LCK,LDLR,LIMS2,LRP1,MAOA,MDK,MEF2C,NLRP3,NNMT,NPR1,NRP1,OLFM1,OLR1,OSM,OSMR,PDCD4,PDE4B,PDE7A,PECAM1,PHACTR1,PLAT,POSTN,PPIF,PPP3CA,PR…	90
Cardiovascular Disease,Organismal Injury and Abnormalities	Volume of infarct	3.33e-05		-1.49	APP,C1QA,CAV1,CSF3,IL1B,IL1RN,IL6,IRF1,OLR1,OSMR,PLAT,PPIF,PRF1,RCAN1,SH3BP5,SHROOM4,VEGFA,VWF	18
Connective Tissue Development and Function,Tissue Morphology	Quantity of connective tissue	9.71e-09		-1.491	ACACB,ADAMTS1,AEBP1,AHNAK,AHR,ANGPT2,APP,AQP1,ATF3,BAG3,BCL2,BCL6B,C3AR1,C5AR1,CAPNS1,CAV1,CCN2,CCND2,CD14,CD36,CD44,CD59,CD83,CDKN1A,CDKN1B,CEBPB,CFD,CSF1R,CSF3,CXCL8,DNAJB4,DOCK8,DUSP1,EBF1,EGR1,EPAS1,F13A1,FABP5,FGF2,FLI1,GPNMB,HCST,HMOX1,HSPG2,HYAL2,ID1,ID2,IFNG,IGFBP2,IL10,IL1R1,IL1RN,IL33,IL6,IL6ST,INSR,IRS2,JAM2,KLF10,KLF2,KLF4,LAMA4,LDLR,LEPR,LGALS3,LGMN,LRP5,MAF,MCL1,MEOX2,MSR1,MYC,NFE2L…	120
Tissue Development	Accumulation of cells	3.78e-11		-1.491	ACKR3,ADGRE5,AHR,ANGPT2,ANXA1,ARRB2,BCL2,BCL2A1,C5AR1,CAV1,CCL3,CCL3L3,CCL5,CCN1,CD200,CD28,CD44,CD86,CDKN1A,COL18A1,CSF3,CX3CL1,CXCL16,CXCL8,CXCR4,CYBB,DLL1,DOCK1,DOCK8,DUSP1,EGR1,EGR3,ENG,ENPP2,ENTPD1,ETS2,F2RL3,FCGR2A,FCGR3A/FCGR3B,FGF2,FLT1,HMOX1,ICAM1,ICOS,IFI16,IFNG,IL10,IL10RA,IL1B,IL1R1,IL1RN,IL2RB,IL2RG,IL33,IL6,IL6ST,IRF1,ITGA4,ITGA5,ITGA6,ITGB2,KDR,KLF2,KLF4,LAMA5,LDLR,LRP5,MAPK3,MDK,M…	111
Hematological System Development and Function,Hematopoiesis	Development of hematopoietic system	1.38e-05		-1.494	ACKR3,BCL11B,BCL2,CCL23,CCL3,CCL3L3,CCL4,CD3D,CD3E,CD3G,CD4,CD44,CD83,CDA,CDKN1A,CDKN1B,CORO1A,CSF1R,CSF3,CXCR4,DLL1,DOK2,EBF1,EGR1,EGR3,ERG,FGF2,FLI1,FYN,HDAC7,HES1,ICOS,ID3,IFNG,IKZF1,IL10,IL1B,IL1RN,IL2RB,IL2RG,IL33,IL6,IL6ST,IL7R,IRF1,KLF4,LAIR1,LCK,LCP2,LGMN,LRP1,LRP5,LTB,MAF,MCL1,MECOM,MEF2C,MYL9,NOTCH4,OSM,PECAM1,PIK3R1,PLSCR1,PRDM1,PRMT1,PTPN22,PTPRC,RASGRP1,RBM38,REL,RUNX1,RUNX3,SELE,SEL…	94
Cellular Movement	Migration of progenitor cells	1.91e-07		-1.5	ADGRG1,ANGPT2,BCL11B,CCL20,CCL3L3,CCL4,CCL5,CCN1,CD28,CD69,CXCL8,CXCR4,DOCK4,DOCK8,FGF2,GJA1,GSN,HCLS1,ICAM1,IFNG,ITGA4,ITGA5,ITGA6,ITGB2,KLF2,MET,PLEKHO1,PTPRC,RUNX1,S1PR1,STK4,TNF	32
Cardiovascular System Development and Function,Tissue Morphology	Permeability of vascular system	8.84e-10		-1.502	ANGPT2,ANXA1,APP,AQP1,C5AR1,CAV1,CCL3,CCL4,CD151,CDH5,COL18A1,CSF1R,CXCL8,CYBB,EMCN,ENG,EPS8,ESAM,FGF2,FLT1,GSN,ICAM1,ID1,IFNG,IL10,IL1B,IL33,ITGB2,KDR,LDLR,LRP1,LSP1,MCAM,MMRN2,MYOF,NLRP3,NPR1,PECAM1,PIK3R1,PLAT,PLAU,PLEC,PLVAP,PROS1,PTPRB,PXN,RAMP2,RAPGEF3,RNASE1,ROBO4,S100A4,S1PR1,SELP,SERPINE1,SH2D2A,SPHK1,TCIM,TEK,TGFBI,TGFBR2,TGM2,TIMP1,TNF,TNFRSF1A,TNFRSF1B,TXNIP,UCP2,VEGFA,VEGFC,VWF,YES1	71
Cardiovascular Disease,Cardiovascular System Development and Function,Organismal Injury and Abnormalities,Tissue Morphology	Permeability of endothelial tissue	0.000197		-1.507	C5AR1,CAV1,CCL3,CD151,CDH5,CXCL8,ENG,IFNG,IL1B,IL33,KDR,MCAM,PECAM1,PLAU,PTPRB,PXN,RAPGEF3,RNASE1,ROBO4,S100A4,S1PR1,SPHK1,TCIM,TEK,TGFBI,TGFBR2,TGM2,TNF,TXNIP,VEGFA	30
Cell-To-Cell Signaling and Interaction,Inflammatory Response	Immune response of T lymphocytes	0.0001		-1.509	APP,C3AR1,C5AR1,CCL3,CD28,CD59,CD69,CD86,CDKN1B,CXCL8,DOCK8,HMOX1,ICAM1,ICOS,IFNG,IL10,IL10RA,IL1B,IL33,IL6,IL7R,LCP2,LEPR,LGALS1,MSR1,PFKFB3,PLAUR,PNP,POSTN,PTPRC,REL,SH2D1A,SOCS1,SOCS3,TGFB1,TGFBR2,TNF,TNFRSF1A,TNFRSF1B,UCP2	40
Cellular Movement,Hematological System Development and Function,Immune Cell Trafficking,Inflammatory Response	Migration of dendritic cells	5.81e-05		-1.51	ARRB2,CCL20,CCL3,CCL3L3,CCL4,CCL5,CD302,CD44,CD86,CTSZ,CXCR4,DOCK8,EPS8,HCLS1,ICAM1,ICAM2,IFNG,IL10,IL10RA,IL1B,ITGA5,LGALS1,RUNX3,S1PR1,SELE,SPI1,SPP1,STK4,SWAP70,TIMP1,TNF,TNFSF9,VCAM1	33
Cellular Movement,Hematological System Development and Function,Immune Cell Trafficking	Cell movement of lymphocytes	8.32e-12		-1.519	ACKR1,ACKR3,AIF1,ANGPT2,ANXA1,ANXA2,APBB1IP,APP,ARRB2,BCL11B,BCL2,BMPR2,CAV1,CCL14,CCL20,CCL23,CCL3,CCL3L3,CCL4,CCL5,CD151,CD2,CD200,CD247,CD28,CD4,CD44,CD48,CD69,CD86,CD8A,CKLF,COL4A1,CORO1A,CRK,CRTAM,CSF3,CTSS,CX3CL1,CXCL16,CXCL8,CXCR4,CYTIP,DDIT4,DOCK8,ENG,ENPP2,EVL,EZR,FABP5,FERMT3,FLOT1,FYB1,FYN,GNA13,GPR183,HCLS1,HMOX1,HSP90AA1,ICAM1,ICAM2,ICOS,IFITM3,IFNG,IL10,IL1B,IL33,IL6,IL6ST,IL7R,INSR…	140
Hematological System Development and Function,Immune Cell Trafficking,Inflammatory Response,Tissue Development	Accumulation of leukocytes	3.1e-11		-1.523	ACKR3,ADGRE5,AHR,ANGPT2,ANXA1,ARRB2,BCL2,BCL2A1,C5AR1,CAV1,CCL3,CCL3L3,CCL5,CD200,CD28,CD44,CD86,COL18A1,CSF3,CX3CL1,CXCL8,CXCR4,CYBB,DLL1,DOCK1,DOCK8,DUSP1,EGR1,EGR3,ENPP2,ENTPD1,ETS2,FCGR2A,FCGR3A/FCGR3B,FGF2,HMOX1,ICAM1,ICOS,IFNG,IL10,IL10RA,IL1B,IL1R1,IL1RN,IL2RB,IL2RG,IL33,IL6,IL6ST,IRF1,ITGA4,ITGA5,ITGA6,ITGB2,KLF2,KLF4,LAMA5,LDLR,MAPK3,OSM,OSMR,PFN1,PLAT,PLAU,POSTN,RASGRP1,RBPJ,RGS16,ROBO4…	94
Cellular Growth and Proliferation,Hematological System Development and Function	Inhibition of lymphocytes	6.52e-05		-1.524	AHR,AREG,CD86,CLEC2D,ENTPD1,GSN,HLA-E,IFNG,IL10,IL32,IL6,KLF10,KLRB1,LAIR1,LCP2,LEPR,NLRP3,PTGER4,RASGRP1,SELE,TGFB1,TNF,TNFRSF1B,TNFSF10	24
Cellular Movement,Hematological System Development and Function,Immune Cell Trafficking	Lymphocyte migration	6.37e-13		-1.525	ACKR1,ACKR3,AIF1,ANGPT2,ANXA1,ANXA2,APBB1IP,APP,ARRB2,BCL11B,BCL2,BMPR2,CAV1,CCL14,CCL20,CCL23,CCL3,CCL3L3,CCL4,CCL5,CD151,CD2,CD200,CD247,CD28,CD4,CD44,CD48,CD69,CD86,CD8A,COL4A1,CORO1A,CRK,CRTAM,CSF3,CTSS,CX3CL1,CXCL16,CXCL8,CXCR4,CYTIP,DDIT4,DOCK8,ENG,ENPP2,EVL,EZR,FABP5,FERMT3,FLOT1,FYB1,FYN,GNA13,GPR183,HCLS1,HSP90AA1,ICAM1,ICAM2,ICOS,IFITM3,IFNG,IL10,IL1B,IL33,IL6,IL6ST,IL7R,INSR,ITGA4,ITGA…	131
Antimicrobial Response	Inhibition of virus	0.000162		-1.53	A2M,APOBEC3G,BST2,CAV1,CCL3,CCL4,CCL5,GZMA,ICAM1,IFNG,LYZ,TNF	12
Cell-To-Cell Signaling and Interaction,Hematological System Development and Function,Immune Cell Trafficking,Inflammatory Response	Activation of macrophages	5.29e-06		-1.531	ADGRF5,AHR,ANGPT2,ANXA2,APP,ATF3,C1QA,C5AR1,CCL3,CCL4,CCL5,CD14,CD200,CD36,CD4,CD44,CD84,CEBPB,CSF1R,CSF3,CX3CL1,CXCL8,CYBB,FCER1G,FCGR3A/FCGR3B,GJA1,HMOX1,ICAM1,IFNG,IL10,IL1B,IL1R1,IL1RN,IL33,IL6,ITGA5,ITGB2,KLF4,LGALS3,LRP1,MAF,MBP,MEF2C,METRNL,MSR1,PDK4,PFKFB3,PLAT,PRF1,PROS1,RAPGEF3,SELE,SOCS1,STING1,TGFB1,TGFBR2,TGM2,TLR2,TNF,TYROBP	60
Hematological System Development and Function,Immune Cell Trafficking,Inflammatory Response,Tissue Development	Accumulation of granulocytes	0.000135		-1.537	ADGRE5,AHR,ANXA1,BCL2A1,C5AR1,CAV1,CCL3,CCL5,CD44,CSF3,CXCL8,EGR1,FCGR2A,FCGR3A/FCGR3B,IFNG,IL10,IL1B,IL1R1,IL1RN,IL33,IL6,ITGA4,ITGA5,ITGA6,ITGB2,LAMA5,MAPK3,OSM,POSTN,SELP,SPP1,THBD,TNF,TNFRSF1A,TNFSF10,VCAM1	36
Cellular Development,Cellular Growth and Proliferation,Hematological System Development and Function,Hematopoiesis,Lymphoid Tissue Structure and Development,Tissue Development	Monocytopoiesis	0.000217		-1.544	APP,BCL2,CCL23,CD4,CDA,CSF1R,DLL1,ETS2,HLA-DRB1,IFI16,IFNG,IL10,IL1R1,IL6,IL7R,KLF4,LAIR1,MEF2C,MYC,REL,RUNX1,SOCS1,SPI1,TGFB1,TLR2,TNF,TNFSF10,VEGFA	28
Connective Tissue Disorders,Inflammatory Disease,Inflammatory Response,Organismal Injury and Abnormalities,Skeletal and Muscular Disorders	Inflammation of joint	1.28e-08		-1.544	ACKR3,ACSL1,ADAM15,ADAMTS1,ADAMTS4,ADAMTS9,ADGRE5,ADGRG6,AHR,AIF1,ALOX5AP,ANXA1,AREG,ARHGDIB,ASAP1,BMX,C1QA,C3AR1,C5AR1,CALCRL,CALD1,CCL14,CCL20,CCL23,CCL3,CCL3L3,CCL4,CCL4L1/CCL4L2,CCL5,CD163,CD200,CD247,CD28,CD36,CD3D,CD3E,CD4,CD44,CD59,CD69,CD83,CD86,CDA,CDKN1A,CEBPB,CELF2,CFD,COL4A2,CSF1R,CSF3,CSGALNACT1,CTSB,CTSS,CX3CL1,CXCL16,CXCL8,CXCR4,CXCR6,CYYR1,DUSP1,DUSP2,EHD4,ENPP2,EPAS1,F13A1,FABP4,…	223
Cardiovascular Disease,Organismal Injury and Abnormalities	Peripheral vascular disease	3.35e-09		-1.545	ADGRE5,ANGPT2,ANXA2,APP,ARHGDIB,ARID5A,ARL4C,ARRB2,ATF3,ATP1A1,BAG3,BMPR2,C3AR1,C5AR1,CALCRL,CAPG,CAV1,CCL5,CCNH,CD14,CD163,CD36,CD53,CD83,COL4A1,COL4A2,CTSB,CTSS,CX3CL1,CXCL16,CXCR4,CYBB,CYRIB,CYTIP,DNAJB1,DNAJB4,DOCK8,ELN,ENG,ENTPD1,EPHB4,ETS2,EVI2A,EVI2B,F13A1,F8,FCGR1A,FCGR2A,FCGR3A/FCGR3B,FERMT2,FLT1,FPR1,FRY,FTH1,FYB1,GJA1,GSN,HCLS1,HLA-DRB1,HMOX1,IFNG,IL10,IL1B,IL1R1,IL6,INSR,ITGA4,ITGB2,K…	136
Cellular Development,Cellular Growth and Proliferation,Hematological System Development and Function,Hematopoiesis,Lymphoid Tissue Structure and Development,Tissue Development	Myelopoiesis of leukocytes	5.41e-07		-1.546	APP,BCL2,C1QC,CCL23,CCL3,CD4,CD8A,CDA,CDKN1B,CITED2,CSF1R,CSF3,DLL1,EGR1,ETS2,EVI2B,FGF2,HCLS1,HLA-DRB1,IFI16,IFNG,IKZF1,IL10,IL1R1,IL33,IL6,IL6ST,IL7R,KLF4,LAIR1,MAFB,MAPK3,MEF2C,MYC,PLSCR1,PPM1D,RAC2,REL,RUNX1,RUNX1T1,SELE,SELP,SHC1,SOCS1,SPI1,TCF4,TESC,TGFB1,TLR2,TNF,TNFSF10,VEGFA	52
Cancer,Organismal Injury and Abnormalities	Extraadrenal retroperitoneal tumor	2.6e-05		-1.594	A2M,ACACB,ACAP1,ACKR1,ACKR3,ADAMTS1,ADAMTS9,ADGRA2,ADGRF5,ADGRL2,ADGRL4,AFDN,AHNAK,AHR,AIF1,AKNA,AKR1C1/AKR1C2,ANGPT2,ANKRD29,ANXA1,ANXA2,APLNR,APOL1,APP,AREG,ARHGAP4,ARL4C,ARRB2,ASAP1,ATF3,ATP11A,ATP11C,ATP8B1,BACE2,BASP1,BCAR1,BCAS2,BCL2,BIN2,BLVRB,BMPR2,C1QTNF1,C5AR1,C7,CALCOCO2,CALCRL,CALD1,CAMSAP2,CARD10,CASKIN2,CAV1,CAVIN1,CCDC50,CCL20,CCL3L3,CCL4,CCL4L1/CCL4L2,CCL5,CCN1,CCN2,CCND2,CCNL1,CD…	415
Cell-To-Cell Signaling and Interaction	Activation of cells	7.7e-13		-1.596	ACKR3,ADGRF5,AHNAK,AHR,ANGPT2,ANXA1,ANXA2,APP,AREG,ARRB2,ATF3,BCL11B,BCL2,BCL2A1,C1QA,C1QTNF1,C3AR1,C5AR1,CCL20,CCL23,CCL3,CCL3L3,CCL4,CCL5,CCN1,CCN2,CD14,CD163,CD2,CD200,CD247,CD28,CD36,CD37,CD3E,CD3G,CD4,CD44,CD48,CD59,CD69,CD7,CD83,CD84,CD86,CD8A,CD8B,CD93,CDKN1A,CDKN1B,CEBPB,CHST11,CLEC2D,CLEC7A,CORO1A,CRTAM,CSF1R,CSF3,CTSH,CTSS,CX3CL1,CXCL8,CXCR4,CYBB,CYRIB,DDIT4,DLL1,DUSP1,EBF1,EDNRB,EFNB2,…	245
Cell-To-Cell Signaling and Interaction	Adhesion of lymphatic system cells	3.35e-07		-1.603	ANXA1,ANXA2,APBB1IP,CCL20,CCL3,CCL4,CD151,CD2,CD28,CD44,CD48,CX3CL1,CXCR4,EZR,FERMT3,FLOT1,FYB1,HSP90AA1,ICAM1,ICAM2,ICOS,IFNG,IL1B,IL6,IL6ST,IL7R,ITGA4,ITGA5,ITGB2,LCP2,MCAM,MET,NEDD9,OSM,PECAM1,PLAU,RAC2,RASGRP1,RASSF5,RGS1,SELE,SELP,SH2D1A,SKAP1,SPP1,SWAP70,TGFB1,TNF,VCAM1,VEGFA	50
Hematological System Development and Function,Lymphoid Tissue Structure and Development,Tissue Morphology	Quantity of lymphocytes	4.56e-07		-1.604	ACKR3,AHR,ANGPT2,ANXA1,APBB1IP,APP,ARHGDIB,ARID5A,ATP11C,BAG3,BCL11B,BCL2,BCL2A1,BCL6B,BIRC3,C3AR1,C5AR1,CALCRL,CAV1,CCL4,CCL5,CD247,CD28,CD36,CD3D,CD3E,CD3G,CD4,CD44,CD48,CD69,CD7,CD83,CD84,CD86,CD8A,CD8B,CDKN1A,CDKN1B,CEBPB,CORO1A,CRTAM,CSF3,CTSB,CTSD,CTSS,CXCL16,CXCR4,CYTIP,DLL1,DOCK8,DOK2,EBF1,EFNB2,EGR1,EGR3,ETS2,FABP5,FCER1G,FCGR1A,FCGR2A,FKBP1A,FLI1,FLT1,FYB1,FYN,GIMAP1,GJA1,GNA13,GPR183,H…	194
Cellular Movement	Cell movement of leukemia cell lines	9.71e-08		-1.604	ACTN1,AIF1,ANXA2,APP,CCL14,CCL20,CCL23,CCL4,CCL5,CD44,CRK,CX3CL1,CXCL8,CXCR4,DOCK8,ENG,FERMT3,FLNB,FLT1,FPR1,FYB1,GMFG,GNA13,ITGA4,LCK,LCP2,LGALS3,MATK,NEDD4,NEDD9,PIK3C2A,PIK3R1,PLAU,PLAUR,PXN,RASGRP1,RGS1,RUNX1,S1PR1,SELE,SELP,SH2D2A,SHC1,SPHK1,STC1,TGFB1,TGM2,TIMP1,TNF,VCAM1,VEGFA,WARS1	52
Cell-To-Cell Signaling and Interaction,Hematological System Development and Function,Immune Cell Trafficking,Inflammatory Response	Activation of antigen presenting cells	1.75e-06		-1.608	ADGRF5,AHR,ANGPT2,ANXA2,APP,ATF3,C1QA,C5AR1,CCL20,CCL3,CCL4,CCL5,CD14,CD200,CD36,CD37,CD4,CD44,CD48,CD84,CD86,CEBPB,CLEC7A,CSF1R,CSF3,CTSH,CTSS,CX3CL1,CXCL8,CYBB,FCER1G,FCGR1A,FCGR3A/FCGR3B,GJA1,HMOX1,ICA1,ICAM1,IFNG,IL10,IL1B,IL1R1,IL1RN,IL33,IL6,ITGA5,ITGB2,KLF4,LGALS3,LRP1,LTB,MAF,MBP,MEF2C,METRNL,MSR1,OSM,PDK4,PFKFB3,PLAT,PRF1,PROS1,PTGER4,RAB3C,RAPGEF3,SELE,SOCS1,SPHK1,STING1,TGFB1,TGFBR2,TG…	80
Cell Death and Survival	Cell death of liver	1.59e-06		-1.612	AHR,AKAP12,APP,ARRB2,ATF3,BCL2,BIRC3,CAV1,CCL4,CD14,CDKN1A,CDKN1B,CEBPB,CTSB,DUSP1,DUSP4,FGL2,FKBP1A,GSN,HMOX1,IFNG,IL10,IL1B,IL1RN,IL33,IL6,IL6ST,IQGAP2,IRF1,ITGB2,LDLR,LGALS3,LRP1,MAPK3,MCL1,MEIS2,MET,MYC,NFE2L1,NFE2L2,OSM,PIK3R1,PROS1,PTPRC,REL,SELE,SELP,SERPINE1,SERPINH1,SH3BP5,SHC1,SOCS1,SOCS3,SPHK1,SPTBN1,STING1,STK4,TGFB1,TIMP1,TIMP3,TLR2,TNF,TNFRSF1A,TNFRSF1B,TNFSF10,TYROBP,UGCG,VEGFC,YES1	69
Hematological System Development and Function,Tissue Morphology	Quantity of mononuclear leukocytes	5.61e-07		-1.625	ACKR3,AHR,ANGPT2,ANXA1,APBB1IP,APP,ARHGDIB,ARID5A,ATF3,ATP11C,BAG3,BCL11B,BCL2,BCL2A1,BCL6B,BIRC3,C3AR1,C5AR1,CALCRL,CAV1,CCL4,CCL5,CD247,CD28,CD36,CD3D,CD3E,CD3G,CD4,CD44,CD48,CD69,CD7,CD83,CD84,CD86,CD8A,CD8B,CDKN1A,CDKN1B,CEBPB,CORO1A,CRTAM,CSF1R,CSF3,CTSB,CTSD,CTSS,CX3CL1,CXCL16,CXCL8,CXCR4,CYTIP,DLL1,DOCK8,DOK2,EBF1,EFNB2,EGR1,EGR3,ETS2,FABP5,FCER1G,FCGR1A,FCGR2A,FKBP1A,FLI1,FLT1,FYB1,FYN,GI…	198
Cellular Movement,Hematological System Development and Function,Immune Cell Trafficking	Cell movement of mononuclear leukocytes	4.76e-12		-1.632	ACKR1,ACKR3,AIF1,ANGPT2,ANXA1,ANXA2,APBB1IP,APP,ARRB2,BCL11B,BCL2,BMPR2,CAV1,CCL14,CCL20,CCL23,CCL3,CCL3L3,CCL4,CCL5,CCN1,CCN2,CD151,CD2,CD200,CD247,CD28,CD4,CD44,CD48,CD69,CD86,CD8A,CKLF,COL4A1,CORO1A,CRK,CRTAM,CSF3,CTSS,CX3CL1,CXCL16,CXCL8,CXCR4,CYTIP,DDIT4,DOCK8,DUSP1,EFNB2,ELN,ENG,ENPP2,EVL,EZR,FABP5,FERMT3,FLOT1,FLT1,FPR1,FYB1,FYN,GNA13,GPR183,HCLS1,HMOX1,HSP90AA1,ICAM1,ICAM2,ICOS,IFITM3,IFN…	156
Cellular Function and Maintenance	Function of antigen presenting cells	5.71e-07		-1.634	AHR,BCL2A1,BIRC3,CAPG,CAV1,CCL5,CD14,CD200,CD302,CD36,CEBPB,CLEC7A,CSF1R,CTSS,CTSZ,CX3CL1,CYBB,DOCK8,DOK2,DUSP4,EGR1,FCER1G,FCGR1A,FCGR2A,FLT1,FYN,GPNMB,GSN,HSP90AA1,ICAM1,IFNG,IL10,IL1B,IL2RG,IL6,IRF1,KDR,LCP1,LGALS3,LGMN,LTB,MARCKSL1,MSR1,NLRP3,PLAT,PLAU,PLAUR,PTGER4,RASSF5,REL,RGS1,SAMSN1,SCARF1,SELENOK,SLA,SPP1,STK4,TGFB1,TLR2,TNF,TNFRSF1A,TYROBP,UCP2,VEGFA,VSIG4,ZFP36	66
Immunological Disease,Organismal Injury and Abnormalities	Hypersensitive reaction	1.21e-06		-1.646	AHNAK,AHR,ALOX5AP,ANGPT2,ANXA1,BCL11B,BCL2,C3AR1,CAPG,CCL20,CCL23,CCL3L3,CCL4,CCL5,CD2,CD28,CD4,CD44,CD83,CEBPB,CNN3,CORO1A,CTSS,CXCL8,CXCR4,CYTIP,DUSP1,DUSP2,EPS8,FABP4,FABP5,FCER1G,FCGBP,FCGR1A,FCGR2A,FCGR3A/FCGR3B,FKBP1A,FLOT1,FYN,GPR34,GPR65,GSN,HLA-DRA,HLA-DRB1,HNMT,ICAM1,IFI27,IFITM1,IFNG,IL10,IL1B,IL1R1,IL1RN,IL2RB,IL2RG,IL33,IL3RA,IL6,ITGA6,ITGB2,LAMA5,LAPTM5,LCP2,LEPR,LGALS1,LGMN,LTB,MBP…	114
Cellular Movement,Hematological System Development and Function,Immune Cell Trafficking	Migration of mononuclear leukocytes	2.73e-13		-1.647	ACKR1,ACKR3,AIF1,ANGPT2,ANXA1,ANXA2,APBB1IP,APP,ARRB2,BCL11B,BCL2,BMPR2,CAV1,CCL14,CCL20,CCL23,CCL3,CCL3L3,CCL4,CCL5,CCN2,CD151,CD2,CD200,CD247,CD28,CD4,CD44,CD48,CD69,CD86,CD8A,COL4A1,CORO1A,CRK,CRTAM,CSF3,CTSS,CX3CL1,CXCL16,CXCL8,CXCR4,CYTIP,DDIT4,DOCK8,EFNB2,ENG,ENPP2,EVL,EZR,FABP5,FERMT3,FLOT1,FLT1,FYB1,FYN,GNA13,GPR183,HCLS1,HSP90AA1,ICAM1,ICAM2,ICOS,IFITM3,IFNG,IL10,IL1B,IL33,IL6,IL6ST,IL7R…	140
Cellular Function and Maintenance	Function of phagocytes	1.05e-06		-1.647	AHR,BCL2A1,BIRC3,CAPG,CAV1,CCL5,CD14,CD200,CD302,CD36,CEBPB,CLEC7A,CSF1R,CSF3,CTSZ,CX3CL1,CXCL8,CYBB,DOCK8,DOK2,DUSP2,DUSP4,EGR1,FCER1G,FCGR1A,FCGR2A,FLT1,FYN,GPNMB,GSN,HSP90AA1,ICAM1,IFNG,IL10,IL1B,IL2RG,IL6,IRF1,KDR,LCP1,LGALS3,LGMN,LTB,MARCKSL1,MSR1,NLRP3,PLAT,PLAU,PLAUR,PTGER4,RAC2,RASGRP1,RASSF5,REL,RGS1,SAMSN1,SCARF1,SELENOK,SLA,SPP1,STK4,TLR2,TNF,TNFRSF1A,TYROBP,UCP2,VEGFA,VSIG4,ZFP36	69
Hematological System Development and Function,Inflammatory Response,Tissue Morphology	Quantity of phagocytes	1e-11		-1.65	AHR,ANGPT2,ANXA1,ARRB2,ATF3,BAG3,BCL2,BCL2A1,BCL6B,BIRC3,C1QA,C3AR1,C5AR1,CAV1,CCL20,CCL3,CCL3L3,CD200,CD28,CD302,CD36,CD83,CD86,CDKN1A,CEBPB,CLEC7A,CSF1R,CSF3,CTSB,CTSS,CX3CL1,CXCL8,CXCR6,CYBB,DOCK8,DOK2,EPAS1,FABP5,FCER1G,FCGR2A,FLI1,FPR1,GJA1,GPR183,GSN,HMOX1,ICAM1,ID1,ID2,IFNG,IKZF1,IL10,IL1B,IL1R1,IL1RN,IL2RB,IL2RG,IL33,IL6,IL6ST,IL7R,INSR,IRF1,ITGB2,LAIR1,LDLR,LEPR,LGALS1,LGALS3,LITAF,LSP1,…	130
Hematological System Development and Function,Immune Cell Trafficking,Inflammatory Response,Tissue Development	Accumulation of lymphocytes	1.28e-05		-1.656	AHR,ARRB2,BCL2,CCL3L3,CCL5,CD28,CD86,CXCR4,DLL1,DUSP1,EGR3,ENPP2,ENTPD1,ICAM1,ICOS,IFNG,IL10RA,IL2RB,IL2RG,IL33,IL6,IL6ST,ITGB2,KLF2,MAPK3,RASGRP1,RBPJ,RGS16,RUNX3,S1PR1,SELE,SH2D2A,SHC1,STK4,TGFB1,TNF,TNFRSF1B,TNFSF10,TSC22D3,VCAM1,VEGFA,VEGFC	42
Cell-To-Cell Signaling and Interaction,Inflammatory Response	Response of phagocytes	6.69e-05		-1.656	ANXA1,APP,ATP1A1,BCAR1,C3AR1,C5AR1,CAPG,CCL20,CCL3,CCL4,CCL5,CD14,CD36,CD44,CD86,CD93,CDKN1A,CEBPB,CLEC7A,CSF1R,CSF3,CX3CL1,CXCL8,DOCK8,EGLN3,FCER1G,FCGR1A,FCGR2A,FCGR3A/FCGR3B,FPR1,FYN,GSN,HMOX1,HSP90AA1,ICAM1,ICOS,IFNG,IL10,IL10RA,IL1B,IL1RN,IL33,IL6,IL6ST,ITGA4,ITGB2,LEPR,LGALS3,NFE2L2,OSM,PFKFB3,PLAU,PLAUR,PLCB4,PROS1,PTPRC,PXN,RAB11A,RAPGEF3,RASA4,RGCC,SCARB1,SCARF1,SERPINB9,SERPINE1,SHC1,SO…	79
Lymphoid Tissue Structure and Development,Tissue Morphology	Quantity of lymphatic system cells	7.42e-08		-1.657	ACKR3,AHR,ANGPT2,ANXA1,APBB1IP,APP,ARHGDIB,ARID5A,ATP11C,BAG3,BCL11B,BCL2,BCL2A1,BCL6B,BIRC3,C3AR1,C5AR1,CALCRL,CAV1,CCL4,CCL5,CD151,CD247,CD28,CD34,CD36,CD3D,CD3E,CD3G,CD4,CD44,CD48,CD69,CD7,CD83,CD84,CD86,CD8A,CD8B,CDKN1A,CDKN1B,CEBPB,CORO1A,CRTAM,CSF3,CTSB,CTSD,CTSS,CXCL16,CXCR4,CYTIP,DLL1,DOCK8,DOK2,EBF1,EFNB2,EGR1,EGR3,ETS2,FABP5,FCER1G,FCGR1A,FCGR2A,FKBP1A,FLI1,FLT1,FYB1,FYN,GIMAP1,GJA1,GNA…	208
Cell Death and Survival,Organismal Injury and Abnormalities	Apoptosis of blood cells	8.03e-07		-1.667	AHR,ANXA1,APP,ATF3,BCL11B,BCL2,BCL2A1,BIRC3,BTG1,C1QA,C3AR1,CAV1,CCL3,CCL3L3,CCL4,CCL5,CD14,CD2,CD247,CD28,CD3E,CD4,CD44,CD59,CD69,CDKN1A,CDKN1B,CEBPB,CORO1A,CSF3,CTSD,CX3CL1,CXCL8,CXCR4,CYBB,DLL1,DOCK8,DUSP4,EFNA1,EGR1,EGR3,EPAS1,ETS2,EZR,FCER1G,FCGR3A/FCGR3B,FGL2,FLI1,FYN,GIMAP1,GPR34,GSN,GZMA,ICOS,ID3,IFNG,IL10,IL1B,IL1RN,IL2RG,IL33,IL6,IL7R,INSR,IRF1,IRS2,ITGB2,KLF2,KLF4,LAPTM5,LCK,LDLR,LEPR,…	128
Cell-To-Cell Signaling and Interaction,Inflammatory Response	Immune response of antigen presenting cells	3.53e-05		-1.667	ANXA1,APP,ATP1A1,BCAR1,C3AR1,CAPG,CCL3,CD14,CD36,CD44,CD86,CD93,CDKN1A,CEBPB,CSF1R,CSF3,CTSS,CX3CL1,DOCK8,EGLN3,FCER1G,FCGR1A,FCGR2A,FYN,GSN,HMOX1,HSP90AA1,ICOS,IFNG,IL10,IL10RA,IL1B,IL1RN,IL33,IL6,IL6ST,ITGB2,LEPR,LGALS3,NFE2L2,PFKFB3,PLAUR,PROS1,PTPRC,PXN,RAB11A,RAPGEF3,RASA4,RGCC,SCARB1,SCARF1,SERPINB9,SERPINE1,SOCS1,SOCS3,SPHK1,SPI1,SWAP70,TAP1,TGM2,TLR2,TNF,TYROBP,UCP2	64
Cardiovascular Disease,Organismal Injury and Abnormalities	Size of infarct	1.51e-05		-1.67	ANXA1,APP,C1QA,C1QTNF1,C1QTNF9,CAV1,CD44,CSF3,CX3CL1,CXCL16,EGR1,ENTPD1,FCER1G,FGF2,GSN,HMOX1,IL10,IL1B,IL1RN,IL6,IRF1,LDLR,LIMS2,MAOA,MDK,MEF2C,NLRP3,NPR1,OLFM1,OLR1,OSM,OSMR,PLAT,PPIF,PRF1,RCAN1,SH3BP5,SHROOM4,TGM2,THBD,TLR2,TNFAIP3,TNFRSF1A,TNFRSF1B,UCP2,VEGFA,VWF	47
Cellular Growth and Proliferation,Hematological System Development and Function	Inhibition of blood cells	9.49e-06		-1.68	AHR,ANXA1,AREG,CCL3,CCL4,CD86,CLEC2D,ENTPD1,GSN,HLA-E,IFNG,IL10,IL32,IL6,ITGA4,ITGA5,ITGB2,KLF10,KLRB1,LAIR1,LCP2,LEPR,NLRP3,PTGER4,RAPGEF3,RASGRP1,SELE,TGFB1,TNF,TNFRSF1B,TNFSF10	31
Cell-To-Cell Signaling and Interaction	Adhesion of leukemia cell lines	7.19e-07		-1.682	AFDN,ANGPT2,CCL20,CCL3,CCL4,CD28,CD44,CRK,CX3CL1,CYBB,CYTIP,EGFL7,EGR1,ENG,ERG,FERMT3,FYB1,GMFG,GNA13,ICAM1,ITGA4,ITGA6,ITGB2,LCP2,PALMD,PHACTR1,PIK3R1,PLAU,PLAUR,PRMT1,SELE,SELP,SKAP1,SPP1,TCIM,TGM2,TLR2,TNF,TNFSF9,VCAM1,WWTR1,ZBTB16	42
Cell-To-Cell Signaling and Interaction	Response of antigen presenting cells	7.02e-05		-1.689	ANXA1,APP,ATP1A1,BCAR1,C3AR1,CAPG,CCL3,CCL5,CD14,CD36,CD44,CD86,CD93,CDKN1A,CEBPB,CLEC7A,CSF1R,CSF3,CTSS,CX3CL1,DOCK8,EGLN3,FCER1G,FCGR1A,FCGR2A,FYN,GSN,HMOX1,HSP90AA1,ICOS,IFNG,IL10,IL10RA,IL1B,IL1RN,IL33,IL6,IL6ST,ITGB2,LEPR,LGALS3,NFE2L2,PFKFB3,PLAUR,PLCB4,PROS1,PTPRC,PXN,RAB11A,RAPGEF3,RASA4,RGCC,SCARB1,SCARF1,SERPINB9,SERPINE1,SOCS1,SOCS3,SPHK1,SPI1,SWAP70,TAP1,TGM2,TLR2,TNF,TYROBP,UCP2	67
Hematological System Development and Function,Immune Cell Trafficking,Inflammatory Response,Tissue Development	Accumulation of T lymphocytes	9.39e-05		-1.691	AHR,ARRB2,BCL2,CCL5,CD28,CD86,CXCR4,DLL1,DUSP1,ENTPD1,ICOS,IFNG,IL10RA,IL2RB,IL2RG,IL33,IL6,IL6ST,KLF2,MAPK3,RASGRP1,RBPJ,RGS16,RUNX3,S1PR1,SELE,SH2D2A,STK4,TGFB1,TNF,TNFRSF1B,TNFSF10,VCAM1,VEGFC	34
Cellular Movement,Hematological System Development and Function,Immune Cell Trafficking,Inflammatory Response	Chemotaxis of antigen presenting cells	1e-05		-1.717	APP,C3AR1,C5AR1,CCL20,CCL3,CCL3L3,CCL4,CCL5,CDKN1A,CKLF,CSF1R,CX3CL1,CXCR4,CYBB,EDNRB,ELN,FLT1,FPR1,GNA13,GPR183,ICAM1,IFNG,IL10,IL1B,LDLR,LGALS3,LITAF,LSP1,MAPK3,MDK,MMP28,MTUS1,NINJ1,PFN1,PLAU,PLEC,REL,S100A4,SELP,SPHK1,SPI1,SPP1,TGFB1,TLR2,TNF,VCAM1	46
Cell-To-Cell Signaling and Interaction,Cellular Growth and Proliferation,Hematological System Development and Function	Stimulation of leukocytes	3.2e-05		-1.72	APP,C5AR1,CAV1,CCL20,CCL5,CCN1,CD2,CD28,CD320,CD3E,CD4,CD52,CD69,CD83,CD86,CSF3,CXCL8,CXCR4,EFNB2,FYN,HMOX1,ICOS,IFNG,IL10,IL1B,IL1RN,IL33,IL6,LCK,LGALS1,LGALS3,MBP,PTPRC,S100A4,TGFB1,TGFBR2,TLR2,TNF,TNFAIP3,TNFRSF1B,TNFSF10,TNFSF9,YES1	43
Cardiovascular Disease,Organismal Injury and Abnormalities	Abnormal morphology of heart ventricle	0.000158		-1.724	ACKR3,ADAM15,ADGRL2,ANGPT2,ATF3,BMPR2,BMX,CAPNS1,CAV1,CCND2,CITED2,CREM,CRK,CXCR4,CYBB,DOCK1,DSG2,ECE1,EFNA1,ELN,EPAS1,ERG,FKBP1A,GJA1,HDAC7,HIF3A,HMOX1,HSPG2,IFNG,IL6,IL6ST,LAMA4,MDK,MEF2C,MYH11,MYL9,NLRP3,NPR1,NR2F2,PDLIM5,PLAT,PLAU,PLCB1,PPP3CA,PTGER4,RAMP2,RAPGEF3,RBPJ,RCAN1,RPS6KA2,SERPINE1,SHC1,SLCO2A1,SPTBN1,STK4,TEAD1,TEK,TGFBR2,TIMP1,TIMP3,TLL1,TLR2,TNF,TPM1,TXNIP,VCAM1,VEGFA,YWHAE	68
Inflammatory Response,Organismal Injury and Abnormalities,Respiratory Disease	Inflammation of respiratory system component	0.000157		-1.743	ACKR1,AHR,ANTXR1,ANXA1,AQP1,ARHGDIB,ARRB2,ATF3,BCL2,C3AR1,C5AR1,CAV1,CAVIN1,CCL3L3,CCL5,CD14,CD2,CD200,CD36,CD4,CD44,CD48,CD69,CD86,CD8A,CDKN1A,CEBPB,CLEC7A,COL14A1,CORO1A,CSF1R,CTSD,CTSS,CXCL8,CYBB,DDIT4,DSTN,DUSP1,EGR1,EHD2,ENTPD1,F13A1,FCGR1A,FCGR2A,FCGR3A/FCGR3B,FKBP1A,FLI1,GPR65,GZMA,HMOX1,HNMT,HSPG2,ICAM1,ICOS,IFNG,IL10,IL1B,IL1R1,IL1RN,IL2RB,IL2RG,IL33,IL3RA,IL6,INSR,ITGA4,KCNN3,KCTD12,KDM…	127
Cellular Development,Cellular Growth and Proliferation,Hematological System Development and Function,Hematopoiesis,Lymphoid Tissue Structure and Development,Tissue Development	Differentiation of phagocytes	5.17e-05		-1.745	AHR,APP,BCL2,C1QC,CCL23,CD4,CDA,CDKN1A,CEBPB,CRK,CSF1R,CSF3,CYBB,DLL1,EBF1,EGR1,EMP1,ETS2,FCGR1A,FTH1,GPR183,HCLS1,HLA-DRB1,ID2,ID3,IFI16,IFNG,IKZF1,IL10,IL1B,IL1R1,IL1RN,IL2RB,IL33,IL6,IL7R,IRF1,IRF9,KDR,KLF4,LAIR1,LGALS3,LIFR,LTB,MDK,MEF2C,MYC,NRP1,PLSCR1,PRDM1,RBPJ,REL,RGS10,RUNX1,RUNX3,SHC1,SLA,SLC29A1,SOCS1,SOCS3,SPI1,TCF4,TGFB1,TGFBR2,TIMP1,TLR2,TNF,TNFRSF1A,TNFSF10,TYROBP,UCP2,VEGFA,ZEB2	73
Tissue Development	Formation of gland	8.76e-06		-1.745	ADAMTS1,AHR,ANXA1,AREG,CAV1,CD44,CDKN1B,CEBPB,CITED2,CSF1R,DSG2,FGF2,FYN,GSN,ID1,ID2,IFITM2,IFNG,IL1B,INHBB,INSR,IRS2,KLF6,LBH,LEPR,LRP5,MDK,MET,NOTCH4,NRP1,PLAT,PLAU,PLIN2,RAMP2,SNAI1,SOCS1,SOCS2,SPP1,SULF1,TGFB1,TGFBR2,TGM2,TIMP1,TIMP3,TLR2,TNF,VEGFA,ZFHX3	48
Cell Cycle	Quiescence	0.0001		-1.746	BCL2,CAV1,CDKN1B,FOXC1,KLF2,MET,NFIA,NFIB,NRP1,PFN1,RUNX1,SELE,TNFAIP3,VCAM1	14
Cell Morphology	Polarization of myeloid cells	9.93e-05		-1.75	BST2,CCL3,CCL5,CTSS,CX3CL1,CXCL8,CYBB,ENG,FCER1G,FLT1,FYB1,IFNG,IL10,IL1RN,KLF4,LSP1,MAF,MAOA,MRC1,NLRP3,PIK3R1,POSTN,RBPJ,REL,SELE,SOCS3,SPI1,STING1,TGFB1,TGM2,TIMP3,TNF,WWTR1	33
Cell Morphology	Polarization of phagocytes	9.93e-05		-1.761	BST2,CCL3,CCL5,CTSS,CX3CL1,CXCL8,CYBB,ENG,FCER1G,FLT1,FYB1,IFNG,IL10,IL1RN,KLF4,LSP1,MAF,MAOA,MRC1,NLRP3,PIK3R1,POSTN,RBPJ,REL,SELE,SOCS3,SPI1,STING1,TGFB1,TGM2,TIMP3,TNF,WWTR1	33
Cell-mediated Immune Response,Cellular Movement,Hematological System Development and Function,Immune Cell Trafficking,Inflammatory Response,Lymphoid Tissue Structure and Development	Chemotaxis of T lymphocytes	1.36e-05		-1.762	ACKR3,CCL14,CCL20,CCL23,CCL3,CCL4,CCL5,CX3CL1,CXCL16,CXCL8,CXCR4,FYN,IFNG,IL10,LCP1,PLEC,RAC2,RGS1,S100A4,S1PR1,SOCS3,SPP1,STK4,TGFB1	24
Hematological System Development and Function,Lymphoid Tissue Structure and Development,Tissue Morphology	Quantity of T lymphocytes	2.61e-07		-1.763	AHR,ANGPT2,ANXA1,APBB1IP,APP,ARHGDIB,ARID5A,BCL11B,BCL2,BCL2A1,BCL6B,BIRC3,C3AR1,C5AR1,CAV1,CCL4,CCL5,CD247,CD28,CD3D,CD3E,CD3G,CD4,CD44,CD48,CD69,CD7,CD83,CD84,CD86,CD8A,CD8B,CDKN1A,CDKN1B,CORO1A,CRTAM,CSF3,CTSD,CTSS,CXCL16,CXCR4,DLL1,DOCK8,EFNB2,EGR3,ETS2,FABP5,FCER1G,FKBP1A,FLI1,FYB1,FYN,GJA1,HCST,HLA-DRB1,ICAM1,ICOS,ID1,ID2,ID3,IFNG,IKZF1,IL10,IL10RA,IL1R1,IL1RN,IL2RB,IL2RG,IL33,IL6,IL6ST,IL7…	157
Cellular Movement,Hematological System Development and Function,Immune Cell Trafficking	Cellular infiltration by antigen presenting cells	3.43e-05		-1.772	CCL4,CD86,CYBB,DDIT4,IFNG,IL1B,KDR,MAPK3,MDK,NINJ1,NLRP3,STING1	12
Hematological System Development and Function,Tissue Morphology	Quantity of blood cells	2.73e-10		-1.788	ACKR3,ADGRE5,AHR,ANGPT2,ANXA1,APBB1IP,APP,AQP1,ARHGDIB,ARID5A,ARRB2,ATF3,ATP11C,BAG3,BCL11B,BCL2,BCL2A1,BCL6B,BIRC3,BMPR2,C1QA,C3AR1,C5AR1,CALCRL,CAPNS1,CAV1,CCL20,CCL3,CCL3L3,CCL4,CCL5,CCND2,CD200,CD247,CD28,CD302,CD34,CD36,CD3D,CD3E,CD3G,CD4,CD44,CD48,CD59,CD69,CD7,CD83,CD84,CD86,CD8A,CD8B,CDKN1A,CDKN1B,CEBPB,CLEC7A,CORO1A,CRTAM,CSF1R,CSF3,CTSB,CTSD,CTSS,CX3CL1,CXCL16,CXCL8,CXCR4,CXCR6,CYBB,CYT…	262
Cellular Movement	Movement of progenitor cells	3.04e-09		-1.817	ADGRG1,ANGPT2,BCL11B,CCL14,CCL20,CCL3,CCL3L3,CCL4,CCL5,CCN1,CD28,CD69,CXCL8,CXCR4,DOCK4,DOCK8,FGF2,FYB1,GJA1,GSN,HCLS1,ICAM1,IFNG,ITGA4,ITGA5,ITGA6,ITGB2,KLF2,LCP1,LRP1,MET,PLAU,PLEKHO1,PTPRC,RGS1,RUNX1,S1PR1,SERPINE1,SPI1,STK4,TNF	41
Hematological System Development and Function,Lymphoid Tissue Structure and Development,Tissue Morphology	Quantity of CD4+ T-lymphocytes	4.56e-06		-1.839	AHR,ANXA1,ARID5A,BCL2,BIRC3,C3AR1,C5AR1,CAV1,CCL5,CD247,CD28,CD3D,CD3E,CD4,CD48,CD69,CD83,CD84,CORO1A,CRTAM,CSF3,DOCK8,EGR3,FABP5,FCER1G,FLI1,FYN,ICAM1,ICOS,ID2,IFNG,IL10,IL10RA,IL1R1,IL1RN,IL2RB,IL33,IL6,IRF1,ITGB2,LAIR1,LCK,LCP2,LDLR,LRP5,LRRC32,MYC,PNP,PPM1D,PRF1,PTPN22,PTPRC,RAC2,RASGRP1,RGCC,RHOH,RUNX1,SCARF1,SH2D1A,SHC1,SLA,SOCS3,SPHK1,SPI1,SPNS2,STING1,STK17B,STK4,TGFB1,TLR2,TNF,TNFSF9,VSI…	74
Cardiovascular Disease,Organismal Injury and Abnormalities	Abnormal morphology of left ventricle	4.74e-05		-1.851	ACKR3,ADAM15,ANGPT2,BMX,CAPNS1,CAV1,CRK,DSG2,EFNA1,ELN,FKBP1A,HSPG2,IFNG,IL6,LAMA4,MDK,MYH11,NLRP3,NPR1,PDLIM5,PLAT,PLAU,PPP3CA,PTGER4,RBPJ,RCAN1,SERPINE1,SHC1,SLCO2A1,STK4,TGFBR2,TIMP1,TIMP3,TNF,TPM1,TXNIP,YWHAE	37
Cell-To-Cell Signaling and Interaction,Hematological System Development and Function,Immune Cell Trafficking	Adhesion of lymphocytes	6.58e-07		-1.867	ANXA1,APBB1IP,CCL20,CCL3,CCL4,CD151,CD2,CD28,CD44,CD48,CX3CL1,CXCR4,EZR,FERMT3,FLOT1,FYB1,HSP90AA1,ICAM1,ICAM2,ICOS,IFNG,IL1B,IL6,IL6ST,IL7R,ITGA4,ITGA5,ITGB2,LCP2,MCAM,NEDD9,OSM,PECAM1,PLAU,RAC2,RASGRP1,RASSF5,RGS1,SELE,SELP,SH2D1A,SKAP1,SPP1,SWAP70,TGFB1,TNF,VCAM1	47
Cardiovascular Disease,Organismal Injury and Abnormalities	Abnormality of heart ventricle	2.61e-06		-1.871	A2M,ACKR3,ADAM15,ADAMTS1,ADGRL2,AHNAK,AKR1C1/AKR1C2,AKR1C3,ANGPT2,ANXA2,APOL1,ATF3,BAG3,BCL2,BLVRB,BMPR2,BMX,C1QTNF1,CAPNS1,CAV1,CCN1,CCND2,CD14,CD151,CDKN1A,CDKN1B,CFD,CITED2,CREM,CRK,CTSB,CXCR4,CYBB,DOCK1,DSG2,ECE1,EFNA1,ELN,EPAS1,EPHX1,ERG,FCGR1A,FCGR3A/FCGR3B,FERMT3,FKBP1A,FLT1,GJA1,GNG2,GPR183,HDAC7,HIF3A,HLA-DRA,HMOX1,HSP90AA1,HSPG2,ICAM1,IFNG,IL10,IL1B,IL6,IL6ST,IRF9,ISLR,ITGB2,ITGB4,KDR,L…	134
Organismal Injury and Abnormalities	Damage of vascular system	3.33e-05		-1.89	ANGPT2,ANXA1,APP,C5AR1,CARD10,CAV1,CCL3,CD151,CDH5,COL18A1,CRK,CX3CL1,CXCL8,ELN,ENG,EPS8,FOXC1,GJA1,HMOX1,HSPG2,IFNG,IL10,IL1B,IL33,KDR,LAMA4,LRP5,MCAM,NFE2L2,PDCD4,PECAM1,PFN1,PLAT,PLAU,POSTN,PTPRB,PXN,RAPGEF3,RNASE1,ROBO4,S100A4,S1PR1,SERPINE1,SPHK1,STING1,TCIM,TEK,TGFBI,TGFBR2,TGM2,TNF,TXNIP,VEGFA	53
Cellular Movement,Hematological System Development and Function,Immune Cell Trafficking,Inflammatory Response	Chemotaxis of monocytes	8.91e-06		-1.895	AIF1,ANGPT2,ANXA1,CCL14,CCL20,CCL23,CCL3,CCL4,CCL5,CX3CL1,CXCL8,CXCR4,DUSP1,ELN,FLT1,FPR1,IL10,IL1B,LGALS1,LGALS3,LGMN,NINJ1,PLAUR,PON2,SELE,SERPINE1,TGFB1,TNF,VEGFA	29
Cell-To-Cell Signaling and Interaction	Response of lymphatic system cells	2.93e-06		-1.915	AHR,APP,AREG,C3AR1,C5AR1,CD200,CD28,CD3E,CD4,CD44,CD48,CD59,CD83,CD86,CDKN1B,CLEC7A,CTSS,CXCL8,DOCK8,EPAS1,F8,FCGR2A,FYN,HLA-DRB1,HMOX1,ICAM1,ICOS,IFNG,IL10,IL10RA,IL1B,IL1R1,IL33,IL6,IL7R,ITGA4,KLRB1,LCP2,LEPR,LGALS1,LTB,MAF,MSR1,NLRP3,PFKFB3,PIK3R1,PLAUR,PNP,POSTN,PTPRC,RCAN1,REL,SH2D1A,SOCS1,SOCS3,TGFB1,TGFBR2,TLR2,TNF,TNFRSF1A,TNFRSF1B,UCP2	62
Cell-mediated Immune Response,Cellular Development,Cellular Function and Maintenance,Cellular Growth and Proliferation,Embryonic Development,Hematological System Development and Function,Hematopoiesis,Lymphoid Tissue Structure and Development,Organ Development,Organismal Development,Tissue Development	T cell development	3.89e-07		-1.937	AHR,ANXA1,AREG,BCL11B,BCL2,BCL2A1,C3AR1,C5AR1,CCL3,CCL5,CCN1,CD2,CD247,CD28,CD3D,CD3E,CD3G,CD4,CD69,CD83,CD86,CD8A,CD8B,CDKN1A,CDKN1B,CEBPB,CORO1A,CRTAM,CXCR4,DLL1,DNAJB1,DOK2,EBF1,EFNB2,EGR1,EGR3,ENTPD1,ETS2,FCER1G,FCGR2A,FGL2,FKBP1A,FLI1,FLT1,FYB1,FYN,GIMAP1,GPR183,HLA-DRA,HLA-DRB1,HLX,HSP90AA1,ICAM1,ICOS,ID1,ID2,ID3,IFNG,IKZF1,IL10,IL10RA,IL1B,IL1R1,IL2RB,IL2RG,IL33,IL6,IL6ST,IL7R,IRF1,ITGA4,I…	137
Cell Morphology	Polarization of cells	4.91e-08		-1.947	ADGRA2,AHR,BST2,CAV1,CCL3,CCL5,CD151,CD28,CD36,CDH5,CRTAM,CSF3,CTSS,CX3CL1,CXCL8,CXCR4,CYBB,DAAM1,DOCK1,ENG,ENPP2,FCER1G,FERMT3,FLT1,FYB1,FYN,GNA13,ICAM1,ICOS,IFNG,IL10,IL1B,IL1RN,IL33,IL6,ITGA4,ITGB2,KLF4,LAMA5,LCK,LCP1,LSP1,MAF,MAOA,MRC1,MYC,MYH9,NCKAP1,NLRP3,P2RY10,PDLIM1,PIK3R1,POSTN,RAPGEF3,RASSF5,RBPJ,REL,SAMSN1,SELE,SOCS3,SPI1,STING1,STK4,SWAP70,SYNE2,TGFB1,TGM2,TIMP1,TIMP3,TLR2,TNF,VEGFA,…	74
Cancer,Neurological Disease,Organismal Injury and Abnormalities	Glioma cancer	0.000221		-1.948	A2M,AASS,ABLIM3,ACACB,ACAP1,ACKR1,ACKR3,ACSL1,ACTN1,ADAM15,ADAMTS1,ADAMTS4,ADAMTS9,ADCY4,ADGRE5,ADGRF5,ADGRG1,ADGRG6,ADGRL2,ADGRL4,AEBP1,AFAP1L1,AFDN,AHNAK,AHR,AIF1,AKAP12,AKNA,AKR1C1/AKR1C2,ANGPT2,ANKRD44,ANTXR1,ANXA1,ANXA2,APBB1IP,APOL3,APP,AQP1,ARGLU1,ARHGAP15,ARHGAP29,ARHGAP31,ARHGAP4,ARHGAP45,ARHGAP9,ARHGEF15,ARID5A,ARL4C,ARPC1A,ARPC2,ASAP1,ASPH,ATP11A,ATP11C,ATP1A1,ATP8B1,BACE2,BAG3,BCAM,BC…	582
Cellular Function and Maintenance	Homeostasis of blood cells	1.38e-06		-1.951	ADGRG1,AHR,ANXA1,AREG,BCL11B,BCL2,BCL2A1,C3AR1,C5AR1,CCL3,CCL5,CCN1,CD2,CD247,CD28,CD3D,CD3E,CD3G,CD4,CD69,CD83,CD86,CD8A,CD8B,CDKN1A,CDKN1B,CEBPB,CORO1A,CRTAM,CSF1R,CXCR4,DLL1,DNAJB1,DOK2,EBF1,EFNB2,EGR1,EGR3,EMCN,ENTPD1,EPAS1,ETS2,FCER1G,FCGR2A,FGL2,FKBP1A,FLI1,FLT1,FYB1,FYN,GIMAP1,GPR183,HLA-DRA,HLA-DRB1,HLX,HMOX1,HSP90AA1,ICAM1,ICOS,ID1,ID2,ID3,IFNG,IKZF1,IL10,IL10RA,IL1B,IL1R1,IL1RN,IL2RB,IL…	151
Cell Morphology	Orientation of cells	4.21e-08		-1.953	ADGRA2,AHR,BST2,CAV1,CCL3,CCL5,CD151,CD28,CD36,CDH5,CRTAM,CSF3,CTSS,CX3CL1,CXCL8,CXCR4,CYBB,DAAM1,DOCK1,ELN,ENG,ENPP2,FCER1G,FERMT3,FLT1,FYB1,FYN,GNA13,ICAM1,ICOS,IFNG,IL10,IL1B,IL1RN,IL33,IL6,ITGA4,ITGB2,KLF2,KLF4,LAMA5,LCK,LCP1,LSP1,MAF,MAOA,MRC1,MYC,MYH9,NCKAP1,NLRP3,P2RY10,PDLIM1,PIK3R1,POSTN,RAPGEF3,RASSF5,RBPJ,REL,SAMSN1,SELE,SOCS3,SPI1,STING1,STK4,SWAP70,SYNE2,TGFB1,TGM2,TIMP1,TIMP3,TLR2,T…	76
Cellular Growth and Proliferation	Inhibition of cells	1.92e-07		-1.954	AHR,ANXA1,APP,AREG,CCL3,CCL4,CD86,CLEC2D,CSF3,DDIT4,ENTPD1,FGF2,GSN,GZMA,HLA-E,IFNG,IL10,IL1RN,IL32,IL6,ITGA4,ITGA5,ITGB2,KLF10,KLRB1,LAIR1,LCP2,LEPR,MGLL,NLRP3,OSM,PRDM1,PTGER4,RAPGEF3,RASGRP1,RUNX3,SELE,SERPINE1,TGFB1,TIMP1,TNF,TNFRSF1B,TNFSF10	43
Cellular Function and Maintenance	Homeostasis of mononuclear leukocytes	2.28e-06		-1.959	AHR,ANXA1,AREG,BCL11B,BCL2,BCL2A1,C3AR1,C5AR1,CCL3,CCL5,CCN1,CD2,CD247,CD28,CD3D,CD3E,CD3G,CD4,CD69,CD83,CD86,CD8A,CD8B,CDKN1A,CDKN1B,CEBPB,CORO1A,CRTAM,CSF1R,CXCR4,DLL1,DNAJB1,DOK2,EBF1,EFNB2,EGR1,EGR3,ENTPD1,ETS2,FCER1G,FCGR2A,FGL2,FKBP1A,FLI1,FLT1,FYB1,FYN,GIMAP1,GPR183,HLA-DRA,HLA-DRB1,HLX,HSP90AA1,ICAM1,ICOS,ID1,ID2,ID3,IFNG,IKZF1,IL10,IL10RA,IL1B,IL1R1,IL1RN,IL2RB,IL2RG,IL33,IL6,IL6ST,IL7R,…	142
Cellular Function and Maintenance	Lymphocyte homeostasis	2.55e-06		-1.959	AHR,ANXA1,AREG,BCL11B,BCL2,BCL2A1,C3AR1,C5AR1,CCL3,CCL5,CCN1,CD2,CD247,CD28,CD3D,CD3E,CD3G,CD4,CD69,CD83,CD86,CD8A,CD8B,CDKN1A,CDKN1B,CEBPB,CORO1A,CRTAM,CXCR4,DLL1,DNAJB1,DOK2,EBF1,EFNB2,EGR1,EGR3,ENTPD1,ETS2,FCER1G,FCGR2A,FGL2,FKBP1A,FLI1,FLT1,FYB1,FYN,GIMAP1,GPR183,HLA-DRA,HLA-DRB1,HLX,HSP90AA1,ICAM1,ICOS,ID1,ID2,ID3,IFNG,IKZF1,IL10,IL10RA,IL1B,IL1R1,IL1RN,IL2RB,IL2RG,IL33,IL6,IL6ST,IL7R,IRF1,I…	141
Hematological System Development and Function,Tissue Morphology	Quantity of leukocytes	8.78e-10		-1.963	ACKR3,ADGRE5,AHR,ANGPT2,ANXA1,APBB1IP,APP,ARHGDIB,ARID5A,ARRB2,ATF3,ATP11C,BAG3,BCL11B,BCL2,BCL2A1,BCL6B,BIRC3,BMPR2,C1QA,C3AR1,C5AR1,CALCRL,CAV1,CCL20,CCL3,CCL3L3,CCL4,CCL5,CD200,CD247,CD28,CD302,CD34,CD36,CD3D,CD3E,CD3G,CD4,CD44,CD48,CD69,CD7,CD83,CD84,CD86,CD8A,CD8B,CDKN1A,CDKN1B,CEBPB,CLEC7A,CORO1A,CRTAM,CSF1R,CSF3,CTSB,CTSD,CTSS,CX3CL1,CXCL16,CXCL8,CXCR4,CXCR6,CYBB,CYTIP,DLL1,DOCK8,DOK2,DUSP…	243
Organismal Injury and Abnormalities	Benign lesion	8.23e-11		-1.974	ACKR1,ACKR3,ACSL1,ADAMTS1,ADGRE5,AEBP1,AHNAK,AHR,AKNA,ANGPT2,ANTXR1,ANXA1,ANXA2,APOLD1,APP,ATP1A1,BACE2,BCL11B,BCL2,BMPR2,BST2,C1orf115,C5AR1,CALCRL,CAV1,CAVIN2,CCDC68,CCL3,CCL3L3,CCN1,CCND2,CCNH,CD34,CD36,CD44,CD48,CDKN1A,CDKN1B,CEBPB,CFD,CLDN5,COL14A1,COL15A1,COL18A1,COL4A1,CRIM1,CSF1R,CSGALNACT1,CTSB,CX3CL1,CXCR4,CYB5A,CYBA,DLL1,DNM3,DUSP1,EDNRB,EGR1,EMCN,EMP1,ENG,EPAS1,EPHB4,EVL,FABP4,FABP5,F…	231
Cellular Movement,Hematological System Development and Function,Immune Cell Trafficking,Inflammatory Response	Chemotaxis of mononuclear leukocytes	1.01e-07		-1.976	ACKR3,AIF1,ANGPT2,ANXA1,CCL14,CCL20,CCL23,CCL3,CCL4,CCL5,CKLF,CX3CL1,CXCL16,CXCL8,CXCR4,DUSP1,ELN,FLT1,FPR1,FYN,GNA13,IFNG,IL10,IL1B,KDR,LCP1,LGALS1,LGALS3,LGMN,NEDD9,NINJ1,PLAU,PLAUR,PLEC,PON2,RAC2,RGS1,S100A4,S1PR1,SELE,SERPINE1,SHC1,SOCS3,SPP1,STK4,TGFB1,TLR2,TNF,VEGFA,WIPF1	50
Cell Death and Survival	Cytolysis of lymphocytes	3.44e-06		-1.981	CD247,CD3G,CD4,CD44,CD48,CD7,CD8A,FCER1G,FCGR2A,GZMA,HCST,IFNG,IL2RG,IL6,LCK,LCP2,PNP,PRF1,PTPRC,REL,SERPINB9,SH2D1A,STX11,TAP1,TNF,TNFSF10,TYROBP	27
Embryonic Development,Hematological System Development and Function,Lymphoid Tissue Structure and Development,Organ Development,Organismal Development,Tissue Development	Formation of lymph node	3.33e-05		-1.981	AHR,CD37,CD84,ICOS,ID2,IKZF1,IL2RG,IL6,IL7R,LTB,SCARF1,SPNS2,TGFB1,TNF,TNFRSF1A,TNFRSF1B,TYROBP,VEGFA	18
Cell-To-Cell Signaling and Interaction	Response of mononuclear leukocytes	2.04e-05		-1.989	AHR,APP,AREG,C3AR1,C5AR1,CCL3,CD14,CD200,CD28,CD3E,CD4,CD48,CD59,CD69,CD83,CD86,CD93,CDKN1B,CLEC7A,CTSS,CXCL8,DOCK8,EPAS1,F8,FCGR2A,FPR1,FYN,HLA-DRB1,HMOX1,ICAM1,ICOS,IFNG,IL10,IL10RA,IL1B,IL1R1,IL33,IL6,IL7R,KLRB1,LCP2,LEPR,LGALS1,LTB,MAF,MSR1,OSM,PFKFB3,PIK3R1,PLAUR,PNP,POSTN,PTPRC,RCAN1,REL,SH2D1A,SOCS1,SOCS3,TGFB1,TGFBR2,TLR2,TNF,TNFRSF1A,TNFRSF1B,UCP2,VCAM1	66
Hematological System Development and Function,Hematopoiesis,Lymphoid Tissue Structure and Development,Organ Morphology,Tissue Morphology	Quantity of thymocytes	7.65e-05		-1.989	AHR,ARHGDIB,BCL11B,BCL2,CD247,CD3E,CD3G,CD4,CD7,CD83,CD86,CD8A,CD8B,CDKN1B,CORO1A,CTSD,CXCR4,EFNB2,EGR3,ETS2,FCER1G,FLI1,FYB1,GJA1,ID1,IFNG,IKZF1,IL2RB,IL2RG,IL6,IL7R,IRF1,ITGB2,KLF4,LAIR1,LCK,LCP2,LTB,MAPK3,MCF2L,MCL1,NOTCH4,OSM,PAG1,PCGF2,PNP,PPM1D,PTPRC,RASGRP1,RASSF5,RHOH,RUNX1,RUNX3,SOCS1,SPI1,SPNS2,STK17B,STK4,TAP1,TCF4,TNF,TNFRSF1A,WIPF1	63
Cell-mediated Immune Response,Cellular Function and Maintenance,Hematological System Development and Function	T cell homeostasis	7.78e-07	Decreased	-2	AHR,ANXA1,AREG,BCL11B,BCL2,BCL2A1,C3AR1,C5AR1,CCL3,CCL5,CCN1,CD2,CD247,CD28,CD3D,CD3E,CD3G,CD4,CD69,CD83,CD86,CD8A,CD8B,CDKN1A,CDKN1B,CEBPB,CORO1A,CRTAM,CXCR4,DLL1,DNAJB1,DOK2,EBF1,EFNB2,EGR1,EGR3,ENTPD1,ETS2,FCER1G,FCGR2A,FGL2,FKBP1A,FLI1,FLT1,FYB1,FYN,GIMAP1,GPR183,HLA-DRA,HLA-DRB1,HLX,HSP90AA1,ICAM1,ICOS,ID1,ID2,ID3,IFNG,IKZF1,IL10,IL10RA,IL1B,IL1R1,IL2RB,IL2RG,IL33,IL6,IL6ST,IL7R,IRF1,ITGA4,I…	138
Cellular Movement	Migration of leukemia cell lines	4.95e-06	Decreased	-2.014	AIF1,APP,CCL20,CCL5,CD44,CRK,CX3CL1,CXCL8,CXCR4,DOCK8,ENG,FLNB,FYB1,GMFG,GNA13,ITGA4,LCK,LGALS3,NEDD9,PIK3C2A,PIK3R1,PLAUR,PXN,RASGRP1,RGS1,SH2D2A,STC1,TGFB1,TGM2,TIMP1,TNF,VCAM1,VEGFA	33
Cellular Movement,Hematological System Development and Function,Immune Cell Trafficking,Inflammatory Response,Lymphoid Tissue Structure and Development	Chemotaxis of lymphocytes	6.47e-05	Decreased	-2.025	ACKR3,CCL14,CCL20,CCL23,CCL3,CCL4,CCL5,CKLF,CX3CL1,CXCL16,CXCL8,CXCR4,FYN,GNA13,IFNG,IL10,KDR,LCP1,NEDD9,PLEC,RAC2,RGS1,S100A4,S1PR1,SHC1,SOCS3,SPP1,STK4,TGFB1,WIPF1	30
Cellular Function and Maintenance	Homeostasis of leukocytes	1.64e-06	Decreased	-2.034	AHR,ANXA1,AREG,BCL11B,BCL2,BCL2A1,C3AR1,C5AR1,CCL3,CCL5,CCN1,CD2,CD247,CD28,CD3D,CD3E,CD3G,CD4,CD69,CD83,CD86,CD8A,CD8B,CDKN1A,CDKN1B,CEBPB,CORO1A,CRTAM,CSF1R,CXCR4,DLL1,DNAJB1,DOK2,EBF1,EFNB2,EGR1,EGR3,ENTPD1,ETS2,FCER1G,FCGR2A,FGL2,FKBP1A,FLI1,FLT1,FYB1,FYN,GIMAP1,GPR183,HLA-DRA,HLA-DRB1,HLX,HSP90AA1,ICAM1,ICOS,ID1,ID2,ID3,IFNG,IKZF1,IL10,IL10RA,IL1B,IL1R1,IL1RN,IL2RB,IL2RG,IL33,IL6,IL6ST,IL7R,…	145
Inflammatory Response,Organismal Injury and Abnormalities	Inflammation of organ	1.85e-15	Decreased	-2.043	ABLIM3,ACKR1,ACKR3,ACSL1,AHNAK,AHR,AIF1,AKAP12,ANGPT2,ANXA1,APBB1IP,APOL1,APP,AQP1,AREG,ARHGDIB,ARID5A,ARRB2,ATF3,ATP11C,ATP1A1,BCL11B,BCL2,BCL2A1,BIRC3,BMX,C1orf162,C1QA,C3AR1,C5AR1,C7,CALCRL,CAPG,CAV1,CAVIN2,CCL20,CCL23,CCL3,CCL3L3,CCL4,CCL5,CCN1,CCN2,CD14,CD151,CD163,CD2,CD200,CD247,CD28,CD320,CD36,CD4,CD44,CD48,CD53,CD69,CD7,CD84,CD86,CD8A,CD96,CDA,CDKN1A,CEBPB,CFI,CLEC14A,CLEC7A,CNN3,COL4A1,…	325
Cell-To-Cell Signaling and Interaction,Hematological System Development and Function	Immune response of lymphocytes	6.34e-05	Decreased	-2.1	C3AR1,C5AR1,CD28,CD48,CD59,CD86,CDKN1B,CTSS,CXCL8,F8,FCGR2A,HMOX1,ICAM1,ICOS,IFNG,IL10,IL10RA,IL1B,IL33,IL6,IL7R,KLRB1,LCP2,LEPR,LGALS1,MSR1,PFKFB3,PLAUR,PNP,POSTN,REL,SH2D1A,SOCS1,SOCS3,TGFB1,TGFBR2,TNF,TNFRSF1A,TNFRSF1B,UCP2	40
Cell Signaling,Molecular Transport,Small Molecule Biochemistry,Vitamin and Mineral Metabolism	Release of Ca2+	2.38e-05	Decreased	-2.105	A2M,ANXA1,APP,ASPH,BCL2,CCL20,CCL3,CCL4,CCL5,CD28,CD36,CD4,COL18A1,CXCL8,CXCR4,CYBB,FCER1G,FCGR1A,FCGR2A,FGF2,FKBP1A,FPR1,FPR3,FYN,HCLS1,HERPUD1,IL1B,IL6,IL6ST,LCK,LMCD1,OSM,PMAIP1,PON2,PTPRC,RGS1,RGS16,RGS2,S1PR1,SELENON,SPHK1,SPP1,STING1,TGFB1,TLR2,TNF,VEGFA	47
Cellular Movement,Hematological System Development and Function,Immune Cell Trafficking,Inflammatory Response	Cellular infiltration of dendritic cells	8.99e-05	Decreased	-2.111	CCL4,CD86,CYBB,DDIT4,IFNG,IL1B,MAPK3,MDK,NINJ1,NLRP3,STING1	11
Organismal Injury and Abnormalities	Intracranial hemorrhage	5.81e-05	Decreased	-2.117	ADGRA2,ANXA2,APP,ARRB2,COL18A1,COL4A1,COL4A2,CTSS,FLI1,HSPG2,ID1,ID3,IL10,IL6,INSR,ITGB2,KLF4,LAMC1,LYZ,MAPK3,NLRP3,PDE4B,PLAT,PLAU,PROS1,RUNX1,SERPINE1,TEK,TFPI,THBD,TNF,TNFAIP3,VWF	33
Cell Signaling,Cellular Function and Maintenance,Molecular Transport,Vitamin and Mineral Metabolism	Flux of Ca2+	7.19e-06	Decreased	-2.125	A2M,A4GALT,ACKR1,ANGPT2,ANXA1,ANXA2,APP,BCL2,CAV1,CCL14,CCL20,CCL23,CCL3,CCL3L3,CCL4,CCL5,CD2,CD247,CD28,CD3E,CD4,CD84,CD8A,CLEC7A,CORO1A,CRACR2B,CX3CL1,CXCL8,CXCR4,CYBB,EGR1,ERG,ETS2,EZR,FCGR1A,FCGR2A,FCGR3A/FCGR3B,FGF2,FPR1,FPR3,GJA1,GNA13,GPR171,GPR183,ICOS,IL10,IL1B,IL6,INHBB,ITGB2,KLF2,LCK,LCP2,LGALS1,MBP,MGP,PAG1,PECAM1,PIK3R1,PRF1,PTPRC,RAC2,RGS2,S1PR1,SARAF,SH2D1A,SLC25A25,TGFB1,TLR2,TNF,…	73
Cell-To-Cell Signaling and Interaction,Hematological System Development and Function	Response of lymphocytes	2.31e-05	Decreased	-2.13	AHR,AREG,C3AR1,C5AR1,CD200,CD28,CD3E,CD4,CD48,CD59,CD83,CD86,CDKN1B,CLEC7A,CTSS,CXCL8,DOCK8,EPAS1,F8,FCGR2A,FYN,HLA-DRB1,HMOX1,ICAM1,ICOS,IFNG,IL10,IL10RA,IL1B,IL1R1,IL33,IL6,IL7R,KLRB1,LCP2,LEPR,LGALS1,LTB,MAF,MSR1,PFKFB3,PIK3R1,PLAUR,PNP,POSTN,PTPRC,RCAN1,REL,SH2D1A,SOCS1,SOCS3,TGFB1,TGFBR2,TNF,TNFRSF1A,TNFRSF1B,UCP2	57
Cell-mediated Immune Response,Cellular Movement,Hematological System Development and Function,Immune Cell Trafficking,Lymphoid Tissue Structure and Development	Homing of T lymphocytes	3.55e-05	Decreased	-2.133	ACKR3,BCL2,CCL14,CCL20,CCL23,CCL3,CCL4,CCL5,CD44,CX3CL1,CXCL16,CXCL8,CXCR4,FYB1,FYN,IFNG,IL10,ITGA4,LCP1,PLEC,RAC2,RGS1,RUNX1,S100A4,S1PR1,SOCS3,SPP1,STK4,TGFB1	29
Cellular Development	Maturation of blood cells	1.9e-06	Decreased	-2.144	AHR,APP,ATF3,CCL20,CCL5,CCND2,CD247,CD28,CD36,CD3E,CD4,CD44,CD69,CD83,CD86,CDKN1A,CEBPB,CLEC7A,CSF3,CXCR4,EGR1,FPR1,FYN,HLA-DRA,HMOX1,ICAM1,ICOS,ID2,IFNG,IL10,IL1B,IL33,IL6,IL7R,IRF1,ITGB2,KLF2,LCK,LCP1,LRP1,MAPK3,MYC,NRP1,PIK3R1,PPM1D,PRDM1,PTPRC,RASGRP1,RHOH,RNASE1,RUNX1,RUNX3,SHC1,SOCS2,SOD3,SWAP70,TGFB1,TLR2,TNF,TNFRSF1A,TNFRSF1B,TNFSF10,TNFSF9,TYROBP,VEGFA,VEGFC,ZEB2	67
Cell-To-Cell Signaling and Interaction	Adhesion of blood cells	4.55e-09	Decreased	-2.144	A2M,ADGRE5,ADGRG1,ANGPT2,ANXA1,APBB1IP,APP,ARHGAP15,ARRB2,BCAM,C1QA,CCL20,CCL3,CCL3L3,CCL4,CCL5,CCN1,CD14,CD151,CD2,CD200,CD28,CD34,CD36,CD37,CD4,CD44,CD48,CD69,CD83,CD86,CORO1A,CTSZ,CX3CL1,CXCL8,CXCR4,CYBB,EMCN,ENTPD1,ERG,EZR,FCER1G,FCGR1A,FCGR2A,FCGR3A/FCGR3B,FERMT3,FLOT1,FLT1,FPR1,FYB1,FYN,HSP90AA1,HSPG2,ICAM1,ICAM2,ICOS,IFNG,IL10,IL1B,IL1R1,IL33,IL6,IL6ST,IL7R,ITGA4,ITGA5,ITGA6,ITGB2,KDR,LAMA…	127
Cell Morphology	Polarization of leukocytes	4.65e-07	Decreased	-2.145	AHR,BST2,CCL3,CCL5,CD28,CD36,CRTAM,CSF3,CTSS,CX3CL1,CXCL8,CXCR4,CYBB,ENG,ENPP2,FCER1G,FLT1,FYB1,FYN,ICAM1,ICOS,IFNG,IL10,IL1B,IL1RN,IL33,IL6,ITGB2,KLF4,LCK,LCP1,LSP1,MAF,MAOA,MRC1,MYH9,NLRP3,P2RY10,PIK3R1,POSTN,RASSF5,RBPJ,REL,SELE,SOCS3,SPI1,STING1,SWAP70,TGFB1,TGM2,TIMP3,TLR2,TNF,WIPF1,WWTR1	55
Cell Morphology,Hematological System Development and Function	Modification of leukocytes	0.000162	Decreased	-2.153	AHR,BCL11B,CCL3,CCL4,HMOX1,IFNG,IL10,LGALS1,REL,TGFB1,THBD,TNFAIP3	12
Cellular Function and Maintenance,Molecular Transport	Flux of ion	6.81e-06	Decreased	-2.159	A2M,A4GALT,ACKR1,ANGPT2,ANXA1,ANXA2,APOL1,APP,BCL2,CAV1,CCL14,CCL20,CCL23,CCL3,CCL3L3,CCL4,CCL5,CD2,CD247,CD28,CD3E,CD4,CD84,CD8A,CLEC7A,CORO1A,CRACR2B,CX3CL1,CXCL8,CXCR4,CYBB,EGR1,ERG,ETS2,EZR,FCGR1A,FCGR2A,FCGR3A/FCGR3B,FGF2,FPR1,FPR3,FYN,GJA1,GNA13,GPR171,GPR183,ICOS,IFNG,IL10,IL1B,IL6,INHBB,ITGB2,KLF2,LCK,LCP2,LGALS1,MBP,MGP,PAG1,PECAM1,PIK3R1,PRF1,PTPRC,RAC2,RGS2,S1PR1,SARAF,SH2D1A,SLC25A25,…	77
Cellular Movement,Hematological System Development and Function	Migration of hematopoietic progenitor cells	1.32e-07	Decreased	-2.162	BCL11B,CCL20,CCL3L3,CCL4,CCL5,CCN1,CD28,CD69,CXCL8,CXCR4,DOCK4,DOCK8,GJA1,HCLS1,ICAM1,IFNG,ITGA4,ITGA5,ITGA6,ITGB2,KLF2,PTPRC,RUNX1,S1PR1,STK4,TNF	26
Cardiovascular Disease,Ophthalmic Disease,Organismal Injury and Abnormalities	Retinal vasculopathy	3.02e-09	Decreased	-2.162	A2M,ADAM15,AHR,AIF1,ALOX5AP,APP,BCL2,BIN2,C1QB,C1QC,C3AR1,C5AR1,CAV1,CD200,CD37,CD59,CFI,COL18A1,COL4A1,COL4A2,CORO1A,CTSS,CYBA,CYBB,ELN,EVI2A,FCER1G,FLT1,FYB1,FZD4,GLIPR1,HSPG2,ICAM1,IFNG,IL10,IL1B,ITGA5,ITGB2,KDR,KTN1,LAMA4,LAMC1,LCK,LGALS1,LIMD2,LRRC32,MPEG1,NNMT,NOSTRIN,NRARP,NRP1,PLAT,PLAU,PLAUR,PLEK,RAC2,SELE,SEMA6A,SEMA6B,SERPINE1,SPI1,SPP1,TIMP1,TNF,TYROBP,VCAM1,VEGFA,VEGFB,VWF	69
Cellular Development,Cellular Growth and Proliferation,Embryonic Development,Hematological System Development and Function,Hematopoiesis,Lymphoid Tissue Structure and Development,Organ Development,Organismal Development,Tissue Development	Lymphopoiesis	1.88e-06	Decreased	-2.17	AHR,ANXA1,AREG,ATP11C,BCL11B,BCL2,BCL2A1,C3AR1,C5AR1,CCL3,CCL5,CCN1,CCND2,CD14,CD2,CD247,CD28,CD36,CD3D,CD3E,CD3G,CD4,CD44,CD69,CD83,CD86,CD8A,CD8B,CDKN1A,CDKN1B,CEBPB,CORO1A,CRTAM,CSF3,CXCR4,DLL1,DNAJB1,DOCK8,DOK2,EBF1,EFNB2,EGR1,EGR3,ENTPD1,ETS2,EZR,FCER1G,FCGR2A,FGL2,FKBP1A,FLI1,FLT1,FYB1,FYN,GIMAP1,GPR183,HDAC7,HLA-DRA,HLA-DRB1,HLX,HSP90AA1,ICAM1,ICOS,ID1,ID2,ID3,IFNG,IKZF1,IL10,IL10RA,IL1B,I…	161
Cellular Function and Maintenance,Molecular Transport	Flux of inorganic cation	5.89e-06	Decreased	-2.174	A2M,A4GALT,ACKR1,ANGPT2,ANXA1,ANXA2,APOL1,APP,BCL2,CAV1,CCL14,CCL20,CCL23,CCL3,CCL3L3,CCL4,CCL5,CD2,CD247,CD28,CD3E,CD4,CD84,CD8A,CLEC7A,CORO1A,CRACR2B,CX3CL1,CXCL8,CXCR4,CYBB,EGR1,ERG,ETS2,EZR,FCGR1A,FCGR2A,FCGR3A/FCGR3B,FGF2,FPR1,FPR3,GJA1,GNA13,GPR171,GPR183,ICOS,IL10,IL1B,IL6,INHBB,ITGB2,KLF2,LCK,LCP2,LGALS1,MBP,MGP,PAG1,PECAM1,PIK3R1,PRF1,PTPRC,RAC2,RGS2,S1PR1,SARAF,SH2D1A,SLC25A25,TGFB1,TLR…	75
Cell-mediated Immune Response,Cellular Development,Cellular Function and Maintenance,Cellular Growth and Proliferation,Embryonic Development,Hematological System Development and Function,Hematopoiesis,Lymphoid Tissue Structure and Development,Organ Development,Organismal Development,Tissue Development	Differentiation of T lymphocytes	1.86e-05	Decreased	-2.19	AHR,ANXA1,AREG,BCL11B,BCL2,BCL2A1,C3AR1,C5AR1,CCL3,CCL5,CCN1,CD247,CD28,CD3D,CD3E,CD3G,CD4,CD69,CD83,CD86,CD8A,CD8B,CDKN1B,CEBPB,CRTAM,CXCR4,DLL1,DNAJB1,EBF1,EFNB2,EGR1,EGR3,ENTPD1,FGL2,GIMAP1,GPR183,HLA-DRA,HLA-DRB1,HLX,HSP90AA1,ICAM1,ICOS,ID1,ID2,ID3,IFNG,IKZF1,IL10,IL10RA,IL1B,IL1R1,IL2RB,IL2RG,IL33,IL6,IL7R,IRF1,ITGB2,ITPKC,KLF10,KLF4,LCK,LCP2,LEPR,MAF,MAFB,MBP,MDK,MPZL2,NR4A2,NRARP,PCGF2,PIK…	99
Cell-To-Cell Signaling and Interaction,Inflammatory Response	Immune response of leukocytes	7.19e-05	Decreased	-2.193	ANXA1,APP,ATP1A1,BCAR1,C3AR1,C5AR1,CAPG,CCL20,CCL3,CCL4,CD14,CD28,CD36,CD44,CD48,CD59,CD69,CD86,CD93,CDKN1A,CDKN1B,CEBPB,CSF1R,CSF3,CTSS,CX3CL1,CXCL8,DOCK8,EGLN3,FCER1G,FCGR1A,FCGR2A,FCGR3A/FCGR3B,FPR1,FYN,GSN,HMOX1,HSP90AA1,ICAM1,ICOS,IFNG,IL10,IL10RA,IL1B,IL1RN,IL33,IL6,IL6ST,IL7R,ITGA4,ITGB2,KLRB1,LCP2,LEPR,LGALS1,LGALS3,MSR1,NFE2L2,OSM,PECAM1,PFKFB3,PLAU,PLAUR,PNP,POSTN,PRDM1,PROS1,PTPRC,PXN,…	96
Cellular Development,Hematological System Development and Function,Lymphoid Tissue Structure and Development	Maturation of leukocytes	1.62e-06	Decreased	-2.212	AHR,APP,ATF3,CCL20,CCL5,CD247,CD28,CD36,CD3E,CD4,CD44,CD69,CD83,CD86,CEBPB,CLEC7A,CSF3,CXCR4,EGR1,FPR1,FYN,HLA-DRA,HMOX1,ICAM1,ICOS,ID2,IFNG,IL10,IL1B,IL33,IL6,IL7R,IRF1,ITGB2,LCK,LCP1,LRP1,MAPK3,MYC,NRP1,PIK3R1,PPM1D,PRDM1,PTPRC,RASGRP1,RHOH,RNASE1,RUNX1,RUNX3,SHC1,SOCS2,SOD3,SWAP70,TGFB1,TLR2,TNF,TNFRSF1A,TNFRSF1B,TNFSF10,TNFSF9,TYROBP,VEGFA,VEGFC,ZEB2	64
Cell-To-Cell Signaling and Interaction,Hematological System Development and Function,Immune Cell Trafficking,Inflammatory Response	Activation of cytotoxic T cells	1.75e-05	Decreased	-2.223	CCL3,CCL4,CD247,CD28,CD86,CXCL8,EFNB2,GZMA,IFNG,IL10,IL1B,PRF1,TGFBR2,TNF,TNFSF10,VAMP8	16
Cellular Movement,Hematological System Development and Function,Immune Cell Trafficking	Homing of mononuclear leukocytes	2.6e-07	Decreased	-2.23	ACKR3,AIF1,ANGPT2,ANXA1,BCL2,CCL14,CCL20,CCL23,CCL3,CCL4,CCL5,CD44,CKLF,CX3CL1,CXCL16,CXCL8,CXCR4,DUSP1,ELN,ENPP2,FLT1,FPR1,FYB1,FYN,GNA13,IFNG,IL10,IL1B,ITGA4,KDR,LCP1,LGALS1,LGALS3,LGMN,NEDD9,NINJ1,PLAU,PLAUR,PLEC,PON2,RAC2,RGS1,RUNX1,S100A4,S1PR1,SELE,SERPINE1,SHC1,SOCS3,SPP1,STK4,TGFB1,TLR2,TNF,VEGFA,WIPF1	56
Inflammatory Response,Neurological Disease,Organismal Injury and Abnormalities	Inflammation of central nervous system	1.86e-06	Decreased	-2.242	AHR,AIF1,ANXA1,APP,ARID5A,C3AR1,CAV1,CCL3,CCL3L3,CCL5,CD200,CD28,CD320,CD36,CD4,CD44,CD84,CD86,CORO1A,CSF3,CTSB,CYBA,DLL1,DOCK8,DUSP1,EHD1,EHD4,F8,FCER1G,FCGR1A,FCGR2A,FCGR3A/FCGR3B,FKBP1A,GJA1,GPR34,GPR65,GPX4,HCST,HLA-E,ICOS,ID1,ID2,IFITM2,IFITM3,IFNG,IL10,IL1B,IL1R1,IL1RN,IL2RG,IL6,IL6ST,IRF1,IRF9,ITGA4,ITGB2,KLF4,KLRB1,LAMA4,LAMA5,LCP2,LGALS1,LGALS3,LRP1,LYST,MAPK3,MBP,MDK,MGLL,NINJ1,NLRP3,NR…	110
Cell-To-Cell Signaling and Interaction	Binding of lymphatic system cells	7.8e-07	Decreased	-2.254	ANXA1,ANXA2,APBB1IP,CCL20,CCL3,CCL4,CCL5,CD151,CD2,CD28,CD3E,CD44,CD48,CD69,CD86,CX3CL1,CXCR4,DOCK8,ENG,EVL,EZR,FCGR3A/FCGR3B,FERMT3,FLOT1,FYB1,HSP90AA1,ICAM1,ICAM2,ICOS,IFNG,IL10,IL1B,IL6,IL6ST,IL7R,ITGA4,ITGA5,ITGB2,LCK,LCP2,MCAM,MET,NEDD9,OSM,PECAM1,PLAU,RAC2,RASGRP1,RASSF5,RGS1,SCARB1,SELE,SELP,SH2D1A,SKAP1,SPP1,STK4,SWAP70,TGFB1,TNF,VCAM1,VEGFA	62
Molecular Transport	Release of metal	2.03e-05	Decreased	-2.263	A2M,ANXA1,APP,ASPH,BCL2,CCL20,CCL3,CCL4,CCL5,CD28,CD36,CD4,COL18A1,CXCL8,CXCR4,CYBB,FCER1G,FCGR1A,FCGR2A,FGF2,FKBP1A,FPR1,FPR3,FYN,HCLS1,HERPUD1,IFNG,IL1B,IL6,IL6ST,LCK,LMCD1,NFE2L2,OSM,PMAIP1,PON2,PTPRC,RGS1,RGS16,RGS2,S1PR1,SELENON,SPHK1,SPP1,STING1,TGFB1,TLR2,TNF,VEGFA	49
Cell Death and Survival	Cytolysis of blood cells	4.43e-06	Decreased	-2.281	APP,CD247,CD3G,CD4,CD44,CD48,CD59,CD7,CD8A,FCER1G,FCGR2A,GZMA,HCST,IFNG,IL2RG,IL6,ITGB2,LCK,LCP2,PNP,PRF1,PTPRC,REL,SERPINB9,SH2D1A,STX11,TAP1,TNF,TNFSF10,TYROBP	30
Cancer,Organismal Injury and Abnormalities	Subcutaneous tumor	5.52e-05	Decreased	-2.282	ACKR1,ADAMTS1,ADGRE5,AHR,AKR1C3,ANGPT2,ANXA1,ANXA2,APOLD1,ATF3,BCL2,BST2,C1orf115,CALCRL,CAVIN2,CCL20,CCN1,CD34,CD44,CEBPB,CLDN5,COL14A1,COL15A1,COL18A1,CRIM1,CRIP1,CSF1R,CXCR4,CYBA,CYTOR,DUSP1,EDNRB,EMCN,FERMT2,FGF2,FKBP1A,FTH1,FYN,GNG11,GPM6A,GPX4,HDAC7,HNMT,ID3,IFI44L,IFNG,INSR,KCNN3,KCTD12,LAMA5,LAMB2,LAPTM5,LGALS1,LIFR,LSP1,LYVE1,MAF,MAOA,MAPK3,MBP,MET,MYC,NDRG1,NFE2L2,NINJ1,NR2F2,NR4A2,NR4A…	110
Cellular Movement,Immune Cell Trafficking,Lymphoid Tissue Structure and Development	Homing of lymphatic system cells	7.29e-05	Decreased	-2.287	ACKR3,BCL2,CCL14,CCL20,CCL23,CCL3,CCL4,CCL5,CD44,CKLF,CSF3,CX3CL1,CXCL16,CXCL8,CXCR4,ENPP2,FYB1,FYN,GNA13,IFNG,IL10,ITGA4,KDR,LCP1,NEDD9,PLEC,RAC2,RGS1,RUNX1,S100A4,S1PR1,SHC1,SOCS3,SPP1,STK4,TGFB1,VCAM1,WIPF1	38
Cellular Development,Tissue Development	Differentiation of epithelial cells	1.85e-05	Decreased	-2.289	ADAMTS9,AFDN,AKR1C1/AKR1C2,ANXA1,BCL2,CAV1,CDKN1A,CDKN1B,CEBPB,COL18A1,COL4A1,CSF1R,DLL1,EDNRB,ERG,FABP5,FGF2,FOXC1,FRZB,FYN,HES1,ID1,ID2,ID3,IFITM2,IFNG,IL2RG,IL6,INHBB,INSR,ITGA6,KLF2,KLF4,KLF7,LHX6,MAFB,MEF2C,MET,MXD1,MYC,MYH9,NFIB,NLRP3,OSM,PLAU,PLEC,PPP3CA,PXN,RBM38,RBPJ,RUNX3,SNAI1,SOCS3,SPHK1,STK4,TAGLN2,TGFB1,TNF,TNFRSF1A,TNFRSF1B,TNFSF10,TXNIP,UGCG,VEGFA,WWTR1,ZEB2,ZFP36	67
Cellular Development,Cellular Growth and Proliferation,Hematological System Development and Function,Hematopoiesis,Lymphoid Tissue Structure and Development,Tissue Development	Hematopoiesis of phagocytes	8.54e-05	Decreased	-2.29	APP,BCL2,CCL23,CD4,CDA,CDKN1A,CEBPB,CSF1R,CSF3,DLL1,EBF1,EMP1,ETS2,FCGR1A,FTH1,GPR183,HLA-DRB1,ID2,ID3,IFI16,IFNG,IKZF1,IL10,IL1B,IL1R1,IL1RN,IL2RB,IL33,IL6,IL7R,KDR,KLF4,LAIR1,LIFR,LTB,MDK,MEF2C,MYC,RBPJ,REL,RUNX1,RUNX3,SLA,SLC29A1,SOCS1,SPI1,TCF4,TGFB1,TGFBR2,TLR2,TNF,TNFRSF1A,TNFSF10,VEGFA,ZEB2	55
Lymphoid Tissue Structure and Development,Organ Morphology,Tissue Morphology	Quantity of lymphoid organ	1.34e-05	Decreased	-2.294	AHR,AKAP12,ARHGDIB,BCL11B,BCL2,CD200,CD247,CD34,CD3E,CD3G,CD4,CD44,CD7,CD83,CD86,CD8A,CD8B,CDKN1A,CDKN1B,CORO1A,CTSD,CXCR4,DOCK8,EFNB2,EGR3,ETS2,FCER1G,FLI1,FYB1,FYN,GJA1,ID1,ID2,IFNG,IKZF1,IL10,IL2RB,IL2RG,IL6,IL7R,IRF1,ITGB2,KLF4,LAIR1,LCK,LCP2,LTB,MAPK3,MCF2L,MCL1,MYC,NOTCH4,OSM,PAG1,PCGF2,PNP,PPM1D,PRF1,PTPRC,RASGRP1,RASSF5,RBM38,RHOH,RUNX1,RUNX3,SELE,SELP,SOCS1,SPI1,SPNS2,STK17B,STK4,TAP1,TC…	80
Cellular Movement,Hematological System Development and Function,Immune Cell Trafficking,Lymphoid Tissue Structure and Development	Homing of lymphocytes	0.000213	Decreased	-2.297	ACKR3,BCL2,CCL14,CCL20,CCL23,CCL3,CCL4,CCL5,CD44,CKLF,CX3CL1,CXCL16,CXCL8,CXCR4,ENPP2,FYB1,FYN,GNA13,IFNG,IL10,ITGA4,KDR,LCP1,NEDD9,PLEC,RAC2,RGS1,RUNX1,S100A4,S1PR1,SHC1,SOCS3,SPP1,STK4,TGFB1,WIPF1	36
Cell-To-Cell Signaling and Interaction,Hematological System Development and Function,Immune Cell Trafficking,Inflammatory Response	Activation of innate lymphoid cells	4.01e-08	Decreased	-2.308	AHR,CCL5,CD2,CD200,CD28,CD44,CD48,CD59,CD69,FCGR2A,FCGR3A/FCGR3B,GJA1,GPR34,HLA-E,ICOS,IFNG,IL10,IL1B,IL1RN,IL2RB,IL33,IL6,IRF1,ITGA4,KLRB1,LCP2,LGALS3,LYST,PRF1,RASGRP1,SH2D1A,SOCS2,SPP1,TAOK2,TGFB1,TGFBR2,TLR2,TNF,TXNIP,TYROBP,VEGFA	41
Cell-To-Cell Signaling and Interaction,Hematological System Development and Function,Immune Cell Trafficking	Adhesion of immune cells	1.57e-08	Decreased	-2.316	A2M,ADGRE5,ANGPT2,ANXA1,APBB1IP,APP,ARHGAP15,ARRB2,C1QA,CCL20,CCL3,CCL3L3,CCL4,CCL5,CCN1,CD14,CD151,CD2,CD200,CD28,CD34,CD36,CD37,CD4,CD44,CD48,CD69,CD83,CD86,CORO1A,CTSZ,CX3CL1,CXCL8,CXCR4,CYBB,EMCN,ENTPD1,ERG,EZR,FCGR1A,FCGR2A,FCGR3A/FCGR3B,FERMT3,FLOT1,FLT1,FPR1,FYB1,FYN,HSP90AA1,ICAM1,ICAM2,ICOS,IFNG,IL10,IL1B,IL1R1,IL33,IL6,IL6ST,IL7R,ITGA4,ITGA5,ITGA6,ITGB2,KDR,LCK,LCP1,LCP2,LGALS1,LGALS3,L…	122
Cellular Development	Maturation of cells	1.42e-05	Decreased	-2.33	AHR,APP,AREG,ARHGEF15,ARPC3,ATF3,BCAS2,BCL2,CCL20,CCL5,CCND2,CD247,CD28,CD36,CD3E,CD4,CD44,CD69,CD83,CD86,CDKN1A,CDKN1B,CEBPB,CLEC7A,CSF1R,CSF3,CXCR4,EGR1,FGF2,FPR1,FRZB,FYN,HES1,HLA-DRA,HMOX1,ICAM1,ICOS,ID2,IFNG,IL10,IL1B,IL33,IL6,IL7R,IRF1,ITGB2,KLF2,KLF9,LCK,LCP1,LHX6,LRP1,MAPK3,MBP,MET,MYC,NFIA,NR4A2,NRP1,OSM,PFN1,PIK3R1,PLAU,PPM1D,PPP3CA,PRDM1,PTPRC,RASGRP1,RHOH,RNASE1,RPS6KA2,RUNX1,RUNX3,SH…	91
Cell-To-Cell Signaling and Interaction	Binding of blood cells	1.02e-10	Decreased	-2.343	A2M,ACKR1,ADGRE5,ADGRG1,ANGPT2,ANXA1,APBB1IP,APP,ARHGAP15,ARRB2,BCAM,C1QA,CCL20,CCL3,CCL3L3,CCL4,CCL5,CCN1,CD14,CD151,CD2,CD200,CD28,CD34,CD36,CD37,CD3E,CD4,CD44,CD48,CD69,CD83,CD84,CD86,CORO1A,CTSZ,CX3CL1,CXCL8,CXCR4,CYBB,DLL1,DOCK8,EMCN,ENG,ENTPD1,ERG,EVL,EZR,F2RL3,F8,FCER1G,FCGR1A,FCGR2A,FCGR3A/FCGR3B,FERMT3,FGF2,FLOT1,FLT1,FPR1,FYB1,FYN,HSP90AA1,HSPG2,ICAM1,ICAM2,ICOS,IFNG,IL10,IL1B,IL1R1,IL3…	142
Cell Death and Survival,Organismal Injury and Abnormalities	Cell death of immune cells	2.59e-08	Decreased	-2.354	AHR,ANGPT2,ANTXR1,ANXA1,APP,ATF3,BCL11B,BCL2,BCL2A1,BIRC3,BTG1,C1QA,C3AR1,CAV1,CCL3,CCL4,CCL5,CCND2,CD14,CD2,CD247,CD28,CD3E,CD4,CD44,CD48,CD59,CD69,CD7,CD86,CDKN1A,CDKN1B,CEBPB,CORO1A,CSF1R,CSF3,CTSB,CTSD,CX3CL1,CXCL8,CXCR4,CYBB,DDIT4,DLL1,DOCK8,DUSP4,EBF1,EFNA1,EGR1,EGR3,ENTPD1,EPAS1,ETS2,EZR,FABP4,FCER1G,FCGR1A,FCGR3A/FCGR3B,FGL2,FTH1,FYN,GIMAP1,GPR34,GPR65,GPX4,GSN,GZMA,HCLS1,HES1,HMOX1,ICAM1…	168
Cellular Movement	Cell movement of progenitor cells	5.55e-08	Decreased	-2.365	BCL11B,CCL14,CCL20,CCL3,CCL3L3,CCL4,CCL5,CCN1,CD28,CD69,CXCL8,CXCR4,DOCK4,DOCK8,FYB1,GJA1,HCLS1,ICAM1,IFNG,ITGA4,ITGA5,ITGA6,ITGB2,KLF2,LCP1,LRP1,PLAU,PLEKHO1,PTPRC,RGS1,RUNX1,S1PR1,SERPINE1,SPI1,STK4,TNF	36
Cellular Movement,Hematological System Development and Function	Cell movement of hematopoietic cells	5.14e-09	Decreased	-2.365	BCL11B,CCL14,CCL20,CCL3,CCL3L3,CCL4,CCL5,CCN1,CD28,CD44,CD69,CXCL8,CXCR4,DOCK4,DOCK8,FYB1,GJA1,HCLS1,ICAM1,IFNG,ITGA4,ITGA5,ITGA6,ITGB2,KLF2,LCP1,PTPRC,RGS1,RUNX1,S1PR1,SELE,SPI1,STK4,TNF	34
Cellular Movement,Hematological System Development and Function,Immune Cell Trafficking,Inflammatory Response	Chemotaxis of PBMCs	5.87e-05	Decreased	-2.366	ACKR3,ANGPT2,ANXA1,CCL20,CCL3,CCL4,CCL5,CX3CL1,CXCL8,CXCR4,FPR1,LCP1,PLAUR,SHC1,TLR2,TNF	16
Inflammatory Response,Neurological Disease,Organismal Injury and Abnormalities	Inflammation of nervous system	1.67e-06	Decreased	-2.371	AHR,AIF1,ANXA1,APP,ARID5A,C3AR1,CAV1,CCL20,CCL3,CCL3L3,CCL5,CD200,CD28,CD320,CD36,CD4,CD44,CD84,CD86,CORO1A,CSF3,CTSB,CYBA,DLL1,DOCK8,DUSP1,EHD1,EHD4,F8,FCER1G,FCGR1A,FCGR2A,FCGR3A/FCGR3B,FKBP1A,GJA1,GPR34,GPR65,GPX4,HCST,HLA-E,ICOS,ID1,ID2,IFITM2,IFITM3,IFNG,IL10,IL1B,IL1R1,IL1RN,IL2RG,IL6,IL6ST,IRF1,IRF9,ITGA4,ITGB2,KLF4,KLRB1,LAMA4,LAMA5,LCP2,LGALS1,LGALS3,LRP1,LYST,MAPK3,MBP,MDK,MGLL,NINJ1,NL…	111
Cellular Development,Tissue Development	Differentiation of epithelial tissue	1.09e-07	Decreased	-2.388	ADAMTS9,AFDN,AKR1C1/AKR1C2,ANGPT2,ANXA1,BCL2,BMPR2,BTG1,CAV1,CD44,CDH5,CDKN1A,CDKN1B,CEBPB,COL18A1,COL4A1,CSF1R,CXCR4,DLL1,EDNRB,ERG,FABP5,FGF2,FLT1,FOXC1,FRZB,FYN,FZD4,HES1,ID1,ID2,ID3,IFITM2,IFNG,IL1B,IL2RG,IL6,INHBB,INSR,ITGA6,KDM6B,KDR,KLF2,KLF4,KLF7,LHX6,LRP1,MAFB,MEF2C,MET,MXD1,MYC,MYH9,NFIB,NLRP3,NOTCH4,NRP1,OSM,PLAU,PLEC,PPP3CA,PXN,RASIP1,RBM38,RBPJ,RUNX3,SNAI1,SOCS3,SOX17,SOX18,SPHK1,STK…	85
Cell-To-Cell Signaling and Interaction,Hematological System Development and Function,Immune Cell Trafficking,Inflammatory Response	Activation of natural killer cells	2.98e-08	Decreased	-2.392	AHR,CCL5,CD2,CD200,CD28,CD44,CD48,CD59,CD69,FCGR2A,FCGR3A/FCGR3B,GJA1,HLA-E,IFNG,IL10,IL1B,IL1RN,IL2RB,IL6,IRF1,ITGA4,KLRB1,LCP2,LGALS3,LYST,PRF1,RASGRP1,SH2D1A,SOCS2,SPP1,TAOK2,TGFB1,TGFBR2,TLR2,TNF,TXNIP,TYROBP,VEGFA	38
Organismal Injury and Abnormalities	Bleeding	9.14e-11	Decreased	-2.394	ACKR3,ADGRA2,ADGRG1,ANGPT2,ANXA1,ANXA2,APP,ARRB2,BCL2,BIRC3,BMPR2,CAPNS1,CD52,CD69,CDH5,COL18A1,COL4A1,COL4A2,CRK,CSF1R,CTSS,CXCR4,ECSCR,ENG,ENTPD1,EPAS1,ERG,F13A1,F2RL3,F8,FABP5,FCGR1A,FCGR2A,FCGR3A/FCGR3B,FERMT2,FERMT3,FKBP1A,FLI1,FLT1,GNA13,HCLS1,HDAC7,HSPG2,ICAM1,ID1,ID3,IL10,IL1R1,IL1RN,IL33,IL6,INSR,ITGA4,ITGB2,KDR,KLF2,KLF4,LAMA4,LAMC1,LCK,LCP2,LRP1,LRP5,LYZ,MAPK3,MECOM,MEIS2,MGP,MRTFB,MYH…	116
Cellular Development,Cellular Growth and Proliferation,Hematological System Development and Function,Hematopoiesis,Lymphoid Tissue Structure and Development,Tissue Development	Hematopoiesis of mononuclear leukocytes	2.39e-06	Decreased	-2.394	AHR,ANXA1,APP,AREG,ATP11C,BCL11B,BCL2,BCL2A1,C3AR1,C5AR1,CCL23,CCL3,CCL5,CCN1,CCND2,CD14,CD2,CD247,CD28,CD36,CD3D,CD3E,CD3G,CD4,CD44,CD69,CD83,CD86,CD8A,CD8B,CDA,CDKN1A,CDKN1B,CEBPB,CORO1A,CRTAM,CSF1R,CSF3,CXCR4,DLL1,DNAJB1,DOCK8,DOK2,EBF1,EFNB2,EGR1,EGR3,ENTPD1,ETS2,EZR,FCER1G,FCGR2A,FGL2,FKBP1A,FLI1,FLT1,FYB1,FYN,GIMAP1,GPR183,HDAC7,HLA-DRA,HLA-DRB1,HLX,HSP90AA1,ICAM1,ICOS,ID1,ID2,ID3,IFI16,IFN…	167
Inflammatory Disease,Inflammatory Response,Neurological Disease,Organismal Injury and Abnormalities	Encephalitis	2.42e-05	Decreased	-2.398	AHR,AIF1,APP,ARID5A,C3AR1,CAV1,CCL3,CCL5,CD200,CD28,CD36,CD4,CD44,CD84,CD86,CORO1A,CSF3,CTSB,CYBA,DLL1,DOCK8,DUSP1,EHD1,EHD4,FCER1G,FCGR1A,FCGR2A,FCGR3A/FCGR3B,FKBP1A,GPR34,GPR65,HCST,HLA-E,ICOS,ID1,ID2,IFITM2,IFITM3,IFNG,IL10,IL1B,IL1R1,IL1RN,IL2RG,IL6,IL6ST,IRF1,IRF9,ITGA4,ITGB2,KLF4,KLRB1,LAMA4,LAMA5,LCP2,LGALS1,LGALS3,LYST,MAPK3,MBP,MDK,MGLL,NINJ1,NLRP3,NR4A2,NUAK1,P2RY10,PDCD4,PECAM1,PLAT,PP…	99
Cellular Development,Cellular Growth and Proliferation,Hematological System Development and Function,Hematopoiesis,Lymphoid Tissue Structure and Development,Tissue Development	Leukopoiesis	2.33e-07	Decreased	-2.402	AHR,ANXA1,APP,AREG,ATP11C,BCL11B,BCL2,BCL2A1,C1QC,C3AR1,C5AR1,CAV1,CCL23,CCL3,CCL5,CCN1,CCND2,CD14,CD2,CD247,CD28,CD36,CD3D,CD3E,CD3G,CD4,CD44,CD69,CD83,CD86,CD8A,CD8B,CDA,CDKN1A,CDKN1B,CEBPB,CITED2,CORO1A,CRK,CRTAM,CSF1R,CSF3,CXCL8,CXCR4,CYBB,DLL1,DNAJB1,DOCK8,DOK2,EBF1,ECSCR,EFNB2,EGR1,EGR3,EMP1,ENTPD1,ETS2,EVI2B,EZR,FCER1G,FCGR1A,FCGR2A,FGF2,FGL2,FKBP1A,FLI1,FLT1,FTH1,FYB1,FYN,GIMAP1,GPR183,HC…	198
Cellular Development,Cellular Growth and Proliferation,Hematological System Development and Function,Hematopoiesis,Lymphoid Tissue Structure and Development,Tissue Development	Differentiation of mononuclear leukocytes	1.72e-06	Decreased	-2.407	AHR,ANXA1,APP,AREG,ATP11C,BCL11B,BCL2,BCL2A1,C3AR1,C5AR1,CCL23,CCL3,CCL5,CCN1,CCND2,CD14,CD2,CD247,CD28,CD36,CD3D,CD3E,CD3G,CD4,CD44,CD69,CD83,CD86,CD8A,CD8B,CDA,CDKN1A,CDKN1B,CEBPB,CORO1A,CRTAM,CSF1R,CSF3,CXCL8,CXCR4,DLL1,DNAJB1,DOCK8,DOK2,EBF1,EFNB2,EGR1,EGR3,ENTPD1,ETS2,EZR,FCER1G,FCGR2A,FGL2,FKBP1A,FLI1,FLT1,FYB1,FYN,GIMAP1,GPR183,HDAC7,HLA-DRA,HLA-DRB1,HLX,HSP90AA1,ICAM1,ICOS,ID1,ID2,ID3,IFI…	168
Gastrointestinal Disease,Organismal Injury and Abnormalities	Benign oral disorder	2.77e-06	Decreased	-2.407	ACTG1,ADAMTS9,ADGRG1,AHR,ANTXR1,ANXA1,AREG,ARHGAP29,ASPH,BCL11B,BCL2,BMPR2,CCL20,CCL3,CCL3L3,CCL4,CCL4L1/CCL4L2,CCL5,CCND2,CD247,CD3D,CD44,CD52,CD69,CD83,CD8A,CDKN1A,CRK,CSGALNACT1,CXCL8,CXCR4,DDIT4,DLL1,EDNRB,EGR1,ELN,EVL,FCGR1A,FCGR2A,FCGR3A/FCGR3B,FKBP1A,FPR1,FTH1,GIMAP6,GIMAP7,GJA1,GZMA,GZMH,HSP90AA1,HSPG2,HYAL2,ICAM2,IFITM1,IFITM2,IFITM3,IL10,IL1B,IL1RN,IL2RB,IL32,IL6,IL7R,INHBB,IRF1,KCNN3,K…	109
Inflammatory Response,Organismal Injury and Abnormalities	Inflammation of absolute anatomical region	1.31e-13	Decreased	-2.418	ACKR1,ACKR3,ACSL1,ADAM15,ADAMTS1,ADAMTS4,ADAMTS9,ADGRE5,ADGRG6,AHNAK,AHR,AIF1,AKAP12,ALOX5AP,ANGPT2,ANXA1,APBB1IP,APOL1,APP,AQP1,AREG,ARHGDIB,ARID5A,ARRB2,ASAP1,ATF3,ATP11C,BCL2,BCL2A1,BIRC3,BMX,C1orf162,C1QA,C3AR1,C5AR1,C7,CALCRL,CALD1,CAPG,CAV1,CCL14,CCL20,CCL23,CCL3,CCL3L3,CCL4,CCL4L1/CCL4L2,CCL5,CCN1,CCN2,CD14,CD151,CD163,CD2,CD200,CD247,CD28,CD320,CD36,CD3D,CD3E,CD4,CD44,CD48,CD53,CD59,CD69,…	368
Cellular Movement,Hematological System Development and Function	Cell movement of hematopoietic progenitor cells	2.64e-08	Decreased	-2.429	BCL11B,CCL14,CCL20,CCL3,CCL3L3,CCL4,CCL5,CCN1,CD28,CD69,CXCL8,CXCR4,DOCK4,DOCK8,FYB1,GJA1,HCLS1,ICAM1,IFNG,ITGA4,ITGA5,ITGA6,ITGB2,KLF2,LCP1,PTPRC,RGS1,RUNX1,S1PR1,SPI1,STK4,TNF	32
Antimicrobial Response,Inflammatory Response	Antimicrobial response	2.37e-05	Decreased	-2.447	ADAMTS4,APOBEC3G,APP,BCL2,BIRC3,BST2,CCL20,CCL3,CCL4,CCL5,CD86,CD8A,CEBPB,CLEC7A,COTL1,CXCL8,CXCR4,DDIT4,DDX21,FCER1G,FCGR1A,GBP4,HLA-E,HSP90AA1,HYAL2,IFI16,IFI27,IFI44L,IFITM1,IFITM2,IFITM3,IFNG,IL10,IL1B,IL33,IL6,IRF1,IRF9,ISG20,LYST,LYZ,MECOM,MPEG1,MRC1,MSR1,NLRP3,OSM,PLSCR1,PMAIP1,PPM1D,PRF1,PTPN22,PTPRC,RBPJ,RNASE6,SELENOK,SERPINB9,SHC1,SOCS1,SOCS3,SPRY1,STING1,STK4,TAGAP,TGFB1,TLR2,TNF,TNFR…	68
Cell-To-Cell Signaling and Interaction,Hematological System Development and Function	Binding of mononuclear leukocytes	4.32e-08	Decreased	-2.458	ANGPT2,ANXA1,APBB1IP,CCL20,CCL3,CCL4,CCL5,CD151,CD2,CD28,CD34,CD3E,CD4,CD44,CD48,CD69,CD86,CX3CL1,CXCL8,CXCR4,DOCK8,ENG,EVL,EZR,FCGR3A/FCGR3B,FERMT3,FGF2,FLOT1,FYB1,HSP90AA1,ICAM1,ICAM2,ICOS,IFNG,IL10,IL1B,IL6,IL6ST,IL7R,ITGA4,ITGA5,ITGB2,LCK,LCP1,LCP2,LGALS3,MCAM,NEDD9,OSM,PECAM1,PLAU,PLAUR,RAC2,RASGRP1,RASSF5,RGS1,SCARB1,SELE,SELP,SH2D1A,SKAP1,SPP1,STK4,SWAP70,TGFB1,TGFBR2,TNF,VCAM1,VWF	69
Organismal Injury and Abnormalities	Non-malignant disorder	9.71e-17	Decreased	-2.472	ACKR1,ACKR3,ACSL1,ACTG1,ADAMTS1,ADAMTS9,ADGRE5,ADGRG1,AEBP1,AHNAK,AHR,AKNA,ANGPT2,ANKRD29,ANTXR1,ANXA1,ANXA2,APOLD1,APP,AREG,ARHGAP29,ASPH,ATF3,ATP1A1,ATP8B1,BACE2,BCL11B,BCL2,BMPR2,BST2,C1orf115,C3AR1,C7,CALCRL,CAV1,CAV2,CAVIN2,CCDC68,CCL20,CCL23,CCL3,CCL3L3,CCL4,CCL4L1/CCL4L2,CCL5,CCN1,CCN2,CCND2,CCNH,CD14,CD163,CD247,CD28,CD34,CD36,CD3D,CD44,CD48,CD52,CD69,CD7,CD83,CD86,CD8A,CDKN1A,CDKN1B,CEBP…	370
Cell-To-Cell Signaling and Interaction,Hematological System Development and Function	Binding of lymphocytes	2.21e-07	Decreased	-2.502	ANXA1,APBB1IP,CCL20,CCL3,CCL4,CCL5,CD151,CD2,CD28,CD3E,CD44,CD48,CD69,CD86,CX3CL1,CXCR4,DOCK8,ENG,EVL,EZR,FCGR3A/FCGR3B,FERMT3,FLOT1,FYB1,HSP90AA1,ICAM1,ICAM2,ICOS,IFNG,IL10,IL1B,IL6,IL6ST,IL7R,ITGA4,ITGA5,ITGB2,LCK,LCP2,MCAM,NEDD9,OSM,PECAM1,PLAU,RAC2,RASGRP1,RASSF5,RGS1,SCARB1,SELE,SELP,SH2D1A,SKAP1,SPP1,STK4,SWAP70,TGFB1,TNF,VCAM1	59
Cell-To-Cell Signaling and Interaction,Hematological System Development and Function	Activation of blood cells	3.06e-11	Decreased	-2.511	ADGRF5,AHNAK,AHR,ANGPT2,ANXA1,ANXA2,APP,ARRB2,ATF3,BCL11B,BCL2,C1QA,C1QTNF1,C3AR1,C5AR1,CCL20,CCL23,CCL3,CCL4,CCL5,CD14,CD163,CD2,CD200,CD247,CD28,CD36,CD37,CD3E,CD3G,CD4,CD44,CD48,CD59,CD69,CD7,CD83,CD84,CD86,CD8A,CD8B,CD93,CDKN1A,CDKN1B,CEBPB,CLEC2D,CLEC7A,CORO1A,CRTAM,CSF1R,CSF3,CTSH,CTSS,CX3CL1,CXCL8,CYBB,CYRIB,DLL1,DUSP1,EBF1,EFNB2,EGR3,ENTPD1,F2RL3,FCER1G,FCGR1A,FCGR2A,FCGR3A/FCGR3B,FGF2,FK…	200
Cell-To-Cell Signaling and Interaction,Hematological System Development and Function,Immune Cell Trafficking,Inflammatory Response	Activation of PBMCs	8.99e-05	Decreased	-2.525	CD14,CD28,CLEC2D,IFNG,IL10,IL1B,PECAM1,SELP,SOCS1,TNF,TNFSF10	11
Cell Death and Survival	Cytotoxicity	9.59e-05	Decreased	-2.535	ADGRG1,APP,ARRB2,BCL2,CCL5,CD2,CD247,CD28,CD44,CD48,CD59,CD69,CD96,CEBPB,CORO1A,CREM,CTSB,CX3CL1,CYBB,CYRIB,DOCK8,FCER1G,FCGR1A,FCGR2A,FCGR3A/FCGR3B,FERMT3,FGF2,FKBP1A,GZMA,HCST,HLA-DRA,HLA-DRB1,HLA-E,ICAM1,ICOS,IFNG,IL10,IL1R1,IL1RN,IL6,ITGB2,KLRB1,LAIR1,LCK,LDLR,LGALS3,LGMN,MYH9,NLRP3,PLTP,PNP,PRF1,PTPRC,RASGRP1,RBPJ,SH2D1A,SOCS1,SOCS3,TGFB1,TGFBR2,TLR2,TNF,TNFAIP3,TNFRSF1A,TNFSF10,TYROBP,WIPF1	67
Cell-mediated Immune Response,Cell-To-Cell Signaling and Interaction,Cellular Movement,Hematological System Development and Function,Immune Cell Trafficking	Adhesion of T lymphocytes	1.38e-06	Decreased	-2.567	ANXA1,APBB1IP,CCL20,CCL3,CCL4,CD151,CD2,CD28,CD44,CD48,CXCR4,EZR,FLOT1,FYB1,HSP90AA1,ICAM1,ICAM2,ICOS,IFNG,IL1B,IL7R,ITGA4,ITGA5,ITGB2,LCP2,MCAM,PECAM1,PLAU,RAC2,RASGRP1,RASSF5,SELE,SELP,SH2D1A,SKAP1,SPP1,TGFB1,TNF,VCAM1	39
Cell Death and Survival	Cytolysis of leukocytes	1.62e-06	Decreased	-2.607	CD247,CD3G,CD4,CD44,CD48,CD7,CD8A,FCER1G,FCGR2A,GZMA,HCST,IFNG,IL2RG,IL6,ITGB2,LCK,LCP2,PNP,PRF1,PTPRC,REL,SERPINB9,SH2D1A,STX11,TAP1,TNF,TNFSF10,TYROBP	28
Cell-To-Cell Signaling and Interaction,Hematological System Development and Function,Immune Cell Trafficking,Inflammatory Response	Activation of leukocytes	3.12e-10	Decreased	-2.637	ADGRF5,AHNAK,AHR,ANGPT2,ANXA1,ANXA2,APP,ARRB2,ATF3,BCL11B,BCL2,C1QA,C3AR1,C5AR1,CCL20,CCL23,CCL3,CCL4,CCL5,CD14,CD163,CD2,CD200,CD247,CD28,CD36,CD37,CD3E,CD3G,CD4,CD44,CD48,CD59,CD69,CD7,CD83,CD84,CD86,CD8A,CD8B,CD93,CDKN1A,CDKN1B,CEBPB,CLEC2D,CLEC7A,CORO1A,CRTAM,CSF1R,CSF3,CTSH,CTSS,CX3CL1,CXCL8,CYBB,CYRIB,DLL1,DUSP1,EBF1,EFNB2,EGR3,FCER1G,FCGR1A,FCGR2A,FCGR3A/FCGR3B,FGF2,FKBP1A,FPR1,FYN,GIMAP6,…	186
Cell Signaling,Post-Translational Modification	Tyrosine phosphorylation of protein	7.78e-07	Decreased	-2.639	APP,BCAR1,CCL3,CCL4,CCL5,CD2,CD247,CD28,CD34,CD36,CD3E,CD4,CD44,CD48,CD8A,CD8B,CLEC7A,CRK,CSF1R,CX3CL1,DUSP1,EFNA1,EFNB2,FCER1G,FCGR1A,FCGR2A,FGF2,FYN,IFNG,IL1B,INSR,ITGA6,ITGB2,KDR,LCK,LGALS1,MAPK3,OSM,PAG1,PECAM1,PTPN22,PTPRC,SAMSN1,SCARB1,SH2D1A,SLC3A2,SOCS1,SPI1,SPP1,TGFB1,TNF,TYROBP,VEGFA,VEGFC,VWF	55
Immunological Disease,Neurological Disease,Organismal Injury and Abnormalities	Autoimmune neurological disorder	5.76e-05	Decreased	-2.64	AHR,AIF1,ANXA1,APP,AREG,ARID5A,BCL2,BST2,C3AR1,CAV1,CCL3,CCL5,CD200,CD28,CD3G,CD4,CD44,CD52,CD59,CD84,CD86,COL4A1,CORO1A,CSF3,CTSS,DLL1,DOCK8,DUSP1,EGR1,EHD1,EHD4,FCER1G,FCGR1A,FCGR2A,FCGR3A/FCGR3B,FGF2,FKBP1A,GPR34,GPR65,HCST,HDAC7,HLA-DRA,HLA-DRB1,HLA-E,ICOS,ID1,ID2,IFITM2,IFITM3,IFNG,IL10,IL1B,IL1R1,IL1RN,IL2RB,IL2RG,IL6,IL6ST,IL7R,IRF1,IRF9,ITGA4,ITGB2,KLF4,KLRB1,LAMA4,LAMA5,LCP2,LGALS1,LGALS…	114
Inflammatory Disease,Neurological Disease,Organismal Injury and Abnormalities	Myelitis	6.6e-05	Decreased	-2.642	AHR,AIF1,ARID5A,C3AR1,CAV1,CCL3,CCL5,CD200,CD28,CD4,CD44,CD84,CD86,CORO1A,CSF3,DLL1,DOCK8,DUSP1,EHD1,EHD4,FCER1G,FCGR1A,FCGR2A,FCGR3A/FCGR3B,GPR34,GPR65,HCST,HLA-E,ICOS,ID1,ID2,IFITM2,IFITM3,IFNG,IL10,IL1B,IL1R1,IL1RN,IL2RG,IL6,IL6ST,IRF1,IRF9,ITGA4,ITGB2,KLF4,KLRB1,LAMA4,LAMA5,LCP2,LGALS1,LGALS3,MAPK3,MBP,MDK,NINJ1,NLRP3,NR4A2,NUAK1,P2RY10,PDCD4,PECAM1,PLAT,PRDM1,PTGER4,PTPN22,PTPRC,RBPJ,REL,RGC…	87
Inflammatory Disease,Inflammatory Response,Neurological Disease,Organismal Injury and Abnormalities	Encephalomyelitis	8.14e-05	Decreased	-2.642	AHR,AIF1,ARID5A,C3AR1,CAV1,CCL3,CCL5,CD200,CD28,CD4,CD44,CD84,CD86,CORO1A,CSF3,DLL1,DOCK8,DUSP1,EHD1,EHD4,FCER1G,FCGR2A,GPR34,GPR65,HCST,HLA-E,ICOS,ID1,ID2,IFITM2,IFITM3,IFNG,IL10,IL1B,IL1R1,IL1RN,IL2RG,IL6,IL6ST,IRF1,IRF9,ITGA4,ITGB2,KLF4,KLRB1,LAMA4,LAMA5,LCP2,LGALS1,LGALS3,MAPK3,MBP,MDK,NINJ1,NLRP3,NR4A2,NUAK1,P2RY10,PDCD4,PECAM1,PLAT,PRDM1,PTGER4,PTPN22,PTPRC,RBPJ,REL,RGCC,S1PR1,SHC1,SPI1,SPN…	85
Cardiovascular Disease,Neurological Disease,Organismal Injury and Abnormalities,Skeletal and Muscular Disorders	Cardiomyopathy	2.08e-05	Decreased	-2.646	A2M,ACKR3,ACSL1,ADAM15,ADAMTS1,AHNAK,AHR,AKR1C1/AKR1C2,AKR1C3,ANGPT2,ANXA1,ANXA2,APLNR,APOL1,APP,ATP1A1,BAG3,BCAR1,BCL2,BLVRB,BMX,C1QTNF1,C1QTNF9,CALCRL,CAPNS1,CAV1,CCL20,CCL3L3,CCL5,CCN1,CD14,CD151,CD163,CD36,CD44,CD48,CD69,CDKN1A,CDKN1B,CFD,CHCHD10,COX7A1,CREM,CRK,CSF1R,CSF3,CTNNA1,CTSB,CX3CL1,CXCL16,CXCL8,CXCR4,CYBA,CYBB,DSG2,ECSCR,EGLN3,ENG,ENTPD1,EPHX1,F13A1,FCER1G,FCGR1A,FCGR2A,FCGR3A/FCGR3…	199
Cellular Movement,Hematological System Development and Function,Immune Cell Trafficking,Inflammatory Response	Cell movement of dendritic cells	2.02e-06	Decreased	-2.676	ARRB2,C5AR1,CCL20,CCL3,CCL3L3,CCL4,CCL5,CD302,CD44,CD86,CTSZ,CXCL8,CXCR4,CYBB,DDIT4,DOCK8,EPS8,FPR1,GPR183,HCLS1,ICAM1,ICAM2,IFNG,IL10,IL10RA,IL1B,ITGA5,LGALS1,LSP1,MAPK3,MDK,NINJ1,NLRP3,PLAU,RUNX3,S1PR1,SELE,SPI1,SPP1,STING1,STK4,SWAP70,TGFB1,TIMP1,TNF,TNFSF9,VCAM1	47
Cell-To-Cell Signaling and Interaction,Hematological System Development and Function	Binding of leukocytes	5.78e-09	Decreased	-2.68	A2M,ADGRE5,ANGPT2,ANXA1,APBB1IP,APP,ARHGAP15,ARRB2,C1QA,CCL20,CCL3,CCL3L3,CCL4,CCL5,CCN1,CD14,CD151,CD2,CD200,CD28,CD34,CD36,CD37,CD3E,CD4,CD44,CD48,CD69,CD83,CD86,CORO1A,CTSZ,CX3CL1,CXCL8,CXCR4,CYBB,DLL1,DOCK8,EMCN,ENG,ENTPD1,ERG,EVL,EZR,FCGR1A,FCGR2A,FCGR3A/FCGR3B,FERMT3,FGF2,FLOT1,FLT1,FPR1,FYB1,FYN,HSP90AA1,ICAM1,ICAM2,ICOS,IFNG,IL10,IL1B,IL1R1,IL33,IL6,IL6ST,IL7R,ITGA4,ITGA5,ITGA6,ITGB2,KDR,…	128
Immunological Disease,Inflammatory Disease,Inflammatory Response,Neurological Disease,Organismal Injury and Abnormalities	Hashimotos encephalitis	7.33e-05	Decreased	-2.687	AHR,AIF1,ARID5A,C3AR1,CAV1,CCL3,CCL5,CD200,CD28,CD4,CD44,CD84,CD86,CORO1A,CSF3,DLL1,DOCK8,DUSP1,EHD1,EHD4,FCER1G,FCGR1A,FCGR2A,FCGR3A/FCGR3B,GPR34,GPR65,HCST,HLA-E,ICOS,ID1,ID2,IFITM2,IFITM3,IFNG,IL10,IL1B,IL1R1,IL1RN,IL2RG,IL6,IL6ST,IRF1,IRF9,ITGA4,KLF4,KLRB1,LAMA4,LAMA5,LCP2,LGALS1,LGALS3,MAPK3,MBP,MDK,NINJ1,NLRP3,NR4A2,NUAK1,P2RY10,PDCD4,PECAM1,PLAT,PRDM1,PTGER4,PTPN22,PTPRC,RBPJ,REL,RGCC,S1PR…	86
Immunological Disease,Inflammatory Disease,Inflammatory Response,Neurological Disease,Organismal Injury and Abnormalities	Experimental autoimmune encephalomyelitis	0.000118	Decreased	-2.687	AHR,AIF1,ARID5A,C3AR1,CAV1,CCL3,CCL5,CD200,CD28,CD4,CD44,CD84,CD86,CORO1A,CSF3,DLL1,DOCK8,DUSP1,EHD1,EHD4,FCER1G,FCGR2A,GPR34,GPR65,HCST,HLA-E,ICOS,ID1,ID2,IFITM2,IFITM3,IFNG,IL10,IL1B,IL1R1,IL1RN,IL2RG,IL6,IL6ST,IRF1,IRF9,ITGA4,KLF4,KLRB1,LAMA4,LAMA5,LCP2,LGALS1,LGALS3,MAPK3,MBP,MDK,NINJ1,NLRP3,NR4A2,NUAK1,P2RY10,PDCD4,PECAM1,PLAT,PRDM1,PTGER4,PTPN22,PTPRC,RBPJ,REL,RGCC,S1PR1,SHC1,SPI1,SPNS2,SPP…	84
Cell Death and Survival,Cellular Compromise	Cytotoxicity of lymphatic system cells	9.53e-05	Decreased	-2.695	APP,ARRB2,CCL5,CD2,CD247,CD44,CD48,CD59,CD69,CD96,CEBPB,CREM,CX3CL1,CYRIB,DOCK8,FCGR1A,FCGR2A,FCGR3A/FCGR3B,FERMT3,GZMA,HLA-DRA,HLA-DRB1,HLA-E,ICAM1,ICOS,IFNG,IL10,IL6,ITGB2,KLRB1,LAIR1,LCK,LDLR,LGALS3,LGMN,MYH9,PLTP,PNP,PRF1,PTPRC,RASGRP1,RBPJ,SH2D1A,SOCS1,TGFB1,TLR2,TNF,TNFSF10,TYROBP,WIPF1	50
Cell Death and Survival,Cellular Compromise	Toxicity of cells	0.000106	Decreased	-2.702	ADGRG1,APP,ARRB2,BCL2,CCL5,CD2,CD247,CD28,CD44,CD48,CD59,CD69,CD96,CEBPB,CORO1A,CREM,CTSB,CX3CL1,CYBB,CYRIB,DOCK8,FCER1G,FCGR1A,FCGR2A,FCGR3A/FCGR3B,FERMT3,FGF2,GZMA,HCST,HLA-DRA,HLA-DRB1,HLA-E,ICAM1,ICOS,IFNG,IL10,IL1R1,IL1RN,IL6,ITGB2,KLRB1,LAIR1,LCK,LDLR,LGALS3,LGMN,MYH9,NLRP3,PLTP,PNP,PRF1,PTPRC,RASGRP1,RBPJ,SH2D1A,SOCS1,SOCS3,TGFB1,TGFBR2,TLR2,TNF,TNFAIP3,TNFRSF1A,TNFSF10,TYROBP,WIPF1	66
Lymphoid Tissue Structure and Development,Tissue Morphology	Quantity of lymphoid tissue	8.51e-07	Decreased	-2.71	ACKR3,AHR,AKAP12,APBB1IP,ARHGDIB,BCL11B,BCL2,BCL2A1,C5AR1,CD200,CD247,CD28,CD34,CD37,CD3E,CD3G,CD4,CD44,CD7,CD83,CD84,CD86,CD8A,CD8B,CDKN1A,CDKN1B,COL18A1,CORO1A,CTSD,CXCR4,DLL1,DOCK8,EFNB2,EGR3,ETS2,FCER1G,FGF2,FLI1,FYB1,FYN,GIMAP1,GJA1,GNA13,ICOS,ID1,ID2,IFNG,IKZF1,IL10,IL2RB,IL2RG,IL6,IL6ST,IL7R,IRF1,ITGA4,ITGB2,KLF2,KLF4,LAIR1,LCK,LCP2,LTB,MAPK3,MCF2L,MCL1,MYC,MYH9,NEDD9,NLRP3,NOTCH4,OSM,PAG1…	109
Cell Death and Survival,Organismal Injury and Abnormalities	Cell death of blood cells	1.05e-08	Decreased	-2.717	AHR,ANGPT2,ANTXR1,ANXA1,APP,ATF3,BCL11B,BCL2,BCL2A1,BIRC3,BTG1,C1QA,C3AR1,CAV1,CCL3,CCL3L3,CCL4,CCL5,CCND2,CD14,CD2,CD247,CD28,CD3E,CD4,CD44,CD48,CD59,CD69,CD7,CD86,CDKN1A,CDKN1B,CEBPB,CORO1A,CSF1R,CSF3,CTSB,CTSD,CX3CL1,CXCL8,CXCR4,CYBB,DDIT4,DLL1,DOCK8,DUSP4,EBF1,EDNRB,EFNA1,EGR1,EGR3,ENTPD1,EPAS1,ETS2,EZR,FABP4,FCER1G,FCGR1A,FCGR3A/FCGR3B,FGL2,FLI1,FTH1,FYN,GIMAP1,GPR34,GPR65,GPX4,GSN,GZMA,HCLS…	178
Cell-To-Cell Signaling and Interaction,Cellular Movement	Attraction of cells	7.21e-06	Decreased	-2.736	ANGPT2,ANXA1,C5AR1,CCL20,CCL3,CCL4,CCL5,CORO1A,CSF3,CX3CL1,CXCL16,CXCL8,EFNA1,FPR1,IL1B,IL1R1,IL6,LGALS3,LRP1,MET,NRP1,S100A4,TGFB1,TNF,VEGFA,VEGFC	26
Inflammatory Response	Immune response of cells	9.68e-06	Decreased	-2.789	AHR,ANXA1,APP,ARPC2,ARPC3,ATP1A1,BCAR1,BCL2,BIRC3,C1QA,C3AR1,C5AR1,CAPG,CAV1,CCL20,CCL3,CCL4,CD14,CD163,CD200,CD247,CD28,CD302,CD36,CD4,CD44,CD48,CD59,CD69,CD83,CD86,CD93,CDKN1A,CDKN1B,CEBPB,CLEC7A,CORO1A,CRK,CSF1R,CSF3,CTSB,CTSD,CTSS,CX3CL1,CXCL8,CYBA,CYRIB,DOCK1,DOCK8,EGLN3,EHD1,ENG,ETS2,FCER1G,FCGR1A,FCGR2A,FCGR3A/FCGR3B,FERMT3,FPR1,FYN,GNA13,GSN,GZMH,HMOX1,HSP90AA1,ICAM1,ICOS,IFNG,IL10,IL10RA…	154
Cell-To-Cell Signaling and Interaction,Hematological System Development and Function	Interaction of mononuclear leukocytes	2.27e-09	Decreased	-2.824	ANGPT2,ANXA1,APBB1IP,CCL20,CCL3,CCL4,CCL5,CD14,CD151,CD2,CD28,CD34,CD3E,CD4,CD44,CD48,CD69,CD86,CX3CL1,CXCL8,CXCR4,DOCK8,ENG,EVL,EZR,FCGR3A/FCGR3B,FERMT3,FGF2,FLOT1,FYB1,HSP90AA1,ICAM1,ICAM2,ICOS,IFNG,IL10,IL1B,IL6,IL6ST,IL7R,ITGA4,ITGA5,ITGB2,LCK,LCP1,LCP2,LGALS3,MCAM,NEDD9,NRP1,OSM,PECAM1,PLAU,PLAUR,PLCB1,PODXL,RAC2,RASGRP1,RASSF5,RGS1,RGS16,SCARB1,SELE,SELP,SH2D1A,SKAP1,SPP1,STK4,SWAP70,TGFB1,…	75
Cell-To-Cell Signaling and Interaction,Cellular Movement	Chemoattraction	1.5e-05	Decreased	-2.836	ANGPT2,ANXA1,C5AR1,CCL20,CCL3,CCL4,CCL5,CORO1A,CSF3,CX3CL1,CXCL8,EFNA1,FPR1,IL1B,IL1R1,IL6,LGALS3,LRP1,MET,NRP1,S100A4,TGFB1,TNF,VEGFA,VEGFC	25
Cell Death and Survival,Cellular Compromise	Cytotoxicity of lymphocytes	0.000105	Decreased	-2.839	APP,ARRB2,CCL5,CD2,CD247,CD44,CD48,CD59,CD69,CD96,CEBPB,CREM,CX3CL1,CYRIB,DOCK8,FCGR1A,FCGR2A,FCGR3A/FCGR3B,FERMT3,GZMA,HLA-DRA,HLA-DRB1,HLA-E,ICAM1,ICOS,IFNG,IL10,IL6,ITGB2,KLRB1,LAIR1,LCK,LDLR,LGALS3,LGMN,MYH9,PNP,PRF1,PTPRC,RASGRP1,RBPJ,SH2D1A,SOCS1,TGFB1,TLR2,TNF,TNFSF10,TYROBP,WIPF1	49
Cell-To-Cell Signaling and Interaction,Hematological System Development and Function	Interaction of lymphocytes	1.1e-08	Decreased	-2.853	ANXA1,APBB1IP,CCL20,CCL3,CCL4,CCL5,CD151,CD2,CD28,CD3E,CD4,CD44,CD48,CD69,CD86,CX3CL1,CXCR4,DOCK8,ENG,EVL,EZR,FCGR3A/FCGR3B,FERMT3,FLOT1,FYB1,HSP90AA1,ICAM1,ICAM2,ICOS,IFNG,IL10,IL1B,IL6,IL6ST,IL7R,ITGA4,ITGA5,ITGB2,LCK,LCP2,MCAM,NEDD9,NRP1,OSM,PECAM1,PLAU,PLCB1,PODXL,RAC2,RASGRP1,RASSF5,RGS1,RGS16,SCARB1,SELE,SELP,SH2D1A,SKAP1,SPP1,STK4,SWAP70,TGFB1,TLR2,TNF,VCAM1	65
Organismal Injury and Abnormalities	Abnormal morphology of head	6.25e-05	Decreased	-2.883	ACTG1,ADAMTS4,ADAMTS9,ADGRA2,AHR,AKAP12,ANTXR1,APBB2,APP,AREG,ARHGAP29,ASPH,BCL11B,BCL2,BMPR2,BTG1,C1QA,C3AR1,C5AR1,CAV1,CCN2,CCND2,CD247,CD36,CDKN1A,CDKN1B,CEBPB,COL18A1,CRK,CRTAC1,CSGALNACT1,CTSB,CTSD,CX3CL1,CXCR4,DLL1,EBF1,ECE1,EDNRB,EFNB2,EGLN3,EGR1,EHD1,ELK3,ENTPD1,EPS8,FGF2,FLNB,FOXC1,FYN,GJA1,GPR34,HES1,HSPG2,HYAL2,ICAM1,ID1,ID2,ID3,IL10,IL1R1,INHBB,IRS2,ITGA6,ITGB4,KCNN3,KLF2,KLF4,KLF7,LA…	128
Organismal Injury and Abnormalities	Edema	2.47e-09	Decreased	-2.983	AHR,ANGPT2,ATP1A1,BCL2,C3AR1,C5AR1,CALCRL,CAV1,CCL3,CCL4,CCND2,CD14,CD151,CD69,CD93,CDH5,CITED2,COL18A1,CRIM1,CRK,CSF3,CXCL8,CXCR4,DDIT4,DOCK1,DUSP1,ECE1,ENG,ENPP2,ENTPD1,EPHB4,ERG,FGF2,FKBP1A,FLT1,FZD6,GJA1,HCST,HLX,HMOX1,ICAM1,IFNG,IL1B,IL1RN,IL33,IL6,ITGB2,ITGB4,KDR,KLF2,LDLR,LGALS3,MECOM,MRTFB,MYC,MYOF,NLRP3,NPR1,OLR1,PDE2A,PDE7A,PDK4,PECAM1,PFKFB3,PIK3R1,PLAT,PLAU,PLVAP,PTGER4,RAMP2,RASIP1,R…	94
Cell Death and Survival	Apoptosis	2.83e-06	Decreased	-3.048	A2M,A4GALT,ACKR3,ACSL1,ADAM15,ADAMTS1,ADGRL2,AHNAK,AHR,AIF1,AKAP12,AKR1C1/AKR1C2,ANGPT2,ANTXR1,ANXA1,ANXA2,APBB2,APOL1,APP,AQP1,AREG,ARHGAP4,ARHGDIB,ARL6IP1,ARRB2,ATF3,ATP11C,ATP1A1,BAG3,BASP1,BCAR1,BCAS2,BCL11B,BCL2,BCL2A1,BCL6B,BIRC3,BMPR2,BMX,BST2,BTG1,C1QA,C1QTNF1,C1QTNF9,C3AR1,C5AR1,CALCRL,CAPG,CAPNS1,CAV1,CCL3,CCL3L3,CCL4,CCL5,CCN1,CCN2,CCND2,CD14,CD151,CD2,CD200,CD247,CD28,CD36,CD3E,CD4,CD…	448
Cell-To-Cell Signaling and Interaction,Hematological System Development and Function	Binding of T lymphocytes	2.02e-06	Decreased	-3.09	ANXA1,APBB1IP,CCL20,CCL3,CCL4,CCL5,CD151,CD2,CD28,CD3E,CD44,CD48,CD69,CD86,CXCR4,EVL,EZR,FLOT1,FYB1,HSP90AA1,ICAM1,ICAM2,ICOS,IFNG,IL10,IL1B,IL7R,ITGA4,ITGA5,ITGB2,LCK,LCP2,MCAM,PECAM1,PLAU,RAC2,RASGRP1,RASSF5,SELE,SELP,SH2D1A,SKAP1,SPP1,STK4,TGFB1,TNF,VCAM1	47
Cell Death and Survival	Cell viability of blood cells	0.000177	Decreased	-3.205	ACKR3,APP,BCL11B,BCL2,BCL2A1,CCL3,CCL4,CD28,CD3E,CD44,CD48,CD86,CEBPB,CSF1R,CSF3,CX3CL1,CXCL8,CXCR4,DOCK8,EBF1,EGR3,ERG,FCER1G,FCGR1A,FCGR3A/FCGR3B,FGF2,GIMAP1,GJA1,GPR65,ICAM1,ICOS,IFNG,IL10,IL1B,IL2RB,IL2RG,IL33,IL3RA,IL6,IL6ST,IL7R,ITGB2,KDR,KLF2,LGALS3,MAPK3,MCF2L,MCL1,MEF2C,MSR1,MYC,NABP1,PIK3R1,PLAT,PRDM1,PTPRC,RAC2,RBPJ,REL,RGS10,SCARB1,SELE,SERPINB9,TGFB1,TGM2,TNF,TNFAIP3,TNFRSF1B,TNFSF10…	75
Cell Death and Survival,Organismal Injury and Abnormalities	Necrosis	2.75e-05	Decreased	-3.314	A2M,A4GALT,ACKR3,ACSL1,ADAM15,ADAMTS1,ADGRL2,AHNAK,AHR,AKAP12,AKR1C1/AKR1C2,ANGPT2,ANTXR1,ANXA1,ANXA2,APOL1,APP,AREG,ARHGAP4,ARL2,ARL4C,ARL6IP1,ARPC2,ARPC3,ARRB2,ATF3,ATP1A1,BAG3,BASP1,BCAR1,BCAS2,BCL11B,BCL2,BCL2A1,BCL6B,BIRC3,BMPR2,BMX,BST2,BTG1,C1QA,C1QTNF1,C1QTNF9,C3AR1,C5AR1,C7,CALCRL,CAPG,CAPNS1,CAV1,CCL3,CCL3L3,CCL4,CCL5,CCN1,CCN2,CCND2,CD14,CD151,CD2,CD200,CD247,CD28,CD36,CD3E,CD4,CD44,CD…	449
Cell-To-Cell Signaling and Interaction,Hematological System Development and Function,Immune Cell Trafficking,Inflammatory Response	Activation of mononuclear leukocytes	1.72e-08	Decreased	-3.321	AHNAK,AHR,ANXA1,ARRB2,BCL11B,BCL2,C1QA,C3AR1,CCL3,CCL4,CCL5,CD14,CD163,CD2,CD200,CD247,CD28,CD3E,CD3G,CD4,CD44,CD48,CD59,CD69,CD7,CD83,CD86,CD8A,CD8B,CD93,CDKN1A,CDKN1B,CLEC2D,CLEC7A,CORO1A,CRTAM,CXCL8,CYRIB,DLL1,DUSP1,EBF1,EFNB2,EGR3,FCER1G,FCGR2A,FCGR3A/FCGR3B,FGF2,FKBP1A,FYN,GIMAP6,GJA1,GPNMB,GPR34,GZMA,HDAC7,HLA-DRA,HLA-DRB1,HLA-E,HYAL2,ICAM1,ICOS,IFNG,IGFBP2,IL10,IL1B,IL1RN,IL2RB,IL2RG,IL33,…	136
Cell-To-Cell Signaling and Interaction	Activation of lymphatic system cells	3e-08	Decreased	-3.341	AHNAK,AHR,ANXA1,BCL11B,BCL2,C1QA,C3AR1,CCL3,CCL4,CCL5,CD2,CD200,CD247,CD28,CD3E,CD3G,CD4,CD44,CD48,CD59,CD69,CD7,CD83,CD86,CD8A,CD8B,CDKN1A,CDKN1B,CLEC2D,CLEC7A,CORO1A,CRTAM,CXCL8,CYRIB,DLL1,DUSP1,EBF1,EFNB2,EGR3,FCER1G,FCGR2A,FCGR3A/FCGR3B,FGF2,FKBP1A,FYN,GIMAP6,GJA1,GPNMB,GPR34,GZMA,HDAC7,HLA-DRA,HLA-DRB1,HLA-E,ICAM1,ICOS,IFNG,IGFBP2,IL10,IL1B,IL1RN,IL2RB,IL2RG,IL33,IL6,IL6ST,IRF1,ITGA4,ITGA5,I…	131
Cell-To-Cell Signaling and Interaction,Hematological System Development and Function,Immune Cell Trafficking,Inflammatory Response	Activation of lymphocytes	3.35e-08	Decreased	-3.426	AHNAK,AHR,ANXA1,BCL11B,BCL2,C1QA,C3AR1,CCL3,CCL4,CCL5,CD2,CD200,CD247,CD28,CD3E,CD3G,CD4,CD44,CD48,CD59,CD69,CD7,CD83,CD86,CD8A,CD8B,CDKN1A,CDKN1B,CLEC2D,CLEC7A,CORO1A,CRTAM,CXCL8,CYRIB,DLL1,DUSP1,EBF1,EFNB2,EGR3,FCER1G,FCGR2A,FCGR3A/FCGR3B,FGF2,FKBP1A,FYN,GIMAP6,GJA1,GPNMB,GPR34,GZMA,HDAC7,HLA-DRA,HLA-DRB1,HLA-E,ICAM1,ICOS,IFNG,IGFBP2,IL10,IL1B,IL1RN,IL2RB,IL2RG,IL33,IL6,IL6ST,IRF1,ITGA4,ITGA5,I…	130
Cell-To-Cell Signaling and Interaction,Hematological System Development and Function	Interaction of T lymphocytes	9.47e-08	Decreased	-3.428	ANXA1,APBB1IP,CCL20,CCL3,CCL4,CCL5,CD151,CD2,CD28,CD3E,CD4,CD44,CD48,CD69,CD86,CXCR4,EVL,EZR,FLOT1,FYB1,HSP90AA1,ICAM1,ICAM2,ICOS,IFNG,IL10,IL1B,IL7R,ITGA4,ITGA5,ITGB2,LCK,LCP2,MCAM,NRP1,PECAM1,PLAU,PLCB1,PODXL,RAC2,RASGRP1,RASSF5,RGS16,SELE,SELP,SH2D1A,SKAP1,SPP1,STK4,TGFB1,TLR2,TNF,VCAM1	53
Cell-To-Cell Signaling and Interaction,Hematological System Development and Function,Immune Cell Trafficking,Inflammatory Response	Activation of T lymphocytes	2.44e-06	Decreased	-3.539	AHNAK,ANXA1,BCL11B,BCL2,C3AR1,CCL3,CCL4,CCL5,CD2,CD247,CD28,CD3E,CD3G,CD4,CD44,CD48,CD59,CD7,CD83,CD86,CD8A,CD8B,CDKN1A,CDKN1B,CLEC7A,CORO1A,CRTAM,CXCL8,CYRIB,DLL1,DUSP1,EFNB2,EGR3,FCER1G,FGF2,FKBP1A,FYN,GIMAP6,GJA1,GPNMB,GZMA,HLA-DRA,HLA-DRB1,HLA-E,ICAM1,ICOS,IFNG,IGFBP2,IL10,IL1B,IL2RB,IL2RG,IL33,IL6,IL6ST,ITGA5,ITGB2,ITPKC,KLF2,LAPTM5,LCK,LDLR,LGALS1,LRRC32,MBP,MYC,NFE2L2,NKG7,NLRP3,NR4A2,NR4A…	102
Organismal Injury and Abnormalities,Organismal Survival	Organismal death	1.96e-05	Decreased	-4.817	A4GALT,ACKR3,ACTG1,ADAM15,ADAMTS1,ADAMTS4,ADAMTS9,ADGRA2,ADGRF5,ADGRG1,ADGRG6,ADGRL2,AEBP1,AFAP1L1,AFDN,AHR,AIF1,AKAP12,AKNA,AKR1C3,ANGPT2,ANXA1,ANXA2,APBB2,APLNR,APOBEC3G,APOL1,APP,AQP1,AREG,ARHGAP31,ARHGAP4,ARHGDIB,ARID5A,ARRB2,ASPH,ATF3,ATP1A1,BACE2,BAG3,BASP1,BCAR1,BCL11B,BCL2,BCL2A1,BIRC3,BMPR2,BMX,C1QA,C1QB,C1QC,C1QTNF1,C3AR1,C5AR1,CALCRL,CAMSAP2,CAPNS1,CARD10,CAV1,CCL3L3,CCN1,CCN2,CCND2,CD…	422
Endocrine System Disorders,Gastrointestinal Disease,Metabolic Disease,Organismal Injury and Abnormalities	Diabetic complication	4.05e-17			ACKR1,ADAMTS4,AIF1,AKR1C3,ANGPT2,ANXA1,APOLD1,APP,AQP1,ARHGAP15,ARHGAP9,ARHGEF15,ATF3,ATP11A,ATP1A1,BCL2,BST2,C1QA,C1QC,C7,CADM3-AS1,CAVIN1,CAVIN2,CCL20,CCL3,CCL5,CCN1,CCND2,CD2,CD247,CD34,CD36,CD3D,CD3E,CD3G,CD48,CD52,CD53,CD7,CD83,CD84,CD8A,CDKN1A,CFD,CLDN5,CLEC14A,CLEC3B,CLEC7A,COL14A1,COL15A1,COL18A1,COL4A1,COL4A2,CORO1A,CPNE8,CRIM1,CRIP1,CTSD,CTSH,CTSS,CXCR4,DAAM1,DLC1,DUSP1,DUSP2,EGR1,EGR3,…	182
Endocrine System Disorders,Gastrointestinal Disease,Metabolic Disease,Organismal Injury and Abnormalities,Renal and Urological Disease	Diabetic nephropathy	9.51e-16			ACKR1,ADAMTS4,AIF1,AKR1C3,ANXA1,APOLD1,AQP1,ARHGAP15,ARHGAP9,ARHGEF15,ATF3,ATP11A,ATP1A1,BCL2,BST2,C1QA,C1QC,C7,CADM3-AS1,CAVIN2,CCL20,CCL3,CCL5,CCN1,CCND2,CD2,CD247,CD34,CD36,CD3D,CD3E,CD3G,CD48,CD52,CD53,CD7,CD83,CD84,CD8A,CDKN1A,CFD,CLDN5,CLEC14A,CLEC3B,CLEC7A,COL14A1,COL4A1,CORO1A,CPNE8,CRIM1,CRIP1,CTSH,CTSS,CXCR4,DAAM1,DLC1,DUSP1,DUSP2,EGR1,EGR3,F2RL3,FABP4,FKBP1A,FLI1,FOXC1,FYN,GZMA,GZMK,GZ…	165
Organismal Functions,Organismal Injury and Abnormalities	Healing of lesion	6.41e-12			ADAM15,AEBP1,AQP1,C5AR1,CAV1,CCL3,CD44,CDKN1A,CX3CL1,EFNB2,EGR1,ELK3,FGF2,FLT1,GJA1,GSN,ICAM1,IFNG,IL10,IL1B,IL1R1,IL1RN,IL6,IL6ST,ITGB2,KLF6,LEPR,LIMA1,MDK,MET,MT2A,MYC,NLRP3,PDK4,PECAM1,PIK3R1,PLAT,PLAU,PLEC,PLPP3,POSTN,PPP3CA,RAC2,RASSF5,SCARB1,SERPINE1,SLC3A2,SPP1,TGFB1,TGFBR2,TNF,TNFRSF1A,TNFRSF1B,TPM1,VEGFA	55
Organismal Functions,Organismal Injury and Abnormalities,Tissue Morphology	Healing of wound	1.83e-11			ADAM15,AEBP1,AQP1,C5AR1,CAV1,CCL3,CD44,CDKN1A,CX3CL1,EFNB2,EGR1,ELK3,FGF2,FLT1,GJA1,GSN,ICAM1,IFNG,IL10,IL1R1,IL6,IL6ST,ITGB2,KLF6,LEPR,LIMA1,MDK,MET,MT2A,MYC,PDK4,PECAM1,PLAT,PLAU,PLEC,PLPP3,POSTN,PPP3CA,RAC2,RASSF5,SCARB1,SERPINE1,SLC3A2,SPP1,TGFB1,TNF,TNFRSF1A,TNFRSF1B,TPM1,VEGFA	50
Organismal Injury and Abnormalities,Reproductive System Disease	Benign pelvic disease	1.7e-10			ACKR1,ADGRE5,AEBP1,AHNAK,AHR,ANGPT2,ANKRD29,ANXA1,ANXA2,APOLD1,ATF3,BCL2,BST2,C1orf115,C3AR1,C7,CALCRL,CAV2,CAVIN2,CCL23,CCL4,CCN1,CCN2,CD14,CD163,CD34,CD44,CD48,CDKN1B,CEBPB,CITED2,CLDN5,CLEC1A,COL14A1,COL15A1,COL18A1,CRIM1,CRIP1,CSF1R,CTNNA1,CTSH,CX3CL1,CXCL8,CXCR4,CXCR6,CYBA,DOCK8,DSE,DUSP1,DUSP2,EDNRB,EGR1,ELL2,EMCN,ERG,ETS2,EVI2B,EZR,FABP4,FCGR2A,FGF2,FGL2,FKBP1A,FLT1,FRZB,FTH1,GNG11,GPM6A,G…	191
Organismal Injury and Abnormalities,Reproductive System Disease	Endometriosis	3.27e-10			ACKR1,AEBP1,AHR,ANGPT2,ATF3,BCL2,BST2,C3AR1,C7,CAV2,CCL23,CCL4,CCN1,CCN2,CD14,CD163,CD44,CD48,CEBPB,CITED2,COL14A1,COL18A1,CRIP1,CSF1R,CTNNA1,CTSH,CX3CL1,CXCL8,CXCR4,CXCR6,DSE,DUSP1,DUSP2,EGR1,ELL2,EVI2B,EZR,FABP4,FCGR2A,FGF2,FGL2,FLT1,FRZB,GZMA,HEG1,HLA-DRA,HYAL2,ICAM1,ID1,IFI27,IL10,IL1B,IL1R1,IL2RB,IL2RG,IL33,IL6,IL7R,INSR,IRS2,ISG20,ITGA5,ITGA6,ITGB4,KCNN3,KCTD12,KDR,LAMA4,LEPR,LRP5,LYZ,MAOA,…	120
Cancer,Hematological Disease,Immunological Disease,Organismal Injury and Abnormalities	Mature T-cell neoplasm	9.33e-10			ABLIM1,ADAMTS9,AHNAK,ANGPT2,ANTXR1,ANXA1,APBB1IP,AQP1,ARHGAP15,ARHGAP4,ARHGEF15,BASP1,BCL11B,BCL2,BTG1,C1QTNF1,CALD1,CAV2,CAVIN2,CCDC50,CCL20,CCN1,CCND2,CD151,CD163,CD2,CD200,CD247,CD28,CD320,CD3E,CD4,CD48,CD52,CD69,CD7,CD86,CDKN1A,CEBPB,CELF2,CNTNAP3B,COL15A1,COL18A1,COL4A1,COL4A2,CPXM2,CREM,CTSH,CXCL8,CXCR6,CYRIB,CYTIP,DIPK2B,DLL1,DNM3,DOCK6,DUSP2,DUSP4,EFNB2,ENG,EPAS1,EPB41L4A,EPHX1,FBXO31,FCE…	189
Cancer,Hematological Disease,Organismal Injury and Abnormalities	Mature T-cell or NK-cell neoplasm	1.92e-09			ABLIM1,ADAMTS9,AHNAK,ANGPT2,ANTXR1,ANXA1,APBB1IP,AQP1,ARHGAP15,ARHGAP4,ARHGEF15,BASP1,BCL11B,BCL2,BTG1,C1QTNF1,CALD1,CAV2,CAVIN2,CCDC50,CCL20,CCN1,CCND2,CD151,CD163,CD2,CD200,CD247,CD28,CD320,CD3E,CD4,CD48,CD52,CD69,CD7,CD86,CDKN1A,CEBPB,CELF2,CNTNAP3B,COL15A1,COL18A1,COL4A1,COL4A2,CPXM2,CREM,CTSH,CXCL8,CXCR6,CYRIB,CYTIP,DIPK2B,DLL1,DNM3,DOCK6,DUSP2,DUSP4,EFNB2,ENG,EPAS1,EPB41L4A,EPHX1,FBXO31,FCE…	190
Infectious Diseases,Organismal Injury and Abnormalities	Dengue fever	4.72e-09			CCL5,CD4,CD69,CXCL8,F8,FLT1,HMOX1,IFNG,IL10,IL1B,IL1RN,IL6,KDR,PLAT,PROS1,PTPRC,SERPINE1,THBD,TNF,TNFRSF1A,TNFRSF1B	21
Cardiovascular Disease,Organismal Injury and Abnormalities	Abnormal morphology of blood vessel	8.2e-09			ACKR3,ADGRA2,AHR,ANGPT2,ARHGAP31,BCAM,BCL2,BMPR2,CALCRL,CD151,CDH5,CITED2,COL15A1,CRK,CXCR4,ECE1,EDNRB,EFNB2,EGLN3,EHD4,ELK3,ELN,ENG,ENPP2,ERG,FLT1,GJA1,GNA13,HDAC7,HMOX1,HSPG2,IL1B,IL1RN,IL6,ITGA4,ITGA5,KLF2,LAMA4,LDLR,LGALS3,LRP5,MEF2C,MGP,MMRN2,MRTFB,MYC,MYH11,NOTCH4,NR2F2,NRARP,NRP1,PCGF2,PLVAP,PRDM1,PROS1,PTGER4,PXN,RAMP2,RASIP1,RBPJ,SCARB1,SHC1,SPP1,STK4,TEK,TFPI,TIMP3,TLL1,TNFRSF1A,TNFRSF1…	71
Cardiovascular System Development and Function	Morphology of vessel	1.11e-08			AHR,AIF1,ANGPT2,APP,BMPR2,CALCRL,CAV1,CDH5,CDKN1B,CITED2,COL15A1,CYBB,CYGB,EDNRB,ELN,FGF2,GJA1,IFNG,IGFBP4,IL10,IL1RN,IL6,KLF2,LAMA4,LDLR,MET,MYH9,OLR1,OTUD1,PIK3R1,PLAU,RAPGEF3,RBPJ,RGS2,SERPINE1,SERPINH1,SPHK1,SPP1,TFPI,TNF,UCP2,VASH1,VCAM1,VEGFA,VEGFC	45
Cardiovascular System Development and Function	Morphology of vasculature	1.25e-08			AHR,AIF1,ANGPT2,APP,BMPR2,CALCRL,CAV1,CDH5,CDKN1B,CITED2,COL15A1,CYBB,CYGB,EDNRB,ELN,FGF2,GJA1,IFNG,IGFBP4,IL10,IL1RN,IL6,KDR,KLF2,LAMA4,LDLR,MET,MYH9,OLR1,OTUD1,PIK3R1,PLAU,RAPGEF3,RBPJ,RGS2,RHOG,SERPINE1,SERPINH1,SPHK1,SPP1,TFPI,TNF,UCP2,VASH1,VCAM1,VEGFA,VEGFC	47
Cancer,Organismal Injury and Abnormalities,Reproductive System Disease	Estrogen receptor-negative breast cancer	1.31e-08			ANKRD29,AREG,BCL2,CAV1,CAV2,CCN2,CCND2,CD34,CDKN1A,CSF1R,CSF3,CXCL8,CXCR4,CYBA,CYBB,DLC1,EGR1,EPS8,ETS2,FCGR3A/FCGR3B,FGF2,FKBP1A,FLT1,FRZB,FYN,GNG2,HSP90AA1,ICAM1,IFI44L,IGFBP2,IL1B,IL33,IL6,IRF1,ITGB2,KDR,KLF2,LAMB1,LAPTM5,LCK,MCAM,MEIS2,MET,MT1X,MYC,MYH11,NOSTRIN,PALMD,PDK4,PIK3R3,PLAT,PLIN2,PNP,POSTN,PRDM1,PRMT1,RAC2,S100A4,SERPINE1,SERPINH1,SPI1,SPP1,SULF1,SULF2,TCF4,TEK,TGFB1,TGFBI,TGFBR2,T…	79
Digestive System Development and Function,Organismal Development	Morphology of digestive system	1.88e-08			ADGRE5,AHR,APLNR,APP,ARHGAP31,ARRB2,BAG3,BCL2,CAV1,CCND2,CD14,CD69,CDKN1B,DUSP1,EGLN3,EGR1,FABP5,FZD4,GPRC5B,ID2,IFNG,IGFBP2,IGFBP4,IL10,IL1R1,IL6,IL6ST,INSR,IRS2,KLF2,KLF6,LAPTM5,LDLR,LEPR,LGALS3,LGMN,LRP1,LTB,MDK,MET,MGLL,MYC,MYOF,NFE2L1,NFE2L2,NFIB,NLRP3,NPR1,NR4A3,OSM,OSMR,PIK3R1,POSTN,PPP3CA,RAPGEF3,RUNX1,SAT1,SERTAD1,SOCS3,SOX17,SPHK1,SPI1,SPP1,SPTBN1,TGFB1,TGFBR2,TGFBR3,TNF,TNFRSF1B,TXNIP,…	74
Cancer,Organismal Injury and Abnormalities,Reproductive System Disease	HER2-negative breast cancer	2.1e-08			AASS,ANKRD29,AREG,BCL2,CAV1,CAV2,CCN2,CCND2,CD34,CDKN1A,CSF1R,CSF3,CXCL8,CXCR4,CYBA,CYBB,DLC1,EGR1,EPS8,ETS2,FCGR3A/FCGR3B,FGF2,FKBP1A,FLT1,FRZB,FYN,GNG2,HSP90AA1,ICAM1,IFI44L,IGFBP2,IL1B,IL33,IL6,IRF1,ITGB2,KDR,KLF2,LAMB1,LAPTM5,LCK,MCAM,MEIS2,MET,MT1X,MYC,MYH11,NOSTRIN,PALMD,PDE7A,PDK4,PIK3R3,PLAT,PLIN2,PNP,POSTN,PRMT1,RAC2,S100A4,SERPINE1,SERPINH1,SPI1,SPP1,SULF1,SULF2,TEK,TGFB1,TGFBI,TGFBR2,T…	79
Infectious Diseases,Organismal Injury and Abnormalities	Dengue hemorrhagic fever	2.12e-08			CXCL8,F8,FLT1,HMOX1,IFNG,IL10,IL1B,IL1RN,IL6,KDR,PLAT,PROS1,SERPINE1,THBD,TNF,TNFRSF1A,TNFRSF1B	17
Cardiovascular Disease,Organismal Injury and Abnormalities,Reproductive System Disease	Preeclampsia	2.52e-08			ABLIM1,ACACB,ADAMTS4,ADGRF5,ADGRG6,ADIRF,AHNAK,AKAP12,ANKRD29,APOL3,ARHGEF15,BCAM,C1QA,C1QB,C3AR1,C7,CCDC50,CCL20,CCL3,CCL4,CD28,CD4,CD84,CDH5,CFD,CFI,CLEC14A,CPD,CTSS,CX3CL1,CXCL8,CYBB,DIPK1B,DNAJB6,DOCK6,EGFL7,ENG,F13A1,FABP4,FGF2,FHL1,FLT1,FOXC1,FZD4,GALNT18,GSN,GZMA,HES1,HMOX1,ICAM1,ICAM2,IFITM1,IFITM2,IFNG,IL10,IL1R1,IL6,IL6ST,INMT,KDR,KLF9,LCP1,LDLR,LGALS1,LGALS3,LGMN,MAF,MAOA,MCL1,MET,MGP,…	111
Cancer,Organismal Injury and Abnormalities,Reproductive System Disease	HER2 negative hormone receptor negative breast cancer	3.9e-08			ANKRD29,AREG,BCL2,CAV1,CAV2,CCN2,CCND2,CD34,CDKN1A,CSF1R,CSF3,CXCL8,CXCR4,CYBA,CYBB,DLC1,EGR1,EPS8,ETS2,FCGR3A/FCGR3B,FGF2,FKBP1A,FLT1,FRZB,FYN,GNG2,HSP90AA1,ICAM1,IFI44L,IGFBP2,IL1B,IL33,IL6,IRF1,ITGB2,KDR,KLF2,LAMB1,LAPTM5,LCK,MCAM,MEIS2,MET,MT1X,MYC,MYH11,NOSTRIN,PALMD,PDK4,PIK3R3,PLAT,PLIN2,PNP,POSTN,PRMT1,RAC2,S100A4,SERPINE1,SERPINH1,SPI1,SPP1,SULF1,SULF2,TEK,TGFB1,TGFBI,TGFBR2,TGFBR3,TIMP1…	77
Cancer,Organismal Injury and Abnormalities,Reproductive System Disease	Uterine tumor	5.32e-08			AASS,ABLIM1,ABLIM3,ACACB,ACKR1,ACSL1,ACTG1,ACTN1,ADAMTS1,ADAMTS9,ADGRE5,ADGRF5,ADGRL2,ADGRL4,AFDN,AHNAK,AHR,AIF1,AKAP12,AKR1C1/AKR1C2,ANGPT2,ANKRD44,ANXA1,ANXA2,APBB1IP,APOLD1,APP,AQP1,ARGLU1,ARHGAP15,ARHGAP31,ARHGAP4,ARHGAP45,ARHGDIB,ARHGEF15,ASPH,ATP11A,ATP11C,ATP8B1,BASP1,BCAR1,BCL11B,BCL2,BCL6B,BIN2,BIRC3,BMPR2,BMX,BST2,C1orf115,C1QC,C1QTNF1,C3AR1,C7,CALCRL,CAMSAP2,CAPG,CARD10,CASKIN2,CAV1,CA…	491
[truncated: 109 more rows]
