# Supplementary material for: Big data analytics and scRNA-seq in human aortic aneurysms and dissections: role of endothelial MerTK
Source: Theranostics. 2025 Jan 1;15(1):202–15. doi: 10.7150/thno.103851 (PMC11667232; doi:10.7150/thno.103851)
Supplement: Supplementary file 1 — Supplementary information. [file thnov15p0202s1.zip › 4-EC cluster vs other cells/ML disease pathways-EC cluster vs other cells.xls]

## Sheet: Sheet0
© 2000-2024 QIAGEN. All rights reserved.
My Pathways	-log(p-value)	Ratio	Molecules
Parasitemia	4.5	1	APP,C3AR1,C5AR1,CD36,CFI,CITED2,IL10,IL1B,TLR2,TNF
Epidermolysis bullosa	4.48	0.783	CCL20,CCND2,GNA13,IFNG,IL1B,IL1R1,IL1RN,IL6,ITGA6,ITGB4,LITAF,OSM,PLEC,S100A13,SLC29A1,SPI1,TNF,WWTR1
Neovascularization of choroid	3.79	0.857	ADAM15,C1QA,C3AR1,C5AR1,CFI,COL18A1,KDR,PLAT,PLAU,PLAUR,VEGFA,VEGFB
Genodermatosis	3.44	0.75	CCL20,CCND2,GNA13,IFNG,IL1B,IL1R1,IL1RN,IL6,ITGB4,LITAF,OSM,S100A13,SPI1,TNF,WWTR1
Infection by Influenza A virus	3.4	0.846	CITED2,IFITM3,IFNG,IL1B,IL1RN,IL6,IRF1,SOCS1,SPHK1,STING1,TNF
Glioblastoma	3.26	0.8	CAV2,CDKN1A,CDKN1B,COL18A1,CSF1R,CXCR4,IL10,KDR,MYC,PLAU,RHOG,VEGFA
Myasthenia gravis	3.22	0.9	CD86,CTSS,FCER1G,FKBP1A,ICOS,IL1B,IL1RN,SAMSN1,TNF
Septic shock	3.17	0.765	ATF3,CD14,CITED2,ICAM1,IFNG,IL1B,IL1R1,IL1RN,INSR,IRF1,MEOX2,TNF,TNFRSF1A
Shock Response	3.11	0.737	ATF3,CD14,CITED2,ICAM1,IFNG,IL1B,IL1R1,IL1RN,INSR,IRF1,MEOX2,TNF,TNFRSF1A,TNFRSF1B
Retinal neovascularization	3.11	0.737	AFDN,CAV2,CCN2,EPAS1,FLT1,INSR,KDR,SOCS3,TJP1,VCAM1,VEGFA,VEGFB,WARS1,ZFP36
Malignant astrocytoma	2.9	0.786	CAV2,CDKN1A,CDKN1B,COL18A1,CSF1R,CXCR4,IL10,MYC,PLAU,RHOG,VEGFA
High grade malignant glioma	2.9	0.786	CAV2,CDKN1A,CDKN1B,COL18A1,CSF1R,CXCR4,IL10,MYC,PLAU,RHOG,VEGFA
Protozoan infection	2.9	0.786	C3AR1,CD36,CFI,IFNG,IL1B,IRF1,LTB,SPI1,TNF,TNFRSF1B,TNFSF10
High grade astrocytoma	2.9	0.786	CAV2,CDKN1A,CDKN1B,COL18A1,CSF1R,CXCR4,IL10,MYC,PLAU,RHOG,VEGFA
Blastoma	2.83	0.75	CAV2,CDKN1A,CDKN1B,COL18A1,CSF1R,CXCR4,IL10,KDR,MYC,PLAU,RHOG,VEGFA
Anorexia	2.81	0.889	GPNMB,IFNG,IL1B,IL1RN,IL6,LEPR,MYC,TNF
Infection by Mycobacterium bovis	2.81	0.889	AHR,AKNA,CD28,IFNG,IL10,IL1B,IRF1,TNF
Acute lung injury	2.76	0.7	C5AR1,CD14,CFI,CITED2,CTSB,IL6,MEOX2,NLRP3,PLAT,PLAUR,SERPINE1,TNF,TNFRSF1A,XAF1
Diabetes mellitus	2.7	1	INSR,IRS2,ITGB2,LEPR,SLC3A2,SOCS1
Endocrine pancreatic dysfunction	2.7	1	INSR,IRS2,ITGB2,LEPR,SLC3A2,SOCS1
Diastolic dysfunction	2.64	0.818	ANGPT2,IFNG,IL10,IL1B,IL1RN,IL6,OSM,TIMP1,TNF
Parasitic Infection	2.64	0.818	CD44,CD86,IFNG,IL1B,IL2RB,IL6,PIK3R1,TLR2,TNF
Infection by Influenza virus	2.64	0.818	CITED2,IFITM3,IFNG,IL1RN,IL6,IRF1,SPHK1,STING1,TNF
Stenosis of vasculature	2.64	0.818	AFDN,CTSS,CXCL8,DAAM1,ECE1,ELN,IFNG,JAM2,MGP
Malignant connective or soft tissue neoplasm	2.64	0.818	CDKN1A,IFNG,IL6,IRF1,MYC,MYCT1,OAZ1,VEGFA,VEGFC
Stenosis of artery	2.55	0.769	C1QA,CITED2,CXCL8,DAAM1,ECE1,ELN,MGP,SPI1,TPM1,TPM2
Autoimmune bullous skin disease	2.5	0.733	CFI,CXCL8,FCGR1A,FCGR2A,IL1B,IL1R1,LSP1,SPI1,TFPI,TNF,VEGFA
Bullous dermatitis	2.5	0.733	CFI,CXCL8,FCGR1A,FCGR2A,IL1B,IL1R1,LSP1,SPI1,TFPI,TNF,VEGFA
Thoracic hypoplasia	2.5	0.733	GJA1,IL2RB,IL2RG,IL7R,MCL1,MEF2C,PHLDA1,RUNX1,SOX7,TEAD1,VEGFA
Myasthenia	2.27	0.8	CD86,CTSS,FCER1G,ICOS,IL1B,IL1RN,SAMSN1,TNF
Development of hemangioma	2.27	0.8	EPAS1,KDR,MECOM,NOTCH4,PFKFB3,RAB11A,TRIP11,VEGFA
Myasthenic syndrome	2.27	0.8	CD86,CTSS,FCER1G,ICOS,IL1B,IL1RN,SAMSN1,TNF
High grade glioma	2.27	0.8	CAV2,CDKN1B,COL18A1,CSF1R,CXCR4,IL10,PLAU,VEGFA
High grade central nervous system tumor	2.27	0.8	CAV2,CDKN1B,COL18A1,CSF1R,CXCR4,IL10,PLAU,VEGFA
Systemic inflammatory response syndrome and/or sepsis	2.27	0.8	CITED2,F8,ICAM1,IFNG,IL1R1,IL1RN,ITGB2,TNF
High-grade neuroepithelial tumor	2.27	0.8	CAV2,CDKN1B,COL18A1,CSF1R,CXCR4,IL10,PLAU,VEGFA
Lymphatic node tumor	2.21	0.75	CDKN1A,EPAS1,FGF2,FKBP1A,ID2,MEOX2,TUBA4A,VEGFA,VEGFC
Tularemia	2.21	0.75	IFNG,IL1B,IL33,IL6,IRF1,S100A13,TEK,TGFBR2,TNF
Toxemia	2.21	0.75	CD14,CITED2,IFNG,IL1B,IL1R1,IL1RN,MEOX2,TNF,TNFRSF1A
Ophthalmia	2.21	0.75	BCL2,EVL,IFNG,IL1R1,ITGA4,ITGB2,TGFB1,TNF,TNFRSF1B
Chronic bowel disorder	2.21	0.75	AHR,CCL4,COL4A2,FGF2,IL10,ITGA4,KLF2,TAP1,TNF
Plasma cell neoplasm	2.21	0.75	CD4,FTL,HSP90AA1,IL1B,IL6,KLF4,MYC,OSMR,TNF
Immune-mediated uveitis	2.21	0.75	BCL2,CD200,IFNG,IL1B,IL1R1,RAB11A,SPP1,TNFRSF1A,TNFRSF1B
Lymph node lesion	2.21	0.75	CDKN1A,EPAS1,FGF2,FKBP1A,ID2,MEOX2,TUBA4A,VEGFA,VEGFC
Granuloma	2.17	0.714	CYBA,CYBB,FGF2,IFNG,IL1B,NCF4,SOCS1,SPP1,TNF,VEGFA
Uveitis	2.17	0.714	ANXA1,BCL2,CD200,IFNG,IRF1,SPP1,TNF,TNFRSF1A,TNFRSF1B,VEGFA
Hypersensitive reaction	2.17	0.714	CD28,CD86,FCER1G,FCGR2A,FKBP1A,ICOS,IL1B,IL6,LCP2,TNF
Development of malignant tumor	2.17	0.714	AFDN,CAV1,CD4,CDKN1A,FLT1,KDR,MET,MYC,OAZ1,SPP1
Graft-vs-host disease	2.17	0.714	C3AR1,CD28,FKBP1A,IL1B,IL1RN,NFE2L2,PPP3CA,S100A13,SPI1,TNF
Stenosis of blood vessel	2.17	0.714	C1QA,CITED2,CXCL8,DAAM1,ECE1,ELN,MGP,SPI1,TPM1,TPM2
Hepato-pancreato-biliary cancer	2.16	0.688	AREG,CD4,CDKN1A,ID2,IL6,KDR,MYC,MYCT1,RAB11A,SPP1,TNFSF10
Bone marrow neoplasm	2.16	0.688	AFDN,BCL2,CDKN1A,FHL1,ID2,ID3,MECOM,MYC,RUNX1,SNAI1,SPI1
Mature B cell malignant tumor	2.16	0.688	BCL2,CCND2,CD4,FTL,HSP90AA1,IL1B,IL6,KLF4,MCL1,MYC,OSMR
Development of urinary tract tumor	2.16	0.667	ATF3,CSF1R,ELK3,EPAS1,FLT1,IL10,KDR,KLF4,MET,MYC,NFE2L2,RUNX1T1
Infarction	1.91	0.778	APP,FGF2,HMOX1,PLAT,PTGER4,SCARB1,TNFRSF1B
Non-melanoma solid tumor	1.91	0.778	CDKN1A,FERMT2,KDR,MET,MYC,OAZ1,VEGFC
Contact dermatitis	1.89	0.632	ANXA1,BCL11B,CD2,CD4,FCER1G,FKBP1A,FYN,GRB10,IL10,ITGB2,MCL1,NR4A2
Endotoxicosis	1.89	0.632	CD14,CITED2,FCGR3A/FCGR3B,ICAM1,IFNG,IL1B,IL1R1,IL1RN,MEOX2,TLR2,TNF,TNFRSF1A
Preterm birth	1.87	0.727	AKNA,IFNG,IL1B,IL6,LSP1,TLR2,TNF,VEGFA
Thrombocytopenia	1.87	0.727	CXCR4,FHL1,FILIP1,FLI1,MRTFB,MYH9,VEGFA,ZBTB16
Sepsis	1.87	0.727	CITED2,F8,ICAM1,IFNG,IL1B,IL1R1,ITGB2,TNF
Stenosis of semilunar valve	1.87	0.727	ACKR3,AHR,IL1B,LDLR,MEF2C,RUNX1,TNF,TNFRSF1B
Melanoma	1.87	0.727	APP,CD4,COL18A1,IL6,KDR,MCAM,SNAI1,VEGFA
Heart septal defect	1.87	0.727	CITED2,CXCR4,ECE1,EVL,MEF2C,MRTFB,TEAD1,TLL1
Melanocytic lesion	1.87	0.727	APP,CD4,COL18A1,IL6,KDR,MCAM,SNAI1,VEGFA
Atrial or ventricular septal defect	1.87	0.727	CITED2,CXCR4,ECE1,EVL,MEF2C,MRTFB,TEAD1,TLL1
Endotoxemia	1.87	0.647	CD14,CITED2,FCGR3A/FCGR3B,ICAM1,IFNG,IL1B,IL1R1,IL1RN,MEOX2,TNF,TNFRSF1A
Conjunctivitis	1.86	0.667	EVL,FKBP1A,ICAM1,IL1B,IL1R1,ITGA4,ITGB2,TGFB1,TNF,ZFP36
Polyarthritis	1.86	0.667	CD86,CSF3,DUSP1,ICOS,IFNG,IL1B,IL33,IL6,TLR2,TNF
Development of carcinoma	1.86	0.667	CDKN1A,FLT1,HSP90AA1,KDR,MET,MYC,MYCT1,OAZ1,SNAI1,SPP1
Septicemia	1.86	0.667	CD14,CITED2,FCGR3A/FCGR3B,ICAM1,IFNG,IL1B,IL1R1,IL1RN,TNF,TNFRSF1A
Pulmonary interstitial fibrosis	1.86	0.667	CAV1,CSF1R,EGR1,FLT1,JMJD1C,KDR,NOSTRIN,PLAT,PLAU,YWHAE
Hepatobiliary system cancer	1.86	0.667	AREG,CD4,CDKN1A,FLT1,IL6,KDR,MYC,MYCT1,SPP1,TXNIP
Ewing sarcoma family of tumors	1.86	0.667	ELN,ENG,EPAS1,FERMT3,FGF2,ITGA4,JAM2,NRP1,TUBA4A,VEGFA
Malaria	1.86	0.692	C3AR1,C5AR1,C7,CD36,CFI,CITED2,IL1B,SPI1,TNF
Astrocytoma	1.86	0.692	CAV2,COL18A1,CSF1R,CXCR4,IL10,MYC,PLAU,RHOG,VEGFA
Sarcoma	1.86	0.692	ATF3,CDKN1A,CSF1R,CSF3,FGF2,FHL1,IL6,KDR,VEGFC
B-cell leukemia	1.86	0.692	AFDN,CD3E,EBF1,ID2,ID3,MEF2C,MYC,PTPRB,SCARB1
Bone marrow lesion	1.86	0.692	BCL2,FHL1,ID2,IFNG,MECOM,MYC,RUNX1,SNAI1,SPI1
Obstruction of intestine	1.8	1	EDNRB,ITGA4,MBP,RAB11A
Rhizomelia	1.8	1	AIF1,BAG3,LIFR,TRIP11
Gastrointestinal obstruction	1.8	1	EDNRB,ITGA4,MBP,RAB11A
Non-inflammatory intestinal disease	1.8	1	CDKN1B,EDNRB,MBP,RAB11A
Peripheral arterial disease	1.73	0.583	ANXA2,CAVIN2,CD44,LAMA5,PFN1,PLAT,PLAU,PTPRB,SERPINE1,TFPI,TLR2,TPM3,TUBA4A,VWF
Hepatocellular carcinoma	1.66	0.6	AREG,CD4,CDKN1A,FLT1,IL1B,IL6,KDR,MET,MYC,OSMR,SPP1,TNF
Upper urinary tract tumor	1.66	0.6	CAV2,CDKN1A,CSF1R,EPAS1,FLT1,FTL,GNG2,ID2,ID3,KDR,MET,MYC
Constriction of bronchus	1.63	0.611	C3AR1,CD14,CD28,CFI,IFNG,IL1B,IL33,MNDA,RGS2,TLR2,TNF
Hyperglycemia	1.62	0.833	INHBB,INSR,IRS2,LEPR,LRP5
Thyroiditis	1.6	0.625	ANXA1,CD28,CD86,EBF1,ICOS,IFNG,IL1B,MNDA,TNF,TNFRSF1A
Bullous pemphigoid	1.6	0.625	C3AR1,C5AR1,CCL5,CFI,CXCL8,FCGR1A,FCGR2A,FYB1,TFPI,VEGFA
Failure of liver	1.6	0.625	C1QA,CFI,DUSP1,FKBP1A,HMOX1,IL1B,IL6,TIMP3,TNF,VEGFA
Formation of renal lesion	1.6	0.625	ATF3,CDKN1A,CSF1R,EPAS1,FLT1,IL10,KDR,LGMN,MET,MYC
Contact hypersensitivity	1.6	0.625	AKNA,BCL11B,BIRC3,CAV2,FYN,ICAM1,IL1B,IL33,TLR2,TNF
Fungal Infection	1.6	0.625	BCL2,CLEC7A,FCGR1A,IFNG,IL1B,IL6,MEOX2,TNF,TNFRSF1A,TNFRSF1B
Malignant neuroendocrine neoplasm	1.6	0.625	CD4,FLT1,IFNG,KDR,MET,MYC,OAZ1,RBPJ,SHANK3,TNFSF10
Pancreaticobiliary cancer	1.6	0.625	AREG,CCN2,IL6,KDR,RAB11A,SLC16A10,TAOK2,TNF,TNFSF10,VWF
B-lymphoblastic leukemia/lymphoma	1.6	0.625	AFDN,CSF1R,EBF1,FTH1,ID2,ID3,IKZF1,MYC,PTPRB,SCARB1
Respiratory distress syndrome	1.57	0.643	CD83,COL18A1,EPAS1,NFE2L2,PLAT,PTPRB,TNF,TNFRSF1B,VEGFA
Viral hemorrhagic fever	1.57	0.643	CAV2,CRK,CTSB,IFNG,IL10,IL6,PNRC1,PTPRM,TNF
Large-cell lymphoma	1.57	0.643	BCL2,CCND2,HES1,KLF4,MCL1,MYC,PMAIP1,SHANK3,SOX7
Hepatotoxicity	1.57	0.643	APP,IFNG,MNDA,NFE2L2,OSM,PPP1CB,TNF,TNFRSF1A,TNFRSF1B
Alopecia areata	1.56	0.75	IFNG,IL1B,IL2RB,IL2RG,IRF1,TNF
Primary pulmonary hypertension	1.56	0.75	ADAM15,BMPR2,CAV1,EDNRB,EPAS1,PFKFB3
Hyperthyroidism	1.56	0.75	CCL3,GRB10,IL6,MEF2C,TGFB1,TPO
Adrenal cortex tumor	1.56	0.75	ATP1A1,DLC1,FERMT2,HSP90AA1,INHBB,SERTAD1
Atrioventricular septal defect and common atrioventricular junction	1.56	0.75	ELN,GJA1,IGFBP4,MEF2C,SAT1,SOX7
Infection by mycobacteria	1.56	0.75	AKNA,CD28,IFNG,IL1B,TLR2,TNF
Herpes simplex encephalitis	1.56	0.75	DOCK8,IFNG,IL1B,IRF1,PTGER4,TNF
Reperfusion injury	1.56	0.75	ANXA1,C3AR1,C5AR1,CFI,EVL,FKBP1A
Primary immunodeficiency disorder	1.56	0.75	CXCR4,CYBB,DOCK8,IL2RB,IL2RG,TNFAIP3
Retinal vasculopathy	1.56	0.75	COL4A1,IL1B,TNF,TNFRSF1A,VEGFA,VEGFB
Lung injury	1.56	0.75	C5AR1,CITED2,EGR1,IL6,PLAUR,SELP
Idiopathic and/or familial pulmonary arterial hypertension	1.56	0.75	ADAM15,BMPR2,EDNRB,ENG,EPAS1,PFKFB3
Myeloproliferative neoplasm	1.55	0.667	AFDN,CDKN1A,COL4A2,CSF1R,EGR1,IL2RB,MSR1,RUNX1T1
Papillary adenocarcinoma	1.55	0.667	FLT1,HES1,KDR,MET,NOTCH4,RUNX1T1,SOX7,ZBTB16
Infarction of muscle	1.55	0.667	FGF2,IL10,KDR,PLAT,PTPRB,SCARB1,TNFRSF1B,VWF
Interstitial pneumonia	1.55	0.667	CD36,DOCK8,FKBP1A,IL1R1,KCNN3,SASH1,TGFB1,TNFRSF1A
Neuroinflammation	1.55	0.667	APP,CD36,FYN,IL1B,IL6,LGMN,PHLDA1,TNF
Disrupted blood brain barrier	1.55	0.667	ADGRA2,CD28,IFNG,IL1B,IL6,TNF,TSPAN12,VEGFA
Connective tissue dysplasia	1.55	0.667	CCN2,FGF2,HSPG2,ITGA5,JAM2,MATK,SULF2,VEGFA
Stenosis of cardiac valve	1.55	0.7	ACKR3,AHR,LDLR,MEF2C,RUNX1,TNF,TNFRSF1B
Immunosuppression	1.55	0.7	AHR,EPAS1,FKBP1A,IL10,PPP3CA,RAPGEF3,TGFB1
Dysplasia of skeleton	1.55	0.7	CCN2,FGF2,HSPG2,ITGA5,JAM2,SULF2,VEGFA
Hypertrophy	1.55	0.7	AHR,BCL2,CAV1,CAVIN2,IL1B,IL6,TNF
Infection by Influenza A virus subtype H1N1	1.55	0.7	CITED2,IFITM3,IFNG,IRF1,SPHK1,SPI1,TNF
Cognitive impairment	1.55	0.7	APP,LGMN,NNMT,SHANK3,TNFRSF1A,VAMP8,ZEB2
Severe disorder of pancreas	1.55	0.7	CD28,CD86,CREM,INHBB,IRS2,LEPR,SNCG
Severe hepatic system disorder	1.55	0.7	CDC42BPB,CFI,EPAS1,IL10,PDE4B,PDE7A,TNF
Severe endocrine system disorder	1.55	0.7	CD28,CD86,CREM,HES1,IRS2,LEPR,MAFB
Retinitis	1.5	0.565	BCL2,CD200,EPAS1,FCER1G,IFNG,MEOX2,PPP3CA,PTGER4,RAB11A,SELE,SPP1,TNFRSF1A,TNFRSF1B
Peripheral arterial thrombosis	1.5	0.565	ANXA2,CAVIN2,CD44,LAMA5,PFN1,PLAT,PLAU,PTPRB,SERPINE1,TFPI,TLR2,TPM3,VWF
Xanthoma	1.46	0.571	ACACB,ATP1A1,C1QA,CAV2,CD36,CRK,CSF1R,EHD1,IRS2,KDR,LDLR,TJP1
Hereditary venous malformation	1.46	0.571	CCNH,EFNB2,EPHB4,FKBP1A,FLT1,HES1,JMJD1C,KDR,NOTCH4,RBPJ,RUNX1T1,TEK
Macrophage activation syndrome or hemophagocytic lymphohistiocytosis	1.42	0.579	APP,C1QA,CD36,IFNG,IL1B,IL6,MAP1LC3B,OSM,PRF1,STX11,TNF
Hemophagocytic lymphohistiocytosis	1.42	0.579	APP,C1QA,CD36,IFNG,IL1B,IL6,MAP1LC3B,OSM,PRF1,STX11,TNF
Hemophagocytic syndrome	1.42	0.579	APP,C1QA,CD36,IFNG,IL1B,IL6,MAP1LC3B,OSM,PRF1,STX11,TNF
Acute respiratory disorder	1.37	0.588	C5AR1,CCL3L3,CFI,CITED2,DUSP1,NLRP3,PLAT,PLAUR,TLR2,TNF
Synovitis	1.37	0.588	CSF1R,IFNG,IL1B,IL1R1,IL1RN,IRF1,NLRP3,SPI1,TNF,TNFAIP3
Amyloidosis	1.37	0.588	AFDN,APP,CD36,CDC42BPB,CTSB,EHD2,LRP1,NNMT,PHLDA1,XAF1
Renal lesion	1.37	0.588	ANGPT2,CAV1,CDKN1A,FLT1,ID2,ID3,KDR,MET,MYC,WWTR1
Aneurysm	1.37	0.588	ANGPT2,CAVIN2,IL1B,LRP1,MEF2C,MYH11,NR4A3,OLR1,TGFBR2,TIMP3
Hepatobiliary carcinoma	1.37	0.588	AREG,CD4,CDKN1A,FLT1,IL6,KDR,MET,MYC,SPP1,TNF
Thrombosis of vein	1.35	1	PLAT,VEGFA,VWF
Familial diabetes mellitus	1.35	1	DLL1,FOXC1,INSR
Remodeling of left ventricle	1.34	0.6	ANXA1,CYBA,ID2,ID3,MEF2C,TLR2,TNF,TNFRSF1A,VEGFA
Rheumatoid arthritis	1.34	0.6	IFNG,IL10,IL1B,IL1RN,IL33,IL6,TGFB1,TNF,TNFRSF1B
Psoriasis	1.34	0.6	CCL20,CXCL8,IFNG,IL1B,IL33,S100A13,TEK,TNF,ZFP36
Deterioration of connective tissue	1.34	0.6	C5AR1,CCN2,CXCL8,EVL,FGF2,IL1B,IL6,SULF2,TNF
Ductal carcinoma	1.34	0.6	AREG,CCN2,IL6,LEPR,MET,SLC16A10,TAOK2,TNFSF10,TUBA4A
Chronic form of lymphocytic leukemia	1.34	0.6	BCL2,FOXC1,IFNG,IRF1,KLF4,MEF2C,MYC,TGM2,TNFSF10
Liver carcinoma	1.34	0.6	CD4,CDKN1A,FLT1,IL1B,IL6,KDR,MYC,SPP1,TNF
Ventricular remodeling	1.34	0.6	ANXA1,CYBA,ID2,ID3,MEF2C,TLR2,TNF,TNFRSF1A,VEGFA
Infection by enterobacteriaceae	1.34	0.6	CCL20,CD14,CD44,IFNG,IL1B,IL1R1,NLRP3,RBPJ,TNF
Chronic inflammatory arthropathy	1.3	0.615	IFNG,IL10,IL1B,IL1RN,IL33,IL6,TGFB1,TNF
Ventricular septal defect	1.3	0.615	CITED2,CXCR4,ECE1,EVL,MEF2C,MRTFB,TEAD1,TLL1
Immunodeficiency	1.3	0.615	CD28,CXCR4,CYBB,DOCK8,IL2RB,IL2RG,NOSTRIN,TNFAIP3
Osteomyelitis	1.3	0.615	FCGR3A/FCGR3B,GNA13,GNG2,NLRP3,OSMR,SHC1,TNFRSF1A,TNFRSF1B
Myelitis	1.3	0.615	ARID5A,FCGR3A/FCGR3B,IFNG,IL1B,IL6,MBP,TEK,TNF
Bone marrow cancer	1.3	0.615	BCL2,FHL1,MECOM,MEF2C,MYC,RUNX1,SNAI1,SPI1
Nerve sheath tumor	1.3	0.615	C7,CSF1R,FLT1,HSP90AA1,KDR,OAZ1,OSMR,RUNX1
Tubular adenocarcinoma	1.3	0.615	CITED2,FLT1,IFNG,IL32,KDR,MET,SLC3A2,TAP1
Chronic arthropathy	1.3	0.615	IFNG,IL10,IL1B,IL1RN,IL33,IL6,TGFB1,TNF
Corneal neovascularization	1.3	0.615	FGF2,ICAM1,IL1B,ITGB2,S100A4,TNF,VEGFA,VEGFC
Pancreatic endocrine tumor	1.28	0.545	CDC42BPB,COL18A1,COL4A2,CTSB,CTSS,ENG,FLT1,KDR,MEOX2,MET,PIK3R1,TJP1
Fibrosarcoma	1.28	0.545	CDKN1A,CSF1R,FGF2,IFNG,KDR,MYC,OAZ1,PTPN22,S100A4,TNF,TNFRSF1B,VEGFC
Neuroendocrine gastroenteropancreatic tumor	1.28	0.545	CDC42BPB,COL18A1,COL4A2,CTSB,CTSS,ENG,FLT1,KDR,MEOX2,MET,PIK3R1,TJP1
Endocrine gastroenteropancreatic tumor	1.28	0.545	CDC42BPB,COL18A1,COL4A2,CTSB,CTSS,ENG,FLT1,KDR,MEOX2,MET,PIK3R1,TJP1
Cholestasis	1.27	0.636	ATP8B1,CDC42BPB,CDKN1A,IFNG,IL1B,SOX17,TNF
Cerebral malaria	1.27	0.636	C3AR1,C5AR1,C7,CD36,CFI,ICAM1,TNF
Lymphedema	1.27	0.636	ATP1A1,ID2,ITGA4,PLEC,SOX18,VCAM1,VEGFC
Periodontal disease	1.27	0.636	IFITM3,IL1B,IL6,KCNN3,NOTCH4,PDE4B,TNF
Plasma cell myeloma	1.27	0.636	GRB10,IL1B,RUNX1,SNAI1,SOCS2,TLL1,WARS1
Development of angioma	1.27	0.636	COL18A1,EPAS1,KDR,NOTCH4,RAB11A,TRIP11,VEGFA
Cerebral hemorrhage	1.27	0.636	APP,COL4A2,INSR,MAPK3,PLAT,PLAU,RUNX1
Crohn disease	1.27	0.636	APP,CD36,IL10,IL1B,ITGA4,TIMP1,TNF
Plasma cell dyscrasia	1.27	0.636	GRB10,IL1B,RUNX1,SNAI1,SOCS2,TLL1,WARS1
Skin pigmentation disorder	1.27	0.636	CEBPB,GPNMB,IL6,LIFR,SASH1,TLL1,TNF
Genital tract cancer	1.27	0.636	ATF3,ID3,IFNG,MYC,SOX7,TUBA4A,VEGFA
Visceral metastasis	1.27	0.636	DUSP4,EPAS1,KDR,PLAUR,S100A4,SNAI1,VEGFA
Metastatic head and neck tumor	1.27	0.636	CD44,DOCK8,HES1,KDR,MET,SPP1,VEGFC
Preterm birth or low birth weight	1.27	0.636	AKNA,IFNG,IL1B,IL6,LSP1,TLR2,TNF
Humoral immunodeficiency	1.27	0.636	BCL2,CCND2,CXCR4,IL2RB,IL2RG,IL7R,PTPRC
Autoimmune thyroid disease	1.24	0.8	CD28,IL6,TNFRSF1A,TPO
Visceromegaly	1.24	0.8	CDKN1A,CDKN1B,LAMA4,SPTBN1
Hemosiderosis	1.24	0.8	CCL4,CEBPB,CSF3,OLR1
Hypersensitivity reaction type I	1.24	0.667	FCER1G,FCGR2A,TAOK2,TNFAIP3,TNFRSF1A,ZFP36
Myocarditis	1.24	0.667	CCL3L3,CD86,IFNG,IL1R1,TGFB1,TNF
Brain metastasis	1.24	0.667	CD44,DOCK8,HES1,MET,SPP1,TUBA4A
Olfaction disorder	1.24	0.667	APP,ARRB2,NR2F2,PTGER4,RCAN1,TEAD1
Oxidative stress	1.24	0.667	CYBB,FTH1,FTL,HMOX1,NFE2L2,NR4A3
Combined immunodeficiency	1.24	0.667	CCND2,CXCR4,IL2RB,IL2RG,IL7R,PTPRC
Epithelial ovarian tumor	1.24	0.667	IFNG,IL1B,IRF1,SPI1,TNF,VEGFA
Severe combined immunodeficiency	1.24	0.667	CCND2,CXCR4,IL2RB,IL2RG,IL7R,PTPRC
Severe immunodeficiency	1.24	0.667	CCND2,CXCR4,IL2RB,IL2RG,IL7R,PTPRC
Metastatic central nervous system tumor	1.24	0.667	CD44,DOCK8,HES1,MET,SPP1,TUBA4A
Ovarian carcinoma	1.24	0.667	IFNG,IL1B,IRF1,SPI1,TNF,VEGFA
Intracranial metastasis	1.24	0.667	CD44,DOCK8,HES1,MET,SPP1,TUBA4A
Severe primary immunodeficiency disorder	1.24	0.667	CCND2,CXCR4,IL2RB,IL2RG,IL7R,PTPRC
Ovarian or fallopian tube carcinoma	1.24	0.667	IFNG,IL1B,IRF1,SPI1,TNF,VEGFA
Deficiency of cell-mediated immunity	1.24	0.667	CCND2,CXCR4,IL2RB,IL2RG,IL7R,PTPRC
Ebola hemorrhagic fever	1.23	0.55	CAV2,CRK,CTSB,EHD2,FABP4,IFNG,IL10,IL6,PNRC1,PTPRM,TNF
Venous malformation	1.23	0.55	BMPR2,CCNH,DLL1,EPHB4,FKBP1A,FLT1,JMJD1C,NOTCH4,RBPJ,SMAD1,TEK
Plasmacytoma	1.23	0.55	BCL2,FTL,HSP90AA1,IL6,KLF4,MT-ND1,MYC,MYCT1,OSMR,PRMT1,TNFSF10
Arteriovenous malformation	1.23	0.55	BMPR2,CCNH,DLL1,ENG,EPHB4,FLT1,JMJD1C,KDR,NOTCH4,RBPJ,SMAD1
Liver metastasis	1.23	0.55	CXCR4,EHD1,IGFBP2,JAM2,KDR,MEF2C,PDLIM1,S100A4,SNAI1,SNCG,VEGFA
Scar tissue	1.23	0.55	BCL2,CTNNAL1,EMP2,GJA1,KDR,LSP1,SHC1,SPP1,TGFB1,VEGFA,VEGFB
Extrapancreatic malignant tumor	1.23	0.714	AIF1,ID1,MYC,TNFSF10,TUBA4A
Ulceration of skin	1.23	0.714	IL1B,SELE,SELP,STING1,TNF
Congenital heart disease	1.23	0.714	CXCR4,MEF2C,MRTFB,SMAD1,TEAD1
Autosomal dominant polycystic kidney disease	1.23	0.714	ATF3,CALD1,CYBB,FKBP1A,LBH
Infection by respiratory syncytial virus	1.23	0.714	CLEC7A,IL1B,SASH1,STING1,TLR2
Large intestine neoplasm	1.23	0.714	IL1B,KDR,MET,TNFSF10,VEGFA
Developmental epilepsy	1.23	0.714	HES1,INHBB,JMJD1C,PCDH19,PLCB1
Development of renal tumor	1.18	0.556	ATF3,CDKN1A,CSF1R,ELK3,EPAS1,FLT1,IL10,KDR,MET,MYC
Rheumatic disease of joint	1.18	0.556	C1QA,IFNG,IL6,NLRP3,PIK3R1,PLAU,RBPJ,TGFBR2,TNF,TNFAIP3
Pediatric cancer	1.18	0.556	BIRC3,CDH5,CYBA,GNA13,IL1R1,IL1RN,MET,TAOK2,TNFRSF1A,XAF1
Glioma	1.18	0.556	CDKN1A,CDKN1B,CSF1R,CXCR4,FGF2,MYC,PMAIP1,RHOG,TNFSF10,VEGFA
Abdominal neuroendocrine tumor	1.18	0.556	COL18A1,COL4A2,CTSB,CTSS,ENG,FLT1,KDR,MET,PIK3R1,PLAUR
Central nervous system neuroepithelial tumor	1.18	0.556	CDKN1A,CDKN1B,CSF1R,CXCR4,FGF2,MYC,PMAIP1,RHOG,TNFSF10,VEGFA
Development of astrocytoma	1.14	0.562	CAV2,FGF2,IGFBP2,MAF,MEF2C,MYC,SOX7,TUBA4A,VEGFA
Endocrine gland tumor	1.14	0.562	CDKN1A,FLT1,IFNG,IRF1,KDR,MET,MYC,OAZ1,SNAI1
Autoimmune anemia	1.12	0.522	C3AR1,C5AR1,CD14,CD28,CFI,FCER1G,FCGR1A,FCGR2A,FKBP1A,IL2RB,SELP,SLC3A2
B-cell lymphoproliferative disorder	1.09	0.571	BCL2,CD4,CDKN1A,FKBP1A,HSP90AA1,IL6,MYC,PIK3R1
Cachexia	1.09	0.571	HMOX1,IFITM3,IL6,MYC,NRP1,TGFB1,TNF,TNFRSF1B
Eosinophilia	1.09	0.571	CD2,CD48,CSF1R,FCER1G,FPR1,IL33,PTPRC,TNF
Gastrointestinal stromal tumor	1.09	0.571	CSF1R,CSF3,ID2,IL7R,KDR,MNDA,RUNX1T1,SPI1
Papilloma	1.09	0.571	CDKN1B,KDR,KLF10,MYC,NRP1,RAB11A,TNFRSF1B,VEGFA
Hyper-IgE syndrome	1.09	0.571	CCL3,CD4,DOCK8,EBF1,IL6ST,MET,TLR2,YBX3
Systemic inflammatory response syndrome	1.09	0.571	ANXA1,CD163,CD36,CST7,RUNX1,TGFB1,TNF,VWF
Metastatic colorectal cancer	1.09	0.571	DUSP4,FHL1,FLT1,KDR,STK4,TSC22D3,VEGFA,YWHAE
Cystic kidney disease	1.09	0.571	BCL2,BCL6B,EPAS1,FKBP1A,LGMN,MYC,SOCS1,XAF1
Nondiabetic nephropathy	1.09	0.571	BCL2,BCL6B,EPAS1,FKBP1A,LGMN,MYC,SOCS1,XAF1
B-cell chronic lymphoproliferative disorder	1.09	0.571	BCL2,FOXC1,IFNG,IRF1,KLF4,MEF2C,MYC,TNFSF10
Chronic lymphoproliferative disease	1.09	0.571	BCL2,FOXC1,IFNG,IRF1,KLF4,MEF2C,MYC,TNFSF10
Invasive colorectal cancer	1.09	0.571	ENG,FHL1,FLT1,KDR,STK4,TGFBR2,TSC22D3,VEGFA
Pancreaticobiliary neoplasm	1.09	0.571	COL18A1,EPAS1,IL6,KDR,MEOX2,MYC,MYCT1,TNFSF10
Pancreatobiliary tumor	1.09	0.571	COL18A1,EPAS1,IL6,KDR,MEOX2,MYC,MYCT1,TNFSF10
Mature B-cell neoplasm	1.09	0.571	CCND2,CD4,HSP90AA1,IL1B,IL6,MCL1,MYC,OSMR
Primary myelofibrosis	1.09	0.571	AFDN,CTNNA1,GRB10,HSP90AA1,MEF2C,MYH9,PXN,RHOQ
Infection by Chlamydia pneumoniae	1.09	0.571	AHR,APP,CITED2,IFNG,IRF1,PIK3R1,RGS1,TLR2
Nonpituitary endocrine tumor	1.09	0.571	COL18A1,CTSB,ENG,FLT1,KDR,MET,SNAI1,SOX7
Enterobacteriaceae infection	1.09	0.571	CD14,CD44,IFNG,IL1B,LSP1,NLRP3,TLR2,TNF
Formation of solid tumor	1.09	0.571	CDKN1A,FERMT2,FLT1,KDR,MYC,OAZ1,PDCD4,SPP1
Thoracic neoplasm	1.07	0.524	CDKN1A,EPAS1,FGF2,FLT1,ID2,KDR,MET,MYC,MYCT1,TGFBR2,TNFSF10
Kidney adenocarcinoma	1.07	0.524	CDKN1A,CSF1R,ELK3,FLT1,IL10,KDR,MET,MYC,RHOG,SOX7,VEGFA
Renal cell carcinoma	1.07	0.524	CDKN1A,CSF1R,ELK3,FLT1,IL10,KDR,MET,MYC,RHOG,SOX7,VEGFA
Intrathoracic organ tumor	1.07	0.524	CDKN1A,EPAS1,FGF2,FLT1,ID2,KDR,MET,MYC,MYCT1,TGFBR2,TNFSF10
Encephalitis	1.04	0.583	APP,ARID5A,IFNG,IL1B,IL6,MBP,TNF
Precursor B-cell acute lymphoblastic leukemia	1.04	0.583	AFDN,EBF1,FTH1,ID2,ID3,IKZF1,PTPRB
Leukopenia	1.04	0.583	C5AR1,CFI,IFNG,IL1B,IL6,SOCS1,TNF
Atherosclerosis	1.04	0.583	CD44,IL1B,IL33,LDLR,PLAUR,SCARB1,TNF
Acanthosis	1.04	0.583	IL10,IL1R1,IL32,INSR,S100A13,TEK,VEGFA
Lymph node cancer	1.04	0.583	EVL,FKBP1A,ITGA4,TGFB1,TNFRSF1A,TUBA4A,VEGFC
Liquid tumor	1.04	0.583	AFDN,FHL1,ID1,IFNG,MYC,RUNX1,SNAI1
Severe hemorrhagic disease	1.04	0.583	CDC42BPB,F8,FLI1,PDE4B,S1PR1,TLR2,VWF
Hashimotos encephalitis	1.04	0.583	ARID5A,IFNG,IL1B,MBP,SPP1,TEK,TNF
Hereditary retinal disease	1.04	0.583	A2M,C1QA,CCN1,CFI,METRNL,RPGR,VEGFA
Inflammatory arthropathy	1.02	0.526	CCL3L3,CD36,DUSP1,FCGR1A,IL1B,IL33,IL6,MEOX2,TLR2,TNF
Leukocytosis	1.02	0.526	BIRC3,CSF1R,CSF3,CXCL8,IL1B,IL33,RUNX1,SELE,SPP1,TLR2
Osteitis	1.02	0.526	CDKN1A,FCGR3A/FCGR3B,GNA13,GNG2,IL1R1,NLRP3,OSMR,TNF,TNFRSF1A,TNFRSF1B
Arthralgia/arthritis	1.02	0.526	CCL3L3,CD36,DUSP1,FCGR1A,IL1B,IL33,IL6,MEOX2,TLR2,TNF
Dyslipidemia	0.995	0.6	IL1B,IL6,IRS2,LDLR,LEPR,TNF
Failure of kidney	0.995	0.6	C1QA,C3AR1,C5AR1,CFI,FKBP1A,HMOX1
Pulmonary embolism	0.995	0.6	CYBB,NPR1,PLAT,TFPI,VWF,ZNF521
Stroke	0.995	0.6	APP,COL4A1,ENG,IL1R1,PLAT,TLL1
Carditis	0.995	0.6	CCL3L3,IFNG,IL1B,IL33,ITGB2,TNF
Paresis	0.995	0.6	AKAP12,CAPNS1,ITGA4,KDR,TUBA4A,VEGFA
Urolithiasis	0.995	0.6	AFDN,BMX,CAV1,CAV2,CD44,LRP1
Familial amyloidosis	0.995	0.6	APP,EHD2,GSN,LYZ,PLTP,SCARB1
Proteinosis	0.995	0.6	CDC42BPB,CSF3,ETS2,IL3RA,RUNX1,SPI1
Pulmonary vascular disease	0.995	0.6	BMPR2,CAV1,EDNRB,IFITM3,MGP,SLC3A2
Arterial embolism	0.995	0.6	CYBB,NPR1,PLAT,TFPI,VWF,ZNF521
DNA repair-deficiency disorder	0.995	0.6	CCL3,CCND2,CXCR4,IL2RB,IL2RG,VEGFA
Extrapulmonary secondary neoplasm	0.995	0.6	CD44,DOCK8,HES1,MET,SPP1,TUBA4A
Development of vascular tumor	0.995	0.6	COL18A1,EPAS1,NOTCH4,RAB11A,TRIP11,VEGFA
Hepatobiliary neoplasm	0.968	0.529	AREG,CDKN1A,FGF2,FLT1,IL6,KDR,MYC,MYCT1,SPP1
Rheumatic Disease	0.968	0.529	CCL3,CCL3L3,DUSP1,FCGR1A,IL1B,IL33,IL6,TLR2,TNF
Thrombocytosis	0.968	0.529	AFDN,BAG3,CAVIN2,ENG,IL33,IL6,LGALS3,MNDA,PPP2R5C
Infarction of brain	0.968	0.529	APP,CYBB,ICOS,IL1R1,NRP1,PNRC1,TAOK2,TCIM,TNF
Interstitial lung disease	0.968	0.529	CAV1,CSF1R,EGR1,FLT1,MEOX2,MET,PLAT,PLAU,TNFRSF1B
Familial autoimmune disease	0.968	0.529	CCL20,IL1B,IL1R1,IL1RN,IL2RB,IL2RG,LITAF,S100A13,TNF
Familial cystic kidney	0.95	0.625	FKBP1A,INHBB,IRS2,LBH,MAFB
Colon carcinoma	0.95	0.625	IFNG,IL1B,KDR,TNF,VEGFA
Hyperinsulinism	0.95	0.625	CAVIN2,CD36,INSR,IRS2,LEPR
Hypotension	0.95	0.625	CITED2,IFNG,IL1B,KLF2,TNF
Thrombophilia	0.95	0.625	CAVIN2,PROS1,THBD,TPM3,YBX3
Anthrax	0.95	0.625	IFNG,IL1RN,NLRP3,PRF1,TNF
Amnesia	0.95	0.625	AFDN,APP,GRB10,HES1,INSR
Salt-sensitive essential hypertension	0.95	0.625	CD14,EGLN3,MEF2C,PTPRB,TAOK2
Abdominal hernia	0.95	0.625	ATP1A1,CDKN1A,CRK,CTNNA1,RUNX1
Pelvic organ prolapse	0.95	0.625	AHR,CD28,EVL,IL10,PLAU
Peripheral vascular disease	0.95	0.625	CD36,ENG,MAP1LC3B,SERPINE1,VWF
Hereditary thrombophilia	0.95	0.625	CAVIN2,PROS1,THBD,TPM3,YBX3
Thermal hyperalgesia	0.95	0.625	C5AR1,F2RL3,FGF2,TAMALIN,TNF
Primum atrial septal defect	0.95	0.625	CITED2,ECE1,MEF2C,SAT1,SOX7
Invasive breast adenocarcinoma	0.95	0.625	AEBP1,CAV2,CFI,CLEC7A,TUBA4A
Metastatic adenocarcinoma	0.95	0.625	BCAS2,FLT1,KDR,PPM1D,VEGFA
Advanced adenocarcinoma	0.95	0.625	BCAS2,FLT1,KDR,PPM1D,VEGFA
Familial polycystic kidney disease	0.95	0.625	FKBP1A,INHBB,IRS2,LBH,MAFB
Demyelination	0.914	0.533	AFDN,CCL3L3,CSF1R,FCGR1A,IL1B,PHLDA1,S1PR1,TNF
Colorectal adenocarcinoma	0.914	0.533	CD53,FCGR3A/FCGR3B,FLT1,IL10,ISLR,ITGA4,KDR,TEK
Vasculitis	0.914	0.533	C1QA,CD28,CFI,IL1RN,MNDA,STING1,TNF,ZFP36
Progressive kidney disease	0.914	0.533	CEBPB,ENG,FLT1,INHBB,KDR,MET,TGFB1,TGFBR3
Genitourinary carcinoma	0.914	0.533	CDKN1A,IFNG,KDR,MET,MYC,SNCG,SOX7,TUBA4A
Cardiac lesion	0.914	0.533	AHR,ANGPT2,KDR,MEF2C,NPR1,RHOG,TEAD1,TSC22D1
Syndromic infantile epilepsy	0.909	0.667	HES1,INHBB,PCDH19,PLCB1
Abdominal cyst	0.909	0.667	EPAS1,KLF4,MYC,VEGFA
Infarction of heart	0.909	0.667	PLAT,SCARB1,TNFRSF1B,VWF
Stenosis of aortic valve	0.909	0.667	LDLR,RUNX1,TNF,TNFRSF1B
Mastocytosis	0.909	0.667	CSF1R,ICOS,IL2RB,RUNX1
Glucose metabolism disorder	0.909	0.667	INSR,IRS2,LEPR,TNF
Epileptic encephalopathy	0.909	0.667	HES1,INHBB,PCDH19,PLCB1
Neurodevelopmental disorder	0.909	0.667	CRK,DOCK1,MNDA,PIK3R3
Early-onset epilepsy	0.909	0.667	HES1,INHBB,JMJD1C,PCDH19
Recurrent malignant solid tumor	0.909	0.667	BCL2,IRF1,KDR,MYC
Infantile epilepsy	0.909	0.667	HES1,INHBB,PCDH19,PLCB1
Neurocristopathy syndrome	0.909	0.667	CDKN1B,EDNRB,MBP,PIK3R3
Dysglycemia	0.909	0.667	INSR,IRS2,LEPR,RAPGEF3
Childhood epilepsy	0.909	0.667	HES1,INHBB,PCDH19,PLCB1
Childhood progressive encephalopathy	0.909	0.667	LIFR,NR4A2,SEMA6B,SHANK3
Developmental epileptic encephalopathy	0.909	0.667	HES1,INHBB,PCDH19,PLCB1
Childhood onset epilepsy syndrome	0.909	0.667	HES1,INHBB,PCDH19,PLCB1
Syndromic epilepsy	0.909	0.667	HES1,INHBB,PCDH19,PLCB1
Growth failure or short stature	0.909	0.667	EFNB2,HSPG2,MEF2C,VEGFA
Salivary gland tumor	0.898	1	CDKN1B,HSP90AA1
Hereditary pancreatic syndrome	0.898	1	DLL1,FOXC1
Thalassemia	0.88	0.75	CD44,FKBP1A,PPP3CA
Hematoma	0.88	0.75	APP,PFN1,TNFAIP3
Headache	0.88	0.75	IL6ST,LIFR,TNF
West syndrome	0.88	0.75	HES1,INHBB,SLC29A1
Male infertility	0.88	0.75	LIMA1,LSP1,PPP1CB
Platelet clot	0.88	0.75	ADGRG1,MYH9,SOCS2
Encephalopathy with late-onset epilepsy	0.88	0.75	HES1,INHBB,SLC29A1
Infection by Citrobacter	0.88	0.75	IFNG,IL6,RBPJ
Urinary tract tumor	0.879	0.5	CDKN1A,EPAS1,FLT1,GNG2,ID2,ID3,IL10,KDR,MET,MYC
Allergic contact dermatitis	0.879	0.5	BCL11B,BIRC3,CYTIP,GRB10,ICAM1,IL10,IL1R1,MCL1,NR4A2,PIK3R1
Kidney carcinoma	0.879	0.5	ATF3,CDKN1A,CRK,CSF1R,FLT1,IL10,KDR,MET,MYC,RHOG
Upper renal tract carcinoma	0.879	0.5	ATF3,CDKN1A,CRK,CSF1R,FLT1,IL10,KDR,MET,MYC,RHOG
Mature B-cell lymphoma	0.879	0.5	BCL2,CCND2,CD4,HSP90AA1,KLF4,MCL1,MYC,PMAIP1,SHANK3,SOX7
Soft tissue sarcoma	0.879	0.5	ATF3,CDKN1A,COL4A2,CSF1R,HMOX1,IL1B,KDR,RUNX1,SPHK1,WARS1
Urinary system neoplasm	0.879	0.5	CDKN1A,EPAS1,FLT1,GNG2,ID2,ID3,IL10,KDR,MET,MYC
Urinary tract carcinoma	0.879	0.5	ATF3,CDKN1A,CRK,CSF1R,FLT1,IL10,KDR,MET,MYC,RHOG
Malignant neoplasm of soft connective tissue	0.879	0.5	ATF3,CDKN1A,COL4A2,CSF1R,HMOX1,IL1B,KDR,RUNX1,SPHK1,WARS1
Digestive system neuroendocrine tumor	0.863	0.48	CDC42BPB,COL18A1,COL4A2,CTSB,CTSS,ENG,FLT1,KDR,MEOX2,MET,PIK3R1,TJP1
Pulmonary Hypertension	0.859	0.538	AHR,BMPR2,CAV1,CXCR4,EDNRB,PDCD4,TNFSF10
Progression of glioma	0.859	0.538	APBB2,CSF1R,FLT1,IL6,PHLDA1,SNCG,VEGFA
Epithelial neoplasm	0.859	0.538	CDKN1A,FLT1,KDR,MYC,OAZ1,RAB11A,SPP1
Thrombolysis	0.859	0.538	COL14A1,CSF1R,FPR1,PLAT,PLAU,YWHAE,ZFP36
Progression of neuroepithelial tumor	0.859	0.538	APBB2,CSF1R,FLT1,IL6,PHLDA1,SNCG,VEGFA
Biliary tract tumor	0.859	0.538	IL6,KDR,LEPR,MET,SLC16A10,SNAI1,TNFSF10
Enterocolitis	0.859	0.538	DUSP1,IL10,IL6ST,MYOF,TAP1,TGFB1,TNF
Pneumococcal infection	0.859	0.538	C1QA,C5AR1,CFI,CTSB,NLRP3,PLAUR,TLR2
Ventricular extrasystole	0.859	0.538	ADGRL2,APLNR,DSG2,JAM2,MARCKSL1,MYH9,ZFP36L2
Listeriosis	0.859	0.538	CAV2,IL10,IL6,IL6ST,IRF9,PFKFB3,SOCS1
Malignant myeloid neoplasm	0.859	0.538	BCL2,FHL1,MECOM,MEF2C,MYC,RUNX1,SNAI1
B-cell neoplasm	0.859	0.538	BCL2,CD4,CDKN1A,HSP90AA1,IL6,MYC,PIK3R1
Progressive malignant solid tumor	0.859	0.538	DLC1,FLT1,KDR,MYC,NLRP3,TGFBR2,TJP1
Progressive central nervous system tumor	0.859	0.538	APBB2,CSF1R,FLT1,IL6,KDR,PHLDA1,SNCG
Carcinomatous lesion	0.859	0.538	FLT1,KDR,MYC,OAZ1,SPP1,TGFB1,TNFSF10
Endocrine carcinoma	0.859	0.538	CD4,CDKN1B,FLT1,KDR,MYC,OAZ1,RBPJ
Hereditary malignant hematological system tumor	0.859	0.538	IFNG,IKZF1,IRF1,RUNX1,RUNX1T1,SPI1,TUBA4A
Extrasystole	0.859	0.538	ADGRL2,APLNR,DSG2,JAM2,MARCKSL1,MYH9,ZFP36L2
Lymphoma	0.824	0.5	CDKN1A,CDKN1B,ID2,ID3,MYC,OAZ1,RUNX1,TNFSF10,XAF1
Polycythemia	0.824	0.5	AFDN,BIRC3,EGLN3,IL1B,IL33,IL6,SPP1,TAOK2,ZFP36
Endometrial carcinoma	0.802	0.545	APLNR,KLF4,MYC,SOX7,TUBA4A,ZFHX3
Deterioration of bone	0.802	0.545	C5AR1,FGF2,IFNG,IL1B,IL6,TNF
HIV infection	0.802	0.545	ATP1A1,CAV2,CD4,CDC42BPB,CXCR4,RHOQ
Chronic myeloid leukemia	0.802	0.545	CSF1R,EHD1,LAMA4,LAMB1,POSTN,SOCS3
Chronic renal failure	0.802	0.545	ECE1,FKBP1A,LGMN,TNFRSF1A,TNFRSF1B,WWTR1
Pneumonia	0.802	0.545	IFNG,IL1B,IL6,TGFB1,TNF,TNFRSF1A
Arteriosclerosis	0.802	0.545	CD44,IL1B,IL33,LDLR,SCARB1,TNF
Intestinal adenoma	0.802	0.545	CAV2,CD44,NHERF2,OAZ1,RAB11A,VEGFA
Histiocytosis	0.802	0.545	CDKN1A,IL1B,IL6,PRF1,STX11,TNF
Hematopoietic neoplasm	0.802	0.545	CDKN1A,MNDA,MYC,OAZ1,RUNX1,TGFBR2
Autoinflammatory disorder	0.802	0.545	IL1B,IL1R1,IL1RN,NLRP3,STING1,TNFRSF1A
Renal impairment	0.802	0.545	C1QA,C3AR1,C5AR1,CFI,FKBP1A,HMOX1
Malignant solid tumor	0.802	0.545	FERMT2,KDR,MYC,OAZ1,TNFSF10,TUBA4A
Digestive system cancer	0.802	0.545	CD4,CDKN1A,KDR,MYC,SPP1,TNFSF10
Primary neoplasm	0.802	0.545	EPAS1,FGF2,ID2,IL10,SNAI1,TUBA4A
Severe inflammatory disorder	0.802	0.545	IFNG,IL10,IL1B,IRS2,TNF,TNFAIP3
Intestinal carcinoma	0.802	0.545	APLNR,CD4,CD8A,DUSP4,FLT1,KDR
Stromal neoplasm	0.802	0.545	CDKN1A,CSF1R,KDR,PNRC1,RUNX1,SMAD1
Chronic renal impairment	0.802	0.545	ECE1,FKBP1A,LGMN,TNFRSF1A,TNFRSF1B,WWTR1
Pleural effusion	0.768	0.5	EFNB2,ELK3,F13A1,HSP90AA1,IL10,PLAT,TUBA4A,VEGFA
Hepatoblastoma	0.768	0.5	DDX21,HSP90AA1,IFITM3,KLF4,MECOM,MYC,TLL1,TUBA4A
T-cell leukemia	0.768	0.5	EGFL7,IFNG,IL1B,IRF1,IRF9,MNDA,MYC,TNF
Wilms tumor	0.768	0.5	AFDN,CD36,COL4A1,EZR,GRB10,KDR,LAMA5,TJP1
Thymus gland tumor	0.768	0.5	CAVIN1,FLT1,ID2,ID3,NLRP3,SPHK1,XAF1,YBX3
Neuroepithelial tumor	0.768	0.5	CDKN1A,CDKN1B,CSF1R,CXCR4,FGF2,MYC,RHOG,VEGFA
Development of neuroepithelial tumor	0.768	0.5	CDKN1A,CDKN1B,CSF1R,CXCR4,FGF2,MYC,RHOG,VEGFA
Mesenchymal tumor	0.768	0.5	CDKN1A,CSF1R,IFNG,KDR,MYC,OAZ1,S100A4,VEGFC
Streptococcal infection	0.768	0.5	C1QA,C5AR1,CFI,CLEC7A,IL1R1,NLRP3,PLAUR,TLR2
Aortic dilatation	0.768	0.5	ANGPT2,MEF2C,MYH11,NR4A3,SOX7,TEAD1,TGFBR2,TIMP3
Fibrous tissue tumor	0.768	0.5	CDKN1A,CSF1R,IFNG,KDR,MYC,OAZ1,S100A4,VEGFC
Undifferentiated tumor	0.768	0.5	CAVIN2,DLL1,ENG,JMJD1C,LSP1,NOTCH4,TGFBR3,TUBA4A
Undifferentiated malignant neoplasm	0.768	0.5	CAVIN2,DLL1,ENG,JMJD1C,LSP1,NOTCH4,TGFBR3,TUBA4A
Pancreatobiliary adenocarcinoma	0.768	0.5	AREG,CCN2,IL6,LGALS1,MET,SLC16A10,TAOK2,TNFSF10
Pelvic carcinoma	0.756	0.476	ID2,ID3,IFNG,KLF4,MYC,SAT1,SOX7,TLL1,TUBA4A,VEGFA
Complex neurodevelopmental disorder	0.743	0.556	CDKN1B,FOXC1,IQGAP2,RHOG,SPRY1
Airway hyperresponsiveness	0.743	0.556	CLEC7A,IFNG,IL1B,IL33,TNF
Failure of heart	0.743	0.556	BIRC3,CAMSAP2,MAPK3,MEF2C,TIMP1
Cirrhosis of liver	0.743	0.556	ATP1A1,IFNG,RBPJ,TGFB1,TNF
Mammary tumor	0.743	0.556	APBB2,CXCR4,ID1,MYC,TUBA4A
Genital tumor	0.743	0.556	ATF3,CDKN1A,MYC,TUBA4A,VEGFA
Atelectasis	0.743	0.556	CD44,CXCR4,EPAS1,SHANK3,VEGFA
Cirrhosis	0.743	0.556	ATP1A1,IFNG,RBPJ,TGFB1,TNF
Depressive disorder	0.743	0.556	IL1B,IL1RN,IL6,TNF,UGCG
Tauopathy	0.743	0.556	AFDN,APP,CDC42BPB,GRB10,LGMN
Infection by chlamydia	0.743	0.556	AHR,IFNG,IRF1,PIK3R1,TLR2
Aortic occlusive disease	0.743	0.556	CD44,ELN,LDLR,PLAUR,SPI1
Cardiac fibrillation	0.743	0.556	CREM,HSP90AA1,MEF2C,SLC16A10,TGFB1
Muscle fibrillation	0.743	0.556	CREM,HSP90AA1,MEF2C,SLC16A10,TGFB1
Short stature	0.743	0.556	CCN2,FGF2,FLNB,HSPG2,LIMA1
Advanced fibrosis	0.743	0.556	ATP1A1,IFNG,RBPJ,TGFB1,TNF
Contact dermatitis or eczema	0.743	0.556	CD4,FKBP1A,IL10,NR4A2,PPP3CA
Advanced hepatic fibrosis	0.743	0.556	ATP1A1,IFNG,RBPJ,TGFB1,TNF
Acute respiratory distress syndrome	0.709	0.5	CST7,IL1B,IL1R1,IL6,NFE2L2,PLAT,TNF
Allergic asthma	0.709	0.5	DOCK1,FYN,IL1RN,IL6,RUNX1T1,SOCS2,SPI1
Growth of tumor	0.709	0.5	COL18A1,FGF2,IL6,MET,MYC,SPP1,VEGFA
Adrenal gland tumor	0.709	0.5	CDKN1B,CTNNA1,FERMT2,KLF4,MYC,SNAI1,SOX7
Myeloid leukemia	0.709	0.5	BCL2,FHL1,MECOM,MEF2C,MYC,SNAI1,SPI1
Congestive heart failure	0.709	0.5	BIRC3,CAV1,IGFBP4,MEF2C,NPR1,SAT1,TLL1
Cardiovascular neoplasm	0.709	0.5	FGF2,FTL,IL1B,IL6,OSM,TNF,TRIP11
Neuroendocrine tumor	0.709	0.5	CDKN1A,IFNG,KDR,MET,MYC,OAZ1,PIK3R1
Papillary carcinoma	0.709	0.5	FGF2,FLT1,HES1,KDR,MET,RBM38,SOX7
Sex cord stromal tumor	0.709	0.5	CDKN1A,HSP90AA1,INHBB,PNRC1,RUNX1,SMAD1,TUBA4A
Lymphoreticular neoplasm	0.709	0.5	AFDN,CDKN1A,CDKN1B,MYC,OAZ1,RUNX1,TNFSF10
Metastatic gastrointestinal tract cancer	0.709	0.5	DUSP4,FHL1,KDR,STK4,TSC22D3,VEGFA,YWHAE
Periadrenal tumor	0.709	0.5	CDKN1B,CTNNA1,FERMT2,KLF4,MYC,SNAI1,SOX7
Large intestine adenocarcinoma	0.709	0.5	FCGR3A/FCGR3B,FLT1,IL10,ISLR,ITGA4,KDR,TEK
Chronic malignant hematological neoplasm	0.709	0.5	CAV2,CSF1R,EHD1,IRF1,MSR1,MYC,POSTN
Non-traumatic arthropathy	0.709	0.5	COL4A2,IFNG,IL1B,IL1RN,IL6,TNF,TNFRSF1B
Fatal infantile encephalopathy or pulmonary hypertension	0.709	0.5	AHR,BMPR2,CAV1,CXCR4,EDNRB,PDCD4,TNFSF10
Genitourinary adenocarcinoma	0.709	0.5	CDKN1A,CSF1R,FLT1,KDR,MET,MYC,PNRC1
Progression of squamous-cell carcinoma	0.703	0.458	CDKN1B,COL4A2,CRK,DUSP1,NDRG1,PON2,RUNX1,SPINT2,TGFBR2,TJP1,TUBA4A
Progression of squamous cell tumor	0.703	0.458	CDKN1B,COL4A2,CRK,DUSP1,NDRG1,PON2,RUNX1,SPINT2,TGFBR2,TJP1,TUBA4A
Gastric adenocarcinoma	0.701	0.474	CLEC7A,FLI1,HSP90AA1,IKZF1,KDR,LCP2,TIMP3,TLR2,ZBTB16
Gastroesophageal adenocarcinoma	0.701	0.474	CLEC7A,FLI1,HSP90AA1,IKZF1,KDR,LCP2,TIMP3,TLR2,ZBTB16
Abnormal aortic valve physiology	0.68	0.571	ACKR3,IL1B,PTPRB,RUNX1
Ischemia of heart	0.68	0.571	KDR,NOTCH4,PLAT,VEGFA
Atrial septal defect	0.68	0.571	CITED2,GJA1,MEF2C,TLL1
Infarction of cardiac muscle	0.68	0.571	PLAT,SCARB1,TNFRSF1B,VWF
Dyspnea	0.68	0.571	CXCR4,EPAS1,FGF2,VEGFA
Erythrocytosis	0.68	0.571	ECE1,EPAS1,FHL1,SOCS3
Myocardial infarction	0.68	0.571	PLAT,SCARB1,TNFRSF1B,VWF
Follicular thyroid tumor	0.68	0.571	FLT1,KDR,KLF9,SLC16A10
Medullary carcinoma	0.68	0.571	CDKN1B,FLT1,KDR,MET
Medullary thyroid carcinoma	0.68	0.571	CDKN1B,FLT1,KDR,MET
Follicular thyroid carcinoma	0.68	0.571	FLT1,KDR,KLF9,SLC16A10
Differentiated thyroid cancer	0.68	0.571	FLT1,KDR,KLF9,SLC16A10
Autosomal dominant kidney disease	0.68	0.571	ATF3,CYBB,FKBP1A,LBH
Thyroid gland nonmedullary carcinoma	0.68	0.571	FLT1,KDR,KLF9,SLC16A10
Left heart disease	0.68	0.571	GJA1,HMOX1,MEF2C,TRIP11
Invasive breast carcinoma	0.68	0.571	AREG,FKBP1A,RAB11A,TUBA4A
Malignant neoplasm of connective or soft tissue of abdomen	0.68	0.571	ATF3,FLI1,TLR2,VEGFA
Ventricular dysfunction	0.68	0.571	HMOX1,MEF2C,PIK3R1,TRIP11
Thyroid gland adenocarcinoma	0.68	0.571	FLT1,KDR,KLF9,SLC16A10
Head and neck adenocarcinoma	0.68	0.571	FLT1,KDR,KLF9,SLC16A10
Hepatorenal fibrocystic disease	0.68	0.571	FKBP1A,INHBB,LBH,TCIM
Mesangial nephropathy	0.68	0.571	AFDN,CAV2,CAVIN2,TJP1
Progression of tumor	0.648	0.5	KDR,MEOX2,MYC,PXN,TNFSF10,VEGFA
Small intestine tumor	0.648	0.5	CAV2,CDKN1A,CDKN1B,FGF2,IL6,VEGFA
Bile duct carcinoma	0.648	0.5	IL6,LEPR,MET,SLC16A10,SNAI1,TNFSF10
Development of cardiovascular neoplasm	0.648	0.5	EPAS1,NOTCH4,PTPRB,RAB11A,TRIP11,VEGFA
Adenocarcinoma	0.648	0.5	CCN2,FLT1,ID1,KDR,SPI1,TNFSF10
Intestinal tumor	0.648	0.5	CDKN1A,ID2,ID3,KDR,TNFSF10,VEGFA
Progression of carcinoma	0.648	0.5	DLC1,KDR,MYC,NLRP3,TGFBR2,TJP1
Polycystic Kidney Disease	0.648	0.5	ATF3,BCL2,FKBP1A,INHBB,LBH,TCIM
End stage renal disease	0.648	0.5	ECE1,FKBP1A,LGMN,TNFRSF1A,TNFRSF1B,WWTR1
Tumor tissue	0.648	0.5	CDKN1A,COL18A1,NUAK1,TGFB1,TJP1,TMSB10/TMSB4X
Development of genital tumor	0.648	0.5	KLF4,MET,MYC,PNRC1,SOX7,TUBA4A
Cholangiocarcinoma	0.648	0.5	IL6,LEPR,MET,SLC16A10,SNAI1,TNFSF10
Bile duct cancer	0.648	0.5	IL6,LEPR,MET,SLC16A10,SNAI1,TNFSF10
Large-cell diffuse lymphoma	0.648	0.5	BCL2,CCND2,KLF4,MYC,SHANK3,SOX7
Ovarian tumor	0.648	0.5	DUSP1,ENG,IFNG,TGFB1,TUBA4A,VEGFA
Urinary tract obstruction	0.648	0.5	CTNNA1,DDX21,ITGA6,MECOM,MYH9,PXN
Biliary tract carcinoma	0.648	0.5	IL6,LEPR,MET,SLC16A10,SNAI1,TNFSF10
Bile duct tumor	0.648	0.5	IL6,LEPR,MET,SLC16A10,SNAI1,TNFSF10
Diffuse aggressive lymphoma	0.648	0.5	BCL2,CCND2,KLF4,MYC,SHANK3,SOX7
Temporal lobe atrophy	0.648	0.5	ARRB2,CSF1R,CST7,DNAJB4,FYN,LGMN
Advanced malignant solid tumor	0.648	0.5	DUSP4,EPAS1,KDR,PLAUR,SNAI1,SPP1
Vaso-occlusion	0.648	0.5	ELN,IL1B,LDLR,PLAT,PRCP,TNF
Iron overload of liver	0.648	0.5	BMPR2,EGLN3,JMJD1C,MCAM,MEIS2,SMAD1
Progressive epithelial neoplasm	0.648	0.5	DLC1,KDR,MYC,NLRP3,TGFBR2,TJP1
Bile duct adenocarcinoma	0.648	0.5	IL6,LEPR,MET,SLC16A10,SNAI1,TNFSF10
Facial neoplasm	0.648	0.5	COL4A2,FKBP1A,HSP90AA1,LMCD1,TAP1,TUBA4A
Diffuse large B-cell lymphoma	0.648	0.5	BCL2,CCND2,KLF4,MYC,SHANK3,SOX7
Biliary tract adenocarcinoma	0.648	0.5	IL6,LEPR,MET,SLC16A10,SNAI1,TNFSF10
Large cell non-Hodgkin lymphoma	0.648	0.5	BCL2,CCND2,KLF4,MYC,SHANK3,SOX7
Non-germinomatous germ cell tumor	0.648	0.5	HSP90AA1,IRF1,KDR,KLF4,MYC,TUBA4A
Familial congenital anomalies of the kidney and urinary tract	0.648	0.5	ATF3,BCL2,FKBP1A,INHBB,LBH,TCIM
Aggressive large-cell diffuse lymphoma	0.648	0.5	BCL2,CCND2,KLF4,MYC,SHANK3,SOX7
Advanced-stage chronic kidney disease	0.648	0.5	ECE1,FKBP1A,LGMN,TNFRSF1A,TNFRSF1B,WWTR1
T acute lymphoblastic leukemia	0.648	0.5	EGFL7,ERG,IRF9,MNDA,MYC,STING1
Non-hematological solid tumor	0.648	0.5	CDKN1A,FERMT2,KDR,MYC,RAB11A,SPP1
Colitis	0.644	0.471	ARID5A,COL4A2,EGLN3,HMOX1,IL10,NLRP3,TNF,TNFAIP8
Myeloid neoplasm	0.644	0.471	AFDN,BCL2,FHL1,MECOM,MYC,MYCT1,RUNX1,SNAI1
Relapsed multiple sclerosis	0.644	0.471	ACACB,BIRC3,CD86,S1PR1,STK4,TAP1,WARS1,ZFHX3
Steatohepatitis	0.613	0.6	NFE2L1,PLAU,TAOK2
Embolus	0.613	0.6	EVL,ITGA4,PLAT
Idiopathic pulmonary fibrosis	0.613	0.6	CSF1R,FLT1,PPP3CA
Infection by herpes simplex virus	0.613	0.6	IFNG,IRF1,TAP1
Telangiectasis	0.613	0.6	BMPR2,ENG,VEGFA
Interstitial fibrosis of kidney	0.613	0.6	FKBP1A,TNFRSF1A,TNFRSF1B
Neoplastic intestinal polyp	0.613	0.6	CAV2,IL10,OAZ1
Microcytosis	0.613	0.6	FTL,IL1B,LGALS3
Impaired glucose tolerance	0.613	0.6	INSR,IRS2,LRP5
Acute coronary event	0.613	0.6	NOTCH4,PLAT,RBPJ
Congenital urinary tract anomaly	0.613	0.6	A2M,HSP90AA1,NFIA
Recurrent solid tumor	0.613	0.6	IRF1,KDR,MYC
Relapsed neoplasia	0.613	0.6	BCL2,IRF1,MYC
Malignant neoplasm of retroperitoneum	0.596	0.45	CDKN1A,FLT1,KDR,MET,MYC,PNRC1,PTPRB,TNFSF10,VWF
Pediatric neoplasm	0.596	0.45	BCL6B,BIRC3,CAVIN1,CDH5,GNA13,MAP1LC3B,MET,NLRP3,TAOK2
Albuminuria	0.586	0.467	ANGPT2,FLT1,LAMB2,MYH9,SMAD1,TJP1,TXNIP
Cytosis of blood cells	0.586	0.467	BIRC3,CXCL8,IL1B,IL33,SELE,SPP1,TLR2
Vesicoureteral reflux	0.586	0.467	BIRC3,MEOX2,SERTAD1,SOX17,TGFB1,TNXB,VEGFA
Infection by Dengue virus 2	0.586	0.467	AFDN,ATP1A1,IFITM3,ISG20,MYOF,SEMA6A,TJP1
Staphylococcal infection	0.586	0.467	CD36,ECE1,EVL,ICOS,STK17B,TLR2,ZNF521
Pericardial effusion	0.586	0.467	ECE1,ENG,HDAC7,MEF2C,NOTCH4,TUBA4A,VCAM1
Venoocclusion	0.586	0.467	ERG,GRB10,PLAT,PRCP,SMAD1,VEGFA,YWHAE
Cerebral degeneration	0.586	0.467	CD44,CSF1R,CST7,DOCK8,LGMN,SASH1,VAMP8
Spindle cell neoplasm	0.586	0.467	FLT1,KDR,LHX6,LRP5,MET,OSMR,SASH1
Mature lymphocytic neoplasm	0.586	0.467	HSP90AA1,IL1B,IL6,MCL1,MYC,REL,TNF
Allergic airway inflammation	0.586	0.467	DOCK1,FYN,IL1RN,IL6,RUNX1T1,SOCS2,SPI1
Intraabdominal organ tumor	0.586	0.467	CDKN1A,FLT1,KDR,MYC,SPP1,TNFSF10,VEGFA
Arteriosclerosis of coronary artery	0.584	0.5	C1QA,EHD2,LDLR,SCARB1,TNF
Arteriosclerosis of coronary vessel	0.584	0.5	C1QA,EHD2,LDLR,SCARB1,TNF
Ovarian cyst	0.584	0.5	BMPR2,COL18A1,ENG,HMOX1,VEGFA
Pulmonary metastasis	0.584	0.5	CDKN1B,CTSB,FERMT3,FLT1,KDR
Atherosclerosis of coronary vessel	0.584	0.5	C1QA,EHD2,LDLR,SCARB1,TNF
Atrial fibrillation	0.584	0.5	CREM,HSP90AA1,MEF2C,RPS6KA2,TGFB1
Autoimmune glomerulonephritis	0.584	0.5	C1QA,FKBP1A,LIMA1,PPP3CA,TJP1
Acute lymphoblastic leukemia	0.584	0.5	EGFL7,IKZF1,MNDA,MYC,RUNX1
Coronary artery disease	0.584	0.5	C1QA,EHD2,LDLR,SCARB1,TNF
Pulmonary alveolar proteinosis	0.584	0.5	CDC42BPB,CSF3,IL3RA,RUNX1,SPI1
Omphalocele	0.584	0.5	MARCKSL1,PPP1CB,RBPJ,TUBA4A,VCAM1
Dysfunction of left ventricle	0.584	0.5	CYBB,NR4A3,PIK3R1,PLAU,TGFBR2
Nephrosis	0.584	0.5	INHBB,IRS2,LAMB2,MAFB,TJP1
Dwarfism	0.584	0.5	CCN2,FGF2,FLNB,HSPG2,LIMA1
Cerebrovascular dysfunction	0.584	0.5	CD36,COL4A1,CYBB,MAP1LC3B,VWF
Purpura	0.584	0.5	FCGR3A/FCGR3B,KDR,PTPRB,SOCS1,VWF
Interstitial fibrosis	0.584	0.5	FKBP1A,FLT1,LCK,NPR1,WWTR1
Wasting	0.584	0.5	IL1B,NRP1,TGFB1,TNF,ZFP36
Arrhythmia of atrium	0.584	0.5	CREM,HSP90AA1,MEF2C,RPS6KA2,TGFB1
Cerebral atrophy	0.584	0.5	CSF1R,CST7,LGMN,PLEC,VAMP8
Breast adenocarcinoma	0.584	0.5	CD4,HSP90AA1,IRF1,STK17B,TUBA4A
Early-onset ataxia	0.584	0.5	DUSP1,EGR1,HLX,IGFBP2,NEDD9
Tricuspid valve disorder	0.584	0.5	ADAM15,HIPK3,LRP5,MYH11,NOTCH4
Lung squamous cell carcinoma	0.584	0.5	IRS2,KDR,MEOX2,SLC16A10,TUBA4A
Abdominal adenocarcinoma	0.584	0.5	CCN2,FLT1,KDR,MET,TNFSF10
Atrial fibrillation or flutter	0.584	0.5	CREM,HSP90AA1,MEF2C,RPS6KA2,TGFB1
Familial short stature	0.584	0.5	CCN2,FGF2,FLNB,HSPG2,LIMA1
Head and neck carcinoma	0.584	0.5	APBB2,CDKN1B,HSP90AA1,KDR,MET
Immune-mediated nephritis	0.584	0.5	C1QA,FKBP1A,LIMA1,PPP3CA,TJP1
Ovarian lesion	0.584	0.5	DUSP1,ENG,TGFB1,TUBA4A,VEGFA
Retroperitoneal fibrosis	0.584	0.5	CDH5,FKBP1A,FOXC1,ITGA6,TGFBR2
Hereditary connective tissue disorder	0.584	0.5	CSF1R,CSF3,IL1B,SPI1,ZNF521
Multi-organ cancers	0.584	0.5	IFNG,IRF1,TGFBR2,TIMP1,TUBA4A
Spermatogenic impairment	0.584	0.5	CAMSAP2,DDX21,GJA1,HSP90AA1,TSC22D3
Cutaneous telangiectasia	0.584	0.5	BMPR2,ENG,RCAN1,TNFAIP3,VEGFA
Lung squamous cell tumor	0.584	0.5	IRS2,KDR,MEOX2,SLC16A10,TUBA4A
Genital carcinoma	0.54	0.444	ID2,ID3,IFNG,KLF4,MET,MYC,SOX7,VEGFA
Organismal abnormalities of semilunar valve	0.54	0.444	ACKR3,ECE1,MEF2C,MEOX2,PTPRB,TNF,TNFRSF1A,TNFRSF1B
Allergic inflammation	0.54	0.444	CCL4,CXCL8,IL10,IL1B,IL6,JAM2,SPI1,TGFB1
Arterial aneurysm	0.54	0.444	ANGPT2,IL1B,MEF2C,MYH11,NR4A3,TGFB1,TGFBR2,TIMP3
Aortic aneurysm	0.54	0.444	ANGPT2,IL1B,MEF2C,MYH11,NR4A3,TGFB1,TGFBR2,TIMP3
Hereditary kidney disease	0.539	0.667	FKBP1A,SOCS1
Porphyria	0.539	0.667	EGLN3,UCP2
Hyperphagia	0.539	0.667	IRS2,SLC16A10
Growth hormone deficiency	0.539	0.667	INSR,TLL1
Oligozoospermia	0.539	0.667	CAMSAP2,YBX3
Renal thrombotic microangiopathy	0.539	0.667	CFI,THBD
Thrombotic microangiopathy	0.539	0.667	CFI,THBD
Schizophrenia spectrum disorder	0.539	0.667	TLL1,ZFHX3
Prostatomegaly	0.525	0.462	AKAP12,BIRC3,CDKN1B,S100A4,SNAI1,TLL1
Intracranial embryonal tumor	0.525	0.462	CDKN1A,FERMT2,HSP90AA1,NRP1,TUBA4A,VEGFA
Testicular tumor	0.525	0.462	CDKN1B,FHL1,HSP90AA1,PNRC1,RUNX1,TUBA4A
Lymphoblastic lymphoma	0.525	0.462	CDKN1A,CSF1R,KLF4,MYC,SLC3A2,SOX7
Development of sarcoma	0.525	0.462	ATF3,CD44,CDKN1A,FHL1,KDR,TUBA4A
Aortic dissection	0.525	0.462	BMX,CYBB,HSP90AA1,MEF2C,NPR1,OLR1
Prostatic carcinoma	0.525	0.462	ETS2,ID2,ID3,MET,MYC,SAT1
Lupus nephritis	0.525	0.462	FCGR1A,FKBP1A,FYN,ICOS,IL33,PPP3CA
Polycythemia vera	0.525	0.462	CITED2,IFNG,IRF1,RUNX1,TNFSF10,XAF1
Loss of hair	0.525	0.462	ANTXR1,CRK,IQGAP2,PLAU,PLAUR,SLC3A2
Lymphocytic leukemia	0.525	0.462	EGFL7,IFNG,IRF9,MNDA,MYC,RUNX1
Chronic lymphocytic leukemia	0.525	0.462	BCL2,IRF9,KLF4,MEF2C,MYC,OAZ1
Non-M3 acute myeloid leukemia	0.525	0.462	CCND2,CD86,ERG,RUNX1T1,SLC29A1,SPI1
Malignant peripheral nerve sheath tumor	0.525	0.462	CDKN1A,CSF1R,FLT1,KDR,MYC,OAZ1
Malignant neoplasm of retina	0.525	0.462	APBB2,CDKN1A,CDKN1B,HSP90AA1,PCGF2,TUBA4A
Retinoblastoma	0.525	0.462	APBB2,CDKN1A,CDKN1B,HSP90AA1,PCGF2,TUBA4A
Retinal neoplasm	0.525	0.462	APBB2,CDKN1A,CDKN1B,HSP90AA1,PCGF2,TUBA4A
Advanced stage carcinoma	0.525	0.462	BCAS2,CDH5,DNAJB6,FLT1,KDR,VEGFA
High grade lymphoid cancer	0.525	0.462	BCL2,CCND2,KLF4,MYC,SHANK3,SOX7
Splenic cancer	0.525	0.462	CD4,CD44,EVL,IL6,ITGA4,PPP2R5C
High grade lymphocytic cancer	0.525	0.462	BCL2,CCND2,KLF4,MYC,SHANK3,SOX7
Aggressive B cell non-Hodgkin lymphoma	0.525	0.462	BCL2,CCND2,KLF4,MYC,SHANK3,SOX7
Embryonal tumor of brain	0.525	0.462	CDKN1A,FERMT2,HSP90AA1,NRP1,TUBA4A,VEGFA
Familial nephrotic syndrome	0.525	0.462	INHBB,IRS2,LAMB2,MAFB,SHC1,TJP1
Retinal lesion	0.525	0.462	APBB2,CDKN1A,CDKN1B,HSP90AA1,TUBA4A,VEGFA
Thymic epithelial tumor	0.525	0.462	FLT1,LCK,MYC,NLRP3,XAF1,YBX3
Aggressive cancer	0.525	0.462	BCL2,CCND2,KLF4,MYC,SHANK3,SOX7
Aggressive non-Hodgkin lymphoma	0.525	0.462	BCL2,CCND2,KLF4,MYC,SHANK3,SOX7
Chronic lymphocytic leukemia / small lymphocytic lymphoma	0.525	0.462	BCL2,CDKN1A,KLF4,MEF2C,MYC,OAZ1
Aggressive mature B-cell lymphoma	0.525	0.462	BCL2,CCND2,KLF4,MYC,SHANK3,SOX7
Peripheral nerve sheath tumor	0.525	0.462	CDKN1A,CSF1R,FLT1,KDR,MYC,OAZ1
Nonhematologic malignant neoplasm	0.525	0.462	FERMT2,KDR,MYC,OAZ1,RBPJ,SPP1
Aggressive B-cell lymphoma	0.525	0.462	BCL2,CCND2,KLF4,MYC,SHANK3,SOX7
Familial congenital malformation	0.515	0.5	ECE1,MEF2C,MEIS2,VEGFA
Female genital carcinoma	0.515	0.5	KLF4,SOX7,TNF,VEGFA
Psychosis	0.515	0.5	ADGRL2,AFDN,ARRB2,FPR1
Alveolitis	0.515	0.5	GZMA,IL1B,IL6,PRMT1
Tuberculosis	0.515	0.5	IFNG,IL1B,TLR2,TNF
Insulin-dependent diabetes mellitus	0.515	0.5	CD4,CD86,IFNG,INSR
Gonadal tumor	0.515	0.5	CDKN1A,DUSP1,TUBA4A,VEGFA
Seizures	0.515	0.5	JMJD1C,PCDH19,TAMALIN,TNFRSF1B
Mental retardation	0.515	0.5	CCND2,CST7,LGMN,ZEB2
Hypotonia	0.515	0.5	CAVIN2,EBF3,HSP90AA1,MGLL
Intestinal polyp	0.515	0.5	S100A13,TLL1,TNF,TNFSF10
Hypertriglyceridemia	0.515	0.5	INSR,NHERF2,RAB11A,TNF
Tachycardia	0.515	0.5	ECE1,JAM2,LCP2,MEF2C
Dysmyelination	0.515	0.5	FCGR1A,IL1B,S1PR1,TNF
Hyperactive behavior	0.515	0.5	CREM,MAOA,MAPK3,TAMALIN
Atopic dermatitis	0.515	0.5	FKBP1A,PPP3CA,SOCS2,TIMP1
Chronic kidney disease	0.515	0.5	C1QA,C3AR1,CFI,FKBP1A
Abdominal hemorrhage	0.515	0.5	CAV2,CDC42BPB,RUNX1,TJP1
Colon adenocarcinoma	0.515	0.5	IL10,KDR,NR4A3,VEGFA
Gallbladder neoplasm	0.515	0.5	EPAS1,HSD17B12,LBH,MYC
Catecholamine-secreting tumor	0.515	0.5	LGALS3,MET,MYC,TGFB1
Hyperglyceridemia	0.515	0.5	INSR,NHERF2,RAB11A,TNF
Fistula	0.515	0.5	BCL11B,TNF,TNFRSF1A,ZBTB16
Rejection of organ	0.515	0.5	BCL11B,FKBP1A,IFNG,PPP3CA
Spleen neoplasm	0.515	0.5	CDKN1B,ITGA4,REL,STING1
Coronary occlusion	0.515	0.5	C1QA,LDLR,SCARB1,TNF
Ciliopathy	0.515	0.5	CFI,INHBB,IRS2,MAFB
Gastrointestinal polyposis	0.515	0.5	CAV2,IL10,OAZ1,TCF4
Early-onset encephalopathy	0.515	0.5	JMJD1C,LIFR,NR4A2,SHANK3
Malignant gallbladder neoplasm	0.515	0.5	EPAS1,HSD17B12,LBH,MYC
Hamartomatous polyposis syndrome	0.515	0.5	ENG,FKBP1A,IRF1,PFN1
Lymphohematopoietic neoplasia	0.515	0.5	CDKN1A,MYC,OAZ1,RUNX1
Malignant genitourinary solid tumor	0.515	0.5	IFNG,MYC,SOX7,TUBA4A
Familial epilepsy	0.515	0.5	BMPR2,PCDH19,RCAN1,TNFAIP3
Familial skeletal dysplasia	0.515	0.5	ATP1A1,CCN2,HSPG2,ITGA5
Irregular dentition	0.515	0.5	CDKN1B,EBF1,LHX6,LRP5
Development of malignant neoplasm of lung	0.515	0.5	CDKN1A,SNAI1,TMSB10/TMSB4X,TUBA4A
High-grade lymphoma	0.483	0.438	BCAS2,BCL2,CCND2,KLF4,MYC,SHANK3,SOX7
Osteopetrosis	0.483	0.438	CAVIN2,CD44,CSF1R,CSF3,DUSP1,SPI1,ZNF521
Development of primitive neuroectodermal tumor	0.483	0.438	CXCR4,FERMT2,LGALS3,MET,OLR1,TGFB1,TNFSF10
Angiosarcoma	0.483	0.438	CDKN1A,CSF1R,FLT1,FTL,IL6,IRF1,KDR
Sjögren syndrome	0.483	0.438	C3AR1,C5AR1,CD4,CFI,FYN,KLRB1,PTPRC
Development of neuroectodermal tumor	0.483	0.438	CXCR4,FERMT2,LGALS3,MET,OLR1,TGFB1,TNFSF10
Androgen-independent prostate tumor	0.483	0.438	AFDN,BCL6B,BIRC3,CDH5,MET,PNRC1,TUBA4A
Pancreaticobiliary carcinoma	0.483	0.438	CCN2,IL6,KDR,MET,SLC16A10,TNFSF10,VWF
Cerebellar lesion	0.461	0.455	FERMT2,HSP90AA1,TPM2,TUBA4A,VEGFA
Autism	0.461	0.455	BCAR1,CDC42BPB,CRK,DOCK1,RAC2
Osteoarthritis	0.461	0.455	CRK,DOCK8,FRZB,HES1,RBPJ
Prostatic intraepithelial tumor	0.461	0.455	CDKN1A,CDKN1B,MET,MYC,SOCS3
Iron deficiency	0.461	0.455	BMPR2,EGLN3,JMJD1C,SMAD1,SOX7
Anaphylaxis	0.461	0.455	CD8A,FCER1G,FCGR2A,LCP2,TLR2
Neuroendocrine carcinoma	0.461	0.455	FLT1,KDR,MYC,OAZ1,SHANK3
Acquired immunodeficiency syndrome	0.461	0.455	BCL2A1,HSD17B12,IL10,IL2RB,MAP1LC3B
Asthma	0.461	0.455	CLEC7A,FCER1G,ICOS,IL33,TLR2
Scoliosis	0.461	0.455	EGR3,KLF4,LHX6,SOX7,VEGFA
Acute renal failure	0.461	0.455	CD28,FKBP1A,HMOX1,TNF,ZFP36
Steatorrhea	0.461	0.455	ATF3,ATP1A1,IFNG,IL1B,TNF
Bicuspid aortic valve	0.461	0.455	ECE1,MEF2C,MYH11,PTPRB,TAOK2
Methylmalonic acidemia	0.461	0.455	GRB10,ID2,ID3,KLF6,KLF9
Microcytic anemia	0.461	0.455	HMOX1,IL10,IL1B,LGALS3,TNF
Memory deficits	0.461	0.455	APP,IFITM3,NNMT,SHANK3,TNFRSF1A
Inborn error of amino acid metabolism	0.461	0.455	ADGRG1,CDC42BPB,TPM3,XAF1,YBX3
Embryonal tumor	0.461	0.455	CAV2,CXCR4,DDX21,KDR,MYC
Acute renal insufficiency	0.461	0.455	CD28,FKBP1A,HMOX1,TNF,ZFP36
Central nervous system amyloidosis	0.461	0.455	AFDN,APP,CD36,COL14A1,LRP1
Central nervous system hemangioma	0.461	0.455	EPAS1,ICAM1,KLF2,KLF4,THBD
Progressive dementia	0.461	0.455	AFDN,ANTXR1,APP,CSF1R,GRB10
Degenerative dementia	0.461	0.455	AFDN,ANTXR1,APP,CSF1R,GRB10
Familial heart disease	0.461	0.455	DSG2,MEF2C,MEIS2,SOX7,VEGFA
Noninflammatory cervical disorder	0.461	0.455	HIPK3,LIMA1,MAP1LC3B,TUBA4A,VEGFA
Cervical tumor	0.461	0.455	HIPK3,LIMA1,MAP1LC3B,TUBA4A,VEGFA
Lesion of cervix	0.461	0.455	HIPK3,LIMA1,MAP1LC3B,TUBA4A,VEGFA
Large intestine carcinoma	0.461	0.455	DUSP4,FGF2,FLT1,IL1B,KDR
Syndromic ciliopathy	0.461	0.455	INHBB,IRS2,MAFB,SHC1,TJP1
Alzheimer disease or frontotemporal dementia	0.461	0.455	AFDN,ANTXR1,APP,CSF1R,GRB10
Aggressive lymphoma	0.461	0.455	BCL2,CCND2,KLF4,MYC,SHANK3
Tongue disease	0.461	0.455	HSP90AA1,IL3RA,STING1,TUBA4A,VEGFA
Coagulation factor deficiency syndrome	0.461	0.455	CLEC14A,F13A1,F8,PRDM1,VWF
Malignant neoplasm of heart, mediastinum and pleura	0.452	0.421	BCL6B,CAVIN1,ID2,ID3,KLF4,MYC,SPHK1,TUBA4A
Extraadrenal retroperitoneal tumor	0.452	0.421	EPAS1,FLT1,ID2,ID3,KDR,MET,MYC,MYCT1
Retroperitoneal neoplasm	0.452	0.421	EPAS1,FLT1,ID2,ID3,KDR,MET,MYC,MYCT1
Hepatic steatosis	0.449	1	COL14A1
Obesity	0.449	1	LEPR
Schizophrenia	0.449	1	ZFHX3
Overweight disorder	0.449	1	LEPR
Left ventricular heart disease	0.439	0.5	HMOX1,MEF2C,TRIP11
Hypertrophic cardiomyopathy	0.439	0.5	FHL1,PNRC1,TPM1
Hypoglycemia	0.439	0.5	CEBPB,INSR,TNF
Thrombosis of artery	0.439	0.5	PLAU,SERPINE1,VWF
Bradycardia	0.439	0.5	ANGPT2,CYBB,OLR1
Pemphigus	0.439	0.5	CFI,FCGR1A,FCGR2A
Dermatitis	0.439	0.5	FKBP1A,ITGB2,TNF
Left ventricular dysfunction	0.439	0.5	HMOX1,MEF2C,TRIP11
Malabsorption	0.439	0.5	ATP1A1,HSP90AA1,PDK4
Meningeal neoplasm	0.439	0.5	FTH1,FTL,LRP1
Vestibular disorder	0.439	0.5	BMX,CD4,KDR
Ventricular dilatation	0.439	0.5	IRF1,SPI1,TIMP3
Caveolinopathy	0.439	0.5	FHL1,PNRC1,TPM1
Familial insulin resistance	0.439	0.5	CAV2,INSR,ZFP36L2
Midline defect	0.439	0.5	MEOX2,TEAD1,VEGFA
Renal vascular disorder	0.439	0.5	CFI,INSR,THBD
Ear malformation	0.439	0.5	ELK3,IRF1,RBPJ
Diffuse B-cell lymphoma	0.425	0.429	BCL2,CCND2,KLF4,MYC,SHANK3,SOX7
Abdominal aortic aneurysm	0.425	0.429	ANGPT2,IL1B,NR4A3,TGFB1,TIMP3,TNF
Acute myeloid leukemia	0.425	0.429	BCL2,FHL1,MECOM,MEF2C,MYC,SNAI1
T-lymphoblastic leukemia/lymphoma	0.425	0.429	EGFL7,ID1,IRF9,MNDA,MYC,RUNX1
Salmonellosis	0.425	0.429	CD14,CD86,EBF1,FYN,NLRP3,TNFRSF1B
Pulmonary hypertensive arterial disease	0.425	0.429	BMPR2,EDNRB,ENG,EPAS1,ICOS,TNFSF10
Immediate hypersensitivity	0.425	0.429	FCER1G,FCGR2A,FKBP1A,ICOS,IL6,LCP2
Atopy	0.425	0.429	FCER1G,FCGR2A,FKBP1A,ICOS,IL6,LCP2
Occlusion of carotid artery	0.425	0.429	ELN,EVL,FERMT2,ITGA4,ITGB2,RAB11A
Abnormal bone density	0.425	0.429	AKNA,CSF1R,CSF3,ITGB2,LRP5,SPI1
Aortic valve disease	0.425	0.429	ACKR3,ECE1,MEF2C,PTPRB,RUNX1,TJP1
Head and neck tumor	0.425	0.429	KDR,LAMA4,LAMB1,MET,MYC,PCGF2
Advanced melanoma	0.425	0.429	ACSL1,EGLN3,IL1RN,SNAI1,SPP1,TNF
Progressive solid tumor	0.425	0.429	DLC1,FLT1,KDR,MYC,NLRP3,TGFBR2
Pathological dilation of abdominal aorta	0.425	0.429	ANGPT2,IL1B,NR4A3,TGFB1,TIMP3,TNF
Mixed neoplasia	0.425	0.429	KLF4,MYC,NUAK1,TJP1,TUBA4A,VEGFA
Malignant solid organ tumor	0.425	0.429	CDKN1A,FERMT2,FGF2,OAZ1,RUNX1,WARS1
Pulmonary arterial hypertension or pulmonary veno-occlusive disease	0.425	0.429	BMPR2,EDNRB,ENG,EPAS1,ICOS,TNFSF10
Familial degenerative brain disorder	0.398	0.412	C1QA,CD200,CD83,CSF1R,CTSZ,EGR1,MEF2C
Oligodendroglioma	0.398	0.412	BCL6B,CAVIN1,IGFBP2,PHLDA1,SAT1,TLL1,TUBA4A
Relapsing-remitting multiple sclerosis	0.398	0.412	BIRC3,CD52,S1PR1,STK4,TAP1,WARS1,ZFHX3
Eye neoplasm	0.398	0.412	APBB2,CDKN1A,CDKN1B,HSP90AA1,PCGF2,TUBA4A,VEGFA
Metastatic melanoma	0.398	0.412	ACSL1,EGLN3,IL1RN,SNAI1,SPP1,TNF,XAF1
Autosomal dominant encephalopathy	0.398	0.412	C1QA,CD200,CD83,CDC37,CTSZ,MATK,ZEB2
Advanced colorectal cancer	0.398	0.412	APBB2,COL4A2,FHL1,ID1,KDR,NLRP3,VEGFA
Advanced colorectal tumor	0.398	0.412	APBB2,COL4A2,FHL1,ID1,KDR,NLRP3,VEGFA
Ovulatory disorder	0.398	0.412	AHR,FHL1,IRS2,MATK,MSR1,SNCG,TAOK2
Extrapulmonary squamous cell carcinoma	0.398	0.412	HSP90AA1,MET,PPP2R5C,SAMSN1,SASH1,TJP1,TUBA4A
Infection by SARS coronavirus	0.398	0.412	BMPR2,DNAJB6,GJA1,HSPG2,IFITM1,IFITM2,IFITM3
Kidney clear cell tumor	0.393	0.444	ELK3,FLT1,HIF3A,KDR
Malignant neoplasm of respiratory system	0.393	0.444	EPAS1,FLT1,IL6,KDR
Small-cell carcinoma	0.393	0.444	CD4,KDR,OAZ1,SHANK3
Spinocerebellar ataxia	0.393	0.444	ATP1A1,C1QA,CD200,CTSZ
Development of endocrine gland tumor	0.393	0.444	COL4A2,ELK3,IFNG,SOX7
Autosomal recessive polycystic kidney disease	0.393	0.444	CX3CL1,INHBB,IRS2,MAFB
Formation of uterine carcinoma	0.393	0.444	KLF4,MYC,SOX7,TUBA4A
Megaloblastic anemia	0.393	0.444	CCND2,CDKN1A,PLCB1,PTPRC
Hyperphenylalaninemia	0.393	0.444	IGFBP4,MAFB,MEIS2,SOCS2
Pulmonary emphysema	0.393	0.444	CTSS,IFNG,IL6ST,SPI1
Thrombus	0.393	0.444	CD14,CFI,TLR2,VWF
Azoospermia	0.393	0.444	EPAS1,MYH9,PRDM1,TSC22D3
Uterine carcinoma	0.393	0.444	KLF4,MYC,SOX7,TUBA4A
Clear-cell adenocarcinoma	0.393	0.444	ELK3,FLT1,HIF3A,KDR
Development of lung carcinoma	0.393	0.444	CDKN1A,SNAI1,TMSB10/TMSB4X,TUBA4A
Chronic obstructive pulmonary disease	0.393	0.444	CTSS,IFNG,IL6ST,SPI1
Enteritis	0.393	0.444	ARID5A,HMOX1,IL10,TNF
Agenesis	0.393	0.444	FKBP1A,IL7R,LTB,PPP3CA
Thoracic aortic aneurysm	0.393	0.444	MYH11,S100A4,SLC3A2,TGFBR2
Hypolipoproteinemia	0.393	0.444	HES1,MAF,MAFB,NNMT
Chronic infection	0.393	0.444	AHR,AIF1,CCL20,ICOS
Aplasia	0.393	0.444	AHR,FKBP1A,IL7R,LTB
Abnormal growth in endometrium	0.393	0.444	CAV1,IL1B,KDR,SOX7
Obstructive pulmonary disease	0.393	0.444	CTSS,IFNG,IL6ST,SPI1
Chronic pulmonary disease	0.393	0.444	CD69,CTSS,IFNG,IL6ST
Bronchopathy	0.393	0.444	IFNG,IRF1,TNFSF10,XAF1
Nonsquamous non-small cell lung carcinoma	0.393	0.444	CDKN1A,FLT1,KDR,VEGFA
Renal clear cell adenocarcinoma	0.393	0.444	ELK3,FLT1,HIF3A,KDR
Severe encephalopathy	0.393	0.444	CDC42BPB,FCGR3A/FCGR3B,IL1B,TNF
Pathological dilation of the thoracic aorta	0.393	0.444	MYH11,S100A4,SLC3A2,TGFBR2
Neuroblastic tumor	0.393	0.444	CDKN1A,LGALS3,MET,TGFB1
Malignant hematological disorder	0.393	0.444	ID1,MYC,OAZ1,RUNX1
Neuroblastoma	0.393	0.444	CDKN1A,LGALS3,MET,TGFB1
Clear cell carcinoma	0.393	0.444	ELK3,FLT1,HIF3A,KDR
Extracranial solid tumor	0.393	0.444	KDR,MYC,TNFSF10,TUBA4A
Non-squamous lung carcinoma	0.393	0.444	CDKN1A,FLT1,KDR,VEGFA
Autosomal recessive immunodeficiency	0.393	0.444	ACTG1,CYBA,DOCK8,PRMT1
Axonal degeneration	0.393	0.444	CLEC7A,FTL,SELE,SPTBN1
Chronic respiratory disorder	0.393	0.444	CD69,CTSS,IFNG,IL6ST
Urogenital infection	0.393	0.444	CD14,CLEC7A,IL1B,TLR2
Non-squamous lung cancer	0.393	0.444	CDKN1A,FLT1,KDR,VEGFA
Development of head and neck tumor	0.377	0.4	CDC42BPB,ELK3,HSP90AA1,IFNG,PCGF2,PDCD4,TLL1,TUBA4A
Familial vascular disease	0.377	0.4	BMPR2,EDNRB,ELN,ENG,MEIS2,MYH11,SOX7,VEGFA
Mediastinal cancer	0.377	0.4	BCL6B,CAVIN1,ID2,ID3,KLF4,MYC,SPHK1,TUBA4A
Abdominal aorta lesion	0.364	0.417	ANGPT2,IL1B,NR4A3,TGFB1,TIMP3
Mineral deficiency	0.364	0.417	AFDN,BMPR2,EGLN3,JMJD1C,SOX7
Infarction of cerebrum	0.364	0.417	FLT1,PLAT,SASH1,TAOK2,TNF
Primitive neuroectodermal tumor	0.364	0.417	CXCR4,FERMT2,MET,TGFB1,TNFSF10
Thymoma	0.364	0.417	LCK,MYC,NLRP3,XAF1,YBX3
Blood clot	0.364	0.417	CD14,PLAT,TFPI,TLR2,VWF
Dementia	0.364	0.417	AFDN,ANTXR1,APP,CSF1R,GRB10
Osteoporosis	0.364	0.417	ID1,IRF9,LRP5,PPP3CA,TNF
Occlusion of artery	0.364	0.417	ELN,IL1B,LDLR,PLAT,TNF
Neuroectodermal tumor	0.364	0.417	CXCR4,FERMT2,KDR,TGFB1,TNFSF10
Infection by Staphylococcus aureus	0.364	0.417	CD36,EVL,HSP90AA1,ICOS,ZNF521
Atopic disease	0.364	0.417	DOCK1,FKBP1A,FYN,IL6,SPI1
Acute leukemia	0.364	0.417	BCL2,FHL1,MECOM,MYC,SNAI1
Low bone density	0.364	0.417	ID1,IRF9,LRP5,PPP3CA,TNF
Endometrioid neoplasm	0.364	0.417	ENG,HSPA6,INHBB,MATK,TGFB1
Familial hypocalcemia	0.364	0.417	KLF4,PDE4B,PDE7A,RUNX1T1,SOX7
Brain atrophy	0.364	0.417	CDC42BPB,CSF1R,CSF3,LGMN,VAMP8
Gastric lesion	0.364	0.417	AHR,CDKN1B,JAM2,KDR,MEIS2
Thoracic cancer	0.364	0.417	EPAS1,FLT1,IL6,KDR,MET
Severe liver disease	0.364	0.417	EPAS1,IL10,MYH9,PDE4B,PDE7A
Hereditary bleeding disorder	0.364	0.417	F8,MYH9,PRDM1,TJP1,VWF
Congenital left heart disease	0.364	0.417	ECE1,GJA1,MEF2C,PTPRB,TAOK2
Proliferative glomerulonephritis	0.364	0.417	C1QA,CCND2,MET,SASH1,YBX3
Proliferative nephritis	0.364	0.417	C1QA,CCND2,MET,SASH1,YBX3
B-cell lymphoma	0.364	0.417	BCL2,CCND2,CDKN1A,MYC,PDCD4
Extrapancreatic neuroendocrine tumor	0.364	0.417	CDKN1A,CDKN1B,IFNG,KDR,MET
Primitive nervous system tumor	0.364	0.417	CXCR4,FERMT2,MET,TGFB1,TNFSF10
Dysglobulinemia	0.364	0.417	AFDN,CDKN1A,FCGR3A/FCGR3B,IL1B,MNDA
Intrathoracic malignant tumor	0.364	0.417	EPAS1,FLT1,IL6,KDR,MET
Small blue round cell sarcoma	0.364	0.417	CDKN1A,HMOX1,RUNX1,SPHK1,TUBA4A
Supra-aortic artery disease	0.364	0.417	ANXA2,FERMT2,NNMT,PLAT,PTPRB
Cryptorchidism	0.35	0.5	CDC42BPB,ZFP36L2
Retinal degeneration	0.35	0.5	RPGR,VEGFA
Hydrocephalus	0.35	0.5	CCND2,MPDZ
Hypospadia	0.35	0.5	A2M,HSP90AA1
Organic aciduria	0.35	0.5	MCL1,RHOQ
Ventricular tachycardia	0.35	0.5	ECE1,JAM2
Diabetic nephropathy	0.35	0.5	INSR,VEGFA
Arrhythmia of heart ventricle	0.35	0.5	ECE1,JAM2
Ventricular fibrillation	0.35	0.5	ENTPD1,TNFRSF1A
Delayed puberty	0.35	0.5	SLC16A10,TXNIP
Motor dysfunction	0.35	0.5	BCL2,GJA1
Degeneration of eye	0.35	0.5	RPGR,VEGFA
Hemoglobinopathy	0.35	0.5	CD44,FKBP1A
Recurrent neoplasm	0.35	0.5	IRF1,MYC
Chronic brain damage	0.35	0.5	IRF1,SOCS1
Bone deformity	0.35	0.5	ID1,ZBTB20
Invasive mammary tumor	0.35	0.5	RAB11A,TUBA4A
Congenital lower extremity deformity	0.35	0.5	LRP5,SOX17
Primary hypertension	0.35	0.5	BMPR2,EPAS1
Congenital abnormality of the lower urinary tract	0.35	0.5	A2M,HSP90AA1
Childhood onset movement disorder	0.35	0.5	LIFR,SHANK3
Diffuse lymphoma	0.343	0.4	BCL2,CCND2,CDKN1A,CDKN1B,MYC,SOX7
Hypertension	0.343	0.4	ANGPT2,BMPR2,CYBA,CYBB,NPR1,OLR1
Glomerulonephritis	0.343	0.4	FKBP1A,HMOX1,IL6,NFE2L2,PPP3CA,SOCS1
Teratoma	0.343	0.4	CD4,HSP90AA1,IRF1,KLF4,MYC,TUBA4A
Myelodysplastic/myeloproliferative neoplasm	0.343	0.4	CDA,CSF1R,NFIA,RUNX1,RUNX1T1,SPI1
Non-melanoma skin cancer	0.343	0.4	CD200,KLF4,PPP2R5C,SERTAD1,SPINT2,TGFB1
Lymphatic system tumor	0.343	0.4	CDKN1A,IRF1,MNDA,MYC,OAZ1,XAF1
Head and neck squamous cell carcinoma	0.343	0.4	DOCK8,HSP90AA1,MET,SASH1,TJP1,TUBA4A
Skin squamous cell carcinoma	0.343	0.4	CD200,KLF4,PPP2R5C,SERTAD1,SPINT2,TGFB1
Head and neck squamous tumor	0.343	0.4	DOCK8,HSP90AA1,MET,SASH1,TJP1,TUBA4A
Invasive adenocarcinoma	0.343	0.4	ATF3,ENG,HSD17B12,MET,SPI1,TUBA4A
Combined pituitary hormone deficiency or pituitary stalk interruption syndrome	0.343	0.4	ADGRG1,GJA1,PFN1,PTPRB,SELE,TLL1
Ischemia of brain	0.327	0.389	CAV1,CX3CL1,ENG,GRB10,GSN,JAM2,VWF
High bone mass disease	0.327	0.389	CAVIN2,CD44,CSF1R,CSF3,DUSP1,SPI1,ZNF521
Pancreatic mass	0.327	0.389	ENG,EPAS1,IL6,KDR,MYC,MYCT1,TUBA4A
Orbital tumor	0.327	0.389	APBB2,CDKN1A,CDKN1B,HSP90AA1,PCGF2,TUBA4A,VEGFA
Pancreatic lesion	0.327	0.389	ENG,EPAS1,IL6,KDR,MYC,MYCT1,TUBA4A
Bipolar disorder	0.318	0.429	AFDN,FYN,GRB10
Urinary tract infection	0.318	0.429	CLEC7A,MAP1LC3B,TLR2
Colonic polyposis	0.318	0.429	CAV2,LBH,OAZ1
Proteinuria	0.318	0.429	CFI,FLT1,SMAD1
Keratitis	0.318	0.429	IL1RN,NLRP3,PPP3CA
Hypoproteinemia	0.318	0.429	FCGR3A/FCGR3B,PDE4B,PMAIP1
Cystic Fibrosis	0.318	0.429	INSR,TGFB1,TLL1
Endocardial cushion defect	0.318	0.429	ELN,GJA1,MEF2C
Metastatic breast cancer	0.318	0.429	CDH5,DSG2,PECAM1
Advanced breast cancer	0.318	0.429	CDH5,DSG2,PECAM1
Sphingolipidosis	0.318	0.429	CAV2,DDIT4,UGCG
Urothelial neoplasm	0.318	0.429	MAP1LC3B,RUNX1T1,TUBA4A
Seizure disorder	0.318	0.429	JMJD1C,TAMALIN,TNFRSF1B
Graft rejection	0.318	0.429	BCL11B,FKBP1A,PPP3CA
Infantile encephalopathy	0.318	0.429	LIFR,NR4A2,SHANK3
Adipose tissue tumor	0.318	0.429	KDR,NINJ1,TNFRSF1A
Neoplastic colorectal polyp	0.318	0.429	CAV2,LBH,OAZ1
Urothelial cancer	0.318	0.429	MAP1LC3B,RUNX1T1,TUBA4A
Neoplastic polyp	0.318	0.429	ID2,IL10,PLAU
Cardiotoxicity	0.318	0.429	AFDN,NCF4,RAC2
CFTR-related disorder	0.318	0.429	INSR,TGFB1,TLL1
Macular dystrophy or cone or cone-rod dystrophy	0.318	0.429	C1QA,CCN1,CFI
Graft failure	0.318	0.429	BCL11B,FKBP1A,PPP3CA
Anogenital cancer	0.318	0.429	KDR,MYC,TUBA4A
Formation of bone lesion	0.318	0.429	FGF2,IFNG,TGFBR2
Nasopharyngeal epithelial tumor	0.3	0.4	HSP90AA1,MEF2C,MET,TUBA4A
Myocardial dysfunction	0.3	0.4	HMOX1,MARCKSL1,MEF2C,TRIP11
Occlusion of blood vessel	0.3	0.4	ELN,IL1B,LDLR,TNF
Sinusitis	0.3	0.4	BIRC3,CLEC14A,GZMA,HSD17B12
Development of neuroendocrine tumor	0.3	0.4	COL4A2,CTSB,IFNG,IL7R
Progression of malignant tumor	0.3	0.4	KDR,MYC,NLRP3,TGFBR2
Development of gonadal tumor	0.3	0.4	MCAM,PNRC1,SMAD1,VEGFA
Alzheimer disease	0.3	0.4	AFDN,ANTXR1,APP,GRB10
Retinal dystrophy	0.3	0.4	C1QA,CFI,RPGR,VEGFA
Bone tumor	0.3	0.4	CDC37,KDR,MET,TUBA4A
Lipodystrophy	0.3	0.4	CAVIN1,IRS2,TGFB1,TYROBP
Nasopharyngeal carcinoma	0.3	0.4	HSP90AA1,MEF2C,MET,TUBA4A
Precancerous condition	0.3	0.4	CDKN1B,NOTCH4,POSTN,RBPJ
Muscle spasticity	0.3	0.4	BCAR1,CRK,DOCK1,RAC2
Sinus disorder	0.3	0.4	BIRC3,CLEC14A,GZMA,HSD17B12
Female genital tract cancer	0.3	0.4	SOX7,TAOK2,TUBA4A,VEGFA
Ductal breast carcinoma	0.3	0.4	EBF1,FERMT3,SNCG,TUBA4A
Lethal skeletal dysplasia	0.3	0.4	FLNB,MYH11,PPP3CA,TRIP11
Familial cerebellar ataxia	0.3	0.4	ATP1A1,C1QA,CD200,CTSZ
Malignant neoplasm of bronchus and lung	0.3	0.4	EPAS1,FLT1,IL6,KDR
Severe bone disorder	0.3	0.4	ADAMTS1,EVL,RGS10,TNF
Clear cell neoplasm	0.3	0.4	ELK3,FLT1,HIF3A,KDR
Chronic myeloproliferative neoplasm	0.3	0.4	AFDN,CSF1R,EHD1,IRF1
Gastric carcinoma	0.3	0.4	CLEC7A,FLI1,KDR,TLR2
Autosomal recessive immunological disorder	0.3	0.4	ACTG1,DOCK8,PRMT1,TUBA4A
Pelvic adenocarcinoma	0.3	0.4	CDC37,MET,MYC,VEGFA
Development of non-small cell lung carcinoma	0.3	0.4	CDKN1A,CDKN1B,SNAI1,TUBA4A
Malignant intracranial tumor	0.287	0.385	CD44,FERMT2,MET,NRP1,TUBA4A
Infection by HIV-1	0.287	0.385	ATP1A1,CAV2,CTNNAL1,CXCR4,RHOQ
Pancytopenia	0.287	0.385	EPHB4,ERG,PRF1,VWF,ZFP36L2
Cutis laxa	0.287	0.385	DNAJB6,ELN,ENG,PROS1,S100A4
Rhabdomyosarcoma	0.287	0.385	CDKN1A,HMOX1,RUNX1,SPHK1,TUBA4A
Lymphoproliferative disorder	0.287	0.385	AFDN,CDKN1A,MYC,OAZ1,TNFSF10
Lung carcinoma	0.287	0.385	CDKN1A,FLT1,KDR,MYC,TNFSF10
Gastro-esophageal carcinoma	0.287	0.385	CLEC7A,FLI1,HSP90AA1,KDR,TLR2
Pancreatic duct disorder	0.287	0.385	LGALS1,NLRP3,TAOK2,TGFBR2,TUBA4A
Metastatic carcinoma	0.287	0.385	FHL1,FLT1,HIPK3,KDR,RGCC
Congenital bleeding disorder	0.287	0.385	F13A1,F8,LCP2,MYH9,VWF
Malignant neoplasm of male genital organ	0.287	0.385	ATF3,ID2,ID3,MET,TUBA4A
Metastatic epithelial neoplasm	0.287	0.385	FHL1,FLT1,HIPK3,KDR,RGCC
Musculoskeletal cancer	0.287	0.385	CDC37,KCNN3,KDR,MET,TUBA4A
Malignant soft tissue neoplasm	0.287	0.385	CDKN1A,COL4A2,FGF2,RUNX1,WARS1
Mitochondrial DNA-related disorder	0.287	0.385	INSR,MT-CYB,MT-ND1,NR4A3,SLC3A2
Mixed hematopoietic and lymphoid cancer	0.276	0.375	AFDN,CDKN1A,MYC,OAZ1,TNFSF10,XAF1
Chronic pancreatitis	0.276	0.375	AHR,CD86,FCGR3A/FCGR3B,MAP1LC3B,TRIP11,ZBTB16
Hemochromatosis	0.276	0.375	BMPR2,EGLN3,FTH1,JMJD1C,S100A4,SMAD1
Glomerulosclerosis	0.276	0.375	ANGPT2,C3AR1,C5AR1,CFI,NR2F2,SNAI1
Intraventricular hemorrhage	0.276	0.375	AFDN,CD4,PDE4B,PLAT,RUNX1,RUNX1T1
Testicular germ cell tumor	0.276	0.375	HSP90AA1,PFN1,SOX18,TPM3,TUBA4A,VCAM1
Mediastinal neoplasm	0.276	0.375	ID2,ID3,MYC,NLRP3,TUBA4A,XAF1
Autosomal dominant spinocerebellar ataxia	0.276	0.375	C1QA,CD200,CD83,CTSZ,EGR1,MEF2C
Lymphoproliferative malignancy	0.276	0.375	AFDN,CDKN1A,MYC,OAZ1,TNFSF10,XAF1
Autosomal dominant cerebellar ataxia	0.276	0.375	C1QA,CD200,CD83,CTSZ,EGR1,MEF2C
Ocular lesion	0.276	0.375	APBB2,CDKN1A,CDKN1B,PIK3R1,TUBA4A,VEGFA
Degenerative ataxia	0.276	0.375	C1QA,CD200,CD83,CTSZ,EGR1,MEF2C
Intestinal adenocarcinoma	0.276	0.375	CD4,CXCR4,EVL,FLT1,IL10,KDR
Sun-shielded melanoma	0.276	0.375	IFNG,IRF1,MYH11,NOTCH4,RBPJ,VEGFA
Dominant spinocerebellar ataxia	0.276	0.375	C1QA,CD200,CD83,CTSZ,EGR1,MEF2C
Myosarcoma	0.268	0.368	CDKN1A,COL4A2,HMOX1,RUNX1,SPHK1,TUBA4A,WARS1
Mastocytoma	0.268	0.368	CD4,CSF1R,HSP90AA1,PRMT1,RUNX1,TNFAIP3,TNFRSF1B
Mediastinal lymphoma	0.268	0.368	BCL6B,CAVIN1,ID2,ID3,KLF4,MYC,SPHK1
Thorax lymphoma	0.268	0.368	BCL6B,CAVIN1,ID2,ID3,KLF4,MYC,SPHK1
Adverse drug reaction	0.235	0.4	AHR,NFE2L2
Infection by human herpesvirus 4	0.235	0.4	CCL3,ITGA5
Tonic-clonic seizure	0.235	0.4	PCDH19,PLCB1
Edema	0.235	0.4	MEF2C,SOX7
Generalized seizures	0.235	0.4	PCDH19,PLCB1
Candidiasis	0.235	0.4	APP,IL10
Motor seizure	0.235	0.4	PCDH19,PLCB1
Ptosis	0.235	0.4	EGR3,PLEC
Acute kidney injury	0.235	0.4	FYB1,MAP1LC3B
Autoimmune thyroiditis	0.235	0.4	CD28,TNFRSF1A
Microangiopathy	0.235	0.4	CCNH,VWF
Autosomal recessive inborn error of metabolism	0.235	0.4	INSR,TLL1
Progressive muscle weakness	0.235	0.4	TUBA4A,ZFP36L2
Severe psychological disorder	0.235	0.4	ARRB2,MEF2C
Aplasia or hypoplasia of lung	0.235	0.4	CCN2,ITGA6
Syndromic neurodevelopmental disorder	0.235	0.4	MBP,PIK3R3
Lower respiratory tract disorder	0.235	0.4	C1QA,TNF
Colorectal lesion	0.235	0.4	KDR,VEGFA
Hereditary peripheral neuropathy	0.235	0.4	AFDN,RBPJ
Familial seizure disorder	0.235	0.4	PCDH19,TLL1
Familial growth hormone deficiency	0.233	0.5	TLL1
Familial open angle glaucoma	0.233	0.5	CARD10
Pervasive developmental disorder	0.233	0.5	MEF2C
Demyelinating peripheral neuropathy	0.233	0.5	CD86
Primary open-angle glaucoma	0.233	0.5	CARD10
Thromboembolism	0.233	0.5	PLAT
Acidosis	0.233	0.5	INSR
Nonalcoholic steatohepatitis	0.233	0.5	PLAU
Dystonia	0.233	0.5	LRP1
Neural tube defect	0.233	0.5	TEAD1
Neuropathic pain	0.233	0.5	TYROBP
Anosmia	0.233	0.5	ARRB2
Congenital malformation of genital organs	0.233	0.5	MID1
Primary genetic hyperlipidemia	0.233	0.5	LDLR
Non-cyclic neutropenia	0.233	0.5	TUBA4A
Gastrointestinal dysmotility	0.233	0.5	MYH11
Fredrickson hyperlipoproteinemia	0.233	0.5	LDLR
Metabolic acidosis	0.233	0.5	INSR
Noonan spectrum disorder	0.233	0.5	TLL1
Familial polyposis	0.232	0.375	CD4,HSD17B12,OAZ1
Nodule	0.232	0.375	CCN2,CTSB,SMAD1
Nephritis	0.232	0.375	COL4A1,FKBP1A,PPP3CA
Abortion	0.232	0.375	CD2,IL10,PTGER4
Tremor	0.232	0.375	CDC42BPB,LRP1,MYC
Hypercalciuria	0.232	0.375	CAV1,CD44,HMOX1
Epilepsy	0.232	0.375	DOCK1,FYN,JMJD1C
Hypoalbuminemia	0.232	0.375	PDE4B,PMAIP1,TNF
Respiratory failure	0.232	0.375	EPAS1,MEF2C,STK4
Cerebellar ataxia	0.232	0.375	ATP1A1,MAP1LC3B,PLTP
Lysosomal storage disease	0.232	0.375	MYOF,SPHK1,UGCG
Neuromuscular disease	0.232	0.375	CTSS,IFNG,WARS1
Toxoplasmosis	0.232	0.375	IFNG,SOCS1,TNFSF10
Hyperammonemia	0.232	0.375	LGMN,TAMALIN,VAMP8
Chronic sinusitis	0.232	0.375	BIRC3,CLEC14A,GZMA
Germ cell cancer	0.232	0.375	HSP90AA1,TPM3,TUBA4A
Supraventricular arrhythmia	0.232	0.375	AFDN,CREM,TGFB1
Severe neutropenia	0.232	0.375	DSG2,MCL1,PMAIP1
Polyposis	0.232	0.375	ID2,IL10,PLAU
Chronic thrombocytosis	0.232	0.375	CITED2,IFNG,IRF1
Progressive neurological disorder	0.232	0.375	APP,PPP1CB,WARS1
Pharyngeal carcinoma	0.232	0.375	HSP90AA1,MEF2C,TUBA4A
Advanced pulmonary disease	0.232	0.375	EPAS1,FERMT3,KDR
Advanced lung cancer	0.232	0.375	EPAS1,FERMT3,KDR
Childhood encephalopathy	0.232	0.375	LIFR,NR4A2,SHANK3
Sclerotic lesion	0.232	0.375	IL33,LDLR,TUBA4A
Degenerative brain disorder	0.229	0.364	CDC42BPB,CSF1R,CSF3,LGMN
Immune mediated inflammatory disease	0.229	0.364	CD2,CD48,FKBP1A,TNF
Chronic hepatitis	0.229	0.364	CTNNAL1,IFNG,LTB,SPP1
Endothelial dysfunction	0.229	0.364	ECE1,EFNB2,MCAM,SHC1
Prostatic tumor	0.229	0.364	ATF3,MET,MYC,TUBA4A
Cataract disease	0.229	0.364	IFNG,NDRG1,PMAIP1,VEGFA
Intervertebral disc disorder	0.229	0.364	CCN2,HSPG2,SLC29A1,TJP1
Cerebral tumor	0.229	0.364	CD28,KLF4,STC1,VEGFA
Adrenal cancer	0.229	0.364	DNAJB6,HSP90AA1,SMAD1,SNAI1
Endometrium tumor	0.229	0.364	KDR,KLF4,MYC,SOX7
Advanced malignant tumor	0.229	0.364	FERMT3,KDR,S100A4,TGFBR3
Male genital neoplasm	0.229	0.364	ATF3,MET,MYC,TUBA4A
Progressive motor neuron disease	0.229	0.364	IL10,MT-ND1,WARS1,ZFHX3
Right ventricular abnormality	0.229	0.364	ACKR3,DSG2,MEF2C,RUNX1T1
Lens opacity	0.229	0.364	IFNG,NDRG1,PMAIP1,VEGFA
Philadelphia chromosome negative hematological system tumor	0.229	0.364	CITED2,IFNG,IRF1,MEF2C
Severe developmental disorder	0.229	0.364	LIMA1,RBPJ,SCARB1,SOX17
Hereditary retinal degeneration	0.229	0.364	C1QA,CFI,RPGR,VEGFA
Azoospermia or oligozoospermia	0.229	0.364	CSF1R,EPAS1,RBPJ,YBX3
Advanced stage tumor	0.229	0.364	FERMT3,KDR,S100A4,TGFBR3
Lymphoproliferative disorder of the skin	0.229	0.364	CXCR4,IL1RN,PPP2R5C,REL
Progressive neuropathy	0.229	0.364	IL10,MT-ND1,WARS1,ZFHX3
Complex neurocristopathy syndrome	0.226	0.357	CDKN1B,FOXC1,IQGAP2,RHOG,SPRY1
Squamous cell tumor	0.226	0.357	CDKN1A,FGF2,HSP90AA1,MET,TUBA4A
Hypophosphatemia	0.226	0.357	CTNNA1,FGF2,OAZ1,SMAD1,TLL1
Type M7 acute myeloid leukemia	0.226	0.357	BIRC3,CTNNA1,ERG,HLX,MECOM
Multiple Sclerosis	0.226	0.357	BIRC3,IFNG,STK4,TAP1,WARS1
Granulosa cell tumor	0.226	0.357	HSP90AA1,JMJD1C,PNRC1,SMAD1,TUBA4A
Combined pituitary hormone deficiency	0.226	0.357	ADGRG1,GJA1,PFN1,PTPRB,TLL1
Infection by Zaire ebolavirus	0.226	0.357	CRK,CTSB,PNRC1,PTPRM,RHOG
Erythema	0.226	0.357	EPAS1,FGF2,JAM2,NEDD9,TGFB1
B-cell non-Hodgkin lymphoma	0.226	0.357	BCL2,CCND2,HSP90AA1,MCL1,MYC
Myoclonus	0.226	0.357	BAG3,CDC42BPB,DDIT4,JMJD1C,LIFR
Gastroesophageal cancer	0.226	0.357	CD44,IL1B,KDR,NFE2L2,TUBA4A
Malignant neoplasm of pancreatic duct	0.226	0.357	LGALS1,NLRP3,TAOK2,TGFBR2,TUBA4A
Abdominal carcinoma	0.226	0.357	AREG,CDKN1A,FLT1,KDR,SPP1
Early-onset seizures	0.226	0.357	HES1,JMJD1C,MGLL,NFE2L1,PCDH19
Familial cardiovascular disease	0.226	0.357	LDLR,MEF2C,MEIS2,SOX7,VEGFA
Pancreatic ductal carcinoma	0.226	0.357	LGALS1,NLRP3,TAOK2,TGFBR2,TUBA4A
Brain neuroepithelial tumor	0	0.308	CDKN1A,MYC,OAZ1,VEGFA
Progressive hematopoietic disorder	0	0.286	GRB10,RUNX1T1
Epithelial basal cell carcinoma	0	0.273	IL6,MCL1,OAZ1
Hereditary cytopenia	0	0.182	LCP2,MYH9
Neuro-cardio-facio-cutaneous syndrome	0	0.333	TLL1
Hereditary skeletal myopathy	0	0.2	SYNE2
Intrinsic cardiomyopathy	0	0.333	DSG2,FHL1,PNRC1
Encephalomyopathy	0	0.333	INSR,MT-CYB,NR4A3,SLC3A2
Familial psychiatric disease	0	0.125	CDC42BPB
Neuromuscular disease with neuropathy	0	0.333	BIRC3,MT-ND1,WARS1
Isolated developmental disorder	0	0.222	AHR,IL7R
Ulcerative or indeterminate colitis	0	0.154	NLRP3,TNF
Syndromic arrhythmia	0	0.2	PNRC1
Idiopathic fibrosis	0	0.25	AFDN,CSF1R
Catecholaminergic polymorphic ventricular tachycardia or long QT syndrome	0	0.2	PNRC1
Advanced malignant bone neoplasm	0	0.333	CDC37,CITED2,KCNN3,KDR
Non-astrocytoma brain tumor	0	0.267	NRP1,PRCP,TAOK2,VEGFA
Mitochondrial neuromuscular disorder	0	0.333	INSR,MT-CYB,NR4A3,SLC3A2
Familial neurological disorder	0	0.143	PHLDA1
Adenomatous intestinal polyp	0	0.333	CAV2,OAZ1
Hyperparathyroidism	0	0.2	CTNNA1
Breakage of bone	0	0.222	JAM2,TGFBR2
Esophagus tumor	0	0.333	APBB2,CDKN1A,NFE2L2,TUBA4A
Basal-cell tumor	0	0.308	FERMT2,IL6,MCL1,OAZ1
Hearing loss	0	0.2	ZFP36L2
Metabolic syndrome X	0	0.25	ACTG1
Infection by Hepatitis C virus	0	0.0667	TAP1
Thrombosis of atrium	0	0.25	AHR,TGFB1
Colorectal adenoma	0	0.308	CD44,FGF2,OAZ1,SHC1
Uterine tumor	0	0.312	FHL1,KLF7,SOX7,TAP1,TUBA4A
Hypogonadism	0	0.333	FHL1,SNAI1
Congenital hypothyroidism	0	0.25	RUNX1,TPO
Hyperphosphatemia	0	0.286	DNAJB6,NNMT
Leigh syndrome	0	0.333	INSR,MT-CYB,NR4A3,SLC3A2
Cyanosis	0	0.333	VEGFA
Systolic dysfunction of heart ventricle	0	0.182	CYBB,ECE1
Infection by hepatitis B virus	0	0.333	IL2RB,IL6
Myoclonic seizure	0	0.2	JMJD1C
Hydronephrosis	0	0.333	PLAUR
Prostatic adenocarcinoma	0	0.333	CDC37,KLF4,MET,MYC
Hyperlipidemia	0	0.333	ATP1A1,LDLR,TNF
Intrauterine growth retardation	0	0.125	HIPK3
Leydig cell tumor	0	0.333	CDKN1A,HSP90AA1,INHBB,RUNX1,TUBA4A
Dystrophy of muscle	0	0.167	SYNE2
Hypergammaglobulinemia	0	0.333	AFDN,CDKN1A,IL1B,MNDA
Development of adenocarcinoma	0	0.333	CDKN1A,FLT1,KDR,MET
Fracture of bone	0	0.222	JAM2,TGFBR2
Lung neuroendocrine carcinoma	0	0.273	HSD17B12,KDR,MYC
Cushing syndrome	0	0.167	INSR
Myelofibrosis	0	0.286	FHL1,SNCG,VEGFA,ZEB2
Bladder carcinoma	0	0.333	CCND2,KDR,NFE2L2,TUBA4A
Lactic acidosis	0	0.2	IL1B
Nonalcoholic fatty liver disease	0	0.25	PLAU
Noonan syndrome	0	0.333	TLL1
Development of benign tumor	0	0.25	CDKN1A,IFNG,RAB11A
Myelodysplastic syndrome	0	0.143	RUNX1
Fatty lesion	0	0.308	ANGPT2,LDLR,NR4A3,TIMP3
Development of intestinal tumor	0	0.273	AREG,FLT1,KDR
Pancreatic adenocarcinoma	0	0.286	LGALS1,NLRP3,TAOK2,TUBA4A
Occurrence of tumor	0	0.353	AFDN,GRB10,IL1B,IRS2,SERPINE1,TGFBR2
Huntington Disease	0	0.167	CDC42BPB
T-cell lymphoproliferative disorder	0	0.25	CDKN1A,CDKN1B,MYC,RUNX1
Hypocalcemia	0	0.333	IL32
Polydipsia	0	0.333	IRS2
Pregnancy-induced hypertension	0	0.0909	FLT1
Convulsion	0	0.286	PCDH19,PLCB1
Autosomal recessive osteopetrosis	0	0.333	BAG3,DDIT4,NDRG1
Insulin resistance	0	0.286	INSR,TNF
Renal tubular acidosis	0	0.222	HDAC7,PFN1
Non-small cell lung carcinoma	0	0.333	FLT1,KDR,VEGFC
Hypercholesterolemia	0	0.333	AEBP1,CTSD,LDLR,TLR2
Bacterial peritonitis	0	0.333	AHNAK,ATF3,CLEC7A,IL6
Calcification of kidney	0	0.25	CD44,MEOX2,SPP1
Transposition of great vessels	0	0.333	CRK,LHX6,LRP5
Epileptic seizure	0	0.222	DOCK1,JMJD1C
Medulloblastoma	0	0.231	FERMT2,HSP90AA1,TUBA4A
Rhinitis	0	0.333	ATP1A1,PLTP
Fibroma	0	0.308	CTNNAL1,FGF2,FKBP1A,SERPINE1
Polyuria	0	0.143	TJP1
Osteogenesis imperfecta	0	0.2	SERPINH1
Hyperalgesia	0	0.333	IL33,TNF
Thyroid gland tumor	0	0.25	CDKN1B,FLT1,KDR
Detachment of retina	0	0.333	LCK,VEGFA,VEGFB
Lymphoid cancer	0	0.286	AFDN,MYC,OAZ1,TNFSF10
Nevus	0	0.333	COL4A2,PFKFB3
Development of colorectal tumor	0	0.312	AREG,FGF2,FLT1,KDR,SOCS1
Atherosclerotic lesion	0	0.333	IL33,LDLR,TUBA4A
Anemia	0	0.222	RUNX1,VEGFA
Atrial ventricular block	0	0.125	MEF2C
Long-QT syndrome	0	0.2	PNRC1
Neutropenia	0	0.2	MCL1
Adenomatous polyp	0	0.333	LAMB1,OAZ1
Endometrioid carcinoma	0	0.143	ATP1A1,BIRC3
Cholelithiasis	0	0.167	SCARB1
Angioedema	0	0.222	PLEC,SH2D3C
Gastrointestinal adenocarcinoma	0	0.308	CD4,EVL,IL10,KDR
Rickets	0	0.333	FGF2
Chronic myelomonocytic leukemia	0	0.312	CDA,NFIA,RUNX1,RUNX1T1,SPI1
Systolic dysfunction	0	0.167	MARCKSL1
Attention Deficit Disorders	0	0.3	IRF9,MNDA,STING1
Hypothermia	0	0.25	KLF2
Hematuria	0	0.25	AFDN,TJP1
Development of ovarian tumor	0	0.333	BCL2,VEGFA
Lymphomagenesis of T lymphocytes	0	0.318	CDKN1A,CDKN1B,EGR1,MYC,RUNX1,SPI1,TGM2
Amyotrophic lateral sclerosis	0	0.111	SASH1
Ataxia	0	0.1	TRIP11
Hypothyroidism	0	0.143	TPO
Development of digestive organ tumor	0	0.333	AREG,CDKN1A,KDR,MYC,SPP1
Systemic lupus erythematosus	0	0.154	IL2RB,IL6
Myopathy of skeletal muscle	0	0.0833	TUBA4A
Sexually transmitted disease	0	0.0625	TAP1
Hypoxia	0	0.231	CAV2,EDNRB,VEGFA
Akinesia	0	0.25	IL10
Mesothelioma	0	0.0909	TUBA4A
Intrahepatic cholestasis	0	0.286	ATP8B1,KLF9
Jaundice	0	0.286	CFI,TNF
Essential thrombocythemia	0	0.231	CITED2,IFNG,IRF1
Acute coronary syndrome	0	0.2	PLAT
Bone cancer	0	0.333	CDC37,KCNN3,MET,TUBA4A
Ovarian failure	0	0.25	GNG2
Mast cell neoplasm	0	0.25	CSF1R,HSP90AA1,RUNX1
Histiocytic sarcoma	0	0.167	CDKN1A
Ankylosis	0	0.143	IFNG
Peptic disorder	0	0.125	NPR1
Obstruction of airway	0	0.3	IL1B,RUNX1,TNF
Pituitary gland adenoma	0	0.333	FERMT2,IFNG,IL7R,MEIS2
Focal segmental glomerulosclerosis	0	0.25	TGFB1,VEGFA
Development of germ cell tumor	0	0.333	BCL2,CAV2,HSP90AA1,STK17B
Hemangioma	0	0.267	ANGPT2,FTL,NOTCH4,TRIP11
Pathological Cyst	0	0.333	BCL2,EPAS1,MYC,PNRC1,XAF1
Hypercalcemia	0	0.333	ADAMTS1,BCAR1,MYH9,SULF2
Small cell lung carcinoma	0	0.273	HSD17B12,KDR,MYC
Pituitary gland tumor	0	0.273	CDKN1A,CDKN1B,IFNG
Non-insulin-dependent diabetes mellitus	0	0.222	INSR,LEPR
Recurrence of tumor	0	0.3	BCL2,CD86,CTNNA1,MET,MNDA,TUBA4A
Non-Hodgkin lymphoma	0	0.333	BCL2,CDKN1A,CDKN1B,MYC,RUNX1,SPI1
Allodynia	0	0.167	SOCS3
Mesothelial tumor	0	0.0909	TUBA4A
Ulcerative colitis	0	0.154	NLRP3,TNF
Pheochromocytoma	0	0.25	FGF2,INHBB
Oral cancer	0	0.273	CDH5,HSP90AA1,SHC1
Parkinson's disease	0	0.2	HLA-DRB1
Weight loss	0	0.333	IFNG
Hyperkeratosis	0	0.2	AFDN,MYC
Infertility condition	0	0.333	LEPR
Meningioma	0	0.333	FTH1,FTL
Esophageal carcinoma	0	0.182	ID2,TUBA4A
Pruritus	0	0.333	LDLR,VWF
Mucopolysaccharidoses	0	0.2	TLL1
Dyskinesia	0	0.143	JMJD1C
Paralysis	0	0.143	NDRG1
Fibrosis	0	0.2	TGFB1
Thrombosis of heart	0	0.25	AHR,TGFB1
Squamous-cell carcinoma	0	0.312	CDKN1A,HSP90AA1,MET,TGFBR2,TUBA4A
Aplastic anemia	0	0.333	ATP1A1,COL4A2,FKBP1A,SLC3A2
Infection by cytomegalovirus	0	0.3	CAMSAP2,FKBP1A,PPP3CA
Development of bone tumor	0	0.2	HSPA6,LMCD1
Progressive motor neuropathy	0	0.333	IL10,MT-ND1,WARS1,ZFHX3
Acute pancreatitis	0	0.333	CTSD,IFNG,INSR,LIFR
Basal cell carcinoma	0	0.273	IL6,MCL1,OAZ1
Ichthyosis	0	0.273	ARHGAP31,CAV2,MYH9
Withdrawal syndrome	0	0.2	JAM2
Stomach tumor	0	0.286	AHR,CDKN1B,KDR,MEIS2
Peripheral neuropathy	0	0.25	FLT1,IL10,VEGFB
Development of respiratory system tumor	0	0.25	CDKN1A,TUBA4A
Neuroaxonal dystrophy	0	0.333	FTL,LRP5,NOTCH4
Infection of respiratory tract	0	0.231	IL10,RPGR,TLR2
Premature ovarian failure	0	0.25	GNG2
Rectum tumor	0	0.154	KDR,SPTBN1
Lung adenocarcinoma	0	0.286	CDKN1A,TUBA4A
Ischemic stroke	0	0.333	AFDN,PLAT
Intra-abdominal infection	0	0.0833	TAP1
Ulcer	0	0.182	IFNG,SOCS1
Dysgenesis	0	0.273	MEF2C,SPRY1,VEGFA
Restenosis	0	0.273	FKBP1A,INSR,SOD3
Atresia	0	0.267	CTNNA1,ITGA6,PMAIP1,SOX7
Synostosis	0	0.333	MEIS2
Hypoplasia	0	0.286	MEF2C,VEGFA
Calcinosis	0	0.125	MGP
Pancreatic ductal adenocarcinoma	0	0.312	LGALS1,NLRP3,TAOK2,TGFBR2,TUBA4A
Blindness	0	0.0909	ZFP36L2
Anovulation	0	0.286	IRS2,MSR1,SNCG,TAOK2
Blepharitis	0	0.25	CTNNA1,TNF
Carcinosarcoma	0	0.3	ATP1A1,TUBA4A,VEGFA
Chorea	0	0.2	CDC42BPB
Carotid artery disease	0	0.143	NNMT
Mitochondrial myopathy	0	0.25	MT-CYB,STK4
Torticollis	0	0.286	APP,FTL,SELE,SELP
Premature aging	0	0.182	FHL1,TXNIP
Metabolic bone disease	0	0.143	CTNNA1
Esophageal squamous cell carcinoma	0	0.333	HSP90AA1,ID2,TGFBR2,TUBA4A
Viral hepatitis	0	0.125	TAP1
Hypopituitarism	0	0.286	ADGRG1,RHOQ
Follicular lymphoma	0	0.353	CD4,FCGR2A,FCGR3A/FCGR3B,HSP90AA1,MCL1,TUBA4A
Urea cycle disorder	0	0.3	LGMN,TAMALIN,VAMP8
Sclerosis	0	0.333	EDNRB,PIK3R1,PXN,RAB11A
Severe sepsis	0	0.167	INSR
Hyperlipoproteinemia	0	0.333	AEBP1,CTSD,LDLR,TLR2
Nasopharyngeal tumor	0	0.333	HSP90AA1,MEF2C,TUBA4A
Chronic inflammatory disorder	0	0.333	CYBA,CYBB,IL1RN,TNF
Thymus cancer	0	0.35	BCL6B,CAVIN1,FLT1,ID2,ID3,SPHK1,TGFB1
T-cell non-Hodgkin lymphoma	0	0.318	CDKN1A,CDKN1B,EGR1,MYC,RUNX1,SPI1,TGM2
Hepatic encephalopathy	0	0.25	MAP1LC3B
Otitis media	0	0.188	LGMN,LYZ,TNF
Spontaneous abortion	0	0.125	MEF2C
Gastrointestinal tract cancer	0	0.333	CD4,DUSP4,KDR,TNFSF10
Gait disturbance	0	0.125	NRP1
Uveal melanoma	0	0.333	DLL1,IL3RA,MYH11,NOTCH4,RBPJ,VEGFA
Paraganglioma	0	0.25	FGF2,INHBB
Valvulopathy	0	0.333	MEF2C,TNFRSF1B
Craniosynostosis	0	0.143	EVL
Malignant mixed Mullerian tumor	0	0.3	ATP1A1,TUBA4A,VEGFA
Adrenal gland hypofunction	0	0.333	MAP1LC3B
Pancreatic cyst	0	0.273	OSMR,SOCS2,UCP2
Colon adenoma	0	0.308	CD44,FGF2,OAZ1,SHC1
Keratosis	0	0.3	AFDN,INSR,MYC
X-linked hereditary disease	0	0.333	F8,PCDH19,PRDM1,VWF
Hypotrichosis	0	0.25	SOX18
Neurologic gait disorder	0	0.25	ITGA4
Mitochondrial disorder	0	0.286	ACSL1,CST7
Cleft lip	0	0.0909	PTPRM
Peroxisomal disorder	0	0.333	MAP1LC3B
Female genital neoplasm	0	0.25	TUBA4A,VEGFA
Heart block	0	0.143	MEF2C
Neuronal ceroid lipofuscinosis	0	0.167	CTSD
Visual disturbance	0	0.231	MAPK3,VEGFA,VEGFB
Behavioral deficit	0	0.3	CREM,MAPK3,TAMALIN
Speech and language disorders	0	0.333	GSN,MECOM
Oral squamous cell carcinoma	0	0.111	HSP90AA1
Breast carcinoma	0	0.25	FKBP1A,TUBA4A
Endometrial adenocarcinoma	0	0.333	HSP90AA1,LEPR,PPP1CB
Pancreatic carcinoma	0	0.278	LGALS1,NLRP3,PTPRB,TAOK2,VWF
Valvular regurgitation	0	0.2	CITED2,MATK
Hereditary Eye Disease	0	0.2	RPGR
Noise-induced hearing loss	0	0.154	CD4,SPI1
Acidemia	0	0.25	C5AR1
Lipofuscinosis	0	0.333	BAG3,CTSD,DDIT4
Adrenal cortical hyperplasia	0	0.333	ANXA1
Polysyndactyly	0	0.333	ABLIM1
Aciduria	0	0.2	INSR
Skeletal metastasis	0	0.333	CDC37,CITED2,KCNN3,KDR
Lupus erythematosus	0	0.308	COL4A2,IL2RB,IL6,KLF6
Left ventricular systolic dysfunction	0	0.182	CYBB,ECE1
Hypersensitivity pneumonitis	0	0.3	FTH1,GZMA,PRMT1
Gigantism	0	0.2	BTG1,MAFB
Gastrointestinal ulcer	0	0.111	ANXA1
Axonal neuropathy	0	0.333	SELE
Congenital myopathy	0	0.3	BAG3,DDIT4,GRB10
Leukoencephalopathy	0	0.222	CDC42BPB,MT-CYB
Sideroblastic anemia	0	0.286	CDA,PTPRB
Sympathetic paraganglioma	0	0.25	FGF2,INHBB
Congenital deformity of foot	0	0.25	MYH11,PPP3CA
Mitochondrial encephalomyopathy	0	0.333	INSR,MT-CYB,NR4A3,SLC3A2
Sympathetic nervous system neoplasm	0	0.25	FGF2,INHBB
Upper aerodigestive tract carcinoma	0	0.2	HSP90AA1,TUBA4A
Cutaneous melanoma	0	0.308	APP,CD151,FGF2,TNF
Eosinophilic inflammation	0	0.25	CLEC7A,IL33
Metabolic alkalosis	0	0.333	BACE2,ECE1
Inborn error renal tubular transport	0	0.222	CCND2,CTSB,PIK3R3,YBX3
Neurocutaneous syndrome	0	0.25	FKBP1A
Mitochondrial cytopathy	0	0.25	MT-CYB,STK4
Immunoglobulin deficiency	0	0.333	ACTG1,FCGR3A/FCGR3B
Metabolic encephalopathy	0	0.25	MAP1LC3B
Primary cardiomyopathy	0	0.167	DSG2
Systemic autoimmune syndrome	0	0.333	INSR,SLC3A2,TNF
Sex-Linked Hereditary Disorder	0	0.333	F8,PCDH19,PRDM1,VWF
Spinocerebellar disease	0	0.2	ATP1A1,CD200
Non-small cell adenocarcinoma	0	0.3	CDKN1A,CDKN1B,TUBA4A
Skin carcinoma	0	0.333	EBF1,ENG,FERMT2,OAZ1
Articular rigidity	0	0.25	IFNG,TPM2
Otalgia	0	0.235	ANXA1,LGMN,LYZ,TNF
Congenital hand deformity	0	0.25	MYH11,PPP3CA
Inborn error of carbohydrate metabolism	0	0.333	TLL1
Smooth muscle tumor	0	0.2	COL4A2,DDX21,MEF2C
Soft tissue neoplasm	0	0.294	APP,CDKN1A,COL4A2,CSF1R,FGF2
Mixed cell carcinoma	0	0.3	CAV2,CDKN1A,TUBA4A
Glandular intraepithelial neoplasm	0	0.25	MET,MYC,SOCS3
Mitochondrial encephalopathy	0	0.333	INSR,MT-CYB,NR4A3,SLC3A2
Oral cavity carcinoma	0	0.143	HSP90AA1
Cerebral edema	0	0.222	GRB10,HMOX1
Early onset cardiomyopathy	0	0.25	CAV2,EHD1,EHD2
Congenital malformation of brain	0	0.25	TEAD1
Adenoma	0	0.273	CDKN1A,IFNG,RAB11A
Cerebellar neoplasm	0	0.308	FERMT2,HSP90AA1,TUBA4A,VEGFA
Peripheral nervous system neoplasm	0	0.273	FERMT2,GPR65,MYC
Heart conduction disorder	0	0.25	MEF2C
Growth acceleration	0	0.3	CCNH,KLF4,SOX7
Overgrowth syndrome	0	0.3	CCNH,KLF4,SOX7
Thrombosis of kidney	0	0.273	C1QA,CFI,THBD
Congenital malformation of genitourinary system	0	0.2	FKBP1A
Congenital cataract	0	0.167	FTL
Sperm disorder	0	0.333	EPAS1,RBPJ
Maculopathy	0	0.167	VEGFA
Conotruncal heart malformations	0	0.308	CITED2,MEIS2,SOX7,VEGFA
Intraepithelial neoplasm	0	0.312	ATF3,CDKN1A,HSD17B12,MET,MYC
Myelomonocytic leukemia	0	0.312	CDA,NFIA,RUNX1,RUNX1T1,SPI1
Familial cardiomyopathy	0	0.167	DSG2
Gastrointestinal carcinoma	0	0.273	CD4,DUSP4,KDR
Nonischemic cardiomyopathy	0	0.333	DSG2,FHL1,PNRC1
Advanced prostate cancer	0	0.25	NLRP3,SNCG,TUBA4A,YBX3
Upper gastrointestinal tract cancer	0	0.308	CD44,IL1B,SHC1,TUBA4A
Invasive breast cancer	0	0.333	RAB11A,TUBA4A
Sinus arrhythmia	0	0.222	AFDN,HDAC7
Brainstem disorder	0	0.25	VEGFA
Drug dependence	0	0.25	MEF2C
Primitive neuroectodermal brain tumor	0	0.231	FERMT2,HSP90AA1,TUBA4A
Otitis	0	0.25	ANXA1,LGMN,LYZ,TNF
Laminopathy	0	0.333	SUN1,SYNE2
Peptic ulcer disease	0	0.125	NPR1
Atrioventricular conduction disorder	0	0.25	APLNR,MEF2C
Progressive encephalopathy	0	0.333	APP,SHANK3
Refractory cytopenia	0	0.3	CDA,PTPRB,RUNX1
Congenital encephalopathy	0	0.25	TEAD1
Abdominal sympathetic paraganglioma	0	0.25	FGF2,INHBB
Non-small cell carcinoma	0	0.333	FLT1,KDR,VEGFC
Gastroenteritis	0	0.333	DNAJB1,IL10,TNF,TNFAIP8
Neck neoplasm	0	0.231	CDKN1B,FLT1,KDR
Anterior segment anomalies	0	0.333	ANXA1,CITED2,FOXC1
Mitochondrial leukoencephalopathy	0	0.333	INSR,MT-CYB,NR4A3,SLC3A2
Upper aero-digestive squamous cell carcinoma	0	0.286	HSP90AA1,TUBA4A
Thoracoabdominal paraganglioma	0	0.25	FGF2,INHBB
Sellar neoplasm	0	0.333	FERMT2,IFNG,IL7R,MEIS2
Hepatic adenocarcinoma	0	0.286	AHR,ITGA5,KDR,LBH
Infantile convulsion	0	0.2	MGLL,NFE2L1
Paroxysmal movement disorder	0	0.286	MEF2C,SPTBN1
Uterine carcinosarcoma	0	0.222	ATP1A1,TUBA4A
Maternal hypertension	0	0.0909	FLT1
Upper gastrointestinal tract tumor	0	0.333	AHR,MYC,MYCT1,TUBA4A
Orofacial cleft	0	0.222	MEIS2,PTPRM
Liver cholangiocarcinoma	0	0.273	CAV2,INSR,KDR
Malignant neoplasm of cerebellum	0	0.308	FERMT2,HSP90AA1,TUBA4A,VEGFA
Neurogenic muscular atrophy	0	0.25	COL14A1,SLC7A5
Gastrointestinal adenoma	0	0.308	CD44,FGF2,OAZ1,SHC1
Malignant neoplasm of aerodigestive tract	0	0.2	HSP90AA1,TUBA4A
Syndromic mental retardation	0	0.143	RBPJ
BCR-ABL negative myeloid neoplasm	0	0.333	CITED2,IFNG,IRF1,MEF2C
Thyroid carcinoma	0	0.273	CDKN1B,FLT1,KDR
Ovarian adenocarcinoma	0	0.333	TUBA4A,VEGFA
Anterior segment inflammation	0	0.3	ANXA1,CTNNA1,TNF
Malignant neoplasm of large intestine	0	0.333	KDR,TNFSF10,VEGFA
Malignant neoplasm of connective or soft tissue of pelvis	0	0.3	ATP1A1,TUBA4A,VEGFA
Malignant neoplasm of eye	0	0.353	APBB2,CDKN1A,CDKN1B,HSP90AA1,TUBA4A,VEGFA
Malignant neoplasm of anterior mediastinum	0	0.35	BCL6B,CAVIN1,FLT1,ID2,ID3,SPHK1,TGFB1
Malignant neoplasm of eye and adnexa	0	0.353	APBB2,CDKN1A,CDKN1B,HSP90AA1,TUBA4A,VEGFA
Leopard syndrome and Noonan syndrome	0	0.333	TLL1
Severe heart disease	0	0.333	MARCKSL1
Early-onset muscular dystrophy	0	0.333	HES1,LRP1,SELENON
Severe anemia	0	0.2	FCGR3A/FCGR3B
Early-onset skeletal myopathy	0	0.333	HES1,LRP1,SELENON
Progressive myopathy	0	0.273	APP,CAV2,ZFP36L2
Severe neurological disorder	0	0.25	CDC42BPB,GJA1,IFNG
Early-onset neurological disorder	0	0.125	JMJD1C
Early-onset cardiovascular disorder	0	0.167	MCL1
Severe kidney disease	0	0.214	CFI,TGFB1,TJP1
Progressive muscular dystrophy	0	0.25	CAV2,CRK,CTNNAL1
Severe connective tissue disorder	0	0.3	ADAMTS1,RGS10,TNF
Severe myopathy	0	0.333	NOTCH4,RBPJ
Metastatic malignant neoplasm of prostate	0	0.25	NLRP3,SNCG,TUBA4A,YBX3
Epithelial dysplasia	0	0.222	CDC37,PCGF2
Upper gastrointestinal polyp	0	0.286	CAV2,HES1
Female genital tract adenocarcinoma	0	0.333	PPP1CB,VEGFA
Abdominal paraganglioma	0	0.25	FGF2,INHBB
Conventional melanoma	0	0.308	APP,CD151,FGF2,TNF
Angioma	0	0.267	ANGPT2,FTL,NOTCH4,TRIP11
Brain glioma	0	0.308	CDKN1A,MYC,OAZ1,VEGFA
Upper airway cancer	0	0.333	HSP90AA1,MEF2C,TUBA4A
Radial ray deficiency	0	0.333	MEF2C
Primary glaucoma	0	0.333	COL18A1
Ocular melanoma	0	0.333	DLL1,MYH11,NOTCH4,RBPJ,VEGFA,VEGFB
Intra-abdominal infectious disorder	0	0.125	TAP1
Familial arrhythmia	0	0.167	DSG2
Immune-mediated pneumonitis	0	0.273	FTH1,GZMA,PRMT1
Pituitary lesion	0	0.25	CDKN1A,CDKN1B,IFNG
Connective tissue cancer	0	0.143	CD44,MET
Antibody-deficiency syndrome	0	0.333	ACTG1,FCGR3A/FCGR3B
Cardiovascular disorder of cardiac valve	0	0.2	CITED2,MATK
Colorectal carcinoma	0	0.333	DUSP4,FLT1,KDR
Familial ataxia	0	0.286	ATP1A1,CTSZ
Metastatic malignant neoplasm of digestive system	0	0.333	DUSP4,ENG,KDR,STK4,VEGFA
Primary dyslipidemia	0	0.333	AFDN,C1QA,LDLR
Advanced malignant gastrointestinal neoplasm	0	0.333	APBB2,COL4A2,FHL1,ID1,KDR,NLRP3
Advanced gastrointestinal tumor	0	0.333	APBB2,COL4A2,FHL1,ID1,KDR,NLRP3
Osteosarcoma	0	0.308	CD44,KDR,MET,TUBA4A
Complex congenital heart disease	0	0.2	ADGRL2,MYH11
Familial congenital heart disease	0	0.333	MEIS2,SOX7,VEGFA
Familial colorectal tumor	0	0.25	CAV2
Familial tumor	0	0.222	RUNX1,TUBA4A
Single ventricle defect	0	0.2	ADGRL2,MYH11
Syndromic encephalopathy	0	0.333	RHOG,ZEB2
Major affective disorder	0	0.333	AFDN,GRB10
Familial mental retardation	0	0.286	RBPJ,ZEB2
Head and neck melanoma	0	0.333	DLL1,MYH11,NOTCH4,RBPJ,VEGFA,VEGFB
T-cell malignant neoplasm	0	0.278	CDKN1A,CDKN1B,MYC,RUNX1,TGM2
Hand deformity	0	0.273	COL15A1,MYH11,PPP3CA
Central nervous system primitive neuroectodermal tumor	0	0.231	FERMT2,HSP90AA1,TUBA4A
Neuroendocrine lung cancer	0	0.273	HSD17B12,KDR,MYC
Foot deformity	0	0.25	MYH11,PPP3CA
Dryness of skin	0	0.222	ACACB,MYH9
Skin hyperpigmentation	0	0.222	LIFR,TLL1
Familial midline defect	0	0.222	MEIS2,SOX7
Orofacial dysmorphism	0	0.333	EVL,ITGA4,VEGFC
Exanthem of skin	0	0.2	APLNR,TNF
Lymphocytic neoplasm	0	0.308	AFDN,MYC,OAZ1,TNFSF10
Malignant myeloid disease	0	0.143	RUNX1
Chronic skin disorder	0	0.2	TNF
Head and neck neuroendocrine tumor	0	0.273	CDKN1A,CDKN1B,IFNG
Thoracic aortic aneurysms and dissections	0	0.308	CDKN1A,MYH11,TGFBR2,TJP1
Pelvic carcinosarcoma	0	0.3	ATP1A1,TUBA4A,VEGFA
Upper gastrointestinal carcinoma	0	0.2	KDR,TLR2
Genitourinary tumor	0	0.333	ID1,MYC,TUBA4A
Hereditary renal tubular disorder	0	0.211	CCND2,CTSB,PIK3R3,YBX3
Neurogenic tumor	0	0.125	RUNX1
Orbital cancer	0	0.353	APBB2,CDKN1A,CDKN1B,HSP90AA1,TUBA4A,VEGFA
Thoracic neuroendocrine neoplasm	0	0.273	HSD17B12,KDR,MYC
Blue round small cell tumor	0	0.308	CDKN1A,KDR,OAZ1,TGFB1
Ear-nose-throat cancer	0	0.333	HSP90AA1,MEF2C,TUBA4A
Soft tissue lesion	0	0.231	CDKN1A,CSF1R,FGF2
Congenital adrenal insufficiency	0	0.2	MAP1LC3B
Subcutaneous tumor	0	0.308	DLC1,HIPK3,HSPA6,S1PR1
Frontotemporal lobar degeneration or amyotrophic lateral sclerosis	0	0.25	CSF1R,SASH1
Adult-onset diabetes mellitus	0	0.333	AFDN,GRB10
Primary disorder of muscle	0	0.167	DSG2
Pediatric-onset neurological disease	0	0.125	LIFR
Familial syndromic intellectual disability	0	0.125	RBPJ
Dyserythropoietic anemia or sideroblastic anemia	0	0.25	CDA,PTPRB
Familial glomerulopathy	0	0.333	ENG
Congenital cytopenia	0	0.182	LCP2,MYH9
Non-alcoholic liver disease	0	0.25	PLAU
Dilated or arrhythmogenic cardiomyopathy	0	0.167	DSG2
Histiocytic or dendritic cell neoplasm	0	0.25	CDKN1A,OAZ1,TUBA4A
Mature T-cell neoplasm	0	0.273	CXCR4,IL1RN,REL
Aplasia or hypoplasia	0	0.333	MEF2C,SPRY1,VEGFA
Bone resorption disorder	0	0.25	IL1B,TNF
Early-onset thrombocytopenia	0	0.167	LCP2,MYH9
Philadelphia chromosome negative chronic myeloproliferative neoplasm	0	0.333	CITED2,IFNG,IRF1,MEF2C
Meningothelial cell neoplasm	0	0.333	FTH1,FTL
Rectosigmoid neoplasm	0	0.167	KDR,SPTBN1
Orthopedic injury	0	0.25	JAM2
Mullerian mixed tumor	0	0.3	ATP1A1,TUBA4A,VEGFA
Advanced extracranial solid tumor	0	0.333	APBB2,EPAS1,KDR
Myocardial fibrosis	0	0.25	MARCKSL1,MEF2C,TSC22D1
Follicular B-cell or T-cell lymphoma	0	0.333	CD4,FCGR2A,FCGR3A/FCGR3B,HSP90AA1,MCL1
Familial dyslipidemia	0	0.333	AFDN,C1QA,LDLR
Large intestine adenoma	0	0.286	CD44,FGF2,OAZ1,SHC1
Lens disorder	0	0.143	VEGFA
Familial hypothyroidism	0	0.25	RUNX1,TPO
Chronic liver disease	0	0.222	IL6,LTB
Familial encephalopathy	0	0.333	MECOM,PHLDA1,ZEB2
Cerebral disorder	0	0.286	CREM,MAPK3
Frontotemporal degeneration spectrum disorder	0	0.25	CSF1R,SASH1
Sporadic neurological disorder	0	0.3	APP,CPLX1,TLL1
Structural renal abnormality	0	0.333	RBPJ
Heterotaxy or ciliopathy	0	0.333	CFI,INHBB,LRP5,SOX17
Progressive neuromuscular disease	0	0.333	BIRC3,MT-ND1,WARS1
Histiocytic neoplasm	0	0.2	CDKN1A,TUBA4A
Non-uveal melanoma	0	0.308	APP,CD151,FGF2,TNF
Non-colon gastrointestinal cancer	0	0.25	CD44,SHC1,TUBA4A
Short attention span	0	0.3	IRF9,MNDA,STING1
Non type 1 diabetes mellitus	0	0.222	INSR,LEPR
Non-ocular melanoma	0	0.308	APP,CD151,FGF2,TNF
Congenital neurological disorder	0	0.2	TEAD1
Intra-hepatic biliary tract cancer	0	0.273	CAV2,INSR,KDR
Intrahepatic bile duct cancer	0	0.273	CAV2,INSR,KDR
Familial brain tumor	0	0.222	FKBP1A,PFN1
Depigmentation/hyperpigmentation of skin	0	0.2	LIFR
Esophageal lesion	0	0.333	CDKN1A,CDKN1B,COL4A2,TUBA4A
Cardiac damage	0	0.25	HMOX1
