# Supplementary material for: Big data analytics and scRNA-seq in human aortic aneurysms and dissections: role of endothelial MerTK
Source: Theranostics. 2025 Jan 1;15(1):202–15. doi: 10.7150/thno.103851 (PMC11667232; doi:10.7150/thno.103851)
Supplement: Supplementary file 1 — Supplementary information. [file thnov15p0202s1.zip › 4-EC cluster vs other cells/Upstream signaling activated -EC cluster vs other cells.xls]

## Sheet: Sheet0
© 2000-2024 QIAGEN. All rights reserved.
Upstream Regulator	Expr Log Ratio	Molecule Type	Predicted Activation State	Activation z-score	p-value of overlap	Target Molecules in Dataset	Mechanistic Network
HOXA3		transcription regulator	Activated	3.939	8.94e-05	ANXA2,CCL3L3,CEBPB,EGFL7,ENG,EPAS1,EVI2A,ICAM2,IKZF1,ITGA4,KLF2,NR2F2,PLEK,RAC2,RUNX1,SOX17,SPI1,TNFRSF1B
ETV6-RUNX1		fusion gene/product	Activated	3.811	0.00382	ABLIM1,ALOX5AP,APOLD1,ARHGAP4,ARRB2,CCL5,CD44,CD48,CD83,CORO1A,CYBA,CYBB,DDIT4,DLL1,DSTN,EMP3,ENG,FABP5,FERMT2,FTH1,GPSM3,HCST,ICAM1,ID2,IFI16,IFITM1,IRF1,IRF9,ISG20,ITGA4,ITGB2,ITM2C,KLF6,LCP2,LGALS1,LST1,LTB,MAP3K11,MYC,PAG1,PDE4B,PDLIM5,PECAM1,PMAIP1,PTPRC,RAC2,RBM38,RGS16,S100A4,SEMA6A,SPP1,STK17B,STX11,SWAP70,TGFB1,TNF,TNFRSF10D,TNFSF10,TNFSF9,TPM1,TRAC,TSC22D3,ZBTB20,ZFHX3	288 (7)
IRF2BP2		transcription regulator	Activated	3.747	1.71e-05	BCL2A1,C5AR1,CCL3L3,CCL5,CD14,CD3G,CD53,CYTIP,FCGR3A/FCGR3B,FYB1,GZMA,HMOX1,ID2,IFI16,IL2RG,LEPR,MPEG1,MS4A6A,NKG7,NR4A3,PLEK,PTPN22,SELP,SLA,TIMP1,TNF,VCAM1
VEGF (family)		group	Activated	3.565	5.02e-11	A2M,ACKR3,ADAM15,ADAMTS1,ADGRF5,ADGRG1,ADGRL2,AHR,AKAP12,ALOX5AP,ANGPT2,APLNR,ATF3,BCL2,BCL2A1,C1QTNF1,CALCRL,CCL14,CCL20,CCN1,CD44,CD93,CDH5,CRTAC1,CSGALNACT1,CXCL8,CXCR4,CYYR1,DUSP4,EFNA1,EFNB2,EGR1,EGR3,ELN,EMCN,EMP1,EMP2,ENPP2,ENTPD1,FABP4,FGF2,FLT1,GASK1B,GNA13,GPRC5B,GRB10,HERPUD1,HES1,HMOX1,ICAM1,ID1,IFNG,IGFBP4,IL1R1,IL3RA,IL6,IL6ST,INHBB,IRF1,ISG20,ITGA10,ITGA6,JAM2,KDR,LDLR,LYVE1,MALL,M…	494 (18)
ESRRA		transcription regulator	Activated	3.184	0.000616	ACKR3,ACSL1,ANXA1,APLNR,APOLD1,C3AR1,CCL20,CD36,CDH5,COL4A1,COL4A2,CSF3,CTSH,CX3CL1,CXCR4,CYB5A,CYBB,ECSCR,EFNA1,EFNB2,EGFL7,EGR3,EMP2,EPAS1,FABP4,HDAC7,HMOX1,ICAM1,IGFBP4,IL32,LRG1,MYH9,NRP1,PDK4,PLN,PRCP,PTPRM,SEMA6A,SPP1,TIE1,TNFRSF1A,VEGFA	452 (13)
SOX7	2.381	transcription regulator	Activated	3.153	7.49e-05	ADGRG1,CALCRL,COL4A1,COL4A2,EFNA1,EGFL7,ENG,FLT1,HSPG2,KDR,LRP5,NOTCH4,PLAU,PRDM1,STC1,TGFBI,VASH1
NCSTN		peptidase	Activated	3.138	0.00282	APP,CD14,CD84,CEBPB,CSF1R,FCER1G,FCGR2A,HES1,NCF4,SPI1	377 (13)
ZBTB7B		transcription regulator	Activated	3.099	1.2e-06	AHR,CCL3L3,CD4,CD8A,CD8B,COX7A1,HSD17B12,IFNG,IL10,IL1R1,IL2RB,IL32,KLF4,MAF,NRP1,PRF1,RPS6KA2,RUNX3,TNF	100 (5)
lenalidomide		chemical drug	Activated	3.059	0.00206	ACTG1,ANTXR1,BCL11B,CAV1,CAV2,CCL3,CEBPB,CITED2,DNM3,DOCK4,FZD4,GALNT18,HLA-DRB1,IFI27,IFNG,IKZF1,IL3RA,KLF4,LIMA1,LRP1,LRP5,MGLL,MYC,NFIB,NRP1,OTUD1,PNP,PPIF,PRF1,PROS1,PTPRC,PTPRM,REL,RGS1,RGS16,S100A16,SPI1,TCF4,TNF,YPEL2	161 (5)
sorafenib		chemical drug	Activated	3.051	0.139	CCL3,CCL5,CCND2,CD69,CXCL8,GPX4,HES1,IFNG,IL1B,MCL1,MET,MYC,SOCS1,TNF
epicatechin		chemical drug	Activated	3.036	0.00988	ACTG1,COL15A1,COL4A1,COL4A2,DSE,FABP4,IL1B,LAMA4,LAMB1,MGLL,NFE2L2,NNMT,PLIN2,POSTN,SULF2,TNF	411 (17)
L2HGDH		enzyme	Activated	2.975	0.00623	AIF1,CCL3L3,CCL4,CLEC7A,CYBB,DDIT4,IL1B,SLC7A5,TNF
IRS2	-1.693	enzyme	Activated	2.97	0.00675	CCN2,CDKN1B,EGR1,FABP4,GJA1,HMOX1,MYC,PDLIM5,TNF,VEGFA	549 (24)
APLN		other	Activated	2.91	0.00524	ANGPT2,BCL2,CCN2,CD34,CDH5,CXCR4,EGR1,IFNG,KDR,MYC,NOSTRIN,PECAM1,S100A4,SOX18,TAGLN2,TEK,TESC,TGFBR2	439 (20)
EP4-D		chemical reagent	Activated	2.84	0.0535	CCL5,CD3E,CD3G,CTSZ,CX3CL1,CYRIB,EGLN3,GZMA,IL2RB,IL33,LCK,PRF1,RUNX3,SH2D1A,ZBTB16
PDCD1	-0.921	transmembrane receptor	Activated	2.836	6.44e-06	BCL2,CD3D,CD86,CD8A,CST7,CXCL8,GZMA,IFNG,IL10,IL1B,IL33,IL3RA,IL6,IRF9,NLRP3,SCARB1,SLC7A5,TGFB1,TLR2,TNF	454 (19)
4-hydroxynonenal		chemical toxicant	Activated	2.776	0.0129	AKR1C1/AKR1C2,APP,BAG3,CCN2,CD36,CTSB,ICAM1,IL1B,IL6,SERPINE1,TGFB1,TNF
SORL1	-1.003	transporter	Activated	2.768	6.05e-07	APP,AQP1,CAV1,CD4,COL18A1,COL4A1,EFNA1,ENG,FLT1,FZD4,HLA-E,ICAM1,IFITM1,ITGA4,ITGA5,ITGA6,ITGB4,LAMA4,LAMB1,LAMC1,LYVE1,MDK,MET,NPR1,PLAU,PLSCR4,PLTP,SCARB1,TFPI,TGFB1,TGFBR2,TGFBR3,TGM2,VEGFA,VEGFC	439 (12)
JAG2	0.509	growth factor	Activated	2.764	0.0236	CCL20,CCL5,CEBPB,HES1,IL10RA,IL1B,IL1R1,IL1RN,IL6,SPP1,TNF
CD 437		chemical drug	Activated	2.748	1	ARHGDIB,ARL2,ARPC2,ARPC3,CCL5,CDKN1A,CEBPB,CST7,FTH1,FTL,HSP90AA1,LGALS1,MYC,PFN1,ROBO4,RPS27,SH3BGRL3,SRGN,TMSB10/TMSB4X,UGCG
CAV1	3.335	transmembrane receptor	Activated	2.74	0.000197	ADAMTS4,CAV1,CAV2,CAVIN1,CD14,CD36,CD86,CDKN1A,CSF1R,CTSD,EGR1,FGF2,HMOX1,HSD17B12,ICAM1,ID1,IFNG,IL10,IL1B,IL6,INHBB,INSR,KDR,SERPINE1,SNAI1,TFPI,TJP1,TNF,TNFRSF1A,VCAM1	438 (20)
YTHDF1		other	Activated	2.738	0.000214	CCL20,CCL3L3,CCL4,CCL5,CD8A,CD8B,CTSZ,CX3CL1,CXCL16,GZMH,HES1,IFNG,IL10,IL1B,IL6,MYC,PRF1,TGFBR2	377 (7)
alefacept		biologic drug	Activated	2.728	2.78e-06	ADGRG1,AKR1C3,CCL5,CD2,CD3D,CD52,CD69,CD8A,CST7,CXCL8,CYBA,FCGR3A/FCGR3B,IFNG,IL2RB,IL7R,KLRB1,PRF1,SOCS1,SOCS3,TGFB1,TGFBR3
G PROTEIN ALPHA I (family)		group	Activated	2.668	0.0056	ADAMTS1,ADAMTS9,ATF3,CCN1,FCGR2A,GBP4,IFITM3,KLF4,LDLR,MYH11,NR4A3,SOCS3,SPHK1,TAGLN2,TAP1,TIMP1,TUBB6	463 (12)
KCNJ2		ion channel	Activated	2.668	0.187	CDC42BPA,CDC42BPB,DLC1,FLNB,IQGAP2,MPDZ,MYH9,PHACTR1,PHACTR2,PLEC,RASGRP1,SHROOM4,SPTBN1,SYNE2,TAOK2,THSD7A,TNXB
RRAS2		enzyme	Activated	2.667	0.000135	AHR,C5AR1,CAV1,CCL20,CD14,CD36,CD3E,CSF3,EGR1,EGR3,ETS2,FPR1,HES1,IFI44L,IFITM1,IFITM2,IFITM3,ITGA5,LAMB1,MDK,MPZL2,NR4A3,NRP1,PLAU,PLSCR1,POSTN,PXN,RGS1,RGS16,SELE,SERPINE1,SHC1,SKAP1,TNFAIP3,VEGFC,WARS1	323 (11)
dexamethasone		chemical drug	Activated	2.657	2.78e-17	A4GALT,ACKR3,ACSL1,ACTG1,ADAM15,ADAMTS1,ADAMTS4,AEBP1,AHR,AIF1,AKAP12,AKR1C1/AKR1C2,AKR1C3,ALOX5AP,ANXA1,APP,AQP1,AREG,ARL4C,ARRB2,ASPH,ATF3,ATP11A,ATP1A1,BCAR1,BCL2,BCL2A1,BIRC3,BLVRB,BMPR2,BMX,BTG1,C1QB,C3AR1,C5AR1,CALD1,CAV1,CAV2,CAVIN2,CCL20,CCL23,CCL3,CCL3L3,CCL4,CCL4L1/CCL4L2,CCL5,CCN1,CCN2,CCND2,CD14,CD163,CD34,CD36,CD3D,CD3E,CD44,CD48,CD52,CD59,CD69,CD83,CD86,CD8B,CDKN1A,CDKN1B,CEBPB,CELF…	632 (20)
H89		chemical drug	Activated	2.647	9.38e-06	ANXA1,APP,AREG,BCL2,CCL3,CCL5,CD14,CD83,CD86,CDKN1A,CEBPB,CREM,CXCL8,DUSP1,EGR1,EGR3,ENTPD1,FGF2,GJA1,HMOX1,IL10,IL1B,IL6,MAP1LC3B,MYC,NR4A2,PLAU,RUNX1,SERPINE1,SH2D2A,SHC1,TNF,TNFAIP3,UCP2,VCAM1,VEGFA	412 (18)
S1PR4	-0.717	G-protein coupled receptor	Activated	2.646	0.091	AQP1,CDH5,CLDN5,IFI16,IL6,SELP,SPRY1
NBEAL2		other	Activated	2.621	0.0283	CCL3L3,CCL4,CDKN1B,CKLF,CXCL16,SELP,VWF
infliximab		biologic drug	Activated	2.6	0.0035	APP,CCL20,CCND2,CXCL8,DDIT4,DUSP4,FCGR2A,IFNG,IL1B,MT1X,PRF1,SLC7A5,SPHK1,TNF,VEGFA	442 (21)
sucrose		chemical - endogenous mammalian	Activated	2.54	0.0283	ACACB,APP,AQP1,IL6,MET,MPDZ,NPR1
estriol		chemical - endogenous mammalian	Activated	2.534	0.00165	CCL20,CCL3L3,CCL4,IFNG,IL10,IL1B,IL1RN,IL6,IRS2,ITGB2,PIK3R1,SELE,TNF	593 (20)
GLB1		enzyme	Activated	2.53	0.000956	C1QA,C1QB,C1QC,CTSB,CTSD,CTSZ,GPNMB,MPEG1,OSMR,TYROBP
NUP98-DDX10		fusion gene/product	Activated	2.514	0.000677	A2M,BCL2,C3AR1,C5AR1,CLEC7A,EGR1,FPR3,LYZ,MCL1,MSR1,MYC,ZFHX3,ZNF521
CISH		other	Activated	2.472	2.85e-05	CCL3L3,CCL4,CD14,CDKN1B,DUSP2,FBXO31,HMOX1,ID3,IFNG,IL1B,MYC,NR4A3,OLR1,OSM,PECAM1,PLAUR,PRDM1,PRF1,RGCC,SPHK1,SPP1,TGFBI,TNF	515 (19)
ETV2		transcription regulator	Activated	2.449	0.00976	CDH5,EMCN,KDR,RHOJ,SOX18,TEK
KMT2A		enzyme	Activated	2.448	0.00312	BAG3,BCL2,CDKN1A,CDKN1B,EGR1,EPHB4,FOXC1,IGFBP4,KLF6,MECOM,MEIS2,MGLL,MYC,MYCT1,SCARB1,SMAD1,SNAI1,TGFB1	495 (21)
zinc		chemical drug	Activated	2.438	0.408	CD86,HMOX1,IL10,IL1B,IL6,MGP,MT2A,PDE4B,TGM2,TJP1,TNF
probenecid		chemical drug	Activated	2.438	0.0575	AREG,CCL3L3,CCL5,IFNG,IL1B,TNF
IZUMO1R		other	Activated	2.429	0.101	CCL3L3,CCL4,CD14,CLEC7A,IL10,IL1B
RAR (family)		group	Activated	2.425	0.0139	BCL2,CDH5,CDKN1A,CSF3,EGR1,ITGB2,MGP,TGM2,TJP1
necrostatin-1		chemical reagent	Activated	2.425	0.0273	BCL2,CD163,CTSD,IL1B,MRC1,TNF
ST8SIA1		enzyme	Activated	2.423	3.14e-05	C1QA,C1QB,C1QC,C3AR1,C5AR1,CDKN1A,CDKN1B,IL1B,NES,TNF	528 (18)
chloroquine		chemical drug	Activated	2.421	6.76e-05	APP,ATP1A1,BCL2,CCL5,CD36,CD69,CD83,CD86,CTSD,CXCL8,GJA1,IFNG,IL1B,IL6,LEPR,LIFR,MAP1LC3B,MET,NNMT,RCAN1,S1PR1,SELE,SNAI1,SOCS1,SOCS3,TNF,TNFSF10,VEGFA	405 (16)
betamethasone		chemical drug	Activated	2.414	0.0273	CAV1,CCN2,HIF3A,KDR,TGM2,TIMP3
thermozymocidin		chemical reagent	Activated	2.414	0.00976	CD86,IL1B,IL6,MRC1,NLRP3,TNFAIP3	366 (18)
TRIB1	0.448	kinase	Activated	2.407	0.529	COX7A1,ERG,INSR,LDLR,SOCS2,SPNS2
UCN		other	Activated	2.377	0.00392	CCL5,ICAM1,IFNG,IL1B,IL6,MAPK3,TNF	523 (22)
HMG20A		transcription regulator	Activated	2.365	0.00011	ACTG1,ATF3,CCL5,CCN1,CCN2,CD44,CX3CL1,ELN,FGF2,IGFBP4,IL6,ITGA5,LDLR,MGP,MYC,NIBAN1,NNMT,OSMR,PLAUR,POSTN,RGS16,SERPINE1,SNAI1,SPHK1,TGFB1,TGM2,TIMP1,TIMP3,VCAM1,VEGFA,VEGFC	445 (13)
oblimersen		biologic drug	Activated	2.354	0.0526	ATF3,BCL2,BST2,CDKN1A,CXCL8,DUSP1,EFNB2,IFI16,IFI27,IFITM1,KLF10,TRIP11
SUPT20H		other	Activated	2.353	0.0138	BCL2A1,BIRC3,CCL4,CXCL8,ICOS,IL1B,IL6,IL7R,REL,TNF
methotrexate		chemical drug	Activated	2.344	0.0166	ACACB,ACTG1,C1QB,C7,CCL3,CCL4,CCL5,CD28,CDKN1A,CFI,COL4A1,CSF1R,CTSS,CXCL8,DUSP1,EPAS1,FPR1,GSN,GZMA,HMOX1,ICAM1,ID1,IFNG,IL1B,IL6,INSR,LRP1,MET,MYC,NR4A2,SOCS3,SPP1,TGFB1,TIMP3,TNF,VCAM1
ELK1		transcription regulator	Activated	2.325	0.0017	ARRB2,BMPR2,CCL20,CDKN1A,CDKN1B,EGR1,EGR3,JAM2,MCL1,MECOM,SNAI1,SOCS3,SOX18,SPP1,TIPARP,TNF,TPD52L1,TPO,ZFP36	541 (21)
HGF		growth factor	Activated	2.324	1.23e-09	A2M,ACKR3,ADAMTS1,ADGRF5,ADGRG1,ADGRL2,AHR,AKAP12,ANGPT2,ATF3,BCL2,BCL2A1,BIRC3,CALCRL,CAV1,CCL14,CCL4,CCL5,CCN1,CCN2,CD28,CD44,CD93,CDKN1A,CDKN1B,CITED2,COL4A1,CXCL8,CXCR4,DDX21,DUSP1,DUSP4,EFNB2,EGR1,EMP1,EMP2,ENTPD1,FLT1,GNA13,GRB10,HES1,HLX,HMOX1,ICAM1,ID1,IFNG,IGFBP4,IL10,IL1B,IL3RA,IL6,IL6ST,ISG20,ITGA6,KLF6,LDLR,LGMN,LYVE1,MCL1,MEOX2,MET,MID1,MYC,NES,NR4A2,NR4A3,NRP1,OSMR,PHLDA1,PLAU,PLAUR…	469 (17)
NEU3		enzyme	Activated	2.309	0.000162	BCL2,C1QA,C1QB,C1QC,CTSB,CTSD,CTSZ,EGR1,GPNMB,MPEG1,OSMR,TYROBP	267 (7)
DDX5		enzyme	Activated	2.3	0.207	BCL2,CCL20,CDKN1A,CX3CL1,CXCL8,CXCR4,DUSP1,HMOX1,IL1B,IL1RN,IL32,IL33,IL6,ITGB2,MYC,NRP1,S100A4,TGFB1,TIMP1,TLR2,VEGFA
N6AMT1		enzyme	Activated	2.274	0.0581	AFAP1L1,ANGPT2,APP,AQP1,BCL2,BTG1,CD320,CNN3,ESAM,EVL,IFITM3,LCP1,MECOM,NFIA,PRSS23,SLC44A2,TNFSF10
APOE	-4.297	transporter	Activated	2.266	6.76e-07	ACSL1,ADGRG1,APP,ATF3,BCAM,C1QA,C1QB,C1QC,C3AR1,C5AR1,CAPNS1,CAV1,CCL3L3,CCL4,CCL5,CCN1,CCN2,CCND2,CD36,CD44,CD86,COL18A1,CTSB,CTSD,CTSS,CYBB,EGR1,ENG,FABP5,FCGR1A,GPX4,HERPUD1,HMOX1,HSPG2,ICAM1,IFNG,IL10,IL10RA,IL1B,IL1RN,IL6,INSR,ITGA5,KLF4,LDLR,LIMS2,LRP1,MGP,MSR1,MYC,OLR1,PHACTR1,PHLDA1,PLAT,PLAU,PLIN2,PLPP3,RCAN1,SCARB1,SELE,SEMA6B,SERPINE1,SMAD1,SOCS3,SPP1,TGFB1,THBD,TIMP1,TLR2,TNF,TNFRSF1A…	511 (17)
IFNAR1		transmembrane receptor	Activated	2.257	0.000598	ATF3,BST2,CCL20,CCL3L3,CCL4,CCL5,CD86,DLL1,GBP4,IFI16,IFI44L,IFITM1,IFITM2,IFITM3,IFNG,IL10,IL1B,IL6,IRF1,LAP3,MYC,PLAT,PLSCR1,SERPINE1,SOCS1,SOCS3,TGM2,TLR2,TNF,TNFAIP3,TNFSF10,VCAM1,VEGFB,XAF1	361 (15)
4-phenylbutyric acid		chemical - endogenous mammalian	Activated	2.256	0.0636	BCL2,CCL5,CDKN1A,CLDN5,CXCL8,EPHX1,FABP4,GJA1,GSN,IL10,IL1B,IL6,MXD1,NLRP3,OLR1,SAT1,SEC14L1,SOCS3,TJP1,TNF,YPEL5
pyridostatin		chemical reagent	Activated	2.252	0.0472	BST2,CCL5,GBP4,IFI27,IFI44L,IFITM1,IFITM2,IFITM3,IRF1,IRF9,ISG20,PLSCR1,TAP1
GNAQ	0.421	enzyme	Activated	2.25	2.54e-05	ADAMTS1,AREG,ATF3,CCN1,CCN2,CD44,CITED2,CREM,CX3CL1,CXCL8,EFNB2,EGR1,EMP1,EPHB4,IFNG,IL1RN,IL6,LGALS3,LMCD1,MEOX2,MYC,NFIA,NFIB,NR4A2,NR4A3,OLR1,PHLDA1,PLAT,PLAUR,PLCB1,PLSCR1,SERPINE1,SH3BP5,SLCO4A1,SOCS3,SPHK1,THBD,VCAM1,VEGFA	435 (18)
ACTL6A		other	Activated	2.236	0.0503	CCND2,CDKN1A,CDKN1B,ETS2,HMOX1,IFNG,MCL1,MYC
EDN3		other	Activated	2.236	0.181	CDKN1B,EGR1,FGF2,ITGA5,MCAM
TNPO3		other	Activated	2.236	0.112	CD28,CD44,CD8A,EBF1,GZMA
taselisib		chemical drug	Activated	2.236	0.0239	CCL3,CCL4,CCL5,IFNG,TNF
acrolein		chemical toxicant	Activated	2.236	0.0592	IFNG,IL10,IL6,MYC,TNF
dipyridamole		chemical drug	Activated	2.236	0.101	HMOX1,IL6,SPP1,TGFB1,TIMP1,TNF
FOXM1		transcription regulator	Activated	2.228	0.000197	ANXA1,CAV1,CCL4,CCL5,CCND2,CD44,CDKN1A,CDKN1B,CTNNAL1,FLT1,IL1B,IL1RN,IL6,ITGA5,KDR,LAMA4,MAP1LC3B,MET,MYC,NEDD4,NES,NRP1,PECAM1,PLAUR,SNAI1,TGFBR2,TJP1,VEGFA,VEGFB,ZEB2	447 (15)
TGF BETA (family)		group	Activated	2.226	9.97e-08	ADGRE5,AHR,ARHGAP45,BASP1,BCL2,BLVRB,CCL3,CCL3L3,CCL4,CCL5,CCN1,CCN2,CCND2,CD36,CD53,CD69,CDKN1A,CDKN1B,CEBPB,CHST11,COL4A1,COL4A2,CSF1R,CSF3,CXCL8,CXCR4,CYBB,ENG,ENTPD1,EPAS1,FBLN2,FGF2,HES1,HIF3A,HMOX1,HSP90AA1,HSPG2,ID1,ID2,ID3,IFNG,IGFBP4,IL10,IL1B,IL1RN,IL32,IL6,ITGA5,ITGA6,KDM6B,KLF10,LEPR,LMCD1,MAF,MET,MPEG1,MXD1,MYC,MYCT1,NEDD9,NR4A2,PDE2A,PLAT,PLAU,PLPP3,POSTN,PRMT1,RUNX1,RUNX3,SELE,SERP…	490 (17)
TNIP1		other	Activated	2.219	0.433	CCL20,CD4,IL1B,TNF,TNFAIP3
palmitoylethanolamide		chemical drug	Activated	2.219	0.0592	AIF1,IL1B,TNF,TNFRSF1B,VEGFA
rituximab		biologic drug	Activated	2.216	0.00675	BCL2,BCL2A1,CCL3,CCL4,CCL5,CDKN1A,IFNG,IL10,PRDM1,TNF	429 (18)
Cyp2c70		enzyme	Activated	2.216	0.112	IL1B,LDLR,TGFB1,TIMP1,TNF
filgrastim		biologic drug	Activated	2.216	9.68e-07	ACSL1,ADAM15,ANXA1,ATF3,ATP1A1,BIRC3,CAVIN2,CCL23,CCL3,CCL3L3,CCL4,CCL5,CD163,CD44,CD48,CD52,CD59,CD69,CD83,CLEC7A,CPD,CSF1R,CST7,CTSW,CXCL8,CXCR4,CYBB,CYSTM1,DLC1,EGR3,ETS2,FABP5,FCER1G,FGL2,GLIPR1,GNG11,GPR171,GPR183,GPR34,GZMA,GZMK,HLA-DRA,HLA-DRB1,ICAM2,IL10,IL1R1,IL2RB,IL32,ITGA4,ITPKC,KLF6,KLF9,KLRB1,LAIR1,LAP3,LDLR,LGALS3,LST1,MEF2C,MPEG1,MS4A4A,MS4A6A,NECTIN2,NLRP3,NR4A3,P2RY10,PDE4B,PDLI…
LILRB4	-0.57	other	Activated	2.216	0.00675	CD3E,CD8A,CXCR6,ICOS,IFNG,IL10,IL1B,IL6,PTPN22,TNF	368 (18)
belnacasan		chemical drug	Activated	2.213	0.112	CCL3L3,IFNG,IL1B,NLRP3,TNF
HAVCR1		other	Activated	2.204	0.0181	AHR,APBB1IP,CCN1,CDKN1B,CEBPB,IFI27,IFNG,IL10,IL6,IL6ST,IRF1,IRF9,PFKFB3,PLAUR,PLIN2,SLC29A1,SOCS3,TAP1,TNF,TSPAN18,VEGFA,XAF1
troglitazone		chemical drug	Activated	2.201	8.44e-07	ACSL1,ANXA2,ATF3,BCL2,BIRC3,CAV1,CAV2,CCL3,CCL5,CCND2,CD34,CD36,CD59,CD86,CDKN1A,CDKN1B,CFD,CHCHD10,COL15A1,COL4A1,COX7A1,CTNNAL1,CXCL8,EGLN3,EGR1,FABP4,FABP5,HIPK3,HLA-DRA,HMOX1,ICAM1,IFI16,IFNG,IL1B,IL6,ITGA6,KLF4,LAMA4,MCL1,MSR1,MT-ND1,MYC,MYH11,NDRG1,NNMT,NR2F2,NR4A3,PDK4,PLEC,PLIN2,RGS10,SCARB1,SELE,SERPINE1,SNAI1,SPP1,TGFB1,TNF,UCP2,VCAM1,VEGFA	481 (19)
PML-RARA		fusion gene/product	Activated	2.2	0.0268	CDKN1A,EGR1,HMOX1,LEPR,MYC,S100A10,SPI1,TNF,VCAM1
ELAC2		enzyme	Activated	2.193	0.261	CDKN1A,MT-CYB,MT-ND1,MT-RNR1,MT-RNR2
wogonin		chemical - endogenous non-mammalian	Activated	2.191	0.112	BCL2,CDKN1A,IFNG,IL1B,TNF
GDF2		growth factor	Activated	2.187	4.85e-06	ATP1A1,BMPR2,CAV1,CXCL8,CXCR4,EFNB2,EMB,ENG,ENPP2,FAM89A,HES1,ICAM1,ID1,ID2,ID3,KDR,LYVE1,MYC,NINJ1,NRP1,POSTN,SELE,SERPINB9,SLC3A2,SLC7A5,SLCO2A1,SMAD1,SOCS2,SPARCL1,SPP1,TGFB1,VCAM1	457 (20)
CBX7		other	Activated	2.186	0.181	AREG,CD44,CTSS,CXCL8,PRDM1
B4GALNT1		enzyme	Activated	2.184	0.000251	C1QA,C1QB,C1QC,C3AR1,C5AR1,IL1B,TNF,VEGFA	235 (7)
CHROMR		other	Activated	2.183	0.0334	APOL1,BST2,CD163,CDKN1A,DDIT4,GBP4,IFI16,IFI27,IFI44L,IFITM1,IFITM3,IL1RN,IRF1,LAP3,MAFB,MCL1,PFKFB3,PLSCR1,SERPINE1,THBD,TIMP1,TNFAIP3,TNFSF10,VAMP5,VEGFC,WARS1,XAF1
1,1-bis(3'-indolyl)-1-(4-trifluoromethyl-phenyl)methane		chemical reagent	Activated	2.18	0.00565	ATF3,CAV1,CAV2,CDKN1A,TNFSF10	216 (7)
UCN-01		chemical drug	Activated	2.176	0.346	BCL2,CDKN1A,CXCL8,IL1B,MCL1
pomalidomide		chemical drug	Activated	2.175	0.0239	CCL3,CEBPB,IKZF1,MYC,SPI1
CDX2		transcription regulator	Activated	2.174	0.00312	BCL2,CAV1,CDKN1A,DLL1,EZR,IL1B,IL6,ITGB4,KLF4,MTUS1,MYC,NLRP3,NR2F2,PRDM1,SNAI1,SOX17,TGFB1,TNF	511 (18)
CX3CR1		G-protein coupled receptor	Activated	2.173	0.0465	APP,CD14,CD36,EGR1,EMP1,FGF2,GJA1,HMOX1,ICAM1,IL1B,IL6,MSR1,PRF1,RPGR,SYNE2,TGFB1,TNF,TPM3,YPEL2
SRC (family)		group	Activated	2.172	4.1e-05	ATP1A1,CD36,EGR1,FGF2,FLT1,ICAM1,ID1,IL10,IL6,KLF2,MAOA,MCL1,PXN,S100A4,SNAI1,TJP1,TNF,VCAM1,VEGFC	483 (17)
TRIB3		kinase	Activated	2.153	0.171	DDIT4,FABP4,HERPUD1,ID1,MAP3K11,PMAIP1,TIMP3,WWTR1
mocetinostat		chemical drug	Activated	2.138	0.0279	FLT1,HDAC7,IL1B,ITGA6,MCL1,NOVA1,SERPINE1,TNF
NRG1		growth factor	Activated	2.126	0.00101	ACTN1,ANGPT2,BCL2,CAV1,CAVIN1,CAVIN2,CCN1,CCN2,CCND2,CDKN1A,CDKN1B,CRIM1,CXCL8,CXCR4,DUSP1,DUSP4,EGR1,EGR3,EMP2,FABP5,FGF2,HES1,HMOX1,ID1,IL10,ITGB2,LIFR,MAF,MBP,MCL1,MGLL,MSR1,MYC,NDRG1,NR4A3,PDCD4,PLAU,PLAUR,PXN,RUNX1,SELE,SERPINE1,SNAI1,TGM2,TNFAIP1,VEGFA,VEGFB,VEGFC,ZFP36,ZFP36L2	468 (19)
RXFP2		G-protein coupled receptor	Activated	2.121	0.00532	CDH5,INHBB,LRP1,LRP5,NOTCH4,SOX17,SOX18,SOX7
ARID3A		transcription regulator	Activated	2.121	0.288	AASS,DDX21,DSG2,EGLN3,FGF2,GJA1,IFITM1,SLC38A1
PPP2R5C	-1.321	other	Activated	2.121	0.0135	BCL2,BCL2A1,BIRC3,CD69,CXCL8,IFNG,REL,TNFAIP3
PAX5-ELN		fusion gene/product	Activated	2.121	0.0279	CYBB,EPAS1,IL2RB,KDR,KLRB1,RAPGEF3,SH3BGRL2,TGFBR3
VEGFA	-2.799	growth factor	Activated	2.12	1.25e-07	ACSL1,ADAM15,ADAMTS1,ANGPT2,BCL2,BCL2A1,BCL6B,CAV1,CCL14,CCL3L3,CCN1,CCN2,CD34,CD36,CD83,CD86,CDH5,CDKN1A,CDKN1B,CITED2,CLDN5,CSF3,CTSB,CTSS,CXCL8,CXCR4,DLL1,DUSP4,EFNB2,EGR1,EPHB4,ETS2,FABP4,FGF2,FLT1,GJA1,GRB10,HES1,HLX,HMOX1,ICAM1,ID1,ID3,IFNG,IGFBP4,IL10,IL1B,IL6,ITGA4,KDR,MCL1,MEF2C,MEOX2,NOTCH4,NR2F2,NR4A2,NRP1,PECAM1,PLAT,PLAU,PLPP3,RCAN1,RGS5,RUNX1,SELE,SERPINE1,SNCG,SPP1,STC1,TEK,TGFB1,T…	408 (19)
conjugated linoleic acid		chemical drug	Activated	2.112	0.0114	CST7,CXCL8,CXCR4,DUSP1,FABP4,IFNG,IL10,IL10RA,IL1RN,ITGB2,NLRP3,SOCS3,TNF,TNFAIP3
TFAM		transcription regulator	Activated	2.111	0.0317	ABLIM3,AREG,BCL2A1,FABP4,FABP5,IL1B,ITGA5,METRNL,MT-CYB,MT-ND1,PTGER4,STX11,ZBTB16
LILRB1		transmembrane receptor	Activated	2.095	0.000606	BCL2,CAV1,CXCL8,IFNG,IL10,MAF,PRDM1,TENT5C,TNF	434 (16)
butaprost		chemical drug	Activated	2.088	0.00228	CCL3L3,CCL4,CCN2,IL10,IL1B,IL6,SOCS3,TGFBR3,TNF	486 (19)
TP73		transcription regulator	Activated	2.079	0.000917	ARL2,ATF3,BCAR1,BCL11B,BCL2,CCN1,CD3D,CD3E,CD83,CDKN1A,CDKN1B,CITED2,CLEC7A,CNN3,COL18A1,CTSD,CX3CL1,CYBA,DDIT4,EGR1,ENG,FGF2,FLT1,GJA1,GPNMB,GSN,HAPLN3,HES1,ID2,IGFBP4,IL1B,IL6,ITGA5,ITGA6,ITGB2,ITGB4,JCAD,LAMA5,LBH,LCP1,LIMA1,LRG1,LYZ,MDK,MMP28,MPZL2,MYC,MYH9,NDRG1,NECTIN2,NRP1,PECAM1,PIK3R3,PLAU,PLEC,PMAIP1,PNRC1,ROBO4,RUNX1,SAT1,SERPINE1,SHROOM4,SNAI1,SNRK,SPP1,SYNE2,TAP1,TGFB1,TIMP1,TIMP3,TN…	486 (15)
EDN1		cytokine	Activated	2.06	1.51e-05	ANXA1,AREG,BCL2,BCL2A1,CALCRL,CCN1,CCN2,CDKN1B,COL4A1,CXCL8,CXCR4,CYBB,EDNRB,EGR1,EZR,FGF2,GJA1,ICAM1,IL6,INSR,ITGA5,LEPR,MARCKSL1,MBP,MCAM,MYC,OLR1,PLAU,PLAUR,PLCB4,PTGER4,PXN,RAMP3,SELE,SERPINE1,SOCS1,SOCS3,TGM2,TIMP1,TIMP3,TPM2,TPM3,VCAM1,VEGFA,VEGFC,VWF,YWHAE	532 (18)
CREM	-3.788	transcription regulator	Activated	2.037	0.00122	APOLD1,ATF3,BCL2,CCND2,CD247,CD86,CD8A,CD8B,CEBPB,CREM,CXCL8,DUSP1,DUSP4,EGR1,HLA-DRA,IFNG,IRS2,LDLR,MCL1,MIDN,NR4A2,SERTAD1,TIPARP,TNF,VEGFA	525 (20)
ABCG1	0.368	transporter	Activated	2.033	0.0018	APP,CCL3L3,CCL4,CSF3,IFNG,IL10,IL10RA,IL1B,IL6,LDLR,MYC,PIK3R1,PXN,TGFB1,TNF	445 (20)
RLN2		other	Activated	2.033	0.0542	CD36,EDNRB,IL1B,NLRP3,TGFB1,TIMP1,VEGFA
SMAD1	1.208	transcription regulator	Activated	2.033	0.00342	CCN2,CDKN1A,COL4A1,ICAM1,ID1,IRF1,MYC,SELE,SMAD1,SPP1,VCAM1,VEGFA	451 (22)
iloprost		chemical drug	Activated	2.028	0.00532	ANGPT2,CCL5,CCN2,CXCL8,IL10,IL1B,THBD,TNF	427 (23)
LY6E	0.361	other	Activated	2.025	0.00282	CCN2,CD14,CD34,CD83,CXCL8,HLA-DRA,IL1B,IL6,SERPINE1,TNF	410 (19)
TNFRSF10A		transmembrane receptor	Activated	2.023	0.00697	CD14,CD28,CD3G,CD4,ICOS,IFNG,IL6,IL7R,LCK,PTPN22,TNFSF10	374 (19)
NR1H4		ligand-dependent nuclear receptor	Activated	2.01	4.75e-05	ADAMTS4,ATP8B1,CCL14,CCL3L3,CCN1,CCN2,CDH5,CEBPB,COL14A1,COL15A1,CTSB,CTSZ,FABP5,IFNG,IL1B,IL32,IL6,INSR,KLF4,LAMA4,LAMB2,LDLR,MYC,OSM,PLTP,S1PR1,SCARB1,SOCS3,SOD3,SPP1,TGFB1,TGFBI,TGM2,THBD,TIMP1,TNF,TXNIP	448 (15)
BMPR2	1.508	kinase	Activated	2.005	0.247	CXCL8,EFNB2,EHD2,ICAM1,ID1,ID2,LEPROT,SELE,SNAI1,SPP1,VCAM1
CDH1		other	Activated	2.005	0.0186	CD44,IFI27,IFITM1,IFNG,MCAM,MYC,PFKFB3,PIK3R1,PLAUR,S100A4,TGFB1,TJP1,TNF,VEGFA
PNPLA2	0.69	enzyme	Activated	2.003	0.00182	ACSL1,BCL2,CD36,FABP4,ICAM1,IL10,IL1B,IL6,INSR,MRC1,MSR1,PDK4,PLIN2,TGFB1,TNF,UCP2	384 (18)
puromycin		chemical - endogenous non-mammalian	Activated	2	0.306	IL1B,SERPINE1,SNAI1,VEGFA
PPAR (family)		group	Activated	2	0.057	CYBA,ELOVL7,LDLR,SERPINE1
Iberiotoxin		chemical reagent	Activated	2	0.057	BCL2,ICAM1,SELE,VCAM1
MMP (family)		group	Activated	2	0.0575	CLDN5,CSF1R,DSG2,JAM2,TJP1,VEGFA
AC1Q3QWB		chemical reagent	Activated	2	0.0159	BCL2,CXCL8,IL1B,TNF
mtRNase P		complex	Activated	2	0.405	MT-CYB,MT-ND1,MT-RNR1,MT-RNR2
PRCP	1.71	peptidase	Activated	2	0.057	KLF2,KLF4,PECAM1,THBD
PPT1	-1.044	enzyme	Activated	2	0.209	CCL4,IFNG,OSM,TNF
rhesus theta-defensin 1		chemical - endogenous mammalian	Activated	2	0.0239	CCL3L3,CCL5,CSF3,IL1B,IL6
quizartinib		chemical drug	Activated	2	0.0159	CCND2,DDIT4,FGF2,SPP1
THBS4		other	Activated	2	0.501	ICAM1,PECAM1,SELE,VCAM1
Celf1		other	Activated	2	0.59	ADGRL2,ELL2,FLNB,RNF149
SMAD5	0.374	transcription regulator		1.992	0.000234	CCN2,ICAM1,ID1,ID3,IL3RA,RUNX1,SELE,SERPINE1,VCAM1,VEGFA	490 (17)
SLC4A1		transporter		1.987	0.123	AQP1,FCER1G,FCGR1A,FCGR2A
KISS1		other		1.987	0.057	EGR1,MT-RNR2,NFE2L1,RCAN1
Ginkgo biloba		chemical drug		1.982	0.0159	CCL3,CCL4,CCL5,IL1B
SFN		other		1.982	0.501	DSG2,IL1R1,PDK4,TJP1
UBASH3A		enzyme		1.982	0.0159	CD247,CD3E,IFNG,IL10
I-BET-151		chemical reagent		1.982	1	ALOX5AP,BCL2,CXCL8,RUNX3
gliotoxin		chemical toxicant		1.982	0.057	BCL2,BIRC3,CCL20,TNF
RUNX1-RUNX1T1		fusion gene/product		1.982	0.124	ATF3,C5AR1,CDKN1A,CHST11,CST7,ID1,ID2,ID3,IFITM3,IL1R1,LXN,MT2A,NCKAP1,NIBAN1,RPS6KA2,SEC14L1,TSPAN18,ZBTB16,ZFP36L2
glycyrrhizic acid		chemical drug		1.982	0.209	AIF1,GJA1,TNF,VWF
biochanin A		chemical toxicant		1.982	0.0592	CD86,CXCL8,IL6,TGFB1,TNF
acadesine		chemical drug		1.982	0.0273	CDKN1A,DUSP4,EGR1,IFNG,IL1B,LDLR
GSTP1	-0.669	enzyme		1.981	0.227	HMOX1,IL1B,LYVE1,NFE2L2,SERPINE1,TMT1A,TNF,TSC22D3
SERPINH1	1.025	other		1.98	0.0159	COL4A2,MYC,SERPINE1,SNAI1
adapalene		chemical drug		1.98	0.123	CCL4,IL10,IL1B,TLR2
SR 144528		chemical reagent		1.977	0.0283	CCL4,CXCL8,EGR1,ICAM1,IL1B,IL1RN,TNF
ACVR1		kinase		1.976	0.0279	CDKN1A,ICAM1,ID1,ID2,IL33,PROS1,SELE,VCAM1
ebselen		chemical drug		1.976	0.0122	DUSP1,HMOX1,ICAM1,IFNG,IL1B,TNF,VEGFA
lactic acid		chemical - endogenous mammalian		1.975	0.0143	ACTG1,AEBP1,AHNAK,APLNR,ATP1A1,CCN2,COL18A1,CPLX1,CXCL8,ENTPD1,FBLN2,IFNG,IL1B,KDR,LAMA5,LRP1,MFAP4,MRC1,OLFM1,PCDH17,PRF1,RUNX1T1,SERPINE1,SNAI1,SPARCL1,STOM,TCF4,TEAD1,TSPAN18,WWTR1
(S,R)-3-(4-hydroxyphenyl)-4,5-dihydro-5-isoxazole acetic acid, methyl ester		chemical reagent		1.973	0.00125	CXCL16,CXCL8,CXCR4,CXCR6,IFNG,IL10,IL1B,IL6,IL6ST,IL7R,TNF	424 (16)
ERG	1.105	transcription regulator		1.973	3.12e-07	ACTN1,ADGRG1,ARHGAP31,ARHGAP4,ATP8B1,BACE2,BIRC3,CAMSAP2,CD59,CDC42BPB,CDC42SE2,CTNNA1,CXCL8,CXCR4,DAAM1,DOCK1,DSTN,EGFL7,ERG,FHL1,FLNB,FLT1,FYN,HERPUD1,ICAM1,ICAM2,IFI16,IL6,IRS2,ITGA6,KLF10,LAMA5,LAMB1,MET,MPZL2,NDRG1,NEDD9,NR4A2,OLFM1,PECAM1,PHACTR2,PHACTR4,PLAT,PLAU,PLAUR,PLEK,PLPP3,PRDM1,PREX2,PTGER4,PTPN22,PTPRM,PXN,RAPGEF5,RASIP1,RASSF5,RHOJ,SELE,SNAI1,SPP1,TACC1,TESC,TGFBR2,TRIOBP,TSC22D3…	425 (18)
L-carnitine		chemical - endogenous mammalian		1.97	0.0253	A2M,AQP1,CDKN1A,IFNG,IL1B,IL1R1,IL6,NRP1,SNAI1,TNF
dobesilic acid		chemical drug		1.97	0.123	CD14,CYBB,IL1B,TNF
stattic		chemical reagent		1.97	1	BCL2,CCN2,IL1B,IL6,MCL1,TGFB1,VEGFA
PDGFA		growth factor		1.969	0.0159	EGR1,ELN,FGF2,NES
pepstatin		chemical - protease inhibitor		1.969	0.0159	CAV1,CD151,IL1B,MAP1LC3B
coomassie brilliant blue G-250		chemical drug		1.964	0.0283	ICAM1,IL1B,IL6,NLRP3,TIMP1,TJP1,TNF
NPM1	-0.891	transcription regulator		1.958	0.000305	AKR1C1/AKR1C2,AKR1C3,CCL3,CCL4,CCN1,CCN2,CEBPB,COL4A1,COL4A2,CSF1R,CSF3,CXCL8,DLL1,EGFL7,EGLN3,EGR1,EGR3,FTH1,GJA1,HMOX1,ICAM1,IFNG,IL1B,IL6,IL6ST,KLF10,KLF4,MEF2C,NUAK1,RPS6KA2,SEMA6A,STC1,TGFBI,TNF,TNFAIP3,VEGFA,VEGFC	483 (16)
lovastatin		chemical drug		1.957	0.000328	ADAMTS1,ATF3,BCAR1,BCL2,CCL5,CCN2,CD86,CDKN1A,CDKN1B,COTL1,HMOX1,IFNG,IL10,IL1B,IL6,IRF1,KLF2,KLF4,LDLR,MCL1,MYC,PIK3R3,PLAT,RHOC,SERPINE1,TAGLN2,TFPI,TGFB1,TNF,VWF	427 (17)
FGF8		growth factor		1.957	0.0066	CCDC50,COL18A1,CRIP1,CSF3,DUSP23,ELL2,LHX6,MDK,NES,RUNX3,SHC1,SPP1,SUB1,TNXB
RASSF1	-0.443	other		1.955	0.000208	AREG,BCL2,BMPR2,CAV1,CAV2,CCND2,CDKN1A,COL4A1,COL4A2,CRIP2,CXCR4,EFNB2,EGR1,EMP1,FGF2,GSN,HES1,KLF10,KLF4,LDB2,LITAF,MDK,MTUS1,MYC,MYL9,PROS1,SPP1,SRPX,TGM2	468 (18)
WNT4		cytokine		1.951	0.0731	CDH5,GJA1,ID1,PECAM1,PLIN2,POSTN,SPP1,TGFB1,VWF
TYA-018		chemical reagent		1.941	1	CAV1,CDKN1A,CEBPB,DSG2,EHD2,FHL1,FNIP2,ID1,LAMA4,LAMB1,MYC,NR4A3,TPM3
schizandrin B		chemical - endogenous non-mammalian		1.941	0.00392	CCL4,CCL5,IL10,IL1B,IL6,TGFB1,TNF	340 (15)
paricalcitol		chemical drug		1.929	0.0135	BCL2,ICAM1,IFNG,IL1B,NLRP3,PTGER4,TFPI,TGFB1,TIMP1,TNF,VCAM1
PHB1		transcription regulator		1.921	0.0503	BCL2,CXCL8,IFNG,IL1B,MYC,TCF4,TGFB1,TNF
IFNA2		cytokine		1.919	3.69e-07	ANXA1,BAG3,BCL2,BST2,CAV1,CCL3,CCL5,CD28,CD69,CD86,CDKN1A,CDKN1B,CYB5A,EGLN3,FCER1G,FGF2,GBP4,HLA-DRB1,HLA-E,HSPA6,IFI16,IFI27,IFI44L,IFITM1,IFITM2,IFITM3,IFNG,IL10,IL1B,IL2RB,IL6,IRF1,IRF9,ISG20,MET,MT1X,MT2A,MYC,NPDC1,PLAT,PLSCR1,PMAIP1,SAMSN1,SERPINB9,SH2D1A,SOCS1,SOCS2,SOCS3,TAP1,TGM2,THEMIS2,TNF,TNFRSF10D,TNFRSF1A,TNFSF10,VCAM1,VEGFA,VEGFC,XAF1	519 (15)
BRD7		transcription regulator		1.919	0.59	CDKN1A,FGF2,NDRG1,SERPINE1
ethylenediaminetetraacetic acid		chemical drug		1.915	0.00532	BCL2A1,CXCL8,EGR1,IFNG,IL1B,MCAM,MET,TNF	470 (19)
MDL 73811		chemical reagent		1.915	0.0283	APP,CDKN1A,IL32,LGALS3,SERPINE1,SHC1,TGM2
NEUROG3		transcription regulator		1.912	0.0268	ACSL1,CDKN1A,DLL1,EBF1,EFNB2,LHX6,MDK,NRP1,ZBTB16
NUP98-KDM5A		fusion gene/product		1.912	0.000709	BCL2,C3AR1,C5AR1,LYZ,MCL1,MSR1,MYC
NUP98-NSD1		fusion gene/product		1.912	0.00155	BCL2,C3AR1,C5AR1,ID2,LYZ,MCL1,MSR1,MYC
IRF1	0.854	transcription regulator		1.912	0.00173	APOL3,BCL2,BST2,CCL20,CCL5,CDKN1A,CEBPB,CTSS,CXCL16,CXCL8,CYBB,FGL2,GBP4,IFI27,IFI44L,IFITM1,IFITM3,IFNG,IL10,IL1B,IL33,IL6,IRF1,IRF9,LTB,MYC,SOCS1,SPI1,TAP1,TGFB1,TNF,TNFRSF1A,TNFSF10,VCAM1,XAF1	500 (14)
NSUN6		enzyme		1.897	0.334	CAVIN2,CCN1,CCN2,CRIM1,EMP2,FGF2,ITGB2,NDRG1,SERPINE1,TGM2
CTSG		peptidase		1.897	0.209	BCL2,FPR1,IL1B,TNF
LRBA		other		1.89	0.00392	CCL3L3,CCL5,IL1B,IL6,NHERF2,RDX,TNF	421 (19)
2,4,5,2',4',5'-hexachlorobiphenyl		chemical toxicant		1.89	0.353	AKAP12,BCL2,CLDN5,CREM,EBF1,MYC,PIK3C2A,POSTN
CHRNA7		transmembrane receptor		1.888	0.0253	CDKN1A,ID1,IFNG,IL1B,IL1RN,IL6,NFE2L2,TGFB1,TIMP3,TNF
GSKJ4		chemical reagent		1.886	0.0219	ARHGDIB,CD69,CD83,CD86,CHCHD10,IFNG,IL1B,MT-CYB,MT-ND1,PFKFB3,TNF,UCP2
HNRNPU		transporter		1.886	0.00841	ANXA1,AREG,ATF3,C1QA,C1QB,C1QC,CDKN1A,GPNMB,IL1B,IL6,INHBB,LYZ,MYC,SAT1,SPP1,TGFB1,TNF,VCAM1	374 (15)
TGFBR1	-0.738	kinase		1.879	0.000227	AHR,C1QA,C1QB,C3AR1,CCL4,CCN2,CD86,CDH5,CDKN1A,CLDN5,DOCK4,HMOX1,IL1B,IL1RN,IL6,ITGB2,KLF4,LTB,MYC,PDK4,PTPRK,RUNX1,SERPINE1,SNAI1,TGFBI,VEGFC,ZFP36	531 (19)
RNF31		enzyme		1.872	0.000937	AREG,CCL20,CCL3L3,CCL4,CCL5,CXCL16,CXCL8,CXCR4,EGR3,IGFBP4,IL10RA,IL1B,IL1RN,IL2RG,IL33,IL6,SCARB1,TNF	310 (16)
GATA6		transcription regulator		1.868	3.53e-05	BCAM,BMPR2,CAV1,CD163,CDKN1A,COL4A1,COL4A2,ENG,FGF2,HES1,IL10,IL1B,KLF2,LAMB2,LYVE1,MEF2C,MRC1,MYC,MYH11,MYH9,NFIA,PECAM1,PRDM1,SOX17,SOX7,TGFB1,TNFSF10,TNFSF9,VEGFC,VSIG4	407 (20)
IGFBP5		other		1.853	0.0283	BCL2,EFNB2,EGR1,LAMC1,PFKFB3,SERPINE1,TNFRSF1A
FHL2		transcription regulator		1.853	0.000251	BCAR1,CCND2,CD44,CDH5,CLDN5,CTSD,CXCL8,FZD4,FZD6,IFNG,IL10,MYC,PIK3R1,PIK3R3,S1PR1,SERPINE1,SPP1,TEAD1,TGFB1,TGFBR2,TJP1,TNF,YWHAE	490 (21)
EFNA1	1.085	other		1.849	0.0219	APOBEC3G,CCN2,CD69,CDKN1A,DUSP4,FABP5,FGF2,ITGB4,MYC,PLAT,PXN,UBE2S
ciprofibrate		chemical drug		1.845	0.0276	ADAMTS1,ANXA2,CCND2,CD36,COL4A2,ETS2,FABP4,ICAM1,IGFBP2,MGLL,PALMD,PDK4,PHLDA1,PLIN2,PLSCR1,SCARB1,SLCO2A1,TAGLN2
fludarabine		chemical drug		1.841	0.0268	CDKN1A,CDKN1B,HLA-DRB1,IL1B,IRF1,MCL1,PPM1D,TNF,TNFRSF1A
IFNL1		cytokine		1.837	0.0341	ATF3,BST2,CD83,CXCL8,IFI27,IFI44L,IFITM1,IFITM2,IFITM3,IL10,IL6,IRF9,ISG20,PLSCR1,TLR2,XAF1
SLPI		other		1.836	0.00675	CCL5,CD86,CTSS,CXCL8,ICAM1,IFNG,IL6,MCL1,TGFB1,TNF	338 (18)
ADCYAP1		other		1.828	0.000105	ACTN1,BCAM,BCL2,CCL3L3,CCL4,CCL5,CD86,CEBPB,CNN3,CRTAC1,EGR1,EGR3,EMB,ENPP2,ID3,IL10,IL6,IRF1,MCAM,MYC,POSTN,RGCC,S100A10,SCARB1,SMAD1,SOCS3,TCF4,TGFBI,TMSB10/TMSB4X,TNF,TSC22D1,UCP2	392 (21)
rosuvastatin		chemical drug		1.82	0.0268	CYBA,CYBB,HMOX1,IFNG,IL6,LDLR,NCF4,PHACTR1,TNF
ZBTB17		transcription regulator		1.82	0.0462	BCL2,CDKN1A,EGR1,LDLR,OSMR,PMAIP1,SOCS1,SPTBN1,ZFP36
PTEN		phosphatase		1.819	2.19e-05	ACSL1,ADAMTS9,AKR1C3,ALOX5AP,ANGPT2,ANXA1,ASPH,ATF3,BACE2,BCL2,BTG1,CALCRL,CCL3L3,CCL4,CCL5,CD44,CD86,CDH5,CDKN1A,CDKN1B,CEBPB,CFD,CITED2,CNN3,COL14A1,COL15A1,COL18A1,COL4A1,COL4A2,CTNNA1,CTSB,CTSZ,CXCL8,CXCR4,CXCR6,DAAM1,DUSP1,EFNB2,EPAS1,ETS2,FABP4,FLT1,FTH1,FZD6,GNG2,GPM6A,GPR146,GPX4,GRB10,HCLS1,IFNG,IGFBP2,IL10,IL1B,IL6,INMT,IRS2,KDR,KLF6,LDLR,LEPROT,LGALS3,MBP,MCAM,MCL1,MET,MRC1,MT-CYB,MT-N…	485 (18)
MUC1		other		1.818	0.00728	APP,CCND2,CD83,CD86,CDA,CDKN1B,CXCL8,CYRIB,EGLN3,HLA-DRA,IFITM1,IL10,IL6,MRC1,MYC,NRP1,PLAU,PNP,SERBP1,SNAI1,STING1,TNF,UPP1,WARS1	506 (22)
EGLN1		enzyme		1.816	0.00012	ANGPT2,AREG,CAV1,CCL20,CD86,CDKN1B,CXCR4,DLL1,EGLN3,EPAS1,HES1,ICAM1,IFNG,IL1B,IL6,MYC,TGFB1,TGFBR2,TNF,VCAM1,VEGFA	413 (18)
CD24		other		1.802	0.191	ATF3,CAV1,CDKN1A,CXCL8,EMP3,ICAM1,ISG20,JMJD1C,MCAM,MTUS1,PLAU,PLCB1,SPHK1,SYNE2,TFPI
MYF6		transcription regulator		1.796	4.65e-06	ACACB,CDKN1A,CTSB,CTSH,CX3CL1,DLL1,FGF2,GSN,IFNG,IL10,IL1RN,IL32,IL33,IL6,METRNL,OSM,SERPINE1,SPP1,TGFB1,TNF,TPO,VEGFA,VEGFC
ammonium chloride		chemical drug		1.795	0.00623	APP,ATP1A1,CD151,CTSB,IL1B,IL6,LDLR,MET,RCAN1	511 (17)
FGFR2		kinase		1.786	3.53e-05	BCL2,CCND2,CDKN1A,COL4A1,COL4A2,CTSH,DLL1,GASK1B,GJA1,GLIPR1,GRB10,HES1,ICAM1,ID2,IL10,IL1B,INHBB,ITGA5,LAMB1,MBP,MYC,NOSTRIN,PLAUR,SNAI1,SOX17,SOX7,SPP1,VCAM1,VEGFA,VEGFC	587 (22)
SB203580		chemical drug		1.784	4.68e-13	ADAMTS4,ADAMTS9,ALOX5AP,ANXA1,APOBEC3G,APOL1,AQP1,AREG,ARHGDIB,ATF3,BCL2,BST2,C3AR1,CCL20,CCL3,CCL4,CCL5,CCN2,CD200,CD28,CD69,CD83,CD86,CDKN1A,CDKN1B,CEBPB,CLDN5,CST7,CTSH,CX3CL1,CXCL8,DUSP1,EDNRB,EFNA1,EGR1,ELOVL7,EMP2,ETS2,F2RL3,FLT1,FYB1,GBP4,GJA1,GLIPR1,HMOX1,ICAM1,IFI27,IFNG,IL10,IL1B,IL1RN,IL6,IRF1,ISG20,ITGA4,KDR,LIFR,MCL1,MXD1,MYC,MYH11,NPR1,NR4A3,OLR1,PDE4B,PLAT,PLAU,PLAUR,POSTN,PRMT1,RB…	461 (15)
pitavastatin		chemical drug		1.783	0.299	CD36,MCF2L,SCARB1,SNAI1,TNF,TNFAIP3
IGF2BP3		translation regulator		1.783	0.00228	BCL2,CD44,CDKN1A,HES1,LYZ,MYC,PRF1,SNAI1,TIMP3	474 (19)
CLEC4G		other		1.78	1.62e-06	AREG,CCN2,CSF3,EBF1,EGR3,FZD4,IFNG,IL1B,IL6,NOTCH4,NRARP,PRF1,RUNX3,TGFB1,TNF,VEGFA,VEGFC
8-bromo-cAMP		chemical reagent		1.772	1.31e-06	ACTG1,ADCY4,APP,BCAR1,BIRC3,BMPR2,CAV1,CAV2,CCN2,CCND2,CDKN1A,CDKN1B,CEBPB,CFD,CREM,CTNNA1,CTSB,CTSD,DOCK1,DUSP1,DUSP4,EGR1,ENTPD1,EZR,FGF2,FLNB,FYN,FZD4,GJA1,GSN,ID1,ID2,ID3,IL1B,IL6,IL6ST,IL7R,INHBB,INSR,IQGAP2,ITGA4,ITGA6,KDR,LAMB2,LDLR,LEPR,LGMN,LIFR,MAOA,MYC,MYH9,NOTCH4,NPR1,NRP1,PDE4B,PIK3R1,PLAT,PLCB1,PMAIP1,PPM1D,PPP1CB,PXN,RAC2,RASSF5,RUNX1,SAT1,SCARB1,SERPINE1,SHC1,SMAD1,SOCS1,SPP1,SPRY…	613 (26)
OGT	-0.727	enzyme		1.765	0.000431	AEBP1,APP,CDKN1A,CDKN1B,CSF3,CXCL8,DNM3,ELK3,ELL2,ELOVL7,FKBP1A,IFNG,IGFBP2,IL1B,IL6,INSR,LBH,MET,MYC,RGS16,SERPINE1,SLC38A1,STC1,TGM2,TNF	507 (20)
FOXF1		transcription regulator		1.76	0.000236	CD34,CDKN1A,CDKN1B,FGF2,FLT1,IL6,ITGA5,KDR,MYH11,PECAM1,TEK,TNF,VCAM1
ATG7		enzyme		1.759	3.5e-05	ACACB,ACSL1,ARPC3,CCN2,CD44,CDH5,CTSB,CXCL8,IFNG,IL1B,IL6,MSR1,MYC,PDLIM1,PECAM1,RCAN1,S100A4,SCARB1,SOCS3,SPP1,TEK,TGFB1,TGFBR2,TIMP1,TJP1,TNF,TNFRSF1A	394 (16)
HOXA7		transcription regulator		1.756	0.0542	ADGRG1,CALCRL,CD34,CD93,ERG,IL7R,TSC22D1
isoflurane		chemical drug		1.746	0.0279	BCL2,HMOX1,ICAM1,IL10,IL6,SPHK1,TNF,VEGFA
wortmannin		chemical drug		1.735	4.14e-06	AKR1C3,ATF3,BCL2,CCL4,CCL5,CCN2,CCND2,CD14,CD36,CD44,CDKN1A,CDKN1B,CX3CL1,CXCL16,CXCL8,EGR1,ENTPD1,EZR,HMOX1,ICAM1,IFNG,IL10,IL1B,IL6,INSR,IRF1,IRS2,MAF,MAP1LC3B,MCL1,MSR1,MT2A,MYC,MYH11,NFE2L2,NR4A3,PLAU,POSTN,PXN,SAMSN1,SCARB1,SELE,SELP,SERPINE1,SNAI1,SOCS2,SOCS3,TNF,TNFSF10,TPM1,VCAM1,VEGFA	345 (14)
NFKBIE	-0.491	transcription regulator		1.732	0.0273	CSF3,CXCL8,ICAM1,SELE,TNF,VCAM1
EGR3	1.963	transcription regulator		1.732	0.00275	ACTN1,AHNAK,AHR,ATF3,CPD,DOK2,EMB,GSN,HEG1,ID3,IFNG,IL6ST,INHBB,KCTD12,LGALS1,LGMN,MYC,NDRG1,PLAUR,S100A4,SOCS1,SOCS3,TENT5C,TSC22D1,ZBTB20,ZEB2	469 (13)
medroxyprogesterone acetate		chemical drug		1.723	8.83e-06	ACTG1,ADAMTS1,ADCY4,ANGPT2,BCAR1,BCL2,BIRC3,BMPR2,CAV1,CAV2,CCL3,CCL4,CCL5,CCN1,CCN2,CCND2,CD44,CDKN1A,CDKN1B,CFD,CTNNA1,CTSB,CXCR4,CYSTM1,DOCK1,ENPP2,EZR,FAM107A,FGF2,FLNB,FYN,FZD4,GSN,ICAM1,ID1,ID2,ID3,IFNG,IL10,IL1B,IL6,IL6ST,IL7R,INSR,IQGAP2,ITGA4,ITGA6,ITGB2,LAMB2,LEPR,LGMN,LIFR,LTB,MAOA,MPZL2,MYC,MYH9,NOTCH4,NPR1,PIK3R1,PLAU,PLCB1,PMAIP1,PPM1D,PPP1CB,PXN,RAC2,RASSF5,RUNX1,SAT1,SERPINE1,SMAD…	592 (20)
JQ1		chemical reagent		1.721	0.0383	ATF3,BCL2,BIRC3,CD4,CDKN1A,CXCL8,CXCR4,ERG,HERPUD1,IFNG,IL10,IL6,KLRB1,MAP1LC3B,MCL1,MYC,NRP1,PMAIP1,PRDM1,RBPJ,RUNX3,SHC1,SOCS3,SPP1,TLR2,TNF,TNFAIP3,TNFSF10
theophylline		chemical drug		1.718	0.0159	CXCL8,IL6,LRP1,THBD
concanamycin A		chemical drug		1.715	0.00976	BST2,ICAM1,IFNG,MET,SELE,VCAM1	482 (19)
GPNMB	-1.183	enzyme		1.71	0.0283	IL6,ITGA5,MYC,NRP1,SNAI1,SPI1,TNF
A-Fos		chemical reagent		1.709	0.0122	CCL20,CCL4,CCN2,CYTOR,IFNG,MYC,TNF
FSHB		other		1.709	0.0273	CCN2,CCND2,FABP5,INHBB,PLAT,TJP1
STAT1/3/5 DIMER (complex)		complex		1.706	8.88e-05	EPAS1,IL6ST,IRF1,MT2A,PLAU,SOCS2,SOCS3,TIMP1,TIMP3
NCL		other		1.706	0.0139	ANGPT2,CDKN1A,IL6,KLF2,LAMB1,MDK,MYC,PDCD4,TNF
SUMO2		enzyme		1.706	0.0268	CAV1,CAV2,CCND2,CD59,CXCL16,IL6,PIK3R1,PNP,TSC22D3
fucoidin		chemical drug		1.706	0.0139	BCL2,CCL5,CDKN1A,CXCL8,IL1B,IL6,MCL1,TNF,TNFSF10
Brd4		kinase		1.698	0.000931	COL4A1,COL4A2,CXCR6,EDNRB,GPR183,IL6,ITGA6,KDR,KLF4,LCK,LGALS3,MYC,PECAM1,PLAT,PLAU,SELE,SLC25A25,TIMP1,TNFSF10	529 (22)
SH3KBP1	-1.021	other		1.698	0.0283	BCL2A1,CCND2,CD86,MYC,PRDM1,SERPINE1,SNAI1
NX-13		chemical drug		1.691	0.0122	CCL3L3,CXCL8,IFNG,IL10,IL1B,IL6,TNF
N-acetyl-L-cysteine		chemical drug		1.683	4.42e-07	AQP1,ATP1A1,BCL2,BCL2A1,BIRC3,CAV1,CCL20,CCL5,CCN1,CCN2,CCND2,CD36,CD86,CDKN1A,CDKN1B,CXCL8,CXCR4,CYBA,CYBB,DDIT4,DUSP1,EGR1,FGF2,GJA1,HLA-DRA,HMOX1,ICAM1,IFNG,IL10,IL1B,IL6,ITGA4,KDM6B,MCL1,MRC1,MSR1,MYC,MYH11,NFE2L2,NLRP3,PLAU,PLAUR,SELE,SELP,SERPINE1,SNAI1,SPP1,TGFB1,TGFBR2,THBD,TNF,TXNIP,VCAM1,VEGFA,VEGFC,XAF1	355 (13)
ASPSCR1-TFE3		fusion gene/product		1.682	0.0309	ADGRG1,CD59,CELF2,CTSD,EPAS1,EZR,GPNMB,GPRC5B,HLA-E,HMOX1,MET,MYOF,PXN,SCARB1,STOM,TACC1,TCN2,THEMIS2,TMEM70,UPP1
SOD2		enzyme		1.675	0.00312	ANKRD29,ATP1A1,BCL2,CDKN1A,GPR146,GSN,GZMK,HMOX1,ICOS,ID2,IL1B,IL6,INPP1,MYC,SERPINE1,TGFB1,TNF,UCP2	481 (18)
dapagliflozin		chemical drug		1.673	0.0273	CDKN1A,CXCL8,EPAS1,IL1B,STING1,TGFB1
EPO		cytokine		1.668	0.00906	ANGPT2,BCL2,BLVRB,BTG1,CCND2,CD36,CD52,CD86,CDKN1A,CDKN1B,CTSZ,CXCR4,EGR1,FABP5,FGF2,FPR1,HLA-DRB1,ID1,ID2,IL6,ITGA4,LAPTM5,LCP1,LDLR,MCL1,MRC1,MYC,NFIB,OSM,PDCD4,PIK3IP1,PTPRB,SAMSN1,SELE,SELP,SLC44A2,SOCS1,SOCS2,SOCS3,SPP1,TIE1,TJP1,TNF,TNFSF10,TSC22D3,TXNIP,UCP2,UGCG,VEGFA,VEGFC,VWF	455 (22)
ZNF281		transcription regulator		1.667	0.0135	CCL3L3,CCL4,CCN2,COL4A1,CXCR4,CXCR6,IL32,IL6,OSM,SERPINE1,SNAI1
GLUL	-0.68	enzyme		1.664	0.00976	CAV1,CXCR4,MRC1,MSR1,SLC7A5,TNF	263 (7)
FOXP3		transcription regulator		1.651	2.76e-08	ANXA1,ARHGAP31,BCL2,CAPG,CCL3L3,CCL5,CD69,CDKN1A,CXCR4,CXCR6,DUSP4,EGR1,ENTPD1,FGL2,GBP4,GZMA,GZMK,ICOS,ID2,IFNG,IGFBP4,IL10,IL10RA,IL2RB,IL6,IL7R,LGALS1,LGALS3,LRRC32,MAF,NPR1,NR4A3,NRN1,NRP1,P2RY10,PDCD4,PRDM1,PRF1,PTPN22,RGS1,RUNX1,SLCO4A1,SOCS2,SWAP70,TGFB1,TGM2,TNF,TNFAIP3,VEGFA,ZEB2	519 (19)
ALOX5	-0.698	enzyme		1.65	1.33e-06	ACKR3,ADGRG1,ADGRL4,AKAP12,APOBEC3G,APP,AREG,ATP11C,BCL2A1,BST2,CCL3L3,CD36,CDKN1A,CFI,CX3CL1,DDIT4,DOCK4,EGLN3,EVI2A,HSP90AA1,IFI44L,IFNG,IL1B,LAMA4,LIMS2,LSP1,MSR1,MYC,NOSTRIN,PDE4B,PDLIM1,PDLIM5,RGS16,S100A4,SCARB1,SOCS1,SPP1,SRGN,TGFB1,THSD7A,TNF,TRBC2,TSHZ2	506 (18)
FOXP1		transcription regulator		1.65	0.000396	CDKN1A,CDKN1B,CSF1R,IFNG,IL1B,IL6,IRF1,MEF2C,NFIA,PRDM1,TNF	516 (20)
F2R	0.389	G-protein coupled receptor		1.649	1.18e-07	ANGPT2,CCN1,CCN2,CD44,CXCL8,DUSP1,ECE1,EGR1,EGR3,FLT1,GJA1,GNA13,HMOX1,ICAM1,IL1B,IL6,ITGA6,KDR,LAMB1,MCAM,PLAT,PLAU,PLAUR,S100A4,SELE,SELP,TEK,TFPI,TGM2,TJP1,TNFAIP3,VCAM1,VEGFA,VEGFC,VWF	475 (19)
SRF		transcription regulator		1.644	8.71e-05	A2M,ACTG1,ACTN1,AKAP12,APOLD1,ATF3,BCL2,CALD1,CCL5,CCN2,CDKN1A,CLDN5,CXCR4,CYBB,DSTN,EGR1,EGR3,EZR,FABP5,FERMT2,FHL1,FLT1,GLIPR1,GPM6A,GSN,HIF3A,HMOX1,HSPG2,IL6,ITGA6,KDR,LBH,LDLR,LEPR,LIMA1,LMCD1,LRP1,MCF2L,MCL1,MGST2,MYH11,MYH9,MYL9,NCOA7,NR4A2,PDE2A,PLEKHO1,PTMS,SELP,TMOD3,TUBB6	301 (10)
PLX5622		chemical drug		1.644	1.65e-07	AIF1,ARHGAP45,BCAS2,C1QB,C1QC,C3AR1,CCL20,CCL3L3,CCL4,CCL5,CD14,CD200,CD34,CDKN1A,CELF2,CLEC7A,CSF3,CTSD,CTSS,CX3CL1,CXCL16,CYBB,FCER1G,FCGR2A,FYB1,GJA1,HLA-DRA,HSPG2,IL10RA,IL1B,IL1R1,IL1RN,IL2RB,IL2RG,IL33,IL6,IL6ST,ITGB2,LAMB2,LAPTM5,LTB,MPEG1,OSM,RAB3C,SPP1,SULF1,TGFB1,TGFBR2,TJP1,TLR2,TNF,TNFSF10,TYROBP,VEGFA	274 (6)
IRS1		enzyme		1.643	9.65e-06	CCN2,CEBPB,COL4A1,COL4A2,COX7A1,EFNB2,EGR1,FABP4,FHL1,GJA1,HMOX1,ID2,IGFBP4,IL6,INSR,IRS2,KLF4,LAMA4,LDLR,MEF2C,MYC,NRP1,PDLIM5,PIK3R1,PLPP3,SNAI1,SPARCL1,SPP1,TGFBI,TNXB,UCP2,VEGFA	533 (23)
NKX2-3		transcription regulator		1.641	1.87e-05	ANGPT2,APOBEC3G,ARHGDIB,BMPR2,BTG1,C2CD4B,CAVIN2,CD34,CD36,CDKN1A,CLEC1A,CX3CL1,CXCL16,CXCL8,EMCN,EXOC6,F2RL3,FGF2,GALNT15,GASK1B,GIMAP7,IL7R,KLF2,KLF4,LAP3,LGMN,LINC01235,MCTP1,MMRN1,MYH11,PLCB1,PLSCR1,PMAIP1,POSTN,RPS29,SRPX,TAP1,TCIM,TIPARP,TNFRSF10D,UACA,VCAM1,XAF1,YPEL2
Org 48762-0		chemical drug		1.633	0.002	CCL3L3,CCL4,CCL5,IL1B,IL6,TNF	420 (11)
naringenin		chemical - endogenous non-mammalian		1.633	0.0462	CCL4,CCL5,CXCL8,GJA1,HMOX1,IFNG,LDLR,TGFB1,TLR2
iodine		chemical - endogenous mammalian		1.631	0.0122	BCL2,FABP4,ICAM1,IL10,IL1B,IL6,VEGFA
F3		transmembrane receptor		1.63	1.97e-07	AREG,BST2,C1QA,C1QB,C1QC,CCL20,CCL3L3,CCL4,CCL5,CCN1,CCN2,CLEC3B,CXCL8,DOCK4,DUSP2,EGR1,FERMT2,GJA1,ICAM1,IFI44L,IFITM2,IFITM3,IFNG,IL10,IL1B,IL33,IL6,IRF9,LAMB1,LAP3,LCP1,LGALS1,LYZ,MDK,PLPP3,PLSCR1,SELE,SERPINE1,SPRY1,TGFBR2,TGM2,TNF,VCAM1,VEGFA,XAF1	343 (15)
tacrolimus		chemical drug		1.628	1.12e-05	ABLIM1,APP,AREG,BASP1,BCL2,CAPG,CCL4,CCL5,CD200,CD36,CD48,CD8B,CXCL8,CXCR4,CYBB,DOCK9,DUSP4,EGR1,ELL2,FABP4,FKBP1A,GPRC5B,GZMA,ICOS,ID1,ID3,IFNG,IGFBP4,IL10,IL1B,IL2RB,IL33,LBH,LRRC32,MAF,MARCKSL1,MYC,MYH11,NRP1,PDCD4,PIK3R1,PLIN2,PRF1,RCN1,SPP1,TGFBR3,TJP1,TNF,TNFRSF1B,TNFSF10,VEGFC	551 (19)
OSM	-2.157	cytokine		1.627	6.85e-08	A2M,ACKR1,ADAMTS1,ADAMTS4,ADGRG6,AHR,AKR1C1/AKR1C2,AKR1C3,ANGPT2,ANXA1,ANXA2,ARL4C,ATF3,BCL2,CCL20,CCL5,CCND2,CDA,CDKN1A,CDKN1B,CSF3,CTSH,CXCL8,EGR1,EMP3,ETS2,F8,FGF2,FOXC1,GPNMB,HIPK3,HMOX1,ICAM1,ID1,ID2,IFNG,IL10,IL1B,IL32,IL33,IL6,IL6ST,IRF1,IRF9,ISG20,JMJD1C,KLF10,LDLR,LEPR,LIFR,LITAF,LRG1,MAOA,MGLL,MPZL2,MRC1,MT1X,MT2A,MYC,NEDD4,NUAK1,OSM,OSMR,P2RY10,PDCD4,PDLIM5,PFKFB3,PKIG,PLAU,PLCB4,POLR2…	494 (16)
BCL6		transcription regulator		1.626	0.000322	A2M,BCL2,BCL2A1,CCL3,CCL3L3,CCL4,CCND2,CD151,CD2,CD44,CD69,CDKN1A,CDKN1B,CPD,EGR3,ENTPD1,FGF2,FTH1,GPX4,IFNG,IL10,IL1B,IL2RB,IL6,IL7R,IRF1,IRF9,KLF6,LBH,LDLR,LITAF,MAF,MGP,MIR155HG,MRC1,MYC,PDCD4,PRDM1,PRSS23,SERPINE1,SOCS2,SOCS3,TGFB1,TIMP1,TNF	482 (16)
IL10RA	-1.674	transmembrane receptor		1.622	0.0219	ACSL1,ADGRL2,BCL2,CCL5,CCN1,CD34,CD36,CD69,COL14A1,CST7,DDIT4,EDNRB,EMP2,F13A1,FABP5,FHL1,FOLR2,GPR171,IFI16,IFNG,IL1B,IL1RN,IL2RG,IL6,IRF1,LRG1,MECOM,OLR1,PDE2A,POSTN,S1PR1,SCARF1,SERPINB9,SOCS3,TAP1,TGFB1,TGM2,TLR2,TNF,UPP1
S-adenosylmethionine		chemical - endogenous mammalian		1.612	0.0135	CCN1,HMOX1,IL10,MAF,PLAU,PRMT1,TGFB1,TNF
mifepristone		chemical drug		1.6	6.21e-07	ADAM15,ANXA1,AQP1,AREG,ATF3,BCL2,C1QB,CAV1,CCN2,CD14,CDKN1A,CDKN1B,CEBPB,CLEC3B,COL15A1,COL18A1,CTNNA1,CTSD,CYBA,CYBB,DDIT4,DLC1,DUSP1,EDNRB,EFNB2,EGR1,FBLN2,FGF2,FTH1,GJA1,HDAC7,ICAM1,IL10,IL1B,IL6,INHBB,IRS2,ITGA4,ITGB4,JAM2,KLF4,KLF9,LAMA5,LDLR,LRP1,MYC,NDRG1,NFE2L2,PFKFB3,PLAT,POSTN,RAMP3,RGS2,RHOC,SCARB1,SERPINE1,SNAI1,SOX17,SPP1,TCF4,TFPI,TGFB1,TIMP1,TIMP3,TNF	484 (22)
INHBA		growth factor		1.589	1.79e-05	ACTN1,AKR1C3,BCL2,CCN2,CCND2,CD28,CDKN1A,CPNE8,CXCL8,CXCR4,ECSCR,EFNB2,EGLN3,ETS2,F13A1,FOLR2,IFNG,IL10,IL6,INHBB,IRF1,KLF4,MAF,MAFB,MCL1,MGP,NR4A2,PRDM1,RGS16,SERPINE1,SOCS1,SOX17,TIMP1,VEGFA	468 (18)
EIF4EBP2		translation regulator		1.588	0.0283	CCL5,CEBPB,EGR1,IL10,IL1RN,IL6,TNF
DICER1	0.652	enzyme		1.588	3.33e-06	ANGPT2,APOBEC3G,CCN1,CCND2,CD44,CD86,CDKN1A,CDKN1B,CELF2,COL18A1,CXCL8,CXCR4,EGR1,EGR3,ENG,ENTPD1,FCGR2A,GNG2,HES1,ICAM1,ID3,IFNG,IL10,IL1B,IL7R,ITGA4,ITGA5,ITGA6,KDR,LCP1,LRP5,MAF,MCAM,MT2A,MYC,PDCD4,PLAU,PRF1,PROS1,RASGRP1,RBM38,RGCC,RGS5,RUNX1,S1PR1,SERPINE1,SOCS3,SPI1,TEK,TGFB1,TGFBR2,TM4SF1,TNF,TPO,ZEB2	523 (21)
NR1I3		ligand-dependent nuclear receptor		1.585	0.0317	AHR,CDKN1A,EPHX1,FAM107B,ICAM1,IL1R1,LRG1,MYC,NEDD9,SAT1,SLC29A1,TNFRSF1A,TUBA4A
ARID1A		transcription regulator		1.583	6.75e-07	ACSL1,ACTN1,ANXA1,ARRB2,BCL2,CAV2,CAVIN2,CCL3L3,CCL4,CD28,CD44,CD83,CDH5,CDKN1A,CHST11,COL4A1,CXCL8,CYBA,EGR1,ENG,ESAM,EZR,F13A1,FBLN2,FERMT2,FHL1,FLI1,FLNB,FZD4,GSN,HES1,HNMT,ICAM1,ID2,IFI16,IL10,IL1B,INHBB,IRF1,IRS2,ITGA5,ITGA6,ITGB4,KLF4,LITAF,LRP5,LRRC32,MAPK3,MEF2C,MGP,MYH11,NFIB,NNMT,OLR1,PALM2AKAP2,PDLIM5,PIK3IP1,PLAT,PLAU,PLCB4,PODXL,PRXL2A,PTPRK,PXN,RAMP2,S100A4,SELE,SERTAD1,SNAI1,SOCS1,…	506 (20)
VCAN		other		1.582	0.000293	ADAMTS9,AEBP1,CCL20,CCL3L3,CCL4,CD247,CD34,CD59,CDKN1A,CEBPB,CXCL8,CYBA,ELN,ENPP2,FABP5,HYAL2,ICAM1,IFI44L,IFITM1,IFNG,IGFBP4,IL10,IL1B,IL1RN,IL6,INHBB,ITGA5,LAMB1,LGALS3,MEF2C,METRNL,PLAU,RBPJ,RGS2,TGFB1,THBD,TIMP1,TNF,VCAM1,VEGFA,XAF1,YBX3	382 (17)
SMAD2		transcription regulator		1.577	0.000819	CCL20,CCN2,CDH5,CDKN1A,CEBPB,FLT1,HES1,HMOX1,IFNG,IL6,MET,S1PR1,SELE,SERPINE1,SNAI1,SPHK1,TGFBR2,TIMP3,TPM1,TPM2,TPM3,VEGFA,VEGFC	522 (16)
ADIPOQ		other		1.566	7.22e-07	ACACB,ACSL1,BCL2,CCL20,CCL5,CCN2,CD163,CD36,CDKN1A,CDKN1B,CEBPB,CXCL8,CYBA,CYBB,DUSP1,EGR1,FABP4,FZD4,FZD6,HMOX1,ICAM1,IFNG,IGFBP4,IL10,IL1B,IL6,LDLR,LEPR,MSR1,NCF4,PDCD4,SHC1,SOCS3,SPI1,TGFB1,TIMP1,TNF,TNFAIP3,UCP2,VCAM1,VEGFC	402 (19)
RETN		other		1.562	1.47e-05	CCN2,CX3CL1,FABP4,FABP5,HMOX1,ICAM1,IL1B,IL6,INSR,LDLR,MYC,PLAT,SELE,SELP,SERPINE1,SOCS3,SPP1,TNF,VCAM1	481 (19)
aldesleukin		biologic drug		1.558	0.00226	AREG,BCL2,CD86,CRTAM,CXCR4,DDIT4,DUSP2,FCGR2A,FCGR3A/FCGR3B,GIMAP7,HLA-DRA,HLA-DRB1,IFITM1,IRF1,IRF9,MYC,OTUD1,RGS1,TAGAP,TAP1,TNFAIP3,TNFSF10,ZBTB16
MSTN		growth factor		1.556	0.0277	ADAMTS4,AKR1C3,CCN2,CDKN1A,DSE,IL32,IL6,INHBB,KLF10,MAP1LC3B,MEF2C,PCDH19,PLCXD3,SERPINE1,SERPINH1,SLC7A5,SMAD1,SPP1,TGFB1,TNXB,VEGFA
tripterine		chemical - endogenous non-mammalian		1.551	0.0066	BAG3,BIRC3,CCL20,CXCL8,DNAJB1,ICAM1,IL1B,IL1R1,IL32,IL6,OLR1,TNF,TNFAIP3,VCAM1	439 (16)
ACVR2A		kinase		1.551	0.00565	ICAM1,ID1,ID2,SELE,VCAM1	341 (8)
IL1R2		transmembrane receptor		1.541	0.0122	CCL20,CXCL8,GJA1,ICAM1,IL1B,IL6,TNF
PTAFR		G-protein coupled receptor		1.541	0.0139	CCL3L3,CXCL8,IL1B,IL6,MCAM,MYC,NLRP3,SNAI1,TNF
NLRP12		other		1.538	0.0462	CXCL8,CXCR4,HLA-E,ICAM1,IFNG,IL1B,IL1RN,IL6,TNF
alpha-ketoglutaramate		chemical - endogenous mammalian		1.532	0.0186	ATF3,BCL2,CYBB,GPX4,IL1B,IL6,LGMN,NLRP3,OSM,RGS1,SOD3,TAGLN2,TGFBI,TXNIP
ZC3H12A	-0.789	enzyme		1.525	3.95e-05	APBB1IP,ARHGAP31,BCL2,CEBPB,CMIP,CTSS,DUSP1,ENG,FABP4,FAM107B,FLNB,FTH1,GBP4,GPR183,ICAM1,ICOS,IFNG,IKZF1,IL10RA,IL1B,IL2RG,IL33,IL6,MAF,MAPK3,P2RY10,PDE7A,PECAM1,PLEK,RAC2,REL,RGS2,SAMSN1,SH3BP5,TAGAP,TGFB1,TNF,TNFAIP8,TNFRSF1B,ZFP36	430 (16)
15-deoxy-delta-12,14 -PGJ 2		chemical - endogenous mammalian		1.524	2.75e-08	ADAMTS4,BCL2,BIRC3,CAV2,CCL3,CCL5,CCN2,CCND2,CD200,CD36,CDH5,CDKN1A,CTSB,CTSD,CXCL8,CYBB,DNAJB1,EGR1,FABP4,FLT1,FTH1,GSN,HLA-DRA,HMOX1,ICAM1,IFITM2,IFNG,IL10,IL1B,IL6,IRF1,KDR,KLF4,LAMB1,MAP1LC3B,MCL1,MSR1,MXD1,MYC,MYH11,NFE2L2,PECAM1,PLAU,REL,SCARB1,SELE,SERPINE1,SOCS1,SOCS3,SOX17,SPP1,TNF,VCAM1,VEGFA	345 (14)
PRO-INFLAMMATORY CYTOKINE (family)		group		1.522	0.00684	FGF2,HMOX1,ICAM1,IL6,LGALS1,NFE2L2,OLR1,SELE,SELP,SOCS3,TIMP1,TLR2,VCAM1	453 (19)
VTN		other		1.521	0.000677	BCL2,CDKN1A,EFNB2,IL1B,IRF9,ITGA4,ITGA5,PLAU,PLAUR,PXN,S100A10,SERPINE1,TNF	499 (21)
BMPR1A		kinase		1.508	0.0239	CDKN1A,ID1,ID3,SERPINE1,TNF
TET3		enzyme		1.508	0.000466	ACSL1,ADAMTS9,ATF3,BMPR2,CCL5,CCN2,CCND2,CD86,EPAS1,FZD6,ID1,KLF9,LGALS3,MRC1,MSR1,TEAD1,TGFB1,TGM2	241 (7)
HOXA9		transcription regulator		1.5	0.00639	ADGRG1,BCL2,CALCRL,CCL3,CD34,CD36,CD93,CDC37,CELF2,CREM,CYBB,EPS8,ERG,ETS2,GPR183,ID2,IL7R,LYZ,MAFB,MYC,NFIA,PTPRC,RAB31,RDX,SELE,SERPINB9,SPNS2,SPP1,TACC1,TSC22D1,TSC22D3,YES1
LIPE		enzyme		1.498	0.0034	ACSL1,AQP1,ATF3,BCL2,CD36,CEBPB,CITED2,EGR1,FABP4,GJA1,GRB10,ID2,IL1B,IL6,INMT,ITGA6,MEF2C,MEOX2,MRC1,MSR1,PDK4,PLIN2,POSTN,RGS5,SCARB1,SOX18,TGFB1,TNF	429 (20)
CARM1		enzyme		1.495	0.000956	CDKN1A,CSF3,DDIT4,EGR3,FTH1,FTL,HSP90AA1,ICAM1,IGFBP4,MYC	573 (24)
FLI1	0.758	transcription regulator		1.493	0.0018	ADGRG1,CCL5,CCN2,CSF1R,CSF3,DDX21,EGR1,ERG,FLI1,ID2,MYC,SRGN,TEK,TGFBR2,VEGFA	539 (19)
FOXC1	2.104	transcription regulator		1.493	6.71e-05	BST2,CXCR4,DLL1,EFNB2,EGR1,GBP4,GPNMB,HLX,ICAM1,IFI27,IFITM1,IFITM3,IRF1,ISG20,KLF2,KLF6,MAFB,MID1,MYC,RUNX1,SERPINE1,SOCS3,SPP1,TSC22D1,XAF1	535 (23)
IL1RN	-2.184	cytokine		1.488	4.68e-06	ATF3,CCL20,CD44,CDKN1A,CTSS,CXCL8,GJA1,ICAM1,IFI27,IFI44L,IFNG,IGFBP4,IL10,IL1B,IL32,IL6,IRF1,IRF9,ISG20,KLF6,LIFR,PMAIP1,SELE,SERPINE1,SPP1,THEMIS2,TIMP1,TNF,TNFSF10,VEGFA,VEGFC	436 (16)
STIM1		ion channel		1.481	0.00176	CDKN1A,CDKN1B,FLT1,HMOX1,IL10,IL6,ITGA5,ITGA6,KDR,KLF10,KLF2,KLF4,KLF7,MYC,TGFB1,TNF,TPO,VEGFA	495 (20)
FGF10		growth factor		1.48	0.00342	AHNAK,ANXA1,ANXA2,CEBPB,CTSB,CTSH,LDLR,S100A13,SNAI1,TGFB1,TIMP3,TMOD3	407 (11)
JAK1	-0.527	kinase		1.479	3.71e-06	CCL3L3,CD14,CDKN1A,CDKN1B,CSF3,ENPP2,ICAM1,ID1,IL10,IL1B,IL6,IL6ST,IRF1,IRF9,LRG1,OSMR,RUNX1,SNAI1,SOCS3,TAP1,TGFB1,TNF	484 (18)
miR-374b-5p (and other miRNAs w/seed UAUAAUA)		mature microRNA		1.476	0.00155	IL6,KLF6,OSM,PDE4B,PTGER4,TNF,VEGFA,ZFP36	456 (11)
BMP4		growth factor		1.475	5.31e-08	ADGRG1,APLNR,BCL2,CCN1,CDH5,CDKN1A,CEBPB,CSF3,DLL1,EFNA1,EGR1,ELK3,ENG,FZD4,GJA1,HES1,ID1,ID2,ID3,IFNG,IL6,INHBB,ITGA4,KDR,KLF10,KLF4,KLF9,LCP1,MXD1,MYC,NES,PFKFB3,POSTN,PRDM1,RAPGEF3,RUNX3,S1PR1,SCARB1,SERPINE1,SMAD1,SNAI1,SOX17,SPI1,SPNS2,SULF1,TGFB1,TGM2,VEGFA	467 (18)
MKNK1		kinase		1.474	0.0201	ANXA2,BAG3,CCN1,CD34,CDH5,DNM3,EGR1,FLNB,ID2,IFI16,KCTD12,LAMB2,LAMC1,MGP,MYC,NR4A3,PDK4,PDLIM5,PLTP,RGS5,SERPINH1,SPARCL1,TNF,TXNIP
2-amino-5-phosphonovaleric acid		chemical - other		1.474	0.00419	ADAMTS1,ARID5A,CAVIN2,CX3CL1,DUSP1,EGR1,EGR3,KDR,LBH,NR4A2,NR4A3,NRN1,OLFM1,PHLDA1,PLEKHO1,RASGEF1B,RGS2,RUNX1T1,TNFAIP3,TSPAN18,YPEL5
SREBF1		transcription regulator		1.47	0.0122	ACACB,ACSL1,ADGRG1,BCL2,C5AR1,CD14,CD36,CDKN1A,CEBPB,CFD,CFI,CYB5A,ELOVL7,FABP4,FABP5,GPNMB,HMOX1,IL10,IL1B,IL6,IRS2,LDLR,LGALS3,MDK,MEF2C,MT-CYB,MT-ND1,PIK3R3,PLTP,RNASET2,RPS27,S100A13,SCARB1,SERPINE1,TGFB1,TNF,TNFRSF1B,UCP2,VEGFA
MAP2K6		kinase		1.47	0.0106	BCL2,CD83,CD86,CDKN1A,CXCL8,IFNG,IL6,IRF9,IRS2,LDLR,MYH11,NPR1,PLAU,SNAI1,TNFSF10
MYB		transcription regulator		1.468	0.00192	ACAP1,ATF3,BCL2,BIRC3,CD14,CD34,CD4,CNN3,COL4A1,CSF3,CXCL16,CXCR4,ESAM,GIMAP7,ICAM1,IL6,IL7R,KDR,KLF4,MYC,NEDD9,PDE2A,PPP3CA,PTPN22,REL,RGCC,SNAI1,SOCS2,SPHK1,SPP1	429 (17)
emodin		chemical drug		1.464	0.000928	BCL2,CD86,CDKN1A,CLDN5,CSF1R,CXCL8,CXCR4,ICAM1,IFNG,IL10,IL1B,IL6,MRC1,SELE,SOCS1,TNF,VCAM1	372 (18)
SFLLRN (PAR1-activator)		chemical reagent		1.464	0.0236	DOK2,DSTN,F13A1,FLT1,IL6,MYL9,PDLIM1,PLEK,RGS10,SELP,TAGLN2
ACKR2		G-protein coupled receptor		1.463	0.0135	CCL3L3,CCL5,IFI16,IFNG,IL10,IL1B,ISG20,TNF
FKBP5	-0.427	enzyme		1.463	0.0135	CD36,CDKN1A,CDKN1B,FABP4,ICAM1,MYC,PDK4,UCP2
H-[1,2,4]oxadiazolo[4,3-alpha]quinoxalin-1-one		chemical reagent		1.463	0.0268	CD83,CD86,CD8A,CDKN1A,HMOX1,ICAM1,IL1B,PLAUR,SOD3
W7		chemical reagent		1.463	0.00155	BIRC3,CD14,CD83,CD86,CXCL8,DUSP4,IL10,IL6	344 (16)
estradiol-17beta-benzoate		chemical reagent		1.462	0.0417	ALOX5AP,CCDC85B,CHST11,ENPP2,ETS2,EZR,GALNT18,IGFBP2,INMT,ISLR,LAMB1,MGP,MYC,NR4A2,STC1,SULF1,TC2N,TGFB1,TIPARP,TNXB
PIM3		kinase		1.455	0.00976	CD44,IFNG,IL1B,MYC,PECAM1,TNF	467 (19)
SIRT1		transcription regulator		1.455	0.0203	ACAP1,BCL2,BIRC3,CAV1,CCL5,CCND2,CD36,CD83,CDKN1A,CDKN1B,CEBPB,CMIP,CORO1A,EPAS1,FABP4,HMOX1,ICAM1,ID1,IFITM3,IFNG,IL10,IL1B,IL2RG,IL6,KLF2,LAMA4,LAMB1,LAPTM5,LCK,LDLR,LGALS3,MAF,MAOA,MAP1LC3B,MCL1,MEF2C,MYC,NFE2L2,NKG7,PDK4,RGS16,SERPINE1,SLC29A1,SOCS3,SOD3,TAP1,TFPI,TGM2,THBD,TIMP3,TNF,UCP2,VCAM1
ASCL1		transcription regulator		1.452	0.0139	CDKN1A,DLL1,ID1,ID3,IKZF1,NES,SEMA6B,TEAD1,WWTR1
CIAP (family)		group		1.45	0.00282	BCL2,CCL3L3,CCL4,CCL5,CSF3,IL10,IL1B,IL6,MYC,TNF	423 (10)
2-pentadecyl-2-oxazoline		chemical reagent		1.446	0.0239	CLDN5,IL10,IL1B,TJP1,TNF
fish oils		chemical drug		1.432	0.0273	ACSL1,CCL3L3,CEBPB,IL10,IL1B,PIK3R1
COL1A1		other		1.432	0.0273	CDKN1A,CXCR4,ICAM1,SELE,SNAI1,VCAM1
phosphoenolpyruvate		chemical - endogenous mammalian		1.428	0.0268	CCL3L3,CCL4,CCL5,CXCL16,IL1B,IL33,IL6,TNF,TNFAIP3
CEBPB	-3.337	transcription regulator		1.427	3.09e-06	AEBP1,AKR1C3,ALOX5AP,ANTXR1,APLNR,APP,BASP1,BCL2,BCL2A1,C1QA,C1QC,C3AR1,CCL20,CCL3,CCL3L3,CCL4,CCL5,CCND2,CD14,CD163,CD86,CDKN1A,CDKN1B,CEBPB,CFD,CSF1R,CSF3,CXCL16,CXCL8,CXCR4,CYB5A,EBF1,EFNB2,EMCN,F8,FABP4,FCER1G,FCGR1A,FCGR3A/FCGR3B,FHL1,FTL,HSP90AA1,ICAM1,ID1,IFITM3,IFNG,IGFBP4,IL10,IL1B,IL1RN,IL3RA,IL6,INMT,INSR,IRF9,IRS2,KLF10,LAMC1,LCP2,LDLR,LEPR,LGMN,MAP1LC3B,MBP,MGP,MRC1,MSR1,MYC,NASP,NFE…	508 (20)
ciglitazone		chemical drug		1.425	3.54e-05	BCL2,CAV1,CAV2,CCL5,CD34,CD36,CDKN1A,CDKN1B,CXCL8,CYBB,FLT1,GSN,HLA-DRA,ICAM1,IFITM2,IFNG,IGFBP2,IL10,IL6,LAMB1,MXD1,OLR1,PTGER4,SELE,SERPINE1,TNF,TNFSF10,VCAM1	393 (18)
nicotine		chemical drug		1.423	0.000503	AHR,BCL2,CCL3,CCL4,CCN2,CCND2,CD44,CD86,CDKN1A,CDKN1B,CEBPB,CXCL8,EGR1,FGF2,GJA1,HMOX1,ICAM1,ID1,IL10,IL1B,IL6,KDR,LDLR,LGALS3,LITAF,MRC1,PLAT,PLAUR,POSTN,SELE,SERPINE1,SPP1,TNF,TNFSF9,VEGFC,ZFP36	335 (14)
entinostat		chemical drug		1.421	0.0192	BCL2,CD44,CD83,CDKN1A,CDKN1B,DUSP1,GSN,HDAC7,LYVE1,MCL1,MYC,NFE2L2,PMAIP1,RNASE1,SERPINE1,TGFBR2,TNFSF10,VEGFA
cerulenin		chemical drug		1.42	0.000251	CCL5,CDKN1A,CDKN1B,IL10,IL1B,TNF,UCP2,VEGFA	594 (21)
IFN TYPE 1 (family)		group		1.419	0.0135	BCL2,BST2,CCL5,CD69,CX3CL1,CXCL8,IFI16,IFNG,IL6,IRF1,TNFSF10
KLF11		transcription regulator		1.414	0.000779	ADAMTS1,BCL2,CAV1,CCL3L3,CCN2,CEBPB,CXCR4,ENG,IFNG,IL10,IL1B,MYC,PDK4,PLAT,PLAU,SERPINE1,SERPINH1,SNAI1,TGFB1,TGFBR2,TIMP1,TIMP3,TNF,VEGFA	353 (12)
diphtheria toxin		chemical - endogenous non-mammalian		1.414	0.000218	ALOX5AP,C1QA,CD163,COL4A1,CRIP1,CTSD,CTSW,GPR183,IKZF1,IL1B,INSR,LAMB1,LGALS1,LRRC32,LSP1,LTB,NLRP3,PFKFB3,PIK3R1,PLAU,RASSF5,S100A10,SOCS3,TGFBR3,TGM2,TLR2,TNF,TNFAIP3
NTRK2		kinase		1.411	0.00596	APP,CCND2,CDKN1A,CEBPB,EGR1,FGF2,IL1B,IL6,MYC,PIK3R1,SERPINE1,SERTAD1,SPP1,TNF,TNFSF10,VEGFA	439 (18)
1-palmitoyl-2-oleoylglycero-3-phosphoglycerol		chemical reagent		1.406	0.00565	CXCL8,IFNG,IL1B,IL6,TNF	367 (19)
IGFBP2	-1.716	other		1.4	0.00353	ARRB2,CDH5,CHD9,COL14A1,EMP2,IGFBP2,IGFBP4,ITGA5,ITGA6,MYC,NEDD9,POSTN,PTPRB	456 (11)
MESP1		transcription regulator		1.4	0.00565	FOXC1,MEF2C,MEIS2,SNAI1,ZEB2
Tcf7		transcription regulator		1.391	9.87e-08	ANXA1,ARHGDIB,BCL11B,BCL2,BMPR2,CCL3L3,CCL4,CCL5,CD200,CD3E,CD4,CD69,CD83,CDKN1A,CHCHD10,EGR3,ELK3,ENPP2,EPHX1,FYN,GZMA,HES1,ID2,ID3,IFITM3,IFNG,IL1R1,IL2RB,IL7R,JAM2,KLF6,LAIR1,LAMC1,LDLR,LYZ,MAF,MCAM,METRNL,MGLL,MXD1,NCOA7,NHSL2,NR2F2,NRN1,PECAM1,PHLDA1,PLCB4,PLTP,PRDM1,PRF1,RASGEF1B,REL,S100A4,SH3BGRL2,SOCS2,SOCS3,SPRY1,STX11,TCF4,TGFB1,TNF,TSC22D1,VEGFB,YPEL2	569 (19)
diphenyleneiodonium		chemical reagent		1.39	0.00453	ALOX5AP,ATF3,CCL5,CXCL8,DUSP2,EGR1,EPAS1,HMOX1,IFNG,IL1B,IL6,NFE2L2,NLRP3,SELE,SERPINE1,TGFB1,TIMP1,TNF,UCP2,VEGFA	435 (18)
FANCA		other		1.387	0.002	CDKN1A,EGR1,HES1,IL1B,TNF,UCP2	459 (21)
SJN 2511		chemical drug		1.387	0.00565	CDKN1A,CLDN5,LRRC32,SOX17,TJP1	172 (7)
HNRNPK		other		1.386	0.0202	CAVIN2,CCN2,CDKN1A,CXCR6,IL2RG,ITGA6,KDM6B,LDLR,MYC,NFE2L2,TCN2,UCP2,ZBTB20
8-pCPT-2-O-Me-cAMP		chemical reagent		1.38	0.00392	CCL3L3,CCL4,GJA1,ID1,IL1B,IL6,TNF	447 (20)
geranylgeranyl pyrophosphate		chemical - endogenous mammalian		1.373	0.0032	APP,CDKN1B,ICAM1,IL1B,IL6,KLF2,SCARB1,TNF,TSC22D3,VCAM1,VEGFA	406 (19)
sunitinib		chemical drug		1.367	0.000888	ANGPT2,CCN2,CCND2,CD44,CD69,CDKN1A,COL4A2,CTNNA1,CXCR4,ECE1,ICAM1,IFNG,ITGA4,ITGA6,ITGB2,KDR,LAMB1,LAMC1,MET,RUNX1,TGFBI	483 (19)
IKZF2		transcription regulator		1.364	0.000135	CD2,CD28,CD53,CD69,GZMA,HLA-E,ICAM1,ICOS,IFNG,IL10,IL10RA,IL1R1,IRF1,KLF7,RUNX3
TD139		chemical drug		1.36	0.0032	C1QA,C1QB,C1QC,C3AR1,CD84,ICAM1,IL1B,IL6,LGALS1,LGALS3,TNF
triflusal		chemical drug		1.353	0.0135	APP,CCL3,CCL4,CSF3,CXCL8,IFNG,TGFB1,TNF
anandamide		chemical - endogenous mammalian		1.352	0.0279	FGF2,FKBP1A,IFNG,IL10,IL1B,IL6,PLIN2,TNF
IGG1 (complex)		complex		1.348	0.00532	BCL2,CD14,CD86,CXCL8,ITGA4,ITGA5,MCL1,TNF	369 (18)
SERPINE2		other		1.343	3.43e-05	CCL20,CCL4,CCL5,CD34,IFNG,IL10,IL1B,IL6,ITGB2,LTB,SELE,TNF	392 (17)
MCB-613		chemical reagent		1.342	0.00565	CCL4,IL1B,IL6,SPP1,TNF
5-stearic acid hydroxy stearic acid		chemical - endogenous mammalian		1.342	0.00565	CCL3L3,CCL5,IL1B,IL6,TNF	401 (8)
10-(9Z-hexadecenoyloxy)-octadecanoic acid		chemical - endogenous mammalian		1.342	0.00565	CCL3L3,CCL5,IL1B,IL6,TNF	434 (12)
MAPK8IP1		other		1.342	0.0239	APP,IFNG,IL6,PLAU,TNF
GRK2	-1.041	kinase		1.342	0.00976	C5AR1,IL10,IL6,INSR,MYH11,TNF	360 (18)
AHSG		other		1.342	0.0273	AKR1C3,CXCL8,IL6,MBP,SPP1,TNF
LTBP2	-1.272	other		1.342	0.00565	CCL20,CD36,FABP4,IL1B,IL6	334 (13)
PCSK1		peptidase		1.342	0.0239	IFNG,IL10,IL1B,IL6,TNF
telaglenastat		chemical drug		1.342	0.00565	ICAM1,IL10,ITGB2,MRC1,VEGFA	447 (12)
emactuzumab		biologic drug		1.342	0.0239	GBP4,IFITM3,IRF9,SOCS1,XAF1
9-palmitic acid hydroxy stearic acid		chemical - endogenous mammalian		1.342	0.00565	CCL3L3,CCL5,IL1B,IL6,TNF	401 (8)
arachidonic acid		chemical - endogenous mammalian		1.34	3.5e-05	AKR1C1/AKR1C2,AKR1C3,BCL2,BCL2A1,CD36,CD83,CD86,EGR1,FABP4,HMOX1,IL1B,IL6,KDR,KLF6,LDLR,MRC1,PECAM1,PLAU,PLTP,RGS2,SELP,SPP1,TNF,TNFRSF1A,TNFRSF1B,UCP2,VCAM1	400 (21)
TFAP2A		transcription regulator		1.338	0.0163	ANXA1,BCL2,BIRC3,CCL4L1/CCL4L2,CDKN1A,CX3CL1,CXCL8,HIPK3,IL32,KLF4,MT2A,MYC,PAG1,PLAU,PLAUR,PODXL,SERPINE1,TIMP1,TNF,TPM1,TPM3,VEGFA,XCL2
dopamine		chemical - endogenous mammalian		1.334	0.0163	ATF3,ATP1A1,ATP8B1,BCL2,CCL3L3,CCL5,CD69,CXCL8,DUSP2,EGR1,EGR3,GPRC5B,HMOX1,IFI16,IL1B,IL6,KCNN3,KLF4,LDLR,NR4A3,TNF,TNFAIP3,VEGFA
POU5F1		transcription regulator		1.332	0.000587	ACKR3,AHR,BAG3,BCL2,BCL2A1,BIRC3,BTG1,CCL20,CCL5,CDKN1A,CTSB,CTSD,CXCL8,DUSP1,DUSP4,FRZB,GBP4,ID3,IL6,IL6ST,KLF2,KLF4,MCL1,MEF2C,MYC,NCKAP1,NR2F2,NRP1,PECAM1,PMAIP1,PODXL,RCAN1,SMAD1,SNAI1,SOCS3,SOX17,SPP1,TEAD1,TGFB1,TNF,TNFRSF1A,TNFSF10,VEGFA,YES1,ZEB2,ZFHX3	558 (22)
Am 580		chemical reagent		1.332	0.000162	DUSP1,FOLR2,HES1,IRF1,ITGA6,PDCD4,PLAT,PLIN2,RAI14,TGM2,THBD,TIMP1	252 (7)
eplerenone		chemical drug		1.33	0.000677	CCN2,CYBA,CYBB,ICAM1,IL1B,LGALS3,SERPINE1,SPP1,TGFB1,TNF,TNFRSF1A,VCAM1,VEGFA	492 (17)
2-deoxyglucose		chemical drug		1.327	0.00974	APP,BCL2,CCL5,CDKN1A,CITED2,CSF1R,CXCL8,DDIT4,IFNG,IL1B,IL6,INSR,MCL1,MYC,PRF1,SERPINE1,SPI1,SPP1,TNF,TXNIP,XAF1	427 (18)
miR-155-5p (miRNAs w/seed UAAUGCU)		mature microRNA		1.323	0.0318	CCL20,CCL3,CCL4,CCN1,CD69,CEBPB,CSF1R,CXCL8,DNAJB1,DSG2,GNA13,HSD17B12,IFNG,IL1B,IL6,MAF,MAFB,MET,PDLIM5,PIK3R1,PMAIP1,PODXL,RAI14,SERPINE1,SLA,SMAD1,SOCS1,SPI1,SYNE2,TCF4,TMT1A,TNF
HISTONE H4 (family)		group		1.322	0.000129	AKAP12,CCL4,CCL5,CD247,CD69,CDKN1A,CXCL8,FLT1,HES1,ICAM1,IL1B,IL6,IRF1,KLF2,MEF2C,PMAIP1,RASGRP1,SELE,SOCS3,SPHK1,SPP1,TGFBR2,TNF,TNFAIP3,TNFSF10,VCAM1	504 (18)
PIM1	-0.688	kinase		1.322	0.00176	AKR1C1/AKR1C2,BCL2,C7,CAV2,CCND2,CD44,CDKN1A,CDKN1B,HMOX1,ID2,IFNG,IL10,IL6,INSR,MET,MYC,PROS1,SOCS1	430 (21)
STAT (family)		group		1.321	0.0139	A2M,CDKN1A,IL6ST,IRF1,SOCS1,SOCS2,SOCS3,TIMP1,TNF
SERPINA1	-0.907	other		1.314	0.0219	CD36,CXCL8,FABP4,IL10,IL1RN,IL6,LDLR,MCL1,RGS16,SCARB1,TLR2,TNF
vitamin D		chemical drug		1.314	0.0066	ADAMTS1,BCL2,CCL3L3,CCN1,CDKN1A,IFI27,IFNG,IL10,IL1B,IL6,INSR,MGP,SPP1,TNF	459 (19)
BACH2		transcription regulator		1.314	0.0018	AHR,BCL2,EGLN3,GZMA,GZMH,HMOX1,ID3,IFNG,IL10,IL6,LAMC1,MAF,MAFB,MCL1,PRDM1,PRF1,TNF	486 (20)
IRF3		transcription regulator		1.314	8.87e-05	AHNAK,BIRC3,CCL3,CCL3L3,CCL4,CCL5,CD69,CD86,CDKN1A,CX3CL1,CXCL8,FCGR1A,ICAM1,IFI16,IFI27,IFI44L,IFITM3,IFNG,IL10,IL1B,IL33,IL6,IRF1,ISG20,NECTIN2,PMAIP1,PNP,PTMS,STK4,TAP1,TIMP3,TNF,TNFAIP3,TNFSF10,VCAM1	319 (13)
CD46		transmembrane receptor		1.313	0.00565	CD69,IFNG,IL10,PTGER4,SLC7A5	457 (22)
S1PR2		G-protein coupled receptor		1.311	0.0283	CCL5,ICAM1,SELE,SPHK1,TGFB1,TIMP1,VCAM1
HOXA5		transcription regulator		1.31	0.00697	BIRC3,CCL20,CCL23,CDKN1A,CXCL8,EGR1,IL6,KLF10,SAT1,TGFB1,TJP1	155 (7)
CORT		other		1.308	0.0135	CCL3L3,CCL4,CCL5,IFNG,IL10,IL1B,IL6,TNF
colistin		biologic drug		1.308	0.0192	C1QA,C1QB,CD69,CITED2,CTSB,DNAJB4,FTH1,GPM6A,IL10RA,LGALS1,LGALS3,NUAK1,PTPRM,SLCO4A1,SOCS2,SPP1,TCIM,TJP1
kanamycin A		chemical drug		1.308	0.0192	C1QA,C1QB,CD69,CITED2,CTSB,DNAJB4,FTH1,GPM6A,IL10RA,LGALS1,LGALS3,NUAK1,PTPRM,SLCO4A1,SOCS2,SPP1,TCIM,TJP1
MGAT5		enzyme		1.308	0.00976	IFNG,ITGA5,MYC,PTPRC,SNAI1,TNF	491 (20)
BRD4		kinase		1.307	0.000257	ABLIM1,BCL2,CCND2,CD4,CDKN1A,CDKN1B,COL4A1,CXCL8,CXCR4,ELK3,ELL2,HMOX1,ICAM1,ICAM2,ID2,IL1B,IL6,IL7R,IRF1,ITGA4,ITGA5,LAPTM5,LCK,MCL1,MET,MYC,PLAT,PLAU,PMAIP1,PRDM1,PTPN22,RAI14,SELE,SERPINE1,SERTAD1,SPP1,TGM2,TIMP1,TNFRSF10D	479 (18)
mir-155		microRNA		1.291	1.79e-05	ANXA2,BCL2,CCL3,CCL5,CD163,CD69,CDH5,CDKN1A,CEBPB,CSF3,CXCL8,DNAJB1,DOCK1,HMOX1,ICAM1,IFNG,IL10,IL1B,IL6,IRF9,ITGB2,MAF,MRC1,PDCD4,PECAM1,PRF1,S1PR1,SERPINE1,SNAI1,SOCS1,SOCS3,SPI1,TGFB1,TNF	494 (18)
propofol		chemical drug		1.289	0.00342	ANXA1,BCL2,CCN2,CD14,CD44,CYBB,EGR1,HMOX1,IL1B,IL6,TNF,ZFP36	448 (17)
SCGB1A1		cytokine		1.287	0.0122	CCL5,CDKN1A,COL4A1,CXCL8,IFNG,IL10,ITGB2
FOSL1		transcription regulator		1.285	7.12e-07	CCL3L3,CCL4,CCN1,CD44,CSF3,CXCL8,DOCK9,EGR1,EHD1,ELN,IL10,IL1B,IL6,ITGB4,MET,MT2A,NRP1,PLAU,PLAUR,PRDM1,SERPINE1,SNAI1,THBD,TNF	538 (24)
IL4		cytokine		1.282	1.83e-09	ABLIM1,ACSL1,ACTG1,ADAMTS4,AHNAK,AHR,ALOX5AP,ANXA1,ANXA2,APOLD1,APP,AREG,ARID5A,BACE2,BCL2,BST2,C5AR1,CAPG,CCL20,CCL23,CCL3,CCL3L3,CCL4,CCL5,CCND2,CD14,CD163,CD2,CD200,CD36,CD44,CD69,CD83,CD86,CD8A,CD8B,CDKN1A,CDKN1B,CEBPB,CELF2,CITED2,CLDN5,CLEC7A,COL18A1,CRIP1,CSF1R,CSF3,CST7,CTNNA1,CX3CL1,CXCL16,CXCL8,CXCR4,CYB5A,CYBB,DDIT4,ENTPD1,EPAS1,EPHB4,EPHX1,F13A1,FABP4,FCER1G,FCGR1A,FCGR2A,FCGR3A/FCGR3…	549 (16)
EIF2AK2		kinase		1.281	0.000449	ATF3,BCL2,BCL2A1,CDKN1A,CEBPB,CXCL8,EGR1,IFI27,IFITM1,IFITM2,IFNG,IL1B,IL6,IRF1,IRS2,ISG20,MYC,NEDD9,NNMT,PLSCR1,SELE,SOCS3,TNF,TNFAIP3	317 (14)
SOX4	0.56	transcription regulator		1.277	0.0227	ADAMTS4,ADGRE5,BCL2,BMPR2,CD2,CD53,CTNNA1,DUSP4,EMB,EMP1,ENTPD1,EVI2A,EVL,FCER1G,FHL1,GPR171,GPR183,IGFBP4,LCK,LYZ,MARCKSL1,MBP,MGST2,NRP1,NUAK1,PECAM1,PNP,PPIC,PRXL2A,SERPINE1,SMAD1,SPI1,TEAD1
BMP2		growth factor		1.274	0.0181	BCL2,BMPR2,CDKN1A,CDKN1B,FABP4,FGF2,ID1,ID2,ID3,IFI16,KLF10,KLF4,KLF9,LRP5,MEF2C,MYC,POSTN,RUNX3,SMAD1,SPP1,TGM2,TIMP1,TIMP3,VEGFA,ZBTB16
HSPB8		kinase		1.268	0.00532	ACSL1,BAG3,BMPR2,CD36,CXCL8,ICAM1,IL6,MAP1LC3B	290 (12)
NLRX1		other		1.266	0.000238	ANGPT2,BIRC3,CARD10,CAV1,CD44,CDKN1A,COL4A2,CSF1R,DDIT4,DOK2,DUSP1,DUSP4,EFNA1,EGR1,ENG,EPAS1,EPS8,FGF2,FLT1,GJA1,GNG11,GRB10,HSP90AA1,ID1,ID2,IFNG,IL10,IL1B,IL1R1,IL6,IL7R,INSR,IRF1,IRS2,ITGA6,ITGB2,KDR,LAMA4,MAPK3,MEF2C,OSMR,PFKFB3,PIK3IP1,PIK3R1,PPP3CA,PXN,REL,RUNX3,SHC1,SNAI1,TCF4,TGFBR3,TNF,TNFAIP3,ZEB2	359 (12)
SFRP5		transmembrane receptor		1.264	0.0273	CXCL8,CXCR4,IL1B,IL6,TCF4,TNF
PLD1		enzyme		1.261	0.0253	APP,BCL2,CD36,CD44,CDKN1B,ICAM1,MYC,NR4A3,PMAIP1,VCAM1
FSHR		G-protein coupled receptor		1.254	0.00125	APP,CEBPB,CX3CL1,DUSP1,FABP5,INHBB,LGMN,PLAT,PPP1CB,TJP1,VEGFA	451 (23)
USP37		peptidase		1.253	0.0135	AKNA,CEBPB,FCGBP,HAPLN3,IL6,IL7R,LRG1,MYC,NES,SNAI1,ZBTB16
ITF3056		chemical reagent		1.246	0.0159	IFNG,IL1B,IL6,TNF
N4BP1	-0.841	enzyme		1.243	0.0135	CCL3L3,CCL4,CCL5,CSF3,IL10,IL1B,IL6,TNF
TFAP2C		transcription regulator		1.24	0.0063	CCN2,CD44,CDKN1A,EGR3,FOXC1,GPX4,GZMH,MBP,MT1X,MT2A,MYC,NRP1,TACC1,TIMP1,TNFAIP3	396 (10)
MRTFB	2.276	transcription regulator		1.24	0.00845	ABLIM1,ACTG1,ADAMTS1,CALD1,CAVIN2,CCL5,CCN1,CCN2,CD151,CRIM1,CXCR4,CYBA,DNAJB4,EGR1,EGR3,EZR,FHL1,FLI1,ID1,ITGA5,ITGA6,MGST2,MYH11,MYH9,MYL9,NFIB,NUAK1,POSTN,RUNX1,S1PR1,SCARB1,SELP,SERPINE1,SULF1,TPM1
SUCNR1		G-protein coupled receptor		1.237	0.0273	COL4A2,IL1B,LAMA5,LAMB1,LAMB2,LAMC1
beta-estradiol		chemical - endogenous mammalian		1.236	6.73e-07	A2M,A4GALT,ABLIM1,ACKR3,ACSL1,ACTG1,ADAMTS1,ADAMTS4,ADCY4,ADGRF5,ADGRL4,ADIRF,AEBP1,AHR,AIF1,AKAP12,ANTXR1,ANXA1,ANXA2,APP,AQP1,AREG,ARHGEF15,ARRB2,ATF3,BACE2,BCAR1,BCL2,BCL2A1,BIRC3,BMPR2,BTG1,CAV1,CAV2,CCL20,CCL3L3,CCL4,CCL5,CCN1,CCN2,CCND2,CD14,CD44,CD69,CD86,CD93,CDC42BPA,CDKN1A,CDKN1B,CEBPB,CELF2,CFD,CHCHD10,CITED2,CLDN5,CREM,CRIM1,CRK,CRTAC1,CSF1R,CTNNA1,CTSB,CTSD,CTSH,CXCL16,CXCL8,CXCR4,CY…	646 (23)
FABP3		transporter		1.234	0.00675	BCL2,CCL5,CXCL8,EGR1,IL1B,IL6,PLAU,SERPINE1,TLR2,VEGFA	451 (18)
pentoxifylline		chemical drug		1.228	0.000304	CCL5,CCN2,CYBB,ICAM1,IL10,IL1B,IL6,POSTN,REL,TGFB1,TIMP1,TNF,VCAM1,VEGFA	417 (16)
CITED2	-1.68	transcription regulator		1.225	0.000322	BCL2,C5AR1,CD69,CD86,CITED2,CRIM1,CXCL8,CYBB,DUSP1,EGLN3,ENTPD1,FCGR3A/FCGR3B,FLT1,GBP4,GNA13,GNG11,ICAM1,IFI16,IL1B,IL1RN,IL6,IRF1,IRF9,ITGA4,KLF6,LCP2,MID1,MRC1,MXD1,OSM,OTUD1,PCGF2,PFKFB3,PLAU,RBMS2,RGS1,SAT1,TAGAP,TGM2,TNF,TNFAIP3,UPP1,VEGFA,WARS1,XAF1	343 (14)
ADAM17		peptidase		1.225	0.00661	ACTG1,AHNAK,ANXA2,AREG,ARL6IP1,CAVIN1,CD163,CSF3,CXCL8,EFNB2,EHD2,HES1,IL6,IL6ST,IRF1,LRG1,MRC1,MYH9,PLAT,SCARB1,SOCS3,SPP1,TNF,YPEL5,ZFHX3	535 (18)
PP1		chemical drug		1.22	4.22e-05	ANGPT2,CCND2,CDKN1B,CXCL16,CXCL8,CXCR4,GJA1,HMOX1,IL1B,IL1RN,MYC,SERPINE1,TJP1,TNF,VCAM1	383 (18)
EIF4EBP1	-0.387	translation regulator		1.219	0.0135	CCL5,CDKN1B,CEBPB,EGR1,IL10,IL1RN,IL6,MAF,MYC,SOCS1,TNF
pristane		chemical toxicant		1.214	0.00342	CCL20,CCL3L3,CCL5,CD86,ICAM1,IFI16,IL1B,IL6,MRC1,TCF4,TGFB1,TNF	472 (17)
laduviglusib		chemical drug		1.213	0.000548	GPNMB,HES1,IL10,IL33,IL6,KLF2,KLF4,MYC,SNAI1,SOX17,SPP1,TNF	501 (20)
CG (complex)		complex		1.202	5.46e-09	ACSL1,ADAMTS1,ADAMTS4,ADAMTS9,AKR1C3,APLNR,AREG,BCL2,BMPR2,BTG1,CCL20,CCND2,CD34,CD93,CDKN1A,CDKN1B,CEBPB,CREM,CX3CL1,CXCL8,CXCR4,DUSP1,EFNB2,EGR1,ELK3,EMB,EMCN,EMP1,ENPP2,EPAS1,FABP4,FABP5,FGL2,FHL1,FYN,FZD4,GASK1B,GJA1,HLA-E,ICAM1,ID2,IFI16,IFNG,IGFBP2,IGFBP4,IL10,IL1B,IL33,IL6,INHBB,IRS2,ITGA4,KLF4,LDLR,LEPR,LMCD1,MAF,MAPK3,MCAM,MCL1,MYC,NIBAN1,NPR1,NRP1,PDLIM1,PECAM1,PFKFB3,PHLDA1,PLAT,PLAU,P…	594 (19)
IL37		cytokine		1.2	0.000956	CCL4,CSF3,CXCL8,IFNG,IL1B,IL1RN,IL6,TIMP1,TNF,VCAM1	337 (13)
HISTONE H3 (family)		group		1.199	6.61e-11	ACKR3,ADGRA2,AKAP12,ATF3,BCL2,CAV1,CCL5,CCND2,CD69,CDKN1A,CDKN1B,CRIP2,CSF1R,CTNNA1,CXCL8,DUSP2,EFNA1,EGR1,FABP4,FLT1,HES1,ICAM1,ID1,ID2,IFITM3,IFNG,IGFBP2,IGFBP4,IL10,IL1B,IL6,ITGA5,KDR,KLF2,MAF,MEF2C,MEIS2,MET,MGLL,MTUS1,MYC,NRARP,PHLDA1,PIK3R1,PMAIP1,PRDM1,PROS1,RCAN1,RGS10,RPS29,RUNX1T1,S100A16,SCARB1,SEC14L1,SELE,SEMA6A,SHANK3,SNAI1,SOCS3,SOX17,SPHK1,SPP1,STOM,SYNE2,TGFB1,TGFBR2,TLR2,TM4SF18…	517 (24)
Go 6976		chemical drug		1.199	0.000937	APOBEC3G,CCL4,CCL5,CD83,CDKN1A,CSF3,CXCL8,CYBB,FLT1,HMOX1,IFNG,IL10,IL6,ITGA5,NR4A2,STC1,TNF,VCAM1	474 (18)
MYOD1		transcription regulator		1.198	0.0218	ACACB,BCL2,CDKN1A,COL4A1,DUSP1,ENPP2,FYN,GMFG,HIPK3,ID2,IFI16,KLF6,MAFB,MEF2C,PLEKHO1,PNP,POSTN,RAC2,RBM38,RPS6KA2,RUNX1,SELENOW,SPTBN1,TGFB1,TGFBR3,TJP1
PAX5		transcription regulator		1.195	0.0213	BCL2,CDKN1B,CSF1R,CTNNA1,GPRIN3,ID3,IL6ST,INSR,KLRB1,LCP2,MET,MYC,NEDD9,PRDM1,RGS10,SLC16A10,TXNIP
EPHB4	0.732	kinase		1.194	0.0268	CXCR4,IGFBP4,KDR,LDLR,MYC,RUNX1,TEK,TGFB1,TGFBR2
GDF11		growth factor		1.193	0.00355	BMPR2,CCND2,CDH5,CDKN1B,COL4A2,ICAM1,IL1B,IL6,ITGA5,SMAD1,SPP1,TGFB1,TNF,VCAM1	363 (12)
IL13		cytokine		1.188	2.42e-10	ACKR3,ACSL1,ADAM15,ADAMTS4,AIF1,ALOX5AP,ATF3,BCL2A1,BTNL9,C3AR1,CCL20,CCL23,CCL3,CCL3L3,CCL4,CCL5,CCN2,CD14,CD163,CD247,CD36,CD37,CD3E,CD4,CD44,CD48,CD52,CD86,CEBPB,CFI,CLEC7A,COL18A1,CTNNAL1,CTSB,CTSH,CTSS,CX3CL1,CXCL8,CXCR4,CYBB,DIPK2B,EGR1,ENPP2,EPAS1,EVL,EZR,F13A1,FABP4,FCGR1A,FCGR2A,FCGR3A/FCGR3B,FKBP1A,FLOT1,GPNMB,GPX4,GSN,HMOX1,ICAM1,IFNG,IL10,IL1B,IL1R1,IL1RN,IL32,IL3RA,IL6,KLF4,KLF6,MAF,…	515 (19)
NGFR		transmembrane receptor		1.185	0.00623	A2M,APP,CDKN1B,IL10,IL1B,LDLR,PLAT,SERPINE1,TNF	450 (16)
SPRY2		other		1.183	0.000235	CAV1,CCL20,CDKN1A,CXCR4,EPAS1,EPHB4,FCER1G,GNG11,ID2,IFNG,IKZF1,IL10RA,IL1B,IL2RG,IL33,ITGB2,LCP1,MET,MPZL2,PFKFB3,PLAUR,PLVAP,PRDM1,SPP1,TFPI,TSPAN13	456 (17)
MSI2		other		1.179	0.0139	CCN1,CDKN1A,CLDN5,DLL1,HES1,IL6ST,KDR,MYC,SNAI1
xanthohumol		chemical drug		1.177	0.0122	ANXA1,BIRC3,HMOX1,ICAM1,IL1B,MYC,TNF
ODN-A151		chemical reagent		1.177	0.0159	IFNG,IL10,TNF,TNFSF10
MAPK7		kinase		1.177	0.000464	ADAMTS1,BCL2A1,CCN1,CCN2,CDKN1B,CXCL8,DLC1,DUSP1,HMOX1,ID1,IL1B,IL6,KLF2,KLF4,LDLR,MCL1,MEF2C,MYC,PLAT,TEK,THBD,TNF,VEGFA	496 (20)
tamibarotene		chemical drug		1.172	0.00565	HMOX1,ISLR,ITGB2,LEPR,THBD	389 (7)
beta-elemene		chemical - endogenous non-mammalian		1.171	0.0273	BCL2,CDKN1A,CDKN1B,IFI27,SNAI1,ZEB2
AXL	-0.587	kinase		1.168	0.000234	FCGR3A/FCGR3B,IFNG,IL10,IL1B,IL6,LITAF,SNAI1,SOCS1,SOCS3,TNF	442 (19)
isoproterenol		chemical drug		1.164	3.54e-05	APLNR,APP,ATF3,ATP1A1,BCL2,CAV1,CCL3L3,CREM,CSF3,FGF2,HMOX1,IL10,IL1B,IL6,LGALS3,NLRP3,NR4A3,PLAT,PLIN2,RGS5,TGFB1,TGFBR3,TIMP1,TNF,TNXB,UCP2,VEGFA,VWF	424 (20)
THZ1		chemical drug		1.162	0.00211	ANXA1,ARL4C,ATF3,BACE2,BIRC3,CAPG,CCN1,CCN2,CD2,COL14A1,CXCR6,CYTIP,EGR1,EMP1,FBLN2,FHL1,FRZB,GPR183,ID2,IKZF1,LGALS3,LYST,MCL1,MGP,MYC,PIK3R1,POSTN,PRSS23,SERPINE1,SLA,STK17B,SULF1,TIMP1	348 (7)
cerivastatin		chemical drug		1.157	3.54e-05	CCL3,CCN2,CD36,CDKN1A,CXCL8,FGF2,HMOX1,ICAM1,IFNG,IL6,INSR,ITGB2,ITGB4,KLF2,MYC,PLAT,PLAU,PLAUR,SERPINE1,TGFB1,TGFBR3,THBD,TIE1,TMSB10/TMSB4X,TNF,TSC22D3,VCAM1,VEGFA	514 (21)
RXRA		ligand-dependent nuclear receptor		1.156	0.0133	ACACB,ACSL1,AKR1C1/AKR1C2,APP,ARL4C,C1QA,CCL20,CD36,CD86,CDKN1A,CTSB,CTSH,CTSS,DNM3,ENG,EPHX1,FABP4,FABP5,FTL,GPR183,HMOX1,IFNG,IL10,IL1B,IL32,IL6,KLF9,LYZ,MBP,MGP,NEDD9,OLR1,OSMR,PLTP,RAMP2,RHOJ,S100A4,SAT1,SELP,SPP1,TGFB1,THBD,TNF,TNFSF10,VEGFA
EHMT1		enzyme		1.155	0.0018	A4GALT,ACSL1,ATP1A1,CDKN1A,CYB5A,EFNA1,GFOD1,IL6,MMP28,PLIN2,PLPP1,RGCC,SAT1,TNF,TNS2	367 (7)
cyclic AMP		chemical - endogenous mammalian		1.155	0.000169	ANTXR1,APP,BCL2,CCN2,CCND2,CD86,CDC37,CDKN1A,CDKN1B,CEBPB,CREM,EGR1,ENTPD1,FCGR1A,FGF2,FLT1,GJA1,IFNG,IGFBP4,IL10,IL1B,IL1RN,IL33,IL6,INSR,KDR,MYC,NR4A2,PDE4B,RAPGEF3,SCARB1,SERPINE1,SOCS3,THBD,TIMP1,TNF,TNFSF10,TXNIP,VWF	501 (19)
FUS-DDIT3		fusion gene/product		1.154	0.00342	CCN2,COL4A1,CXCL8,FLT1,IL1B,IL6,KLF2,LIFR,PLEC,SERPINE1,SOCS2,TSC22D3	439 (19)
potassium chloride		chemical drug		1.154	0.0479	ATF3,ATP1A1,CDKN1B,EGR1,HERPUD1,ID1,ID3,IL1B,MEF2C,MYC,NR4A2,NR4A3,PDCD4,PIK3R1,SPP1,TXNIP
erythromycin		chemical drug		1.15	8.88e-05	CD86,CXCL8,ICAM1,IFNG,IL10,IL1B,IL6,TLR2,TNF	378 (18)
bortezomib		chemical drug		1.15	0.00774	ATF3,BAG3,BCL2,BCL2A1,BIRC3,CAV1,CCL4,CCL5,CCND2,CDKN1A,CDKN1B,CXCL8,CXCR4,CXCR6,DNAJB1,DNAJB4,DNAJB6,GPNMB,HSP90AA1,ICAM1,IFNG,IL10,IL1B,IL33,IL6,IL6ST,ITGA4,KLF9,MCL1,MYC,NECTIN2,PMAIP1,PRDM1,RBPJ,SNAI1,TGFB1,TNF,TNFSF10,TSC22D3,VCAM1,VEGFA	385 (16)
MRTFA		transcription regulator		1.149	0.00279	ABLIM1,ACTG1,CAVIN2,CCL5,CCN1,CCN2,CD151,CD44,CDC42BPA,COX7A1,CRK,CXCR4,CYBA,DNAJB4,EGR1,EGR3,EZR,FHL1,FLI1,FNBP1L,ICAM1,ID1,ITGA5,ITGA6,MGST2,MYH11,MYH9,MYL9,NFIB,PFN1,RUNX1,S1PR1,SCARB1,SELE,SELP,SERPINE1,VCAM1	300 (10)
NR1H (family)		group		1.141	0.00853	ACACB,BCL2,CAV1,CCL3,CCL3L3,CCL5,CCND2,CSF3,CXCL8,ECE1,ELOVL7,FLT1,IL10,IL1B,IL6,LTB,MARCKSL1,NLRP3,PLTP,RUNX3,SCARB1,SELP,TAP1,TIMP3,TNF,ZBTB16	456 (21)
metronidazole		chemical drug		1.138	0.0013	C1QA,C1QB,CD69,CITED2,CTSB,DNAJB4,FTH1,GPM6A,IFNG,IL10,IL10RA,IL1B,IL1R1,IL6,LGALS1,LGALS3,NUAK1,PTPRM,SLCO4A1,SOCS2,SPP1,TCIM,TJP1,TNF	479 (19)
misoprostol		chemical drug		1.134	0.0122	CSF1R,IFNG,IL10,IL1B,IL6,SOCS3,TNF
SAMD8		enzyme		1.134	0.0122	ACACB,ATP11A,FABP4,FABP5,IL3RA,TIMP1,TNF
PCDH10		other		1.134	0.000709	CXCL8,EGR1,LAMA4,OTUD1,RASA4,SOX7,TGFB1
PDGFC	-0.436	growth factor		1.131	0.0139	COL4A2,FGF2,FLT1,KDR,MYC,TEK,TGFB1,TIMP1,VEGFA
SPHK1	0.813	kinase		1.123	0.00709	APP,BIRC3,CCL5,CCN2,CDKN1A,CXCL8,EGR1,ICAM1,IFNG,IL10,IL1B,IL33,IL6,SELP,SERPINE1,SNAI1,SOCS3,SPHK1,TIMP1,TNF	355 (18)
PD98059		chemical - kinase inhibitor		1.12	1.16e-11	AKAP12,ALOX5AP,ANGPT2,ANXA1,APOBEC3G,AREG,ATF3,BCL2,CAV1,CCL20,CCL3,CCL3L3,CCL4,CCL5,CCN2,CCND2,CD14,CD36,CD37,CD4,CD44,CD69,CD83,CD86,CDKN1A,CDKN1B,CEBPB,COL4A1,CREM,CTSB,CTSH,CXCL8,CXCR4,DUSP1,DUSP4,ECE1,EDNRB,EGR1,EGR3,ELN,EMP1,EMP3,ENG,ENTPD1,EPAS1,FABP4,FGF2,FTH1,GJA1,HMOX1,ICAM1,ID3,IFNG,IL10,IL1B,IL1RN,IL6,INSR,ITGA4,ITGB2,LAMA5,LDLR,LIFR,MAPK3,MCF2L,MCL1,MET,MGLL,MSR1,MXD1,MYC,MYH11,NFE2L…	420 (18)
C-21		chemical drug		1.118	0.0283	CCN2,IL1B,IL6,SPP1,TGFB1,TIMP1,TNF
EBF1	0.826	transcription regulator		1.117	0.00053	ACACB,CCL3,CCL3L3,CCL4L1/CCL4L2,CCL5,CD28,CD3D,CEBPB,CRK,CSF1R,EBF1,IFNG,IL32,IL6,INSR,IRF1,KLRB1,LCK,MPEG1,MYC,PIK3R1,PIK3R3,POSTN,PPP1CB,PRDM1,PTPRC,RHOQ,SOCS1,SOCS3,TLR2	448 (21)
DSCAM		other		1.117	0.00282	ARHGAP4,GSN,ID3,KLF4,KLF9,MYC,NEURL1B,PCDH17,PLCB1,TUBA4A
clodronic acid		chemical drug		1.115	1.05e-05	CD36,CD86,HMOX1,ICAM1,IL10,IL1B,IL6,MRC1,MSR1,POSTN,SELE,SELP,TGFB1,TNF,VCAM1	490 (20)
TSC22D3	-2.004	transcription regulator		1.114	0.00176	ANXA1,BCL2,CCL3,CCL5,CD83,CD86,CDKN1A,CDKN1B,CXCL8,DUSP1,EGR3,ICAM1,IL10,IL1B,IL6,SELE,TLR2,TNF	351 (15)
PP2/AG1879 tyrosine kinase inhibitor		chemical drug		1.114	6.71e-05	BCL2,BIRC3,CCN2,CDKN1A,CDKN1B,CXCL16,CXCL8,DUSP1,FGF2,HMOX1,ICAM1,ICOS,ID1,IL10,IL1B,IL32,IL6,PLAU,RHOC,SERPINE1,SNAI1,SPP1,TJP1,TNF,VEGFA	438 (18)
CD200	1.415	other		1.111	0.000234	CCL3L3,CLEC7A,IFNG,IL10,IL1B,IL6,MET,MRC1,TLR2,TNF	422 (19)
miR-291a-3p (and other miRNAs w/seed AAGUGCU)		mature microRNA		1.104	0.0428	APP,CCL3,CCND2,CD44,CD83,CDKN1A,HERPUD1,IL6,NR4A2,RNF149,STK4,STX11,TGFBR2,TNF,TNFAIP1,TXNIP,VEGFA
clarithromycin		chemical drug		1.103	0.00976	CXCL8,IFNG,IL10,IL1B,IL6,TNF	520 (22)
NR3C1	-0.902	ligand-dependent nuclear receptor		1.102	1.78e-05	A2M,ACSL1,ACTN1,ALOX5AP,ANXA1,APOL3,APP,AQP1,ARPC2,ARRB2,BAG3,BCL2,BIRC3,BTG1,C1QTNF1,CARD10,CAV1,CAVIN2,CCL20,CCL3L3,CCL4,CCL5,CCN1,CCN2,CD163,CD69,CD83,CDKN1A,CEBPB,CLDN5,CLEC7A,CXCL8,CXCR4,CXCR6,DDIT4,DUSP1,DUSP4,EFNA1,EGR1,EMP1,FABP4,FCER1G,GLIPR1,GPR65,GZMA,HERPUD1,HSD17B12,HSPA6,ICAM1,IFNG,IL10,IL10RA,IL1B,IL33,IL3RA,IL6,IL7R,INSR,IRF1,ITGB2,KLF4,KLF9,LTB,LYST,LYVE1,MAOA,MAPK3,MCL1,MGLL,MRC…	658 (18)
IL17F		cytokine		1.1	3.27e-05	CCL20,CCL3,CCL4,CDKN1B,CSF3,CX3CL1,CXCL16,CXCL8,CXCR4,HSPA6,ICAM1,IFNG,IL10,IL1B,IL2RG,IL32,IL6,IRF1,OSM,PRF1,TGFB1,TNFRSF1B,TNFSF10,TNFSF9,XCL2	347 (12)
BMP10		growth factor		1.099	1.62e-05	A2M,AASS,AQP1,BMPR2,CD83,CFI,ENG,FCGR2A,FCGR3A/FCGR3B,FGF2,FGL2,GPR65,ICAM1,ID1,ID2,ID3,IL1B,LEPR,MEF2C,MSR1,NR4A2,NR4A3,PHLDA1,SELE,TIMP1,VCAM1	453 (12)
IL25		cytokine		1.096	0.00295	CCL3,CCL5,CLDN5,CSF3,CXCL8,DUSP1,FGF2,FLT1,IFNG,IL10,IL1B,IL33,IL6,IL7R,KDR,NRP1,PLIN2,TGFBR3,TNF	385 (16)
aflatoxin B1		chemical - endogenous non-mammalian		1.095	0.00709	A2M,APP,CD320,CDKN1A,CFD,COL14A1,CX3CL1,EDNRB,EGLN3,EZR,FABP4,GJA1,ID1,IRS2,ITGA5,ITGB4,LAMA5,LDLR,LEPR,MET,NDRG1,NPDC1,PPIC,RCN1,RGS2,RGS5,RHOC,SERPINB9,SPP1,SULF2,VEGFA	334 (11)
SYT11		transporter		1.095	0.00565	CAVIN1,EHD2,IL10,IL6,TNF	356 (7)
CGAS		enzyme		1.095	0.00353	CCL5,CDKN1A,CXCL8,IFI27,IFI44L,IFITM3,IL1B,IL6,IRF9,MAP1LC3B,STING1,TAP1,TNF	329 (16)
semaxinib		chemical drug		1.092	2.39e-10	ACKR3,AHR,AIF1,ATF3,C1QA,C1QB,C1QC,CCL20,CCL3L3,CD247,CD28,CD3D,CD3E,CD3G,CD4,CD8A,CD8B,EGR1,FHL1,HES1,HMOX1,ICOS,IL1B,IL1R1,IL2RB,IL6,IL7R,KDR,LCK,LRG1,MYOF,NFE2L2,NLRP3,NR4A2,PDCD4,PECAM1,RASGRP1,SELE,SEMA6B,SERPINE1,SOCS3,TGFB1,VWF	580 (23)
IL2RA		transmembrane receptor		1.091	0.00532	CCND2,CD86,GZMA,IFNG,IL10,MYC,PRF1,TNF	417 (18)
tocilizumab		biologic drug		1.091	0.00392	CCL4,CCL5,CXCL8,IFNG,IL10,IL6,SNAI1	475 (16)
choline		chemical - endogenous mammalian		1.09	0.00282	CDKN1A,ELN,FLT1,HMOX1,IL10,IL1B,IL6,MPDZ,SPP1,TNF	470 (18)
GH1		growth factor		1.085	0.0479	ATF3,BCL2,CEBPB,CXCR4,EGR1,ID2,ID3,IL6,LDLR,SNAI1,SOCS1,SOCS2,SOCS3,SPP1,TNFRSF1A,ZFP36
TNFRSF1A	1.008	transmembrane receptor		1.083	3.18e-07	ANGPT2,BIRC3,CCL20,CCL3L3,CCL4,CCL5,CCN2,CD36,CD44,CD83,CD86,CDKN1A,CEBPB,CSF3,CXCL8,EFNA1,FLT1,ICAM1,IFNG,IL10,IL1B,IL6,KDR,NFE2L2,NHSL2,PLAU,SELE,SELP,SERPINE1,SOCS3,TGFB1,THBD,TNF,TNFAIP3,TNFRSF1A,VCAM1,VEGFA	384 (14)
F10		peptidase		1.082	0.000606	CCN1,CCN2,CXCL8,EGR1,ICAM1,IL6,SELE,VCAM1,VEGFA	359 (15)
PBLD		enzyme		1.078	0.00155	CXCL8,IFNG,IL1B,IL6,KDR,TJP1,TNF,VEGFA	277 (7)
COP1	0.394	enzyme		1.077	0.00355	BCL2,CCL5,CD69,CDKN1A,CEBPB,EGR3,FPR1,FTH1,GJA1,GPNMB,ICAM1,IFI16,IGFBP4,TPD52L1	527 (17)
TNFSF10	1.628	cytokine		1.074	3.5e-07	ANGPT2,BCL2,BIRC3,CD14,CD28,CD3G,CD4,CD69,CTSB,CXCL8,CXCR4,DDIT4,FTH1,ICOS,IFI16,IFI27,IFITM1,IFITM2,IFNG,IL1B,IL1RN,IL6,IL7R,IRF9,LCK,MCL1,PIK3IP1,PLAU,PMAIP1,PTPN22,PTPRC,RCAN1,SELE,SERPINH1,TIMP1,TNF,TNFAIP3,TNFSF10,VEGFA	382 (14)
eritoran		chemical drug		1.073	0.00565	CXCL8,IL10,IL1B,IL6,TNF	426 (12)
pimagedine		chemical drug		1.072	0.0114	BCL2,CAV1,CCN2,COL4A1,CXCL8,HMOX1,ICAM1,IL6,LAMB1,SERPINE1,TGFB1,TNF,TNFSF10,VEGFA
zidovudine		chemical drug		1.067	0.0135	CCL3,CCND2,CDKN1A,CDKN1B,CXCL8,IFNG,IL1B,MYC
CK2 (complex)		complex		1.067	0.0159	CYBB,INSR,MYC,ZFP36
B3GNT2		enzyme		1.067	0.0159	CD14,IL1B,IL6,TNF
CHKB		kinase		1.067	0.0239	ACSL1,CHD9,ICAM1,NPR1,TXNIP
INHBB	1.632	growth factor		1.067	0.0159	COL4A1,SERPINE1,SULF2,TIMP1
IRAK1/4 inhibitor I		chemical drug		1.067	0.0159	IL1B,IL6,NLRP3,TNF
RALBP1		enzyme		1.067	0.0159	CDKN1B,COL4A1,IL6,TNF
LOX		enzyme		1.067	0.0273	BCL2,ELN,LRP5,MYC,SNAI1,TEK
IL17B		cytokine		1.067	0.0159	BCL2,CDKN1A,CSF3,IL6
grepafloxacin		chemical drug		1.067	0.0159	CXCL8,IL1B,IL6,TNF
CEP-1347		chemical drug		1.066	0.0122	CCL3L3,CCL4,CCL5,IL6,MAP3K11,PLAU,TNF
HES1	1.624	transcription regulator		1.06	0.00697	BCL2,CD4,CDKN1A,CDKN1B,CFD,DLL1,DUSP1,HES1,IL6,KDM6B,SPP1	510 (23)
EPHA2		kinase		1.059	0.0035	ATF3,BCL2,DUSP1,EGR1,FGF2,IL1B,IL33,KLF6,MAPK3,NES,RCAN1,SELE,TJP1,VCAM1,ZFP36	473 (20)
resolvin D2		chemical - endogenous mammalian		1.055	0.0122	CXCL8,HMOX1,IL10,IL1B,IL6,ITGB2,TNF
SERPINA3		other		1.054	0.0283	APP,CCN2,CLDN5,ICAM1,LDLR,TNF,VCAM1
bardoxolone methyl		chemical drug		1.051	0.017	AKR1C1/AKR1C2,BCL2,BIRC3,CCL3L3,CCL4,ENPP2,HMOX1,IL10,IL1B,IL6,LUCAT1,MT-CYB,MYC,SERPINE1,TNF
LAT2	-0.672	other		1.048	0.00565	CCL3L3,CXCL8,IL10,IL6,TNF	447 (23)
SCD		enzyme		1.044	0.0034	ACACB,ATF3,BCL2,CCL3L3,CD36,CD44,CEBPB,CXCL8,EGR1,ELOVL7,ENG,FABP5,HERPUD1,IFNG,IGFBP2,IL1B,IL1RN,IL6,KLF4,LIFR,MGLL,PDK4,SOCS3,SPP1,TNF,UCP2,UGCG,VCAM1	409 (17)
PTK2	0.443	kinase		1.044	0.000442	BIRC3,CCN1,CDH5,CDKN1A,CDKN1B,CXCR6,IL6,ITGA5,LDLR,SNAI1,SPP1,TIMP1,TIMP3,TJP1,TLL1,TNF,VCAM1	399 (20)
CAY10585		chemical reagent		1.039	0.0273	CCN2,FLT1,IL1B,IL6,PFKFB3,TNF
miR-146a-5p (and other miRNAs w/seed GAGAACU)		mature microRNA		1.037	0.0114	CD44,CXCL8,CXCR4,IL10,IL1B,IL1R1,IL6,KLF4,LTB,MBP,NOVA1,PRF1,TMT1A,TNF
pectin		chemical drug		1.037	0.00565	CCN2,IL1B,LGALS3,SPP1,TNF
SULF2	1.701	enzyme		1.035	0.0122	BCL2,POSTN,SMAD1,SOCS2,SOCS3,TGFB1,VEGFB
ADCY (family)		group		1.034	0.000606	CDKN1A,CREM,ENTPD1,FGF2,GJA1,IL1B,IL6,NR4A2,TNF	477 (19)
KDM6A		enzyme		1.03	0.00155	ARHGDIB,CDKN1A,CFI,CRIP2,ICAM1,IFNG,SELE,VCAM1	499 (15)
HAVCR2	-0.777	other		1.028	0.0032	BAG3,CD86,CDKN1A,CXCR4,IFNG,IL10,IL1B,IL6,IL7R,NLRP3,TNF	366 (16)
CYP1B1		enzyme		1.026	0.0129	CD3E,CDKN1B,GZMA,HMOX1,IGFBP2,MCAM,MID1,MYC,PPIC,RGS16,SOCS2,TNFSF10
RBCK1		transcription regulator		1.026	0.0317	ATP1A1,CCN1,CCN2,CXCL8,CXCR4,GBP4,ICAM1,IL33,IL6,IRF1,MYC,TNFAIP3,VCAM1
IRF7		transcription regulator		1.025	0.0163	APOBEC3G,CCL5,CD69,FCGR1A,GBP4,IFI16,IFI44L,IFITM1,IFITM2,IFITM3,IL33,IL6,IRF1,IRF9,ISG20,MCL1,PLSCR1,PMAIP1,SOCS1,TAP1,TNFAIP8,TNFSF10,XAF1
PTPN6	-0.89	phosphatase		1.024	0.00841	BCL2,CCL3L3,CD44,CD86,CDKN1B,CXCL8,CYBB,IL10,IL1B,IL6,IRF1,ITGB2,MCL1,MYC,SUB1,TIMP1,TNF,TNFRSF1B	355 (17)
APC		enzyme		1.019	0.0396	AREG,CCND2,CD44,CDKN1A,HES1,ICAM1,ID1,ID2,ID3,IL10,IL6,KLF4,LAMB1,LCK,MYC,PDK4,SNAI1,SPP1,TIMP1,TIMP3,TJP1,TNF,VEGFA
N(G)-monomethyl-D-arginine		chemical - endogenous mammalian		1.012	0.00342	CD8A,HLA-DRA,HMOX1,IFNG,IL10,ITGB2,PLAUR,PMAIP1,SELP,TNF,VCAM1,VEGFA	494 (18)
ADRB2		G-protein coupled receptor		1.011	0.000956	ANGPT2,ATP1A1,CD86,IFNG,IL10,IL33,IL6,NRP1,SPP1,TNF	375 (18)
PRKCB	-0.942	kinase		1.01	0.038	APP,CD83,CD86,CDKN1A,EGR1,FGF2,ICAM1,IL10,IL6,IRS2,MYC,PFKFB3,SERPINE1,TGFB1,TGFBR2
lentinan		chemical drug		1.009	0.00565	CXCL8,IFNG,IL1B,TNF,TNFRSF1A	312 (14)
ginsenoside Rb1		chemical - endogenous non-mammalian		1.006	0.00282	CXCL8,CYBA,CYBB,ICAM1,IL1B,IL6,MT-ND1,PECAM1,TNF,VCAM1	499 (21)
GHR		transmembrane receptor		1.004	0.000135	AIF1,CD36,CDKN1A,CDKN1B,IFNG,IGFBP2,IGFBP4,IL10,IL1B,IL6,MYC,SOCS2,SOCS3,SPP1,TNF	459 (21)
saponaria officinalis extract, hexane sub-fraction 1		chemical reagent		1	0.0159	CD86,IL1B,IL6,TNF
styrene		chemical toxicant		1	0.0159	EGR1,IL6,TNF,TNFSF10
TAP1	0.917	transporter		1	0.0159	CXCL8,IL1B,IL6,TNF
STX11	-1.243	transporter		1	0.0159	IFNG,IL1B,IL6,TNF
Ctcflos		other		1	0.0159	CEBPB,COX7A1,EBF1,NFIA
mir-708		microRNA		1	0.0159	IFNG,IL1B,IL6,TNF
miR-511-5p (miRNAs w/seed UGUCUUU)		mature microRNA		1	0.0159	CCL3,CXCL8,IL6,TNF
IPO5		transporter		1	0.0159	ID3,IL33,PRDM1,SOX17
lobeglitazone		chemical drug		1	0.0159	CCN2,IL1B,IL6,TNF
SDC4		other		1	0.0159	ANGPT2,IL1B,KLF2,KLF4
P2RY4		G-protein coupled receptor		1	0.0159	ICAM1,SELE,TIMP1,VCAM1
USP4		peptidase		1	0.0159	CXCR4,ID1,ID3,SOX17
SLC9A1		ion channel		1	0.0159	CXCL8,ICAM1,SELE,VCAM1
BLM		enzyme		1	0.0122	CDKN1A,EGLN3,FLT1,HMOX1,IFI44L,ISG20,PLPP3
PPBP		cytokine		1	0.0159	COL15A1,COL18A1,SERPINE1,VEGFA
thenoyltrifluoroacetone		chemical reagent		1	0.0159	BIRC3,CXCL8,SERPINE1,TGFB1
candesartan cilexetil		chemical drug		1	0.0159	CYBA,SOD3,TGFB1,VEGFA
tranexamic acid		chemical drug		1	0.0159	IL1B,MYC,PLAU,TNF
vardenafil		chemical drug		1	0.0159	IL1B,IL6,TIMP1,TNF
naltrexone		chemical drug		1	0.00565	IFNG,IL1B,IL6,PRF1,TNF	471 (19)
cicaprost		chemical drug		1	0.00623	ADAMTS1,CXCR4,FGF2,IL10,IL1B,IL1R1,IL6,THBD,VEGFA	396 (15)
9-(9Z-octadecenoyloxy)-octadecanoic acid		chemical - endogenous mammalian		1	0.0159	CCL3L3,CCL5,IL6,TNF
PTPN1		phosphatase		1	0.0253	ARID5A,DUSP1,DUSP2,IFNG,INSR,IRS2,MET,PIK3R1,SOCS1,TNF
SHC1	1.449	other		0.998	0.0142	BCL2,CD69,CDKN1A,CDKN1B,EGR1,FLI1,FTH1,FTL,ICAM1,KLF2,PHLDA1,S1PR1,SELE,SERPINE1,SHC1,TEK,THBD
NOTCH1	0.534	transcription regulator		0.991	1.73e-11	AKR1C1/AKR1C2,AREG,BCL2,BIRC3,CCN1,CCN2,CCND2,CD14,CD44,CD84,CDKN1A,CDKN1B,CEBPB,CFD,CSF1R,CXCL8,CXCR4,DLL1,EFNB2,EPAS1,FCER1G,FCGR2A,FGF2,FLT1,HES1,HMOX1,ICAM1,ID1,ID2,IFI16,IFNG,IGFBP2,IGFBP4,IL10,IL6,IL7R,IRF1,ITGA6,ITGB4,LYVE1,LYZ,MCAM,MYC,MYH11,NCF4,NR2F2,NRARP,PFKFB3,PTPRK,RBPJ,REL,RGS5,RUNX3,SELE,SERPINE1,SNAI1,SOCS1,SPI1,SPP1,TEK,TGFB1,TGFBR2,TGFBR3,TIE1,TNF,VEGFA	461 (14)
PF-562271		chemical drug		0.99	0.00623	CCL3L3,CCL4,CD44,HLA-E,IL1B,IL6,MCL1,MYC,TNF	485 (18)
AGER		transmembrane receptor		0.989	7.23e-06	APP,BCL2,C1QB,C1QC,CCL3,CCL3L3,CCL4,CDKN1A,COL4A1,CXCL8,EGR1,FLT1,ICAM1,IL10,IL1B,IL6,KLF7,SELE,SERPINE1,SNAI1,TGFB1,TJP1,TNF,TXNIP,VCAM1,VEGFA	381 (17)
ethylene glycol tetraacetic acid		chemical reagent		0.985	0.00675	BCL2,BIRC3,CD83,CD86,CXCL8,EGR1,IFNG,IL10,IL6,RCAN1	373 (16)
TP63		transcription regulator		0.985	0.00363	A2M,ADAMTS1,ADAMTS9,AHR,AREG,BST2,CAPNS1,CAV1,CAVIN2,CCN1,CCN2,CCND2,CDKN1A,CDKN1B,CITED2,COL14A1,COL4A1,COL4A2,CRIM1,CTSD,CXCL8,CXCR4,CYGB,DDIT4,DLL1,DNAJB1,EGR1,ELN,EMP1,ENG,GPNMB,HES1,HLA-DRA,HLA-DRB1,HSP90AA1,HSPG2,ICAM1,ID1,ID3,IGFBP2,IL1B,IL6,INSR,ISG20,ITGA4,ITGA6,ITGB4,KLF4,KLF6,LAMB1,MIR155HG,MPZL2,MYC,PIK3R3,PLAU,PMAIP1,POSTN,PTPN12,RAC2,RASGRP1,REL,RUNX1,S100A4,S1PR1,SERPINE1,SNAI1,TAP…	471 (13)
STAT3/STAT3 (complex)		complex		0.981	1.76e-05	A2M,BCL2,BIRC3,CD36,CDKN1A,FPR1,FTL,ICAM1,IL10,IL6,MAOA,MCL1,MYC,SOCS3,TIMP3,VEGFA	471 (16)
2-(4-acetoxyphenyl)-2-chloro-N-methylethylamine		chemical reagent		0.978	0.00228	CCL3,CCL5,CXCL8,IFNG,IL10,IL1B,IL6,SELE,TNF	568 (17)
HBB		transporter		0.971	0.000449	CCL20,CCL3,CCL3L3,CCL4,CCL5,CSF3,CXCL8,FLT1,ICAM1,IFNG,IL10,IL1B,IL1R1,IL1RN,IL6,PECAM1,PTGER4,SCARB1,SELE,SERPINE1,TGFB1,TNF,TNFAIP3,VCAM1	443 (14)
allopurinol		chemical drug		0.97	6.8e-05	A2M,ADAMTS1,ANXA1,ANXA2,BIRC3,CD14,CD44,CD69,EMP3,FCGR2A,GPNMB,HMOX1,IL1B,ITGB4,LGALS3,LXN,MRC1,MYC,RCN1,S100A10,SPP1,STING1,TIMP1,TMSB10/TMSB4X,TXNIP,UPP1	400 (21)
phenylbutazone		chemical drug		0.97	0.000937	A2M,ADAMTS1,ANXA1,ANXA2,CD44,FCGR2A,GPNMB,ITGB4,LGALS3,LXN,MRC1,RCN1,S100A10,SPP1,STING1,TIMP1,TMSB10/TMSB4X,UPP1	344 (7)
zileuton		chemical drug		0.97	0.0273	APP,CCL3L3,CCL5,ICAM1,IFNG,TNF
N,N-dimethylarginine		chemical - endogenous mammalian		0.97	0.0122	APP,BCL2,CCN2,ICAM1,PLAT,SERPINE1,TJP1
CBL		enzyme		0.968	0.0349	BCL2,CCL3L3,CD3E,CDKN1A,HMOX1,IFNG,IL1B,IL6,INSR,LCK,PXN,TNF
SECRETASE GAMMA (complex)		complex		0.964	0.00392	APP,CD83,CD86,CDKN1B,HES1,IL10,MYC	489 (21)
lithocholic acid		chemical - endogenous mammalian		0.961	0.000606	BCL2,CD86,IL1B,IL6,LDLR,PLAUR,TGFB1,TGFBR2,TNF	442 (21)
ZFP36	0.833	transcription regulator		0.961	0.000235	BIRC3,CCL3L3,CD36,CDKN1A,CTSS,CYBB,ICAM1,IFNG,IL10,IL1B,IL6,IRF1,MXD1,NHSL2,OSM,PLAU,PLAUR,PNRC1,PRDM1,SOCS1,SPP1,THBD,TNF,VCAM1,VEGFC,ZFP36	348 (14)
DUSP1	-1.481	phosphatase		0.96	1.9e-09	ATF3,BCL2,CCL20,CCL3L3,CCL4,CD86,CXCL8,CYBB,DUSP1,EGR1,ICAM1,IFI16,IFITM3,IL10,IL1B,IL1RN,IL6,IRF1,IRF9,ISG20,MGLL,MRC1,MXD1,NRP1,OLR1,OSM,PIK3R1,PLAT,PLAUR,PLIN2,PNRC1,PRDM1,PTPRK,SELE,SERPINE1,SH2D2A,SOCS1,SOCS3,THBD,TLR2,TNF,VCAM1,VEGFC,ZFP36	381 (16)
CGS 21680		chemical reagent		0.957	0.00148	CCL3L3,CCL4,CCL5,CD69,CDKN1A,EGR1,EGR3,IFNG,IL10,RGS2,TNF,VEGFA	510 (21)
bempedoic acid		chemical drug		0.956	0.00392	CCL4,CCL5,CXCL8,ICAM1,IL1B,IL6,TNF	519 (22)
Bay 11-7082		chemical - kinase inhibitor		0.953	9.28e-06	BCL2A1,CCL3L3,CCL4,CCL5,CD44,CD83,CITED2,CXCL8,FLT1,GJA1,HMOX1,ICAM1,ID1,IFI27,IL10,IL1B,IL2RB,IL6,KLF7,MCL1,NEDD4,NLRP3,S100A4,SAMSN1,SNAI1,TCF4,TLR2,TNF,TNFSF10,VCAM1	449 (18)
IL17RA		transmembrane receptor		0.952	0.0253	CCL20,CD36,CSF3,CXCL8,IL1B,IL6,SELE,SELP,TIMP1,TNF
PTPN2	-0.598	phosphatase		0.951	0.00697	BCL11B,BCL2,CCL3L3,CDKN1B,IFNG,IL10,IL1B,IL6,MET,MT-CYB,TNF	445 (20)
NFIX		transcription regulator		0.946	0.0122	CLEC3B,CXCL8,FABP4,IL32,POSTN,SERPINE1,SPARCL1
salirasib		chemical drug		0.943	0.0122	ATF3,CDKN1B,CITED2,LGALS1,PFKFB3,PLAT,PLAU,SERPINE1,STC1,TGM2,TJP1,VEGFA,VEGFC
ARHGAP31	0.863	other		0.943	0.0283	CCN2,ID2,ITGA5,MMP28,SNAI1,TGFBR3,ZEB2
ML-193		chemical reagent		0.94	0.0159	FABP4,IL1B,IL6,TNF
SOX9		transcription regulator		0.938	0.000241	ADAMTS1,CCN2,CD44,CDKN1A,CITED2,CXCR4,FOXC1,HES1,IL6,INHBB,KLF4,MAPK3,MYC,MYH11,POSTN,RBPJ,S100A4,SULF2,TGFB1,VEGFA	566 (22)
fulvestrant		chemical drug		0.936	0.000815	AREG,BCL2,BMPR2,CAV1,CAV2,CCL5,CCN1,CDKN1A,CDKN1B,CTSD,DDIT4,EGR1,EGR3,FABP4,FKBP1A,FLT1,GJA1,HES1,ICAM1,ID1,ID2,IL1B,INHBB,IRF1,KLF10,LDLR,LEPR,MAP3K11,MYC,NRP1,PDCD4,PMAIP1,PRSS23,SELP,SERPINB9,SLC7A5,SNCG,STC1,TGFB1,TGFBR3,TNF,TSC22D3,TUBA4A,TXNIP,VCAM1,VEGFA	489 (20)
CYBA	-3.855	enzyme		0.928	0.0283	CDKN1A,CYBB,EPAS1,IL6,SERPINE1,TNF,VEGFA
JUN		transcription regulator		0.928	1.1e-08	A2M,AKAP12,ANXA1,ANXA2,APP,ATF3,BCL2A1,BIRC3,BTG1,C1QB,C3AR1,C5AR1,CAPNS1,CAV1,CCL20,CCN1,CCN2,CCND2,CD14,CD247,CD44,CDKN1A,CDKN1B,CFD,CSF1R,CSF3,CX3CL1,CXCL16,CXCL8,CYGB,DOCK9,DUSP1,EHD4,EPAS1,EZR,FABP4,FGF2,FOLR2,FOXC1,FRZB,FTH1,FTL,GJA1,HES1,HMOX1,ICAM1,ID2,IFI16,IFNG,IGFBP2,IGFBP4,IL10,IL1B,IL6,IL7R,IRS2,ITGB4,KDR,LGALS3,MAF,MAPK3,MBP,MCF2L,MET,MSR1,MT2A,MYC,MYH9,NDRG1,NOTCH4,OSM,PLAU,PLAUR,P…	526 (17)
HAND2		transcription regulator		0.927	0.0139	CCL3L3,CCL4,CXCR4,CXCR6,GJA1,IL6,PTPRB,S100A4,TPM1
riociguat		chemical drug		0.927	0.0159	PHACTR1,SERPINE1,SPP1,TIMP1
CD180		other		0.927	0.00565	BCL2A1,CD86,IL10,IL6,TNF	364 (18)
IKBKB-DT		other		0.927	0.0159	CCL20,CXCL8,IL6,MYC
mastoparan		chemical toxicant		0.927	0.0159	IL1B,IL6,SELE,TNF
herbimycin		chemical drug		0.926	0.00165	BCL2,CCN2,CDKN1B,CXCL8,CXCR4,DUSP1,ICAM1,IL1B,IL6,PLAU,SERPINE1,TNF,TNFRSF1A	460 (19)
PTPN11		phosphatase		0.925	0.0224	CD14,CDKN1A,CSF1R,CSF3,CXCL8,CYBB,EGR1,FCGR1A,FCGR2A,FCGR3A/FCGR3B,IFI16,IFNG,IL6,KDR,MCL1,MEF2C,MET,PLAUR,SOCS3,SOX7,SUB1,TNF,TNFRSF1B
leucine		chemical - endogenous mammalian		0.922	0.0139	ATF3,BTG1,CD36,CDKN1A,FABP4,HERPUD1,LEPR,MAOA,TNF
TGFBR2	2.518	kinase		0.92	0.000435	ALOX5AP,AREG,BACE2,BCL2,C5AR1,CCL3L3,CCL4,CCN2,CD14,CD200,CD44,CD69,CD83,CDKN1A,CDKN1B,DDIT4,DSG2,EGR1,EPAS1,FGF2,FPR1,GJA1,ICAM1,ID1,ID3,IFNG,IL10,IL1B,IL2RB,IL3RA,IL6,KDR,KLRB1,MAP3K11,METRNL,MRC1,MSR1,MXD1,MYOF,NFIB,NRP1,PFN1,PLSCR1,PTPRC,RAMP3,RBPJ,SELP,SERPINE1,SLC7A5,SMAD1,SNAI1,SOCS3,SPP1,TGFB1,TGFBR2,THBD,TIMP1,TNF,TXNIP,UPP1,VEGFA	558 (17)
SERPINF1	-0.65	other		0.918	0.0186	BCL2,BCL2A1,CCN2,CD34,CDH5,CXCL8,CYBA,CYBB,IL10,MYC,SELP,TGFB1,TJP1,TNFSF10
VLDL (complex)		complex		0.916	0.0159	PLIN2,PON2,SERPINE1,VCAM1
levodopa		chemical - endogenous mammalian		0.914	0.0159	ACKR1,AIF1,ARHGAP4,ARRB2,BCL2,C1QA,CAPG,CASKIN2,CD200,CHST11,CLDN5,COL4A1,COTL1,CRTAC1,CTSB,CTSZ,DAAM1,DOC2B,DUSP1,ECE1,EDNRB,EGFL7,ETS2,FBLN2,FTL,GNA13,GRB10,HCLS1,HCST,HDAC7,IGFBP2,KLF6,KLF9,LAPTM5,LDB2,LRRC1,MBP,MEF2C,MEIS2,MXD1,NASP,NCF4,NRARP,NUAK1,PDCD4,PIK3R1,PLEK,RAB13,RASGRP1,RASSF5,S100A10,SEC14L1,SELENON,SH3BGRL3,SHANK3,SHC1,SKAP1,SLC44A2,SUB1,TCF4,TMEM70,TNFAIP1,TRIOBP,WIPF1,WWTR1,ZEB…
PBRM1		other		0.905	0.00697	ABLIM3,ADAMTS9,APOL3,BCL2A1,CCL5,CDKN1A,IGFBP4,IL6,S100A13,TNF,TNFAIP3,VEGFA	359 (7)
Z-LLL-CHO		chemical - protease inhibitor		0.904	0.0347	AHR,AKR1C1/AKR1C2,APP,ARHGDIB,ATF3,ATP1A1,BCAR1,BCL2,BCL2A1,BIRC3,BST2,CCL5,CCN2,CCND2,CDKN1A,CDKN1B,CEBPB,CTSB,CXCL8,DUSP1,EPAS1,FGF2,HMOX1,HSP90AA1,ICAM1,IFNG,IL1B,IL6,IRS2,MCL1,MET,MYC,NFE2L2,PDCD4,PFKFB3,PFN1,PMAIP1,PPM1D,PRDM1,PXN,SNAI1,SOCS3,SUB1,TIMP1,TJP1,TNF,VAMP8,VCAM1,VEGFA,WWTR1,YBX3
GPER1		G-protein coupled receptor		0.902	0.00356	AREG,ATF3,CCL5,CCN1,CCN2,CDKN1A,DDIT4,DUSP1,DUSP4,EGR1,IL1B,IL6,MT1X,MT2A,MYC,MYH11,NR4A2,PTGER4,RGS16,RND1,TNF,TNFAIP3,ZFP36	660 (24)
rimonabant		chemical drug		0.902	0.000956	CXCL8,FGF2,FKBP1A,IL1B,IL1RN,IL6,KLF4,SERPINE1,TGFB1,TNF	441 (21)
CTLA4		transmembrane receptor		0.898	0.000102	AHR,CD3D,CD69,CD83,CD86,CDKN1B,CXCL8,ICAM1,ICOS,IFNG,IL10,IL3RA,PRDM1,SELE,SELP,SLC7A5,STX11,TENT5C,TGFB1	487 (17)
BCL3		transcription regulator		0.897	0.00023	BCL2,CCL20,CCL5,CD69,CD86,CXCL8,EGR1,ICAM1,ID1,ID2,IFNG,IL10,IL1B,IL6,IRF1,OLR1,PDK4,PLAUR,TNF	372 (16)
RXR (family)		group		0.896	0.000484	BCL11B,BCL2,C1QA,CD36,CDKN1A,CSF3,CTSB,CTSS,IFNG,IL1B,IL6,INSR,ITGB2,KDM6B,MGP,MYC,PDK4,PLIN2,PLTP,SPP1	446 (22)
RAR/RXR/RETINOIC ACID (complex)		complex		0.896	0.0273	DUSP1,KLF2,LAMB1,MEIS2,TGM2,VEGFA
6-aminopyrazolopyrimidine derivative compound II		chemical drug		0.896	0.00976	CCL3L3,IFITM3,IFNG,IL10,IL6,TNF	279 (10)
ibrutinib		chemical drug		0.896	0.000695	BCL2,BCL2A1,CD44,CD69,CD86,CYBB,DUSP2,EPAS1,FRY,GZMA,HES1,IFITM3,IFNG,IL10,IL6,ITGA4,MAP3K6,MCL1,MGLL,MYC,OSM,SLC38A1,TGFBR3,TNF,TTC28,UGCG	425 (21)
ADA		enzyme		0.895	0.0279	IL6,PLAT,SERPINE1,SPP1,TGFB1,TIMP1,TNF,VEGFA
phenyl-N-tert-butylnitrone		chemical reagent		0.894	0.0283	CD83,CD86,CXCL8,HMOX1,IL6,TGFB1,TNF
SERPINB7		other		0.894	0.00594	ADAMTS4,CALCRL,CCL20,CTSB,CTSD,CTSH,CTSW,CTSZ,CX3CL1,ICAM1,IFNG,IL1B,INHBB,ITGB4,LGMN,PLAU,PPP3CA,TGFB1,TLL1,TNF,TNFAIP3,VEGFA
resolvin E1		chemical - endogenous mammalian		0.893	0.000396	CCL3L3,CCL4,CCL5,CDKN1A,HMOX1,IFNG,IL10,IL1B,IL6,SPP1,TNF	383 (15)
bromodeoxyuridine		chemical drug		0.889	0.000135	CXCL8,IFI16,IFI27,IFITM1,IFNG,IGFBP4,IL1B,IL3RA,IL6,IL7R,IRF1,SERPINE1,TGFBI,TNF,TNFSF10	484 (18)
PDX1		transcription regulator		0.888	0.00492	ACTG1,ANXA2,ATF3,CD44,CREM,CX3CL1,CXCR4,EFNA1,EGR1,FGF2,GALNT18,ID1,ID2,ID3,IL1B,IL6,IRS2,KLF10,KLF6,LXN,MT-ND1,MYC,PDE4B,PMAIP1,PRSS23,SPP1,TGFBR3,TXNIP	513 (21)
sphingosine-1-phosphate		chemical - endogenous mammalian		0.885	0.00128	AHR,ANXA2,CCL5,CCN2,CD36,CD44,CD83,CXCL8,EGR1,ENPP2,FGF2,GALNT15,ICAM1,ID2,IFNG,IL1B,IL6,ITGB2,KDR,NRP1,S1PR1,SELE,SERPINE1,SPHK1,TGFB1,TIMP1,TNF,VCAM1,VEGFC,VWF	463 (15)
palbociclib		chemical drug		0.879	0.00356	ATF3,CCNL1,CD83,CDKN1A,DUSP1,EGR1,EGR3,GBP4,HES1,ID2,IFNG,IL1B,IL6,IL6ST,IRF9,IRS2,KLF10,MXD1,NR4A2,OLR1,SOCS3,UBE2S,ZFP36	489 (18)
apigenin		chemical - endogenous non-mammalian		0.878	0.0223	AHR,BCL2,CCL3L3,CCL4,CCND2,CDKN1A,CDKN1B,CREM,CXCL8,GPX4,HMOX1,HSP90AA1,ICAM1,IL10,IL1B,IL6,NCOA7,SELE,TNF,VCAM1
TMPRSS6		peptidase		0.875	0.00976	CDKN1A,GPX4,ID1,SERPINE1,SNAI1,ZEB2	279 (9)
JAG1	0.472	growth factor		0.874	0.00176	CCND2,CD86,CDKN1A,DUSP1,DUSP2,HES1,IFNG,LIFR,MAOA,MYC,MYH11,NOTCH4,NR2F2,PTPRK,SNAI1,SPP1,TGFB1,TIMP3	400 (17)
PRF1	-1.195	transporter		0.873	0.00392	CCL3L3,CD44,IFNG,IL10,IL1B,IL6,TNF	411 (18)
epirubicin		chemical drug		0.873	0.0268	BCL2,CAV1,CDKN1A,DUSP1,EZR,IL1B,IL6,MYC,NFIA
mir-127		microRNA		0.872	0.002	DUSP1,IL10,IL1B,IL6,MRC1,TNF	268 (7)
CNR2		G-protein coupled receptor		0.87	0.0268	CCN2,CXCL8,EGR1,IFNG,IL10,IL1B,IL6,TGFB1,TNF
FGF2	0.971	growth factor		0.87	5.24e-08	ADGRL2,ANGPT2,AQP1,AREG,BCL2,CAV1,CCL20,CCN1,CCND2,CD34,CDH5,CDKN1A,CDKN1B,CSF3,CXCR4,CYGB,DLL1,EDNRB,EFNB2,EGLN3,EGR1,ELN,ENPP2,EPAS1,FABP4,FGF2,FLT1,FTH1,GJA1,GPNMB,HES1,ICAM1,ID2,ID3,IFITM2,IGFBP2,IGFBP4,IL1B,IL6,ITGA4,ITGA5,KDR,LAMB1,LRP5,LYVE1,MBP,MCAM,MEOX2,MET,MGP,MYC,NES,NOTCH4,NR4A2,PECAM1,PLAT,PLAU,PLAUR,RUNX1,S100A10,S100A4,SELE,SERPINE1,SNAI1,SOCS3,SOX17,SPHK1,SPP1,SPRY1,STOM,TFPI,TGF…	551 (20)
PROCR	0.547	other		0.864	0.00125	ANGPT2,GBP4,ICAM1,IL1B,IL1R1,IL6,MYC,TEK,TJP1,TNF,VCAM1	429 (20)
ACTIVIN (family)		group		0.862	4.35e-05	ADGRE5,AHR,APLNR,BMPR2,CALCRL,CCL20,CCN1,CCN2,CD44,CD93,CDKN1A,CLEC3B,CXCR4,DDIT4,DLL1,ELK3,ELN,ENG,ENPP2,ENTPD1,FZD4,ICOS,ID1,IFNG,IL10,IL10RA,IL1B,INHBB,KLF10,KLF9,MAF,MAFB,MFAP4,MGP,PRDM1,RAPGEF3,RGS2,RUNX1,RUNX1T1,S1PR1,SERPINE1,SOCS1,SOX17,SRGN,TNF	486 (19)
FCGR2B	-0.843	transmembrane receptor		0.856	0.0001	APP,CCL3,CCL5,CCND2,CD86,ICAM1,IFI27,IL10,MARCKSL1,RASGRP1,SOCS1,SOCS3,TNF,VEGFA	350 (18)
SMARCA5		transcription regulator		0.853	0.0335	AHR,ALOX5AP,CCND2,CD44,CD53,CD93,CDKN1A,CRIP1,ERG,ETS2,GPRC5B,HES1,IFITM2,IGFBP4,IL7R,KLF7,MAST4,MPZL2,NINJ1,NKG7,PHLDA1,RPS6KA2
GRN		growth factor		0.85	0.00212	AIF1,APP,BCL2,C1QA,C1QB,C1QC,C3AR1,CCL3,CCL4,CD14,CD200,CD84,CD8A,CLEC7A,CST7,CTSB,CTSD,CTSS,CTSZ,CYBA,EGR1,EMP1,GPM6A,GPNMB,GPR34,HLA-DRA,HLA-DRB1,ICAM1,IL10,IL1B,IL6,ITGB2,LGALS3,LYZ,MEF2C,MS4A4A,MS4A6A,OLR1,PECAM1,PIK3R1,PREX2,PROS1,SPI1,SPP1,TGFB1,TIE1,TM4SF1,TNF,TXNIP,TYROBP,VEGFA	454 (18)
idelalisib		chemical drug		0.849	0.00565	MCL1,MYC,S1PR1,TGFB1,UGCG	526 (19)
BRMS1		transcription regulator		0.849	0.00565	CXCR4,GJA1,IL6,PLAU,SPP1	324 (11)
LPA		other		0.844	0.0239	CXCL8,ICAM1,SELE,SERPINE1,VCAM1
farnesyl pyrophosphate		chemical - endogenous mammalian		0.842	0.0122	APP,ICAM1,SCARB1,SELP,SERPINE1,TGFB1,VCAM1
TRIM8		enzyme		0.841	0.0159	CCL5,IL6,SOCS1,TNF
SIAH2	-0.838	transcription regulator		0.841	0.00176	AKR1C3,ANXA2,CD36,CEBPB,CTSB,CTSD,CXCL16,EGLN3,FABP4,ID2,IFITM2,IL1B,LGALS3,PLAUR,SERPINE1,SOCS3,SPP1,VEGFA	447 (16)
vorinostat		chemical drug		0.836	0.000322	ADAMTS1,ATF3,BCL2,BIRC3,BTG1,CCL3L3,CCND2,CD69,CD8A,CDKN1A,CDKN1B,CTSD,CXCL8,DLC1,DUSP1,EGR1,FABP4,HDAC7,HMOX1,ICAM1,IFNG,IL10,IL1B,IL6,IRF1,KLF4,LDLR,LYZ,MCL1,MYC,NDRG1,NEDD9,OSM,PMAIP1,PRDM1,RGS2,SOCS1,SOCS3,SPI1,TEK,TNF,TNFRSF1A,TNFSF10,VEGFA,VEGFC	469 (18)
IL15RA		transmembrane receptor		0.834	0.0122	BCL2,CD44,CD84,IL10,IL6,PTPRC,TNF
PD173074		chemical reagent		0.834	0.0122	ADGRG1,CCL3,CCND2,CDH5,CEBPB,EFNA1,LCP1,LTB,MAPK3,MXD1,MYC,SPNS2,TGM2
CYLD-AS1		other		0.832	0.0114	AKR1C1/AKR1C2,BLVRB,EPHX1,FTH1,FTL,HMOX1,ICAM1,IL1B,IL6,IRF1,LGALS3,NFE2L2,TNFAIP8,VEGFC
LIPA	-0.637	enzyme		0.832	0.0202	ACACB,ANXA1,CAPG,CTSD,CTSS,GPNMB,IL1B,LGALS3,LYZ,NFIA,PECAM1,SEPTIN10,TNF
leuprolide		biologic drug		0.827	0.00976	APP,BCL2,EGR1,NR4A3,TGFB1,TIMP1	556 (20)
WTAP		other		0.827	0.0385	ADCY4,AREG,BCL2,CCL3L3,CCL5,CD14,CD36,CX3CL1,IL1B,IL6,TNF
SOX17	2.037	transcription regulator		0.824	0.00697	AKR1C1/AKR1C2,AKR1C3,BMPR2,CDC42BPB,COL4A1,COL4A2,KDR,LAMB1,NFE2L2,SOX17,SOX7	377 (7)
RABL6		other		0.822	0.0279	CDKN1B,CX3CL1,FERMT2,HMOX1,MYC,PMAIP1,PTPRM,SERPINH1
sulforafan		chemical drug		0.822	0.01	ADAMTS1,AKR1C1/AKR1C2,BCL2,CD44,CDKN1A,CDKN1B,COX7A1,CSF1R,CXCL8,EFNB2,EPHX1,FTL,GZMH,HMOX1,ICAM1,IFNG,IL1B,IL6,IL6ST,KDR,LAMC1,MATK,MRPL17,NFE2L2,PIK3R1,PTPRC,RUNX1T1,SELE,SOCS3,SULF2,TAP1,TEAD1,TIMP3,TNF,VCAM1,VEGFA
vancomycin		biologic drug		0.821	2.03e-06	A2M,AASS,ADAMTS1,ANXA1,ANXA2,ARPC3,BIRC3,C1QA,C1QB,CD14,CD44,CD69,CITED2,CTSB,DNAJB4,EMP3,FCGR2A,FTH1,GPM6A,GPNMB,HMOX1,IFNG,IL10,IL10RA,IL1B,IL6,ITGB4,LGALS1,LGALS3,LXN,MRC1,MYC,NUAK1,PTPRM,RCN1,S100A10,SLCO4A1,SOCS2,SOD3,SPP1,STING1,TCIM,TIMP1,TJP1,TMSB10/TMSB4X,TNF,UPP1	506 (24)
KCNIP3		transcription regulator		0.817	0.0056	CCL5,CD28,CREM,CX3CL1,IFNG,IL10,IL1B,IL6,LDLR,METRNL,MID1,PDE2A,PTGER4,SOCS3,TGM2,TNFAIP3,ZFP36	499 (23)
CASR		G-protein coupled receptor		0.817	0.0157	ANGPT2,BCL2,CCND2,CD44,CDKN1B,COL4A1,COL4A2,EGR1,ID1,LBH,LGALS1,NASP,NEDD9,RGCC,SOCS3,THBD,TLR2,TXNIP,UCP2,VEGFA
N-(1-carbamoyl-2-phenyl-ethyl) butyramide		chemical reagent		0.816	0.00976	CD14,IL1B,IL6,SOCS3,TLR2,TNF	276 (7)
echinomycin		chemical drug		0.816	0.00976	ADAMTS1,CAVIN1,CAVIN2,CXCR4,IL6,VEGFA	305 (9)
icilin		chemical reagent		0.816	0.00976	CCL3L3,CCL4,CSF3,IL1B,IL6,TNF	338 (11)
SOD (family)		group		0.816	0.00392	CCL3L3,CCL4,HLA-DRA,HMOX1,ICAM1,PMAIP1,VCAM1	452 (16)
NEIL2		enzyme		0.816	0.0063	CCL20,CCL3L3,CCL4,CD14,CEBPB,IFNG,IL1B,IL1R1,IL1RN,IL6,ITGB2,LTB,SELE,TLR2,TNF	439 (13)
GLIS2		transcription regulator		0.816	0.00623	CCN2,IFNG,IL32,IL33,MGP,OSM,SERPINE1,SNAI1,TGFB1	375 (7)
IL36RN		cytokine		0.816	0.002	CXCL8,IFNG,IL10,IL1B,IL6,TNF	276 (7)
RXRG		ligand-dependent nuclear receptor		0.816	0.00841	ACSL1,CCL20,CCL3L3,DUSP1,FABP4,FABP5,IL10,IL1B,IL32,IL33,IL7R,MBP,NRP1,OSM,PDK4,TGFBR3,TIMP3,XCL2	350 (12)
cyclomaltodextrin		chemical drug		0.816	0.00976	CCL3L3,CSF3,IL1B,IL6,SCARB1,TNF	431 (21)
spironolactone		chemical drug		0.812	0.00709	BCL2,CCN2,CD163,CDKN1A,CEBPB,CXCR4,DUSP1,EDNRB,FGF2,ICAM1,IL1B,IL6,LGALS3,POSTN,SLCO2A1,TGFB1,TIMP3,TNF,TSC22D3,VEGFA	446 (20)
KLF4	1.244	transcription regulator		0.812	7.81e-07	ADAMTS1,AIF1,BCL11B,CCND2,CD14,CD34,CD44,CDKN1A,CDKN1B,CEBPB,CSF1R,CXCL8,DLL1,DUSP1,DUSP4,FLT1,FRZB,GBP4,HES1,ID3,IFITM3,IL10,IL32,IL6,KDR,KLF4,MEF2C,MRC1,MYC,MYH11,NCKAP1,NOTCH4,NRP1,OSM,PECAM1,PLAT,PLAUR,PRDM1,RCAN1,SCARB1,SERPINE1,SERPINH1,SMAD1,SOCS1,SOD3,SOX17,SPHK1,TEAD1,TEK,TGFB1,THBD,TNFSF10,VCAM1,VEGFA,XCL2	501 (20)
as605240		chemical drug		0.808	0.0273	IFNG,IL10,IL1B,IL6,TGFB1,TNF
PON1		phosphatase		0.808	0.000709	HMOX1,ICAM1,IFNG,IL6,MSR1,SCARB1,TNF	453 (20)
sudemycin D6		chemical reagent		0.808	0.00976	CCL5,ICAM1,IFI27,IFITM1,IL1B,TNFSF10
DMP1		other		0.8	0.0135	C1QB,CDH5,CDKN1B,CTSW,CXCL8,F13A1,IL6,SPP1
leukotriene C4		chemical - endogenous mammalian		0.8	0.00623	APP,CCL4,CXCL8,EGR1,EGR3,ICAM1,SELP,TNF,VCAM1	449 (19)
TERT		enzyme		0.798	0.000905	AFAP1L1,ASAP1,ATF3,CALD1,CAV1,CCL5,CCN2,CDKN1A,CX3CL1,CXCL8,ELK3,FGF2,GNA13,GSN,ICAM1,IFI16,IFI27,IFITM3,IFNG,IGFBP4,IL10,IL1B,IL6,IQGAP2,ISG20,KLF4,MYC,PALM2AKAP2,PLTP,PRSS23,PRXL2A,PXN,SASH1,SPP1,TIMP1,TNF,TNFRSF1A,TNFRSF1B	364 (20)
prostaglandin E2		chemical - endogenous mammalian		0.798	1.94e-11	ADAMTS1,ADAMTS4,AHR,AIF1,ANGPT2,ANXA2,APP,AREG,ATF3,ATP1A1,BCL2,BIRC3,BTG1,C5AR1,CALCRL,CCL20,CCL3,CCL3L3,CCL4,CCL5,CCN2,CD14,CD44,CD69,CD83,CD86,CDKN1A,CEBPB,CLEC7A,CREM,CSF3,CST7,CXCL8,CXCR4,CYTIP,DLL1,DUSP1,EGR1,ENTPD1,FBXO31,FGF2,FLT1,GJA1,HEG1,HMOX1,ICAM1,IFNG,IGFBP4,IL10,IL1B,IL1R1,IL1RN,IL2RG,IL6,IL7R,IRF1,ITGA5,KLF4,LRP1,MAFB,MCL1,MRC1,MYC,NEDD9,NR4A2,NRP1,OSM,PDE4B,PLAU,PNP,PODXL,PRDM1,P…	529 (17)
MBP	-1.336	other		0.797	0.00532	IFNG,IL10,IL6,LEPR,MYC,PTPRC,TGFB1,TNF	444 (18)
IDO1		enzyme		0.794	0.00342	CD86,FCGR1A,IL10,IL6,LRP1,MYC,NRP1,SLC3A2,SLC7A5,TGFBR3,TNF,VEGFA	477 (18)
F2		peptidase		0.789	2.86e-08	ADAMTS9,ANGPT2,BIRC3,CALD1,CCL20,CCL3L3,CCN1,CCN2,CCND2,CD36,CD44,CDKN1A,CDKN1B,COL4A1,COTL1,CX3CL1,CXCL8,CXCR4,CYBB,DAAM1,DUSP1,ECE1,EDNRB,EGR1,EHD4,ELL2,ENTPD1,F2RL3,FGF2,FHL1,FLT1,GNA13,HMOX1,HSP90AA1,ICAM1,IGFBP4,IL1B,IL32,IL6,KDR,KLF6,LBH,LMCD1,MAPK3,MGLL,MYC,MYH11,MYH9,NCOA7,NR4A3,OSM,PLAT,PLAUR,PLPP1,PMAIP1,PPIF,PROS1,RAC2,RCAN1,RHOJ,SELE,SELP,SERPINE1,SRGN,TAGLN2,TEK,TFPI,THBD,TNF,TNFAIP3…	462 (16)
SIRPA		transmembrane receptor		0.789	0.00392	CCL3L3,CCL5,CSF3,CXCL8,IL1B,IL6,TNF	328 (13)
PRDM16		transcription regulator		0.788	0.00155	CCL5,CCN1,CDKN1A,ELN,GBP4,IL1B,SERPINE1,TNF	432 (22)
SIAH1		enzyme		0.788	0.000466	ANXA2,CD36,CDKN1A,CEBPB,CTSB,CTSD,CXCL16,EGLN3,FABP4,ID2,IFITM2,IL1B,LGALS3,PLAUR,SERPINE1,SOCS3,SPP1,VEGFA	426 (14)
pirinixic acid		chemical toxicant		0.787	0.00276	ACACB,ACSL1,AKR1C3,ANXA2,ATP11A,CCL5,CD200,CD36,CDKN1A,CDKN1B,CFI,CTSB,CXCL8,ENTPD1,FABP4,FABP5,FCER1G,FKBP1A,HLA-E,HMOX1,HSP90AA1,ID2,IFITM3,IFNG,IL1B,IL1RN,IL6,KDR,KLF10,LDLR,LGALS3,LIFR,MCL1,MET,MGLL,MGST2,MPDZ,MYC,PDCD4,PDK4,PHLDA1,PIK3R3,PLIN2,PLTP,PPIC,PTPRC,SERPINE1,TNF,UCP2,VCAM1,VEGFA	361 (17)
COLLAGENASE (family)		group		0.786	0.000677	CCL3L3,CCL4,CEBPB,EGR1,ICAM1,IL1R1,IL6,IRF1,ITGA4,SELE,SELP,TNF,VCAM1	414 (11)
PPP3CA	0.701	phosphatase		0.786	0.0106	APP,BCL2,CD2,CDKN1A,CDKN1B,DUSP2,FTL,LITAF,MYC,PLPP3,RCAN1,S100A4,SNAI1,SPP1,TNF
CYP4F2		enzyme		0.785	0.00976	CYBB,FLT1,IL1B,IL6,KDR,VEGFA	332 (13)
HPGDS	-1.052	enzyme		0.785	0.0239	CCL5,IL1B,IL6,TGFB1,TNF
cephaloridine		chemical drug		0.784	0.0422	CCL20,CCN2,DDIT4,DSG2,GPNMB,HMOX1,OSMR,RAB31,RND1,SEPTIN10
staurosporine		chemical drug		0.779	1.78e-05	APP,BCL2,CCL4,CD28,CD53,CDKN1A,CDKN1B,CXCL8,FCGR2A,HMOX1,ICAM1,IL1B,IL6,INHBB,ITGB2,KLF10,MCL1,MYC,NEDD9,PLAT,PLAU,PRDM1,RCAN1,S1PR1,SELE,SERPINE1,TGFBR3,VEGFA	471 (21)
ADAM15	1.925	peptidase		0.777	3.14e-05	CCL5,CD44,FLT1,IFNG,IL6,KDR,SPARCL1,TGFBI,TNF,VEGFA	439 (23)
lysophosphatidylinositol		chemical - endogenous mammalian		0.775	0.0018	ANGPT2,CD36,CSF3,CX3CL1,CXCL8,FABP4,FPR1,HLA-DRB1,ICAM1,IL1B,IL33,LTB,OLR1,SELE,STC1	464 (15)
IL31		other		0.768	0.0122	CD86,CDKN1B,IL33,IL6,SOCS1,SOCS2,SOCS3
CA074-methyl ester		chemical reagent		0.766	0.00976	APP,BCL2,CTSB,IL1B,NLRP3,SPHK1	513 (19)
ERFE		other		0.765	0.0273	CD36,FABP4,ID1,ID2,NFE2L1,NFE2L2
EXT1		enzyme		0.765	0.0273	ACACB,CD44,CEBPB,FABP4,MYC,SNAI1
leptomycin B		chemical drug		0.765	0.0273	CCL20,CDKN1A,CDKN1B,IL1B,IL6,TNF
simvastatin		chemical drug		0.765	5.19e-08	ADAMTS1,ANGPT2,ANXA1,APP,BCL2,C5AR1,CALD1,CCL20,CCL3,CCN1,CCN2,CCND2,CD14,CDKN1A,CDKN1B,COTL1,CXCL8,CYBB,ENTPD1,GJA1,HMOX1,ICAM1,IFNG,IL10,IL1B,IL6,IRF1,ITGB2,ITGB4,KLF2,KLF4,LDLR,LRP5,MAP1LC3B,MYC,OLR1,PECAM1,PHACTR1,PLAT,SCARB1,SELE,SELP,SERPINE1,SOCS3,SPP1,THBD,TIMP1,TLR2,TNF,TSC22D3,VCAM1,VEGFA,VWF	346 (14)
FASN		enzyme		0.763	0.0317	CAV1,CD36,CFD,CXCL8,DDIT4,EDNRB,FABP4,IL10,IL1B,IL6,MET,RBP7,TNF
roxithromycin		chemical drug		0.762	0.0159	IFNG,IL1B,IL6,TNF
CD5L		transmembrane receptor		0.762	0.0159	CCL5,IL1B,TLR2,TNF
GATA4		transcription regulator		0.759	0.000492	BCL2,CCL3L3,CCL4,CCN2,CXCR4,CXCR6,EPHX1,FGF2,FRZB,GJA1,HES1,ID1,IFI16,IL6,INHBB,INMT,LRG1,MEF2C,MYC,MYH9,NOTCH4,POSTN,PRDM1,PTPRB,S100A4,SPP1,TGFBI,TGM2,TIMP1,TPM1,VCAM1	297 (11)
IFNB1		cytokine		0.752	0.000311	APOL1,APOL3,BCL2,BST2,CCL3,CCL4,CCL5,CD14,CD83,CD86,CDKN1A,CREM,CX3CL1,CXCL8,DLL1,FBLN2,FGF2,FKBP9,GBP4,GZMH,ICAM1,IFI16,IFI27,IFITM1,IFNG,IL10,IL1B,IL1R1,IL6,IRF1,IRF9,ISG20,ITGB2,KDM6B,LAMB1,MGST2,MYC,NNMT,PDK4,PMAIP1,PRDM1,REL,SOCS1,SPP1,SPRY1,TIMP1,TNF,TNFSF10,XAF1	460 (15)
isocoumarin NM-3		chemical drug		0.751	0.00565	ANGPT2,PECAM1,TGFB1,TNF,VEGFA
TNFRSF6B		transmembrane receptor		0.751	0.000709	CXCL8,ICAM1,IFNG,IL10,IL6,TNF,VCAM1	329 (15)
streptozocin		chemical drug		0.749	0.00152	ANGPT2,ATF3,ATP1A1,BCL2,CCL3L3,CCL5,CCN2,CD163,CD36,CDKN1A,COL4A1,CREM,FABP4,GPX4,HMOX1,HSPG2,ICAM1,IFNG,IL10,IL1B,IL6,INSR,IRS2,LGALS3,MAF,MAFB,MAP1LC3B,MSR1,NFE2L2,PDK4,ROBO4,SELE,SELP,SERPINE1,SOD3,SPP1,TGFB1,TLR2,TNF,TNFRSF1A,TXNIP,VCAM1,VEGFA	406 (18)
PTHLH		other		0.748	0.0287	ADAMTS1,BCL2,CDKN1A,CDKN1B,CXCL8,EFNB2,GPX4,IL6,ITGA6,PLAU,RGS2,RUNX1,SERPINE1,VEGFA
salicylic acid		chemical drug		0.748	0.000408	CCL3,CCL4,CCL5,CCN2,CSF3,CXCL8,IL1B,IL6,MCL1,OLR1,SCARB1,SELP,TGFB1,TNF,TNFSF10,VCAM1	433 (15)
SOX2		transcription regulator		0.747	1.11e-08	ACKR3,ADAMTS4,AHR,ATF3,CASKIN2,CCL20,CCL5,CCN2,CD44,CDKN1A,CDKN1B,CITED2,CNKSR3,CSF1R,CTNNAL1,CXCL8,CXCR4,DLL1,DUSP1,DUSP4,ETS2,FAM107B,FLT1,FRZB,FYN,GBP4,GJA1,GSN,ID2,ID3,IL6,KDR,KLF4,KLF6,LIMA1,LIMS2,LMCD1,MBP,MEF2C,MYC,NCKAP1,NOTCH4,NRARP,NRP1,PECAM1,PIK3R1,PIK3R3,PRDM1,RASGEF1B,RBPJ,RCAN1,S100A13,SEMA6A,SERPINE1,SMAD1,SNAI1,SOX17,SPP1,TEAD1,TGFB1,TIMP3,VEGFA,VEGFC,WIPF1,ZFHX3	540 (27)
mir-302 (includes others)		microRNA		0.745	0.00976	CCL3,CCL5,CXCL8,IL6,NR2F2,TNF	247 (7)
dimethylnitrosamine		chemical toxicant		0.744	6.57e-05	CDKN1A,COL4A1,HMOX1,ICAM1,IL1B,IL6,MAPK3,NFE2L2,RAB13,TGFB1,TGM2,TIMP1,TNF	484 (18)
taurodeoxycholic acid		chemical - endogenous mammalian		0.743	0.00988	ADGRG1,ADGRL4,AREG,CCL5,CRIM1,CXCL8,HLA-DRA,IL1B,IL6,IL7R,NLRP3,OLR1,SEMA6A,SERPINE1,STC1,VEGFB	412 (16)
IGFBP3		other		0.742	0.0032	BCL2,CCL3L3,CCL4,CCL5,CDKN1A,ICAM1,IL1B,LYVE1,SERPINE1,TNF,VCAM1	376 (18)
TAB1		enzyme		0.741	0.0202	BIRC3,CCL20,CCL5,CDKN1A,CXCL8,IL1B,IL6,MCL1,RGS2,SELE,SERPINE1,TNFSF10,XAF1
KLF2	2.626	transcription regulator		0.736	5.34e-08	ACKR3,ADAM15,ANGPT2,APLNR,CAV1,CCL3,CCL4,CCL5,CCN2,CD36,CD86,CD93,CDKN1A,COL4A1,CXCL8,CXCR4,DLL1,EFNA1,ELN,EPAS1,FABP4,FLT1,HYAL2,ID1,ID3,IL1B,IL32,IL6,ITGB4,KDR,LEPR,MT2A,MYC,NDRG1,PECAM1,PLPP3,PROS1,S1PR1,SERPINE1,SLCO2A1,TCF4,TFPI,TGFB1,THBD,TIMP1,TNF,TNFSF10,VCAM1,VWF	469 (17)
MLN120B		chemical drug		0.735	0.0135	CD3E,CTSB,CXCL8,ICAM1,IL1B,IL6,TNF,TNFRSF1B
TNC		other		0.732	1.76e-05	ADAMTS4,BCL2,CCL20,CCL3L3,CCL4,CD8A,CDKN1A,ID2,IFNG,IL1B,IL6,MBP,MET,MYC,TNF,TPM1	408 (18)
ITCH		enzyme		0.73	0.0279	CCN1,CCN2,IFNG,IL1B,IL6,SLC7A5,TNF,TNFRSF1A
promegestone		chemical drug		0.729	0.00524	AREG,BIRC3,CCN2,CDKN1A,CEBPB,CTSD,DUSP4,IL1R1,INHBB,IRS2,MT1X,MT2A,MYC,PDK4,RGS2,TIPARP,TXNIP,ZBTB16	527 (22)
NCOA2		transcription regulator		0.726	0.00061	AHR,CCL3L3,CCL4,CCL5,CDKN1A,CEBPB,CFD,EGR1,FABP4,FRZB,GPR34,GPX4,IFNG,IL1B,IL6,IRF1,KLF4,LDLR,LYZ,NR4A2,NR4A3,PLIN2,PLTP,RGS2,SNAI1,SOD3,TNF,TSC22D3	643 (22)
thymoquinone		chemical drug		0.726	0.00675	BCL2,CD14,CDKN1A,CDKN1B,CXCR4,HMOX1,IL10,SAT1,TNF,TNFSF10	469 (18)
NT5E	0.45	phosphatase		0.726	0.00228	CD69,IL1B,IL6,KDR,SERPINE1,SPP1,TGFB1,TIMP1,TNF	371 (15)
LACTB		peptidase		0.726	0.0279	CCN2,CD44,CXCL8,GLIPR1,IL6,SERPINE1,TGFBI,TGM2
SREBF2		transcription regulator		0.724	0.00163	ACSL1,AREG,CCN1,CCN2,CDKN1A,CXCL8,CXCR4,CYB5A,FABP5,ICAM1,IL6,IRF1,IRS2,KLF6,LDLR,LRP1,NLRP3,PLIN2,TAP1,VCAM1	499 (22)
fingolimod		chemical drug		0.722	1.36e-05	BCL2,CCL20,CCL4,CCL5,CCN2,CD36,CD69,CD86,CDKN1A,CDKN1B,ICAM1,IFNG,IL10,IL1B,IL6,ITGB2,MBP,PECAM1,PRF1,S1PR1,SERPINE1,SPHK1,TGFB1,TNF	454 (16)
ATF3	1.433	transcription regulator		0.719	0.00945	ATF3,BIRC3,CCL4L1/CCL4L2,CCL5,CD69,CD83,CDKN1A,CX3CL1,CXCL16,GBP4,GSN,ICAM1,ID1,IFNG,IL1B,IL6,LDLR,MT2A,NES,PMAIP1,RAB11A,SELE,SERPINE1,TLR2,TNF	458 (19)
stallimycin		biologic drug		0.719	0.000548	CXCL8,IFI16,IFI27,IFITM1,IFNG,IL1B,IL3RA,IL6,IL7R,IRF1,TNF,TNFSF10	450 (15)
LGR4		transmembrane receptor		0.717	0.00675	AHR,BLVRB,CD14,IL1B,IL6,MYC,SLC16A10,SNAI1,TNF,ZEB2	532 (22)
lisinopril		biologic drug		0.714	0.00228	ARHGDIB,CYBB,IL1B,ITGB2,KDR,LDLR,TGFB1,TNF,VEGFA	368 (15)
RETNLB		other		0.711	0.000251	CCL3L3,CCL5,CCN2,CD86,ELN,FABP4,FRZB,FZD6,IL1B,IL6,IRS2,MAP3K6,MID1,MYC,MYCT1,SMAD1,SOCS2,STK17B,STOM,TGFB1,TIMP1,TINAGL1,TLR2	492 (20)
PLAG1		transcription regulator		0.711	0.0032	AQP1,BCL2,CRIP2,EGR1,IL32,LSP1,PLEC,PPIC,TGM2,TSPAN4,VEGFA
EFNA5		kinase		0.707	0.0279	ADAMTS4,APOBEC3G,CCN2,DUSP4,FABP5,IRF1,ITGB4,PLAT
JAK2		kinase		0.707	0.000503	ACTN1,AKAP12,AKR1C3,CCL5,CCND2,CD36,CDC42BPB,CDKN1A,CDKN1B,CST7,CXCL8,CYBB,EGR1,ENPP2,FGF2,ICAM1,IL1B,IL6,IRF1,ITGA5,MYC,NKG7,OSM,OSMR,PDE2A,PECAM1,PFN1,SELP,SEMA6B,SERPINH1,SOCS1,SOCS3,TAP1,TGM2,TNF,TSC22D1	391 (18)
DSCAML1		other		0.707	0.0279	ID3,KLF4,KLF9,MYC,NRN1,PCDH17,PLCB1,TUBA4A
THPO		cytokine		0.706	0.0223	BIRC3,CCND2,CD44,FLI1,ICAM1,IL1B,IL6,IRF1,KDR,KLF4,MYC,NFE2L2,REL,RUNX1,SELP,SOCS3,TAP1,TNF,TNFAIP3,VEGFA
etanercept		biologic drug		0.705	0.000396	CCL20,CD247,CD83,CXCL8,CYBB,ICAM1,IFNG,IL1B,IL6,RBPJ,TNF	402 (20)
EGR2	0.363	transcription regulator		0.702	0.00039	ACTN1,AHNAK,AHR,ATF3,BCL2,CDKN1A,CEBPB,CPD,CSF1R,DOK2,EGR1,EMB,FGF2,GSN,ID2,ID3,IFNG,IL10,IL1B,IL6ST,IL7R,KCTD12,KDR,LGALS1,LGMN,MBP,MYC,NDRG1,PDE7A,PLAUR,PRDM1,S100A4,SMAD1,SOCS1,SOCS3,TENT5C,TGFBR3,TNFSF10,TSC22D1,VEGFA,ZBTB16,ZBTB20,ZEB2	563 (20)
INPP5D	-0.51	phosphatase		0.699	0.000135	CCND2,CD69,CD86,CD93,CDH5,CDKN1B,CXCL8,FLI1,IFNG,IL10,IL6,PECAM1,SELP,SNAI1,TNF	484 (20)
triamterene		chemical drug		0.697	2.85e-05	A2M,ADAMTS1,ANXA1,ANXA2,BIRC3,CD14,CD44,EMP3,FCGR2A,GPNMB,IL6,ITGB4,LGALS3,LXN,MRC1,MYC,RCN1,S100A10,SPP1,STING1,TIMP1,TMSB10/TMSB4X,UPP1
CD274		transmembrane receptor		0.696	6.8e-05	CCL3L3,CCL5,CCN2,CD69,CD86,CDKN1A,FGF2,GJA1,ICAM1,ICOS,IFNG,IL10,IL1B,IL6,MYC,PECAM1,PRF1,RPS6KA2,SELE,SNAI1,STING1,TGFB1,TNF,TNFSF10,VCAM1,VEGFA	370 (17)
LETMD1		other		0.695	0.0279	CDKN1A,CXCL8,CYBB,IL10,IL1B,IL6,IRF1,TNF
RARB		ligand-dependent nuclear receptor		0.694	6.76e-05	ACSL1,ARHGAP4,BCL2A1,CD36,CDH5,CDKN1A,CXCL8,EGR1,EZR,FOLR2,ICAM1,ID1,ID3,IFI27,IFITM1,IL1B,IL32,IL6,INSR,KLF4,LYZ,SPP1,TGFB1,THBD,TJP1,VEGFA,VEGFC,YES1	482 (23)
ZNF24		transcription regulator		0.694	0.0239	CCND2,IL1B,IL6,TNF,VEGFA
corticosterone		chemical - endogenous mammalian		0.693	0.000115	ANXA1,APP,ATP1A1,BCL2,CALD1,CAV1,CCN2,CDKN1A,CDKN1B,CEBPB,CLDN5,CYBA,DDIT4,DOCK8,FGF2,HIF3A,IFNG,IL6,KLF9,MAOA,MAPK3,MYC,PDK4,SCARB1,TGM2,TIMP1,TLR2,TNF,TSC22D3,UCP2	516 (22)
IC87114		chemical drug		0.692	0.00565	CCL5,ICAM1,IFNG,TNF,VCAM1	422 (19)
HMGA2		enzyme		0.692	0.0279	BCL2A1,CXCR4,ID2,IL1B,IL6,SNAI1,SPP1,TNF
TMPRSS2-ERG		fusion gene/product		0.688	0.0248	AREG,CEBPB,CYBA,DDIT4,FRY,GNG11,GPRC5B,ID1,ID3,KLF9,LTB,MYC,PHLDA1,PLAT,PRSS23,TGFBI,TLR2,VEGFC,ZEB2
LIF		cytokine		0.688	2.53e-06	A2M,AHNAK,AREG,CCL3L3,CD34,CD44,CDH5,CDKN1A,CEBPB,CSF1R,CXCL8,EGR1,ENPP2,HES1,ID2,IFI16,IFNG,IL1B,IL6,IL6ST,IRF1,JAM2,KDR,KLF10,KLRB1,LIFR,MEF2C,MT-CYB,MT-ND1,MYC,NES,PECAM1,SOCS1,SOCS2,SOCS3,SPP1,TIMP1,TNF,TSPAN7,VEGFA,VWF	479 (19)
OXT		other		0.687	0.0422	CCN2,CEBPB,COX7A1,EPAS1,GJA1,ITGA5,MEF2C,RCAN1,RGS2,TGFB1
BMP6		growth factor		0.683	0.0344	ADAMTS1,ADGRL2,CAVIN2,CCN2,CD44,CDKN1A,EPHX1,HMOX1,ID1,ID2,ID3,IL6,INHBB,ITGA5,KLF4,SERPINE1,SNAI1,TIMP1,VEGFA
ACTN4	0.506	transcription regulator		0.682	0.0273	CXCL8,IL1B,MYC,PDLIM1,SERPINE1,SNAI1
8-bromoguanosine 3',5'-cyclic monophosphate		chemical reagent		0.676	0.0001	CAV1,CD8A,CDKN1A,HMOX1,IL1B,IL6,PLAUR,S100A10,SNAI1,SOD3,TAGLN2,TGFB1,VCAM1,VEGFA	419 (15)
GDF9		growth factor		0.676	0.0139	CCN2,HSPG2,ID1,ID2,ID3,INHBB,ITGA6,PLAU,PXN
NFATC2		transcription regulator		0.674	6.16e-05	AIF1,CCL3L3,CCL5,CD3G,CD83,CD86,CDKN1A,CITED2,CSF1R,CTNNAL1,CX3CL1,EGR3,ENPP2,FGL2,GBP4,GPNMB,ICOS,IFNG,IKZF1,IL10,IL1B,IL6,IRF1,ISG20,KDM6B,MAF,MAPK3,MYC,PLAT,PTPRK,RCAN1,REL,RGS1,RGS2,SELE,SH3BP5,SLC3A2,SNAI1,SOCS1,SOCS2,SOCS3,TCF4,TGFB1,TLR2,TNF,TSC22D1	418 (15)
obeticholic acid		chemical drug		0.672	0.0236	CCN2,GPX4,ICAM1,IL10,IL1B,IL6,PDK4,PLTP,TGFB1,TIMP1,TNF
CREBBP		transcription regulator		0.672	3.88e-09	AKAP12,ARID5A,BCL2,CAPG,CCL3,CCL5,CCN1,CCND2,CD44,CD53,CD59,CDH5,CDKN1A,CDKN1B,CNN3,CRIM1,CST7,CXCL8,CXCR4,CYBB,DNAJB4,DUSP1,DUSP4,EGR1,EGR3,ESAM,EVI2A,EVL,FABP4,FGF2,FNBP1,GIMAP7,GNG2,HLA-DRA,ICAM1,IFNG,IL10,IL10RA,IL2RB,IL6,IL7R,IRF1,ITGA6,KLF2,LDLR,MAF,MCF2L,MEF2C,MYC,NABP1,NDRG1,NFE2L2,NR4A2,NR4A3,PRF1,RAPGEF3,RCSD1,RGS2,SELE,SELP,SH2D1A,SOCS3,STOM,TESC,TIPARP,TLR2,TNF,TNFAIP1,TNFAIP3,TNFSF10…	436 (19)
cyclopamine		chemical reagent		0.671	0.0283	BCL2,CD14,CDKN1A,CXCL8,SERPINE1,SPP1,TJP1
HOTAIR		other		0.665	0.00355	CDKN1A,CXCL8,ICAM1,IFITM1,IL1B,IL6,JAM2,MPZL2,MYC,NLRP3,RBM38,SNAI1,TEAD1,TNF	489 (20)
LTB4R	-0.398	G-protein coupled receptor		0.664	0.00675	CCL3L3,CD36,CLEC7A,CXCL8,FLT1,IL10,LDLR,MRC1,TNF,VEGFA	491 (19)
PRL		cytokine		0.664	6.7e-06	A2M,AKR1C3,ANXA2,APP,AREG,BCL2,BST2,BTG1,CAV1,CCL20,CD69,CDKN1A,CDKN1B,CLDN5,CNN3,CPD,CTSB,CTSD,CTSH,CTSS,DUSP4,EGR1,GPNMB,HERPUD1,HES1,HIPK3,ICAM1,ID1,ID2,ID3,IFI44L,IFITM1,IL1B,IL6,IRF1,IRF9,LAMC1,LYVE1,MGP,MYC,NEDD9,PDE7A,PDK4,PKIG,PLAT,PLSCR1,RCAN1,RHOG,SCARB1,SOCS1,SOCS2,SOCS3,SPP1,TGFB1,TIMP1,TNF,TPM3,TSC22D1,TSC22D3,TSPAN13,TXNIP,XAF1	473 (17)
thioacetamide		chemical toxicant		0.663	1.12e-05	ADAMTS1,AKAP12,AKR1C3,ANXA1,ANXA2,BIRC3,CCN2,CD14,CD200,CD44,CXCL16,CYGB,EDNRB,ELN,EMP1,EMP3,EPHX1,FCGR2A,GNG11,GPNMB,IFITM2,IL1B,IL6,ITGB4,KDR,LGALS1,LGALS3,LXN,LYVE1,MET,MYC,NFE2L2,PECAM1,PLCB4,PLPP3,PRMT1,RCN1,RGCC,S100A10,SELENOW,SPARCL1,SPP1,STING1,TCF4,TGFB1,TGM2,TIMP1,TMSB10/TMSB4X,TNF,UCP2,UPP1	529 (17)
INSIG1	-1.41	other		0.663	0.0417	ACACB,ALOX5AP,ATF3,CCL5,CLEC7A,CXCR4,FABP4,FABP5,IFNG,IL6,IRS2,LDLR,MRC1,NFE2L2,OLR1,PLIN2,PRF1,SCARB1,TGFB1,UCP2
101.10 peptide		chemical reagent		0.663	0.00976	GJA1,IL10,IL1B,IL1RN,IL6,TNF	436 (14)
GATA2		transcription regulator		0.657	2.01e-09	ADGRE5,ADGRG1,ANGPT2,C1QC,CCDC68,CCL3L3,CCL5,CD34,CD36,CD69,CD96,CDH5,CDKN1A,CDKN1B,CSF1R,CST7,CX3CL1,CXCR4,CYBB,DLL1,EMCN,ERG,F13A1,FABP4,GPR65,GZMA,HMOX1,ICAM1,ICAM2,ICOS,IKZF1,IL2RB,IL3RA,IL6,KDR,KLF2,KLF4,MAFB,MCTP1,MDK,MEF2C,MMRN1,MYC,NFE2L1,NKG7,PECAM1,RCAN1,RUNX1,SELP,SOX18,SPI1,SYTL3,TEAD1,TGFBR3,TGM2,TNF,TRAT1,TSPAN12,UACA,VCAM1,VEGFA,VEGFC	568 (19)
FOXC2		transcription regulator		0.655	0.0066	ANGPT2,CDKN1B,CFD,CXCR4,DLL1,EFNB2,FABP4,GPNMB,INSR,IRS2,KDR,MET,SNAI1,SPP1	413 (19)
FSH (complex)		complex		0.651	0.00526	ACTN1,ADAMTS1,ADGRG1,AHR,AKAP12,APP,AREG,ARL4C,ARPC1A,BMPR2,CARD10,CCN2,CCND2,COL15A1,COL18A1,CREM,CX3CL1,CXCR4,DUSP1,EFNA1,ELL2,EZR,FGF2,GPRC5B,ID1,IGFBP4,IL1B,IL1RN,IL6,INHBB,ISG20,ITGA5,KLF10,LDLR,LGALS1,LRRC32,MAP1LC3B,MCL1,MT1X,MT2A,MYC,PLAT,PLPP1,PMAIP1,PPP1CB,PPP2R5C,RAB31,RASAL2,RGS16,RGS5,SCARB1,SERPINE1,SMAD1,STK17A,TGFBR2,TGFBR3,TIMP1,TNFAIP3,TPM1,TPM2,UPP1,VEGFA,VEGFC,YBX3,ZNF331	472 (19)
KLRG1	-1.003	other		0.651	0.00565	CXCL8,IFNG,IL1B,IL6,TNF	469 (16)
MCC950		chemical reagent		0.651	0.0114	CD44,CD86,CXCL8,CXCR4,IL1B,IL6,IL7R,ITGA4,MRC1,NLRP3,PECAM1,TGFB1,TIMP1,TNF
PLA2G10		enzyme		0.65	0.00182	CD36,CD8A,ETS2,IL10,IL1B,IL6,KDM6B,KLF2,LXN,MRC1,NABP1,PHLDA1,PTPRC,TNF,VEGFA,VEGFC	503 (21)
TNFAIP3	-3.898	enzyme		0.648	8.94e-05	BCL2,BIRC3,CCL20,CXCL8,ICAM1,IFNG,IL10,IL1B,IL6,NLRP3,SELE,SLC3A2,SOCS3,TGFB1,TJP1,TNF,TNFAIP3,VCAM1	287 (15)
CD247	-1.522	transmembrane receptor		0.648	0.0236	CD3E,CYBA,FCER1G,FCGR2A,HSP90AA1,IFNG,IL10,NASP,NKTR,SRP14,XAF1
SUMO3		other		0.647	0.0268	APP,CAV1,CAV2,CCND2,CD59,CXCL16,IL6,PNP,TAP1
EZR	-2.204	other		0.647	0.0422	ATF3,BCL2,DDIT4,IGFBP2,IL10,IL1B,IL6,ITGB4,MYC,TNF
alpha-tocopherol		chemical drug		0.644	0.0268	BCL2,CCN2,CD36,HMOX1,IFNG,IL1B,IL6,PMAIP1,TNF
parthenolide		chemical drug		0.644	0.00697	BCL2,CCL5,CCN2,CLDN5,CXCL8,HMOX1,IL1B,IL6,NFE2L2,PDK4,TNF,VCAM1	390 (18)
PAX3-FOXO1		fusion gene/product		0.64	0.00902	ACTN1,AKAP12,ANXA1,ARHGDIB,ATP1A1,CCN1,CCND2,CDKN1A,CXCR4,DUSP1,EMB,FABP5,HMOX1,HSP90AA1,IFNG,IGFBP2,IL6ST,INPP1,ITGA5,KCNN3,KDR,MCAM,MEOX2,MET,MT1X,MYH9,NFIB,PDE4B,PKIG,PPIC,PRSS23,SLC7A5,SPP1,SPRY1,TPM3,YWHAE,ZFP36L2	249 (7)
FFAR1		G-protein coupled receptor		0.64	0.00392	CD36,FABP4,IL1B,IL6,IRS2,TGFB1,TNF	486 (20)
2,4-dinitrobenzenesulfonic acid		chemical reagent		0.635	0.0239	CD86,ICAM1,IL6,SCARB1,TNF
PXDN	0.376	enzyme		0.632	0.000396	CDKN1A,CYBB,DDIT4,DUSP1,IL1B,IL6,IRS2,KLF6,MYC,TAGLN2,TNF
ARHGAP21		other		0.632	0.0422	ARID5A,CITED2,FGL2,IRF1,ISG20,PLAT,SH3BP5,TCF4,TNF,TSC22D1
NFKB1-RELA (complex)		complex		0.631	0.0202	ADAMTS4,CCL20,CCL5,CSF3,CXCL8,ICAM1,IL1B,IL6,MYC,RGS16,SELE,TNF,VCAM1
LEF1		transcription regulator		0.631	1.46e-06	ANXA1,ARHGDIB,ARRB2,BCL2,BMPR2,CAV1,CCL4,CCL5,CD200,CD44,CD83,CDKN1A,CHCHD10,CXCR4,ENPP2,EPHX1,GZMA,HES1,ID2,IFITM3,IL6,IL7R,LAIR1,LAMC1,LCK,LHX6,LYZ,METRNL,MGLL,MXD1,MYC,NCOA7,NHSL2,NLRP3,NR2F2,NRN1,PHLDA1,PLCB4,PLTP,PRDM1,PRF1,RASGEF1B,RHOH,S100A4,SH3BGRL2,SPP1,SPRY1,STX11,TCF4,TGFB1,TLR2,TSC22D1,YPEL2	541 (22)
MMP8		peptidase		0.629	0.00155	CCL3L3,CCN2,CXCL8,IL6,MET,PDCD4,TGFB1,TNF	323 (16)
NR1H2		ligand-dependent nuclear receptor		0.628	0.00841	AQP1,CCL4,CCL5,CSF3,CXCL16,GBP4,IFNG,IL1B,IL1RN,IL6,LDLR,MRC1,PLTP,SCARB1,SLC16A10,TNF,VEGFA,VEGFC	388 (22)
puromycin aminonucleoside		chemical reagent		0.627	1.82e-05	A2M,ACTG1,ADAMTS1,ANXA1,ANXA2,AQP1,BCAR1,CD14,CD36,CD44,CYBA,CYBB,EMP3,FCGR2A,GPNMB,ITGB4,LGALS3,LXN,MRC1,MYC,NES,RCN1,S100A10,SCARB1,SOD3,SPP1,TIMP1,TMSB10/TMSB4X,UPP1	286 (7)
C3AR1	-2.062	G-protein coupled receptor		0.627	0.0066	CCL3L3,CCL4,CCL5,CD28,CD86,CSF3,CXCL8,IFNG,IL10,IL1B,IL6,SERPINE1,TGFBR2,TNF	346 (14)
zinc sulfate		chemical drug		0.626	0.00565	HMOX1,IL10,IL1B,IL6,TNF	503 (24)
MAS1		G-protein coupled receptor		0.626	0.0239	CYBB,IL1B,IL6,MRC1,TNF
ESTROGEN RECEPTOR (family)		group		0.626	0.000222	ANXA1,BCL2,CALD1,CAPG,CAV1,CAV2,CCN2,CCND2,CD44,CD59,CDH5,COL4A1,COL4A2,CXCL8,CXCR4,EGR1,HSP90AA1,ICAM1,ICAM2,IL6,KLF10,LDLR,MGP,MYC,NEDD9,PCDH19,PDK4,PLAU,PLAUR,PMAIP1,RGS2,SAT1,SERPINB9,SERPINE1,SMAD1,SNAI1,TGFB1,TGFBR2,TGFBR3,TGM2,TIMP1,TIMP3,TSC22D3,VEGFA,VEGFC	587 (19)
IL18BP		other		0.623	0.00565	CXCL8,IFNG,IL6,TNF,VEGFA	424 (15)
SP1	0.396	transcription regulator		0.621	1.59e-05	ACSL1,ADAMTS1,ADCY4,AEBP1,AFAP1L1,AKAP12,ATF3,BACE2,BCL2,CAV1,CCL20,CCL5,CCN2,CCND2,CD28,CD59,CDH5,CDKN1A,CDKN1B,CEBPB,CITED2,CPLX1,CREM,CTSD,CXCL8,CXCR4,DLC1,EGR1,EHD1,ENG,EZR,FGF2,FLT1,FOLR2,FYN,GJA1,GPX4,HES1,HMOX1,ICAM1,IFITM3,IFNG,IGFBP4,IL10,IL1B,IL2RB,INSR,IRF1,JAM2,KDR,KLF4,KLF6,LDLR,LTB,MAOA,MCL1,MEOX2,MET,MRC1,MYC,MYH11,NDRG1,NES,NPR1,PCDH17,PLAU,PLAUR,PMAIP1,PTGER4,ROBO4,SCARB1,SERPINE…	481 (20)
PRLR		transmembrane receptor		0.621	0.0122	A2M,AKR1C3,CDKN1A,CFD,FABP4,FGF2,MYC
GAS6	-1.028	growth factor		0.613	0.000956	CCN1,CDKN1B,IFNG,IL1B,IL6,MSR1,PROS1,SOCS1,SOCS3,TNF	340 (18)
Tnfsf9		other		0.61	0.0122	IFNG,IL10,IL6,MRC1,TGFB1,TNF,VCAM1
gemfibrozil		chemical drug		0.61	0.0138	APP,IL1B,IL6,LDLR,MBP,MYC,PDCD4,SERPINE1,SOCS3,TNF
thalidomide		chemical drug		0.609	0.000214	ANGPT2,APP,BIRC3,CAV1,CXCL8,FGF2,ICAM1,IFNG,IL1B,IL6,KDR,NRP1,PECAM1,PLAUR,SERPINE1,TGFB1,TNF,VEGFA	460 (15)
mir-146 (includes others)		microRNA		0.602	0.0213	CCL3,CCL5,CD163,CXCL8,DUSP1,EVI2B,IFITM3,IFNG,IL10,IL1B,IL6,ISLR,MBP,MYC,RUNX1,SOCS1,TNF
methamphetamine		chemical drug		0.601	0.0034	ATF3,BCL2,CREM,DDIT4,DNAJB1,DNAJB4,EGR1,GPX4,HERPUD1,HMOX1,HSP90AA1,ICAM1,IL1B,IL6,INMT,LGALS1,MAOA,MAP3K6,MRC1,MYC,PLSCR1,PPP3CA,PTPN12,TNF,TNFRSF1A,TNFRSF1B,VCAM1,VEGFA	454 (22)
IRF9	0.768	transcription regulator		0.6	0.0423	CD69,CXCL8,IFI27,IFITM1,IFITM3,IFNG,IL6,IRF1,ISG20,SOCS1,SOCS3,TNF,TNFSF10,XAF1
Rp-8-Br-cAMPS		chemical - kinase inhibitor		0.6	0.00565	ANXA1,AREG,IFNG,SCARB1,TNF	468 (15)
GCS-100		chemical drug		0.6	0.00565	CCND2,CDKN1A,LGALS3,MCL1,PMAIP1	267 (7)
dichlororibofuranosylbenzimidazole		chemical toxicant		0.6	0.0273	CDKN1A,CDKN1B,CTSD,CXCL8,MCL1,MYC
CALC (family)		group		0.6	0.0239	CD86,CREM,IL33,TNF,VEGFC
OSMR	0.811	transmembrane receptor		0.6	0.0202	BCL2,BIRC3,CD4,GBP4,IL6,IL6ST,LRG1,OSM,OSMR,SOCS1,SOCS3,TIMP1,ZFP36
TIRAP		other		0.596	0.000236	CCL4,CCL5,CD86,CXCL8,ICAM1,IFNG,IL10,IL1B,IL6,IRF1,SELE,TNF,VCAM1	380 (19)
VR23		chemical reagent		0.594	0.0159	CXCL8,IL1B,IL6,TNF
FNDC5		other		0.592	0.00976	FABP4,IL1B,IL6,LRP5,SPP1,TNF	523 (22)
progesterone		chemical - endogenous mammalian		0.59	6.63e-10	ACSL1,ADAMTS1,AEBP1,AKR1C3,AQP1,AREG,ARID5A,ATF3,BCL2,BIRC3,C5AR1,CAV1,CCL20,CCL5,CD36,CD86,CDKN1A,CDKN1B,CEBPB,CFD,CITED2,CLDN5,COL15A1,CTNNA1,CTSD,CX3CL1,CXCL8,CXCR4,DLC1,DNAJB4,EFNA1,EGR1,ELL2,ENG,ENPP2,EPAS1,EZR,FLT1,FOXC1,FTH1,GJA1,GRB10,ICAM1,ID1,ID3,IFNG,IGFBP2,IL10,IL33,IL6,INMT,INSR,IRS2,ISG20,ITGA5,JAM2,KDR,KLF10,KLF9,LEPR,LEPROT,LGALS1,LGALS3,LITAF,LXN,MAOA,MBP,MDK,MRC1,MT2A,MYC,NDRG1,…	539 (21)
POSTN	3.935	other		0.588	0.0138	ADAMTS4,EGR1,HES1,IL6,MEF2C,MYC,SPP1,TGFB1,TNF,VEGFB
CTCF		transcription regulator		0.588	0.0017	APP,CCL3L3,CD14,CD83,CDKN1A,CDKN1B,CXCR4,EGR1,HLA-DRB1,IL1R1,IL6,LHX6,LYZ,MDK,MYC,TLR2,TNF,TUBA4A,ZBTB16	526 (26)
diallyl disulfide		chemical - endogenous non-mammalian		0.587	0.0122	ATF3,GJA1,HMOX1,IL1B,IL6,NFE2L2,TNF
UCP2	-1.554	transporter		0.586	0.0122	BCL2,EPAS1,IFNG,IL1B,IL6,MYC,TNF
SMAD3		transcription regulator		0.582	4.5e-05	ADAM15,ADAMTS1,AREG,BCL2,CCL20,CCL3L3,CCL4,CCN2,CCND2,CD59,CDH5,CDKN1A,COL4A1,COL4A2,CYTOR,DOCK4,DUSP4,EGR1,ELN,ENG,GZMA,HMOX1,ID1,ID2,ID3,IFNG,IL1B,IL32,IL6,JAM2,LAMA4,LAMB1,LAMC1,LDLR,MXD1,MYC,PTPRK,S1PR1,SERPINE1,SMAD1,SNAI1,SPHK1,SPP1,TGFB1,TIMP1,TIMP3,TNF,TPM1,TPM2,TPM3,VEGFA,VEGFC,ZEB2,ZFP36	458 (18)
ATF2		transcription regulator		0.58	0.0235	ATF3,BCL2,BCL2A1,CXCL8,DUSP1,EGR1,ENTPD1,IFNG,IL10,IL6,MCL1,MEIS2,MT2A,PLAU,TNF,VCAM1
PI3KΓ (family)		group		0.577	0.00565	IFNG,IL10,IL1B,SELE,TNF	332 (14)
CHRNA1		transmembrane receptor		0.577	0.0239	CD28,CD69,CD86,IFNG,IL10
MACROH2A1	-0.611	other		0.577	0.0106	ANXA2,CCND2,CD36,CDKN1A,CITED2,EGR1,HIF3A,ID1,IL6,LTB,NOTCH4,PLAU,SERPINE1,SNAI1,SOCS2
ACE		peptidase		0.577	0.0273	CCL20,CCL5,CCN2,CEBPB,MDK,SERPINE1
immethridine		chemical reagent		0.577	0.000548	C5AR1,CD14,CD44,CFI,CTSS,FCGR1A,IFI16,IL6,OLR1,SOCS3,SPP1,VCAM1
RAB2A		enzyme		0.576	0.00565	ACSL1,CD36,FABP4,FABP5,PLIN2
tyrphostin AG 1478		chemical drug		0.575	0.0156	AREG,CAV1,CDKN1A,CDKN1B,CXCL8,CXCR4,ELN,ICAM1,IL6,IRF1,MCL1,PLAU,RUNX1,S100A10,SPHK1,VCAM1
17-alpha-ethinylestradiol		chemical drug		0.571	0.0147	ADGRE5,C1QB,C1QC,CCL3L3,CCL5,CD53,CDKN1A,CSF1R,CTSS,FBLN2,IFI16,INHBB,LDLR,LIFR,MET,MRC1,SCARB1,SERPINH1,SOCS1,SPOCK2,TGM2,TNF,VCAM1,VEGFA
patulin		chemical toxicant		0.569	0.0159	ATF3,IL1B,IL6,TNF
TRIM28		transcription regulator		0.567	0.00155	AREG,ARID5A,CCL4,CCL5,CXCL8,CXCR4,EGR1,EPAS1,IFNG,IL1B,IL1R1,IL6,INHBB,KLF2,NIBAN1,PMAIP1,RAMP3,RCAN1,S100A4,SULF1,TNF	498 (20)
NKX2-1		transcription regulator		0.567	0.000243	ADGRF5,AQP1,AREG,BCL2A1,CD14,CYGB,EMP2,ENPP2,ESAM,INMT,LCK,LRG1,LSP1,LYZ,MTUS1,MYH11,RAC2,SERPINB9,SERPINE1,SNAI1,SOX17,TGFB1,TPO,TSPAN7,VEGFA	310 (7)
4-methylene-2-octyl-5-oxotetrahydrofuran-3-carboxylic acid		chemical reagent		0.566	0.00392	CCL5,HMOX1,IL10,IL1B,IL6,NFE2L2,TNF	490 (18)
NR4A1		ligand-dependent nuclear receptor		0.565	0.0216	AKR1C1/AKR1C2,ATF3,BCL2,CCL5,CCN2,CCND2,CD36,CD69,CDH5,CDKN1B,CLDN5,CST7,ELK3,FABP4,HMOX1,ICAM1,ID1,IFNG,IL10,IL1B,IL6,ITGB4,LDLR,MARCKSL1,MYC,NR4A2,NR4A3,PDK4,RAMP3,SAT1,SERPINE1,SPINT2,TAGLN2,TJP1,TNF,TNFSF10,UCP2,VCAM1
BMP (family)		group		0.563	0.00532	CCN2,ID1,ID2,IL6,IRF1,KDR,SMAD1,SPP1	495 (23)
JUNB		transcription regulator		0.562	9.38e-06	ATF3,C1QB,C3AR1,C5AR1,CAV1,CCL20,CCL3L3,CD44,CDKN1B,CFD,CSF3,CXCL16,CXCL8,DUSP1,EPAS1,FBLN2,FTH1,HES1,HMOX1,ID2,IFI16,IL10,IL1B,IL6,ITGB4,PLAU,PLAUR,RAB31,SERPINE1,SNAI1,SWAP70,TIMP1,TIMP3,TNF,VAMP8,VEGFC	524 (19)
IFN BETA (family)		group		0.56	4.02e-05	AREG,ATF3,BCL2,BST2,C3AR1,CAV1,CCL3,CCL5,CD163,CD247,CD69,CD83,CD86,CDKN1A,CEBPB,CXCL8,CYBB,DUSP1,GBP4,ICAM1,IFI16,IFI27,IFITM1,IFITM3,IFNG,IL10,IL1B,IL1RN,IL6,IRF1,IRF9,ISG20,KLRB1,MYC,OLR1,SERPINE1,SOCS1,SPHK1,SPP1,SPRY1,STING1,TAP1,TGFB1,TNF,TNFSF10,XAF1	505 (16)
PFKFB3	-1.831	enzyme		0.558	0.000956	CDKN1B,EPAS1,FGF2,ICAM1,IL1B,IL6,PFKFB3,TGFB1,TNF,VCAM1	441 (17)
TET1		enzyme		0.555	0.0219	ATF3,BMPR2,CCN2,CCND2,FCER1G,FZD6,ID1,KLF2,MPEG1,SOX17,TEAD1,TGFB1
PPP1R14B		phosphatase		0.555	0.0239	EPAS1,FLT1,KDR,PECAM1,VEGFA
GRB10	1.617	other		0.555	0.0239	GRB10,INSR,KDR,MRC1,TGM2
BP-1-102		chemical reagent		0.555	0.00565	ICAM1,IL1B,IL1RN,IL6,TNF	388 (7)
NCGC00186528		chemical reagent		0.555	0.0239	COL4A1,IL1B,IL6,TGFB1,TNF
zearalenone		chemical toxicant		0.555	0.0239	CDKN1B,IL1B,IL6,MYC,TNF
GROWTH FACTOR (family)		group		0.555	0.0283	APP,BCL2,DUSP1,IL7R,KLF2,MYC,SPHK1
MEF2C	0.747	transcription regulator		0.553	0.0017	ATF3,CCL3L3,CCL4,CDKN1A,CXCR4,CXCR6,FRZB,FTH1,GJA1,IKZF1,IL6,KLF2,MBP,MEF2C,POSTN,PTPRB,S100A4,TPM1,ZFP36	415 (17)
pyruvaldehyde		chemical - endogenous mammalian		0.551	0.00165	ANGPT2,CDKN1A,GZMA,HMOX1,ICAM1,IFNG,IL1B,OLR1,PFKFB3,PRF1,SELE,TNF,VEGFA	471 (18)
NR3C2		ligand-dependent nuclear receptor		0.55	2.64e-06	ADAMTS1,ARPC2,BCL2,BCL2A1,CCL3L3,CCL5,CCN2,CD36,CNKSR3,CNN3,CXCL8,CXCR4,DDIT4,DUSP4,EGR1,FGF2,FKBP1A,ICAM1,IL1B,IL6,KDR,KLF9,LYST,NFIA,NR4A2,PLAT,RGS2,SERPINE1,SPHK1,TGFB1,TGFBI,TGM2,TNF,TSC22D3,TUBA4A,VCAM1,VEGFA,VEGFB	475 (17)
PDGF-BB (complex)		complex		0.549	2.86e-08	ACKR3,AHR,AKAP12,AREG,ATF3,CALD1,CAV2,CCL20,CCN1,CCN2,CCNL1,CD44,CDKN1A,CDKN1B,CEBPB,COL18A1,CSF1R,CSF3,CXCL8,DUSP1,EDNRB,EGR1,EGR3,ETS2,FGF2,FHL1,FLT1,FRZB,GJA1,GPR183,HES1,HLA-E,HMOX1,ID3,IGFBP4,IL1B,IL6,ITGA5,KLF10,KLF6,LAMB2,LDLR,LGALS3,MCL1,MGST2,MYC,MYH11,NR4A2,NR4A3,OLR1,PCGF2,PDLIM1,PHLDA1,PLAT,PLAU,POSTN,RGS1,RGS2,SAT1,SERPINE1,SLC29A1,SNAI1,SOCS3,SPHK1,SPI1,TGFB1,TGM2,THBD,TIMP1,TNFAIP3…	496 (20)
STAT6		transcription regulator		0.544	5.22e-07	ABLIM1,ACSL1,AHNAK,ANXA1,APOLD1,AREG,ARID5A,BCL2,CCL20,CCL23,CCL3L3,CCL5,CCND2,CD2,CD69,CDKN1A,CDKN1B,CRIP1,CST7,CTSB,CTSS,CTSW,CYBB,EGR1,EPHX1,FABP4,FCER1G,FCGR1A,FCGR2A,FCGR3A/FCGR3B,FNIP2,HLX,ICOS,IFI16,IFI44L,IFITM3,IFNG,IL10,IL10RA,IL1B,IL1RN,IL33,IL6,IL6ST,INPP1,IRF1,IRF9,IRS2,ISG20,KCTD12,KDM6B,LCP2,LIFR,LTB,MAF,MAOA,MIR155HG,MMP28,MPEG1,MRC1,NEDD9,PDK4,PLSCR1,PROS1,S100A10,SAMSN1,SELE,SEL…	531 (15)
BTNL2		transmembrane receptor		0.538	0.000214	CNN3,EMB,ENTPD1,FGL2,GBP4,GPR34,IFITM3,IFNG,IL6,MXD1,NCOA7,PDE7A,PRXL2A,S100A4,TNF,TNFRSF1B,TNFSF10,YPEL2	441 (13)
BIRC5		other		0.537	0.0472	BCL2,C1QC,CCN2,CD53,CDKN1A,IL2RG,ITGA5,LAMA4,LYZ,MCL1,MYC,VEGFC,VWF
SMAD2/3/4 (family)		group		0.537	0.0239	CCN2,ID1,SERPINE1,SNAI1,TIMP1
IGM (complex)		complex		0.536	0.000464	BCL2,BCL2A1,CCL3,CCND2,CD44,CD69,CDKN1A,CDKN1B,CX3CL1,CXCL8,DUSP2,EGR1,ID3,IL10,IL1B,IL6,MCL1,MYC,PDCD4,PRDM1,SAMSN1,TNF,UGCG	462 (19)
INHA		growth factor		0.532	0.0026	ADAMTS1,AREG,BCL2,CCN1,CCN2,CCND2,CDKN1B,EPHX1,IFNG,IGFBP4,IL1R1,INHBB,JAM2,MYC,MYH11,MYL9,PIK3IP1,PIK3R1,PRSS23,SERPINE1,TJP1	289 (11)
MERTK	-0.751	kinase		0.531	0.000162	C5AR1,FCGR3A/FCGR3B,FGL2,IFNG,IL10,IL1B,IL6,RGCC,SLA,SOCS1,SOCS3,TNF	521 (18)
DEF6	-0.74	other		0.531	0.00392	IFNG,IL10,IL6,PRDM1,SNAI1,TNF,ZEB2	359 (24)
LEP		growth factor		0.531	5.83e-07	AKR1C1/AKR1C2,ANGPT2,APP,BCL2,BCL2A1,CAV1,CCL3L3,CCL5,CCN1,CD14,CD36,CDKN1A,CDKN1B,CEBPB,CFD,COL4A1,CSF3,CXCL8,CYB5A,CYBA,CYBB,ECE1,EGR1,FABP4,FLT1,HES1,ICAM1,IFNG,IGFBP2,IL10,IL1B,IL1R1,IL1RN,IL6,IRF1,IRS2,KDR,LDLR,LEPR,LIFR,MAP1LC3B,MBP,MCL1,MT-CYB,MT-ND1,MYC,NLRP3,NOTCH4,NPR1,PECAM1,PLAT,PLIN2,PRF1,SCARB1,SELE,SELP,SERPINE1,SOCS3,SPI1,SPP1,SULF1,TGFB1,TIMP1,TIMP3,TNF,TNFRSF1A,TNFSF10,UCP2,VCAM…	432 (20)
NOTCH4	1.098	transcription regulator		0.529	0.000304	CD86,CDKN1B,EFNB2,HES1,IL10,IL6,IRF1,MYH11,NOTCH4,RBPJ,RGS5,SERPINE1,TEK,TIE1	437 (12)
sulindac sulfide		chemical drug		0.528	0.0287	APP,ATF3,BCAM,CCN2,CDKN1A,CEBPB,EGR1,PIK3R1,PLAU,PRSS23,SPTBN1,STC1,TUBA4A,YWHAE
cyclosporin A		biologic drug		0.526	6.28e-07	A2M,ABLIM1,ANXA1,ANXA2,APP,ATF3,ATP1A1,BCL2,BIRC3,CAV1,CCL4,CCL5,CCN2,CD14,CD163,CD200,CD44,CD83,CD86,CD8B,CDKN1A,CDKN1B,COL4A2,CXCL8,CXCR4,CYBA,DDIT4,EDNRB,EGR1,ELL2,EMP3,FCGR2A,FLT1,FYN,GJA1,GPNMB,GZMA,HERPUD1,HMOX1,HSP90AA1,ICAM1,ICOS,ID3,IFNG,IL10,IL1B,IL6,IQGAP2,ITGB4,KDR,LDLR,LGALS3,LXN,LYVE1,MAF,MRC1,MYC,MYH11,PDCD4,POSTN,PRF1,RCAN1,REL,RPS6KA2,RUNX1,S100A10,SELE,SERPINE1,SERPINH1,SOCS1,SP…	471 (17)
indican		chemical - endogenous mammalian		0.523	0.0129	ANGPT2,CDKN1A,CITED2,CXCR4,EGLN3,HMOX1,ICAM1,IL1B,NFE2L2,SELE,SELP,TGFB1
SMAD (complex)		complex		0.52	0.000956	CCN2,CDKN1A,ID1,ID2,ID3,IFNG,MCL1,MYC,SERPINE1,VEGFA	48 (2)
ELF1	-0.552	transcription regulator		0.52	0.000606	CD247,CD4,CITED2,FCER1G,IFNG,IL10,SOD3,SPI1,TEK	187 (7)
tranilast		chemical drug		0.519	0.00342	ATF3,CD86,CDKN1A,CXCL8,IFNG,IL10,IL6,NRP1,TGFB1,TNF,TXNIP,VCAM1	480 (22)
hydrogen peroxide		chemical - endogenous mammalian		0.519	3.15e-07	AEBP1,AKR1C1/AKR1C2,AKR1C3,ANXA1,ANXA2,APP,ATF3,BCL2,BCL2A1,BIRC3,CAV1,CCL3L3,CCL4,CCL5,CCN2,CCNH,CD247,CD36,CD59,CD86,CDKN1A,CDKN1B,CFD,CSF3,CTSB,CTSD,CTSS,CXCL8,CXCR4,DDIT4,DNAJB1,DUSP1,DUSP2,DUSP4,EGR1,ELN,ENG,ENPP2,EPAS1,ERG,ETS2,EZR,FGF2,FTH1,HES1,HLA-DRA,HMOX1,ICAM1,ID3,IFNG,IL10,IL1B,IL32,IL6,ITGA6,KDR,KLF2,KLF4,LDLR,MCAM,MDK,MSR1,MYC,MYH11,NEDD4,NFE2L2,PDCD4,PLAUR,PLPP1,PPM1D,PTGER4,RCN1,…	531 (17)
irbesartan		chemical drug		0.518	0.0032	CD36,CYBB,FHL1,ICAM1,IL1B,IL6,INSR,SERPINE1,TGFB1,TNF,VCAM1	484 (21)
TRAF3IP2	0.41	enzyme		0.516	0.00596	CCL5,CCN2,CSF3,CX3CL1,CXCL16,FGF2,ICAM1,IFNG,IL1B,IL33,IL6,POSTN,SELP,TGFB1,TNF,VCAM1	335 (12)
LEPR	1.102	transmembrane receptor		0.511	0.00281	ATF3,BCL2,BTG1,CCL3L3,COL4A1,FYB1,HERPUD1,ID2,IL1RN,IL6,IRS2,LDLR,LEPR,LGMN,MBP,PRMT1,RNASET2,SCARB1,SELE,SERPINE1,SOCS2,SOCS3,STK17B,TGFB1,TGFBR2,TIMP1,TIMP3,TNF,TSC22D3,UCP2	491 (27)
LINC01612		other		0.51	0.0239	ATF3,BCL2,CDKN1A,MYC,SNAI1
erlotinib		chemical drug		0.509	0.0147	AREG,BCL2,CCL20,CCL5,CD14,CD36,CSF3,CXCL8,CYBB,EGR1,FGF2,ICAM1,IGFBP4,IL1B,IL6,PIK3R1,PLAU,PLAUR,SERPINE1,SNAI1,TLR2,TNF,TNFRSF1A,TNFRSF1B
Ighg2b		other		0.509	0.002	APP,IFNG,IL10,IL1B,IL6,TNF	364 (7)
LY294002		chemical drug		0.509	7.16e-11	ACKR3,ADAMTS1,AKR1C1/AKR1C2,ALOX5AP,ANGPT2,ATF3,BCL2,BIRC3,CCL20,CCL5,CCN1,CCN2,CCND2,CD14,CD36,CD44,CD69,CD83,CD86,CDKN1A,CDKN1B,CEBPB,CREM,CSF3,CXCL16,CXCL8,DUSP1,DUSP4,EFNB2,EGR1,EGR3,ENTPD1,EPAS1,ETS2,FGF2,FLT1,FOXC1,FTH1,GJA1,GPR183,GPX4,GRB10,HERPUD1,HES1,HLA-DRB1,HMOX1,ICAM1,IFNG,IGFBP2,IL10,IL1B,IL1RN,IL32,IL33,IL3RA,IL6,INHBB,INSR,IRF1,IRS2,ISG20,KLF10,KLF7,LAMB1,MAF,MCL1,MEF2C,MEIS2,MPD…	460 (13)
ALDH1A2	0.588	enzyme		0.508	0.00125	ATF3,CCN1,CCN2,CD44,FGF2,IGFBP4,MAFB,SPP1,TGFBI,TIMP1,TIMP3	488 (12)
leukotriene D4		chemical - endogenous mammalian		0.508	1.81e-07	ADAMTS1,APOLD1,ATF3,CCL3,CCL3L3,CCL4,CCN1,CREM,CXCL8,DUSP1,EGR1,EGR3,HLX,IL6,KLF2,KLF4,MCL1,NDRG1,NEDD9,NR4A2,NR4A3,PDK4,RCAN1,RGS2,SELE,TNF,ZFP36	457 (19)
LAPTM5	-3.528	other		0.507	0.00175	CCL3L3,CCL5,CD36,CDKN1B,COL4A1,COL4A2,CXCL16,CXCR4,IFNG,IL6,MAPK3,OLR1,TLR2,VWF	435 (18)
EGF		growth factor		0.506	4.73e-09	ACTN1,ADAMTS1,AREG,ATF3,BCL2,CAV1,CAVIN2,CCL20,CCN1,CCN2,CCND2,CD34,CD44,CDH5,CDKN1A,CDKN1B,CEBPB,COL4A2,CREM,CSF1R,CTSD,CXCL8,CXCR4,DLC1,DOCK4,DUSP1,DUSP4,EFNB2,EGR1,EGR3,EMP1,EPAS1,ETS2,EZR,FGF2,FLI1,FLT1,GJA1,HES1,HMOX1,ICAM1,ID1,ID2,IFITM2,IGFBP2,IGFBP4,IL10,IL1B,IL1R1,IL6,IL7R,KDM6B,KLF10,LAMB1,MAOA,MAPK3,MCL1,MET,MYC,NES,NFE2L1,NFE2L2,NLRP3,NR4A2,NR4A3,NRP1,PDCD4,PDK4,PECAM1,PHLDA1,PIK3R1,P…	590 (20)
PTX3		other		0.496	0.0219	CCL3L3,CCL4,CCL5,CCN2,CD86,CXCL8,EGR3,ICAM1,IL1B,IL6,TLR2,TNF
hyaluronic acid		chemical - endogenous mammalian		0.492	1.5e-08	ACKR3,BCL2,CCL3L3,CCL4,CCL5,CD44,CD83,CD86,CDH5,CDKN1B,CSF1R,CXCL8,CXCR4,ICAM1,IL10,IL1B,IL6,LYVE1,MET,NR4A2,PDCD4,PLAU,PTPRC,RHOC,SERPINE1,SOCS3,SPHK1,SPP1,TGFB1,TIMP1,TLR2,TNF,TNFAIP3,VCAM1	374 (17)
SLC6A1		transporter		0.492	0.00565	BCL2,CDKN1B,IFNG,IL6,TNF	372 (14)
ATF1		transcription regulator		0.492	0.0139	ATP1A1,BCL2,CEBPB,EGR1,FTH1,HMOX1,IFNG,TEAD1,TGFBR2
CYTOKINE (family)		group		0.488	1.88e-07	ADAMTS4,APP,BCL2,C5AR1,CCL5,CCN1,CD4,CD69,CD86,CD93,CDKN1B,CX3CL1,CXCL8,DUSP1,EFNA1,EGR1,FGF2,HMOX1,ICAM1,IFNG,IGFBP2,IL6,IRF1,ITGA6,MYC,PLAT,PLAU,PLAUR,S100A4,SELE,SELP,SERPINE1,SOCS1,SOCS2,SOCS3,TEK,TIMP1,TLR2,TNFRSF1B,UPP1,VCAM1,VWF	320 (13)
JUND	-1.407	transcription regulator		0.488	1.02e-05	C1QB,C3AR1,C5AR1,CCL5,CFD,CXCL16,CYBB,FTH1,HMOX1,IFNG,IL10,IL6,ITGB4,PLAU,PLAUR,SAT1,SERPINB9,SOCS1,SPP1,TIMP1,TNF,VEGFA	563 (20)
romidepsin		biologic drug		0.487	0.0201	BCL2A1,CCL5,CD86,CDKN1A,CDKN1B,CXCL8,DDX21,DUSP1,EGR1,EPAS1,FGF2,GSN,ICAM1,ID2,INSR,MCL1,MYC,PLAUR,PRDM1,RHOC,TIMP3
silymarin		chemical drug		0.487	0.00392	ICAM1,IFNG,IL6,LTB,TNF,TNFRSF1A,TNFSF10	309 (13)
MTA1		transcription regulator		0.484	0.0268	ACKR3,CCND2,EMP1,GPRIN3,MYC,PIK3R1,SLC16A10,SNAI1,TNF
ZEB2	-1.867	transcription regulator		0.479	0.0219	CCL3L3,CD7,CDKN1A,GZMA,ID2,ID3,IL7R,MEOX2,MYC,NKG7,SNAI1,VCAM1
TBX5		transcription regulator		0.476	0.000779	CCL20,CCL3L3,CCL4,CXCL8,CXCR4,CXCR6,GJA1,IFI16,IL6,MEF2C,POSTN,PTPRB,S100A4,TPM1	451 (15)
CASP8	-0.448	peptidase		0.472	0.00684	CCL3L3,CD14,CD44,CD69,CDKN1B,CSF3,CXCL8,IFNG,IL1B,IL33,IL6,NLRP3,TNF	426 (21)
CAPN6		peptidase		0.471	0.00524	ACTG1,AREG,BMPR2,CCN2,CTNNA1,FZD4,FZD6,ID1,ID2,ITGB2,PPP1CB,SERPINE1,SMAD1,TEAD1,TGFB1,TGFBR2,WWTR1,YWHAE
SENP1		peptidase		0.47	0.0385	CD34,COL4A1,CTSD,CYBB,ENG,LAMA5,LDLR,MYC,UCP2,VEGFA,VEGFB
INSULIN (family)		group		0.468	3.46e-06	ACSL1,ADAM15,AEBP1,AKR1C3,APLNR,APP,ATF3,ATP1A1,BCL2,BMPR2,CAV2,CCL4,CCL5,CCN2,CD34,CD36,CD44,CDKN1A,CDKN1B,CEBPB,CFD,COL18A1,COL4A1,CYB5A,CYBB,DDIT4,DNAJB4,DUSP1,DUSP4,EGR1,ENPP2,EPAS1,FABP4,FGF2,FTL,GRB10,HES1,HIF3A,HMOX1,HSP90AA1,ICAM1,IGFBP2,IGFBP4,IL10,IL1B,IL6,IL6ST,INSR,IRS2,ITGA6,KLF4,LAMB1,LDLR,LEPR,LIFR,LRP1,MAOA,MAPK3,MBP,MT-ND1,MYC,NFE2L1,NLRP3,NPR1,NR4A2,NR4A3,PDK4,PFKFB3,PIK3R1,PLAT…	509 (20)
YOD1		enzyme		0.468	0.00565	CCL5,CCN1,CCN2,SNAI1,WWTR1	290 (8)
ANPEP		peptidase		0.468	0.00976	IL1B,IL1RN,IL6,NDRG1,TGFB1,TNF	217 (7)
APEX1	-0.378	enzyme		0.466	0.0135	CDKN1A,EGR1,EGR3,FTH1,IL10,IL6,RGS2,VEGFA
TPCA-1		chemical drug		0.464	0.0283	CXCL8,IFNG,IL1B,IL6,MYC,TCF4,TNF
tetrachlorodibenzodioxin		chemical toxicant		0.462	6.77e-06	ACTN1,ADCY4,AHR,AIF1,ALOX5AP,ARL6IP1,BCL2,BMPR2,BTG1,CARD10,CCL5,CCN1,CCN2,CD36,CD86,CDKN1A,CDKN1B,CEBPB,COL18A1,CTSD,CXCL8,EBF1,ELN,EMP3,ETS2,GNG11,HDAC7,HES1,HMOX1,HYAL2,ID3,IFNG,IL10,IL10RA,IL1B,IL1R1,IL6,IRF1,ITGA5,JCAD,KLF2,LYST,MAFB,MGP,MYC,MYH11,NCF4,NEDD9,NFE2L2,PDE4B,PLAUR,PODXL,PRDM1,S100A4,S1PR1,SAT1,SERPINE1,SERPINH1,SH3BGRL2,SLC16A10,SLC7A5,SOCS2,SPOCK2,SPP1,TGFBR2,TIPARP,TNF,TSC22D3…	604 (23)
BMP7		growth factor		0.457	6.84e-06	ACSL1,ADGRL2,BMPR2,CALD1,CAV2,CD34,CD44,CDKN1A,CEBPB,COX7A1,CXCL8,CXCR4,DUSP1,EGLN3,GJA1,GNG11,GRB10,ICAM1,ID1,ID2,ID3,IGFBP4,IL1B,IL1RN,IL6,ITGA5,KLF4,MAOA,MAPK3,NDRG1,OLFM1,PIK3R1,PLCB1,RGS2,S100A4,SERPINE1,SMAD1,SOCS3,SPP1,SULF1,TGFB1,TIMP1,VEGFA,ZEB2	356 (20)
NFKBIB		transcription regulator		0.457	0.0034	BCL2A1,CCL5,CD86,CXCL8,EGR1,ICAM1,IFNG,IL1B,IL6,PLAU,SELE,TEK,TNF,TNFSF10,VCAM1,VEGFA	314 (12)
CpG ODN 2216		chemical reagent		0.454	3.14e-05	BST2,CD14,CD69,CD83,CD86,IFNG,IL1B,IL6,TNF,TNFSF10	329 (14)
PPARD		ligand-dependent nuclear receptor		0.453	2.13e-06	ACACB,BCL2,C1QA,C1QB,C1QC,CCL20,CCL3L3,CCND2,CD36,CDKN1B,CEBPB,CLEC7A,CXCL8,EGR1,FABP4,FCGBP,FLT1,GPR183,ICAM1,IFI44L,IFNG,IGFBP2,IL10,IL1B,IL6,LDLR,LRP5,MAPK3,MPEG1,MRC1,MSR1,NR4A2,NR4A3,OLR1,PDK4,PGM5,PLAT,PLIN2,RASGRP1,SAT1,SCARB1,TNF,TNFAIP3,UCP2,VEGFA,YWHAE	399 (18)
NFE2L2	-1.187	transcription regulator		0.448	1.6e-06	ACTG1,ADAMTS1,AHR,AKR1C1/AKR1C2,AKR1C3,ATF3,ATP1A1,BCL2,CCL20,CCL3L3,CCL4,CCL5,CCN2,CD163,CD36,CD86,CD8B,CDKN1A,CFD,COL4A2,COX7A1,CTSD,CXCL8,CYBB,DSTN,ELN,EMCN,EPAS1,EPHB4,EPHX1,FABP4,FTH1,FTL,GPX4,HERPUD1,HLA-E,HMOX1,HSP90AA1,ICAM1,IFNG,IL10,IL1B,IL1RN,IL6,IL6ST,INMT,IRF9,ISG20,KDR,MAP1LC3B,MATK,MEF2C,MGLL,NCKAP1,NFE2L1,NFE2L2,NLRP3,PFKFB3,PIK3R1,PLIN2,PTPRB,RAMP2,RUNX1T1,S100A13,SAT1,SCARB1,SER…	450 (20)
SMARCB1		transcription regulator		0.448	0.000391	A2M,ACSL1,ARHGAP4,BAG3,BTG1,CD44,CDKN1A,COL14A1,COL18A1,CXCR4,DOCK4,DOCK8,DSG2,ETS2,FABP4,FCGR1A,FCGR2A,GJA1,GSN,HES1,IFI16,IFITM1,IFNG,IGFBP2,MYC,POSTN,PTMS	566 (20)
GW3965		chemical reagent		0.448	0.00327	APP,CAV1,CCL4,CCL5,CD86,CSF3,CXCL8,CYTIP,DUSP1,FABP5,GNG11,GNG2,IL1B,IL1RN,IL6,LDLR,PDK4,PLIN2,PLTP,RGS1,SOCS3,TNF,UGCG,VEGFA	355 (19)
RET		kinase		0.447	0.000197	ANXA1,BCL2,CCL20,CD151,CDKN1B,CLDN5,CSF3,CTSB,CXCL8,CXCR4,EDNRB,EGR1,ELN,GJA1,HSP90AA1,IFNG,IL10,IL1B,IL6,ITGA6,MAF,MEOX2,MET,PLAU,PLAUR,PMAIP1,STC1,TAGLN2,TIMP3,TNF	502 (19)
GPX8		enzyme		0.447	0.0239	CD44,CSF3,IL1B,IL6,ITGB4
TENM1		transmembrane receptor		0.447	0.00565	EDNRB,GPNMB,MGP,SCARB1,SEMA6A
RAMP1		G-protein coupled receptor		0.447	0.00565	IFNG,IL6,TNF,VEGFA,VEGFC	453 (19)
TNK1		kinase		0.447	0.00976	APP,IFI16,IL10,IL6,ISG20,TNFSF10	306 (11)
GPC1		transmembrane receptor		0.447	0.0239	CX3CL1,EFNA1,GNA13,SOX17,VEGFA
finerenone		chemical drug		0.447	0.00565	DUSP1,IL6,LGALS3,TNXB,TSC22D3
nedocromil sodium		chemical drug		0.447	0.00565	ANGPT2,IFNG,IL10,TGFB1,TNF	204 (7)
ampicillin		chemical drug		0.447	0.0239	IFNG,IL10,IL1B,IL6,TNF
trovafloxacin		chemical drug		0.447	0.000241	BIRC3,CDKN1A,CRK,ETS2,HMOX1,ICAM1,IL6,IRF1,ISG20,LDLR,PDE4B,PHLDA1,RDX,SELE,SERPINE1,SOCS2,SOCS3,TGM2,TNFAIP3,VEGFA	486 (14)
isoliquiritigenin		chemical - endogenous non-mammalian		0.447	0.0135	BCL2,CCN2,CDKN1A,CDKN1B,IL1B,IL6,KDR,TGFBR2
SB204990		chemical reagent		0.447	0.00565	IL1B,IL6,MYC,NR4A3,SPI1
NOTCH3		transcription regulator		0.445	0.00163	ACTN1,BCL2,CDKN1A,CDKN1B,COL14A1,COL15A1,COL18A1,EPAS1,HES1,ICAM1,ID1,IL10,IL6,KDR,MSR1,MYH11,NRARP,RBPJ,RGS5,VEGFA	483 (18)
CUL4B		other		0.44	0.0268	CCNH,COL4A1,ID1,RUNX1,SOCS1,TGFB1,TNF,TPM3,ZFP36
raloxifene		chemical drug		0.435	2.54e-05	ADIRF,AREG,BCL2,CCL5,CDKN1A,CTSH,DDIT4,DUSP1,DUSP4,EGR3,ENG,ENPP2,FLNB,HES1,HMOX1,IGFBP4,IL1R1,IL6,INHBB,KLF6,LAMB1,LAMB2,LDLR,LITAF,MAP3K11,NDRG1,PRSS23,SERPINE1,SNCG,SOCS1,SPP1,STC1,TGFBR2,THBD,TIMP1,TIMP3,TM4SF1,TNF,TUBA4A	548 (19)
ETS2	1.884	transcription regulator		0.434	1.76e-05	CD34,CDKN1A,CSF1R,CSF3,CTSB,FLT1,HMOX1,ICAM1,LYZ,MSR1,MYC,PLAU,SPP1,TGFBR2,TIE1,TNF	430 (20)
STAT3	0.651	transcription regulator		0.433	3.68e-12	A2M,AHR,ANGPT2,AREG,BCL2,BMPR2,BST2,C5AR1,CCL20,CCL3L3,CCL4,CCL5,CCN2,CCND2,CD163,CD44,CD69,CD83,CD86,CDH5,CDKN1A,CDKN1B,CEBPB,CSF3,CTSB,CX3CL1,CXCL8,CXCR4,CXCR6,DDIT4,DLL1,DUSP1,EBF1,EGR1,EGR3,ENPP2,ENTPD1,EPAS1,FCER1G,FCGR1A,FERMT2,FGF2,FGL2,FLI1,FLT1,GJA1,GLIPR1,GPR65,GPX4,GRB10,GZMA,GZMK,HEG1,HMOX1,ICAM1,ICOS,ID1,ID2,ID3,IFI16,IFI27,IFITM1,IFITM2,IFITM3,IFNG,IL10,IL10RA,IL1B,IL1R1,IL1RN,IL2RB…	464 (17)
GFI1		transcription regulator		0.432	0.000231	CCND2,CD53,CD7,CDKN1A,CDKN1B,CXCL8,CXCR4,ENTPD1,ETS2,GJA1,GPR183,GZMA,ICAM1,ID2,IFNG,IL10,IL1B,IL1R1,IL6,IL7R,IRF1,KLF2,LYZ,MAFB,MAPK3,MYC,OSM,RASGRP1,REL,RUNX3,S1PR1,SOCS1,TESC,TNF,TNFRSF1A	510 (17)
paclitaxel		chemical drug		0.428	0.0201	ACKR3,APLNR,AREG,ATF3,BCL2,BIRC3,C3AR1,CAV1,CCN2,CD44,CD53,CD86,CDA,CDKN1A,CXCL8,DUSP4,EGR1,EMP1,ENPP2,ICAM1,IFNG,IL10,IL1B,IL6,ITGA5,ITGA6,ITPKC,KDM6B,KLF4,LCP1,LCP2,LGALS3,MCL1,MYC,OSMR,PHLDA1,PLAU,PLAUR,PTPN12,RAC2,SAT1,SPRY1,STC1,STK17A,TFPI,TGFBR2,THBD,TNF,TNFRSF10D,TNFRSF1A,TSC22D1,TUBA4A,UGCG,VASH1,WWTR1
anisomycin		chemical - endogenous non-mammalian		0.426	6.44e-06	AHR,AQP1,ATF3,BCL2,CDH5,CDKN1A,CXCL8,CYBB,DUSP1,EGR1,GJA1,IL10,IL6,IRF1,LDLR,MCL1,PLAU,PLAUR,POSTN,PPM1D,SERPINE1,SNAI1,SPP1,TNF,VEGFA	470 (19)
CLEC14A	3.276	other		0.425	0.0239	EGR1,IL1B,IL6,PLAUR,TNF
vidutolimod		chemical drug		0.422	0.000569	ATF3,BCL2A1,BST2,CCL3,CCL4,CCL5,CD83,CTSD,GBP4,HLA-E,IFI27,IFI44L,IFITM2,IFITM3,IFNG,IL1R1,IL1RN,IL6,ISG20,KLF6,LAP3,MARCKSL1,PFKFB3,PLSCR1,SPP1,TAP1,TNF,TNFSF10,XAF1
ADORA2A		G-protein coupled receptor		0.421	0.00453	APP,CD28,CLDN5,CSF1R,DSTN,DUSP1,HMOX1,IFITM3,IFNG,IL10,IL6,NR4A2,NR4A3,SELE,SPTBN1,TGFB1,TJP1,TNF,TSC22D3,VEGFA	386 (17)
minocycline		chemical drug		0.42	0.0017	ATF3,BCL2,CD163,CD86,CXCL8,CYBB,GJA1,ICAM1,IFNG,IL10,IL1B,IL6,IL6ST,MBP,SLC3A2,TNF,TNFRSF1A,TNFRSF1B,VCAM1	385 (19)
polymyxin B		biologic drug		0.416	0.000709	CXCL8,IL10,IL1B,IL6,LDLR,TNF,VCAM1	441 (15)
GPX1	-1.996	enzyme		0.415	0.0114	BCL2,CCL3L3,CCL4,CCN2,CD14,CYBB,DUSP4,GPX4,ICAM1,IL6,TNF,TNFRSF1A,TNFSF10,VCAM1
Ni2+		chemical reagent		0.41	0.0268	BIRC3,CCL20,CX3CL1,CXCL8,ICAM1,IL6,LTB,NDRG1,VCAM1
EZH2		transcription regulator		0.41	7.84e-08	ACKR3,ALOX5AP,AREG,ARHGDIB,ATF3,BCL11B,BCL2,BIRC3,CCL5,CCND2,CDKN1A,CDKN1B,CEBPB,CLEC3B,COL4A1,CPD,CSF3,CTNNA1,CTNNAL1,CX3CL1,CXCL8,CXCR4,DAAM1,EFNA1,EGR1,EPAS1,EZR,FLT1,FRZB,HDGFL3,ICAM1,ID1,IFNG,IKZF1,IL10,IL10RA,IL6,JAM2,KLF2,KLF4,LTB,MNDA,MPZL2,MYC,NCOA7,NDRG1,NES,NIBAN1,NLRP3,PIK3IP1,PRDM1,RASSF5,RPS6KA2,RUNX1,S100A4,SELENON,SMAD1,SNAI1,SOCS1,SOCS3,SOX17,SULF1,TGFB1,TGFBI,TGFBR2,TGFBR3,TIMP3…	531 (24)
TBX3		transcription regulator		0.407	0.0479	ADAMTS9,CCND2,CD36,EGR1,GJA1,GNG11,GNG2,ID1,LBH,MYC,MYL9,PIK3R1,PLPP3,SNAI1,ST6GALNAC3,ZEB2
YBX1		transcription regulator		0.405	0.00226	AQP1,BCL2,CCL20,CCL5,CDKN1A,CXCL8,FGF2,HLA-DRA,ICAM1,ID1,IL1B,IL6,KLF4,LGALS3,MCL1,MYC,NFE2L2,OSM,PLAUR,PMAIP1,S100A13,SNAI1,TGFB1	499 (17)
ritonavir		chemical drug		0.404	0.0118	CCND2,CD36,CD59,CTNNAL1,CXCL8,FABP4,ICAM1,IL1B,IL6,LDLR,MET,MYC,PLEC,RGS10,SELE,TNF,TSC22D3,VCAM1,VEGFA
RXR/VDR/VITAMIN D3 (complex)		complex		0.396	0.00282	CCL5,CD14,CDKN1A,CDKN1B,IFNG,KLF4,LRP5,MXD1,SPP1,THBD
dinoprost		chemical - endogenous mammalian		0.394	0.00176	AKR1C1/AKR1C2,ATP1A1,CCND2,CD36,FABP4,FGF2,ID1,ID2,ID3,IL1B,IL6,MYC,NR4A2,SPP1,TGFB1,TIMP3,VEGFA,YWHAE	467 (18)
SIRT6		enzyme		0.392	0.00243	BIRC3,CCN1,CCN2,CD36,CXCL8,IL1B,IL6,IRS2,MAPK3,MT-CYB,MT-ND1,MT-RNR1,MT-RNR2,PLCB1,PLIN2,PLPP3,SERPINE1,TGFB1,TGFBR2,TIMP1,TNF,UCP2	474 (17)
LGALS7/LGALS7B		other		0.391	0.00565	EGR1,IL10,IL1B,IL6,SERPINE1	374 (18)
methylnitrosourea		chemical toxicant		0.391	0.0349	ATP1A1,CCL5,CD44,CDKN1A,CDKN1B,EGR1,FABP4,ID1,IL6,KDR,PLAUR,TIMP3
ramipril		chemical drug		0.389	0.0032	CCN2,COL4A1,COL4A2,IFNG,IL6,LAMB1,LAMC1,TGFB1,TIMP1,TNF,VEGFA	499 (22)
temozolomide		chemical drug		0.388	0.00697	BCL2,CCL5,CD44,CDKN1A,CXCL8,CYBB,ID1,IL6,NFE2L2,PMAIP1,SRPX,STING1	443 (17)
linoleic acid		chemical - endogenous mammalian		0.386	0.00182	APP,CD36,DUSP1,FABP4,ICAM1,IL1B,IL6,KDR,LDLR,OLR1,PECAM1,PLIN2,SOX17,UCP2,VCAM1,VEGFA	412 (18)
5-azacytidine		chemical drug		0.386	0.00107	ANXA2,CAV1,CAVIN1,CD44,CDKN1A,CTNNA1,DUSP1,FYN,IFNG,IRS2,KDR,KLF4,KLF6,MCL1,MYC,NDRG1,PLAU,PMAIP1,PNRC1,PPM1D,PRF1,RUNX3,SHANK3,SHC1,SLC3A2,SLC7A5,SOCS3,SPHK1,STK17A,TGFBR2,TGM2,UPP1	491 (23)
PPIA		enzyme		0.382	0.00392	CLDN5,IL1B,IL6,PECAM1,SNAI1,TAGLN2,TNF	387 (20)
NS-398		chemical reagent		0.381	0.0157	ANGPT2,BCL2,CCL5,CD86,CDKN1A,CDKN1B,CEBPB,CXCL8,CXCR4,FGF2,ICAM1,IFNG,IL10,IL1B,IL6,MCL1,PDCD4,SPP1,TNF,VEGFA
HXL131		chemical reagent		0.378	0.000709	CCN1,DUSP1,IL6,OSMR,TIMP1,TNFRSF10D,TNFSF9
CHADL		other		0.378	0.0122	CDKN1A,FAM107A,IL6,KLF2,MEF2C,MET,VCAM1
EPHB6		kinase		0.378	0.0122	BMPR2,FKBP1A,IFNG,IL10,IL6,TGFB1,TNF
EFNA4		kinase		0.378	0.0283	APOBEC3G,CCN2,DUSP4,FABP5,IRF1,ITGB4,PLAT
EFNA3		kinase		0.378	0.0283	APOBEC3G,CCN2,DUSP4,FABP5,IRF1,ITGB4,PLAT
Cux1		transcription regulator		0.378	0.0135	CCL5,CD8A,DUSP4,GRB10,PIK3IP1,PTPN22,SOCS2,SPRY1
niacinamide		chemical - endogenous mammalian		0.376	0.00386	BCL2,BCL2A1,CCNL1,CD14,CDKN1A,CDKN1B,CITED2,CXCL8,ICAM1,IL10,IL6,IRF1,KLF4,MCL1,MYC,NNMT,PDK4,PMAIP1,RHOJ,RUNX3,SHC1,TNF	418 (20)
TP53		transcription regulator		0.376	5.99e-05	A2M,ACACB,ACSL1,ACTN1,ADGRE5,AKAP12,ANTXR1,ANXA1,ANXA2,APBB2,APOL1,APP,AREG,ARHGAP45,ARL6IP1,ARPC2,ARRB2,ATF3,ATP1A1,BAG3,BCL2,BCL2A1,BCL6B,BIRC3,BMX,BTG1,C1QC,CALCRL,CAPNS1,CARD10,CAV1,CAV2,CCL3L3,CCL4,CCL5,CCN1,CCN2,CCND2,CCNL1,CD247,CD36,CD3E,CD44,CD59,CDC42BPA,CDH5,CDKN1A,CDKN1B,CEBPB,CITED2,CNN3,COL14A1,COL18A1,COL4A1,COL4A2,CORO1A,COX7A1,CRACR2B,CSF1R,CTSB,CTSD,CTSH,CTSW,CX3CL1,CXCL8,CXCR6,…	568 (19)
CD80/CD86 (family)		group		0.371	0.0159	IFNG,IL1B,IL6,TNF
CTF1		cytokine		0.37	0.00623	A2M,ENPP2,IL6ST,IRF1,MYH11,SOCS1,SOCS3,TIMP1,TNF	471 (18)
IL17A		cytokine		0.369	7.26e-10	AREG,BCL2,BCL2A1,CCL20,CCL3,CCL4,CCL5,CCN1,CCN2,CD14,CD163,CD44,CD83,CEBPB,COTL1,CSF3,CX3CL1,CXCL16,CXCL8,CXCR4,ENTPD1,FGF2,HSPA6,ICAM1,IFNG,IL10,IL1B,IL1RN,IL2RG,IL32,IL33,IL6,IRF1,KLF2,MCL1,METRNL,MRC1,MT1X,MT2A,MYC,NLRP3,NR4A2,NRP1,OSM,OSMR,PECAM1,PLAT,PLAU,PODXL,PRDM1,PRF1,RGS16,S1PR1,SELE,SELP,SERPINE1,SNAI1,SOCS1,SOCS3,SPP1,TGFB1,TGFBR2,THBD,TIMP1,TIMP3,TLR2,TNF,TNFAIP3,TNFRSF1B,TNFSF10,TNF…	543 (14)
HLX	0.811	transcription regulator		0.368	0.000396	AREG,CD34,CD44,CTSS,CXCL8,EGR1,HES1,ICAM1,IFNG,MYC,PRDM1	349 (7)
fenamic acid		chemical reagent		0.367	2.56e-05	A2M,ADAMTS1,ANXA1,ANXA2,BIRC3,CD14,CD44,EMP3,FCGR2A,GPNMB,ITGB4,LGALS3,LXN,MRC1,MYC,RCN1,S100A10,SPP1,STING1,TIMP1,TMSB10/TMSB4X,UPP1
C5AR2		G-protein coupled receptor		0.366	0.0122	CSF3,CXCL8,IFNG,IL10,IL1B,IL6,TNF
8-(4-chlorophenylthio)-guanosine-3', 5'-cyclic monophosphate		chemical reagent		0.365	0.00565	CCL3L3,CDKN1A,CDKN1B,IL6,TNF	461 (20)
SMARCA4		transcription regulator		0.363	8.69e-08	A2M,ABLIM3,ADAM15,ADGRG1,AHNAK,AHR,APOBEC3G,APOL3,AREG,ARHGDIB,ARL4C,BCL2,BCL2A1,CCDC85B,CCN2,CCND2,CD44,CD52,CDKN1A,CDKN1B,CEBPB,COTL1,CRIM1,CTSB,CTSH,CTSS,CXCL8,CXCR4,CXCR6,DLL1,DUSP4,EBF1,EGR1,EMP3,ETS2,FABP4,FCGR2A,FLNB,GMFG,GPM6A,GPR183,HAPLN3,HCLS1,HCST,HLA-DRA,HLA-E,HNMT,ICAM1,ICAM2,ID3,IFI16,IFI27,IFITM1,IFITM2,IFITM3,IFNG,IGFBP4,IL1B,IL6,IL7R,INPP1,IRF1,ITGA5,KDM6B,KDR,LGALS1,LGALS3,MBP,…	555 (19)
AIM2		other		0.362	0.0279	C7,CCL20,FCGR2A,IFNG,IL1B,ITGB2,TNFAIP3,TNFRSF1B
CLEC4A		transmembrane receptor		0.361	0.0018	CD36,CD83,CLEC7A,FCGR1A,FOLR2,ID2,IL10,IL1B,IL6,IL7R,LYVE1,MRC1,MSR1,PLIN2,SCARB1,TLR2,TNF	436 (11)
ABCB4		transporter		0.359	0.0032	CCL20,CCN2,COL4A1,LGALS3,SERPINE1,SOCS3,SPP1,STING1,TGFB1,TIMP1,TNFAIP3	471 (19)
phenacetin		chemical drug		0.359	0.00353	A2M,ANXA1,ANXA2,BIRC3,CD44,LGALS3,MRC1,MYC,S100A10,SPP1,TIMP1,TMSB10/TMSB4X,UPP1	339 (7)
ANXA1	-1.404	enzyme		0.357	0.000937	ANGPT2,ANXA1,ANXA2,CD69,CD83,CD86,COL18A1,CXCL8,CXCR4,IL1B,IL6,ITGB2,LGALS1,LGALS3,PLAU,SPHK1,TGFB1,TSC22D3	506 (17)
miR-21-5p (and other miRNAs w/seed AGCUUAU)		mature microRNA		0.356	0.000431	BMPR2,CD69,CDH5,CDKN1A,FTH1,GPX4,HIPK3,HMOX1,IFNG,IL1B,IL32,IL6,KDR,NFIB,PDCD4,PECAM1,PIK3R1,SLC16A10,SOCS1,SOD3,SPRY1,TGFBR2,TIMP3,TNF,TPM1	508 (20)
ADP		chemical - endogenous mammalian		0.355	8.88e-05	CCL4,CREM,CXCL8,HMOX1,IL1B,IL6,SELP,SERPINE1,TNF	447 (18)
lomustine		chemical drug		0.349	1.02e-05	A2M,ANXA1,ANXA2,BIRC3,CD14,CD44,EMP3,FCGR2A,GPNMB,ID1,ITGB4,LGALS3,LXN,MYC,RCN1,S100A10,SPP1,STING1,TIMP1,TMSB10/TMSB4X,TNFRSF10D,UPP1
GSK3 (family)		group		0.348	0.000901	BCL2,CXCL8,FABP4,ICAM1,IFNG,IL10,IL1B,IL6,KDR,LDLR,MYC,NR4A2,SNAI1,SPP1,TNF,TNFAIP3	341 (21)
FLT3		kinase		0.346	0.000112	BCL2,CCND2,CD34,CDKN1B,CEBPB,CSF1R,CYBA,CYBB,ID1,IFNG,IL10,IL3RA,IL6,IL6ST,IL7R,LYZ,MCL1,MYC,TNF,ZNF521	437 (22)
CXCR4	-4.551	G-protein coupled receptor		0.346	8.35e-06	ACKR3,BCL2,CCL20,CCL5,CD44,CD69,CDKN1A,CXCL8,CXCR4,EGR1,ID1,ID2,IL10,IL1B,IL6,MYC,TNF,TNFRSF10D,TNFSF10,VEGFA,ZBTB16	416 (18)
camptothecin		chemical drug		0.344	0.0148	ANXA2,APBB2,AREG,ARRB2,ATF3,BAG3,BCL2,BCL2A1,BIRC3,CCL20,CCL3,CD200,CD48,CD53,CD59,CD83,CD86,CD93,CDKN1A,CHST11,CTSS,CXCL8,FGL2,FLI1,FLT1,FOXC1,FPR1,GLIPR1,GPNMB,GRB10,HLA-E,HSP90AA1,ICAM1,ID1,ID3,IFI16,IL10,IL10RA,IL1B,IL6,IQGAP2,IRF1,LAMB2,LDLR,LGALS3,LHX6,LITAF,LST1,MAP3K11,MARCKSL1,MCL1,MEF2C,MRTFB,MYC,NLRP3,NR4A2,NRP1,OSM,P2RY10,PALM2AKAP2,PECAM1,PLEC,PLIN2,PMAIP1,PPIF,PPM1D,PPP3CA,PTGER4,PT…
laquinimod		chemical drug		0.343	0.0219	ADAMTS9,CD93,CX3CL1,GPNMB,INHBB,MPZL2,MS4A7,MSR1,PALMD,PHACTR1,SYT15,TIPARP
actinomycin D		biologic drug		0.343	9.56e-05	APP,ATP1A1,BCL2,BCL2A1,BIRC3,CAV1,CCN1,CCN2,CD28,CDKN1A,CDKN1B,CPD,CXCL8,DDIT4,DUSP1,DUSP4,EGLN3,EPAS1,FPR1,FTH1,HMOX1,ID2,IFNG,IGFBP4,IL6,IL7R,IRF1,IRS2,MAOA,MCL1,MYC,OSM,PFKFB3,PLAU,PLAUR,PMAIP1,PXN,RGS2,SELE,SERPINE1,SOCS3,SPHK1,SPP1,TAP1,TGFB1,TLR2,TNF,TNFRSF1B,VEGFA,VEGFC	449 (15)
NAB2		transcription regulator		0.342	0.00228	ALOX5AP,BCAR1,CDKN1A,FGF2,FLT1,ID2,PLAU,TGFB1,TNFSF10	388 (15)
EIF2AK4		kinase		0.341	0.000852	ATF3,BCL2,CD247,CD36,DDIT4,EGR1,HMOX1,IL10,IL1B,IL6,MBP,NFE2L2,PRDM1,SCARB1,TNF	456 (20)
PARP1		enzyme		0.338	0.00599	BCL2,CCL4,CCL5,CD83,CD86,CDKN1A,CXCL8,ECE1,GBP4,HES1,HMOX1,ICAM1,IFNG,IL10,IL1B,IL6,MYC,SELP,SNAI1,SOCS1,SOCS2,TIMP1,TMOD3,TNF,VCAM1,VEGFC	342 (14)
HSF1	0.495	transcription regulator		0.337	0.0128	BAG3,BCL2,BST2,CCL5,CCN2,CD36,CEBPB,COL18A1,CSF3,DNAJB1,DNAJB6,HMOX1,HSP90AA1,ICAM1,IGFBP4,IL1B,IL6,IL7R,INHBB,LAMA4,LDLR,MCL1,NASP,PLIN2,POSTN,PPP3CA,SERPINH1,SHC1,TNF,VCAM1,XAF1
CDK5R1		kinase		0.333	0.00228	CCL3L3,CCL4,CD14,CXCL8,IL1B,IL6,PMAIP1,SERPINE1,TNF	487 (21)
PD 168393		chemical drug		0.331	0.0239	BCL2,CCL5,CXCL8,MCL1,RGS16
LYN	-0.78	kinase		0.331	0.00147	ADGRG6,APP,BCL2,BCL2A1,C5AR1,CCL3L3,CCL4,CCL5,CD86,CDKN1A,EGR1,FYN,IFNG,IL1B,IL6,IL7R,KLRB1,MYC,SOCS1,SOCS3,SPHK1,TNF	398 (19)
IL1 (family)		group		0.329	6.16e-12	ADAMTS1,ADAMTS4,AHR,AKR1C1/AKR1C2,APP,AREG,BCL2,CCL20,CCL23,CCL3,CCL4,CCL5,CD34,CD59,CDKN1A,CLEC7A,CSF1R,CSF3,CTSB,CXCL8,DUSP1,EGR1,F2RL3,FPR1,FTH1,GJA1,HMOX1,ICAM1,IFNG,IL10,IL1B,IL1R1,IL1RN,IL2RB,IL33,IL6,IRF1,ITGB2,KLF6,LAMB1,LAMB2,LDLR,LRP1,LYZ,MYC,SELE,SELP,SERPINE1,SOCS3,SPHK1,TGFB1,TGM2,THBD,TIMP1,TLR2,TNF,TNFAIP3,TNFRSF1B,TNFSF10,UGCG,VCAM1,VEGFA	390 (17)
MEK (family)		group		0.328	0.000895	A4GALT,BCAM,CCN2,CCND2,CD200,CD36,CDKN1A,CDKN1B,CPD,CSF1R,CXCL8,DDX21,DSE,DUSP4,EGR1,EGR3,EPAS1,GALNT18,ICAM1,ID1,ID2,IFNG,IL10,IL1B,IL6,IRF1,ITGA6,KDR,LAMB1,LAMB2,MAF,MCL1,MYC,NES,OSM,PHLDA1,PLPP3,PMAIP1,PODXL,PTPRM,PTTG1IP,RUNX1,SEMA6A,SERPINE1,SLCO4A1,SNCG,SPRY1,STK17A,SUN1,TNF,TNFAIP3,TSPAN13,VEGFC,XAF1	485 (18)
TYK2		kinase		0.326	0.0026	C5AR1,CD36,CD3D,CD3E,CD3G,CD4,CD8A,CSF3,CTSS,ENPP2,GZMA,HSP90AA1,IFI16,IFNG,IL1B,IRF1,LIFR,OSMR,SOCS3,TAP1,UPP1	344 (15)
resatorvid		chemical drug		0.325	0.000677	CCL20,CXCL8,ICAM1,IFNG,IL1B,IL6,KLF7,LYVE1,MRC1,NLRP3,SCARB1,TNF,VCAM1	346 (19)
dimethyl n-oxalyl-glycine		chemical reagent		0.323	0.00079	AHNAK,AKAP12,ASPH,ATF3,BCL11B,BTG1,CAV1,CAVIN1,CCN1,CCN2,CORO1A,DDIT4,EGLN3,EPAS1,FLT1,FTL,FYN,GJA1,GPR146,HLA-DRB1,ISG20,ITGA5,KDR,MET,MPZL2,MXD1,NDRG1,PECAM1,PFKFB3,PHLDA1,RBPJ,RGS5,SCARB1,SERPINE1,SLC29A1,SPNS2,SRPX,STC1,TGFBI,TRIOBP,TXNIP,VCAM1,VEGFA	458 (22)
verapamil		chemical drug		0.322	0.00355	ANXA2,CD59,GJA1,HLA-DRA,IFNG,IL1B,IL32,IL6,LDLR,MYC,S100A10,SNAI1,TXNIP,VCAM1	479 (20)
CCN2	-1.59	growth factor		0.32	0.000819	ADAMTS1,ADAMTS4,BCL2,BCL2A1,CAVIN2,CCN2,CD44,COL4A2,EGLN3,EGR1,FLNB,HES1,IL6,MYC,PDE7A,PODXL,RAMP2,SERPINE1,TGFB1,TIMP1,TIMP3,TMOD3,VEGFA	552 (19)
10-(6'-ubiquinonyl)decyltriphenylphosphonium		chemical drug		0.32	0.0268	IFNG,IL1B,IL6,KDR,NFE2L2,PPIF,SOCS3,TNF,UCP2
AMPK (complex)		complex		0.318	0.00386	CCND2,CDKN1A,CXCL8,CYBB,DUSP4,EGR1,GJA1,HMOX1,IFNG,IL1RN,IL6,LITAF,MT-CYB,MT-ND1,PFKFB3,PMAIP1,SERPINE1,SNAI1,TJP1,TNF,UCP2,VCAM1	392 (18)
CD4	-1.355	transmembrane receptor		0.318	0.00675	BCL2,CD4,CXCR6,ID3,IFNG,IL10,LCK,SHC1,TNF,TNFSF10	422 (23)
dacinostat		chemical drug		0.317	0.00392	ANGPT2,BCL2,CDKN1A,CDKN1B,IL10,TEK,VEGFA	483 (19)
Il3		cytokine		0.317	0.00312	BCL2,CCL5,CCND2,CD14,CDKN1A,CDKN1B,CSF1R,CSF3,EGR1,IL6,LYZ,MCL1,MYC,OSM,SOCS1,SPP1,TNFRSF1A,TNFRSF1B	497 (20)
SPARC		other		0.315	0.0035	AKR1C3,CFD,HES1,IL1B,IL6,LYVE1,NDRG1,NES,PAG1,PCGF2,SERPINE1,SNAI1,TGFB1,TNF,XAF1	495 (21)
estradiol benzoate		chemical drug		0.314	0.00282	ACACB,AHR,GJA1,INSR,LEPR,PLAT,PLAU,PTGER4,TGFB1,UCP2	310 (7)
isobutylmethylxanthine		chemical toxicant		0.313	8.34e-05	ACSL1,AEBP1,AREG,BMPR2,CAV1,CAV2,CCN2,CD14,CD34,CD36,CD44,CDKN1A,CDKN1B,CEBPB,CREM,CXCR4,EGR1,FABP4,IFNG,IL10,IL1B,IL2RG,INSR,ITGB2,KLF4,MAPK3,MYC,PDK4,PLAT,PLIN2,SCARB1,SERPINE1,SNAI1,TGFB1,TIMP1,TIMP3	496 (22)
trichostatin A		chemical drug		0.31	1.11e-07	ADAMTS1,ADGRL2,AHR,AKAP12,APP,AREG,ARL6IP1,BCL2,BCL2A1,BLVRB,BTG1,CCL20,CCL3,CCND2,CD14,CD28,CD34,CD36,CD44,CD86,CDKN1A,CDKN1B,CEBPB,CLEC3B,CPD,CREM,CRTAC1,CTSB,CTSD,CXCL8,CXCR4,CYBB,CYTOR,DLC1,DNM3,DOCK1,DOK2,DSG2,DUSP1,EFNB2,EHD1,ENPP2,EPHX1,EZR,FABP4,FGF2,FLT1,FNBP1,FOXC1,FRZB,FTH1,FTL,GPX4,GSN,HDGFL3,HES1,HLA-DRA,HLA-DRB1,HMOX1,ICAM1,ID1,ID2,ID3,IFITM1,IFNG,IGFBP2,IGFBP4,IKZF1,IL10,IL10RA,IL1…	507 (19)
FOXA1		transcription regulator		0.309	0.00222	ACKR3,ANXA1,AQP1,BTG1,CDKN1A,CITED2,COL18A1,CXCL8,DDIT4,DSE,DUSP1,ELK3,EPHX1,FOXC1,HMOX1,IL10,IL6,ISG20,LAMC1,MGP,MYC,MYH11,MYH9,MYL9,NES,NR4A2,PALM2AKAP2,PFKFB3,PNRC1,STC1,TAGLN2,TIPARP,TNF,TNFAIP3,VEGFA,ZFP36	534 (24)
ILKAP		phosphatase		0.308	0.00228	CD86,IL10,IL1B,IL6,MYC,NDRG1,NR4A3,SPI1,TNF	350 (12)
IKBKG		kinase		0.307	0.000328	AEBP1,BIRC3,CCL20,CCL5,CD247,CD3E,CEBPB,CTSB,CTSZ,CX3CL1,CXCL8,ENPP2,EPAS1,ICAM1,IFI16,IL1B,IL1RN,IL6,LIFR,MGP,RCAN1,RGS16,SOCS3,SOD3,TNF,TNFAIP3,TNFRSF1B,TNFSF10,TPO,VEGFA	409 (13)
TGFB2		growth factor		0.305	4.48e-05	AHR,CCN2,CD36,CD59,CD86,CDH5,COL4A1,CXCL16,DDIT4,DOCK4,EGR1,FGF2,HMOX1,HSPG2,ID3,IFNG,JAM2,KDR,MGLL,PDK4,PECAM1,PPIF,RUNX1,RUNX1T1,S100A4,SEMA6B,SERPINE1,SLC7A5,SMAP2,SPHK1,SPP1,SULF1,TGFB1,TGFBR2,TGFBR3,TIMP1,TXNIP,VEGFA	481 (18)
rebamipide		chemical drug		0.305	0.0159	CXCL8,IFNG,IL6,TIMP1
ADAMTSL2		other		0.303	0.0018	CCN2,COL14A1,COL15A1,CTNNA1,ELN,ICAM1,ITGA4,ITGA5,ITGA6,ITGB4,POSTN,SELP,SPP1,TGFB1,TGFBI,TIMP3,VCAM1
TGFB2-AS1		other		0.302	0.0385	ADAM15,AREG,BCL2,BMPR2,CTSB,CTSH,GMFG,LIFR,MGP,PLPP3,RUNX3
RNF5		enzyme		0.3	0.0248	ADAM15,CCN2,CD14,CD34,CD86,COL14A1,COL15A1,CX3CL1,EMP2,IL1B,IL2RG,IL6,S1PR1,SPRY1,TGFB1,TLR2,TNF,TNFRSF1A,TNFRSF1B
PRKAA (family)		group		0.299	0.0032	BCL2,CCN2,CD36,CDKN1A,DUSP1,DUSP2,IL6,MCL1,PMAIP1,SNAI1,TNF	466 (17)
darapladib		chemical drug		0.295	0.00565	IFNG,IL10,IL1B,IL6,TNF
LTF		other		0.295	0.0283	CCL3L3,CCL5,CD86,CDKN1A,IL10,IL6,TNF
ST6GAL1		enzyme		0.292	0.00697	ADAM15,BIRC3,CAV1,CCND2,CXCL8,DSG2,IL6,LRP1,MCAM,MET,NRP1,SNAI1	432 (19)
propranolol		chemical drug		0.29	0.0139	APP,DUSP1,ICAM1,IL6,LEPR,MAOA,MYC,SELP,VEGFA
R-WIN 55,212		chemical reagent		0.288	0.0139	BCL2,CCND2,CDKN1B,CXCL8,ICAM1,IL1B,IL6,TNF,VCAM1
pravastatin		chemical drug		0.287	0.000779	APP,CAV1,COTL1,GJA1,HMOX1,ICAM1,IL10,IL1B,IL6,LDLR,TGFB1,TNF,VEGFA,VWF	375 (18)
kaempferol		chemical toxicant		0.287	0.0032	BCL2,CCN2,CD69,CDKN1A,HMOX1,ICAM1,IL32,MYC,PLAU,SELE,TNF	417 (14)
ROCK1	-0.646	kinase		0.285	0.0138	APP,CCN2,CCND2,CD44,COL4A2,FBLN2,ICAM1,LAMA4,LAMC1,VCAM1
CD209		other		0.285	0.00155	CCL3,CCL4,CD86,CLDN5,IL10,JAM2,TJP1,TNF	500 (15)
ETS1	-0.68	transcription regulator		0.283	3.9e-09	ARHGDIB,ARL4C,ARPC2,CAV1,CCL5,CCN2,CD14,CD44,CD69,CDH5,CDKN1A,CITED2,CRTAM,CSF1R,CX3CL1,EGR1,ETS2,FCGR2A,FLI1,FLT1,GZMA,GZMK,HCST,HMOX1,HSPA6,ICAM1,ID2,IFNG,IL10,IL2RB,IL7R,ITGA10,ITGB2,LAIR1,LAMA5,LAMB1,LAMC1,LCK,LTB,MCAM,MCL1,MET,MSR1,MYC,NPR1,PLAU,PRDM1,PRF1,RUNX1,RUNX3,SERPINE1,SNAI1,SPI1,SPP1,SRGN,TGFBR2,TNF,VEGFA,ZEB2	520 (23)
AZD1390		chemical drug		0.283	0.0159	ICAM1,IL1B,TNF,VCAM1
ursodeoxycholic acid		chemical - endogenous mammalian		0.282	0.00165	CCL20,CCN2,COL4A1,CX3CL1,DLC1,IFNG,LGALS3,MAF,NFE2L2,SPP1,TGFB1,TIMP1,TNF	467 (20)
RELB	-0.426	transcription regulator		0.28	0.000131	ACKR3,BCL2,BIRC3,C1orf162,CCL20,CDC42BPB,CDKN1A,CXCL8,ENPP2,FYB1,HSPG2,IFI16,IFNG,IL10,IL1B,IL6,LTB,MARCKSL1,MYC,NDRG1,PLPP3,PRDM1,TNF,TNFRSF1A	425 (18)
TWIST1		transcription regulator		0.28	2.31e-06	ADAMTS1,BCL2,BST2,C1QTNF1,CD44,CDKN1A,COL4A1,CXCL8,EFNB2,EMP3,FCGBP,GSN,HEG1,ICAM1,IFI27,IFITM1,IGFBP4,IL10,IL1B,IL6,IRF9,ISG20,KLF4,LGALS3,LRG1,MET,MRC1,MYC,RHOC,RUNX3,S100A4,SLC29A1,SNAI1,SPHK1,SPOCK2,SPP1,TGFB1,TGFBI,TGFBR2,TIMP3,TNF,VEGFA,XAF1,ZEB2	535 (23)
8-oxo-7-hydrodeoxyguanosine		chemical - endogenous mammalian		0.277	0.0239	CXCL8,ICAM1,IFNG,IL6,TNF
S100A10	1.483	other		0.277	0.00565	AHNAK,ANXA2,IL6,S100A10,TNF	403 (15)
PRKAR2B		kinase		0.277	0.00565	BIRC3,EGR1,NR4A2,NR4A3,TPO	458 (14)
PTK2B		kinase		0.277	0.0273	BCAR1,CXCL8,IFNG,IL10,NEDD9,SOCS1
RGS10	-2.515	enzyme		0.275	0.0018	CCL3L3,CX3CL1,IFNG,IL10,IL10RA,IL1B,IL2RB,IL6,IL6ST,ITGB2,SELP,TGFB1,TNF,TNFRSF1A,TNFRSF1B	527 (16)
decitabine		chemical drug		0.274	3.35e-05	ADAMTS1,ADGRL2,AEBP1,AKAP12,ANXA2,ARHGDIB,BCL2,BIRC3,BMPR2,BTG1,CAV1,CCL5,CCN2,CCND2,CD44,CD59,CD86,CD8A,CDA,CDKN1A,CDKN1B,CLDN5,CRTAC1,CXCR4,DLC1,DNM3,DOCK1,DSG2,DUSP1,EFNB2,EGR3,EHD1,EPHB4,EZR,FGF2,FILIP1,FOXC1,GSN,HDGFL3,HLA-E,ICAM1,ID1,IFI16,IFI27,IFITM1,IGFBP2,IL1B,IL6,IL7R,ITGA4,KLF4,KLF6,LDLR,LEPR,LGALS1,LGALS3,LRG1,LXN,MAF,MAFB,MET,MYC,NDRG1,NECTIN2,NFIB,NR4A2,NR4A3,OLFM1,PDLIM5,PLCB1,PON…	566 (19)
SQSTM1	-0.635	transcription regulator		0.271	0.0063	ARID5A,CITED2,EGLN3,FGL2,HMOX1,IL1B,IL6,IRF1,NFE2L2,NNMT,PLAT,RGCC,SNAI1,TNF,TSC22D1	409 (19)
tin protoporphyrin IX		chemical drug		0.271	0.00565	CD86,ENG,FLT1,HMOX1,TNF	325 (12)
NLRC5		transcription regulator		0.27	0.00392	HLA-E,IL10,IL1B,IL6,TAP1,TIMP1,TNF	376 (18)
CIP2A		other		0.269	0.00327	BCL2,COL15A1,EGR1,FAM110D,GPNMB,GPR183,LXN,MYC,PDE2A,PDK4,PLAUR,PTPRB,RAB31,RHOC,S100A16,SAT1,TUBA4A
USP18		peptidase		0.265	0.000484	CCL3,CCL3L3,CCL4,CCL4L1/CCL4L2,CCL5,FPR1,IFITM3,IFNG,IL10,IL1B,IL1R1,IL1RN,IL6,IRF1,IRF9,ISG20,SOCS1,SOCS3,TNFRSF1A,TNFSF10	330 (14)
TAL1		transcription regulator		0.264	0.000249	ADGRG1,AFDN,BCL2,C3AR1,CD69,CD7,CDH5,CDKN1A,CHST11,CPLX1,DOCK1,DSG2,ERG,HLA-E,ICAM1,ID2,IL10RA,LYST,MCTP1,MYC,NR4A3,PLEKHO1,PPP3CA,PTGER4,RAPGEF5,REL,RNASE6,RUNX1,SPI1,STK17A,TNFAIP1,TNFAIP3,TNFSF10,TSPAN7	420 (17)
zoledronic acid		chemical drug		0.262	2.63e-05	BCL2,CCN1,CDKN1A,CXCL8,CXCR4,FLT1,IFNG,IL1B,IL6,SERPINE1,SOCS1,TNF,TNFSF10,VEGFA	408 (20)
P2RX7		ion channel		0.261	0.0135	CCL20,IL1B,IL6,NLRP3,TGFB1,TNF,TNFRSF1A,TNFSF10
HCAR1		G-protein coupled receptor		0.261	0.00532	CXCR4,ICAM1,IL10,IL1B,IL6,NEDD9,SNAI1,TNF	316 (12)
propylthiouracil		chemical drug		0.258	0.000449	AKR1C3,BCL11B,C1QB,CD69,CORO1A,EMB,EMP1,EMP3,GBP4,GSN,ITGA6,LAPTM5,LGALS1,MRC1,MYH11,NFIB,NNMT,NRN1,NRP1,PHLDA1,SLC16A10,SNCG,TPO,TXNIP
Rbx1		enzyme		0.258	0.0063	AHR,AREG,CCL20,CTSB,CYBB,HLA-E,ICAM1,ID2,IFNG,IL10,MAF,NRP1,PDE4B,PLCB4,SHC1	289 (7)
MNT		transcription regulator		0.258	0.000901	ARHGAP45,BLVRB,CCND2,CD36,CD53,CYBB,ID1,IFNG,KLF10,KLF6,LEPR,MPEG1,MYC,SERPINH1,TNF,TXNIP
SASH1	1.619	other		0.258	0.017	ARID5A,CCL4,CCND2,CITED2,FGL2,IL6,IRF1,ISG20,MET,PLAT,SH3BP5,SOCS1,TCF4,TNF,TSC22D1
diethylnitrosamine		chemical toxicant		0.258	0.0181	ANGPT2,BIRC3,CCL20,CCND2,CD36,CD44,CDKN1A,CDKN1B,ETS2,HMOX1,IGFBP2,IL1B,IL6,MCL1,MET,MYC,NFE2L2,PECAM1,PHLDA1,PLSCR1,TEK,TGFB1,TIMP1,TNF,VEGFA
SREBP (family)		group		0.254	0.0239	ACSL1,CDKN1A,IFNG,LDLR,UCP2
olanzapine		chemical drug		0.254	0.00353	ATF3,BCL2,HMOX1,IGFBP2,IL2RB,LDLR,NR4A2,NR4A3,RGS2,SLC38A1,SNCG,THBD,YBX3	245 (7)
LMO2	0.645	transcription regulator		0.253	4.88e-07	ADAMTS9,ADGRG1,AHR,ANXA1,BCL2,BMPR2,CCND2,CD247,CD34,CD3E,CD3G,CD53,CD93,CDH5,CDKN1A,COL18A1,EGLN3,ENG,EPHB4,ERG,ETS2,FTH1,FZD6,GJA1,GPR183,GPR34,GPRC5B,GRB10,GSN,HLX,IFNG,IRS2,ITM2C,LCK,LGALS1,LMCD1,LSP1,MDK,MEF2C,MGLL,MGST2,MYC,NCKAP1,NDRG1,NOVA1,PAG1,PLSCR1,RAPGEF5,RASGRP1,RHOH,RPS6KA2,SAMSN1,SERTAD1,SNTB2,SPI1,ST6GALNAC3,SYNE2,TAMALIN,TAP1,TGFB1,THEMIS2,TLR2,TNFAIP3,TNFRSF1B,TNS2,TOR3A,TXNIP,…	384 (15)
STAT6 DIMER (complex)		complex		0.251	0.00228	CD36,DUSP1,EPAS1,IL10,KDM6B,KLF4,MAOA,POSTN,SOCS1
ESR2		ligand-dependent nuclear receptor		0.247	0.00125	A4GALT,ABLIM1,ACKR3,ACTN1,ADAMTS1,AKAP12,ANXA1,AREG,ARHGDIB,ATF3,BCL2,BMPR2,CAV1,CCL20,CCL3L3,CCN1,CCN2,CD34,CD3E,CD93,CDC42BPA,CDKN1A,CDKN1B,CRIM1,CTSD,CTSH,CXCL16,CXCL8,EGR1,EGR3,ELL2,EMB,EMP3,ENPP2,FBLN2,FGF2,FHL1,GJA1,GPNMB,IFITM1,IGFBP4,IL1B,IL1R1,IL6,INSR,IQGAP2,IRS2,KDR,KLF4,LAP3,LAPTM5,MAF,MAOA,MAPK3,MDK,MGP,MXD1,MYC,NASP,NDRG1,NEDD9,NR4A3,PDK4,PDLIM5,PLAT,PLAU,PLAUR,PLEC,PLIN2,PMAIP1,POS…	605 (23)
RHOH	-2.254	enzyme		0.246	0.00565	CDKN1A,CDKN1B,IFNG,IL3RA,ITGB2	252 (9)
bisindolylmaleimide iv		chemical drug		0.245	0.00532	CCN2,CXCL8,EGR1,FABP4,FGF2,IL6,MYC,TNF	463 (21)
CCN1	1.136	other		0.243	0.000431	CCL3L3,CCL4,CCN1,CCND2,CDKN1A,CXCL8,FCER1G,IFNG,IL1B,IL6,IL6ST,ITGA5,KDR,MCL1,MYC,PECAM1,PLAU,SERPINE1,TGFB1,TIE1,TIMP1,TNF,TNFSF10,VEGFA,VEGFC	452 (14)
MIR122A/B (family)		group		0.242	0.00684	BCL2,CCN1,CCN2,CD69,GZMA,IFNG,IL10,IL1B,IL6,PLAUR,SOCS1,TNF,WWTR1	455 (15)
LRP1	-1.493	transmembrane receptor		0.239	0.0385	APP,CCL3L3,CCL4,CD14,CTSD,IL1B,IL6,INSR,LRP1,PLIN2,TNF
SLC39A8	-0.415	transporter		0.239	0.0283	COL15A1,CRIP2,FTH1,FTL,IL6,ITGA5,TNF
USP1		peptidase		0.235	0.0279	CCN1,CCN2,FYN,ITGA5,ITGA6,S100A4,TIMP1,WWTR1
GCG		other		0.234	0.0428	ACKR3,AHNAK,BCL2,CCN2,CEBPB,CYBA,ELN,ESAM,IGFBP4,LIMA1,NR4A2,NR4A3,PXN,SCARB1,SLC25A25,TGFB1,VCAM1
prednisolone		chemical drug		0.234	0.0297	APP,BAG3,BCL2,BIRC3,BTG1,CALD1,CD163,CD86,CDKN1B,CTSB,CTSS,CXCR4,CYGB,DLL1,DUSP1,HES1,HSP90AA1,IFNG,IL10,IL1B,IL6,INSR,IRS2,ISG20,ITGA4,KCTD12,KLF9,MAP1LC3B,MCL1,MYH9,NOTCH4,PLAT,SOCS1,SOD3,SPP1,SRGN,TGFB1,TGM2,TNF,TNFAIP3,TNFSF10,TPO,TSC22D3,TUBA4A,TXNIP,ZBTB16,ZFP36L2
SOX11		transcription regulator		0.233	0.00194	ADAMTS4,BST2,BTNL9,CAV1,CCL3L3,CCL5,CD3E,CD52,CD86,CXCR4,DIPK2B,EBF1,EGR1,GPR34,IL6,IL6ST,ITGA4,LCK,PAG1,POSTN,PPP3CA,PRDM1,RGS2,SMAD1,TNXB
BIRC3	-2.161	enzyme		0.231	0.00125	BCL2,BIRC3,CSF3,CXCL8,ICAM1,IFNG,IL1B,IL6,MCL1,REL,TNF	390 (21)
PLG		peptidase		0.23	0.0428	CAV1,CCN1,CLEC7A,CRK,DOCK1,EDNRB,FYN,IFNG,IL1B,IL6,MRC1,PECAM1,PLAU,RAC2,RAPGEF3,SERPINE1,TNF
KLF15		transcription regulator		0.226	0.000901	ACSL1,BCAM,CCN2,CD36,CEBPB,CITED2,DDIT4,EDNRB,FABP5,FZD4,HIF3A,LRP5,PDK4,TNFRSF10D,TNFSF10,VCAM1	269 (7)
HNF1B		transcription regulator		0.225	0.000227	ACTN1,CD44,CDC42SE2,CITED2,DUSP1,EPS8,ID1,ID3,LAMB1,MAFB,MET,MPZL2,NEDD9,OLFM1,PHACTR4,PLAU,PLAUR,PODXL,PTGER4,PTPRM,S100A4,SERPINH1,SLC29A1,SNAI1,SULF1,UPP1,ZEB2
Sb202190		chemical drug		0.225	0.00105	BCL2,CCL3,CCN2,CCND2,CD86,CDKN1A,CEBPB,CXCL8,EGR1,HMOX1,ICAM1,IFNG,IL10,IL1B,IL6,LDLR,PHLDA1,RUNX1,SELE,SERPINE1,SNAI1,SPI1,SPP1,TNF,VCAM1,VEGFA,VSIG4	393 (17)
NGF (family)		group		0.222	0.00342	ANXA2,APP,BCL2,CDKN1A,DUSP1,DUSP4,EGR1,FGF2,NR4A2,PLAUR,SERPINE1,TGFB1	456 (18)
TEK	1.405	kinase		0.222	0.000251	AKAP12,CDKN1A,CLDN5,IFNG,IL6,TJP1,TNF,VEGFA	471 (19)
hexachlorobenzene		chemical toxicant		0.221	0.00023	A2M,ANXA1,ANXA2,CD14,CD44,EMP3,FCGR2A,GPNMB,ITGB4,LGALS3,LXN,MRC1,MYC,RCN1,S100A10,SPP1,TIMP1,TMSB10/TMSB4X,UPP1
onapristone		chemical drug		0.218	0.0273	ADAMTS1,CTSD,RUNX1,SPHK1,TGFB1,VEGFA
SMAD4		transcription regulator		0.217	1.21e-05	ACKR1,ANGPT2,AREG,CCL20,CCN2,CCND2,CDH5,CDKN1A,CDKN1B,CELF2,CITED2,CTSD,DOCK4,ENG,GJA1,HMOX1,ICAM1,ID1,ID2,ID3,IFNG,IL10,IL1B,IL32,ITGA6,JAM2,MET,MYC,NFE2L2,PLAU,PTPRC,PTPRK,RGCC,RUNX1,RUNX3,SELE,SERPINE1,SERTAD1,SNAI1,SPHK1,SPI1,TGFB1,TIMP1,TIMP3,TNF,TPM1,TPM2,TPM3,VEGFA,ZFP36	414 (19)
NFAT (complex)		complex		0.216	0.00125	AIF1,ATF3,CD86,CYGB,ICAM1,IFNG,IL33,IL6,SERPINE1,SPP1,TNF
SNCA		enzyme		0.216	0.0223	ABLIM3,ADGRE5,AIF1,BCL11B,C1QA,CD44,CLEC7A,CTSB,CTSW,CXCR4,CYBA,CYBB,DOC2B,DUSP1,EFNA1,EMP1,EPS8,EZR,FABP4,FAM107A,GSN,GZMK,HES1,HLA-DRA,IFNG,IL1B,IL6,IRF1,KCNN3,KLF10,KLF2,KLF4,KLF7,MAP1LC3B,METRNL,NCF4,NLRP3,NR4A2,PDE2A,PLAUR,PLSCR1,PRF1,PTPRB,RASA4,SERPINE1,SPOCK2,TC2N,TLR2,TNF,TSC22D3,WIPF1,YWHAE
NGF		growth factor		0.214	0.00149	A2M,ADGRL2,ANXA2,APOBEC3G,APP,ATF3,BCL2,CAV1,CAV2,CCL4,CD83,CD86,CDKN1A,CDKN1B,CITED2,DUSP1,DUSP4,EGLN3,EGR1,EHD4,EPAS1,HMOX1,ID1,ID3,KLF4,LDLR,LIFR,LRP1,MAP3K11,MCL1,MYC,PLAUR,SHC1,STOM,TGFB1,TNF,VEGFA,VEGFC,YES1,ZFP36	473 (17)
SLC22A5		transporter		0.213	0.00623	CDKN1A,IFNG,IL6,PLAU,SMAD1,TGFB1,TGFBI,TGFBR2,TNF
DDB1		other		0.213	0.0139	CCN1,CDKN1A,CEBPB,DNAJB1,EGR1,EGR3,ID2,ID3,ZFP36
FAT1		other		0.212	1.05e-05	CCN1,CCN2,CD44,IL1B,IL6,KLF4,MET,PDCD4,PLAU,SNAI1,TGFB1,VEGFC,WWTR1,YES1,ZEB2	505 (16)
atorvastatin		chemical drug		0.211	1.97e-07	APP,BCL2,CAV1,CCN1,CCN2,CD36,CD59,CD69,CDKN1B,CXCL8,CXCR4,CYBA,CYBB,DUSP1,EGR1,ENG,FLT1,GJA1,HMOX1,ICAM1,IFNG,IL10,IL6,INSR,ITGB2,LDLR,MAPK3,NLRP3,OLR1,PHACTR1,PLAT,POSTN,RGS1,SELE,SELP,SERPINE1,SOD3,SPP1,TCIM,TGFB1,TLR2,TSC22D3,VCAM1,VEGFA,ZFP36	468 (16)
TICAM2		other		0.211	0.00976	CCL4,CCL5,IL1B,IL6,IRF1,TNF	375 (21)
SLC30A7		transporter		0.21	0.0273	BST2,CD36,CD59,EPHX1,INSR,IRS2
mir-506 (includes others)		microRNA		0.208	0.002	CD151,CXCL8,IL1B,IL6,RHOC,TNF	362 (13)
S-nitrosoglutathione		chemical toxicant		0.207	0.0066	BIRC3,CCL5,CD86,CD8A,CDKN1A,GJA1,HLA-DRA,ICAM1,IFNG,IRS2,S100A10,SELE,TNF,VCAM1	361 (17)
dihydrotestosterone		chemical - endogenous mammalian		0.205	0.000227	ACKR3,ADAMTS1,AIF1,APP,AQP1,AREG,BASP1,BCAR1,BCL2,BMPR2,C1orf21,CCN2,CCND2,CD36,CDKN1A,CDKN1B,COL4A1,CX3CL1,CYBB,DUSP2,DUSP4,EFNA1,EGR1,ELN,ELOVL7,ERG,FABP4,FGF2,FLNB,FTH1,FTL,FZD6,GPX4,GRB10,GSN,HSP90AA1,ID2,IGFBP2,IGFBP4,IL10,IL6,IL6ST,INHBB,INSR,IQGAP2,IRS2,LAMA5,LDLR,LGALS1,LYZ,MAF,MAOA,MCAM,MGLL,MT-CYB,MYC,MYOF,NDRG1,NUCB1,PDCD4,PFN1,PHLDA1,PLAU,PMAIP1,POSTN,PROS1,PTGER4,RPS29,RUNX1,SELENOW,…	613 (21)
SELE	4.658	transmembrane receptor		0.2	0.00565	CCL3L3,CSF3,IL1B,IL6,TNF	383 (20)
ABCB1		transporter		0.2	0.00675	APP,CCL3L3,DDIT4,IFNG,IL10,IL1B,IL6,PIK3C2A,TNF,UGCG	512 (23)
tyrphostin AG490		chemical drug		0.199	0.00251	A2M,AKR1C3,BCL2,BIRC3,CCL5,CCN2,CDKN1A,CXCL8,ENPP2,FGF2,ICAM1,ICOS,IFNG,IL10,IL1B,IL6,IRF1,MCL1,MYC,MYH11,S100A10,SOCS3,SPP1,TIMP1,TNF,TNFSF10,VEGFA	457 (15)
pemetrexed		chemical drug		0.198	0.0139	CCL20,CD14,CDKN1A,IL1B,IL6,MET,OSM,SLC29A1,SNAI1
RARG		ligand-dependent nuclear receptor		0.196	0.000362	AREG,CCL20,CCN2,COL4A1,DUSP1,EGR1,FOLR2,FOXC1,IL32,IL6,KLF4,LAMB1,MAFB,MYC,THBD	509 (18)
TSLP		cytokine		0.193	0.0035	CD83,CD86,CXCL8,ICAM1,IL10,IL32,IL6,KLF4,MAP1LC3B,MYC,SELE,SELP,TGFB1,TIMP1,VEGFA	410 (18)
diethylstilbestrol		chemical drug		0.193	0.00382	AHR,AREG,ARHGDIB,C1QA,CCN2,CD14,CD200,CD83,CDKN1A,CDKN1B,CITED2,CYGB,EGR1,EMP1,FRZB,IGFBP2,INHBB,KDR,KLF4,LGALS1,LSP1,MAFB,MAOA,MAPK3,MFAP4,MGP,NPDC1,NR4A3,PRDM1,PTTG1IP,RGS5,RUNX1,SOCS2,SULF1,TGFB1,TGFBI,VEGFA	557 (20)
TXK		kinase		0.193	0.002	CD44,IFNG,IL2RB,KLRB1,TNF,ZBTB16	467 (20)
cantharidin		chemical drug		0.192	0.0273	BAG3,BCL2,IL6,MCL1,SERPINH1,TNF
IRAK3		kinase		0.19	0.0219	BCL2A1,CCN2,CXCL8,ETS2,IFNG,IL1B,IL6,NLRP3,SOCS1,TGFB1,TNF,TNFAIP3
TSH (complex)		complex		0.188	0.000362	CDKN1A,CTSS,CXCL8,EGR1,FTH1,IL1RN,IL6,INSR,KDR,LRP5,MYC,SOCS1,SOCS3,TNF,TPO	441 (22)
fluticasone propionate		chemical drug		0.187	2.73e-06	ABLIM3,C1QB,CCL20,CCL4L1/CCL4L2,CCL5,CD163,CD36,CD4,CD83,CD86,CXCL8,DDIT4,EMP1,FABP4,HLA-DRA,IFI27,IL10,IL1B,IL1RN,IRS2,KLF9,LST1,MT1X,MT2A,OLR1,PDK4,PHLDA1,PLAU,PLIN2,RCAN1,RNASE1,SERPINE1,SLA,SLC29A1,SPP1,SPRY1,SRPX,TAP1,TCN2,TFPI,TGFB1,TGM2,TIMP1,TIMP3,TMT1A,TPM3,TSC22D1,TSC22D3,VSIG4,VWF,WARS1	530 (17)
HMGB2	-1.046	transcription regulator		0.184	0.00675	CCL20,CD36,CEBPB,CSF3,CXCL8,FABP4,IL1B,IL6,PHLDA1,VEGFC	498 (22)
fenofibrate		chemical drug		0.183	0.0123	ACACB,ACSL1,APP,ATP11A,CD200,CD36,CEBPB,CSF1R,CXCL8,FABP4,HDGFL3,HMOX1,ICAM1,ID2,IL6,IL6ST,KDR,LDLR,MGLL,MPDZ,PDK4,PIK3R3,PLTP,PPIC,PTPRC,SCARB1,SERPINE1,TGFB1,TIMP1,TNF,TXNIP,UCP2,VCAM1,VEGFB
PLAT	2.941	peptidase		0.182	0.00282	CCL3L3,IFNG,IL1B,IL6,MYC,PLAT,SERPINE1,STING1,TGFB1,TNF	382 (19)
CD9		other		0.181	0.0122	CD69,ITGA5,ITGA6,MYC,TJP1,TNF,VEGFA
SERPINE1	0.889	other		0.18	1.82e-05	CCL20,CCL5,CCN2,CD14,CDKN1A,CSF3,CXCL16,CXCL8,DUSP1,DUSP4,EGR1,FBLN2,FGF2,FLT1,ICAM1,IFNG,IL10,IL6,PHLDA1,PLAU,PLAUR,PRF1,SERPINE1,TGFB1,TGFBR2,TLR2,TNF,VCAM1,ZFP36	470 (16)
SARM1		transmembrane receptor		0.18	0.00565	CCL3L3,CCL5,IL6,TNF,XAF1	533 (21)
NR5A2		ligand-dependent nuclear receptor		0.177	2.78e-06	ANXA2,BCL2,C1QB,C3AR1,C5AR1,CDKN1A,CEBPB,CFD,CXCL16,ICAM1,IL1B,IL1RN,IL32,IL6,LDLR,MYC,SCARB1,TGFB1,TNF,TNFRSF1B,TNFSF10	490 (18)
LDLR	1.477	transporter		0.174	1.51e-05	C1QA,CCL3L3,CCL4,CCL5,CD36,CD4,CDKN1A,CX3CL1,CXCL8,CYTIP,DUSP1,EGR1,ENG,FABP5,FCGR1A,FGL2,FPR1,GJA1,HSPG2,ICAM1,IFNG,IL10,IL1B,IL1RN,IL6,LAIR1,LCP2,LDLR,LRP1,LSP1,LYZ,MSR1,MYC,PLAU,PLIN2,PLTP,PRF1,RGS1,SCARB1,SELE,SOCS1,SPP1,TAP1,TIMP1,TNF,UCP2,VCAM1	465 (18)
XDH		enzyme		0.172	0.000852	CCN2,CD69,CEBPB,CXCL8,CXCR4,CYBB,DUSP1,ID3,IL1B,INSR,PLAU,PLAUR,SERPINE1,SPP1,TNF	383 (16)
carbonyl cyanide m-chlorophenyl hydrazone		chemical toxicant		0.17	0.0066	ALOX5AP,CCL20,CXCL8,DDIT4,GNG11,IL1B,MAP1LC3B,MYCT1,NLRP3,PHLDA1,SELP,SERPINE1,ST6GALNAC3,TGFB1	492 (23)
GPBAR1		G-protein coupled receptor		0.17	0.0253	BCL2,CD86,ICAM1,IL1B,IL6,NLRP3,SELE,TJP1,TNF,VCAM1
BRCA1		transcription regulator		0.17	0.00871	AREG,ATP11C,BCL2,CARD10,CCL5,CDKN1A,CDKN1B,COL18A1,CTSD,DDIT4,EGR1,ENPP2,EZR,HMOX1,IFI27,IFITM1,MYC,NEDD9,NFE2L2,PHLDA1,PLSCR1,PLTP,SAT1,SNAI1,STC1,TAP1,TGFBR2,TNF,VEGFA	549 (21)
CBFB		transcription regulator		0.168	0.00988	ARL4C,CD4,CSF1R,FABP4,ICAM1,IL2RB,LGMN,NRP1,PTGER4,RGS1,RUNX1,RUNX3,SOCS2,SPP1,TGFBR2,TGFBR3	413 (12)
HSPD1		enzyme		0.167	0.0422	ICAM1,IFNG,IL10,IL1B,IL6,OSM,SELE,SOCS3,TNF,VCAM1
AKT (family)		group		0.167	0.00189	A2M,APP,BCAM,BCL2,BCL2A1,CCN2,CCND2,CD36,CD44,CDKN1A,CDKN1B,CEBPB,CPD,CTSD,CXCL8,CXCR4,EPAS1,FABP4,GALNT18,HES1,HIF3A,HMOX1,HSPG2,IFNG,IGFBP2,IL10,IL1B,IL1R1,IL2RB,IL32,IL6,IL7R,INSR,LAMB2,MCAM,MCL1,MT1X,MT2A,MYC,NDRG1,NES,NFE2L2,PDK4,PMAIP1,PODXL,PTGER4,PTPRM,PTTG1IP,SCARB1,SERPINE1,SLC7A5,SNAI1,SOCS3,SPP1,TIPARP,TJP1,TLR2,TNF,TNFSF10,TSPAN13,VCAM1,VEGFA	433 (14)
epinephrine		chemical - endogenous mammalian		0.166	0.00697	CDKN1A,CDKN1B,CXCL8,CXCR4,FTH1,HSP90AA1,IFNG,IL10,IL33,IL6,TNF	470 (19)
mir-34 (includes others)		microRNA		0.166	0.0276	BCL2,BIRC3,CCND2,CPD,CSF1R,CYRIB,DLL1,EMP1,KLF10,LYST,MET,MYC,NCKAP1,PFKFB3,PPP1CB,SOX17,TIMP3,TNF
ACVRL1		kinase		0.165	1.36e-07	ANGPT2,BMPR2,CDKN1A,CXCL8,CXCR4,EFNA1,EFNB2,ENG,ICAM1,ID1,ID2,KDR,LYVE1,MYC,PLAT,PLAU,PLAUR,PXN,SELE,SERPINE1,SMAD1,VCAM1,VEGFA	450 (19)
gentamicin		chemical drug		0.165	0.0135	AQP1,ATF3,C1QA,C1QB,CCNL1,CD69,CEBPB,CITED2,CNKSR3,CTSB,CTSD,DNAJB4,EGR1,ENPP2,FTH1,GPM6A,HMOX1,HSP90AA1,ICAM1,IL10,IL10RA,IL1B,IL6,IRF1,KLF6,LGALS1,LGALS3,LITAF,MAF,MYC,NUAK1,PLIN2,PTPRM,RGCC,SLCO4A1,SOCS2,SPP1,ST6GALNAC3,TAP1,TCIM,TGFB1,TIMP1,TJP1,TNF,TSC22D1,VCAM1,YBX3
REN		peptidase		0.164	0.002	CCN2,CD86,FGF2,ICAM1,IL6,TNF	526 (18)
Sn50 peptide		chemical toxicant		0.163	0.00176	BCL2,BCL2A1,BIRC3,CCN2,CXCL8,GJA1,HMOX1,ICAM1,IFNG,IL1B,IL6,MYC,SERPINE1,SNAI1,STC1,TNF,TNFSF10,VCAM1	375 (16)
TFPI2		other		0.162	0.0279	ADAMTS4,AREG,ATF3,CDH5,EFNB2,IL10,IL6,S100A4
norepinephrine		chemical - endogenous mammalian		0.16	6.76e-05	APP,CCN2,CEBPB,CREM,CSF1R,CXCL8,CXCR4,DUSP1,EGR1,FGF2,FTH1,HMOX1,ID1,IFNG,IL10,IL1B,IL6,IRS2,MCAM,NR4A3,PDE4B,SERPINE1,SNAI1,TC2N,TGFB1,TINAGL1,TNF,VEGFA	490 (21)
ARRB2	-1.778	other		0.159	0.0422	BCL2,EGR1,IL10,IL1B,IL6,MYC,SERPINE1,TGFB1,TNF,VEGFA
STAT1		transcription regulator		0.159	2.26e-07	A2M,ANGPT2,APOBEC3G,BCL2,BCL2A1,BST2,BTG1,BTNL9,CCL20,CCL3,CCL3L3,CCL4,CCL5,CCN2,CCND2,CD14,CD44,CD86,CDH5,CDKN1A,CDKN1B,CREM,CTSS,CX3CL1,CXCL8,EGLN3,EGR1,FCER1G,FCGR1A,FGF2,FGL2,GBP4,HAPLN3,HES1,HLA-E,ICAM1,IFI16,IFI27,IFI44L,IFITM1,IFITM2,IFITM3,IFNG,IL10,IL1B,IL1R1,IL33,IL6,IRF1,IRF9,ITGA5,KCTD12,KLF4,MYC,PCDH17,PECAM1,PHACTR1,PLIN2,PLSCR1,PMAIP1,PRF1,RUNX1,S100A10,SOCS1,SOCS3,TAP1,TGFB1,TNF,T…	529 (16)
lipoxin A4		chemical - endogenous mammalian		0.156	0.0035	CDKN1A,CDKN1B,CXCL8,HMOX1,ICAM1,IFNG,IL10,IL1B,IL6,NLRP3,SELE,SERPINE1,TGFB1,TIMP1,TNF	465 (20)
VWF	5.894	other		0.155	0.0273	ANGPT2,F8,HES1,LGALS3,MYH11,SELP
prazosin		chemical drug		0.152	0.0239	CDKN1B,DUSP1,EGR1,IL6,MYC
LDL/CHOLESTEROL (complex)		complex		0.152	0.0159	CXCR4,ICAM1,SHC1,THBD
tamoxifen		chemical drug		0.15	0.0165	ACKR3,AHNAK,AQP1,BCL2,CAV1,CAV2,CCN1,CD36,CDKN1A,CDKN1B,CTSD,CXCL8,CXCR4,EPHX1,F13A1,FABP4,FLOT1,HES1,IGFBP4,IL1RN,IL6,IRF1,ISG20,LDLR,LGALS3,MET,MYC,NNMT,PFN1,PRSS23,RAMP3,SELE,SHC1,SLC7A5,SNAI1,SPP1,TACC1,TGFBR2,TNF,TOR3A,TSPAN9,UCP2,UGCG,VEGFA,ZEB2
2-bromoethylamine		chemical reagent		0.15	4.1e-05	A2M,ADAMTS1,ANXA1,ANXA2,CD14,CD44,EMP3,FCGR2A,GPNMB,LGALS3,LXN,MRC1,MYC,S100A10,SPP1,STING1,TIMP1,TMSB10/TMSB4X,UPP1
pioglitazone		chemical drug		0.148	1.69e-05	APP,AQP1,BCL2,CAV1,CCL5,CCN2,CD36,CD86,CDKN1A,CDKN1B,CFD,CITED2,CXCL8,EGR1,EPAS1,FABP4,HMOX1,ICAM1,ID3,IFNG,IL1B,IL1RN,IL6,IRS2,KLF4,LDLR,LEPR,NR4A3,PLIN2,SCARB1,SERPINE1,TGFB1,TNF,TNFRSF1A,TNFRSF1B,UCP2	404 (19)
AATF		transcription regulator		0.147	0.0159	APP,CDKN1A,IFNG,TNF
trastuzumab		biologic drug		0.146	0.0268	ANGPT2,ANXA2,CDKN1A,CEBPB,CXCL8,IL6,MYC,PDCD4,TNFSF10
BCR-ABL1		fusion gene/product		0.145	0.00913	BCL2,BCL2A1,CAV1,CD36,CEBPB,CXCR4,EPAS1,FYN,HMOX1,ID1,MECOM,MSR1,MYC,OSM,SOCS1,SOCS2,TNFSF10	489 (19)
PDPK1		kinase		0.144	0.00175	A2M,BCL2,CAV1,CDKN1A,CXCL8,IL1B,IL6,KLF2,MYC,RAB11A,S1PR1,SERPINE1,SNAI1,TNF	460 (21)
taurocholic acid		chemical - endogenous mammalian		0.144	0.00163	ADGRG1,ADGRL4,AREG,ATF3,CCL5,CCN1,CRIM1,CXCL8,EGR1,HLA-DRA,IL1B,IL6,IL7R,KDR,SEMA6A,SERPINE1,STC1,TNF,VEGFA,VEGFB	531 (24)
IFNAR (family)		group		0.143	0.000779	CCL5,CD86,CD8A,FCER1G,HLA-E,IFI16,IFITM3,IFNG,IL10,IL1B,IL6,IRF1,IRF9,ISG20,ITGA4,KDM6B,NLRP3,SPP1,TAP1,TLR2,TNF,TNFSF10,VCAM1,XAF1	278 (13)
ammonium trichloro(dioxoethylene-O,O'-)tellurate		chemical drug		0.14	0.0239	BCL2,CDKN1B,IL10,IL1B,IL6
SMPD1		enzyme		0.14	0.000442	ACKR1,CCL20,CCL3,CCL4,CCL5,CSF3,CTSB,CXCL8,CXCR4,IL6,MAP1LC3B,TGFB1,TLR2,TNF,TNFRSF1A,TNFSF10,UGCG	408 (16)
AIP		transcription regulator		0.137	0.000548	ACKR3,ADGRG6,ADGRL4,AHR,C3AR1,DUSP1,GNG11,PDE4B,RASGRP1,RGS16,RGS2,S1PR1
POU2AF1		transcription regulator		0.133	0.000976	BCL2,CCL5,CD44,CD69,CD83,CD86,CDC37,CTNNA1,CXCR4,FGL2,HLA-DRA,ID3,IFI44L,IFITM1,IFNG,IL10,IL6,LCK,LGALS1,MCL1,MID1,MS4A6A,MYC,PRDM1,S100A10,SPI1,SPP1,TGFB1	485 (22)
KEAP1		other		0.132	0.0032	AHR,BCL2,HMOX1,IFNG,IL10,IL1B,IL6,NFE2L2,SELP,TNF,VCAM1	377 (18)
valsartan		chemical drug		0.132	5.27e-09	ANGPT2,APP,AQP1,CD163,CD34,CTSS,CYBA,CYBB,ENG,FABP4,FGF2,GJA1,ICAM1,IFNG,IL1B,IL6,MRC1,POSTN,SERPINE1,SPP1,TGFB1,TIMP1,TNF	481 (19)
5-N-ethylcarboxamido adenosine		chemical reagent		0.131	6.49e-05	ACKR3,BAG3,CCL20,CCL3L3,CCN2,CREM,CXCL8,EGR1,FGF2,HLA-DRA,HMOX1,IFNG,IL10,IL1B,IL6,KLF6,NR4A2,NR4A3,NRP1,RGS2,SERPINE1,SNAI1,SOCS3,SOX17,TGFB1,THBD,TNF,TNS2,TXNIP,VEGFA	422 (20)
ID1	4.026	transcription regulator		0.129	0.0129	CCN2,CDKN1A,CDKN1B,EGR1,FABP4,FAM110D,ICAM1,IFI16,MYC,PCGF2,SNAI1,TNF
LATS2		kinase		0.128	0.0139	AREG,CCN1,CCN2,CD14,CDKN1A,CDKN1B,S1PR1,SNAI1,SPP1
methylselenic acid		chemical reagent		0.128	0.0296	ACKR3,ADAMTS1,AKR1C1/AKR1C2,ATF3,ATP11A,BCL2A1,BIRC3,BLVRB,CD44,CDKN1A,CORO1A,EPHX1,ID1,ID2,ID3,IRF1,ITGB4,KLF4,MAPK3,MCL1,MXD1,MYC,NDRG1,PLCB4,PPM1D,RAB31,RGS10,RHOQ,SAT1,SH3BP5,TGFBR3,TLR2,TNFAIP3,TUBA4A,VEGFA,VEGFC,ZBTB16
UM101		chemical drug		0.128	0.0273	CCL5,CD200,CXCL8,ELOVL7,GBP4,IL1B
MAP2K3	-1.101	kinase		0.125	0.0063	CDKN1A,CDKN1B,CXCL8,ICAM1,IFNG,IL10,IL1B,IL6,IRF9,PLAU,SERPINE1,STK4,TNF,TNFSF10,VEGFA	441 (19)
SATB1	-0.537	transcription regulator		0.125	0.000461	ACTG1,ACTN1,BCL2,BCL2A1,CD69,CD86,CD8A,CDKN1A,CTNNA1,CTSD,CYBB,DUSP4,EPAS1,EVI2A,FCGR1A,FERMT2,HSP90AA1,ID3,IKZF1,IL10RA,IL7R,KLF2,MAF,NFE2L2,NIBAN1,NR4A2,PIK3IP1,RGS1,RUNX1,S1PR1,SPI1,TNF,TSC22D3,TUBA4A,WARS1,XAF1,YPEL5	411 (12)
LAT		other		0.124	0.00565	CD69,IL10,IL6,SELP,TNF	348 (18)
THRB		ligand-dependent nuclear receptor		0.122	0.000616	BIRC3,CCND2,CDKN1B,CFD,COX7A1,CTSB,CTSD,CTSH,CXCR4,EHD2,ENG,FABP4,FRZB,FZD4,FZD6,GPX4,GSN,ID1,IGFBP2,IL1B,IL32,IL6,KLF9,KLRB1,LDLR,LYZ,MAPK3,MBP,MET,MYC,NLRP3,PDK4,SERPINE1,SPP1,TGFB1,TGFBI,TLR2,TNF,TNFRSF1A,TNFSF10,UCP2,YWHAE	436 (20)
(-)-arctigenin		chemical reagent		0.118	0.00976	APP,BCL2,IL6,MSR1,PDK4,TJP1	480 (22)
dimethyl sulfoxide		chemical drug		0.117	0.00974	ANXA1,CCND2,CEBPB,CXCL8,DNAJB4,EMP3,FRZB,HMOX1,IFI16,IL1B,IRS2,ITGB2,LIFR,MEF2C,MYC,NR2F2,SELP,SPI1,SPNS2,TNF,VCAM1	499 (20)
NOS (family)		group		0.115	0.0273	CD59,EGR1,HMOX1,OLR1,TIMP1,VEGFA
mir-21 (includes others)		microRNA		0.113	0.0247	AIF1,APP,ARL6IP1,BCL2,BMPR2,C1QB,CCL20,CCL3L3,CD44,CD86,CDH5,CDKN1A,ELN,FCGR1A,FCGR2A,FGL2,HIPK3,ICAM1,IFI16,IFNG,IL10,IL1B,IL6,IPO11,IRF1,LEPR,LTB,MYC,NES,NINJ1,NLRP3,PDCD4,PECAM1,PLAT,RNASE6,SLC16A10,SOCS1,SOD3,SPRY1,TAP1,TGFB1,TGFBR2,TIMP3,TLR2,TNF,TPM1,VCAM1
NFATC3		transcription regulator		0.111	0.0032	AIF1,ATF3,BCL2,CD69,DDIT4,EGR3,IFNG,IL10,IL6,TNF,XCL2	371 (9)
glutathione		chemical - endogenous mammalian		0.109	0.017	ATF3,BCL2,CCL3L3,CDKN1A,CDKN1B,HMOX1,IL1B,IL6,MET,MYC,NDRG1,SERPINE1,TNF,VCAM1,VEGFA
WWTR1	2.173	transcription regulator		0.109	0.000129	ARHGAP15,CCN1,CCN2,CD3G,CD44,CDKN1A,CSF3,CXCL8,EMP1,GJA1,HES1,ICAM1,ID2,IL1B,IL6,IL7R,IQGAP2,IRF9,ITGB2,KDR,LAMA5,SERPINE1,SKAP1,SPP1,TNFSF9,VCAM1	324 (16)
TRAF5		transporter		0.105	0.00976	CD86,ICAM1,IL10,IL6,SOCS3,TNF	343 (17)
prostaglandin E1		chemical - endogenous mammalian		0.104	0.000251	CD14,CD86,CREM,ICAM1,IFNG,IL10,IL6,MYC	436 (23)
protectin D1		chemical - endogenous mammalian		0.104	0.0135	BCL2,BCL2A1,CCL20,HMOX1,IL10,IL1B,IL6,TNF
ROCK (family)		group		0.104	0.0219	APP,CAVIN1,CCN2,CDKN1A,CXCL8,FABP4,ICAM1,MYC,SPP1,TGFB1,TJP1,VCAM1
resveratrol		chemical drug		0.097	0.000913	AIF1,APP,ATF3,BCL2,BCL2A1,BIRC3,CCL3,CCL3L3,CCL5,CCND2,CD14,CD163,CD36,CD69,CD86,CDKN1A,CDKN1B,CSF1R,CX3CL1,CXCL8,CYBB,ECE1,EGR1,FABP4,HMOX1,ICAM1,IFNG,IL10,IL1B,IL6,IL7R,KDR,LDLR,LITAF,MCL1,MRC1,MYC,NFE2L2,PDCD4,PDK4,PLAU,SELP,SERPINE1,SPHK1,SPP1,TGFB1,TNF,VCAM1	390 (14)
NPR1	1.103	enzyme		0.097	0.0279	CCN2,IL1B,IL6,RCAN1,SERPINE1,TGFB1,TGFBR2,TNF
SP3		transcription regulator		0.097	0.0052	ACSL1,ADCY4,AEBP1,AFAP1L1,AKAP12,ANGPT2,ATF3,CCL20,CDKN1A,CDKN1B,CITED2,DUSP1,EGR1,FLT1,HES1,IL10,IL2RB,JAM2,KDR,KLF4,LDLR,MET,MYH11,NES,PLAU,PLAUR,SCARB1,SERPINE1,SERPINH1,TGFBR2,TGFBR3,TIMP1,TLR2,VEGFA	593 (23)
IL35 (complex)		complex		0.095	0.00228	CCL3L3,CSF3,CXCL8,IL10,IL6,IL6ST,SOCS3,TIMP1,VCAM1	450 (18)
ITK	-0.783	kinase		0.095	0.00147	AHR,CCL5,CD4,CD44,CD7,CRIM1,CXCL8,EHD4,FCER1G,IFNG,IL10,IL10RA,IL2RB,KLRB1,MAF,MYC,PRF1,RUNX3,SULF2,TNF,TNFSF10,ZBTB16	507 (20)
GATA1		transcription regulator		0.094	2.89e-05	ACTN1,ALOX5AP,ANGPT2,AQP1,ARHGAP4,BCL2,BLVRB,CAVIN1,CCL5,CCND2,CD36,CDKN1A,CDKN1B,CNN3,CPD,CREM,CYBB,EGR1,ETS2,FHL1,FLI1,FYB1,IFNG,IKZF1,IL6ST,IL7R,INHBB,ITGA6,KDR,LEPR,LYZ,MBP,MECOM,MGST2,MYC,NCOA7,NR4A2,NRARP,PECAM1,PLEK,REL,RUNX3,SASH1,SELP,SLC3A2,SPOCK2,TCF4,TEK,TGM2,VWF	497 (20)
LAMA2		other		0.092	0.0273	CDH5,CLDN5,LAMA4,MBP,PAG1,PLVAP
CD81	0.468	other		0.091	0.0273	CD86,ICAM1,ID1,IFNG,TNF,VCAM1
TRIM38		enzyme		0.09	1.62e-07	CCL3L3,CCL4,CCL5,CD36,CD44,CD86,COL4A1,COL4A2,CXCL8,CXCR4,ELOVL7,FABP4,ICAM1,IL1B,IL2RG,IL3RA,IL6,IL7R,ITGA4,ITGA6,ITGB2,LAMA4,LAMB2,PLIN2,PLPP3,PTPRC,SELE,TLR2,TNF,TNFAIP3,VCAM1	463 (18)
NFATC1		transcription regulator		0.09	6.44e-06	AHR,ATF3,BCL2,CCND2,CD3G,CDKN1B,CYBB,EGR3,HMOX1,ICAM1,ICOS,IFNG,IL1B,IL33,IL6,MYC,MYH11,PAG1,PRDM1,RCAN1,SPP1,TNF,TNFSF10,VCAM1,XCL2	516 (18)
32-134D		chemical reagent		0.089	0.0422	CCL20,CSF3,CX3CL1,ENTPD1,IFNG,IL10,IL6,OSM,TNF,VEGFA
dimethyl fumarate		chemical drug		0.089	6.44e-06	BMPR2,CD86,GZMA,GZMH,GZMK,GZMM,HMOX1,IFNG,IL10,IL1B,IL6,KDR,MRC1,NFE2L2,SELE,SERPINE1,SNAI1,SPP1,TNFAIP3,VEGFA	350 (14)
SMAD2/3/SMAD4 (complex)		complex		0.088	0.00697	AREG,BCL2,CCN2,CDKN1A,CDKN1B,CXCR4,MXD1,MYC,SERPINE1,SNAI1,SOX17	445 (20)
CALCA		other		0.087	2.58e-06	AHNAK,CCL4,CD44,CD83,CD86,CREM,CXCL8,CXCR4,CYBA,EGLN3,ENTPD1,EPAS1,ESAM,FGL2,FLT1,GPR65,ICAM1,ICOS,ID2,IL2RB,IL6,IL7R,KDR,LGALS1,LIMA1,MYC,NRP1,PDLIM1,PRDM1,PRXL2A,PTGER4,PXN,RAMP3,RBPJ,SERPINB9,SERPINE1,SPI1,TNF,TNFAIP3,ZEB2	490 (17)
taurochenodeoxycholate		chemical - endogenous mammalian		0.087	0.0066	ADGRG1,ADGRL4,AREG,CCL5,CRIM1,CXCL8,HLA-DRA,IL6,IL7R,SEMA6A,SERPINE1,STC1,TNF,VEGFB	310 (11)
glycodeoxycholic acid		chemical - endogenous mammalian		0.087	0.0114	ADGRG1,ADGRL4,AREG,CCL5,CCN1,CRIM1,CXCL8,HLA-DRA,IL6,IL7R,SEMA6A,SERPINE1,STC1,VEGFB
mevalonic acid		chemical - endogenous mammalian		0.086	0.000162	ICAM1,IL1B,IL6,KLF2,LDLR,PLAT,SCARB1,SERPINE1,TGFB1,TNF,VCAM1,VEGFA	397 (21)
HMOX1	-1.81	enzyme		0.086	2.45e-06	ANGPT2,AQP1,BCL2,CD14,CDKN1A,CDKN1B,CXCL8,ENG,FLT1,HMOX1,ICAM1,ID1,ID3,IFNG,IL10,IL1B,IL1RN,IL6,KDR,MAP1LC3B,MRC1,MSR1,NFE2L2,NR4A2,PECAM1,SELE,TEK,TGFB1,THBD,TNF,VCAM1,VEGFA,ZFP36	462 (19)
LDB1		transcription regulator		0.082	3.12e-07	ADAMTS9,ADGRL2,AHR,ANXA1,BCL2,BMPR2,CCND2,CD247,CD34,CD3E,CD3G,CD53,CD93,CDH5,CDKN1A,COL18A1,CPNE8,EGLN3,ENG,EPHB4,FRZB,FTH1,FZD6,GJA1,GPR183,GPR34,GPRC5B,GRB10,GSN,HLX,IFNG,IRS2,ITM2C,LCK,LGALS1,LMCD1,LSP1,MDK,MEF2C,MGLL,MGST2,NCKAP1,NDRG1,NOVA1,PAG1,PLSCR1,RAPGEF5,RASGRP1,RHOH,RPS6KA2,SAMSN1,SEMA6A,SERTAD1,SNTB2,SPI1,ST6GALNAC3,SYNE2,TAMALIN,TAP1,TGFB1,THEMIS2,TLR2,TNFAIP3,TNFRSF1B,TNS2,TOR3A,T…
STEAP3		transporter		0.081	0.000408	ANXA2,CCN2,CD44,CEBPB,FGF2,ITGA5,NEDD9,NR4A3,PIK3R1,PNP,RGCC,S100A10,S1PR1,SPOCK2,TGM2,VEGFA	248 (7)
N-[N-(3,5-difluorophenacetyl-L-Ala)]-S-phenylglycine t-butyl ester		chemical - protease inhibitor		0.077	0.000115	ACKR3,ADGRG1,APP,BCL2,BMPR2,CCL5,CDKN1B,CXCR4,ETS2,FLT1,HES1,ICAM1,IL10,IL1B,IL6,IL7R,ITGA5,KDR,LDLR,MYC,RBPJ,REL,S100A4,SERPINE1,SNAI1,SPP1,TGFB1,TGFBI,TNF,VEGFA	416 (18)
AGT		growth factor		0.077	1.8e-11	ADAMTS4,AEBP1,ANGPT2,ANXA1,AREG,ATF3,ATP1A1,BCL2,C1QTNF1,C5AR1,CAV1,CAVIN1,CCL3L3,CCL4,CCL5,CCN2,CCND2,CD14,CD36,CD44,CD86,CDH5,CDKN1A,CDKN1B,CFI,COL15A1,COL18A1,COL4A1,COL4A2,COX7A1,CREM,CRIM1,CTSS,CXCL8,CYBA,CYBB,DUSP1,ECE1,EDNRB,EFNB2,EGR1,ELN,ENG,FCGR1A,FGF2,FHL1,FLT1,FNBP1,FRZB,GFOD1,GJA1,GPX4,HCLS1,HES1,HMOX1,HSPG2,ICAM1,ID3,IFI16,IFNG,IGFBP2,IGFBP4,IKZF1,IL10,IL1B,IL6,IL6ST,INHBB,INSR,IRS2…	576 (20)
TGFA		growth factor		0.077	0.00488	AREG,BIRC3,CCL20,CCL5,CCN2,CDKN1A,CEBPB,CXCL8,ICAM1,IGFBP4,IL6,NES,NR4A2,PECAM1,PLAT,S100A10,SERPINE1,TGFB1,VEGFA	566 (18)
IGF1R		transmembrane receptor		0.076	0.00112	ACSL1,APP,BCL2,CAPG,CCL5,CD36,CD37,CD48,CD53,CD84,CD93,CDKN1A,CDKN1B,CEBPB,COL18A1,COL4A1,COL4A2,CTSD,EGR1,EMP1,FTH1,GJA1,GRB10,ID2,IGFBP2,IGFBP4,IL1B,IL6,INHBB,IRS2,MYC,PDLIM5,PLAT,PLAU,S100A10,S100A4,SNAI1,SNCG,SPP1,TGFB1,TGFBI,TIMP3,TJP1,TNF,TNFSF10,TPO,VEGFA,VEGFC,ZFP36L2	530 (22)
CEACAM1		transporter		0.075	3.5e-08	ANGPT2,CD36,CD86,CDKN1B,COL18A1,CSF3,CXCL8,CXCR4,DLL1,ICAM1,IFNG,IL2RB,IL2RG,KDR,NES,TEK,TIE1,VEGFA,VEGFC	481 (17)
IL6	2.802	cytokine		0.071	5.31e-09	A2M,ADAMTS1,ADAMTS4,ADGRE5,ADGRL2,AHNAK,AHR,ANXA1,APP,AREG,ARL4C,ATF3,BCL2,BST2,C5AR1,CCL20,CCL3L3,CCL4,CCL5,CCN2,CD14,CD163,CD36,CD44,CD48,CD53,CD83,CD86,CDKN1A,CDKN1B,CEBPB,CFD,CSF1R,CTSB,CXCL8,CXCR4,CYBB,CYTIP,DUSP1,EGLN3,EGR1,ENPP2,ETS2,F13A1,FCGR1A,FGF2,FLI1,HMOX1,ICAM1,ICOS,ID1,ID2,IFI16,IFITM3,IFNG,IGFBP4,IL10,IL1B,IL1R1,IL1RN,IL2RG,IL6,IL6ST,IL7R,IRF1,IRF9,KDM6B,KDR,KLRB1,LDLR,LGALS1,LIFR…	523 (15)
CLDN7		other		0.068	0.00163	ABLIM1,ARHGDIB,ASAP1,CCL20,CCN2,CX3CL1,CXCL8,DNAJB6,LGALS3,LIMA1,MT1X,MT2A,NCOA7,NNMT,PRSS23,RNASET2,SLCO2A1,TINAGL1,TJP1,TSPAN12	266 (7)
2-bromopalmitic acid		chemical reagent		0.068	0.00565	ACSL1,CD36,FABP4,FABP5,UCP2	468 (17)
indole		chemical - endogenous mammalian		0.068	0.0159	CXCL8,IL10,NFE2L2,TJP1
GSN	1.761	other		0.064	0.0135	BCL2,IFNG,PDCD4,PLAU,PLAUR,POSTN,TGFB1,TNF
FGFR4		kinase		0.064	0.0129	ACACB,AHNAK,CD44,CDKN1A,CRK,CYRIB,KDR,MYC,PLAU,SERPINE1,SNAI1,TGFB1
MET	1.032	kinase		0.062	0.00232	AREG,ARID5A,BCL2,CCL3L3,CCND2,CD44,CDKN1A,CDKN1B,CITED2,CXCL8,FGL2,HLX,HMOX1,IL1B,IL6,KLF4,MET,MYC,NOTCH4,RUNX1,SH3BP5,SLA,SNAI1,SOCS3,SPP1,STING1,TGFB1,TNF,TSC22D1,VEGFA,VEGFC,ZEB2	486 (20)
ethyl pyruvate		chemical drug		0.059	0.0273	BCL2,HMOX1,IL10,IL6,TJP1,TNF
HS6ST1		enzyme		0.054	0.0159	CXCL8,FGF2,IL6,VEGFA
piceatannol		chemical - endogenous non-mammalian		0.048	0.0385	ANGPT2,BCL2,BIRC3,CCND2,HMOX1,ICAM1,IL1B,IL6,MYC,PMAIP1,TNF
halofuginone		chemical drug		0.046	0.00117	AKAP12,CCN2,CD200,CD44,CTSS,CYGB,EDNRB,EGR1,ELN,EMP1,EPHX1,GNG11,HES1,IFITM2,IL33,LAMC1,LGALS1,NFE2L2,PLCB4,PLPP3,RGCC,SELENOW,SPARCL1,SPP1,TCF4,TGFB1,TGFBR2,TGM2,TIMP1,TNF,VCAM1	478 (18)
IL1R1	1.693	transmembrane receptor		0.046	0.000928	APP,CCL3L3,CCL5,CXCL8,EGR1,ICAM1,IL10,IL1B,IL1RN,IL6,IRS2,LIFR,MYH11,SELE,TGFB1,TIMP1,TNF	371 (15)
retinoid		chemical drug		0.04	0.000304	CDKN1A,CDKN1B,DUSP1,FOLR2,GJA1,IFNG,ITGA6,LIMA1,MYC,TGFB1,TGFBI,TLR2,TNFSF10,VEGFA	504 (22)
DL-fructose		chemical - endogenous mammalian		0.039	0.00697	ACACB,ATP11A,CD36,FABP4,FABP5,IL1B,IL3RA,NLRP3,TIMP1,TNF,TXNIP	301 (7)
XIAP		enzyme		0.038	0.0268	CDKN1A,CDKN1B,CSF3,CXCL8,IL6,MYC,SELE,SERPINE1,TNF
OLR1	-1.527	transmembrane receptor		0.038	0.0018	CCN2,CYBA,CYBB,ICAM1,IL10,IL6,MYC,OLR1,SELP,SPP1,TGFB1,TGFBR2,TGFBR3,TNF,VCAM1	341 (16)
ADAM12		peptidase		0.036	0.000166	AEBP1,CCN2,CDKN1B,CEBPB,CFD,COL4A2,CX3CL1,GZMH,IL33,LAMA5,MGP,OLR1,SERPINE1,SPARCL1,TGFBI,VWF	483 (18)
methimazole		chemical drug		0.036	0.00155	IGFBP4,IL1B,IL6,NRP1,PHLDA1,SHC1,TNF,TPO	482 (18)
U0126		chemical drug		0.031	7.15e-11	ACKR3,ADAMTS4,ANGPT2,APLNR,APOBEC3G,AQP1,AREG,ATF3,BCL2,BIRC3,CAV1,CCL3,CCL3L3,CCL4,CCL5,CCN2,CCND2,CCNL1,CD200,CD36,CD44,CD69,CDH5,CDKN1A,CDKN1B,CEBPB,COL4A1,CSF1R,CSF3,CXCL8,CXCR4,CYBB,DUSP1,DUSP4,EDNRB,EGR1,EGR3,ELN,EMP1,ENPP2,ERG,FABP4,FGF2,GJA1,GPR34,GSN,HERPUD1,HMOX1,ICAM1,ICOS,IFNG,IL10,IL1B,IL6,IRF1,ITGA5,ITGA6,ITPKC,KDM6B,KDR,KLF10,LAMB1,LDLR,LIFR,MAPK3,MCL1,MET,MYC,NES,NFE2L2,NR4A2,NR4A…	489 (16)
pyrrolidine dithiocarbamate		chemical reagent		0.03	4.85e-06	ANXA1,BCL2,BCL2A1,BIRC3,CCL20,CCL3L3,CCL4,CCL5,CCN2,CX3CL1,CXCL8,CXCR4,FABP4,HLA-DRA,HMOX1,ICAM1,IFNG,IL10,IL1B,IL6,IRF1,MYC,PECAM1,PRF1,SAMSN1,SELE,SELP,SERPINE1,TLR2,TNF,VCAM1,VEGFA	410 (14)
EPCAM		other		0.023	0.000548	ATF3,CDKN1A,CXCL8,EGR1,FABP5,ID1,IL1B,IL6,IRF1,MYC,SNAI1,ZEB2	451 (17)
quercetin		chemical drug		0.022	0.0012	ADGRL2,BCL2,BIRC3,CAV1,CCN2,CD44,CDKN1A,CRIP1,CXCL8,EFNA1,EGR1,FCGBP,HMOX1,ICAM1,IFNG,IL1B,IL32,IL6,IRS2,KLF10,KLF4,LDLR,LEPR,MAFB,MCL1,MYC,NEDD9,NFE2L1,NFE2L2,PLAU,PLAUR,PON2,SELE,TNF,VCAM1	436 (16)
Irgm1		enzyme		0.02	0.0056	CCL5,CXCL16,GBP4,ID2,ID3,IFI16,IFITM3,IFNG,IL1B,IL6,IRF1,IRF9,ISG20,SELP,TLR2,TNF,XAF1	408 (17)
KCNN4		ion channel		0.019	0.002	CCL5,CX3CL1,IL1B,IL6,TNF,TSC22D3	484 (18)
1-palmitoyl-2-arachidonyl-sn-glycero-3-phosphorylcholine		chemical - endogenous mammalian		0.016	0.00125	CD83,CD86,CXCL8,EGR1,HMOX1,ICAM1,IL6,NR4A2,SELE,TNF,VCAM1	380 (21)
phenylephrine		chemical drug		0.015	0.00355	BCL2,DUSP1,EDNRB,EGR1,FHL1,GJA1,HMOX1,MYC,NFE2L2,PDK4,RAPGEF3,RCAN1,RGS2,TNF	472 (19)
EHF		transcription regulator		0.014	0.000112	CCL20,CCL4L1/CCL4L2,CDKN1B,HMOX1,IL1B,IL1RN,IL6,KDR,MET,PLAT,PLAUR,RBPJ,SERPINE1,TCF4,TFPI,TGFB1,THBD,TIMP1,VEGFA,VEGFC	379 (7)
CXCL12		cytokine		0.013	0.000111	AIF1,AKR1C3,BCL2,CCL5,CD14,CD36,CD3G,CD4,CD44,CD69,CX3CL1,CXCL8,CXCR4,CXCR6,DOCK9,EGR1,FYN,HCLS1,HES1,HIPK3,ICAM1,ID1,IFI27,IFNG,IL1B,IL6,ITGB4,JMJD1C,LCP2,MYC,PLAU,RHOC,RUNX3,SELE,SNAI1,SOCS1,SOCS2,SOCS3,TIMP1,TNF,TNFRSF10D,TNFRSF1B,TNFSF10,ZBTB16	378 (17)
PECAM1	4.532	other		0.011	0.00392	BCL2,CD36,CD44,CDH5,IL6,SELP,TNF	505 (22)
candesartan		chemical drug		0.01	0.0279	ENG,ICAM1,IL6,OLR1,SERPINE1,SPP1,TGFB1,TNF
ATP-gamma-S		chemical reagent		0.009	7.91e-06	AREG,BTG1,CCL20,CCL3,CCL4,CD69,CD83,CD86,CD8A,CREM,CSF1R,CST7,CXCL8,CXCR4,ENTPD1,IL10,IL1R1,IL1RN,IL6,IL7R,MPEG1,NLRP3,NRP1,SLC29A1,SOCS3,TNF,WARS1	454 (16)
PML	0.562	transcription regulator		0.008	0.0208	ACACB,ACTG1,BST2,CDKN1A,CXCR4,DNAJB4,DNAJB6,FTL,HLA-DRA,HMOX1,ID2,IFI27,IFI44L,IFITM1,IL1B,ISG20,LDLR,LYZ,MAF,NDRG1,NFE2L2,PDK4,PIK3C2A,PLSCR1,SNAI1,TAP1,TNF,TNFAIP3,UCP2
arsenite		chemical toxicant		0.002	0.0157	AHR,CAV1,CDKN1A,CELF2,CXCL8,DUSP1,EGR1,HMOX1,IL10,INHBB,INSR,IRF1,KLF2,MCL1,MYC,NFE2L2,PLCB1,SERPINE1,TGFB1,VEGFA
cisplatin		chemical drug		0.002	0.00093	A2M,ADAMTS1,AKR1C1/AKR1C2,ANXA1,ANXA2,AQP1,ATF3,BCL2,BCL2A1,BIRC3,CAV1,CCL5,CCN2,CD14,CD44,CD53,CDKN1A,CDKN1B,CTSB,CXCL8,CYBB,DDIT4,DOCK1,DUSP1,ECE1,EFNA1,EGR1,EMP3,EPHX1,EXOC6,FABP4,FCGR2A,FLT1,FYN,GPNMB,HDGFL3,HMOX1,ICAM1,ID2,IFITM1,IFNG,IL10RA,IL1B,IL6,IL6ST,INMT,ITGA6,ITGB4,LAMB1,LGALS3,LXN,LYZ,MAOA,MAP1LC3B,MCAM,MCL1,MET,MGP,MRC1,MT1X,MT2A,MYC,NES,NFE2L2,NINJ1,NLRP3,PCGF2,PDK4,PLAT,PMAIP1,PP…	553 (17)
IL27		cytokine		0	1.65e-06	AHR,APOBEC3G,APOL1,BST2,CCL20,CCL3,CCL4,CCL5,CCND2,CD14,CD163,CD69,CD86,CKLF,CX3CL1,CXCL8,EGR1,ENTPD1,HLA-DRA,HLA-E,ICAM1,ICOS,ID2,IFI16,IFI27,IFITM1,IFITM2,IFITM3,IFNG,IL10,IL1B,IL1RN,IL32,IL6,IL6ST,IRF1,IRF9,ISG20,MAF,MCL1,MRC1,MYC,PRDM1,SOCS1,SOCS3,SPTBN1,TAP1,TNF,TNFSF10,VCAM1,XAF1	528 (16)
TMEM165	0.426	other		0	0.0159	BMPR2,ID1,SERPINE1,TGFBR2
perilla alcohol		chemical drug		0	0.00976	BCL2A1,CD59,CDKN1A,CDKN1B,IL1B,SELP	477 (18)
neomycin		chemical drug		0	0.00392	HES1,IFNG,IL10,IL1B,IL6,TJP1,TNF	490 (24)
C-176		chemical reagent		0	0.0159	IL1B,IL6,STING1,TNF
PILRB		other		0	0.0159	IFNG,IL1B,IL6,TNF
ulipristal acetate		chemical drug		0	0.00565	BCL2,FLT1,KDR,VEGFA,VEGFB	331 (7)
diABZI STING agonist-3		chemical reagent		0	0.0159	CCL5,IFI16,NLRP3,STING1
ibudilast		chemical drug		0	0.0159	IL10,IL1B,IL6,TNF
KDM2B	-0.448	enzyme		0	0.000709	CCL5,CDKN1A,CDKN1B,CX3CL1,LAMA5,SOX17,SOX7	519 (21)
PIWIL4		other		0	0.00568	BCL2,BTG1,CD93,DUSP1,EGR1,ELK3,F13A1,FYB1,FYN,GIMAP1,HLA-DRB1,LYST,MEF2C,NDRG1,NEDD9,PHLDA1,RAPGEF3,RASSF5,RGS1,RIPOR1,SAT1,SMAP2,SOCS3,TGFB1,TGFBR2,TNFAIP3,TSC22D1,VAMP5,VEGFA,ZFP36
CTR9	0.403	other		0	0.00976	EGR3,EPAS1,IGFBP4,MYC,RAB31,RASGRP1	404 (7)
SMAD1/5 (family)		group		0	0.00565	CEBPB,ID1,ID2,ID3,PLAUR
baicalin		chemical - endogenous non-mammalian		0	0.0032	BCL2,CCL20,CXCL8,HES1,HMOX1,IL1B,IL6,MBP,MDK,TLR2,TNF	461 (18)
IL10RB		transmembrane receptor		0	0.00565	CXCL8,ICAM1,IL10,SOCS3,TNF	331 (17)
SMPD2		enzyme		0	0.0159	IL1B,IL6,SCARB1,TNF
GPSM1		other		0	0.002	CCL3L3,IL1B,IL6,MRC1,TNF,TNFAIP3	395 (19)
BIX 01294		chemical reagent		0	0.0159	IL6,KLF6,TNF,VEGFA
SAMSN1	-3.067	other		0	0.0276	ARID5A,CCL3L3,CCL4,CCND2,CITED2,FGL2,IFNG,IL6,IRF1,ISG20,PLAT,RGCC,SH3BP5,SOCS1,SOCS3,TCF4,TNF,TSC22D1
KLRD1		transmembrane receptor		0	0.0159	CD3E,IFNG,TNF,TYROBP
S100A6	-0.578	transporter		0	0.0135	ADAMTS1,ATF3,CCL20,CXCL8,SELE,STC1,TNFAIP3,YBX3
P2RX4	-0.442	ion channel		0	0.0273	APP,ICAM1,IL1B,IL6,TJP1,TNF
W-54011		chemical reagent		0	0.0159	CD86,IL10,IL1B,IL6
IGHM		transmembrane receptor		0	0.00228	CCL5,CCND2,CD86,CDKN1B,IL1B,KLF2,LGALS3,MYC,SELP	394 (17)
CYP27B1		enzyme		0	0.000236	BCL2,CCL20,CCL3L3,CCL4,CD14,F8,FLT1,IFNG,IL10,IL6,ITGB4,SPP1,TLR2	463 (21)
PSMD4		other		0	0.0159	A2M,CD14,CD36,CD69
TG		other		0	0.00976	ANGPT2,CDKN1B,CEBPB,IFNG,IL10,PDK4	444 (15)
SAFB		other		0	0.00697	CCL5,CX3CL1,CXCL8,HLA-DRA,HLA-E,HMOX1,ISG20,LTB,MAP3K11,NEDD9,TCIM,TNFSF10	343 (7)
EFNA2		kinase		0	0.000956	APOBEC3G,CCN2,CD247,DUSP4,FABP5,ITGB4,PLAT,PXN,RUNX1,UBE2S
Ppp1cc		phosphatase		0	0.0159	CDKN1B,ID2,IL6,TNF
PLK4		kinase		0	0.0273	CITED2,FGL2,IL1B,IRF1,PLAT,RGS1
CHCHD2		other		0	0.0159	HES1,ID1,SPP1,TGFB1
citarinostat		chemical drug		0	0.00282	BTG1,CDKN1B,DUSP4,NEDD9,PDE7A,RCAN1,TSC22D1,TSC22D3,TSPAN13,TXNIP
abrocitinib		chemical drug		0	0.0159	BCL2,MCL1,MYC,SOCS3
green tea polyphenol		chemical drug		0	0.0135	ANXA1,CAV1,CDKN1A,HMOX1,ICAM1,IL1B,IL6,PIK3R1,PLAU,TGFB1,VEGFA
oligomycin		chemical - endogenous non-mammalian		0	0.00155	BCL2,CCND2,DDIT4,IFNG,IL1B,IL6,KDR,TNF	401 (19)
mechlorethamine		chemical drug		0	0.00565	ATF3,ID2,IL1B,NFE2L2,PIK3R3
necrostatin-1s		chemical reagent		0	0.0159	APP,CST7,IL6,TNF
oxonic acid		chemical drug		0	0.0159	AREG,CCN2,ICAM1,VCAM1
nordihydroguaiaretic acid		chemical drug		0	0.0159	BCL2,HMOX1,VCAM1,VEGFA
Phe-Pro-Arg-chloromethyl ketone		chemical - protease inhibitor		0	0.0159	FLT1,HMOX1,ICAM1,OSM
glycocholic acid		chemical - endogenous mammalian		0	0.0114	ADGRG1,ADGRL4,AREG,CCL5,CCN1,CRIM1,CXCL8,HLA-DRA,IL6,IL7R,SEMA6A,SERPINE1,STC1,VEGFB
dydrogesterone		chemical drug		0	0.0159	AKR1C1/AKR1C2,AKR1C3,IFNG,TNF
cobalt		chemical toxicant		0	0.0239	FGF2,ICAM1,IL6,PFKFB3,TNF
FBN1	0.402	other		0	0.00175	ADAMTS1,BST2,CCN1,CCN2,COL4A1,COL4A2,FABP4,FLT1,LAMC1,MYH11,SERPINE1,TGFB1,TGFBR2,TIMP3	525 (18)
mir-181 (includes others)		microRNA		-0.003	0.000856	APP,BCL2,CD163,CD69,CDKN1A,CXCL8,ICAM1,IFNG,IL1B,IL6,KLF6,MCL1,NOVA1,PTPN22,RGS5,SERPINE1,SNAI1,TGM2,TIMP3,TNF,VCAM1,ZEB2	461 (19)
IL27RA	-0.437	transmembrane receptor		-0.004	0.00165	CCL4,CCL5,CD44,CD69,CD86,IFNG,IL10,IL1B,IL6,LTB,PRDM1,SOCS3,TNF	467 (17)
PRKCE		kinase		-0.013	2.85e-05	APP,BCL2,BIRC3,CAV1,CCN1,CDKN1A,CEBPB,CSF3,CXCL8,EGR1,FCGR1A,IL1B,IL2RB,IL2RG,IL6,IL6ST,LDLR,MYC,PDCD4,RGS2,TNF,VCAM1,VEGFA	355 (14)
TRIM29		transcription regulator		-0.018	0.00976	CD44,CDKN1A,CXCR4,IFNG,PMAIP1,SNAI1	378 (7)
LGALS1	-3.648	other		-0.02	0.000251	ADAMTS4,AHR,CCND2,CD69,CDKN1A,CDKN1B,CXCL16,ICAM1,IFNG,IL10,IL1B,IL6,LGALS1,LGALS3,MAF,SERPINE1,SNAI1,SOCS3,SPP1,TGFB1,TNF,TNFAIP3	520 (18)
salvin		chemical toxicant		-0.02	0.0135	CCL3L3,CD14,CDKN1B,CXCL8,EGR1,FABP4,IL6,TNF
CNR1		G-protein coupled receptor		-0.023	0.00488	BCL11B,DLL1,EPS8,FGF2,IFNG,IL10,IL6,MDK,PECAM1,PIK3C2A,PLAU,PLSCR1,SCARB1,SLC29A1,TGFB1,TIMP1,TJP1,TNF,VEGFC	487 (18)
HDAC1	0.465	enzyme		-0.03	8.57e-05	AKAP12,ALOX5AP,ANGPT2,ATF3,CAVIN2,CCL5,CCND2,CD34,CD4,CD44,CDKN1A,CDKN1B,CSF1R,CXCL8,DUSP1,EGR1,FABP4,FAM107A,FLT1,HES1,ID1,IL10,IL1B,IL6,ITGB4,KDR,KLF2,MEF2C,MYC,NASP,PFKFB3,PLAU,PMAIP1,RGS10,SERPINE1,SNAI1,SPP1,TGFBR2,TGM2,TNF,TSC22D3,VEGFA	488 (21)
enalapril		biologic drug		-0.031	0.000449	A2M,ADAMTS1,ANGPT2,CCN1,CCN2,CDKN1B,CITED2,COL4A1,CYBA,FBLN2,HMOX1,KDR,LGALS3,MYC,NINJ1,S100A10,S100A4,SERPINE1,SPP1,TGFB1,TGFBR2,TIMP1,UCP2,VCAM1	471 (19)
ferulic acid		chemical - endogenous non-mammalian		-0.036	0.0268	APP,BCL2,CD34,CDKN1A,CSF3,HMOX1,IL1B,TIMP1,TNF
AR		ligand-dependent nuclear receptor		-0.036	0.00584	AASS,AKR1C3,BASP1,BCL2,BMPR2,CAV1,CAV2,CCDC85B,CCL3L3,CCL5,CCN2,CD302,CDC42SE2,CDKN1A,CDKN1B,CEBPB,CMIP,CNN3,COTL1,CPNE8,DDIT4,DSG2,DUSP2,EDNRB,EGR1,EMB,EPAS1,EPHX1,ETS2,FABP5,FZD6,GJA1,GSN,ICAM1,IFNG,IL1R1,IL6,ITGA6,ITGB4,LAMA5,MAOA,MECOM,MEF2C,MIR99AHG,MT-RNR2,MYC,NDRG1,PHACTR4,PLAT,PLAU,PLTP,PMAIP1,PPP3CA,PROS1,RAB3C,RBPJ,SERPINE1,SLC3A2,SNAI1,SOD3,SPP1,SULF2,TGFB1,TGFBR2,TIMP3,TJP1,TNF,TNFSF1…	532 (19)
SFTPA1		transporter		-0.037	0.000241	AKR1C1/AKR1C2,ARRB2,CCL3,CCN1,CCN2,EGR1,EVI2B,HSPA6,IL10,IL1B,IL6,KLF2,MRC1,MYC,PDK4,PHLDA1,PLIN2,SERPINE1,TGFB1,TNF	325 (15)
TCF21		transcription regulator		-0.038	0.0159	CDKN1A,COL4A1,IL6,TIMP1
CD44	-3.152	other		-0.039	1.4e-05	ACKR3,BCAM,BCL2,BIRC3,CCL4,CCL5,CCND2,CD36,CD44,CD69,CD8A,CD8B,CDH5,CDKN1A,CDKN1B,CLEC7A,COL18A1,CX3CL1,IFITM2,IFNG,IL10,IL1B,IL1RN,IL6,ITGA4,ITGA5,ITGB2,KLF4,LAMB1,LAMC1,LGALS1,LGALS3,LHX6,LIMS2,MCL1,MET,MYC,PDCD4,PDK4,PECAM1,PFKFB3,PLAU,PLPP3,SMAD1,SPP1,TNF,VCAM1,VEGFA	460 (18)
PLCG2		enzyme		-0.041	0.0174	ACSL1,BCL2,BCL2A1,C1QA,C1QB,CD36,CTSD,FGF2,ICAM1,IFI16,IFITM3,IL10,IL6,MS4A4A,PLIN2,PTPRC,SPP1,TNF,TNFSF10
PAX3		transcription regulator		-0.042	4.53e-06	ANXA1,APP,ARHGDIB,BST2,CD151,CDKN1A,CLDN5,CXCR4,DUSP2,FHL1,FKBP1A,GPX4,HLA-DRB1,HSPG2,ICAM2,ID2,ID3,IFITM2,IGFBP2,IL6,IL7R,MCAM,MCC,MET,MGP,NEDD9,NNMT,OLFM1,PTPN12,RAB31,RUNX3,SLA,SNRK,SRGN,TCN2,TEK,TIMP3,TSC22D1,TSPAN7,YWHAE,ZFP36L2
silibinin		chemical drug		-0.044	0.0018	CCN2,CD44,CDKN1A,CDKN1B,CXCL8,EGR1,FLT1,IL6,KLF4,MCL1,MYC,PECAM1,PLAU,PLAUR,SNAI1,VEGFA,ZEB2	448 (16)
IL6ST	3.067	transmembrane receptor		-0.046	1.47e-05	A2M,CD44,CSF1R,EGR1,ENPP2,ICOS,IL1B,IL6,IRF1,MAF,MYC,SERPINE1,SOCS1,SOCS3,STING1,TIMP1,TNFRSF1A,TNFRSF1B,VCAM1	536 (17)
EPAS1	3.143	transcription regulator		-0.049	1.08e-06	AKAP12,ANGPT2,AREG,BCL2,BIRC3,C1QA,CAV1,CCN1,CCN2,CDC42EP5,CDKN1A,CEBPB,CITED2,CORO1A,CXCR4,EGLN3,EPAS1,FABP4,FBLN2,FGF2,FHL1,FLT1,GJA1,ICAM1,ICOS,IFNG,IL2RB,IL6,INHBB,IRS2,KDR,LDLR,NDRG1,NRARP,NRN1,PFKFB3,PLIN2,PRF1,SEMA6A,SERPINE1,SLC29A1,SLC7A5,SPHK1,TEK,TGFB1,TGFBR2,TNFAIP3,VCAM1,VEGFA	447 (21)
galactosylceramide-alpha		chemical reagent		-0.051	0.0035	CCN2,CD69,CD86,FABP4,ICOS,IFNG,IL10,IL1B,IL6,IRF1,LGALS3,NRP1,REL,TGFB1,TNF	339 (18)
DHX9	0.367	enzyme		-0.052	0.00697	BCL2,CCL5,CDKN1A,ID2,IL6,MAOA,MYC,NDRG1,RGS1,TGFBR2,TNF,XAF1	534 (19)
adenine		chemical - endogenous mammalian		-0.053	0.00228	AREG,CCN2,CXCL8,FCGR2A,ICAM1,IL1B,MYH9,TGFB1,VCAM1	320 (12)
THBS1		other		-0.056	1.3e-05	CCN2,CD69,COL4A1,EGR1,IL1B,IL6,LAMA4,LRP1,PLAU,TGFB1,TIMP1,TNF,VEGFA	540 (21)
IFN GAMMA (complex)		complex		-0.058	3.44e-06	APOBEC3G,CCL5,CD86,CDKN1A,CDKN1B,CXCL16,CXCL8,CYBB,FLT1,HLA-DRA,ICAM1,IFI44L,IGFBP4,IL10,IL1B,IL32,IL33,MYC,NR4A3,PMAIP1,SH2D1A,SOCS1,SOCS3,TNF,TNFSF10,VSIG4,XAF1	413 (16)
K-252		chemical drug		-0.059	0.0273	CD14,CXCL8,NDRG1,NRN1,SPP1,VEGFA
PSMB11		peptidase		-0.06	0.0492	CAV1,CCL5,CD2,CD28,CTSS,FLT1,HMOX1,IL2RG,LAMB2,LGALS3,LIFR,LSP1,MT-ND1,MT-RNR1,MT-RNR2,NR4A2,PTPRC,S1PR1,TNFRSF1B,TNFSF10,VEGFC
IGG2B (complex)		complex		-0.061	0.0159	APP,IL1B,IL6,TNF
TRIM21		enzyme		-0.063	0.0279	CCL5,HMOX1,IL1B,IL6,MYC,TAP1,TGFBR2,TNF
calphostin C		chemical drug		-0.063	0.0018	APOBEC3G,BCL2,CD36,CDKN1A,CXCL8,DUSP1,ECE1,ICAM1,IL6,LDLR,MSR1,MYC,PLAU,S1PR1,SCARB1,TNF,VEGFA	395 (20)
aristolochic acid I		chemical toxicant		-0.064	0.0422	BCL2,CDKN1A,HMOX1,IFNG,IL10,IL1B,IL6,MRC1,MT-CYB,TNF
HBEGF	-1.341	growth factor		-0.064	0.00278	BCL2,CCL20,CCN2,CCND2,CSF1R,CXCR4,EDNRB,EGR1,ELN,FGF2,GJA1,IL1B,IL6,MYH9,NES,NRP1,OSMR,PDK4,S100A16,VEGFA	495 (18)
CAMP		other		-0.065	0.000218	AHR,BCL2,C5AR1,CCL20,CCL3,CCL4,CCL5,CD83,CD86,CXCL8,CXCR4,FGF2,ICAM1,IFNG,IL10,IL1B,IL1RN,IL6,ITGB2,LIFR,MCL1,NOTCH4,SNAI1,TGFB1,TLR2,TNF,TNFAIP3,VEGFC	354 (14)
oleic acid		chemical - endogenous mammalian		-0.066	4.21e-05	ACACB,ACSL1,APP,ATF3,BCL2,CD36,CEBPB,CX3CL1,CXCL8,CYBB,DUSP1,EGR1,FABP4,FABP5,HMOX1,ICAM1,IL10,IL1B,IL6,IRF1,LDLR,MAP1LC3B,OLR1,PDK4,PIK3IP1,PIK3R1,PIK3R3,PLIN2,SELE,SERPINE1,SPHK1,TLR2,TNF,TNFAIP3,TNFRSF1A,TXNIP,UCP2,VCAM1,WWTR1	498 (20)
CX3CL1	0.881	cytokine		-0.068	0.000903	ADAMTS1,CST7,CX3CL1,EFNB2,FABP5,FGF2,FRZB,GPNMB,GPRC5B,GSN,HMOX1,ICAM1,ID2,IFI16,IFNG,IL1B,IL6,IL7R,LAMC1,LYZ,MEIS2,MSR1,POSTN,SELP,SPHK1,SPP1,TGFB1,TIMP1,TNF	485 (19)
RBPJ	-1.301	transcription regulator		-0.071	0.0123	CCL3L3,CCL4,CCL5,CD44,CD86,CDKN1A,CDKN1B,CORO1A,CSF3,CXCL16,DLL1,DUSP1,EFNB2,FGF2,HES1,HLA-E,IL10,IL1B,IL1RN,IL33,IL6,IL7R,INHBB,KDR,MDK,MYC,PLSCR1,PRDM1,RUNX3,SNAI1,SPP1,TAP1,VEGFA,VEGFC
TICAM1		other		-0.076	0.000176	ACSL1,CCL3L3,CCL4,CCL5,CD86,CXCL8,DUSP1,EDNRB,EGR1,ETS2,FPR1,ICAM1,IFI16,IFNG,IL10,IL1B,IL6,IRF1,ISG20,MET,PDE4B,PHLDA1,SELE,SERPINE1,SOCS1,SOCS3,TLR2,TNF,TNFAIP3,TNFSF10,TSC22D1,VCAM1	385 (20)
Usp17la (includes others)		peptidase		-0.077	0.000606	CCL20,CD44,CXCL8,IL1B,IL6,KLF4,MYC,SNAI1,TNF	366 (16)
TCF3		transcription regulator		-0.079	7.43e-05	ACACB,AFDN,AREG,ARHGAP4,ATF3,CCND2,CD2,CD3D,CD3E,CD3G,CD4,CD8B,CD93,CDH5,CDKN1A,CSF1R,CXCR6,DOCK1,DSTN,EBF1,ENTPD1,ETS2,HCST,ICOS,ID2,ID3,IFI16,IL1B,IL2RB,IL32,IL6,IL7R,IRF1,ITGA4,KLF2,KLF4,KLF6,KLF7,LCK,LEPROTL1,MAF,MEF2C,MYC,NR4A3,PARP8,PRDM1,RASA4,RGS16,S1PR1,SLC7A5,SNAI1,SOCS1,SOCS3,STK17B,SUB1,TCEAL9,TENT5C,TNF,VEGFA,ZBTB16	185 (9)
etoposide		chemical drug		-0.081	0.00698	ATF3,BCL2,BCL2A1,BIRC3,CCL3,CCL5,CD86,CDKN1A,CDKN1B,CTSD,CXCL8,DDIT4,DUSP1,DUSP4,FTH1,ICAM1,ID1,ID2,IFI27,IFI44L,IFITM1,IFNG,IL10,IL10RA,IL1B,IL2RB,IL6,IRF1,LIMA1,MCL1,MYC,PDE4B,PIK3R3,PRF1,REL,SPHK1,TNF,TNFAIP3,TNFRSF10D,TNFRSF1A,TNFSF10,XAF1	458 (17)
PTPRJ	-0.475	phosphatase		-0.081	0.00596	ARID5A,CCL3L3,CCL4,CD69,CDKN1B,CITED2,FCER1G,FGL2,IL6,MET,PLAT,PLAUR,SLA,TNF,TPO,TSC22D1	481 (19)
RIPK2	-0.653	kinase		-0.083	0.00012	ACSL1,CCL5,CD36,CD69,CD86,GBP4,ICAM1,IFI44L,IFITM1,IFNG,IL1B,IL33,IL6,IL7R,INSR,IRF9,LDLR,MAP3K6,MARCKSL1,MYC,NINJ1,PDE4B,RASGRP1,SELE,TNF,TNFAIP3,TNFSF10,VCAM1,XAF1	502 (18)
estrogen		chemical drug		-0.084	0.000322	AREG,BCL2,CCN1,CCN2,CDKN1A,CDKN1B,COL14A1,COL15A1,COL18A1,COL4A2,CTSD,CYBB,DUSP1,EGR1,EPAS1,FLT1,FTH1,GJA1,ICAM1,IFNG,IGFBP2,IGFBP4,IL10,IL1B,IL6,ITGA5,KDR,LDLR,LGALS1,MEOX2,MYC,PLAT,RAB11A,S1PR1,SCARB1,SERPINB9,SPP1,TNF,TSPAN4,VEGFA,ZFP36	493 (20)
IL12A		cytokine		-0.087	0.00342	CCL5,CD86,ICAM1,IFNG,IL10,IL1B,IL6,IRF9,SOCS1,SOCS3,TNF,VCAM1	459 (16)
entolimod		biologic drug		-0.089	0.0219	ATF3,BCL2A1,CCL4,DUSP1,HMOX1,IL10,IL1B,IL6,IRF1,RCAN1,TNF,TNFAIP3
picropodophyllin		chemical drug		-0.092	0.00976	CCND2,CD44,ELN,IFITM3,PRDM1,ZBTB16
SPDEF		transcription regulator		-0.093	0.00023	BIRC3,CCN2,CD34,CDKN1A,COL4A1,COL4A2,CXCL8,IL33,ITGA5,ITGA6,LAMB2,LAMC1,PLAU,PLAUR,SERPINE1,SMAD1,SOX17,TGFB1,VEGFB	469 (14)
ARL6IP1	0.878	other		-0.093	0.000677	AIF1,CD163,HLA-E,HMOX1,ICAM1,IL1B,IL6,MAP1LC3B,MBP,NFE2L2,S100A10,TIMP1,TNF	477 (18)
ethionine		chemical toxicant		-0.093	0.00148	ANXA1,CD14,CD44,GPNMB,LGALS3,MYC,S100A10,SPP1,TIMP1,TMSB10/TMSB4X,TNF,UPP1
NRAS		enzyme		-0.094	0.00122	AKAP12,BCL2,CALCRL,CCL4,CCL5,CD34,CD48,CD86,CDKN1A,CX3CL1,CYBB,DUSP2,DUSP4,EGR1,EPAS1,EPHX1,FBLN2,FHL1,GJA1,IFI16,IL1B,IL1RN,IL6,KCTD12,KDR,LGALS1,LSP1,MCL1,MGP,MSR1,MYC,NFE2L2,PLAU,PLEKHO1,PLTP,PMAIP1,PTPRC,RBM38,RNASE6,RPS6KA2,TAP1,VEGFA	477 (19)
TGFB1	-1.757	growth factor		-0.094	5.89e-17	AASS,ABLIM3,ACKR1,ACTN1,ADAM15,ADAMTS4,AHNAK,AHR,AKR1C1/AKR1C2,ALOX5AP,ANXA2,APLNR,APP,AQP1,AREG,ARPC2,ATF3,BCL2,BIRC3,BMPR2,BTG1,C1QA,C1QB,C1QC,C3AR1,C5AR1,CALCOCO2,CALD1,CAPNS1,CAV1,CAV2,CAVIN2,CCDC85B,CCL20,CCL23,CCL3,CCL3L3,CCL4,CCL5,CCN1,CCN2,CCND2,CD14,CD163,CD28,CD34,CD36,CD4,CD44,CD59,CD69,CD83,CD86,CD8B,CDH5,CDKN1A,CDKN1B,CEBPB,CELF2,CFD,CFI,CHST11,CITED2,CLEC2D,CNN3,COL18A1,COL4A1,COL4A…	585 (16)
TNF (family)		group		-0.094	0.000164	APP,ATF3,BCL2,BCL2A1,BIRC3,BST2,C3AR1,CCL23,CCL3,CCL4,CCL5,CD163,CD4,CD86,CX3CL1,CXCL8,ENPP2,FCGR1A,GJA1,HLA-DRB1,ICAM1,IFI16,IFI44L,IFITM1,IFNG,IL10RA,IL1B,IL1R1,IL1RN,IL2RG,IL33,IL3RA,IL6,IL6ST,IRF9,KDR,LAP3,MYC,PLSCR1,SELE,SERPINB9,SERPINE1,SOCS3,SPINT2,TGM2,TLR2,TNF,TNFAIP3,TNFRSF1B,VCAM1,VSIG4,XAF1	450 (14)
NFKB-RELA (complex)		complex		-0.098	0.00175	BCL2,CCL3,CCL5,CXCL8,ICAM1,IL10,IL1B,IL6,IRF1,MYC,SELE,SOCS3,TNF,VCAM1
IKBKB		kinase		-0.1	6.21e-07	AEBP1,APP,ATF3,BCL2,BIRC3,CCL20,CCL3,CCL3L3,CCL4,CCL5,CCN2,CD200,CD44,CDKN1A,CEBPB,CSF1R,CTSB,CTSZ,CX3CL1,CXCL16,CXCL8,CXCR4,CYBA,EGR1,ENPP2,FYN,HMOX1,ICAM1,IFI16,IFNG,IGFBP2,IL10,IL1B,IL1RN,IL6,IRF1,LIFR,LTB,MBP,MGP,MRC1,MYC,NLRP3,PLAU,POSTN,PPM1D,RCAN1,REL,RGS16,S100A4,SELE,SNAI1,SOCS1,SOCS2,SOCS3,SOD3,TGFB1,TGFBR2,TIMP3,TNF,TNFAIP3,TNFRSF1B,UACA,VCAM1,VEGFA	434 (14)
LRPAP1		other		-0.101	0.0138	APP,CCL3L3,CXCL8,IL1B,IL6,LDLR,LRP1,MAPK3,SERPINE1,TNF
C5		cytokine		-0.101	1.63e-05	ATF3,BCL2,BCL6B,C3AR1,C5AR1,CCL3,CCL3L3,CCL4,CCL5,CD59,CD86,CSF3,CXCL8,CYBB,EFNB2,EGR1,FCGR1A,FCGR2A,FLT1,ICAM1,IFNG,IL10,IL1B,IL6,ITGB2,MET,NFE2L2,PLAT,SELE,SERPINE1,TGFB1,TNF,TNFAIP3,VCAM1,VEGFA,VEGFC,ZFP36	333 (14)
RPSA	-0.724	translation regulator		-0.103	0.0186	CCL5,CSF3,DUSP1,DUSP2,GBP4,IL1B,IL1R1,IL6,ISG20,ITGA6,LAP3,REL,TAP1,TNF
metyrapone		chemical drug		-0.104	0.00155	CXCR4,ICAM1,IL1B,IL6,IRS2,PIK3R1,SCARB1,SERPINE1	453 (23)
LYMPHOTOXIN (complex)		complex		-0.105	0.00392	CCL5,CXCL8,ICAM1,IL1B,IL6,TNF,VCAM1	315 (14)
IL11		cytokine		-0.105	1.54e-08	A2M,ANXA2,BCL2,BCL2A1,CCL20,CCL5,CXCL8,EZR,F8,FABP4,ICAM1,IGFBP2,IL10,IL1B,IL6,IL6ST,IRF1,POSTN,SNAI1,SOCS3,SPHK1,SPP1,STX11,TIMP1,TNF,VCAM1,VWF	393 (18)
NFKBIA	-1.198	transcription regulator		-0.105	0.000153	A2M,ACKR3,ADGRE5,AEBP1,ATP11A,BCL2,BCL2A1,BIRC3,BMPR2,CARD10,CCL20,CCL3L3,CCL5,CCND2,CD44,CD69,CD86,CDKN1A,CEBPB,CSF3,CTNNA1,CTSB,CTSZ,CX3CL1,CXCL8,CXCR4,CYBA,ECSCR,ENPP2,FGF2,GZMK,HES1,HMOX1,ICAM1,ID1,ID3,IFI16,IFNG,IL10,IL1B,IL1RN,IL33,IL6,IL7R,IRF1,LAMA5,LIFR,LIMA1,LITAF,LYZ,MATK,MGP,MT-CYB,MYC,NINJ1,PDLIM1,PIK3R1,PLAT,PLAU,RCAN1,RGS16,SAT1,SELE,SOCS3,SOD3,SPTBN1,TCEAL9,TGFB1,TIMP1,TIMP3,TLR2,…	367 (15)
DRD5		G-protein coupled receptor		-0.106	0.0159	HMOX1,IFNG,IL6,TNF
anakinra		biologic drug		-0.108	0.0462	CCL4,CDC42SE2,HMOX1,ICAM1,IL1B,IL6,SELE,TNF,VCAM1
caffeic acid phenethyl ester		chemical drug		-0.111	0.0128	BCL2,BIRC3,CD44,CD83,CDKN1A,CDKN1B,CTSB,CXCL8,EGR1,FTH1,FTL,HMOX1,ICAM1,IL1B,IL6,KLF6,NFE2L2,OLR1,TGFB1,TLR2,TNF,VCAM1
PCSK9		peptidase		-0.112	5.88e-05	ANXA1,CD36,CDKN1A,ICAM1,IFITM3,IL1B,IL6,ISG20,LDLR,MGP,OLR1,SNAI1,STING1,STX11,TLR2,TNF	315 (11)
bexarotene		chemical drug		-0.112	0.00938	ADIRF,AKR1C1/AKR1C2,AKR1C3,APP,BCL11B,BCL2,CCDC107,CCN1,CFD,CPLX1,CTSH,DDIT4,DUSP1,EGR3,FABP4,HERPUD1,ICAM1,ID1,IL1B,IL2RB,KLF10,MAF,NR4A2,PIK3R1,PLAT,PLAUR,PNRC1,SLC7A5,TGFB1,TGM2,TM4SF1,TSC22D3,VAMP8,VCAM1	450 (19)
metformin		chemical drug		-0.112	0.00289	AHR,ATF3,BCL2,BTG1,CAV1,CCN2,CCND2,CDKN1A,CDKN1B,CEBPB,CXCL8,DDIT4,DUSP1,EGR3,FTH1,GPNMB,HES1,HMOX1,HSP90AA1,IFNG,IL10,IL1B,IL1R1,IL1RN,IL6,INSR,ITGA6,ITGB4,LRATD2,MYC,NFE2L2,PFKFB3,PLIN2,PMAIP1,PPM1D,SCARB1,SERPINE1,SLC7A5,SNAI1,SOCS3,SPP1,STK17A,TGFB1,TNF,TXNIP,UCP2,VEGFA,VWF	437 (21)
LGALS3	1.55	other		-0.113	0.00165	BCL2,CCL3L3,CDKN1A,CDKN1B,CEBPB,COL4A1,CTSH,ENPP2,FABP4,ICAM1,IFNG,IL10,IL1B,IL6,ITGA10,ITGA6,LGALS3,MRC1,MSR1,MYC,PRDM1,SELE,SOCS3,SPP1,TGFB1,TNF,VCAM1	390 (18)
PPARG		ligand-dependent nuclear receptor		-0.113	4.68e-06	AASS,ACSL1,APP,ASAP1,BCL2,CAV1,CAV2,CAVIN2,CCL5,CCN2,CD36,CDKN1A,CEBPB,CFD,CSF3,CXCL8,CYBA,EGLN3,EPAS1,EPHX1,FABP4,FABP5,HES1,HMOX1,ICAM1,IFNG,IL10,IL1B,IL33,IL6,INSR,IRS2,KLF4,KLF6,LDLR,MCTP1,MGLL,MRC1,NDRG1,NFE2L2,NR2F2,OLR1,PDK4,PECAM1,PFKFB3,PLIN2,PPIC,PRDM1,SAT1,SCARB1,SELE,SERPINE1,SNCG,SOCS1,SOCS3,SPP1,TCF4,TGFBR2,TJP1,TNF,TNFSF10,TSC22D3,UCP2,VAMP5,VAMP8,VCAM1,VEGFA,WIPF1,WWTR1,YWHAE	480 (23)
CD69	-4.456	transmembrane receptor		-0.115	0.000251	CCL5,CD69,IL1B,S1PR1,SOCS1,SOCS3,TGFB1,TNF	562 (21)
FBXO42		other		-0.115	0.002	CCL5,CXCL8,ICAM1,IL6,TNF,VCAM1	434 (12)
PLAU	-1.686	peptidase		-0.116	0.0428	C5AR1,CCL5,CCN1,FCGR1A,FLT1,GJA1,ICAM1,IGFBP2,IL1B,IL6,KDR,PHLDA1,PLAU,PLAUR,SERPINE1,SNAI1,TNF
PIK3CG	-0.71	kinase		-0.117	1.62e-05	AIF1,BCL2,BCL2A1,CD8A,CTSW,CXCR4,FCGR3A/FCGR3B,GBP4,GZMH,HMOX1,ICAM1,IFNG,IL10,IL1B,IL2RB,IL6,IRF1,KLRB1,LCK,PRF1,SELE,TAP1,TGFB1,TLR2,TNF,TNFSF10	400 (14)
mir-126 (includes others)		microRNA		-0.119	0.0283	CRK,EGFL7,PTPRC,SPI1,TAGLN2,VCAM1,VEGFA
GSK2816126		chemical drug		-0.119	0.0236	ATF3,CCL20,CD200,CTNNAL1,FRZB,IL6,SNAI1,SPP1,TNF,TNFSF10,TNFSF9
ETV5	-0.514	transcription regulator		-0.12	1.82e-05	AHNAK,C5AR1,CAV1,CAVIN1,CAVIN2,CCL5,CD14,CDKN1A,CSF3,CTNNA1,CXCR4,CYBB,EMP2,ICAM1,ICAM2,IL6,ITGA5,LCP2,LGALS3,LYZ,MAF,MET,PKP4,PLAUR,RGS1,SCARB1,SPP1,TIMP3,TINAGL1,TJP1,TNFRSF1B,VEGFA,WWTR1	373 (13)
D-glucose		chemical - endogenous mammalian		-0.121	2.59e-06	ACSL1,ACTN1,ANGPT2,ANXA1,APP,AQP1,ATF3,ATP8B1,BCL2,CALD1,CAV1,CCL20,CCN2,CCND2,CD36,CD59,CDKN1A,CDKN1B,CEBPB,COL4A1,CPD,CREM,CSF1R,CTSB,CTSD,CX3CL1,CXCL8,CXCR4,CYBA,CYBB,DDIT4,DUSP1,EGR1,EMCN,ENPP2,FABP5,FGF2,GJA1,GSN,HERPUD1,HMOX1,ICAM1,ID1,IFNG,IL10,IL1B,IL6,IL6ST,INHBB,INSR,IRS2,ITGA5,KDR,KLF10,LAMB1,LAMC1,LCP1,LDLR,LGALS1,LRP1,MAFB,MCAM,MCL1,MIDN,MSR1,MT-ND1,MYC,MYH11,MYL9,NFE2L2,NLRP3,NR4A2,…	512 (22)
APOA1		transporter		-0.122	0.00353	APP,ATF3,CAV1,CYBB,ICAM1,IL1B,IL6,KLF2,SCARB1,TGFB1,TLR2,TNF,VCAM1	407 (18)
PRMT1	1.341	enzyme		-0.122	0.000937	BCL2,CDKN1A,CEBPB,CXCL16,FTH1,FTL,HSP90AA1,KLF4,LRP5,MBP,MGLL,MRC1,MT2A,PDK4,SERPINE1,SNAI1,TNF,ZEB2	528 (22)
methylprednisolone		chemical drug		-0.123	0.000744	A2M,ACSL1,ADGRL2,AKR1C3,ANXA1,ANXA2,ATP1A1,BTG1,C1QB,CCL3,CCL4,CCN2,CD36,CD44,CDKN1A,CITED2,CNN3,CREM,CTSH,CTSS,CYBB,DDIT4,DUSP1,DUSP2,ECE1,EDNRB,EFNA1,EMP1,ENPP2,EPHX1,FABP5,FCGR2A,FGL2,HMOX1,HNMT,HSD17B12,HYAL2,ID1,ID3,IL10,IL1B,IL1R1,IL1RN,IL6,IL6ST,IRF1,ITGA5,KLF9,LAMB2,LDLR,LYVE1,MAFB,MAP1LC3B,MGP,MYC,NFE2L2,NFIA,NFIB,PIK3R1,PLAT,PLAU,PLAUR,PLIN2,PNRC1,PRDM1,PRMT1,PTPRC,RAB13,RAMP3,REL,RGCC,…	538 (19)
bisindolylmaleimide I		chemical drug		-0.125	0.000124	BCL2,BCL2A1,BIRC3,CCN2,CCND2,CD44,CDKN1A,CXCL8,EGR1,FGF2,HMOX1,ICAM1,ID3,IL6,MAPK3,MET,NR4A2,PDCD4,RCAN1,S1PR1,SAMSN1,SERPINE1,SNAI1,TJP1,TNF,TNFSF10,VEGFA,VSIG4	349 (16)
IFNA1/IFNA13		cytokine		-0.126	0.0129	CD69,CD83,CD86,IFI27,IFITM1,IFNG,IL1B,IRF1,MYC,PLSCR1,SOCS1,VEGFB
SATB2		transcription regulator		-0.131	0.0129	ADGRG6,BCL11B,CD96,CX3CL1,ESAM,FABP4,IL32,LIMA1,NNMT,ROBO4,SPP1,TM4SF18
LPL		enzyme		-0.132	4.79e-05	BCL2,CD36,CX3CL1,CXCL8,FABP4,ICAM1,IL1B,IL6,IRS2,LDLR,MSR1,PDK4,SCARB1,SELE,TGFB1,TIMP1,TNF,UCP2,VCAM1,VEGFA	471 (21)
LTBP4	-0.409	growth factor		-0.132	0.0159	ID1,ID2,MYC,TGFB1
L-triiodothyronine		chemical - endogenous mammalian		-0.134	0.0271	A2M,ACSL1,AKR1C3,APP,ATP1A1,BCL2,CCN2,CD36,CD44,CDKN1A,CDKN1B,COL4A1,CTSH,DUSP1,ECE1,EFNA1,EGR1,ENG,ENPP2,EPAS1,FABP4,FOLR2,GBP4,ID1,ID2,ID3,IGFBP4,IL6,KLF9,LDLR,LGALS3,LRP1,LYZ,MBP,MYC,NFIB,PDK4,RASGRP1,RGS16,RGS2,SERPINE1,SLC16A10,STK17B,TGFB1,TGM2,TNF,UCP2,VEGFA
chloropromazine		chemical drug		-0.135	0.0462	CD83,IL10,IL1B,LDLR,NR4A2,NR4A3,PLCB1,TNF,TSC22D3
alpha-tocopherol succinate		chemical drug		-0.135	0.002	BCL2,EGR1,FGF2,TNF,VCAM1,VEGFA	292 (11)
TBK1		kinase		-0.137	0.000251	CCL3L3,CCL4,CCL5,CD86,CDKN1A,CXCL8,FGL2,HLA-E,ICAM1,IFI16,IFNG,IL1B,IL6,ISG20,RGCC,SELE,SH3BP5,SNAI1,TLR2,TNF,TSC22D1,VEGFA,WWTR1	370 (18)
IL1A		cytokine		-0.139	9.75e-08	ADAMTS1,ADAMTS4,APP,ATF3,BCL2,BIRC3,CCL20,CCL3,CCL4,CCL5,CCN1,CD44,CD83,CD86,CDKN1A,CLEC2D,CSF3,CXCL8,F2RL3,FGF2,FTH1,HLA-E,HMOX1,HSP90AA1,HSPG2,ICAM1,IFNG,IL10,IL1B,IL1RN,IL32,IL6,IRF1,ITGA5,JAM2,MCAM,MT2A,MYC,NR2F2,PLAU,S100A10,SELE,SERPINE1,SPP1,TAP1,TGFB1,TIMP1,TLR2,TNF,TNFAIP3,VCAM1,VEGFC	382 (14)
SB-431542		chemical reagent		-0.139	0.00011	ADAM15,ADGRE5,C5AR1,CCN2,CD14,CD44,CD69,CDH5,COL4A1,ECSCR,ETS2,FOLR2,GJA1,ID1,ID2,ID3,IFNG,IL10,MAFB,MYC,PECAM1,POSTN,PTPRK,SERPINE1,SMAD1,SPP1,TGFB1,TIMP1,TJP1,TNFSF10,VEGFA	401 (17)
dalfampridine		chemical drug		-0.14	0.0422	APP,ATF3,CCN1,CDKN1B,DUSP1,EGR1,KLF4,NR4A2,PFKFB3,TIPARP
tretinoin		chemical drug		-0.143	5.32e-11	A2M,ABLIM1,ACACB,ACSL1,ADAMTS4,AFDN,AHNAK,AHR,AKAP12,ANXA1,ANXA2,APBB1IP,APLNR,APP,AQP1,AREG,ARHGAP29,ATF3,BAG3,BCL2,BCL2A1,BIRC3,BMPR2,BTG1,C1QA,C3AR1,C5AR1,CCL20,CCL3,CCL4,CCL4L1/CCL4L2,CCN1,CCN2,CCND2,CD14,CD34,CD36,CD44,CD52,CD53,CD86,CD93,CDH5,CDKN1A,CDKN1B,CEBPB,CITED2,COL4A1,COL4A2,COTL1,CREM,CSF1R,CSF3,CTSB,CTSD,CTSS,CXCL8,CXCR4,CYBB,DLC1,DLL1,DUSP1,DUSP4,ECE1,EGR1,EHD1,ELN,EMP3,ENPP2,EPH…	558 (16)
heme		chemical - endogenous mammalian		-0.143	3.32e-07	CCL3L3,CCL4,CCL5,CD14,CD163,CD86,CLDN5,CSF3,CYBB,HMOX1,ICAM1,IFNG,IL10,IL1B,IL6,MRC1,PRDM1,SCARB1,SELP,TGFB1,TJP1,TNF	401 (21)
KDM1A		enzyme		-0.146	3.12e-07	A2M,ARHGDIB,ATF3,C1QB,C3AR1,CAPG,CCL3L3,CCL4,CCL5,CCND2,CD48,CD84,CDA,CDKN1A,CEBPB,CLEC7A,CSGALNACT1,CST7,CTNNA1,CTSD,CTSS,CTSZ,CXCL16,CYBB,EBF1,ELL2,ELOVL7,EPHX1,FCGR3A/FCGR3B,GALNT15,GBP4,GPNMB,HMOX1,ID2,IFI16,IFITM3,IGFBP2,IGFBP4,IL1RN,IQGAP2,ITGB2,KLF2,LCK,LCP1,LYZ,MPEG1,MYC,NES,OSM,OSMR,PDE2A,PTPRB,PTPRC,SERPINE1,SNAI1,SNHG7,SOCS2,TAP1,TCN2,TENT5C,TLR2,TM4SF1,TNF,TYROBP,UCP2,VCAM1,WWTR1,ZBTB…	545 (20)
SOCS3	3.472	phosphatase		-0.147	1.36e-07	ATF3,BCL2,CD86,CDKN1A,EGR1,FCGR1A,ICAM1,IFNG,IL10,IL1B,IL1RN,IL6,IRF1,IRS2,ISG20,MYC,PLAUR,SELP,SOCS1,SOCS3,TGFB1,TNF,TNFRSF1B	518 (16)
doxorubicin		chemical drug		-0.149	0.00298	A2M,ADAMTS1,ANXA1,ANXA2,APP,AREG,ATF3,BCL2,BCL2A1,BIRC3,BTG1,CCN1,CCN2,CD14,CD44,CDKN1A,CREM,CTSB,CTSD,CXCL8,CYBB,DDIT4,DUSP1,EGR1,EMP3,FKBP1A,FTH1,GLIPR1,GPNMB,GPX4,HMOX1,HSP90AA1,ICAM1,ID1,ID2,IFITM2,IFITM3,IGFBP4,IL1B,IL6,IRF1,IRF9,ITGB4,LGALS3,LIMA1,LXN,MCL1,MEF2C,MET,MRC1,MT-ND1,MYC,NDRG1,NFE2L2,NLRP3,PIK3R3,PLAUR,PLN,PLTP,PMAIP1,PPM1D,RAC2,RCN1,RGS16,RUNX1,S100A10,SNAI1,SPHK1,SPP1,STK4,TAP1…	481 (17)
gentamicin C		chemical drug		-0.15	0.00023	A2M,ADAMTS1,ANXA1,ANXA2,BIRC3,CD14,CD44,EMP3,FCGR2A,GPNMB,LGALS3,LXN,MRC1,MYC,S100A10,SPP1,TIMP1,TMSB10/TMSB4X,UPP1
CCL2	-0.525	cytokine		-0.151	0.000819	BCL2,CCL5,CD86,CEBPB,CXCL8,EGLN3,FABP4,FOLR2,ICAM1,IFNG,IL10,IL1B,IL32,IL6,ITGA5,KLF4,SCARB1,SERPINE1,TGFB1,TIMP1,TNF,VCAM1,VEGFA	457 (22)
ATOH1		transcription regulator		-0.152	0.00976	CDKN1B,CXCL8,DLL1,HES1,IL32,NOTCH4
2-chloro-N(6)cyclopentyladenosine		chemical reagent		-0.152	0.0159	BCL2,SPHK1,TNF,VEGFA
FIBRIN (complex)		complex		-0.152	0.0283	CDH5,CXCL8,ICAM1,IL6,KDR,PLAU,SERPINE1
14',15'-epoNADA		chemical - endogenous mammalian		-0.152	0.0159	IL10,IL1B,IL6,TNF
14',15'-epoNA5HT		chemical - endogenous mammalian		-0.152	0.0159	IL10,IL1B,IL6,TNF
RALA		enzyme		-0.152	0.0239	CDKN1A,PLAU,PLAUR,SNAI1,VEGFC
OTX2		transcription regulator		-0.152	0.00565	A2M,CPXM2,ENPP2,GPNMB,PRDM1
HG-9-91-01		chemical drug		-0.152	0.0159	IL10,IL1B,IL6,TNF
B2M		transmembrane receptor		-0.154	0.0462	CCL3L3,CD8A,CD8B,HLA-E,IFNG,IL1B,IL6,MEF2C,TGFB1
NR1I2		ligand-dependent nuclear receptor		-0.155	0.0013	AHR,CCL3L3,CD36,CDKN1A,CSF3,EGR1,IFNG,IL10,IL1B,IL32,IL33,IL6,LYZ,MGP,MYC,NLRP3,OSM,SCARB1,SOCS1,SPHK1,TCN2,TGM2,TJP1,TNF	434 (15)
PRDM1	-1.364	transcription regulator		-0.16	0.000199	ADGRG1,BCL2A1,CCL20,CD44,CD48,CD53,CD86,CSF3,CXCR4,DDIT4,ERG,FTH1,GIMAP7,HLA-DRA,ICAM1,ID2,ID3,IFNG,IL10,IL1B,IL6,ITGA4,LGALS1,LGALS3,MAF,MAFB,MALL,MCL1,MIR155HG,MS4A4A,MT2A,MYC,NLRP3,PMAIP1,PRDM1,PRF1,RAPGEF3,RGS16,SNAI1,SOCS2,SPRY1,SWAP70,THEMIS2,TMT1A,TNF,TNFRSF10D,TNFRSF1A,TNFRSF1B,TNFSF10,TNFSF9	584 (19)
carbon monoxide		chemical - endogenous mammalian		-0.162	0.00327	BCL2,CAV1,CCL4,CD14,CDKN1A,EGR1,HMOX1,ICAM1,IL10,IL1B,IL6,PLAUR,SELP,SERPINE1,TGFB1,TNF,VEGFA	450 (18)
evodiamine		chemical - endogenous non-mammalian		-0.166	0.0138	BCL2,BCL2A1,BIRC3,CDKN1A,CXCL8,ICAM1,MCL1,MYC,PMAIP1,SELE
3-methyladenine		chemical toxicant		-0.167	0.0035	BCL2,CD86,CXCL8,HMOX1,IL10,IL1B,IL33,IL6,INSR,MAP1LC3B,RCAN1,S100A10,SNAI1,TGFB1,TNF	387 (17)
eicosapentaenoic acid		chemical drug		-0.169	0.000779	CD36,CD44,CD83,CD86,CEBPB,CSF1R,ELN,HMOX1,IL10,IL1B,IL1R1,IL6,LDLR,MRC1,NFE2L2,PDK4,PLIN2,SERPINE1,SPI1,TGFB1,TGFBR2,TNF,TNFRSF1A,TNFRSF1B	482 (20)
RAF (family)		group		-0.171	0.00913	AREG,CDKN1A,CDKN1B,DUSP4,EGR1,ID2,IFI16,MCL1,MYC,MYH11,PLPP3,PMAIP1,SEMA6A,SPRY1,STK17A,TNFAIP3,TPO	532 (22)
mir-24 (includes others)		microRNA		-0.174	0.0018	AHR,CDKN1A,CDKN1B,CXCR6,ID2,IFNG,IL6,KDR,MAF,MYC,PRDM1,PXN,SERPINE1,TGFB1,TNF	433 (13)
rottlerin		chemical drug		-0.181	0.00312	APOBEC3G,AQP1,BIRC3,CDKN1A,CXCL8,ECE1,HMOX1,ICAM1,IFNG,IL10,IL32,PDCD4,PLSCR1,RGS2,TJP1,TNF,VCAM1,ZFP36	365 (17)
CD80		transmembrane receptor		-0.181	0.0385	CD28,CD69,ICAM1,ICOS,IFNG,IL10,IL1B,IL2RB,IL6,TNF,TSC22D3
diclofenac		chemical drug		-0.181	0.00012	APP,AREG,ATF3,BCL2,BIRC3,CDKN1A,CDKN1B,CEBPB,DNAJB1,DNAJB6,HERPUD1,IFNG,IL10,IL6,KLF4,KLF9,LBH,LGALS3,MAP1LC3B,MCL1,MYC,NFE2L2,OSMR,PIK3C2A,SERPINE1,TNF,VEGFA,VEGFC,WARS1	464 (20)
SPHK2		kinase		-0.187	0.000162	APP,CCL5,CDKN1A,FYN,IFNG,IL6,KLF2,MBP,SPHK1,TCF4,TNF,YES1	546 (24)
deoxycorticosterone acetate		chemical drug		-0.187	0.0122	CYBA,MYH11,SELE,SELP,SPP1,TGFB1,VCAM1
ANGPT2	0.91	growth factor		-0.19	0.00311	ARL4C,BCL2,CCL3L3,CCL5,CD163,CD86,CDKN1A,CEBPB,COL18A1,CXCR4,CYBA,CYBB,DNAJB4,HMOX1,HSP90AA1,ICAM1,IL10,IL1B,IL6,KDM6B,LEPR,OLR1,PDCD4,PHLDA1,PLAU,POSTN,PROS1,RCAN1,SERPINE1,SNAI1,SOD3,STK17A,TCN2,TEK,TGFB1,TGFBR2,TNF,TXNIP,VCAM1	363 (16)
PTGS1		enzyme		-0.191	0.00175	ANGPT2,ATF3,CEBPB,CYBB,FABP4,FGF2,GJA1,GZMH,IL1B,IL6,PTGER4,STC1,TNF,VEGFA	514 (23)
bee venom		chemical - endogenous non-mammalian		-0.192	2.59e-06	AREG,CCL5,CCNL1,CREM,CXCL8,CYBB,CYTIP,DNAJB1,EHD1,ETS2,FYB1,ICAM1,IL10,IL1B,IRF1,ITGA5,ITPKC,KLF2,KLF4,LCP2,MYH9,NLRP3,NR4A2,OSM,RCAN1,RGS1,RGS2,SNTB2,SOCS3,TAMALIN,THBD,TNF,TNFAIP3,TSC22D1,YBX3	321 (12)
CR1L		transmembrane receptor		-0.194	2.63e-05	CCN2,COL15A1,COL18A1,COL4A1,COL4A2,IFNG,IL10,IL1B,MGP,PTGER4,SERPINE1,TGFB1,TNF,TNFRSF1A	447 (17)
SOCS1	-1.695	other		-0.196	1.85e-05	A2M,BCL2,BCL2A1,CCL3,CCND2,CD44,CD69,CD86,CDKN1A,CSF3,CXCL8,DUSP1,FCER1G,ICAM1,IFI16,IFI27,IFNG,IL1B,IL2RB,IL6,IRF1,IRS2,ISG20,SELE,SNAI1,SOCS1,SOCS3,TGM2,TNF,VCAM1	441 (14)
daporinad		chemical drug		-0.196	0.0422	CD44,CEBPB,ETS2,ID1,IL1B,IL6,NES,RCAN1,SERPINE1,TNF
Tlr11		transmembrane receptor		-0.2	0.00565	CXCL8,IFNG,IL1B,IL6,TNF	356 (19)
SB 239063		chemical drug		-0.2	0.0239	CXCL8,EDNRB,IL6,RUNX1,TNF
RAS (family)		group		-0.202	0.000235	BCL2,CAV1,CCN2,CDKN1A,CDKN1B,CXCL8,EGR1,HMOX1,IFNG,IL1B,IL6,IRF1,LDLR,MET,MYC,MYH11,PDCD4,PLAU,PLAUR,PRDM1,SERPINE1,SNAI1,TGM2,TNF,UPP1,VEGFA	459 (19)
IL36G		cytokine		-0.202	4.79e-05	BCL2,CCL20,CD83,CSF3,CX3CL1,CXCL8,CXCR4,DUSP1,HMOX1,IFNG,IL1B,IL1RN,IL32,IL33,IL6,ITGB2,MRC1,NRP1,TNF,VEGFA	370 (15)
forskolin		chemical toxicant		-0.204	2.56e-05	ACTN1,ADAMTS1,ADAMTS4,ADGRG1,ADGRL2,AKAP12,APP,AREG,ARL4C,ARPC1A,ATF3,BAG3,BCL2,CARD10,CCDC85B,CCL5,CCN2,CCND2,CD14,CD163,CD200,CD4,CD44,CD86,CD8A,CDKN1A,CDKN1B,CEBPB,COL15A1,COL18A1,CREM,CXCR4,DDIT4,DUSP1,EFNB2,EGLN3,EGR1,ELL2,EZR,GJA1,GPRC5B,HLA-DRA,HMOX1,ICAM1,ID1,ID2,ID3,IFNG,IL10,IL1B,IL6,INHBB,IRS2,KLF4,LITAF,MAP1LC3B,MAPK3,MET,MYC,NR4A2,NR4A3,PDE4B,PDK4,PLAT,PLAU,PLPP1,PMAIP1,PROS1,RAB31,R…	493 (23)
triamcinolone acetonide		chemical drug		-0.205	0.000293	ACSL1,AQP1,ARL4C,ATF3,BCL2,BCL2A1,CAPG,CD44,CYTIP,DUSP1,EFNB2,EGR1,ELK3,ERG,GZMA,IGFBP4,IL6ST,ITGA10,KLF10,KLF9,LDLR,LSP1,MT1X,MT2A,MYC,PCDH19,PLAU,PRF1,RGCC,RGS16,RGS2,RUNX1,SEMA6A,SOCS2,SPP1,SPRY1,SRGN,TNFAIP8,TSC22D3,TXNIP,VWF,ZBTB16	489 (16)
FIBRINOGEN (complex)		complex		-0.207	0.00675	CCL3L3,CCL4,CXCL8,FCGR3A/FCGR3B,ICAM1,IL1B,IL6,SELP,TLR2,TNF	457 (19)
DGKZ		kinase		-0.209	0.0122	CCL5,CD69,IFNG,IL1B,IL6,TGFBR2,TNF
buthionine sulfoximine		chemical drug		-0.21	0.0283	BCL2,CD36,CXCR4,HMOX1,NFE2L2,SERPINE1,TNFAIP3
MMP9		peptidase		-0.212	0.00036	C1QA,CCL3,CCL3L3,CD44,CD52,CDKN1A,CLDN5,COL18A1,CTSB,CXCL8,CXCR4,CYBB,DLC1,GJA1,HLA-E,ICAM1,IFNG,IL10,IL1B,IL1RN,IL6,IL7R,LYZ,MATK,MDK,MYC,NABP1,TCF4,TGFB1,TIMP1,TJP1,TNF,TUBA4A,TYROBP,VEGFA	446 (17)
DAB2IP	0.582	other		-0.212	0.00228	CD44,CDKN1A,CXCL8,EGR1,EPAS1,ICAM1,IL32,MYC,SERPINE1	455 (16)
NANOG		transcription regulator		-0.213	0.0201	AHR,CCND2,CDKN1A,CDKN1B,EGR1,GMFG,ID1,ID2,ID3,KDR,KLF4,LGALS1,MYC,PDCD4,PHACTR2,RAPGEF5,RCAN1,SMAD1,SOX17,YWHAE,ZFHX3
ESR1		ligand-dependent nuclear receptor		-0.213	0.000198	AASS,ABLIM1,ACKR3,ACSL1,ADGRG6,AHNAK,ALOX5AP,AQP1,AREG,ATF3,ATP11A,BCL2,BIRC3,BMPR2,CALD1,CAV1,CAV2,CCDC85B,CCL20,CCL4,CCN1,CCNH,CD59,CD69,CD83,CDC42BPA,CDC42BPB,CDC42SE2,CDKN1A,CDKN1B,CEBPB,CLEC7A,COTL1,CPLX1,CRIM1,CRK,CTSB,CTSD,CTSS,CXCL8,DDIT4,DDX21,DLL1,DOCK4,DSG2,DUSP4,EFNA1,EFNB2,EGFL7,EGR1,EGR3,ELN,ENPP2,FGD5,FHL1,FLT1,FOXC1,GJA1,GNA13,GSN,HDGFL3,HES1,HLA-E,HSP90AA1,ICA1,ICAM1,ID1,IFI27,IF…	612 (19)
TREM2	-0.522	transmembrane receptor		-0.215	0.000483	APP,BCL2,CCL20,CCL3L3,CD36,CD86,CITED2,CST7,CTSB,FABP4,FABP5,FGF2,IFNG,IL10,IL1B,IL6,LGALS1,LGALS3,SULF2,TNF,TNFAIP3	487 (17)
MVP		other		-0.215	0.00532	CD83,CD86,CXCL8,ICAM1,IL1B,IL6,SPI1,TNF	516 (23)
ADORA2B		G-protein coupled receptor		-0.215	0.000135	BCL2,CD86,CDKN1B,CXCL8,IL10,IL1B,IL6,KLF4,MRC1,SERPINE1,SPP1,TGFB1,TIMP1,TNF,VEGFA	490 (20)
TCF7L2		transcription regulator		-0.216	0.0152	ACSL1,ADAMTS4,ADGRG1,ANXA1,ARHGDIB,ASPH,ATP8B1,CCN2,CCND2,CD4,CD44,CDKN1A,CDKN1B,CHMP1B,CPD,CSF3,CTNNA1,CTNNAL1,DOCK9,ENPP2,EPAS1,EVI2A,EVI2B,FABP4,FKBP1A,FTH1,GSN,ID1,ID2,ID3,IGFBP2,IL10,IRS2,LBH,MBP,MCAM,MET,MYC,NR2F2,PHACTR4,PLAT,PLAU,PLAUR,RAB31,RASGEF1B,RHOG,SPP1,STK17B,VEGFA,YPEL2
T-5224		chemical reagent		-0.218	0.0277	ACSL1,ADAMTS1,ADAMTS9,AREG,CXCL8,EGR1,ID2,IFI16,IRS2,LMCD1,NIBAN1,PDLIM1,PFKFB3,PHLDA1,RASAL2,RGS2,RUNX1,SH3BP5,SLCO2A1,SOCS3,SRGN
1-trifluoromethoxyphenyl-3-(1-propionylpiperidine-4-yl)urea		chemical reagent		-0.218	0.002	APP,IFNG,IL1B,IL33,IL6,TNF	185 (7)
magnolol		chemical - endogenous non-mammalian		-0.218	0.0283	BCL2,CDKN1A,CDKN1B,CXCL8,IL10,IL6,TNF
MAP3K14		kinase		-0.224	0.0276	BIRC3,CCL5,CD44,CDC37,CXCL8,ICAM1,IL10,IL1B,IL6,IL7R,LTB,PON2,RCAN1,REL,TNF,TNFAIP3,TNFSF10,VCAM1
STAT1 DIMER (complex)		complex		-0.225	0.00125	CCL5,CD36,CYBB,DUSP1,FCGR1A,IFNG,IL6,IRF1,MAOA,SOCS3,TNF	420 (12)
CpG ODN 2006		chemical reagent		-0.226	0.0144	ACTG1,ARPC2,BCL2A1,BIRC3,BST2,BTNL9,CCL5,CCND2,CD86,CDKN1B,CLEC2D,CXCL8,DLL1,EZR,GBP4,GPR183,HSP90AA1,ICAM1,IFI27,IFI44L,IFNG,IL10,IL1B,IL2RB,IL6,IRF9,IRS2,ISG20,LGALS1,LGALS3,MAFB,PDE4B,RGCC,RUNX1,TGFB1,THEMIS2,TNF,TNFAIP3,TNFSF10,TYROBP,VCAM1,ZFP36L2
poly dA-dT		chemical reagent		-0.229	0.0139	CCL5,CXCL8,ICAM1,IFNG,IL1B,IL6,SELE,TNF,VCAM1
Y 27632		chemical drug		-0.233	0.00419	ACTG1,BMPR2,CCN1,CCN2,CD44,CDKN1A,CEBPB,CLDN5,FABP4,ICAM1,IL6,MYC,MYH11,PLAU,SERPINE1,SOX17,TAGLN2,TGFB1,TJP1,TNF,VCAM1	449 (17)
AMBRA1		other		-0.237	0.0253	ADAMTS9,CCND2,CDKN1A,COL14A1,COL15A1,COL18A1,COL4A1,COL4A2,SERPINE1,SNAI1
SYK/ZAP (family)		group		-0.239	0.0279	CD69,IL10,IL6,PRDM1,TIMP1,TNF,VCAM1,VEGFC
TNFRSF18		transmembrane receptor		-0.239	0.0135	CCL3L3,CD247,CDKN1A,CXCL8,ICAM1,IFNG,IL6,TNF
coenzyme Q10		chemical drug		-0.239	0.0283	BCL2,HMOX1,IL10,IL1B,IL6,MT-CYB,SCARB1
nickel		chemical toxicant		-0.239	0.00155	CD86,CXCL8,FGF2,ICAM1,IL1RN,PLAT,SERPINE1,UGCG	415 (15)
MAP2K7		kinase		-0.24	0.0035	ANGPT2,ATF3,BIRC3,CCL5,CDH5,CDKN1A,CXCL8,EFNB2,ENPP2,GJA1,IL1R1,LSP1,MYC,PLAU,TNF	461 (19)
vismodegib		chemical drug		-0.242	0.00355	A2M,BCL2,CD14,CDA,CSF3,IL1B,IL33,IL6,KLF4,LGALS3,NFE2L2,TNF,TNFSF10,VEGFA	432 (12)
IPMK		kinase		-0.242	0.00312	AHR,CAPNS1,CCN1,CORO1A,CXCR6,FGL2,ICOS,IFNG,IL10,MAF,MAP1LC3B,MYC,MYL9,PDLIM5,PFN1,PRDM1,TAGLN2,TNF	480 (20)
calcitriol		chemical drug		-0.244	1.03e-05	ABLIM1,ACSL1,AHR,AKAP12,ANGPT2,ANXA2,APP,AREG,BCL2,CAVIN1,CCL20,CCL3L3,CCL5,CCN1,CCND2,CD14,CD163,CD28,CD44,CD69,CDH5,CDKN1A,CDKN1B,CEBPB,CFD,CLDN5,COL4A1,COL4A2,CSF1R,CXCL16,CXCL8,CYBB,DLL1,DUSP1,EGR1,ELN,FABP4,FAM107A,FCER1G,FTH1,FTL,GNG11,GPX4,HES1,ID1,ID2,IFI44L,IFITM1,IFITM3,IFNG,IL10,IL10RA,IL1B,IL1RN,IL2RG,IL6,ITGA4,KCTD12,KLF4,LBH,LGALS1,MAF,MAOA,MCL1,MECOM,MRC1,MXD1,MYC,NASP,NEDD9,PALMD,…	440 (19)
KL	0.387	enzyme		-0.245	0.00913	ATF3,BCL2,CCN2,CDKN1A,CYBB,EGR1,ICAM1,IL6,INSR,IRS2,KDR,MYC,SELP,TGFB1,TGFBR2,TNF,VEGFA	437 (22)
DPP4		peptidase		-0.245	0.000166	CCL3L3,CCL5,CD86,CSF3,FABP4,FGF2,IFNG,IL10,IL1B,IL1RN,IL6,LRP1,PLAU,TGFB1,TIMP1,TNF	409 (21)
ENG	3.269	transmembrane receptor		-0.246	0.0018	CCN2,CDH5,CXCR4,ELN,ID1,ITGA5,ITGA6,KDR,MYC,PECAM1,PLAU,RAC2,SERPINE1,TGFB1,TGFBR2	488 (22)
calcipotriene		chemical drug		-0.247	0.000548	CD86,CXCL8,IL10,IL1B,IL33,IL6,OSM,PLAU,PLAUR,SERPINE1,SPP1,TNF	521 (20)
lysophosphatidic acid		chemical - other		-0.249	6.76e-05	AREG,CCL4,CCL5,CCN1,CCN2,CD14,CD36,CXCL8,DUSP1,EGR1,FABP4,ICAM1,IL1B,IL6,KDR,MSR1,MYC,PLAU,PLAUR,SCARB1,SERPINE1,SNAI1,SOCS1,SPHK1,TNF,VCAM1,VEGFA,VEGFC	521 (20)
CEBPE		transcription regulator		-0.25	0.000135	ALOX5AP,BCL2,CCL3L3,CCND2,CD14,CDKN1B,CEBPB,CSF1R,IL10,IL1RN,IL6,LYZ,MBP,MYC,TNF	257 (7)
IMMUNOGLOBULIN (complex)		complex		-0.252	1.03e-13	ACSL1,ADCY4,ADGRE5,AHR,AIF1,ANGPT2,ANTXR1,APLNR,APP,AREG,ATF3,BCL2,BCL2A1,BIRC3,BLVRB,BST2,C1QA,C1QB,C1QC,C3AR1,C5AR1,C7,CAPG,CCL20,CCL3,CCL3L3,CCL4,CCL5,CCN2,CCND2,CD14,CD163,CD200,CD28,CD34,CD44,CD69,CD83,CD86,CD8A,CD93,CDKN1A,CDKN1B,CEBPB,CFD,CLEC7A,COL4A1,COL4A2,CPD,CSF1R,CSF3,CST7,CTSB,CTSD,CTSH,CTSS,CTSZ,CX3CL1,CXCL16,CXCL8,CXCR4,CYBA,CYTOR,DDIT4,DUSP1,DUSP4,EDNRB,EGR1,EGR3,ELN,ELOVL7,ENG,E…	553 (15)
LCN2		transporter		-0.253	0.013	ACTN1,CAPG,CCL20,CCL3L3,CCL4,CCL5,HMOX1,IL10,IL1B,IL1RN,IL6,LDLR,MRC1,SPP1,TAGLN2,TGFB1,TINAGL1,TNF
dextran sulfate		chemical drug		-0.255	7.46e-12	ADAMTS1,AHR,BCL2,CCL20,CCL3L3,CCL4,CCL5,CCN2,CD14,CD36,CD69,CD83,CD86,CDKN1A,CLDN5,COL18A1,CSF3,CXCL8,EFNB2,ENG,ENPP2,EPHB4,HMOX1,ICAM1,ID3,IFITM3,IFNG,IL10,IL1B,IL6,ISLR,LCP1,LRP5,MRC1,MSR1,MYC,NLRP3,NRP1,OSMR,PECAM1,S1PR1,SELP,SERPINE1,SOCS3,SPHK1,TGFBR2,TGFBR3,TGM2,TIE1,TJP1,TNF,TNFRSF1B,VCAM1,VEGFA,VEGFB,VEGFC	426 (16)
TXN	0.666	enzyme		-0.257	0.0129	BCL2,CCND2,CD86,CDKN1A,CXCL8,HMOX1,ICAM1,IFNG,IL1B,IL6,TNF,VEGFA
glycochenodeoxycholate		chemical - endogenous mammalian		-0.258	0.00988	ADGRG1,ADGRL4,AREG,BCL2A1,BIRC3,CCL5,CCN1,CRIM1,CXCL8,HLA-DRA,IL6,IL7R,SEMA6A,SERPINE1,STC1,VEGFB	318 (15)
tetrabromobisphenol A		chemical toxicant		-0.258	0.0106	CCL3,CCN2,CEBPB,COL15A1,ENG,IFNG,MYC,SERPINH1,SNAI1,TGFB1,TGFBR2,TIMP1,TIMP3,TNF,VEGFA
NFAT (family)		group		-0.259	0.000976	ATF3,BCL2,CALD1,CCL3,CCL3L3,CCN1,CX3CL1,CXCL8,CYBB,DAAM1,EHD4,ELL2,FABP4,FHL1,ICAM1,IFNG,IL10,KLF6,LBH,NCOA7,PLPP1,RCAN1,RHOJ,SELE,SERPINE1,SPARCL1,TNF,VCAM1	496 (21)
IRF2		transcription regulator		-0.263	0.00327	BCL2,C1QTNF1,CD14,CDKN1A,CDKN1B,CTSS,DNAJB6,FCGBP,ID1,IFNG,IL1B,IL6,IL6ST,IRF1,KLF4,MYH9,PFKFB3,RRBP1,SOCS1,SRGN,TAP1,TNFSF10,TPM1,VCAM1	358 (18)
HMGB1		transcription regulator		-0.268	0.000737	CCL20,CCL3,CCL4,CD163,CD83,CD86,CDKN1A,CXCL8,EGR1,FLT1,HLA-DRB1,ICAM1,IFNG,IL10,IL1B,IL1R1,IL6,INSR,KLF7,MRC1,SELE,TIMP3,TLR2,TNF,VCAM1	403 (16)
TNFAIP8L2		other		-0.269	0.00976	HMOX1,IL10,IL1B,IL6,NFE2L2,TNF	469 (18)
IRF6		transcription regulator		-0.27	1.09e-05	BST2,CD14,CD69,CD86,CXCL8,ENPP2,IL10,IL1B,IL6,KLF4,MRC1,NLRP3,NR4A2,PLAU,RCAN1,SCARB1,SOCS1,TJP1	345 (17)
topotecan		chemical drug		-0.273	0.000807	ACSL1,AIF1,AKAP12,ARL6IP1,ATF3,BCL2A1,BIRC3,BTG1,CCL4,CD14,CD200,CD83,CDKN1A,CDKN1B,CITED2,CSF3,CTSW,CYB5A,EGR1,EGR3,EMB,ENG,HLA-E,ICAM1,IL10,IL1B,IL1R1,IL6,IRF1,JMJD1C,MARCKSL1,MCL1,MGST2,MYC,NFIA,NINJ1,PDCD4,PDE4B,PLCB1,PMAIP1,PNP,PPM1D,PPP3CA,PTPRK,PTPRM,SELP,SEPTIN10,SLC7A5,SOCS1,SOCS3,TNF,TNFAIP3,TNFRSF1B,VEGFA,ZFP36	487 (22)
RAF1		kinase		-0.274	5.35e-08	AKAP12,ANXA1,AREG,BCL2,BTG1,CD37,CD44,CDKN1A,CDKN1B,CTSH,DUSP2,DUSP4,EGR1,EGR3,EMCN,EMP1,EMP3,ID3,IL10,IL1B,IL1R1,IL6,ITGB4,LIFR,MCF2L,MET,MGLL,MXD1,MYC,NINJ1,OSMR,PHLDA1,PLAT,PLAU,PLAUR,PLEC,PNP,PRDM1,RGS1,SH2D1A,TGM2,TIMP1,TNF,TSC22D1,TUBA4A,TXNIP,VASH1,VEGFA,YPEL5,ZFP36L2	457 (18)
fluocinolone acetonide		chemical drug		-0.277	0.00353	AQP1,IFNG,IL1B,IL33,IL6,ITGA10,LSP1,MT1X,PCDH19,RGCC,SOCS3,TNF,ZBTB16	471 (11)
mefunidone		chemical reagent		-0.277	0.0239	IL1B,IL6,SNAI1,TGFB1,TJP1
POLR3G		enzyme		-0.277	0.0239	CDKN1B,EZR,KLF6,S100A4,SNAI1
SLAMF1		transmembrane receptor		-0.277	0.00565	CXCL8,IFNG,IL6,SH2D1A,TNF	354 (17)
NGEF		other		-0.277	0.000677	APOL3,BCL11B,CCND2,CXCR4,GPNMB,IFI44L,MAFB,MYL9,PECAM1,SCARF1,TMT1A,TNFSF10,TSPAN7
IL1RAP		transmembrane receptor		-0.277	0.0239	CCL20,CD14,CXCL8,IL6,TNF
KRIT1		other		-0.277	0.0239	CXCR4,EFNB2,KLF2,KLF4,NOTCH4
rolipram		chemical drug		-0.281	1.47e-05	ANXA1,AREG,CCL20,CD86,CXCL8,CXCR4,DUSP1,ENTPD1,IFNG,IL10,IL1B,IL1R1,IL1RN,IL6,NLRP3,PDE4B,SOCS3,TGFB1,TNF	421 (19)
PDGF (complex)		complex		-0.281	8.94e-06	BCL2,CAV1,CCND2,CD44,CDKN1A,CDKN1B,COL4A1,CYBA,EGR1,FGF2,GJA1,HMOX1,ICAM1,IRS2,ITGA5,LDLR,MEOX2,MYC,NR4A2,PIK3R3,PLAU,PLAUR,SERPINE1,TGFB1,THBD,TIMP1,TIMP3,VCAM1,VEGFA	474 (19)
NCOA1		transcription regulator		-0.282	0.0276	AHR,CDKN1A,CEBPB,CHD9,EGR1,FABP4,FGF2,IL1B,IL1RN,IL6,KDR,LYZ,MAPK3,MYC,NFIB,OLR1,SERPINE1,TNF
LIN28B		other		-0.282	0.0032	CCN2,CCND2,CD44,CDKN1A,ITGB4,MYC,SNAI1,TGFBR3,TNF,ZBTB20,ZEB2
calcifediol		chemical - endogenous mammalian		-0.283	0.0159	CD14,CXCL8,IL6,TNF
adenosine		chemical - endogenous mammalian		-0.284	1.63e-06	CCL5,CD28,CD69,CD86,CXCL8,CXCR4,HMOX1,ICAM1,IFNG,IL10,IL1B,IL1R1,IL6,ITGB2,NR4A2,PLAT,PMAIP1,SERPINE1,SOCS3,TIMP1,TNF,TXNIP,VEGFA	455 (16)
cycloheximide		chemical reagent		-0.284	8.8e-06	AHR,APBB1IP,APP,AQP1,AREG,BIRC3,CAV1,CCL20,CCL4,CCN1,CCN2,CD4,CD44,CD8A,CDKN1A,CDKN1B,CEBPB,CITED2,CXCL8,CXCR4,DDIT4,DUSP1,EGR1,ERG,FGF2,GJA1,HMOX1,ICAM1,IFNG,IGFBP2,IGFBP4,IL1B,IL1RN,IL6,IL7R,IRS2,ISG20,KDM6B,MCL1,MXD1,MYC,NFE2L2,OLR1,OSM,PFKFB3,PLAT,PLAU,PLAUR,PMAIP1,PRDM1,PXN,RCAN1,RGS2,SCARB1,SELE,SELP,SERPINE1,SOCS3,SPP1,TAMALIN,TGFB1,TGFBR2,THBD,TIMP1,TNF,TNFAIP3,TNFSF10,UACA,VCAM1,VEGFA,WW…	460 (15)
SRC		kinase		-0.285	0.000652	ATP8B1,BCL2,CAV1,CAVIN1,CCND2,CDKN1A,CSF3,CTSB,CXCL8,DUSP1,GJA1,ICAM1,ID1,IL6,LDLR,MCL1,MYC,PLAT,PLAU,PLAUR,POSTN,SCARB1,SPP1,TJP1,VCAM1,VEGFA,VEGFC	404 (17)
cis-urocanic acid		chemical drug		-0.287	0.0268	ADAMTS1,AKR1C1/AKR1C2,CXCL8,IL6,PMAIP1,PPIF,TMOD3,TNF,TNFAIP3
WNT3A		cytokine		-0.29	0.00417	ADAMTS4,AHR,APP,BCL2,CCL3L3,CCL5,CCN1,CCN2,CCND2,CD44,CEBPB,CFD,CST7,DDIT4,ENG,EPAS1,FABP4,FZD4,GPNMB,ID1,IL10,IL1B,IL6,IRS2,JAM2,KCTD12,KDR,KLF4,LBH,LRRC32,MCL1,MEF2C,MT1X,MYC,PRDM1,RUNX1,RUNX1T1,SOX17,SPRY1,SYTL3,TGFB1,TIMP3,TNF,TNXB,TXNIP,VCAM1,VEGFA	471 (17)
NR1H3		ligand-dependent nuclear receptor		-0.29	0.00382	ARL4C,ATF3,C1QA,CCL3L3,CCL4,CCL5,CD4,CDKN1A,CDKN1B,CSF3,CX3CL1,CXCL16,CYTIP,FCGR1A,FGL2,FPR1,GBP4,IFNG,IL10,IL1B,IL1RN,IL6,LAIR1,LCP2,LDLR,LSP1,LYZ,PLAU,PLTP,SCARB1,SLC16A10,SNAI1,SOCS1,TAP1,TNF,VEGFA,VEGFC	459 (19)
TO-901317		chemical reagent		-0.291	0.0218	ACSL1,APP,CDKN1B,EPHX1,FABP4,FABP5,HSD17B12,IGFBP4,IL1B,IL6,ITGA6,LDLR,LGALS3,LIFR,MGLL,MPEG1,PFKFB3,PLTP,RAI14,SCARB1,TGFB1,TGM2,TIMP1,TIMP3,TNF,VEGFA
WT1		transcription regulator		-0.292	4.44e-06	ACTN1,ADGRE5,AREG,ARL2,BCL2,BCL2A1,CCL4L1/CCL4L2,CCN2,CDKN1A,COL4A1,CSF1R,CX3CL1,EFNA1,EGR1,EPS8,EZR,GRB10,GSN,HSPG2,IL10,IL1B,IL1RN,IL2RB,IL32,INSR,KLF4,LGALS3,LRP1,MCL1,MT1X,MYC,NDRG1,NR4A2,NUCB1,OSM,PECAM1,PHLDA1,PLAUR,PODXL,RBPJ,SERPINE1,SH3BP5,SPRY1,TGFB1,TIMP3,TM4SF1,TNFSF10,TSC22D1,TYROBP,VEGFA,WARS1	570 (23)
IL17RB		transmembrane receptor		-0.293	0.0159	BCL2,CSF3,IL6,TGFB1
manganese		chemical - endogenous mammalian		-0.298	0.017	ATF3,C5AR1,CDKN1A,DDIT4,DLL1,EGLN3,ICAM1,ID1,IL1B,ITM2C,LDLR,SEMA6A,TGFB1,TIMP3,TNF
platelet activating factor		chemical - endogenous mammalian		-0.303	0.0018	ANGPT2,CD69,CDKN1A,EGR1,FGF2,ICAM1,IL10,IL6,ITGB2,PLAU,PLAUR,SELP,SERPINE1,SOCS3,TIMP1,TNF,VEGFA	482 (18)
THBD	1.464	transmembrane receptor		-0.305	0.0273	FLT1,IL1B,IL6,PECAM1,THBD,TNF
mir-221 (includes others)		microRNA		-0.305	0.000548	BCL2,CCN2,CDKN1B,KDR,MAF,MEOX2,NES,PIK3R1,SPP1,TGFBR2,TIMP3,ZEB2	267 (7)
ribavirin		chemical drug		-0.306	0.00148	CCL3L3,CD86,CXCL8,IFI27,IFI44L,IFITM1,IFNG,IL10,IL6,IRF1,ITGB2,TNF	452 (18)
tofacitinib		chemical drug		-0.308	0.0462	IFNG,IL6,KDM6B,MYC,SOCS1,SOCS2,SOCS3,STING1,TNF
PSEN1		peptidase		-0.308	0.0152	ACSL1,ACTG1,AIF1,APP,BASP1,C1QA,C1QB,C1QC,C3AR1,CCL3L3,CCL4,CCL5,CTSD,CTSS,CTSZ,CYTIP,DLL1,DSTN,DUSP1,EGR1,EMP1,ENPP2,FKBP1A,FZD4,GJA1,GNG2,HES1,HLA-E,HSP90AA1,IFNG,IL10,IL1B,IL6,INSR,LDLR,LRP1,MBP,MSR1,MYC,PIK3R1,PLVAP,PMAIP1,RBPJ,RHOQ,RPGR,SCARB1,SOCS1,TGFB1,TGFBR2,TIPARP,TLR2,TNF,TNXB,TPM3,TUBA4A,TUBB6,WARS1,YWHAE
cholecalciferol		chemical - endogenous mammalian		-0.311	0.000127	ADGRG1,ANXA2,BCL2,CCL5,CD14,CD83,CD86,CDA,CDKN1B,CEBPB,F13A1,IL10,IL6,ITGB2,MS4A6A,PDK4,PTPRB,RGS1,RUNX3,SERPINE1,SPP1,SULF2,TGFB1,TGFBR2,THBD,TNF,TNFSF10	396 (18)
MMP2		peptidase		-0.312	8.03e-07	CCL5,CD36,CD44,CDKN1A,CEBPB,CLDN5,COL18A1,CX3CL1,IL1B,IL1RN,IL2RG,IL6ST,LDLR,LRP1,MYC,PDK4,SCARB1,SOCS1,TGFB1,TJP1,TNF	498 (14)
oxazolone		chemical reagent		-0.313	0.00532	CCL20,ICAM1,IFNG,IL1B,IL6,KDR,TNF,VCAM1	278 (10)
ARID5A	0.75	transcription regulator		-0.314	0.0239	CEBPB,IFNG,IL10,IL6,TNF
TNFAIP6		other		-0.314	0.0122	IL10,IL1B,IL6,MRC1,SNAI1,SPINT2,TNF
ATP		chemical - endogenous mammalian		-0.318	0.000328	ADAMTS9,AHR,CCL4,CD14,CD200,CD83,CD86,CDKN1B,CXCL8,CXCR4,DUSP1,ICAM1,IFNG,IL10,IL1B,IL1RN,IL33,IL6,ITGA4,MBP,MYC,NLRP3,NRP1,SAT1,SERPINE1,SPHK1,TNF,TNFRSF1B,TXNIP,VCAM1	417 (18)
TNFSF4		cytokine		-0.327	0.00976	IFNG,IL10,IL6,MAF,PRDM1,TNF	487 (21)
ITGAL	-0.764	transmembrane receptor		-0.328	0.0283	CD69,CD86,HES1,IL10,ITGA4,ITGB2,TNF
MDM2	-0.367	enzyme		-0.33	0.0056	ADIRF,ATF3,BCL2,CDKN1A,CDKN1B,CXCL8,FABP4,IL1B,IL1RN,INHBB,LYZ,SERPINE1,SNAI1,TIMP1,TNF,TNFSF10,ZEB2	500 (22)
okadaic acid		chemical toxicant		-0.333	0.013	ANXA1,APP,CCN2,CCND2,CXCL8,CYBB,EGR1,ELN,IL1B,IL1RN,IL6,KLF4,MCL1,MYC,NDRG1,NR2F2,SPP1,TNF
OLFM4-RET		fusion gene/product		-0.333	0.0139	CCL4,CD53,CXCL8,EGR1,EGR3,LUCAT1,MYCT1,TM4SF1,TRAC
RNF138		enzyme		-0.333	0.0462	BIRC3,CCL20,CCND2,ICAM1,IL10,IL6,LRRC32,RGS16,TNF
NODAL		growth factor		-0.333	0.00623	CCL5,CCN2,CD34,CD86,CDKN1B,IL10,MRC1,SOX17,TNF	462 (22)
IDR-1002		chemical reagent		-0.333	0.0138	C3AR1,CCL20,CCL3L3,CCL4,CCL5,CXCL8,IL6,ITGA5,NLRP3,TNF
chenodeoxycholic acid		chemical - endogenous mammalian		-0.334	0.00675	CAV1,CD36,CXCL8,EGR1,IL6,LDLR,PDK4,PLTP,SNAI1,TNF	420 (19)
inosine		chemical - endogenous mammalian		-0.334	0.0017	A2M,AIF1,ANXA1,ANXA2,C1QA,C1QB,C1QC,CCL3L3,CFD,EMP3,FTL,IFITM3,IFNG,IRF1,LCP1,RHOC,RNASET2,TIMP1,TNF
AKT inhibitor VIII		chemical reagent		-0.336	0.000852	CD28,CEBPB,GZMA,GZMH,GZMM,ICAM1,ICOS,IL1B,IL6,IL7R,KLF2,MYC,S1PR1,TNF,TNFSF10	481 (22)
RIPK1		kinase		-0.336	0.0192	APP,BCL2A1,CCL3L3,CCL5,CDKN1B,CSF3,CTSH,CXCL8,IL10,IL1B,IL33,IL3RA,IL6,MRC1,PRF1,TNF,TNFAIP3,VEGFA
ACOD1		enzyme		-0.337	7.23e-06	AIF1,CCL3L3,CCL4,CCL5,CD86,GPNMB,ICAM1,IL10,IL1B,IL6,MRC1,NFE2L2,SPP1,TAP1,TGM2,TNF,TNFAIP3	362 (15)
NUMB		other		-0.339	0.0273	APP,BIRC3,CDKN1A,HES1,IFI16,SNAI1
ITGA9		other		-0.342	0.00976	CCL3L3,CCL4,IL1B,IL6,SNAI1,TGFB1	418 (18)
superoxide		chemical - endogenous mammalian		-0.342	0.0139	CAV1,CYBA,HMOX1,ICAM1,ID3,IL1B,IL6,MARCKSL1,TIMP1
TERF2IP	-0.656	other		-0.343	0.0273	CCN2,CXCL8,EPB41L4A,GASK1B,NNMT,TNF
ionomycin		chemical reagent		-0.343	5.09e-05	AHNAK,BCL2,BCL2A1,CCL3,CCND2,CD4,CD69,CRTAM,CSF3,CXCL8,DUSP1,DUSP2,EGR1,ETS2,FCGR1A,GBP4,ICAM1,ICOS,IFNG,IKZF1,IL10,IL1B,IL6,ITGB2,LDLR,MAF,MYC,NR4A2,NRP1,PRF1,PTPRK,RBPJ,RCAN1,RGS2,SLC3A2,SOCS2,SPP1,STC1,TGFB1,TLR2,TNF,TNFSF10,ZBTB16	419 (17)
aldosterone		chemical - endogenous mammalian		-0.343	0.000145	ADAMTS1,ATP1A1,CCL5,CCN2,CNKSR3,CXCL8,CYBA,CYBB,DUSP1,EGR1,ELN,EMB,FABP4,FKBP1A,FLT1,ICAM1,IFNG,IL10,IL6,IRS2,KDR,LGALS3,OLR1,PHLDA1,PLAUR,POSTN,RGS2,SERPINE1,SPP1,TGFB1,TIMP1,TNF,TSC22D3,VCAM1,ZBTB16	434 (19)
TCF12		transcription regulator		-0.346	1.85e-05	CCND2,CD3D,CD3E,CD3G,CD4,CD93,CDKN1A,CSF1R,CXCR6,GJA1,ICOS,ID2,ID3,IL10RA,IL2RB,IL32,IL7R,IRF1,ITGA4,KLF2,KLF6,KLF7,LCK,MAF,NR4A3,S1PR1,STK17B,TNFAIP1,VEGFA,ZBTB16	310 (12)
Ro31-8220		chemical drug		-0.348	0.000442	BCL2,CCL20,CDKN1A,CXCL8,DUSP1,DUSP4,EGR1,FABP4,HMOX1,ICAM1,IL1B,IL6,ITGA5,PDCD4,SERPINE1,TNFSF10,VCAM1	352 (19)
EGR1	2.61	transcription regulator		-0.351	5.49e-05	ALOX5AP,APP,AREG,ATF3,BCAR1,CAV1,CAVIN1,CCL3L3,CCL4,CCND2,CD44,CDKN1A,CREM,CXCL8,DUSP4,EGR1,FGF2,FLT1,FTL,FYN,HMOX1,ICAM1,ID1,IL1B,LDLR,LYZ,MAP1LC3B,MXD1,MYC,NDRG1,PLAU,SERPINE1,SNAI1,SOCS1,SPP1,TGFB1,TGFBR2,TIMP1,TNF,TNFSF10,VCAM1,VEGFA	529 (17)
PDE4 (family)		group		-0.351	0.0283	CD14,CD163,CDKN1A,ICAM1,IL6,LDLR,TNF
1-palmitoyl-2-oleoylphosphatidylserine		chemical - endogenous mammalian		-0.351	0.000677	BMPR2,CCL3L3,CCL4,CSF3,IL10,IL3RA,IL6,OSM,TGFB1,TNF,TNFRSF1B,VEGFA,VEGFC
PLAUR	-3.532	transmembrane receptor		-0.353	0.0129	C5AR1,CCL5,CTSB,CYBB,ITGA6,KDR,MYC,PLAU,PLAUR,SNAI1,SOCS1,TNF
alendronic acid		chemical drug		-0.353	0.000396	BCL2,CXCL8,FCGR3A/FCGR3B,FGF2,ID1,IL10,IL1B,IL6,OSMR,SPP1,VEGFA	414 (20)
RB1	-0.673	transcription regulator		-0.357	0.000531	ANGPT2,ATF3,ATP1A1,BCL2,CALCRL,CCL20,CCL3L3,CCL5,CCN2,CCNL1,CD44,CD83,CDKN1A,CDKN1B,CITED2,COL4A1,COL4A2,CSF3,CXCL8,CXCR6,DUSP1,EGR1,EGR3,EPS8,EZR,FABP4,FGF2,FLT1,FZD6,HES1,ID1,ID2,IFITM3,IL6,IL6ST,INMT,IRS2,KDR,KLF10,LAMC1,LCK,MAF,MAPK3,MEF2C,MET,MRPL17,MXD1,MYC,NR4A2,NR4A3,OLR1,OSMR,PPFIBP1,PRSS23,RAMP2,RAMP3,SERPINE1,SNTB2,SOX7,TGFB1,TNF,TNFRSF1B,TPO,VEGFA,YWHAE,ZEB2,ZFP36	504 (18)
LDL (complex)		complex		-0.358	4.24e-08	ATF3,BCL2,BCL2A1,CCL20,CCL3,CCL3L3,CCL4,CCL5,CCN2,CD36,CDH5,CDKN1A,CREM,CXCL8,CYBA,CYBB,DUSP1,DUSP2,ECE1,EDNRB,EGR1,EGR3,EMB,FABP4,FCGR1A,GPR183,HMOX1,HSPA6,ICAM1,ID1,IFITM1,IFNG,IGFBP2,IGFBP4,IL10RA,IL1B,IL1RN,IL6,KLF6,LDLR,LRP1,MCL1,MSR1,MT-ND1,NFE2L2,NLRP3,NR4A2,NR4A3,NRP1,OLR1,PECAM1,PFKFB3,PHACTR1,PLAT,PLAU,PLIN2,PMAIP1,RCAN1,SCARB1,SELE,SELP,SERPINE1,SHC1,SOCS1,SOCS3,SPHK1,TGFB1,TGFBR2,TGFB…	483 (13)
TGFB3		growth factor		-0.36	0.00594	BCL2,CCN1,CCN2,CD59,CDKN1A,CDKN1B,ELN,ENG,FGF2,GJA1,MGP,PLAUR,SERPINE1,SNAI1,TGFB1,TGFBR3,TIMP3,TJP1,TPM1,TSPAN13,VEGFA,ZEB2	502 (18)
IL22		cytokine		-0.36	0.00453	BCL2,CCL20,CCL3L3,CCL4,CCL5,CXCL8,CYBA,FTH1,HMOX1,IFNG,IL10,IL1B,IL33,IL6,MCL1,MYC,PFKFB3,SOCS3,STING1,TNF	437 (16)
TNF RECEPTOR (family)		group		-0.36	3.92e-06	CCL20,CCN2,CXCL8,IL10,IL6,PLAU,SELE,SERPINE1,TGFB1,TIMP1,TJP1,TLR2	413 (17)
salmeterol		chemical drug		-0.362	0.000709	DDIT4,DUSP1,IL10,IL6,RGS2,SOCS3,TNF	476 (21)
TLR4		transmembrane receptor		-0.362	2.94e-07	APP,AREG,ARID5A,ATF3,BCL2,CCL20,CCL3,CCL3L3,CCL4,CCL5,CCN1,CCND2,CD14,CD163,CD200,CD36,CD44,CD86,CITED2,CSF3,CXCL8,DUSP2,EFNA1,FGL2,GJA1,GPR34,HMOX1,ICAM1,IFI16,IFITM3,IFNG,IL10,IL1B,IL2RB,IL6,IRF1,ISG20,KDM6B,KLF7,LYST,LYVE1,MET,MYC,NLRP3,NR4A2,NR4A3,PHLDA1,PLAT,PLEK,PRDM1,REL,RGCC,RGS1,RGS16,RUNX1,SCARB1,SELE,SELP,SH3BP5,SLA,SOCS1,SOCS3,SPHK1,SPP1,TCF4,TGFB1,TLR2,TNF,TNFAIP3,TNFSF10,TPM1,TSC22D…	425 (14)
PTGS2	-0.931	enzyme		-0.365	1.37e-06	AIF1,ANGPT2,ANXA1,ANXA2,AQP1,AREG,BCL2,BIRC3,C5AR1,CCL3L3,CCL4,CCL5,CD163,CD44,CDKN1A,CDKN1B,CLEC7A,CSF3,CTSD,CXCL8,CXCR4,CYBB,DUSP1,EGR1,EZR,FABP4,FCGR3A/FCGR3B,FLT1,ICAM1,IL10,IL1B,IL6,ITGA6,ITGB4,KDR,LRP1,MCL1,MRC1,MSR1,MYC,NFE2L2,NR4A2,PTGER4,SCARB1,SNAI1,SOCS2,STC1,TEK,TGFB1,TGM2,TNF,TNFSF10,VEGFA,VEGFC	417 (19)
trans-hydroxytamoxifen		chemical drug		-0.365	4.37e-06	ADGRA2,ADIRF,ANGPT2,AREG,BTG1,CAV1,CITED2,COL15A1,CTSH,CXCL8,CYBA,DDIT4,DUSP1,DUSP4,EFNA1,EGR1,EGR3,IGFBP4,IL1R1,INHBB,KLF6,LAMB1,LAMB2,LITAF,NDRG1,NR2F2,PLAU,PRSS23,PTPRM,RAB31,RBPJ,RUNX1,S1PR1,SERPINB9,SNCG,STC1,TGFBR2,TM4SF1,TPM1,VEGFB,VEGFC,WARS1	489 (12)
hemin		chemical - endogenous mammalian		-0.367	2.56e-05	AKR1C1/AKR1C2,CCL3L3,CD163,CDKN1A,CXCL8,CYBB,FTH1,FTL,HMOX1,IFI27,IFNG,IL10,IL1B,IL33,IL6,MRC1,NFE2L2,SHC1,SPP1,TGFB1,THBD,TNF	390 (20)
IL10	-2.089	cytokine		-0.367	3.45e-08	ABLIM3,ALOX5AP,BCL2,BCL2A1,CCL20,CCL23,CCL3,CCL3L3,CCL4,CCL5,CCND2,CD14,CD163,CD2,CD28,CD36,CD44,CD83,CD86,CDKN1A,CDKN1B,CLEC7A,CSF1R,CSF3,CTSB,CTSD,CTSH,CTSS,CTSZ,CXCL16,CXCL8,CXCR4,DUSP1,ETS2,FCER1G,FCGR1A,FCGR2A,FCGR3A/FCGR3B,FPR1,GPRC5B,GZMA,HMOX1,ICAM1,IFNG,IGFBP4,IL10,IL10RA,IL1B,IL1R1,IL1RN,IL2RG,IL33,IL6,IL6ST,IL7R,IRF1,ITGA4,LGALS1,LGMN,LTB,MAF,MCL1,MRC1,MSR1,NEDD9,NHERF2,NR4A3,OSM,PDE4B…	475 (16)
CHUK		kinase		-0.367	3.45e-06	ACKR3,AEBP1,ATF3,CCL3L3,CCL4,CCL5,CDKN1A,CDKN1B,CEBPB,COL18A1,CTSB,CTSZ,CX3CL1,CXCL8,CYBA,ENPP2,GBP4,HMOX1,HSP90AA1,ICAM1,IFI16,IFNG,IL10,IL1B,IL1RN,IL6,KLF10,LIFR,MGP,MXD1,MYC,PLAU,PLSCR1,RCAN1,RGS16,SELE,SOCS3,SOD3,SPP1,TIMP3,TNF,TNFAIP3,TNFRSF1B,VCAM1,VEGFA,VEGFB,VEGFC	307 (13)
P2RY6		G-protein coupled receptor		-0.369	0.0239	CXCL8,FABP4,IFNG,MPZL2,VCAM1
JNK (family)		group		-0.37	4.26e-11	A2M,APP,BIRC3,BTG1,CCL3,CCL4,CCL5,CCN2,CD44,CD69,CD83,CD86,CELF2,CRIP2,CXCL8,CXCR4,DUSP1,EGR1,FABP4,FLI1,GJA1,HES1,HMOX1,ICAM1,IFNG,IL10,IL1B,IL6,ITGA4,JAM2,KLF6,MAP3K11,MCL1,MIR155HG,MRC1,MYC,NFE2L2,PLAT,PLAU,PLAUR,PLSCR1,PON2,POSTN,PPM1D,SELE,SERPINE1,SERPINH1,SOCS3,TGFB1,TGFBR2,TGM2,TIMP1,TINAGL1,TNF,VCAM1,ZFP36	461 (17)
stearic acid		chemical - endogenous mammalian		-0.373	0.0236	ATF3,BCL2,CCL3L3,ICAM1,IL10,IL1B,IL6,MCL1,PLIN2,TNF,WWTR1
S1PR1	1.595	G-protein coupled receptor		-0.376	0.0219	CCN1,CDKN1A,CDKN1B,ICAM1,IFNG,IL6,MAF,NLRP3,S1PR1,SERPINE1,TNF,VCAM1
N-nitro-L-arginine methyl ester		chemical drug		-0.377	0.000737	ATF3,BCL2,CCN2,CD83,CD86,CXCL8,CYBA,CYBB,GJA1,HMOX1,ICAM1,IFNG,IL1B,IL6,LDLR,OLR1,PDK4,SELE,SERPINE1,TGFB1,TIMP1,TLR2,TNF,VCAM1,VEGFA	389 (16)
RPS6KA5		kinase		-0.378	0.00155	CCL20,DUSP1,IL10,IL1B,IL6,MYC,SNAI1,TNF	458 (15)
wood smoke particle		chemical reagent		-0.378	0.00392	CCN2,CXCL8,EGR1,IL1B,MT2A,MYH9,TIPARP
SIS3		chemical reagent		-0.378	0.0283	CXCL8,CYTOR,ENTPD1,IL10,IL6,SNAI1,TIMP3
SELENOS		other		-0.378	0.0283	CAV1,CD36,CEBPB,CFD,FABP4,IL6,TNF
GPR15LG		cytokine		-0.378	0.0122	CCN2,IL1B,IL6,IL7R,MAP3K11,PTGER4,SOCS3
COX4I1	-0.492	enzyme		-0.378	0.000709	IL10,IL1B,IL6,PDK4,POSTN,PPP3CA,TNF	406 (19)
PLK2		kinase		-0.378	0.0122	CITED2,FGL2,IL1B,IRF1,PLAT,RGCC,RGS1
ID3	2.646	transcription regulator		-0.38	1.86e-07	ADGRG1,BCL2,CCL5,CCND2,CD44,CD83,CDKN1A,CDKN1B,CEBPB,CXCL8,CXCR4,CXCR6,DUSP1,DUSP4,ETS2,FCER1G,ICAM1,ID3,IFI16,IFNG,IGFBP4,IL10,IL10RA,IL2RB,IL6,IL7R,INHBB,KLF6,KLF7,LEPR,LGALS1,LTB,MAF,MYC,NR4A3,PIK3IP1,PIK3R1,PRDM1,PTPN22,REL,RPS6KA2,SELE,SH2D1A,SOCS3,TCF4,TGFBR3,TNFRSF1A,TNFSF10,VCAM1,ZBTB16	403 (19)
TNFRSF1B	-1.546	transmembrane receptor		-0.381	0.0035	ANGPT2,CD69,CXCL8,EFNA1,ICAM1,IFNG,IL6,MBP,MSR1,PRDM1,SERPINE1,SOCS3,TIMP1,TNF,TNFAIP3	430 (16)
MAP3K7		kinase		-0.381	0.00312	BIRC3,CCL20,CCL5,CD14,CXCL8,HMOX1,IFITM1,IL10,IL1B,IL6,IRF1,RGS2,SELE,SERPINE1,SPTBN1,TNF,TNFSF10,XAF1	397 (17)
NR0B2		ligand-dependent nuclear receptor		-0.383	1.5e-05	CCN2,CD163,CD36,CD86,CDKN1A,CYBA,CYBB,EGR1,IFNG,IL1B,IL1RN,IL33,IL6,LCK,MT-CYB,NLRP3,PDK4,SCARB1,SERPINE1,SPP1,TGFB1,TIMP1,TLR2,TNF,TNFAIP3	488 (21)
Map3k7		kinase		-0.386	0.026	CCL3L3,CCL4,CCL5,FGL2,IFNG,IL10,IL1B,IL6,ISG20,RUNX1T1,SNAI1,SPHK1,TNF,TSC22D1,VCAM1
sodium chloride		chemical - endogenous mammalian		-0.39	0.00974	APLNR,AQP1,CCL5,CCN2,CXCL8,CYBA,CYBB,DDIT4,EGR1,HMOX1,ICAM1,ITGA10,LRP5,MPDZ,NPR1,PIK3R3,SPP1,TGFB1,TNF,VCAM1,VWF	476 (21)
XMD 8-92		chemical drug		-0.391	0.00565	CCN1,CCN2,IL1B,IL6,SELE	383 (10)
nitroglycerin		chemical drug		-0.391	0.00565	CXCL8,FLT1,HMOX1,IL6,PLAUR	410 (17)
IGE (complex)		complex		-0.391	3.34e-08	ACTN1,ANXA1,AREG,BCL2,BCL2A1,CAV1,CCL3,CCL3L3,CCL4,CCL5,CCND2,CD34,CD53,CD86,CDC42EP5,CDKN1A,CHST11,CLEC7A,COL18A1,CSF3,CX3CL1,CXCL16,CXCL8,DUSP2,DUSP4,EGR1,FCER1G,FCGR1A,FLT1,FYN,GNA13,GSN,HMOX1,HSD17B12,ICAM1,IFNG,IL10,IL1B,IL33,IL6,IL7R,ITGA5,LAMA5,LCP2,MARCKSL1,MCF2L,MGST2,MYC,NABP1,NCF4,NRP1,OSM,PECAM1,PFN1,PIK3IP1,PPIF,PTPN22,RAI14,RAMP3,RASGRP1,RGS16,RPS6KA2,RUNX1,SCARB1,SLCO4A1,SOCS1,SOCS…	413 (17)
mir-515 (includes others)		microRNA		-0.393	0.0122	APP,CD44,CXCL8,IL6,SERPINE1,TGFBR2,ZEB2
CELF1		translation regulator		-0.394	0.00976	CDKN1A,CDKN1B,CEBPB,ICOS,INSR,RCAN1	286 (7)
MIR31HG		other		-0.396	0.0268	AREG,CDKN1A,CTSB,CXCL8,FGF2,IL1B,IL6,SERPINE1,TIMP1
LRP6	0.467	transmembrane receptor		-0.399	0.0219	APP,CAV1,CCN2,IFNG,IL10,IL1B,IL6,LEPR,MYC,SPP1,TGFB1,TNF
TGAL copolymer		biologic drug		-0.401	0.000606	CCL5,CD163,CXCL8,IFNG,IL10,IL1B,IL1RN,TGFB1,TNF	335 (13)
nitroprusside		chemical drug		-0.404	0.0349	ACTN1,BCL2,CAV1,EGR1,FLT1,HMOX1,LAMB1,LAMC1,MYC,TLR2,TNF,VEGFA
HNRNPD		transcription regulator		-0.412	0.00976	CDKN1A,FLT1,IL10,KLF2,LDLR,TNF	351 (12)
TIMP3	2.324	other		-0.412	0.017	APP,CEBPB,ENG,FKBP1A,IL6,KLF4,MAPK3,MET,SERPINE1,SMAD1,TGFB1,TGFBR2,TGFBR3,TNF,ZEB2
TRIM3		enzyme		-0.417	0.0122	CXCL8,FGF2,IL1B,IL6,TNF,VEGFA,VEGFC
INS		other		-0.418	0.0345	ASPH,CCN1,CCN2,CD36,CD44,CDKN1A,CEBPB,CITED2,DDIT4,DUSP1,EGR1,GRB10,ICAM1,IGFBP2,IGFBP4,IL6,INSR,IRS2,NFE2L2,NNMT,PIK3R3,PLIN2,POSTN,SELP,SNAI1,TGFB1,TNF,UGCG,VEGFA
PRKCD	-0.437	kinase		-0.42	3.75e-07	BCL2,BCL2A1,BIRC3,CCL20,CCL5,CD4,CDKN1A,CEBPB,CTSB,CX3CL1,CXCL16,CXCL8,ETS2,ICAM1,IL10,IL1B,IL1RN,IL2RG,IL32,IL6,JCAD,KLF6,LBH,LDLR,LYST,MAP1LC3B,MAST4,MCL1,MYC,NEDD4,NES,PALMD,PDCD4,PLSCR1,RCAN1,SERPINE1,SOCS1,SPHK1,SPRY1,TLR2,TNF,UGCG,VCAM1,VEGFA,ZFP36	383 (15)
spermine		chemical - endogenous mammalian		-0.421	0.000956	CCL3,CCL4,IGFBP2,IL1B,IL6,ITGB2,OAZ1,SAT1,TLR2,TNF	507 (22)
HDAC (family)		group		-0.423	2.59e-06	ADAMTS1,AHR,AREG,ATF3,BCL2,CDKN1A,CSF1R,CX3CL1,CXCL8,CXCR4,DLL1,EDNRB,EGR1,EGR3,HLA-DRA,IL1B,IL6,KLF10,KLF6,KLF9,MEOX2,MXD1,MYC,NCKAP1,NOTCH4,NRP1,RGS10,RNASE1,SPP1,SPRY1,TGFBR2,TNF,TNFSF10,TXNIP,ZEB2	534 (25)
ZBTB10		transcription regulator		-0.426	6.05e-07	ANXA1,ARID5A,CCL3L3,CCL4,CCL4L1/CCL4L2,CCL5,CD34,CD83,CD86,CD8A,CX3CL1,CYBB,FCER1G,FLT1,GBP4,HLA-E,IFI16,IFITM2,IFITM3,IL10,IL1B,IL1RN,IL32,IL6,IRF1,ISG20,LRP1,NR4A3,PTPN22,SERPINE1,STING1,TNF,TNFRSF1A,XAF1,ZBTB20	314 (11)
DLX1		transcription regulator		-0.426	0.0268	AREG,CD44,CX3CL1,GJA1,SERPINE1,SNAI1,TGFBI,TPM2,VEGFC
IL12B		cytokine		-0.427	0.0066	CCL5,CD86,CXCL8,ICAM1,IFNG,IL10,IL1B,IL6,IRF9,SOCS1,SOCS3,TGFB1,TNF,VCAM1	356 (16)
PRKAA1		kinase		-0.431	0.028	ACKR3,ARHGDIB,ATF3,BCL2,BIRC3,BTG1,CCL3L3,CD163,CD302,CDKN1A,CDKN1B,CXCL8,DOCK4,EGLN3,ID2,IFNG,IGFBP4,IL1R1,IL6,LITAF,MRC1,NFIB,RGS2,SOCS3,TGM2,TJP1,TNF,TXNIP,UCP2,VCAM1,VEGFA
phytohemagglutinin		chemical drug		-0.432	0.00112	AIF1,APP,BTG1,CCL3,CCL4,CCL5,CCND2,CCNH,CD3D,CD44,CD69,CD83,COL18A1,CXCL8,CXCR4,EGR1,ENG,FKBP9,FOLR2,HSP90AA1,ICAM1,IFNG,IL10,IL1B,IL2RG,IL6,IL7R,INPP1,KLF2,LAMB2,MAOA,MBP,MEIS2,MET,PON2,PRF1,PTPN12,PTPN22,PTPRC,SHC1,SPHK1,SPP1,SRP14,TEAD1,TFPI,TIMP1,TIMP3,TNF,TNFSF10	402 (14)
gefitinib		chemical drug		-0.433	0.00871	ADAMTS1,AREG,BCL2,CDKN1B,CEBPB,COL15A1,CTNNAL1,CTSB,CXCL8,DUSP4,EFNA1,EGR3,EHD1,FLT1,GJA1,HMOX1,ID1,IL1B,LIFR,OSM,OSMR,PCDH12,PLAUR,TGM2,TIMP3,TLR2,TNF,TNFSF10,VEGFA	496 (20)
MTDH	-0.681	transcription regulator		-0.435	0.000307	ACSL1,ACTN1,ANXA2,BCAR1,BCL2,CCN2,CD14,CD36,CDKN1A,CDKN1B,COL4A1,COL4A2,CXCL8,EFNB2,EGR1,GPNMB,GSN,HMOX1,IGFBP2,LDLR,LGALS3,MGLL,MYL9,PHLDA1,PLSCR1,SERPINE1,SOCS1,SPP1,TEK,TGFBR2,UCP2	522 (23)
PDGFB		growth factor		-0.436	0.00988	AQP1,CCL3,CXCL8,EGR1,HDAC7,ICAM1,IL1RN,IL6,KLF2,MYC,PHLDA1,RGS5,SMAD1,SPP1,TIMP1,VEGFA	444 (20)
MAP2K1	-0.517	kinase		-0.437	2.39e-05	ADGRG1,AHR,APOBEC3G,AREG,ATF3,BCL2,BCL2A1,BIRC3,CCL3L3,CCL4,CCL5,CCN1,CCN2,CD3D,CD44,CDH5,CDKN1A,CDKN1B,CRIM1,CTSB,CXCL8,DUSP1,EGR1,EMP1,FGF2,GPRC5B,IL6,ITGA5,ITGB4,LDLR,LGALS3,LUCAT1,MBP,MYC,OSM,PECAM1,PHLDA1,PLAUR,SCARB1,TCIM,TGFB1,TGM2,THBD,TM4SF1,TNF,TNFSF10,VEGFA	457 (16)
INT-767		chemical drug		-0.438	0.000251	CD36,CLEC7A,IL10,IL1B,IL6,MRC1,OLR1,TNF	334 (11)
ALOX15		enzyme		-0.439	0.00342	BCL2,CCL3L3,CCL4,CD36,HMOX1,ICAM1,ID3,IL1B,IL6,RGS2,TNF,VCAM1	384 (18)
bleomycin		biologic drug		-0.441	3.65e-07	ACKR3,ANGPT2,ATF3,BASP1,BCL2,BMPR2,CCL3L3,CCL5,CCN2,CCND2,CD86,CDH5,CDKN1A,CDKN1B,CPD,CSF3,CTSD,CTSS,CXCL8,CXCR4,ELN,EMP2,FABP4,FRZB,FZD6,GPR34,HSP90AA1,ICAM1,ID1,IFNG,IL10,IL1B,IL6,IRS2,KLF4,LGALS3,MAP1LC3B,MAP3K6,MID1,MRC1,MYC,MYCT1,NLRP3,PECAM1,PLAT,RGCC,S100A4,SERPINE1,SMAD1,SNAI1,SOCS2,SOCS3,SPHK1,SPP1,STK17B,STOM,TGFB1,TGFBR2,TIMP1,TIMP3,TINAGL1,TLR2,TNF,TNFAIP3,TNFRSF1A,VWF	449 (21)
sildenafil		chemical drug		-0.443	0.000779	AIF1,APP,BCL2,CEBPB,CREM,CYBB,FLT1,HMOX1,IL6,PHACTR1,TNF,VEGFA,VEGFB,VEGFC	478 (19)
PKC (family)		group		-0.447	2.26e-05	AHR,APP,ATF3,BCL11B,BCL2,CCN1,CCN2,CD36,CD4,CDKN1A,CDKN1B,CTSB,CXCL8,CXCR4,CYBB,DUSP1,EGR1,FABP4,FGF2,HMOX1,ID2,IL10,IL1B,IL6,ITGA5,KLF6,MAPK3,MSR1,NOTCH4,NR4A2,NR4A3,PHLDA1,RGS2,SCARB1,SERPINE1,SPP1,STC1,TGFB1,TNF,VCAM1,VEGFA	405 (18)
PF-573228		chemical drug		-0.447	0.0239	ID1,ID2,SERPINE1,SNAI1,TJP1
TNFAIP2	-0.984	other		-0.447	0.0239	CITED2,FGL2,IRF1,ISG20,PLAT
CCR1	-0.507	G-protein coupled receptor		-0.447	0.0273	CCL3L3,CCL5,CTSS,IFNG,SPP1,TNF
PDE5A		enzyme		-0.447	0.0239	CD247,IL1B,IL6,PDE2A,PDE4B
MAP3K11	0.981	kinase		-0.447	0.0239	CXCL8,IL6,MAP3K11,MYC,TNF
retroinverso ERG inhibitory peptide 2		chemical reagent		-0.447	0.00565	ADAMTS1,ARHGDIB,CXCR4,NDRG1,PLAT	199 (4)
retroinverso ERG inhibitory peptide 1		chemical reagent		-0.447	0.00565	ADAMTS1,ARHGDIB,CXCR4,NDRG1,PLAT	199 (4)
vitamin E		chemical drug		-0.452	8.35e-06	BCL2,CAV1,CD36,CD44,CD53,CDKN1A,EGR1,IL1B,KLF6,PLAT,PRMT1,SCARB1,SELP,SERPINE1,SPP1,TGFB1,TNF,TNFRSF1A,UCP2,VCAM1,VEGFA	399 (19)
KLRC4-KLRK1/KLRK1		transmembrane receptor		-0.454	0.0283	CD44,CD69,IFNG,IL10,TNF,TNFSF10,VEGFA
mir-223		microRNA		-0.455	0.0034	BCL2,C5AR1,C7,CD34,CD36,CD93,CDKN1B,CYB5A,EGR3,EMP1,FGL2,FNIP2,GASK1B,GPR65,ICAM1,ID2,IFI16,IL1B,IL1RN,IL6,MEF2C,MYOF,NFIA,NLRP3,POSTN,SCARB1,SLC29A1,TGFBI	578 (25)
ITGA1		other		-0.456	0.00976	CAV1,CD36,IFNG,IL10,IL1B,TNF	487 (22)
11,12-epoxyeicosatrienoic acid		chemical - endogenous mammalian		-0.457	0.0135	CD44,CDKN1B,DUSP1,FABP4,ICAM1,PLAT,SELE,VCAM1
KLF5		transcription regulator		-0.457	0.0479	BCL2,CAVIN1,CD34,CD44,CDKN1A,CDKN1B,CXCR4,DUSP1,EPAS1,ID3,IL1B,LITAF,MEOX2,MYC,RUNX1,UCP2
SOD1	-0.429	enzyme		-0.457	0.0114	APP,ATP1A1,BAG3,BCL2,C1QA,C5AR1,CD14,CD36,CD44,CD86,CSF1R,CXCR4,ETS2,EZR,FTH1,HLA-E,HMOX1,ICAM1,IFI16,IFNG,IL10,IL1B,IL6,IL7R,ITGA4,MCL1,MET,MRC1,MT-ND1,NFE2L2,NOSTRIN,PECAM1,PLCB4,RDX,SH3BGRL3,SNCG,SPP1,TGFB1,TGFBR2,TNF,TNFAIP3,VCAM1
LILRA2		other		-0.461	0.000709	CSF3,CXCL8,IL10,IL1B,IL6,MRC1,TNF	277 (10)
TNFRSF8		transmembrane receptor		-0.463	0.000214	ACTG1,AHNAK,BCL2,CCL3,CCL4,CDKN1A,CXCL8,CXCR4,IFI16,IFNG,IL10,LCP2,MCL1,MYC,NKG7,PRF1,TNF,TNFSF10	472 (19)
TAF4B		transcription regulator		-0.463	0.00623	CCN2,CCND2,INHBB,IRF1,ITGA6,SPP1,TGFB1,TNFAIP3,ZBTB16
docetaxel		chemical drug		-0.464	0.00773	BCL2,CCL5,CCND2,CDKN1A,CDKN1B,CYBB,EPS8,FGF2,IL10,IL1B,KDR,MAPK3,MCL1,PLAU,TNF,TNFSF10,TUBB6,UGCG,VEGFA	465 (16)
CDK9		kinase		-0.465	0.000112	BCL2,CCL5,CCND2,CDKN1A,CXCL8,CXCR4,ELK3,ELL2,HLA-DRA,IL1B,IL6,MCL1,MET,MYC,PDK4,RUNX1,SELE,SERPINE1,TGM2,TNFAIP3	488 (20)
PHACTR1	-2.134	other		-0.472	1.47e-05	ANGPT2,APLNR,CCN1,CCN2,CD36,DDIT4,FABP4,HMOX1,ICAM1,KLF2,KLF4,MXD1,PLPP3,SLC3A2,STC1,THBD,TNFAIP3,VCAM1,VEGFA	327 (10)
IFN (family)		group		-0.475	0.00356	ADAMTS1,CD44,CD69,CD83,CD86,ICAM1,IFI16,IFITM1,IFITM3,IL10,IL10RA,IL1R1,IL32,IL33,IRF1,ISG20,ITGA4,PECAM1,SERPINE1,SOCS1,SPP1,TAP1,TLR2	438 (15)
brusatol		chemical reagent		-0.478	0.0122	CCL5,CXCL8,ICAM1,IL6,SERPINE1,TNFRSF1A,VCAM1
CRP		other		-0.479	0.0114	CCL3L3,CCL5,CXCL8,EGR1,F8,IFNG,IL10,IL1B,IL1RN,IL6,SERPINE1,TGFB1,TNF,TNFSF10
TPH1		enzyme		-0.48	0.0236	ARL6IP1,CXCR6,GALNT18,GIMAP7,GPR171,GZMA,HMOX1,ICOS,IFI16,LGMN,PPIC
genistein		chemical drug		-0.482	0.00439	A2M,AKR1C3,BCL2,CCL5,CCN2,CD4,CD44,CD86,CD8A,CDH5,CDKN1A,CFD,CITED2,CKLF,CTSB,CTSD,CTSH,CX3CL1,CXCL8,DUSP1,EVI2A,FERMT3,HCST,HMOX1,ICAM1,ID1,ID2,IL10,IL1B,IL6,ITGB2,LAPTM5,LCP2,LDLR,LGMN,MAOA,MMRN1,MYC,NFE2L2,PCDH17,PDCD4,PIK3R1,PLAT,PLCXD3,PLTP,RASGRP1,SERPINE1,SOCS1,SPHK1,SPP1,STK17B,TGFB1,TNF,VCAM1,VEGFA,ZEB2	403 (18)
IRAK2		kinase		-0.484	0.0273	CXCL8,IL10,IL1B,IL6,SELE,TNF
IL2RG	-1.484	transmembrane receptor		-0.484	0.0349	ARHGAP45,BCL2,IFNG,IL2RG,IL6,IL7R,KLF2,KLRB1,LTB,MYC,RHOH,TNF
berberine		chemical drug		-0.487	3.56e-05	BCL2,BIRC3,CD86,CDKN1A,CDKN1B,CLDN5,CXCL8,HMOX1,ICAM1,ID1,IFNG,IL10,IL1B,IL6,INSR,LDLR,MCL1,PIK3R3,SAT1,SCARB1,SPHK1,TGFB1,TIMP1,TJP1,TNF,TNFAIP3,UCP2,VCAM1,VEGFA	349 (14)
CD276		other		-0.49	0.000709	CD86,CXCL8,IFNG,IRF1,SOCS1,SOCS2,TNF	516 (15)
ITIH1		other		-0.492	0.00565	IL10,SPHK1,SPINT2,TGFB1,TNF	226 (9)
7(R)-maresin 1		chemical - endogenous mammalian		-0.492	0.0139	AREG,CCL3L3,CCL4,CSF3,HMOX1,IL1B,IL6,TGFB1,TNF
TYRO3		kinase		-0.493	0.00532	C5AR1,CSF3,FCGR1A,FCGR2A,FCGR3A/FCGR3B,IL1B,IL6,TNF	453 (17)
APOC1		transporter		-0.493	0.0135	BCL2,FGF2,HSP90AA1,MCL1,MYC,SNAI1,TIMP1,TNF
miR-221-3p (and other miRNAs w/seed GCUACAU)		mature microRNA		-0.498	0.00282	CDKN1B,DDIT4,ICAM1,MAF,NES,PIK3R1,PTPRM,SLC29A1,TIMP3,VASH1
FST		other		-0.498	0.0268	ACSL1,CD36,COX7A1,FABP4,IL6,INHBB,UCP2,ZBTB20,ZEB2
IL4R		transmembrane receptor		-0.501	0.0122	ACSL1,ADGRL2,CD14,CD69,CD86,CEBPB,FCER1G,IFNG,IL10,IL1B,IL6,NFIA,SOCS3
clofibrate		chemical drug		-0.503	0.0349	CCND2,CD36,CXCL8,HMOX1,IL1RN,IL6,LDLR,MYC,PDCD4,SLCO2A1,TNF,UCP2
ITGB4	2.333	transmembrane receptor		-0.505	0.0135	AREG,CCL5,ENPP2,GPX4,IL6,IRF1,PXN,VEGFA
PIMREG		other		-0.506	0.00532	BCL2,IFI27,IL10,IL6,PLIN2,SNAI1,SOCS3,TNF	534 (14)
F7		peptidase		-0.507	0.0202	CCN1,CCN2,CXCL8,EGR1,ICAM1,IL1B,IL6,MYC,PLAUR,TNF,VCAM1,VEGFA,ZFP36
ZAP70		kinase		-0.508	0.0135	ANXA1,CD69,CYBA,HSP90AA1,IFNG,NASP,PLEC,SEC14L1,SRP14,TSC22D3,XAF1
CD83	-3.707	transmembrane receptor		-0.513	0.00228	CD36,CD86,IFNG,IL10,IL1B,IL6,KLF4,MRC1,MSR1	386 (12)
VDR		transcription regulator		-0.516	0.000461	ANGPT2,BCL2,CCND2,CD14,CD36,CD44,CDKN1A,CEBPB,COL4A1,COL4A2,CXCL8,EGR1,ICAM1,ID1,IFI44L,IFNG,IL1RN,IL6,LBH,LDLR,LGALS1,MYC,NASP,NEDD9,PLIN2,PODXL,RGCC,SELE,SOCS1,SOCS3,SPP1,THBD,TJP1,TLR2,TXNIP,UCP2,VEGFA	471 (20)
folic acid		chemical - endogenous mammalian		-0.52	0.00356	APP,BCL2,CCL5,CDKN1A,COL18A1,CYBB,DAAM1,FZD6,HDAC7,IFI27,IL1B,IL6,LGALS1,LGALS3,MYC,NLRP3,PECAM1,PFN1,SNAI1,TEK,TGFB1,TNF,VCAM1	465 (18)
plerixafor		chemical drug		-0.521	0.0279	CCN2,CDA,CXCR4,IFNG,IL6,KLF4,NFE2L2,TGFB1
mir-150 (includes others)		microRNA		-0.522	0.0268	CD4,CLDN5,CXCR4,FCGR2A,FZD4,IFNG,IKZF1,SOCS1,TEK
fasudil		chemical drug		-0.523	0.00684	BCL2,CCN2,CD14,CDKN1B,ICAM1,IL10,IL1B,IL6,MRC1,MYH11,TGFB1,TNF,VCAM1	343 (16)
PD 123319		chemical drug		-0.534	0.0139	ANGPT2,CYBA,KDR,SERPINE1,SPP1,SPRY1,TGFB1,TIMP1,VEGFA
MAC (complex)		complex		-0.535	0.0385	AKR1C3,AREG,BCL2,CD59,EGR1,IRF1,RGCC,RGS16,SPP1,TNF,ZFP36
STAR		transporter		-0.535	0.0287	CCL5,CD36,CD86,CHCHD10,CLEC7A,FGF2,IFITM3,MYOF,NUAK1,PIK3R1,PNP,SPP1,TGM2,UCP2
calyculin A		chemical toxicant		-0.535	0.00175	CCND2,CDKN1A,CDKN1B,COL4A1,EGR1,MCL1,NR2F2,NR4A3,POSTN,S100A4,SELP,TGM2,TNF,VWF	482 (22)
sodium dodecyl sulfate		chemical drug		-0.537	0.0239	FABP5,IFNG,IL1B,IL6,TNF
VAV3	-0.472	cytokine		-0.537	0.0283	AREG,BCL2,BCL2A1,CAV1,CAV2,IL6,REL
tributyrin		chemical drug		-0.537	0.000484	AKAP12,ATF3,BCL2A1,BIRC3,CCL20,CCN1,CCN2,CDKN1A,CXCL8,CXCR4,DUSP1,ID2,ID3,IL1B,IL6,NDRG1,OLR1,PDLIM5,TNFAIP3,UGCG	419 (13)
PPARA		ligand-dependent nuclear receptor		-0.538	0.00568	ACSL1,ANXA2,APP,BCL2,C1QA,C1QB,CD36,CDKN1A,CEBPB,CFI,CYBA,CYBB,ENTPD1,FABP4,FABP5,HLA-E,HMOX1,IFITM3,IFNG,IGFBP2,IL10,IL1B,IL1RN,IL6,LIFR,MGLL,MYC,NFE2L2,PDK4,PHLDA1,PLIN2,PLTP,PPM1D,RBP7,SAT1,SCARB1,SOCS2,STING1,TJP1,TLR2,TNF,UCP2,VCAM1,VEGFA	409 (21)
CYP19A1		enzyme		-0.539	0.000937	BCL2,CD14,CD44,CDKN1B,FAM107A,FGF2,HLA-E,IL6,OSMR,PLIN2,PXN,S100A10,SCARB1,TGFB1,TIMP1,TM4SF1,TNF,VEGFA	549 (24)
PROC		peptidase		-0.54	0.00182	ANGPT2,BCL2A1,CXCL8,DDX21,ICAM1,IL1B,IL6,SELE,SERPINE1,TEK,THBD,TJP1,TLR2,TNF,TNFAIP3,VCAM1	401 (19)
LBP		transporter		-0.541	0.00392	CD14,CXCL8,IL1B,IL1RN,IL6,TLR2,TNF	375 (17)
CDKN1A	1.238	kinase		-0.542	0.0151	ADAM15,APP,ARL6IP1,BCL2,CCL3L3,CCN1,CCN2,CD44,CDKN1A,CDKN1B,COL4A1,COL4A2,CSF3,CTSB,CXCL8,DSE,DUSP1,EGLN3,FERMT2,FGF2,FHL1,ICAM1,ID2,IFITM3,IFNG,IL1B,IL1R1,IL32,IL6,ITGB4,LAMC1,LGALS3,LIMA1,MAF,MET,MYC,NRP1,OSMR,PLEKHO1,PRF1,PRSS23,PTPRC,SERPINE1,SHC1,TCN2,TNF,UBE2S,VEGFA
GAB2		other		-0.544	0.000162	APP,BCL2,CCL3L3,CCL4,CD34,CD69,GSN,IL6,KDR,MCL1,SERPINE1,TNF	465 (19)
Ca2+		chemical - endogenous mammalian		-0.546	3.46e-07	AHR,APP,ATF3,BCL2,CCN1,CCND2,CD83,CD86,CDKN1A,CDKN1B,CEBPB,CREM,CXCL8,CXCR4,DUSP1,EGR1,FABP4,FABP5,FGF2,GJA1,ICAM1,ID1,ID3,IFNG,IL10,IL1B,IL33,IL6,IRF1,IRS2,ITGA6,KLF4,MCAM,MGP,MSR1,MXD1,NDRG1,NR4A3,SCARB1,SELP,SERPINE1,SPP1,STC1,TGFB1,TNF,TNFSF9,UGCG,VCAM1,VEGFA	386 (19)
IL9		cytokine		-0.547	0.0423	ACTN1,CCL20,CCL3L3,CTNNA1,DSTN,IFNG,MYC,PECAM1,PRF1,RAC2,S100A10,TGFB1,TNF,VEGFA
4-hydroxytamoxifen		chemical drug		-0.547	0.000305	AREG,ATF3,BCL2,CAPNS1,CCN1,CCN2,CDKN1A,CDKN1B,CEBPB,CTSD,DDIT4,DDX21,DUSP1,DUSP4,EGR1,FABP4,IFNG,IL10,IL6,IL7R,MT1X,MT2A,MYC,NEDD9,NR4A2,PDK4,PMAIP1,PTGER4,RGS16,RND1,SERPINB9,SPHK1,TM4SF1,TNF,TNFAIP3,TPM1,ZFP36	548 (22)
tosylphenylalanyl chloromethyl ketone		chemical - protease inhibitor		-0.547	0.0253	BCL2,BIRC3,CXCL8,ICAM1,IL6,MYC,PRF1,SNAI1,TNF,VCAM1
ITGA4	-1.56	transmembrane receptor		-0.549	0.000709	IL1B,IL1RN,ITGA4,ITGA5,RAC2,TNF,TNFAIP3	423 (18)
GJA1	2.58	transporter		-0.549	0.00148	CD69,CDKN1A,CDKN1B,GJA1,ICAM1,IL10,IL1B,MBP,SPP1,TJP1,TNF,VEGFA	405 (21)
CXCL6		cytokine		-0.549	0.0159	IL1B,IL33,IL6,TNF
olaparib		chemical drug		-0.552	0.0384	BTG1,CDKN1A,CXCL8,DUSP1,EGR3,GPX4,ID2,KLF2,MCL1,NINJ1,NR4A2,PHLDA1,PNRC1,SOCS3,TNF,TNFAIP3,TNFSF10,ZFP36
GCR/GLUCOCORTICOID (complex)		complex		-0.555	0.0239	A2M,BCL2,IL10,MRC1,TSC22D3
ORMDL3		other		-0.555	0.0273	CCL20,CD48,CXCL8,MAP1LC3B,TGFB1,TNF
AGI-1067		chemical drug		-0.555	0.0239	EGR1,IL1B,IL6,TNF,VCAM1
mycophenolic acid		chemical drug		-0.555	0.000449	AKAP12,ATF3,BIRC3,CCL20,CCN1,CCN2,CCND2,CD59,CDKN1A,CDKN1B,CXCL8,CXCR4,CYBB,DUSP1,ID2,ID3,IL1B,IL6,LDLR,OLR1,PDLIM5,SERPINE1,TNFAIP3,UGCG	446 (16)
CDK (family)		group		-0.557	0.000677	CCL5,CDKN1B,CXCL8,DDIT4,DUSP1,IL6,MYC,NEDD9,PHLDA1,PPM1D,RGS2,TXNIP,UCP2	390 (12)
BMAL1		transcription regulator		-0.561	0.0273	EGLN3,HMOX1,IL1B,LDLR,NFE2L2,VEGFC
INSR	1.718	kinase		-0.563	2.91e-06	ACSL1,AQP1,AREG,ATF3,ATP1A1,BCL2A1,C1QA,CCL4,CCN2,CCND2,CD36,CD83,CDKN1A,CITED2,CORO1A,CTSB,CXCR4,DUSP1,EGR1,FABP4,FCGBP,FHL1,GJA1,GRB10,ICOS,IFITM2,IFNG,IL10,IL10RA,IL1B,IL6,INSR,ITGA5,KLF10,KLF9,LCP1,LDB2,LEPR,LGALS1,LYZ,MAOA,MARCKSL1,MPEG1,MYC,NDRG1,NES,NFE2L2,OLR1,PDCD4,PDE4B,PDK4,PDLIM5,PHLDA1,PODXL,PRDM1,RGS16,SAT1,SCARB1,SERPINE1,SLC29A1,SOCS2,SOCS3,SOX17,SOX7,TGFB1,TLR2,TNF,TNFRSF1A,TSC22…	498 (20)
nitric oxide		chemical - endogenous mammalian		-0.564	0.00036	AHR,APP,ATF3,BCL2,CCN2,CD44,CDKN1A,CDKN1B,CTSH,CXCL8,DUSP1,ECE1,EGR1,FLT1,FTH1,HMOX1,HSP90AA1,HSPG2,IFNG,IL10,IL1B,IL6,IL7R,MYC,NDRG1,NFE2L2,PECAM1,PMAIP1,PPM1D,SELE,SPP1,TIMP3,TNF,VEGFA,ZFHX3	448 (16)
TNFSF11		cytokine		-0.567	0.000296	AHR,AIF1,BCL2,BCL2A1,C3AR1,CAV1,CCL3L3,CCL4,CCL5,CD14,CD44,CD83,CDKN1A,CDKN1B,CSF1R,CSF3,CXCL8,DOK2,DUSP1,EHD1,FERMT3,FPR1,GRB10,HCLS1,HMOX1,ICAM1,IFNG,IL10,IL1B,IL1RN,IL6,ITGA5,LDB2,MAFB,MARCKSL1,MT-CYB,MYC,PAG1,PLAUR,PRDM1,PRMT1,PTGER4,RCAN1,RGS16,SELENOW,SERPINB9,SERPINE1,SOCS1,SOCS3,SPP1,TGFB1,TLR2,TNF,TNFRSF1B,TSPAN13,VCAM1	472 (17)
CCL3L3	-6.668	cytokine		-0.57	0.002	CCL4,CCL5,IFNG,IL1B,IL6,TNF	356 (14)
PAF1		other		-0.57	0.000166	BIRC3,CCL3,CCL3L3,CCL4L1/CCL4L2,CCL5,CITED2,IFI44L,IFITM3,ISG20,KLF4,MXD1,PLAUR,PNP,SERPINE1,SERTAD1,ZFP36
IRF5		transcription regulator		-0.57	0.00312	CCL3,CCL4,CCL5,CDKN1A,COL4A1,CXCR4,IFITM3,IL6,ISG20,MYC,PLSCR1,PMAIP1,PRDM1,TGFB1,TNF,TNFSF10,VEGFA,YWHAE	452 (16)
SULT1E1		enzyme		-0.571	0.00976	IFNG,IGFBP4,IL6,SCARB1,SULF2,TNF	493 (25)
FGF7		growth factor		-0.572	0.0253	CD44,CDKN1A,FABP5,IRF1,NFE2L2,PLAU,S100A10,SERPINE1,TGFB1,VEGFA
xanthine		chemical - endogenous mammalian		-0.573	0.0273	CD69,CXCR4,DUSP1,ID3,PLAU,PLAUR
U73122		chemical reagent		-0.574	0.0268	CCND2,ICAM1,MAF,PLCB1,SELE,SNAI1,TNF,TPM1,VCAM1
AKT2		kinase		-0.576	0.00165	BCL2,CDKN1A,CDKN1B,CEBPB,IFNG,IL1B,IL6,MYH11,PDCD4,SPRY1,TGFB1,TIMP1,TNF	382 (20)
mir-802		microRNA		-0.577	0.0146	APP,ARPC3,CCDC68,CD14,CDH5,CXCR4,EFNA1,EFNB2,FGF2,FYN,GNG11,GNG2,GSN,HEG1,MYH11,MYL9,PIK3C2A,PIK3R3,PPP1CB,RDX,RHOC,RHOJ,SPP1,TCF4,TESC,VEGFC,WIPF1
16,16-dimethylprostaglandin E2		chemical - endogenous mammalian		-0.577	0.0273	CD44,CXCR4,IL1B,IL1RN,PTGER4,TNF
PTPN22	-1.615	phosphatase		-0.577	0.00532	CREM,CXCL8,IL10,IL1B,IL6,MRC1,OSMR,TNF	459 (18)
LDHA		enzyme		-0.577	0.0349	COL4A1,COL4A2,DDIT4,GNG11,IL6,ITGA10,LAMA4,LAMA5,PFKFB3,PIK3R3,VEGFC,VWF
LGALS9B		other		-0.58	0.0159	IFNG,IL10,IL6,TNF
FC GAMMA RECEPTOR (family)		group		-0.583	0.000162	CCL3,CD86,CDKN1A,CXCL8,HES1,ICAM1,IL10,IL6,SOCS3,TGFB1,TNF,TNFAIP3	350 (17)
PPP2CA		phosphatase		-0.583	0.00885	AHR,BCL2,CD36,CD69,CDKN1A,ENTPD1,GZMA,ICOS,IL10,IL2RB,IL2RG,IRF1,IRF9,MYC,NCKAP1,NOVA1,PTPRC,SOCS1,SOCS3,TAP1,TNF,UPP1	374 (16)
IKK (complex)		complex		-0.587	0.000396	BCL2,BIRC3,CCL5,CXCL8,ICAM1,IFNG,IL1B,MYC,TCIM,TNF,VCAM1	380 (19)
CAT	-0.498	enzyme		-0.588	0.0018	AIF1,BCL2A1,CAV1,CD36,CD69,CDKN1A,CDKN1B,CXCL8,HLA-DRA,HMOX1,IL6,MCL1,PMAIP1,SERPINE1,TIMP1,VCAM1,XAF1	417 (19)
STAT5 DIMER (complex)		complex		-0.588	0.0032	BCL2,BIRC3,CCND2,EBF1,IFNG,MCL1,MYC,SOCS1,SOCS2,SOCS3,TLR2
tanshinone II		chemical - endogenous non-mammalian		-0.593	0.00675	ATF3,BCL2,CDKN1B,FTH1,HMOX1,ICAM1,IL6,MSR1,SCARB1,VCAM1	393 (19)
ELASTASE (family)		group		-0.594	0.00392	CCL3L3,HMOX1,ICAM1,IL1B,IL6,TGFB1,TNF	403 (18)
miR-17-5p (and other miRNAs w/seed AAAGUGC)		mature microRNA		-0.597	0.00495	APP,BCL2,BMPR2,C1QTNF1,CCL20,CCN1,CCND2,CD44,CDKN1A,CDKN1B,CRIM1,CXCL8,HIPK3,IL6,MT2A,RGS5,RHOC,RUNX1,S1PR1,TCIM,TGFBR2,TNF,TXNIP,VEGFA	434 (13)
chitin		chemical - endogenous non-mammalian		-0.599	0.002	CCL5,IL10,IL1B,IL33,IL6,TNF
torkinib		chemical drug		-0.599	0.0242	ACACB,ADAMTS1,ADGRL2,AHR,ATF3,BTG1,CCN2,CD44,CXCL8,DDIT4,EGR1,FOXC1,GJA1,ID1,ID3,IL1RN,KLF6,MCL1,NABP1,NR4A2,NR4A3,NUAK1,PPIF,RGCC,TXNIP
RAD21		transcription regulator		-0.6	0.00675	BMPR2,HLA-DRA,HLA-DRB1,IL10,IL1B,IRS2,ITGA5,MYC,TGFB1,TNF	455 (14)
steroid		chemical - endogenous mammalian		-0.6	0.0283	ANXA1,CCL5,CCN1,MYC,PLAT,SPP1,TIMP1
DCN		other		-0.603	0.000466	CCN2,CDKN1A,CDKN1B,DUSP1,ENG,FGF2,ICAM1,IFNG,IL1B,IL6,MET,S1PR1,SERPINE1,TGFB1,TIMP3,TNF,VCAM1,VEGFA	420 (20)
TRAF3IP3	-0.94	other		-0.606	0.002	CCL5,IFNG,IL1B,IL6,MYC,TNF	337 (17)
LRP5	0.99	transmembrane receptor		-0.608	0.000677	AHR,IFNG,IL10,IL1B,IL6,INSR,IRS2,LDLR,LRP1,SCARB1,SPP1,TCF4,TNF	437 (22)
prexasertib		chemical drug		-0.609	0.000449	ATF3,BIRC3,CDKN1A,DUSP1,EGR1,EGR3,HMOX1,ICAM1,IL1B,KLF4,LRP1,MYC,NR4A3,OSM,PHLDA1,PMAIP1,SERPINE1,SNAI1,TNF,TNFAIP3,TNFRSF10D,TNFSF9,TXNIP,ZFP36	554 (21)
IGA (complex)		complex		-0.611	0.000606	CCL3,CD86,CXCL8,FCGR1A,IL10,IL1B,IL6,TGFB1,TNF	444 (16)
UDP		chemical - endogenous mammalian		-0.614	0.0239	CCL4,CXCL8,IFNG,SERPINE1,TNF
cobalt chloride		chemical reagent		-0.614	0.000623	ACKR3,ADAMTS1,BCL2,BTG1,CAV1,CDKN1A,CITED2,COL18A1,CXCL8,CXCR4,DDIT4,DUSP1,EPAS1,FLT1,GPX4,HES1,HIF3A,HMOX1,ISG20,MCL1,MYH9,NDRG1,PFKFB3,PLAUR,PLIN2,PMAIP1,PNRC1,RGS1,RGS5,SMAD1,SPHK1,STC1,TEK,TIPARP,TJP1,TNFAIP3,VEGFA,ZFP36	496 (18)
docosahexaenoic acid		chemical drug		-0.616	8.6e-06	APP,BCL2,BCL2A1,CCL3,CCL4,CCN2,CD44,CD83,CD86,CDKN1A,CDKN1B,CEBPB,CXCL8,CXCR4,HDAC7,HMOX1,IL10,IL1B,IL6,LDLR,MRC1,MYC,NFE2L2,PIK3R1,PLAT,PLTP,SELE,SERPINE1,SERPINH1,SOCS3,SPHK1,TGFB1,TGFBR2,TIMP1,TNF,TNFRSF1A,TNFRSF1B,UCP2,VCAM1	403 (17)
ALDOSE REDUCTASE (family)		group		-0.616	0.00532	CXCL8,ICAM1,IL10,IL1B,IL6,MSR1,MYC,TNF	421 (19)
TLR5		transmembrane receptor		-0.618	4.6e-06	ARHGAP4,ATF3,CCL20,CCL4,CCL5,CD86,CSF3,CXCL8,FBLN2,GPSM3,ICAM1,IL10,IL1B,IL33,IL6,INSR,MAST4,TNF,VWA1	423 (21)
SCAVENGER RECEPTOR CLASS A (family)		group		-0.618	0.000709	CCL5,CD86,CXCL8,IFNG,IL10,IL6,TNF	489 (17)
PRKCA	-0.479	kinase		-0.619	0.00543	APOBEC3G,APP,ARHGDIB,ARL4C,ARPC2,CAV1,CCN2,CD36,CDKN1A,CSF3,CTSB,CYBB,EGR1,HES1,ICAM1,ID1,ID2,ID3,IFNG,MYC,NOTCH4,RUNX1,SELP,SERPINE1,TNF,VCAM1,VEGFA	473 (19)
FAS	-0.483	transmembrane receptor		-0.62	3.71e-06	ANXA2,ARRB2,BCL2,BCL2A1,BIRC3,CCL20,CCL3,CCL3L3,CCL4,CCL5,CCN2,CD200,CD44,CD48,CD59,CD83,CD86,CD93,CDKN1A,CDKN1B,COL15A1,COL18A1,COL4A1,COL4A2,CXCL8,EFNA1,EGR1,FGL2,FLT1,FPR1,GLIPR1,GPNMB,ICAM1,IFNG,IL10,IL10RA,IL1B,IL6,IQGAP2,IRF1,LDLR,LGALS3,LST1,LTB,MEF2C,MET,MGP,NR4A2,OSM,P2RY10,PALM2AKAP2,PECAM1,PLAU,PLEC,PLIN2,PTGER4,RAPGEF5,RDX,RND1,SELP,SERPINB9,SERPINE1,SHC1,SNTB2,SPP1,SPTBN1,STK17A,STK1…	371 (15)
STAT4	-1.061	transcription regulator		-0.622	0.01	ACAP1,AHNAK,ARHGAP15,ASPH,BCL2,CDKN1B,DNAJB6,FCER1G,FYB1,GJA1,IFNG,IL10,IL10RA,IL6,IRF1,ISG20,KDM6B,KLF9,LRP1,MATK,MYC,NDRG1,PRDM1,RAMP2,RGCC,RGS16,S100A4,SAT1,SELE,SERPINE1,SERTAD1,SOCS3,SUN1,TIMP1,TNF,VEGFA
CXCL8	-7.157	cytokine		-0.623	0.0201	ACKR3,ANXA1,BCL2,CD44,CD69,COL18A1,CXCL8,HSPG2,ICAM1,IL1B,IL32,ITGA5,ITGB2,KLF4,LGALS3,SOCS1,TNF,TPM1,VCAM1,VEGFA,ZFP36
PHLDA1	-1.724	other		-0.623	0.0279	CCL5,ICAM1,IFNG,IL1B,IL6,ITGA6,TIMP1,TNF
mir-185		microRNA		-0.626	0.0159	LDLR,TNF,VEGFA,VEGFC
5-hydroxytryptamine		chemical - endogenous mammalian		-0.629	0.046	APBB1IP,CCN2,CXCL8,CYBB,EGR1,FGF2,GPR183,ICAM1,IFNG,IL10,IL1B,IL6,MAPK3,MYC,PFN1,SEMA6B,SERPINE1,TGFB1,TGFBR2,TNF,TNFRSF1A,TUBA4A,UCP2,VCAM1
ODC1		enzyme		-0.632	0.0385	AREG,CDKN1A,CXCL16,IL1B,IL6,SERPINE1,TLR2,TNF,TNFSF9,VEGFA,VEGFB
CHD4		enzyme		-0.632	0.00675	CD4,CDA,CDKN1A,CDKN1B,HMOX1,ID2,SOCS2,SOCS3,SPRY1,VEGFA	481 (17)
hexamethoxyflavone		chemical toxicant		-0.632	0.0239	CXCL8,ICAM1,IL6,TNF,VCAM1
TNFSF14		cytokine		-0.633	0.0135	BIRC3,CCL20,CCL5,CD86,ICAM1,IFNG,IL6,POSTN,TGFB1,TNF,VCAM1
SLC15A4	-0.408	transporter		-0.634	0.00404	ADAMTS1,ANXA1,ANXA2,BCL2A1,CCL5,CRIP1,CXCL8,ENTPD1,FPR1,GBP4,HMOX1,IFI16,IL1B,IL1R1,IL6,ISG20,LGALS3,MAFB,MARCKSL1,MSR1,MYOF,PLAUR,RGS1,RGS10,SAT1,SLA,TNF,TSC22D1,TUBB6,VCAM1	404 (17)
mir-8 (includes others)		microRNA		-0.636	0.00761	ACTN1,ADAMTS1,ATF3,BCL2,CCND2,CDKN1A,CITED2,CRK,FLI1,FTH1,GNA13,HMOX1,IFNG,IL1B,IL6,KDR,KLF4,LEPR,LRP1,MET,MYC,MYOF,NECTIN2,PLAT,PMAIP1,SNAI1,SOCS3,SOX17,SULF2,TJP1,TNF,WIPF1,YES1,YPEL2,ZEB2,ZFP36	498 (21)
magnesium		chemical - endogenous mammalian		-0.64	0.00976	CDH5,CDKN1A,HIF3A,MGP,TJP1,TXNIP	193 (7)
arotinoid acid		chemical toxicant		-0.64	0.000709	CDKN1A,DUSP1,FOLR2,PLTP,RUNX3,SOX17,TNF	501 (23)
salmonella minnesota R595 lipopolysaccharides		chemical - endogenous non-mammalian		-0.642	0.0107	ACSL1,CCL20,CCL3L3,CCL4,CCL5,CD83,CD86,CXCL8,EDNRB,EGR1,ETS2,FPR1,HLA-DRA,ICAM1,IFNG,IL10,IL1B,IL6,IRF1,MET,MT1X,PDE4B,SERPINE1,SOCS3,TLR2,TNF,TNFAIP3,TPM3,TSC22D1,VCAM1
FGFR3		kinase		-0.645	0.000779	CCL3,CCL4,CDKN1A,CLDN5,DLL1,HES1,IL1B,IL6,LTB,MAF,PECAM1,SNAI1,SPP1,TNF	430 (18)
SMAD6		transcription regulator		-0.646	0.00565	IFNG,IL6,SERPINE1,SPP1,TGFB1	465 (18)
fluoromethyl 2,2-difluoro-1-(trifluoromethyl)vinyl ether		chemical toxicant		-0.647	0.0279	ATF3,CD44,GPNMB,HMOX1,HNMT,LGALS3,SPP1,TIMP1
PTGER4	-2.345	G-protein coupled receptor		-0.65	3.08e-05	ADAMTS4,APP,CCL20,CCL3L3,CCL4,CD44,CD69,CITED2,CXCL8,CXCR4,CYBB,EGR1,GBP4,HERPUD1,ICAM1,IFI16,IL10,IL1B,IL6,IRF1,ISG20,MAFB,MYH11,NXPE3,OLR1,OSM,PDCD4,S1PR1,SPP1,TAGAP,TAGLN2,TNF,TNFSF10,TOR3A,XAF1	560 (15)
iron dextran		chemical drug		-0.651	0.0239	ID1,IL1B,IL6,TGFB1,TNF
carbon tetrachloride		chemical toxicant		-0.652	0.000996	ANGPT2,ATF3,BIRC3,CCL3L3,CCL4,CCL5,CCN2,CCND2,CD86,CDKN1A,CDKN1B,CEBPB,DUSP1,EMP1,FKBP1A,GPX4,HMOX1,HSP90AA1,ICAM1,IFNG,IL1B,IL6,KDR,MAPK3,MGLL,MYC,PECAM1,RAB13,SMAD1,SPHK1,SPP1,TGFB1,TGFBR2,TIMP1,TIMP3,TNF,VCAM1	484 (19)
ANGPT1		growth factor		-0.654	0.00988	ADAMTS1,ADAMTS4,ADAMTS9,ANGPT2,BCL2,CDH5,DUSP1,DUSP4,EFNB2,ICAM1,IL1R1,SELE,TEK,TNF,VCAM1,VEGFA	475 (18)
PPP1CA	-0.402	phosphatase		-0.655	0.0159	CCN2,IL10,SPP1,WWTR1
CALCINEURIN (complex)		complex		-0.661	0.0035	BCL2,CCL3,CCL4,CCL5,CXCL8,CYGB,DUSP1,EGR1,NR4A2,NR4A3,RCAN1,RGS2,SERPINE1,SPP1,TNF	435 (19)
PTH		other		-0.663	1.85e-05	ADAMTS1,AHNAK,AREG,BCL2,CCN2,CDKN1A,CDKN1B,CEBPB,CREM,CXCR4,CYBA,DUSP1,EFNB2,ESAM,GJA1,IL33,IL6,LIMA1,MGP,NR4A2,PDK4,PLAU,POSTN,PXN,RAMP3,RGS1,RGS2,RUNX1,SOCS3,SPP1,STC1,TGFB1	418 (22)
calcimycin		chemical reagent		-0.663	1.78e-05	APP,ATF3,CCL20,CD14,CD83,CD86,CXCL8,DDIT4,EGR1,ELN,FGF2,HERPUD1,ICAM1,ID3,IFNG,IL1B,IL6,MSR1,MYC,PON2,RCAN1,SERPINE1,SHC1,TLR2,TNF,TNFSF10,TPO,VEGFA	403 (15)
MIR124 (family)		group		-0.664	0.00675	CAV1,IFNG,IL1B,IL6,NES,PTPRC,RHOG,SPHK1,SPI1,TNF	423 (12)
prostaglandin D2		chemical - endogenous mammalian		-0.666	0.000852	AHR,CCL3,CCL5,CD44,CXCL8,EPAS1,HMOX1,IFNG,IL6,NINJ1,NRP1,PLAUR,PRDM1,RBPJ,TNF	388 (17)
beta-1,3-glucan		chemical drug		-0.669	0.00565	FGF2,IL6,TGFB1,TNF,VEGFA	530 (22)
TNFRSF4		transmembrane receptor		-0.675	0.000251	BCL2,BCL2A1,CCL20,IFNG,IL10,IL6,PRDM1,SOCS1	385 (15)
suramin		chemical drug		-0.676	0.0279	CCL5,CD86,CXCL8,FGF2,HMOX1,ICAM1,IL6,SHC1
cilostazol		chemical drug		-0.681	0.0018	BCL2,CLDN5,HMOX1,ICAM1,IL10,KDR,NR4A2,RAPGEF3,SELE,SELP,SERPINE1,TJP1,TNF,VCAM1,VEGFA	387 (16)
ibuprofen		chemical drug		-0.684	0.00342	APP,CD36,CYBB,EDNRB,EPAS1,IL1B,IL6,LAMB1,PLIN2,PTPRC,TNF,VEGFA	480 (18)
EOMES		transcription regulator		-0.684	0.000888	ANXA1,APLNR,BCL2,CXCR4,DUSP4,FOXC1,FRZB,GZMA,IFNG,IL2RB,ITGA4,KDR,PCDH19,PRDM1,PRF1,RGS2,SOX17,TCF4,TGFBI,TNFSF10,ZNF521	197 (6)
HAS2	0.673	enzyme		-0.684	0.0135	CD44,DNAJB1,HYAL2,IL6,LYVE1,TGFB1,TIMP1,VEGFA
withaferin A		chemical drug		-0.685	0.0273	CDKN1A,CDKN1B,IL6,RUNX1,SERPINE1,SPP1
MAPT		other		-0.685	0.0222	A2M,ACTG1,ACTN1,AIF1,APP,ATF3,BASP1,C1QB,C3AR1,CAPG,CCL3L3,CCL4,CD14,CD200,CD44,CD48,CD84,CDKN1A,CDKN1B,CEBPB,CLEC7A,CORO1A,CST7,CTSD,CTSS,CTSZ,CXCL16,CYBB,DSTN,EBF1,ELOVL7,EPHX1,FCGR3A/FCGR3B,FKBP1A,FYN,GALNT15,GBP4,GNG2,GPNMB,GPX4,HLA-E,HMOX1,HSP90AA1,HYAL2,ICAM1,IFI16,IFITM3,IFNG,IGFBP2,IL1B,IL1RN,IL6,ITGA5,ITGB2,KCNN3,LCP1,LRP1,LYZ,MAPK3,MBP,MPEG1,MRC1,NCKAP1,OSMR,PDE2A,PLAU,PLEC,PTPN22,PTPRC…
ERK (family)		group		-0.685	0.00018	ACTN1,ADGRG6,APOBEC3G,AREG,ARPC2,BCL2,CAV1,CCL4,CCN2,CDH5,CDKN1A,CDKN1B,CXCL8,DUSP1,DUSP4,EGR1,EPAS1,FABP4,FGF2,HMOX1,ICAM1,IFNG,IL10,IL1B,IL6,INPP1,ITGB2,KLF10,LAMB1,LDLR,MAFB,MCAM,MCL1,MYC,NDRG1,NFE2L2,PDK4,PECAM1,PLAU,PMAIP1,POSTN,PRDM1,SERPINE1,SPTBN1,TGM2,TIMP1,TNF,TNFAIP8,UGCG,VEGFA,ZFP36	455 (16)
VIP		other		-0.687	0.0107	CCL3L3,CCL4,CCL5,CD86,CDKN1B,CEBPB,CXCL8,EGR3,IFNG,IL10,IL1B,IL6,IRF1,LGALS1,LYZ,MYC,PRF1,TJP1,TNF,TNFRSF1A
AZD8055		chemical drug		-0.691	0.0279	CCL5,CCND2,IFNG,MCL1,PIK3R3,SNAI1,SNHG7,TNF
nystatin		chemical drug		-0.692	8.88e-05	CCL3L3,CD86,CXCL8,ICAM1,IL1B,IL6,SPP1,TIMP1,TNF	377 (18)
DLL1	0.836	enzyme		-0.695	0.00675	BCL2,CCN2,CD86,CDKN1A,DLL1,EFNB2,HES1,IFNG,IL10,MYH11	378 (15)
PI3K (family)		group		-0.697	0.00152	AKR1C1/AKR1C2,BCL2,BIRC3,CDKN1B,CTSD,CXCL8,CXCR4,DDIT4,EGLN3,FTH1,HMOX1,IL10,IL1B,IL6,ITGA6,KLF2,MCL1,MYC,NFE2L2,PXN,SCARB1,SERPINE1,TGM2,TJP1,TNF,TNFSF10,TXNIP,VEGFA	417 (18)
CXCL10		cytokine		-0.705	0.0273	CCL5,IFNG,IL1B,IL6,TGFB1,TNF
aprepitant		chemical drug		-0.707	0.00155	ANXA1,CXCL8,EFNA1,EGR1,ITGA6,SULF2,TIMP3,TNFAIP3
KIN001-043		chemical drug		-0.707	0.0139	CCND2,CDKN1A,ID1,IL10,IL1B,IL6,MYC,PECAM1,TNF
SMARCA2		transcription regulator		-0.708	0.0462	BCL2,CD36,CD44,HES1,IFNG,IL6,KDR,MBP,MEF2C
dorsomorphin		chemical - kinase inhibitor		-0.71	0.0106	CCL5,CD36,EGR1,ID1,ID2,ID3,IL6,KDR,LAMC1,MAP1LC3B,PDCD4,POSTN,SNAI1,THBD,TNF
STAT5B		transcription regulator		-0.711	0.000895	A2M,ADGRG1,AHNAK,AKR1C1/AKR1C2,AKR1C3,ASAP1,BCL2,BIRC3,CCL3L3,CCND2,CDKN1A,CITED2,COX7A1,DUSP1,EBF1,ESAM,FAM89A,GIMAP1,GIMAP6,IFITM2,IFITM3,IFNG,IL2RB,IL6,IRF1,KLF9,LIMD2,LTB,MAF,MCL1,MECOM,MMRN1,MYC,MYCT1,NNMT,NR4A2,NUCB1,OSM,PDK4,PIK3IP1,PLTP,SELENOW,SOCS1,SOCS2,SOCS3,TGM2,TLR2,TMT1A,TNF,TNFRSF1A,TPM3,VWF,WARS1,ZFP36	383 (15)
STAT2		transcription regulator		-0.713	2.96e-06	BCL2,CAV1,CCL5,CD86,CXCL8,IFI27,IFITM1,IFITM2,IFNG,IL10,IL6,IRF1,IRF9,SOCS1,SOCS3,TNF,TNFSF10,WARS1	498 (20)
S-equol		chemical drug		-0.714	0.00976	CD86,HMOX1,IL6,NFE2L2,PLAT,SERPINE1	377 (17)
VE-821		chemical reagent		-0.714	0.00697	CCL3,CCL5,CDKN1A,CSF3,CXCL8,IL6,ISG20,KLF4,PRDM1,TNF,TNFAIP3
BAR501		chemical reagent		-0.715	0.00228	ICAM1,IFNG,IL10,IL1B,IL6,SELE,TGFB1,TNF,VCAM1	260 (7)
BACE1		peptidase		-0.719	0.0253	APP,CAV1,CTSB,CTSD,CXCR4,IGFBP4,KCTD12,MAP1LC3B,MBP,TIMP3
RARA		ligand-dependent nuclear receptor		-0.721	6.7e-05	AASS,ABLIM1,ACACB,CD14,CD44,CD53,CD7,CD84,CD93,CDKN1A,CDKN1B,CEBPB,CSF3,CTSS,CXCL8,DUSP1,EGR1,EGR3,ELL2,FOLR2,FOXC1,IFI44L,IFNG,IL1R1,IL32,IL6,IRF1,ITGA4,KLF4,LAMB1,LGALS1,LIFR,MAFB,MALL,MGP,MYC,NEDD9,NRP1,RUNX1,SOX17,SPP1,TGFB1,THBD,TMT1A,TNF	536 (24)
REL	-2.604	transcription regulator		-0.724	0.0052	AHR,APP,ATP11A,BCL2,BCL2A1,BIRC3,CCL20,CCL4,CCL4L1/CCL4L2,CCND2,CD200,CD59,CD86,CDKN1A,COTL1,CREM,CXCL8,ICAM1,IFNG,IL1B,IL32,IL6,KDR,MYC,NFE2L2,NR4A3,NRARP,PHF14,PMAIP1,REL,SNAI1,TNF,TNFAIP3,TNFSF10	482 (15)
C1QA	-5.747	other		-0.724	0.00165	C3AR1,C5AR1,CD163,CD44,EGR1,HLA-E,IFNG,IL6,S100A10,SERPINE1,TAP1,TIMP1,TNF	460 (14)
CDKN2A		transcription regulator		-0.725	0.0122	A2M,BCL11B,BCL2,CAPG,CCL3L3,CCL4,CCL5,CCN2,CDKN1A,CDKN1B,CEBPB,CITED2,CX3CL1,DUSP1,EBF1,EFNA1,EGR1,EPS8,FLT1,GNA13,HDGFL3,ID1,IFNG,IKZF1,IL1B,IL2RG,IL6,IL7R,LGALS3,MCL1,MET,MRC1,MYC,PMAIP1,PPFIBP1,SERPINE1,SERTAD1,SNTB2,SOX17,TGFBI,TGFBR3,TNF,TNFRSF1A,TNFRSF1B,TPM1,VEGFA,VEGFC,ZBTB16
FOXA2		transcription regulator		-0.726	0.00419	A2M,ACACB,ACSL1,AKR1C1/AKR1C2,AQP1,BCL2A1,CD36,CDKN1A,COL15A1,CXCR4,DDIT4,EDNRB,EPHX1,FABP5,IL10,IL33,IL6,ITGB4,KDR,LYZ,MAFB,MTUS1,MYH11,MYL9,NR4A2,PROS1,SCARB1,SERPINE1,SNAI1,SOD3,SOX17,TEK,TGFB1,TGFBR2,TGFBR3,TNF,TNFRSF1A,UCP2,VEGFC	552 (26)
PDCD4	-1.143	other		-0.726	0.0135	IL1B,IL6,MYC,PDCD4,PLAU,PLAUR,SNAI1,VEGFC
plicamycin		chemical drug		-0.726	0.003	ADAMTS4,AFAP1L1,AHR,CCN2,CDKN1A,CX3CL1,EPS8,FYN,HMOX1,ID1,IGFBP4,KDR,MAOA,MET,NFE2L2,OLFM1,PLAUR,PMAIP1,PRDM1,SERPINE1,SOCS3,TESC,TGFBR2,TIMP1,VWF	480 (19)
NFKB (complex)		complex		-0.726	6.43e-09	A2M,ACKR3,ADAMTS9,AHR,APP,AQP1,ARID5A,ATF3,BCL2,BCL2A1,BIRC3,CAPNS1,CARD10,CAV1,CCL20,CCL3,CCL3L3,CCL4,CCL5,CCN1,CCN2,CCND2,CCNH,CD36,CD44,CD69,CD7,CD83,CD86,CDKN1A,CEBPB,COL18A1,CREM,CSF3,CST7,CX3CL1,CXCL8,CXCR4,CYBB,DUSP2,EDNRB,EFNA1,EGR1,ELL2,EPAS1,FABP5,FCGR1A,FGF2,FTH1,GPR34,GZMK,HIF3A,HMOX1,ICAM1,ICOS,IFNG,IGFBP2,IL10,IL10RA,IL1B,IL1RN,IL32,IL6,IL7R,IRF1,KDM6B,KDR,LITAF,LSP1,LTB,MCL1,MYC,NC…	481 (13)
ABT-737		chemical drug		-0.727	0.0135	BCL2A1,CDKN1A,CEBPB,CXCL8,IL6,IRF1,MCL1,PMAIP1
CASPASE (family)		group		-0.728	0.0268	APP,BCL2,CCND2,CD14,CDKN1A,CDKN1B,HERPUD1,MCL1,TNF
DOCK8	-1.366	other		-0.728	0.00327	ARID5A,CCL4,CCND2,CITED2,FGL2,IL10,IL6,IRF1,ISG20,PLAT,REL,RGS1,SH3BP5,SOCS1,TCF4,TNF,TSC22D1	283 (13)
GNB1		other		-0.728	6.53e-05	AHR,CAV1,CAVIN1,CCL3L3,CCL4,CCN2,CD83,CDKN1A,CREM,CXCR4,CYTIP,DUSP1,FBXO31,IL1B,MAFB,MYH11,NR4A2,PDE4B,PLAU,PRDM1,PTGER4,SERPINE1,THBD,TSC22D3	403 (19)
1,25-dihydroxyvitamin D		chemical drug		-0.73	0.0317	CCND2,CXCL8,EGR1,ERG,IL6,MYC,PTPRC,RNASE1,SLC7A5,SOCS1,SPI1,TLR2,TNF
mir-15 (includes others)		microRNA		-0.734	0.0174	ACACB,APP,BCL2,CCL5,CCND2,CD69,FGF2,FMNL1,IFNG,IL1B,IL6,MAPK3,MCL1,NRN1,PLAUR,PPM1D,TIMP1,TNF,UCP2
CXCL3	-4.568	cytokine		-0.738	0.00228	CCL3L3,CCL4,CCL5,ICAM1,IL1B,IL6,ITGA6,POSTN,TNF	480 (19)
PIK3R1	-3.466	kinase		-0.738	1.78e-05	ATP1A1,BCL2,CCL3,CCL4,CCND2,CD36,CD44,CDKN1B,CXCL8,ENG,HMOX1,ICAM1,IFNG,IL1B,IL6,MYC,NFE2L1,NFE2L2,PIK3R1,PLAU,SELP,SERPINE1,TGFB1,TNF,TXNIP,VCAM1,VEGFA,VEGFC	327 (15)
hydrocortisone		chemical - endogenous mammalian		-0.738	0.00771	AKR1C1/AKR1C2,APP,BMPR2,CCN2,CCND2,CD163,CD86,CEBPB,CFD,CXCL8,CXCR4,EZR,FGF2,ICAM1,IGFBP4,IL10,IL1B,IL6,NOTCH4,PLAT,SELE,SEMA6A,SERPINE1,TLR2,TNF,TNFAIP3,TSC22D3	573 (18)
Gm21596/Hmgb1		transcription regulator		-0.746	0.0273	CDKN1A,CXCR4,IL10,IL1B,IL6,TNF
TAC1		other		-0.747	0.000937	CCL4,CCN1,CXCL8,CXCR4,HMOX1,IFNG,IL1B,IL1RN,IL6,LDB2,MAFB,PLAT,PRF1,SELE,SELP,SERPINE1,TGFB1,TNF	409 (19)
MAF	-2.431	transcription regulator		-0.748	0.0462	IFNG,IL10,IL1R1,MAF,MBP,NUAK1,PRDM1,TGFB1,VCAM1
RORA	-0.885	ligand-dependent nuclear receptor		-0.748	0.0128	ACACB,CCL3L3,CCL4,CCL5,CD36,CDKN1A,CDKN1B,CXCL8,ELOVL7,IFNG,IL10,IL1B,IL32,IL6,NNMT,PLIN2,SLC16A10,SNAI1,SOCS3,SULF2,TNF,UCP2
gossypol		chemical drug		-0.751	0.0239	ATF3,CXCL8,MCL1,PMAIP1,SAT1
WNT5A		growth factor		-0.753	1.07e-05	AKR1C1/AKR1C2,AREG,ARHGDIB,ARPC3,BCL2,CCL3L3,CD14,CD34,CD36,CSF3,CXCL8,CXCR4,DLL1,DOK2,ENPP2,FABP4,FLT1,GJA1,HDAC7,HMOX1,ID2,ID3,IL10,IL1B,IL6,INHBB,IRF1,ITGA4,LCP1,LRP5,MAP3K11,MYC,PECAM1,POSTN,SNAI1,SOCS3,SPP1,STC1,TCF4,TGFB1,TNF,TNFSF10,VEGFA,WWTR1,ZEB2	477 (19)
MAPK (family)		group		-0.757	5.58e-06	APP,BCL2,CDKN1A,CDKN1B,CEBPB,CXCL8,CYBB,EGR1,GJA1,HMOX1,IFNG,IL1B,IL6,ITGA4,MYC,NR4A3,PRF1,S100A10,SNAI1,SNCG,SPP1,TNF,VCAM1,VEGFA	337 (17)
fatty acid		chemical - endogenous mammalian		-0.76	0.00278	AHR,BCL2,CCN1,CD36,CDKN1B,CREM,CXCL8,FABP4,HMOX1,IL1B,IL6,LDLR,LEPR,NR4A2,NR4A3,PLIN2,SERPINE1,TNF,UCP2,VCAM1	394 (20)
CRH		cytokine		-0.76	0.0219	BCL2,CXCL8,IL10,IL1B,IL1RN,IL6,MRC1,RAMP2,SCARB1,SOCS3,TNF,VEGFA
STING1	1.137	ion channel		-0.76	0.000352	BCL2,BST2,CCL20,CCL3L3,CCL4,CCL5,CD83,CD86,CXCL8,DUSP4,EVI2A,FCGR1A,FCGR3A/FCGR3B,GBP4,GMFG,ICAM1,IFI16,IFI27,IFI44L,IFITM1,IFITM3,IFNG,IL10,IL1B,IL33,IL6,IRF9,ISG20,KDM6B,MRC1,NFE2L2,NLRP3,PLAT,PLAUR,PNP,PTPRC,RGS16,TNF,UPP1,XAF1	341 (15)
carvedilol		chemical drug		-0.761	0.00532	APP,CYBA,HMOX1,IL1B,IL6,MYC,TFPI,TNF	506 (23)
corticosteroid		chemical drug		-0.761	0.00182	AQP1,ARL4C,CD2,CD69,CXCL8,DUSP1,GIMAP1,GZMA,IFNG,IL10,IL1RN,IL6,POSTN,SRGN,STK17B,TNF	467 (18)
GATA3	-0.862	transcription regulator		-0.762	4.2e-06	BCL11B,BCL2,BLVRB,CCL4,CCL5,CD3D,CD3E,CD4,CDKN1A,CSF1R,CXCR4,CXCR6,EBF1,ERG,GZMA,ICAM1,ICOS,IFNG,IL10,IL2RB,IL6,IL7R,KLF4,LAIR1,LTB,MAF,MYC,NKG7,PTGER4,RCAN1,RGCC,RUNX1,RUNX3,SPI1,TEK,TGFB1,TGM2,TJP1,TNF,VCAM1,VEGFA,ZBTB16,ZEB2	508 (21)
PLTP	-2.09	enzyme		-0.762	0.00565	IL10,IL1B,IL6,LDLR,TNF	492 (23)
RBP3		transporter		-0.762	0.0279	CD69,CEBPB,DUSP1,IFNG,IL10,STK17B,TNF,TNFRSF1A
isatoribine		chemical reagent		-0.762	0.0159	CD86,IFNG,IL6,TNF
IL19		cytokine		-0.765	0.0122	CXCR4,HMOX1,IFNG,IL10,IL6,SOCS1,TNF
rotenone		chemical toxicant		-0.765	0.0213	BIRC3,CYBB,GJA1,HMOX1,IFNG,IL10,IL1B,IL6,KDR,MYC,NFE2L2,NR4A2,TIMP1,TNF,TXNIP,UCP2,VCAM1
JAK3		kinase		-0.766	0.00342	BCL2,CDKN1B,CSF3,ENPP2,IFNG,IL10,IL6,IL7R,IRF1,MAF,SOCS3,TNF	482 (18)
IL26		cytokine		-0.766	0.000709	CCL20,CXCL8,ICAM1,IL10,IL1B,IL6,TNF	430 (15)
IL36B		cytokine		-0.77	0.0135	CCL20,CD83,CD86,CXCL8,IFNG,IL1B,IL6,TNF
CD36	0.976	transmembrane receptor		-0.773	0.000464	ADAMTS4,AREG,CCL20,CCL5,CD36,CD86,COL4A1,CSF3,CXCL8,FGF2,ICAM1,IFNG,IGFBP4,IL10,IL1B,IL6,LRP1,NLRP3,PLAU,PLAUR,SELP,SERPINE1,TNF	489 (19)
mir-148 (includes others)		microRNA		-0.774	0.0236	BCL2,EGR1,IKZF1,IL6,LDLR,NASP,PIK3IP1,RUNX3,SOCS1,TGFBR2,TNF
NCOA3		transcription regulator		-0.777	0.026	AHR,BCL2,CCN1,CCN2,CD44,CDKN1A,FGF2,HES1,HMOX1,ICAM1,IRF1,KDR,MYH11,PLIN2,VEGFA
RAG2		enzyme		-0.777	0.0287	CD2,CD4,CTSW,EPAS1,GPR183,ID1,IFNG,IL1B,IL32,IL6,MET,TEAD1,TNF,TNFRSF1B
IFNGR1		transmembrane receptor		-0.779	0.00226	CCL20,CCL3L3,CCL4,CCL5,CLEC7A,CTSS,CX3CL1,EGR1,FTH1,ICAM1,IFITM3,IFNG,IL1B,IL6,IRF1,MID1,NLRP3,NNMT,PLTP,TNF,TNFRSF1A,UCP2,VCAM1	393 (14)
HIF1A	-0.849	transcription regulator		-0.78	3.23e-05	ADAM15,ADAMTS1,AHR,AKAP12,ALOX5AP,ARPC2,BCL2,BCL6B,CAV1,CAVIN1,CAVIN2,CCL3L3,CCL4,CCL5,CCN1,CCN2,CD36,CD44,CD69,CDKN1A,CDKN1B,CITED2,CORO1A,CTSD,CXCL8,CXCR4,CYB5A,DDIT4,ECE1,EDNRB,EGLN3,EHD2,ENG,ENTPD1,EPAS1,FHL1,FLT1,FYN,GJA1,HIF3A,HMOX1,ICAM1,ID1,ID2,IFI16,IFNG,IGFBP2,IL10,IL1B,IL6,INHBB,IRS2,ITGA5,ITGB2,LGALS1,LIFR,MAF,MCL1,MEF2C,MET,MT-ND1,MYC,MYH9,NDRG1,NR4A3,NRARP,NRN1,PFKFB3,PLAUR,PMAIP1,R…	493 (18)
NC410		biologic drug		-0.78	6.4e-07	ATF3,BASP1,BCL2,CCL3L3,CD36,CD3D,CD3E,CDKN1A,CRIP1,CXCL8,DUSP1,EDNRB,EGR1,F13A1,FOLR2,GZMH,ICOS,IL10,IL1B,IRF1,KLF2,LYVE1,MPEG1,MRC1,NKG7,OGFRL1,OSM,PLTP,PRF1,RGS1,SOCS1,TGFB1,TGFBI,TGFBR2,TGM2,VEGFA
DLL4	0.559	other		-0.784	4.79e-05	CXCR4,EFNB2,EGFL7,EPHB4,ESAM,FLT1,HES1,IL10,IL7R,ITGA5,KDR,LGALS1,LYVE1,MAF,MYC,NR2F2,NRARP,PECAM1,RGS5,VEGFA	395 (14)
ERBB2		kinase		-0.784	5.14e-07	ACKR3,AHNAK,AKAP12,ANGPT2,ANXA2,APLNR,AREG,ATF3,BCAM,BCL2,BIRC3,C3AR1,C5AR1,CAVIN1,CAVIN2,CCL20,CCL23,CCL4,CCL5,CCN2,CCND2,CD34,CD36,CD59,CDC37,CDKN1A,CDKN1B,CEBPB,CHCHD10,CLEC3B,COL18A1,COL4A1,CPD,CRIP1,CSF1R,CTSB,CXCL8,CXCR4,CXCR6,DAAM1,DLL1,DNAJB6,DSE,DSG2,EDNRB,EGR1,ELK3,ELL2,EMP1,EMP3,F2RL3,FBLN2,FLT1,FPR1,FZD4,GALNT18,GJA1,GZMH,HES1,ICAM1,ID1,ID2,IFNG,IGFBP4,IL1B,IL6,IL6ST,ITGA5,ITGA6,ITGB4…	552 (20)
E2F3		transcription regulator		-0.784	0.00974	AKNA,AKR1C1/AKR1C2,AKR1C3,ARPC1A,CAV2,CCL20,CDKN1A,COL18A1,ECE1,FGF2,ID3,JAM2,LAMA4,MT1X,MYC,PLCB4,SERPINE1,SERPINH1,SPARCL1,THBD,TIMP3
SIM1		transcription regulator		-0.784	0.00113	ANGPT2,CD86,CELF2,CPXM2,CYBA,DLL1,EGR1,ELL2,FCGR2A,FNBP1,GZMH,ICAM1,IFI16,IGFBP4,LCP1,LDB2,LIFR,OAZ1,PFN1,PLCB1,POSTN,PTPN22,RGS10,TNF,TSC22D3,TYROBP
vinorelbine		chemical drug		-0.788	0.00623	CCL5,CD69,HLA-E,IL7R,LGALS1,LGALS3,PMAIP1,RAC2,ZFP36L2
IL23 (complex)		complex		-0.789	0.0032	AHR,BCL2,CCL20,CXCL8,ICOS,IFNG,IL10,IL1B,IL6,TLR2,TNF	321 (14)
HDAC4		transcription regulator		-0.789	0.0142	ATF3,C1QC,CDKN1A,GPM6A,HLA-DRA,IFITM3,IL6,KLF2,LDB2,MBP,MEF2C,NEDD9,NR4A2,PPP3CA,RAB3C,RGS2,TNF,TSPAN13,TSPAN7,VCAM1,VEGFA
pevonedistat		chemical drug		-0.792	0.0462	DLC1,ICAM1,IL6,IRS2,PMAIP1,SELP,SPP1,TJP1,TNF
9,10-dimethyl-1,2-benzanthracene		chemical toxicant		-0.792	0.0107	AHR,AREG,BCL2,BIRC3,CDKN1A,EPHX1,IL10,IL1B,IL6,MRC1,REL,RUNX1,S100A4,SERPINE1,SNAI1,TGFB1,TGFBR2,TNF,VEGFA,VEGFB
sirolimus		chemical drug		-0.793	0.0188	ACACB,AKR1C3,APP,ARHGDIB,ATP1A1,BCL2,BCL2A1,C5AR1,CALD1,CCL20,CCL3L3,CCN2,CCND2,CD151,CD36,CD86,CDA,CDKN1A,CDKN1B,CEBPB,CFD,CSF3,CXCR4,DDIT4,EGR1,ENTPD1,FCER1G,FGF2,FPR1,FTH1,HMOX1,HSP90AA1,ICAM1,ICOS,ID1,ID2,IFNG,IL10,IL1B,IL33,IL6,INSR,IRF9,IRS2,KDR,KLF2,LAMB1,LEPR,LGALS3,LXN,MAF,MAP1LC3B,MBP,MCL1,MRC1,MYC,MYH11,NLRP3,NR4A3,OAZ1,PDCD4,PIK3R1,PLAU,PLAUR,PLIN2,POSTN,PRMT1,RHOQ,RPS27,RPS29,S100A4,…
FGF1		growth factor		-0.793	0.000127	AHR,ANGPT2,CCL3,CCN1,CCN2,CDKN1A,DLL1,EGR1,HMOX1,ICAM1,IL1B,IL6,LTB,MYC,NFE2L2,NR4A2,PECAM1,POSTN,SELE,SPP1,TGFB1,TGM2,TIMP3,TNF,VCAM1,VEGFA,VEGFC	469 (17)
HIPK2		kinase		-0.795	5.88e-05	ALOX5AP,BCL2,CCND2,CDKN1A,CDKN1B,EGR1,HMOX1,IL1B,IL6,ITGB4,LGALS3,NFE2L2,PECAM1,RAC2,TNF,VEGFA	423 (21)
SELP	1.7	transmembrane receptor		-0.795	0.000408	APOL3,BCL2A1,CCL3,CCL3L3,CCL4,CDKN1A,CXCL8,CXCR4,GNA13,IL1B,IL6,PLAUR,SELP,SERPINB9,THBD,TNF	494 (17)
NOD2		other		-0.799	0.0192	ACSL1,AREG,BCL2A1,CCL3,CCL5,CXCL8,ICAM1,IFNG,IL10,IL1B,IL6,KLF2,MARCKSL1,PDE4B,RASGRP1,SOCS3,TNF,TNFAIP3
MAPKAPK2		kinase		-0.799	0.0034	CCL3L3,CITED2,CXCL8,ICAM1,IL10,IL1B,IL6,MRC1,MSR1,PLAT,PLAU,SLA,TNF,TSC22D1,VCAM1,ZFP36	372 (18)
SOST		other		-0.808	0.0273	CCL3L3,CCL4,CD36,FABP4,IL1B,PLIN2
HDGF		growth factor		-0.808	0.0239	IL1B,IL6,SERPINE1,TGFB1,TNF
vitamin K2		chemical drug		-0.808	0.00976	AKR1C1/AKR1C2,CD14,DSE,GPRC5B,MGP,SPP1
ILF3		transcription regulator		-0.811	0.000737	ACTG1,ATF3,C3AR1,CAPG,CCL23,CD14,CD163,CD86,COL14A1,CXCL8,FABP5,HLA-DRA,ID2,IL10,IL1B,IL1RN,IL6,LDLR,LGALS3,MAFB,MGLL,PLAU,PLAUR,PTGER4,SLC3A2	263 (8)
MAP3K3		kinase		-0.811	0.00623	BCL2,CXCL8,IFNG,IL10,IL6,POSTN,TGFB1,TGFBR3,TNFAIP3	335 (14)
hydroxyurea		chemical drug		-0.811	0.0428	BCAM,CCL3,CCL5,CCND2,CDKN1A,CDKN1B,CSF3,CXCL8,IL6,ISG20,KLF4,MCAM,MYC,PRDM1,SELE,TNF,TNFAIP3
S100A9		other		-0.813	5e-06	A2M,ADAMTS1,ADAMTS4,AKAP12,AREG,ATF3,BACE2,C1QB,CD69,CORO1A,CXCL8,DDIT4,EFNA1,ELN,ENPP2,FCGR2A,ICAM1,IFNG,IL1B,IL33,IL6,ITGB4,MCF2L,MYC,MYCT1,NR4A3,OLR1,PHLDA1,PIK3IP1,PLAU,POSTN,RNASE6,SOCS3,TNF,TNFAIP8,TXNIP,VCAM1	350 (18)
TRAF6		enzyme		-0.814	0.000888	BIRC3,CCL20,CSF3,CXCL16,CXCL8,CYBB,ICAM1,IL10,IL1B,IL6,MAP1LC3B,MCL1,NFE2L2,PAG1,PHLDA1,PRMT1,SELE,SELENOW,TGFB1,TNF,TNFAIP3	299 (17)
MAOA	1.055	enzyme		-0.816	0.00165	BCL2,CCL5,CCN1,CCN2,CD44,IL10,IL1B,IL6,MAOA,MCL1,MYC,SOCS3,TGFB1	605 (20)
BCOR		transcription regulator		-0.816	0.00342	ADAMTS1,CD37,CD44,CDKN1A,CDKN1B,COL18A1,DUSP4,FLNB,ITGA6,LSP1,MYC,PRDM1	259 (7)
DUSP5	-0.464	phosphatase		-0.816	0.0273	DUSP2,EGR1,EGR3,ID2,PRDM1,ZFP36
PPP3R1		phosphatase		-0.816	0.0273	AQP1,BAG3,CCND2,CYYR1,LYZ,NCKAP1
roflumilast N-oxide		chemical - endogenous mammalian		-0.816	0.002	CXCL8,HMOX1,ICAM1,IL6,NFE2L2,TNF	401 (8)
lamivudine		chemical drug		-0.816	0.002	CXCL8,IFI44L,IL1B,NLRP3,PDE4B,SERPINE1
MAPK13		kinase		-0.819	0.000709	CDKN1A,CITED2,IL10,IL1B,IL6,TNF,VEGFA	478 (23)
desipramine		chemical drug		-0.82	0.00228	BCL2,CDKN1A,FGF2,HMOX1,IL10,IL1B,IL6,PDE4B,TNF	460 (18)
IL1F10		cytokine		-0.823	0.0273	IL1B,NLRP3,PHLDA1,SOCS3,TGFB1,TNF
mirdametinib		chemical drug		-0.828	0.00155	AEBP1,COL14A1,COL15A1,COL18A1,CXCL8,DDIT4,HSPG2,KLF2,KLF4,LAMA5,LAMB1,LAMC1,MCL1,MRC1,MYC,PHLDA1,POSTN,TGFB1,TGFBI,VCAM1,VWA1	481 (19)
MEF2A		transcription regulator		-0.829	0.0032	CD69,IKZF1,IRF1,ISG20,KLF2,MEOX2,MXD1,PDE7A,TGFB1,THBD,ZEB2	220 (7)
SOD3	-2.081	enzyme		-0.83	0.000606	EDNRB,ICAM1,IL1B,IL6,SELE,SELP,TGFB1,TNF,VCAM1	439 (17)
3-methylcholanthrene		chemical toxicant		-0.83	0.00532	CCN1,CD36,CTSD,IFNG,IL10,IL1B,NEDD9,TNF	549 (19)
palmitoyl-Cys((RS)-2,3-di(palmitoyloxy)-propyl)-Ala-Gly-OH		chemical reagent		-0.83	0.0239	CXCL8,ICAM1,IL6,TLR2,TNF
TRIL		other		-0.831	0.0159	CCL5,CXCL8,IL6,TNF
GROWTH HORMONE (family)		group		-0.831	0.000198	ACSL1,BCL2,CCL5,CCND2,CD36,CEBPB,CITED2,COL18A1,CX3CL1,EGR1,FABP4,FTH1,HES1,ICAM1,ID1,IGFBP2,IL1B,IL6,INSR,IRF1,KLF10,LDLR,LEPR,MT-CYB,MYC,NEDD9,PDK4,PFKFB3,S100A4,SCARB1,SOCS1,SOCS2,SOCS3,SPP1,STC1,TGFB1,TGFBR2,TNF,TNFSF10,TSC22D1,TXNIP,ZEB2	535 (24)
curcumin		chemical drug		-0.831	0.00052	A4GALT,ADAMTS4,APP,AQP1,BCL2,BIRC3,CAV1,CCL5,CCN2,CCND2,CD36,CD44,CD59,CD86,CDKN1A,CDKN1B,CEBPB,CTNNA1,CXCL8,CXCR4,DNAJB1,EGR1,FGF2,FTH1,FTL,FYN,HMOX1,ICAM1,IFNG,IGFBP4,IL10,IL1B,IL6,ITGA6,ITGB4,KLF9,LSP1,MAPK3,MARCKSL1,MCL1,MGLL,MYC,NFE2L2,OLR1,PLAU,SCARB1,SELE,SERPINE1,SNAI1,SNCG,SOCS1,SOCS3,TGFBR2,TIMP3,TLR2,TNF,TNFRSF1A,TSC22D3,UCP2,VCAM1,VEGFA,VEGFB	386 (17)
SOX3		transcription regulator		-0.832	0.000677	DLL1,DUSP1,DUSP4,FRZB,GBP4,NCKAP1,NRP1,PECAM1,SMAD1,SOX17,TEAD1,VEGFA,ZBTB16
CCR6		G-protein coupled receptor		-0.832	0.002	CCL20,CCL3L3,IFNG,IL10,IL6,TNF	406 (19)
telmisartan		chemical drug		-0.832	0.00684	ACSL1,APLNR,BCL2,CCN1,CCN2,CD163,ICAM1,IL6,MRC1,NR4A2,PRMT1,TGFB1,TNF	464 (19)
CYBB	-1.709	enzyme		-0.841	0.000779	CCL5,CCN2,CD44,CDKN1A,CDKN1B,CYBA,CYBB,DUSP1,ICAM1,IFNG,IL1B,IL6,NFE2L2,TNF	431 (16)
dexmedetomidine		chemical drug		-0.842	0.00182	AREG,CDKN1A,COL4A1,CXCL8,DDIT4,FGF2,HSP90AA1,ICAM1,IL6,ITGA5,ITGB4,MYC,OSMR,SPP1,TLR2,TNF	479 (21)
VAV2		transcription regulator		-0.842	0.00976	AREG,BCL2,BCL2A1,CD69,IL6,REL	465 (20)
Cdc42		enzyme		-0.843	0.0479	APP,ASAP1,CCN1,CCN2,CD86,CTSB,CTSD,CTSH,CTSS,CTSZ,EMP2,FGF2,MYH9,SPI1,SULF2,TNF
LGALS9		other		-0.846	0.000234	CDKN1A,CEBPB,CXCL8,CXCR4,FCGR3A/FCGR3B,IFNG,IL10,IL1B,IL6,TNF	379 (17)
BCL2A1	-3.695	other		-0.849	0.0159	BCL2,BCL2A1,CD69,CXCL8
ELANE		peptidase		-0.849	0.00342	C5AR1,CCL3L3,CD14,CTSB,CXCL8,ELN,HMOX1,IL1B,IL6,OSM,SPI1,TNF	463 (16)
miR-92a-3p (and other miRNAs w/seed AUUGCAC)		mature microRNA		-0.85	0.0135	BMPR2,CCND2,CDKN1A,EDNRB,HIPK3,IKZF1,IL6,ITGA5,KLF4,TNF,ZEB2
TAFAZZIN		enzyme		-0.853	1.76e-05	ADAMTS1,ANXA1,ANXA2,ARHGAP29,BASP1,BCL2,C7,CAV1,CAV2,CCL3L3,CCL5,CCN1,CCN2,CD44,CD69,CD86,CDC37,COX7A1,CXCR4,CYTIP,DUSP1,EMCN,ENPP2,FBLN2,FLT1,FOXC1,HMOX1,HSP90AA1,IFI16,IGFBP4,IL10,IL1B,IL6,KLF6,LCP1,LDLR,LSP1,MET,MRC1,MYC,MYOF,NCF4,PDCD4,PDLIM5,PECAM1,PHACTR2,PIK3R1,PMAIP1,PRSS23,S1PR1,SELP,SERPINE1,TGFB1,TIMP1,TNF,TSC22D3,UPP1,VCAM1,VEGFA,VEGFB	508 (19)
IL18R1		transmembrane receptor		-0.853	0.000251	CCL3L3,IFNG,IL10,IL1B,IL6,SOCS1,SOCS3,TNF	328 (13)
DLK1		other		-0.86	0.0135	CCL3L3,FABP4,HES1,IL6,IRF1,REL,SNAI1,TNF
linsidomine		chemical drug		-0.863	0.00155	ANXA2,CD86,EGR1,HMOX1,IFNG,MYC,TNF,VEGFA	437 (18)
SU6656		chemical toxicant		-0.863	0.0268	ATF3,CCN2,EGR1,ETS2,MYC,NR4A2,PHLDA1,SOCS3,VEGFA
rosiglitazone		chemical drug		-0.864	5.15e-06	ACSL1,ADAMTS1,APOL3,ATP1A1,BCL2,BMPR2,C1QA,C1QB,C1QC,CAV1,CAV2,CCL3L3,CCL5,CCN2,CD36,CD86,CDKN1A,CFD,CLEC7A,COX7A1,CTSS,CXCL8,EGLN3,FABP4,FABP5,GPR65,HLA-DRA,HMOX1,ICAM1,IFNG,IGFBP2,IL10,IL1B,IL1RN,IL6,IL7R,INSR,IRF1,IRS2,KLF2,KLF4,LRG1,LRP1,MET,MGLL,MRC1,MSR1,OLR1,PDK4,PECAM1,PIK3R1,PLIN2,PLPP3,PLTP,POSTN,RGS2,SCARB1,SERPINE1,SNAI1,SOCS1,SOCS3,TIMP1,TNF,TPM3,TSC22D1,UCP2,VEGFA,WWTR1,YWHAE	446 (19)
mir-373		microRNA		-0.865	0.00565	CD44,CXCL8,IL6,SERPINE1,TGFBR2	266 (7)
NCF1		enzyme		-0.865	0.00342	ALOX5AP,CCL5,CD14,CD44,CDKN1A,HMOX1,ICAM1,IFNG,SERPINE1,TGFB1,THBD,TNF	358 (15)
indomethacin		chemical drug		-0.865	4.84e-08	A2M,ACSL1,ADAMTS1,ANGPT2,ANXA1,ANXA2,APP,BIRC3,CCL3L3,CD14,CD34,CD44,CD86,CDKN1A,CDKN1B,CEBPB,CTSD,CXCR4,EMP3,FABP4,FCGR2A,FGF2,FLT1,GPNMB,HMOX1,ICAM1,IFITM3,IFNG,IL10,IL1B,IL1R1,IL6,INSR,ITGB4,LDLR,LGALS3,LIMA1,LXN,MRC1,MYC,PLAUR,PLIN2,PTGER4,RCN1,S100A10,SLC7A5,SPP1,TEK,TIMP1,TJP1,TMSB10/TMSB4X,TNF,UCP2,UPP1,VEGFA,YWHAE	481 (19)
CD47	-0.552	transmembrane receptor		-0.867	0.00155	FTL,IFNG,IL10,IL1B,IL6,KDR,MYC,TNF	398 (21)
D-galactosamine		chemical - endogenous mammalian		-0.873	0.000476	ATF3,BCL2,CCL3L3,CCL4,CD14,CTSB,HMOX1,ICAM1,IFNG,IL10,IL1B,IL33,IL6,MCL1,MYC,NFE2L2,NLRP3,TIMP1,TNF,TNFRSF1A,TNFSF10,VCAM1	503 (21)
ATG5	-0.492	other		-0.873	0.000483	APP,CCL5,CDH5,ICAM1,ICAM2,IFNG,IL10,IL1B,IL6,LGALS1,NFE2L2,PECAM1,RCAN1,SCARB1,SELE,SEMA6A,SPP1,TGM2,TIMP1,TNF,VCAM1	376 (15)
PLIN5		other		-0.873	0.0122	GPX4,HMOX1,IL1B,IL6,NFE2L2,PDK4,TNF
Hmgb1		transcription regulator		-0.877	0.00392	BCL2,CDKN1A,CXCL8,IL10,IL1B,IL6,TNF	502 (20)
LECT2		other		-0.88	0.00392	CCL3L3,CSF3,IFNG,IL10,IL1B,IL6,TNF	478 (16)
TRPM7		kinase		-0.882	0.00342	ADCY4,ANXA1,CCL3L3,CCL4,CSF1R,CXCR4,IL1B,IL6,TNF,TNFAIP3,TNFRSF1A,VCAM1	416 (17)
Salmonella enterica serotype abortus equi lipopolysaccharide		chemical toxicant		-0.884	0.000169	ACKR3,AREG,BIRC3,CCL20,CCL23,CCL3,CCL3L3,CCL4,CCL5,CSF3,DNAJB4,DUSP2,EGR1,EGR3,ELOVL7,ETS2,FERMT2,FLT1,HES1,ID2,IL10,IL1B,IL32,IL6,IL7R,IRF1,MGLL,NLRP3,NR4A2,PALM2AKAP2,PHLDA1,PLAU,PMAIP1,PTTG1IP,RGS1,RHOH,SOCS3,TNF,TNFSF9	473 (16)
CREB1		transcription regulator		-0.884	0.000923	APOLD1,ARPC3,ATF3,ATP1A1,BAG3,BCL2,CCL3,CCL4,CCN1,CD3D,CD4,CDA,CDC37,CDKN1A,CEBPB,CPD,CREM,CRIM1,CXCL8,CXCR4,DUSP1,EGR1,EHD4,ENTPD1,FGL2,FLT1,GPNMB,HERPUD1,HLA-DRA,HMOX1,ID1,IFNG,IL10,IL1B,IL6,IRS2,KLF4,KLF7,LDLR,LITAF,MARCKSL1,MCAM,MCL1,MCTP1,MIDN,MRC1,MYC,NEURL1B,NR4A2,NR4A3,NRP1,PCDH19,PLAT,PRCP,RASGEF1B,RGS2,RUNX1T1,SAT1,SERTAD1,SOCS2,STC1,TAGLN2,TCEAL9,TIPARP,TNF,TPO,UPP1,VEGFA,ZFP36	493 (19)
cyclophosphamide		chemical drug		-0.889	0.00492	ATF3,BCL2,CCL5,CD163,CD44,CD69,CDKN1A,FCGR2A,HLA-E,ICAM1,IFNG,IL10,IL1B,IL6,IL7R,LGALS1,LGALS3,MYC,PECAM1,PPM1D,RAC2,SPP1,TIMP1,TNF,UGCG,UPP1,VEGFA,ZFP36L2	340 (17)
ITGB3		transmembrane receptor		-0.891	0.00596	BCL2,CD36,IFNG,IL10,IL1B,ITGA5,KDR,OSM,PLAU,PLAUR,RUNX1,SELP,SERPINE1,TGFB1,TGFBR2,TIMP1	493 (20)
NPPA		other		-0.891	0.00532	CDKN1B,DUSP1,EGR1,HMOX1,IL10,IL1B,MCL1,TNF	467 (19)
GW9662		chemical reagent		-0.895	1.5e-05	BCL2,CAV1,CCL5,CCN2,CD14,CD36,CD83,CD86,CDKN1A,EGLN3,FABP4,HLA-DRA,IFNG,IL1B,IL6,IRS2,KDR,KLF4,LXN,PLIN2,TGFB1,TNF,UCP2,VCAM1,YWHAE	403 (19)
hydrochloric acid		chemical - endogenous mammalian		-0.896	0.00697	CCL3L3,CCL4,CDH5,CXCL8,ICAM1,IL10,IL1B,IL6,SELE,TNF,VCAM1	380 (18)
CSF1R	-2.087	kinase		-0.898	2.63e-05	CCL3L3,CCND2,CD163,CDKN1A,CDKN1B,CSF1R,HMOX1,IL6,MRC1,MSR1,MYC,SPI1,TNF,VCAM1	496 (18)
MAPK3	0.791	kinase		-0.898	0.00356	BCL2,CCL3,CD69,CD86,CDH5,CDKN1A,CXCL8,DUSP4,EGR1,ELN,IFNG,IL10,IL6,MCL1,MYC,NFE2L2,PLAUR,RGS2,SELE,SPP1,TIMP1,TNF,VEGFA	484 (19)
cocaine		chemical drug		-0.901	0.00841	BCL2,CDKN1B,CXCL8,DUSP1,EFNB2,EGR1,FGF2,ICAM1,IL6,IRS2,MCL1,MIDN,NR4A3,SERTAD1,SLC16A10,TIPARP,TNF,VEGFA	470 (19)
SENP3		peptidase		-0.905	0.00697	CCL3L3,CCL4,CD4,CD86,CD8A,CD8B,ISG20,TAP1,TNFSF10,WARS1,XAF1	332 (14)
SOX1		transcription regulator		-0.905	0.00148	DUSP1,DUSP4,FRZB,GBP4,HES1,NCKAP1,NRP1,PECAM1,SMAD1,SOX17,TEAD1,VEGFA
RPS6KA4		kinase		-0.905	0.0159	DUSP1,IL10,IL6,TNF
HOXA10		transcription regulator		-0.913	0.000267	ALOX5AP,AQP1,ARL2,CDKN1A,CFD,CLDN5,COL15A1,CYBB,ENPP2,ERG,FCER1G,FLT1,GJA1,HSP90AA1,ID1,ID2,IL1R1,INMT,KLF10,KLF9,LEPR,LYZ,MEIS2,MIR99AHG,PIK3R1,PROS1,PTGER4,RHOG,SAT1,STK17B,TGFBR3,THBD,TNXB
NOTCH (family)		group		-0.915	0.000328	ABLIM1,ADAM15,CAPG,CDKN1A,CRIP1,DUSP1,FABP4,FCGR2A,GZMA,HES1,ID1,ID2,ID3,IFNG,IL10,IL6,MCL1,MET,MYC,NHSL2,PIK3IP1,PLAU,RGCC,RUNX3,SMAD1,TNF,TNFRSF1A,TSPAN13,VEGFA,ZEB2	424 (19)
CAMK4	-0.791	kinase		-0.917	0.0032	ATF3,BCL2,CCL20,CDKN1A,CREM,IFNG,IL10,IL1B,IL6,MT-CYB,TNF	530 (22)
glucocorticoid		chemical drug		-0.919	8.78e-07	AHR,ANXA1,BCL2,CALD1,CCL3,CCL5,CCN2,CD163,CD2,CD44,CD69,CDKN1A,CEBPB,CLDN5,CRIP1,CSF1R,CSF3,CXCL8,CXCR4,DUSP1,FBLN2,HMOX1,ICAM1,IFNG,IL10,IL10RA,IL1B,IL1RN,IL6,INSR,MAOA,MAP1LC3B,MT2A,MYC,NR4A2,PLAT,RAMP2,SELE,SERPINE1,SOCS3,SPP1,STC1,STX11,TBC1D15,TGFB1,TLR2,TNF,TNFRSF1A,TSC22D3,TXNIP,VCAM1,VEGFA,ZBTB16	472 (18)
PRKN		enzyme		-0.92	0.00542	AREG,CCL20,CCL3,CDKN1A,CSF3,CTSB,CXCL8,ICAM1,IFNG,IGFBP2,IGFBP4,IL1B,IL6,KDR,MAOA,MCL1,MT-ND1,MYC,NLRP3,PLAUR,SERPINE1,TNF,TNFRSF1B	435 (15)
VHL		transcription regulator		-0.921	0.0119	ADGRG1,AIF1,ARPC1A,BCL2,CAV1,CCN2,CDKN1A,CDKN1B,CXCR4,EGLN3,EPAS1,FTH1,FTL,HMOX1,IFITM3,ITGA5,MAF,NEDD9,PFKFB3,PMAIP1,RUNX1,TNF,TNFSF10,VCAM1,VEGFA,VEGFC
AHR	0.779	ligand-dependent nuclear receptor		-0.922	5.49e-08	A2M,A4GALT,ACKR3,ACTN1,AIF1,AKR1C1/AKR1C2,APP,AREG,ATF3,BASP1,BMPR2,C1QA,C1QB,C1QC,CCL20,CCL5,CD14,CD247,CD28,CD36,CD3D,CD3E,CD3G,CD4,CD84,CD8A,CD8B,CDKN1A,CDKN1B,COL14A1,COL4A1,COL4A2,CRIM1,CTNNAL1,CTSD,DNAJB1,EBF1,EGLN3,EHD1,ELN,ENTPD1,EVI2B,FABP4,FBLN2,HES1,HSP90AA1,ICOS,IFNG,IL10,IL1B,IL1R1,IL2RB,IL6,IL7R,IQGAP2,IRF1,ITGA5,ITGA6,KLF2,LAMA5,LAMB2,LCK,LRP1,LYST,MCAM,MGP,MT-CYB,MT2A,MYC,MYH11,MY…	507 (17)
nitroarginine		chemical reagent		-0.923	0.00623	CD44,CD53,EGR1,HMOX1,IL1B,PLAT,SPP1,TGFB1,TNFRSF1A	529 (18)
arecoline		chemical drug		-0.924	0.0135	HMOX1,IL6,MAOA,S100A4,SNAI1,TJP1,TNFRSF1B,VCAM1
MIR124-1HG		other		-0.927	0.0159	BASP1,IL1B,IL6,TNF
LILRA5		other		-0.927	0.0159	IL10,IL1B,IL6,TNF
PAK1	-0.612	kinase		-0.928	0.0135	BCL2,CCN1,CCN2,CDKN1A,CTSD,HES1,ITGB2,MYC,SCARB1,TFPI,VEGFA
RIGI		enzyme		-0.929	0.000218	AHNAK,BCL2,CCL20,CCL3,CCL4,CCL5,CD4,CD83,CTSS,CXCL8,DLL1,DUSP4,ICAM1,IFI27,IFITM1,IFITM3,IL1B,IL6,IRF1,ISG20,KLF4,PLAUR,SOCS1,SOCS3,SPP1,TNF,TNFAIP3,TNFSF10	335 (15)
mir-130 (includes others)		microRNA		-0.929	0.0122	AIF1,CCL5,CD86,GJA1,IFNG,IL10,IL1B,IL6,KDR,KLF4,MAFB,MRC1,TNF
C1QTNF6		other		-0.932	0.00228	FABP4,IL10,IL1B,IL6,MAP3K11,OLR1,PLPP3,RASGRP1,TNF	386 (18)
CTNNB1	0.431	transcription regulator		-0.935	0.00637	ACAP1,AHR,ANXA1,APP,BCL2,CAPNS1,CCL3,CCL4,CCL5,CCN1,CCN2,CCND2,CD34,CD36,CD4,CD44,CDKN1A,CDKN1B,CFD,CLDN5,COL4A1,COL4A2,CRIP1,CSF3,CTNNA1,CTSZ,CX3CL1,CXCL8,CYB5A,EGR1,EHD1,ENPP2,EPHB4,F13A1,FABP4,FBLN2,FCER1G,FLI1,FOXC1,FZD4,GJA1,GPNMB,GPX4,HES1,ID1,ID2,ID3,IFI16,IFITM1,IFNG,IGFBP2,IL10,IL10RA,IL1B,IL1R1,IL6,INHBB,ITGA4,ITGA6,ITGB2,JAM2,KDR,LAMB1,LAP3,LBH,LCK,LGALS3,LHX6,LIMD2,LSP1,MAOA,MAP1LC3B,…	465 (15)
NHERF1	-0.682	transporter		-0.936	0.0279	CCL3L3,CCL4,CCL5,EZR,IL33,IL6,S100A4,SCARB1
CCL18		cytokine		-0.94	0.00565	IFNG,S100A4,SNAI1,TGFB1,TNF	334 (15)
HOXB9		transcription regulator		-0.94	0.0159	AREG,CXCL8,FGF2,TGFB1
C5		other		-0.943	0.00623	C5AR1,CCL3L3,CCL4,IL10,IL1B,IL6,ITGB2,SOCS3,TNF	478 (18)
IRGM		enzyme		-0.945	0.00841	APOBEC3G,BST2,GBP4,IFI16,IFI44L,IFITM1,IFITM3,IL1B,IL7R,IRF9,ISG20,MAP3K6,NINJ1,SOCS3,TNF,TNFAIP3,TNFSF10,XAF1	322 (11)
phorbol esters		chemical - other		-0.945	2.23e-05	ANXA1,APP,BCAR1,CD44,CXCL8,DUSP1,DUSP2,EGR1,IFNG,IL10,IL1B,IL1R1,IL6,OSM,PLAT,PLAU,REL,TGFB1,TIMP1,TNF,TNFSF10	439 (15)
IGF2		growth factor		-0.948	0.0163	AREG,CCN2,CD36,CDKN1A,CXCR4,DUSP1,EGR1,IFITM2,IGFBP2,IGFBP4,IL10,IL6,ITGA5,KLF9,MYC,NDRG1,PDCD4,PHLDA1,PIK3R1,RGS16,SAT1,SERPINE1,SOCS3,SPP1,TGFBI,VEGFA
CD163	-2.675	transmembrane receptor		-0.949	0.000709	CCL5,CD36,HMOX1,ICAM1,IL1B,IL6,TNF	365 (15)
verteporfin		chemical drug		-0.954	0.00355	CCN2,CDKN1A,COL4A1,CRIM1,EMCN,IL10,IL1B,IL33,IL6,PECAM1,SNAI1,TGFB1,TNF,VEGFA	508 (20)
DGKA		kinase		-0.954	0.0273	CCL5,CD69,CXCL8,IL1B,IRF1,TNF
THRA		ligand-dependent nuclear receptor		-0.955	0.0163	APP,CD44,CDKN1A,CDKN1B,CTSB,CTSD,CTSH,DOCK9,EHD2,ENG,EPAS1,FRZB,GPX4,HMOX1,IL1B,IL6,IRF1,KLF9,LDLR,MBP,NLRP3,SERPINE1,TGFB1,TNF,TNFRSF1A,UCP2
DEPTOR		other		-0.956	0.002	CCL20,CCL5,CX3CL1,ICAM1,SNAI1,VCAM1	428 (14)
CD244		transmembrane receptor		-0.959	3.14e-05	CCL3,CCL3L3,CCL4,CCL5,CD69,CXCL8,EGR1,FYN,IFNG,TNF	466 (20)
RORC		ligand-dependent nuclear receptor		-0.96	0.00243	ACACB,CCL20,CCL5,CD28,CD36,ELOVL7,IFNG,IL1B,IL1R1,IL32,IL6,KLRB1,MYC,NLRP3,NNMT,REL,SLC16A10,SLC7A5,SULF2,TNF,VEGFA,ZBTB16	424 (15)
ARNT2		transcription regulator		-0.962	0.000652	ANGPT2,CD86,CELF2,CPXM2,CYBA,DLL1,EGR1,ELL2,FCGR2A,FNBP1,GZMH,ICAM1,IFI16,IGFBP4,LCP1,LDB2,LIFR,OAZ1,PFN1,PLCB1,POSTN,PTPN22,RGS10,TNF,TSC22D3,TYROBP,VEGFA
SHH		peptidase		-0.963	9.52e-06	ADAMTS1,ANGPT2,BCAR1,BCL2,C1QA,CAV1,CCND2,CD69,CD93,CSF1R,DAAM1,EBF1,EPHB4,ID1,IFNG,IL10,IL6,MEF2C,MET,MYC,NES,NR2F2,PFN1,PLAT,SERPINE1,SLC29A1,SMAD1,SPP1,THBD,TJP1,TSC22D3	468 (19)
VIPR1		G-protein coupled receptor		-0.964	0.0122	CCL3L3,CCL4,CCL5,CD86,IL10,IRF1,TNF
muristerone A		chemical - endogenous non-mammalian		-0.97	0.00976	CDKN1B,ID1,ID2,ID3,IFI16,MYC
1-hydroxy-2-methyl-2-butenyl 4-diphosphate		chemical - endogenous non-mammalian		-0.97	0.002	CD69,IFNG,IL6,OSM,TNF,TNFSF10
RUNX3	-2.699	transcription regulator		-0.973	0.0119	ASPH,CCN1,CCN2,CD4,CDKN1A,COL4A1,CRIM1,CSF1R,CXCL8,FGF2,IFNG,IL1B,IL6ST,LIFR,MID1,MYC,NUAK1,RASAL2,RUNX1,SPP1,TEAD1,TGFB1,TNF,TPM2,UGCG,VWF
bucladesine		chemical toxicant		-0.976	3.59e-09	ADAMTS1,ADGRL2,ANXA1,BCL2,C3AR1,C5AR1,CD14,CD44,CD86,CD8A,CDKN1A,CEBPB,CREM,CXCL8,CXCR4,DUSP1,EGLN3,EGR1,FCGR2A,GJA1,HMOX1,ICAM1,ID1,IFNG,IL10,IL1B,IL6,INHBB,IRF1,IRS2,ITGA6,ITGB2,LDLR,LXN,MCAM,MYC,NHERF2,NR4A2,NR4A3,OSM,PDE4B,PLAU,PTGER4,RGS16,RGS2,SCARB1,SERPINE1,SOCS3,SOX17,SOX7,SRGN,STC1,STOM,TC2N,TGFB1,TGFBR3,THBD,TIMP1,TINAGL1,TJP1,TNF,TPO,XAF1,ZEB2	502 (21)
methyl-beta-cyclodextrin		chemical drug		-0.976	0.0219	CAV1,CXCL8,CYB5A,IL6,LDLR,MYC,NFE2L2,SCARB1,SELE,SELP,SERPINE1,VCAM1
MIR4269		microRNA		-0.977	0.0159	CCN1,CCN2,MYC,TEAD1
ELF4		transcription regulator		-0.979	0.00175	CDKN1A,CREM,CXCL8,DUSP1,IL1B,IL6,KLF2,KLF4,LYZ,PLEC,PRF1,RCAN1,SPP1,TNF	335 (7)
ANGPTL2		other		-0.984	0.0122	CCND2,CD34,IL1B,IL6,ITGA5,MYC,TNF
NOTCH2	-0.583	transcription regulator		-0.986	0.000476	AKR1C3,APBB1IP,BCL2,C3AR1,C5AR1,CD44,CDKN1B,EPAS1,FCER1G,HES1,IL10,IL1B,IL6,IL7R,ITGB2,MSR1,MYH11,MYO5C,RAC2,RBPJ,RGS5,TNF	387 (17)
FABP5	2.733	transporter		-0.988	0.0268	CCL4,CXCL8,FABP4,IL1B,IL6,ISG20,SOCS3,TNF,VEGFA
S100B		other		-1	0.00976	APP,CDKN1A,IL1B,IL6,MYC,TNF	463 (19)
BAPTA		chemical reagent		-1	0.0283	BCL2,CXCL8,IL6,RCAN1,SELP,TNF,VSIG4
behenic acid		chemical - endogenous mammalian		-1	0.0159	IL10,IL1B,IL6,TNF
dexamethasone phosphate		chemical drug		-1	0.00228	CXCR4,DDIT4,DUSP1,ID3,IL1B,IL6,LYVE1,PDK4,TIPARP	361 (7)
C1Q (complex)		complex		-1	0.0139	CDH5,CXCL8,ICAM1,IFNG,IL10,IL6,PECAM1,SELE,VCAM1
TCMCB07		chemical reagent		-1	0.0159	IL1B,IL1R1,IL6,SELP
GPR84	-0.852	G-protein coupled receptor		-1	0.0239	CCL3L3,CCL5,IL1B,IL6,TNF
tosedostat		chemical drug		-1	0.0139	ATF3,CDKN1A,CEBPB,CLEC7A,CXCL8,DDIT4,FYN,VEGFA,WARS1
Tlr12		other		-1	0.0159	CXCL8,IL1B,IL6,TNF
ghrelin		biologic drug		-1	0.0239	BCL2,EGR1,IL1B,IL6,TNF
EHHADH		enzyme		-1	0.0159	ACSL1,CD36,MGLL,PDK4
TLN1	-0.558	other		-1	0.0462	BCL2,CCL4,CD14,ICAM1,IL1B,IL6,ITGA5,MCL1,TNF
CD70		cytokine		-1	0.0273	BCL2A1,CCND2,CD44,CD69,IFNG,PRDM1
BCR		kinase		-1	0.0159	CCL20,CD86,CDKN1B,CEBPB
BAG2		other		-1	0.0159	CTSB,IL1B,IL6,TNF
F13A1	-2.553	enzyme		-1	0.0159	IL10,IL1B,IL6,TNF
lapatinib/pazopanib		chemical drug		-1	0.0159	EGR1,MET,PHLDA1,PRDM1
EHMT2		enzyme		-1	0.0135	CDKN1A,EPAS1,IL6,MAP1LC3B,MYC,NDRG1,PMAIP1,RUNX3,TGFB1,TNF,ZEB2
PELP1		other		-1	0.0192	BCAS2,CDC42EP5,CDKN1A,CSF3,CTSH,CXCL8,CYGB,FYN,IL1B,LCP1,MAP1LC3B,MRC1,MYC,NDRG1,NIBAN1,SNCG,TCN2,TGM2
catecholamine		chemical - other		-1	0.0159	IL10,IL6,TGFB1,TNF
sodium iodate		chemical reagent		-1	0.0139	CTSB,EHD2,GPX4,IL1B,IL6,NLRP3,TNF,TNFRSF1A,UCP2
ZFTA-RELA		fusion gene/product		-1	0.00988	BCL2,BIRC3,CCL3L3,CD44,CX3CL1,DUSP2,FTH1,ICAM1,IL1RN,IL6,IRF1,LITAF,LSP1,TAP1,TGM2,TNFAIP3
murabutide		chemical reagent		-1	0.0159	CD83,CD86,CEBPB,MRC1
dacarbazine		chemical drug		-1	0.0159	CCL5,CDKN1A,CXCL8,VEGFA
S-nitroso-N-acetyl-DL-penicillamine		chemical reagent		-1.004	0.0034	BCL2,CDKN1A,CXCL8,HMOX1,IFNG,LDLR,MARCKSL1,MYC,PMAIP1,PRDM1,S100A10,SPP1,TGFB1,TIMP1,TNF,VEGFA	475 (20)
Ro41-5253		chemical reagent		-1.006	0.002	CDKN1A,CSF1R,FABP4,IRF1,PLAT,THBD	251 (7)
HDAC6		transcription regulator		-1.008	0.0122	ADAMTS1,BCL2,ICAM1,IFNG,IL10,IL6,MYC,PLAU,SERPINE1,TGFB1,TGFBI,TNF,VCAM1
HDAC5		transcription regulator		-1.009	0.0472	ACSL1,CDKN1A,COX7A1,HES1,HLA-DRA,KLF2,KLF6,MBP,MEF2C,MYC,NEDD4,TNF,TNFRSF1A
NFKB (family)		group		-1.011	0.000235	BCL2,CCL4,CCL5,CDKN1A,CXCL8,ICAM1,IFNG,IL10,IL1B,IL1R1,IL33,IL6,IRF1,MBP,NLRP3,PLAT,PLAUR,SELE,SNAI1,TGM2,TIMP1,TNF,TNFAIP3,TNFSF10,VCAM1,VEGFA	398 (17)
NOS2		enzyme		-1.011	0.000117	APP,BCL2,BCL2A1,CCL3L3,CCL4,CD14,CD3E,CD44,CD53,CD86,CDKN1A,CFD,COL4A1,COX7A1,CXCL8,FABP4,GJA1,HMOX1,IFNG,IL10,IL1B,IL1RN,IL32,IL6,IRS2,KDR,KLF6,LCK,PLSCR1,PRF1,SERPINH1,TGFB1,TIMP1,TNF,TNFSF10,TOR3A,TYROBP,VEGFA	393 (15)
GLI2		transcription regulator		-1.013	0.000819	BCL2,CCL3L3,CCL4,CCL5,CCND2,CDKN1A,CDKN1B,CLEC7A,CSF3,IFNG,IL10,IL1B,IL6,LAPTM5,MEF2C,MYC,PFKFB3,RCAN1,SNAI1,SOX17,SPP1,TNF,UGCG	568 (26)
ozone		chemical toxicant		-1.014	8.03e-07	CCL3L3,CEBPB,CTNNAL1,CXCL8,HMOX1,ICAM1,IFNG,IL10,IL1B,IL6,IRS2,ITGB4,NFE2L2,PIK3R1,SERPINE1,SHC1,SOCS3,SPP1,TJP1,TNF,VEGFA	430 (18)
dehydroisoandrosterone		chemical - endogenous mammalian		-1.014	0.00342	BCL2,CD3G,FABP4,ICAM1,IFNG,IL10,LGALS3,MYC,SELE,TNF,TNFRSF1A,VCAM1	405 (20)
SAA (family)		group		-1.018	4.22e-05	CD86,CSF3,CXCL8,ICAM1,IL10,IL1B,IL1RN,IL33,IL6,MRC1,NLRP3,TFPI,TLR2,TNF,VCAM1	367 (16)
IL1R (family)		group		-1.018	1.63e-06	APP,AREG,ARPC3,CCL20,CCL3,CSF3,CXCL8,EPS8,FGF2,ICAM1,IFNG,IGFBP4,IL1B,IL6,IL6ST,PLAU,PLAUR,SELE,SERPINE1,TIMP1,TNF,TNFRSF1B,VEGFA	348 (15)
TLR6		transmembrane receptor		-1.019	0.000709	ATF3,CCL5,CXCL8,IFNG,IL1B,IL6,TNF	294 (19)
ASAH1	-1.085	enzyme		-1.019	0.0462	CCL5,ELOVL7,FGF2,ITGA5,NR4A2,NR4A3,SCARB1,SPHK1,TGFB1
MOG		other		-1.02	0.00165	C5AR1,CCL3L3,CCL5,CD44,CD86,ICAM1,IFNG,IL10,IL6,PECAM1,TGFB1,TNF,VCAM1	348 (13)
IL17F DIMER (complex)		complex		-1.026	0.0122	CCL3,CCL4,CCL5,CSF3,IL10,IL1B,IL6
RNASE1	-1.566	enzyme		-1.026	0.0122	CCL23,CCL3,CCL4,CCL5,IL6,OSM,TNF
urethane		chemical toxicant		-1.026	0.000677	ANXA2,CCL3L3,CDKN1A,CDKN1B,CEBPB,HMOX1,ID2,IL1B,KDR,LGALS3,MYC,PLAUR,VEGFA	522 (21)
ADAM10		peptidase		-1.027	0.0201	APP,CALCRL,CCL4,CDH5,CXCL16,FKBP1A,GNA13,GZMH,ICOS,IFI16,IL6ST,ITGA5,KLRB1,LCK,MEF2C,MET,PECAM1,RAMP2,RPGR,SHANK3,TGFB1
F2RL1		G-protein coupled receptor		-1.027	0.00295	AREG,ATF3,CAV1,CCN1,CCN2,CTSD,CXCL8,GBP4,IFNG,IL10,IL1B,IL6,ITGB4,OSMR,STING1,TNF,TXNIP,VEGFA,VEGFC	450 (16)
IGF1	-0.579	growth factor		-1.029	1.92e-09	A2M,AKR1C1/AKR1C2,ANGPT2,APP,BCL2,BCL2A1,BIRC3,C1QA,CAVIN2,CCL3L3,CCL4,CCL5,CCN1,CCN2,CCND2,CD44,CDKN1A,CDKN1B,CEBPB,CITED2,COL14A1,CTSD,CXCL8,CYBA,CYBB,DDIT4,DUSP1,EFNB2,EGR1,ELN,EPAS1,FABP4,FBLN2,GJA1,HMOX1,ICAM1,ID1,ID2,IFI27,IFITM3,IGFBP2,IGFBP4,IL10,IL1B,IL1R1,IL2RG,IL3RA,IL6,INSR,IRS2,ITGA5,KLF6,LEPR,MAPK3,MBP,MCL1,MDK,MYC,MYH11,NFE2L2,NNMT,OSMR,PHLDA1,PLAU,PLAUR,PLEK,PLIN2,POSTN,PPP3CA,PTG…	424 (18)
NOD1		other		-1.029	0.0283	CCL5,CXCL8,DUSP1,IL1B,IL6,TNF,VCAM1
E. coli serotype 0127B8 lipopolysaccharide		chemical - endogenous non-mammalian		-1.032	0.000214	ANXA1,AQP1,CAV1,CCL5,CCN2,CD14,CHST11,CXCL16,CXCR4,EDNRB,ELN,FAM107A,FGF2,GJA1,GNA13,GNG2,GPR146,GPRC5B,HMOX1,IL10,IL1B,IL6,IRF1,KLF2,LAMB2,LAMC1,LGALS3,LIFR,SLC7A5,SOCS3,SOD3,TGFBR2,TGFBR3,TLR2,TNF,VEGFA	487 (13)
MEF2D	-0.385	transcription regulator		-1.034	0.0422	CCN2,HMOX1,IKZF1,IL10,KLF2,MEOX2,NFE2L2,SOD3,TGFB1,ZFP36
deferoxamine		chemical drug		-1.037	1.12e-05	ADGRG1,ANGPT2,ANXA2,APP,BCL2,CCL20,CCL3L3,CCL4,CCND2,CD14,CD59,CDKN1A,CITED2,CXCL8,DUSP1,EGLN3,ELN,EPAS1,F13A1,FLT1,HMOX1,ICAM1,IFI16,IGFBP2,IGFBP4,IL1B,IL32,IL6,ISG20,ITGB2,MAP1LC3B,MS4A6A,MT-CYB,MYC,NDRG1,NR4A2,PFKFB3,PLAT,PLAUR,PMAIP1,RGS1,SELE,SERPINE1,SPP1,SULF2,TAOK2,TGFB1,TNFSF10,TSC22D1,VCAM1,VEGFA	431 (15)
IHH		enzyme		-1.038	0.000408	CD163,CHST11,FLT1,GPR34,IL6,KDR,MEF2C,MET,MRC1,NR2F2,PDK4,PECAM1,POSTN,SPP1,TNF,VEGFA
NR2F2	1.198	ligand-dependent nuclear receptor		-1.038	2.63e-05	CCL20,CCL3L3,EFNB2,IL10,IL1B,IL32,IL33,KDR,NR2F2,NRP1,OSM,SNAI1,VEGFA,XCL2	463 (13)
sodium arsenite		chemical drug		-1.039	0.000479	BCL2,CCND2,CDKN1A,CDKN1B,CXCL8,EGR1,EGR3,EPAS1,FABP4,FTH1,HMOX1,LITAF,MYC,NFE2L2,OLR1,SOCS1,SOCS3,TNFSF10,VEGFA	472 (17)
CD3E	-2.479	transmembrane receptor		-1.039	0.000914	CCND2,CD3D,CD3E,CD3G,CD69,CD8B,ICOS,IFNG,IL10,IL6,LCP2,MYC,PIK3R1,SOCS1,SPHK1,STK4,TEK,TNF,TNFRSF1A,TNFRSF1B	392 (19)
HSP90 (family)		group		-1.041	0.0017	AHR,BAG3,CCND2,CD2,CD28,CD4,CD69,CDKN1A,DNAJB1,EPAS1,GJA1,IFNG,IL6,LCK,MCL1,MYC,PMAIP1,SNAI1,TNF	459 (19)
P38 MAPK (family)		group		-1.041	7.12e-11	ATF3,BCL2,BCL2A1,CAV1,CCL3L3,CCL5,CCN2,CCND2,CD36,CD44,CD69,CD83,CD86,CDH5,CDKN1A,CEBPB,CLDN5,CSF3,CXCL8,CXCR4,CYBB,DDIT4,DUSP1,EDNRB,EGR1,FABP4,FGF2,GJA1,HMOX1,ICAM1,ID3,IFNG,IL10,IL1B,IL1RN,IL32,IL6,ITGA4,ITGB2,ITGB4,JAM2,KLF4,MCL1,MEF2C,MYC,MYH11,NFE2L2,NPR1,NR4A3,PLAU,PLAUR,PMAIP1,POSTN,PPM1D,PRDM1,PTPN12,RCAN1,RUNX1,SELE,SERPINE1,SNAI1,SOCS3,SPP1,TGFB1,TIMP1,TIMP3,TJP1,TLR2,TNF,TNFRSF1A,TNFS…	482 (15)
EGFR		kinase		-1.042	0.0275	A4GALT,ANXA1,APP,AREG,ATP8B1,BCAM,BCL2,BTG1,CAV1,CCL5,CCN2,CDKN1A,CDKN1B,CEBPB,CXCL8,CXCR4,DSG2,DUSP1,DUSP4,EFNB2,EGR1,EGR3,EHD1,FBLN2,GALNT18,GJA1,HERPUD1,ICAM1,ID1,IFNG,IGFBP4,IL10,IL1B,IL33,IL6,IQGAP2,IRF1,ITGA6,ITGB4,LAMA4,LAMB1,LDLR,MBP,MCAM,MCL1,MET,MYC,NFIB,OSMR,PDLIM5,PIK3C2A,PLAT,PLAU,PLAUR,PODXL,POSTN,PRF1,PTGER4,PTTG1IP,RAI14,RUNX1,SCARB1,SERBP1,SERPINE1,SLC7A5,SLCO4A1,SNAI1,SOCS3,SPHK…
TGM2	2.003	enzyme		-1.043	0.000517	BCL2A1,BIRC3,C5AR1,CCL3,CCL4L1/CCL4L2,CD36,CD86,CD93,CSF3,CXCL8,EHD1,FCER1G,GIMAP6,GJA1,ID1,IFNG,IL10RA,IL1B,IL6,IRF9,ITGA6,ITGB4,JAML,LSP1,MAFB,MGP,MT2A,MYC,PHLDA1,PLSCR1,PNRC1,SELP,SEMA6B,SPP1,TAP1,TGFB1,TNF,TYROBP,VSIG4,XAF1	436 (14)
1-chloro-2,4-dinitrobenzene		chemical drug		-1.044	0.0135	CCL20,CCL4,HMOX1,IL1B,IL6,NLRP3,SCARB1,TNF
TLR3		transmembrane receptor		-1.045	2.58e-05	ADAMTS4,ATF3,CCL20,CCL3,CCL3L3,CCL4,CCL5,CD69,CD86,CSF3,CX3CL1,CXCL8,DUSP1,GBP4,HMOX1,ICAM1,ID1,IFI16,IFI44L,IFNG,IL10,IL1B,IL1RN,IL33,IL6,IRF1,ISG20,PECAM1,PFKFB3,PHLDA1,PIK3R1,PIK3R3,PLAU,PMAIP1,RGS1,SELE,SERPINB9,SERPINE1,SOCS1,SOCS3,SPRY1,TIMP1,TNF,TNFRSF1A,TNFRSF1B,TNFSF10	404 (17)
BAX	-0.847	transporter		-1.046	0.0317	BCL2,CCL5,CDKN1A,CDKN1B,CTSB,CTSD,CTSH,CTSS,IFITM2,IL6,TGM2,TIMP1,TNF
GAPDH		enzyme		-1.048	0.00165	CCL20,CCL3,CCL4,DUSP1,FCER1G,IFITM1,IFITM2,IFNG,IL10,SPP1,TNF,TXNIP,WARS1	423 (23)
ZMPSTE24		peptidase		-1.048	0.0129	ATF3,CDKN1A,DDIT4,ICAM1,IL1B,IL6,NLRP3,RGS16,SOCS1,SOCS2,SOCS3,TNF
MAPK14		kinase		-1.05	2.78e-05	ALOX5AP,AREG,ATF3,BCL2,CCL5,CD36,CD83,CD86,CXCL8,DLL1,DUSP1,EFNA1,FLT1,GJA1,HMOX1,HSPA12B,ICAM1,IFNG,IL10,IL1B,IL6,KDR,LDLR,MEF2C,MYH11,NRP1,PECAM1,PLAU,PLAUR,RGS1,SELENOW,SH2D2A,SHC1,SOCS3,SPHK1,SPP1,TGFB1,TGM2,TIMP1,TLR2,TNF,VCAM1,VEGFA,VEGFC,ZFP36	497 (18)
MAP2K4		kinase		-1.05	0.0202	ATF3,BCL2,BIRC3,CCL5,CD44,CD86,CDKN1A,CXCL8,IL6,MEF2C,PLAU,TGFB1,TNF
NFKBIZ	-1.11	transcription regulator		-1.051	0.00155	CCL20,CCL3L3,CSF3,CXCL8,IFNG,IL10,IL6,TNF	355 (13)
HSPB1	0.463	other		-1.052	0.0279	CDKN1A,CDKN1B,CXCL8,IL10,IL1B,IL6,PECAM1,TNF
CLEC7A	-1.773	transmembrane receptor		-1.054	0.00282	CCL3L3,CCL4,CSF3,CXCL8,IL10,IL1B,IL33,IL6,SOCS1,TNF	425 (17)
EIF4E	-0.902	translation regulator		-1.056	0.0318	BCL2,C3AR1,CAPG,CDKN1A,CEBPB,CLEC7A,CSF1R,CTSZ,CXCL16,CYBA,CYBB,FGF2,GPR65,HMOX1,IFI16,IFNG,IGFBP4,IL33,LYZ,MCL1,MYC,NRP1,PLAUR,PTPRC,RHOG,SERTAD1,SNAI1,SPHK1,TGFBI,TNF,UPP1,VEGFC
IMMT		other		-1.066	0.0462	AREG,CCL20,CXCL8,ETS2,IL6,LAMB2,SERPINE1,VEGFC,XAF1
Meg3		other		-1.067	0.0159	FLT1,HES1,MYC,VEGFA
IC (complex)		complex		-1.067	0.00565	IFNG,IL1RN,SOCS1,SOCS3,VCAM1	306 (14)
GIPR		G-protein coupled receptor		-1.067	0.00565	IL1B,IL6,SOCS3,TNF,TSPAN7	414 (21)
benidipine		chemical drug		-1.067	0.0159	CDKN1A,MYH11,SELE,SELP
cromolyn		chemical drug		-1.067	0.0159	APP,IL10,IL6,TNF
IgG-opsonized ovalbumin		chemical reagent		-1.067	0.0159	IL1B,IL6,TNF,VEGFA
5-O-mycolyl-beta-araf-(1->2)-5-O-mycolyl-alpha-araf-(1->1')-glycerol		chemical - endogenous non-mammalian		-1.068	0.00209	ACSL1,ATF3,BCL2A1,CCL20,CCL3L3,CCL4,CD44,CD83,CXCL8,DUSP1,FABP4,ICAM1,IL1B,MGLL,NR4A3,PDE4B,RCAN1,RGS1,RGS16,SOCS3,SPHK1,TNF,TNFAIP3,VCAM1	440 (11)
PPIF	-1.178	enzyme		-1.069	0.0423	CCL20,CCL4,CCL5,CITED2,CX3CL1,CXCR4,CXCR6,IL6,INHBB,MEIS2,MGP,PDK4,SLCO4A1,TNF
CD14	-3.402	transmembrane receptor		-1.07	5.07e-07	BCL2A1,CCL3,CCL3L3,CCL4,CCL5,CXCL8,ICAM1,IFNG,IL10,IL10RA,IL1B,IL1R1,IL6,MSR1,SELE,SELP,SOCS1,SOCS3,TGFB1,TLR2,TNF,TNFAIP3,VCAM1	343 (16)
RUNX2		transcription regulator		-1.073	0.0192	BCL2,CDKN1A,CDKN1B,CXCL8,ITGB4,LGALS3,MCL1,MYH11,PLAU,RGCC,RUNX1,SERPINE1,SNAI1,SPP1,TIMP1,TPM1,UGCG,VEGFA
PF4		cytokine		-1.078	0.000251	BIRC3,CCL3,CCL4,CD83,CD86,CDKN1A,CXCL8,FLI1,ICAM1,IFNG,IL1B,IL1RN,IL6,IRF1,KLF4,NFE2L2,REL,SPHK1,TGFB1,THBD,TNF,TNFAIP3	366 (16)
SMAD7	-0.893	transcription regulator		-1.087	0.00629	AREG,BMPR2,CCL5,CCN2,CDKN1A,CDKN1B,CITED2,HMOX1,ICAM1,ID1,ID2,ID3,IFNG,IL1B,ITGA6,MET,MYC,PLAT,SERPINE1,SOX17,TGFB1,TGFBI,TGFBR2,TIMP1,TIMP3,TNF,TPM2,TPM3,VEGFA	421 (16)
fluvastatin		chemical drug		-1.087	0.000852	APP,BCL2,CDKN1A,CDKN1B,CXCL8,CYBA,HMOX1,IL6,LRP1,PLAT,SERPINE1,THBD,TNF,TNFSF10,VEGFA	449 (21)
INTERFERON ALPHA (family)		group		-1.088	2.67e-06	A4GALT,ADAMTS1,ANXA1,ANXA2,APOBEC3G,APOL1,APOL3,ATF3,BCL2,BCL2A1,BST2,C3AR1,CAV1,CCL3,CCL3L3,CCL4,CCL4L1/CCL4L2,CCL5,CCND2,CD69,CD83,CD86,CD8A,CDKN1A,CDKN1B,COL15A1,COX7A1,CRIP1,CTSS,CXCL8,DDIT4,ENPP2,ENTPD1,FBLN2,FCGR1A,FPR1,GZMH,HMOX1,ICAM1,IFI16,IFI27,IFI44L,IFITM1,IFITM2,IFITM3,IFNG,IGFBP4,IL10,IL10RA,IL1B,IL1R1,IL1RN,IL2RB,IL32,IL6,IL6ST,IL7R,INSR,IRF1,IRF9,ISG20,ITGA4,LAP3,LCK,LGALS3,MARCKS…	460 (15)
USF1		transcription regulator		-1.091	0.0317	AKAP12,CCL3L3,CD2,CTSS,DUSP1,LDLR,MYH9,SERPINE1,SPP1,TGFB1,TNFAIP3,TXNIP,UCP2
IL16	-0.871	cytokine		-1.091	0.00565	CCL3L3,CD4,IFNG,IL6,TGFB1	423 (22)
FN1	-0.844	other		-1.091	0.00858	APP,BCL2,BIRC3,CCL4,CCL5,CCN1,CCN2,CD83,CD8A,CDKN1A,CDKN1B,CEBPB,CORO1A,CTSD,CXCL8,FERMT2,FGF2,IFNG,IL1B,IL1R1,IL6,ITGA4,ITGA5,MGP,MYC,NES,PLAU,PLAUR,PXN,RDX,SERPINE1,SNAI1,SOCS3,SPP1,TCF4,TGFB1,TGFBR2,TGM2,TLR2,TNF	425 (20)
thioctic acid		chemical drug		-1.092	0.000937	AASS,ANGPT2,BCL2,CXCL8,FABP4,GPX4,HMOX1,ICAM1,IL10,IL6,MT-ND1,MYC,NFE2L2,PDK4,SELE,TNF,UCP2,VCAM1	521 (20)
BAPTA-AM		chemical reagent		-1.092	0.0018	ATF3,CCL20,CDKN1A,CXCL8,EGR1,FLT1,ICAM1,IL1R1,IL6,SELE,SOCS1,SOCS2,SOCS3,TNF,VCAM1	395 (20)
NFAM1		transmembrane receptor		-1.097	0.0159	CCL3L3,CCL4,IL6,TNF
RNF2		transcription regulator		-1.105	0.0279	CCND2,CDKN1A,CDKN1B,KLF9,MCC,PCGF2,SOX7,TJP1
ABCA7		transporter		-1.105	0.0159	APP,CD14,IL1B,IL6
cyclic guanosine monophosphate-adenosine monophosphate		chemical - endogenous non-mammalian		-1.109	0.00565	CD86,CXCL8,IL1B,IL6,TNF	215 (7)
MAP3K8		kinase		-1.11	0.0181	BIRC3,CCL20,CCL4,CDKN1B,CSF3,CXCL8,DOK2,EGR1,FAM107B,FLNB,GPR146,GPR171,IFNG,IL10,IL1B,IL6,PLAT,PTGER4,RCSD1,SLA,SLCO4A1,SOCS3,STK17B,TNF,TXNIP
PELI1		enzyme		-1.112	0.000251	CCL5,CD36,CEBPB,CXCL8,IFNG,IL1B,IL6,TNF	346 (19)
PDE4B	-1.888	enzyme		-1.114	0.00565	CCL5,DUSP1,IFNG,ITGB2,TNF	522 (16)
BDNF		growth factor		-1.114	0.000198	ANXA2,APP,BAG3,BCL2,CAV2,CCN1,CCND2,CD36,CDKN1A,CEBPB,CXCR4,CYGB,DUSP1,DUSP4,EGR1,EGR3,FLNB,FTL,HSD17B12,IL1B,IL6,INHBB,KLF10,KLF4,LAMB2,LAMC1,LGALS1,MBP,NPR1,NR4A3,PALMD,PDLIM5,PFKFB3,PLTP,S100A10,SCARB1,SERPINH1,SH3BGRL2,SPP1,TIPARP,TNF,TXNIP	522 (25)
BSG		transporter		-1.115	0.000852	CCL20,CCL3L3,CDKN1B,CXCL8,EPAS1,IL1B,KDR,PLAU,PLAUR,SELP,SERPINE1,TGFB1,TJP1,TNF,VEGFA	469 (17)
CCR2		G-protein coupled receptor		-1.116	6.65e-05	AEBP1,APP,C1QA,C1QB,C1QC,CCL3L3,CCL4,CCL5,CD163,CD86,COL14A1,COL4A1,COL4A2,CSF3,CX3CL1,CXCR4,F13A1,FBLN2,HSPG2,IFNG,IL10,IL1B,IL6,LAMB2,TGFB1,TGFBI,TGM2,TIMP1,TNF	481 (21)
TNFSF15		cytokine		-1.116	0.0138	BIRC3,CD83,CD86,CXCL8,IFNG,IL2RB,IL6,POSTN,SPP1,TNF
ITGAV		transmembrane receptor		-1.116	0.000466	BCL2,CCL3L3,CCL4,CD14,CD36,CDKN1A,CDKN1B,HLA-E,ICAM1,IL1B,IL6,ITGA5,OSM,PLAU,SERPINE1,TGFB1,TIMP1,TNF	500 (22)
CpG oligonucleotide		chemical drug		-1.118	0.0137	AHR,BCL2,BCL2A1,C5AR1,CCL3L3,CCL4,CD14,CD34,CD36,CD83,CD86,CEBPB,CXCL8,DUSP1,EGR1,ETS2,ICAM1,IFI27,IFNG,IL10,IL1B,IL33,IL6,MCL1,MSR1,MYC,OLR1,SAMSN1,SERPINE1,SLC7A5,TLR2,TNF,TNFSF10
SELPLG	-0.922	other		-1.121	0.0063	APOL3,BCL2A1,CCL3,CCL4,CDKN1A,CXCL8,CXCR4,GNA13,IFNG,IL10,IL1B,PLAUR,SERPINB9,THBD,TNF	500 (18)
ALB		transporter		-1.122	0.0287	ATF3,CCL5,CCN2,CDKN1A,CX3CL1,CXCL8,CYBA,EDNRB,IL1B,IL6,MYC,TGFB1,TNF,VEGFA
TASL		enzyme		-1.123	0.00228	BCL2A1,CCL5,CXCL8,GBP4,IL6,ISG20,MAFB,TNF,VCAM1	245 (9)
lithium chloride		chemical drug		-1.123	0.0309	AHR,APP,BCL2,CD4,CD44,CDKN1A,CDKN1B,HES1,HMOX1,IL10,MAP1LC3B,MT2A,MYC,MYH11,NES,PLIN2,POSTN,PXN,SNAI1,TNFSF10
C5AR1	-2.945	G-protein coupled receptor		-1.128	0.00295	C5AR1,CD28,CD36,CD86,CSF3,CST7,CXCL8,FCER1G,FCGR1A,FCGR2A,IFNG,IL10,IL1B,IL6,SELP,SERPINE1,TGFBR2,TNF,TYROBP	392 (17)
1-palmitoyl-2-(5-oxovaleroyl)-sn-glycero-3-phosphorylcholine		chemical reagent		-1.13	0.0035	BCL2A1,BIRC3,CCL20,CXCL8,ICAM1,IL1B,IL6,MYC,PECAM1,SNAI1,TGFB1,TGFBR2,TNF,VCAM1,VEGFA	381 (18)
oleoyl-estrone		chemical drug		-1.131	0.0239	ADCY4,FABP4,LDLR,PRMT1,TNF
BK CHANNEL (complex)		complex		-1.131	0.0159	CXCL8,IL1B,IL6,TNF
BCL2L11	-0.624	other		-1.133	0.00697	BCL2,CCL3L3,CCL5,CD36,CD84,IL10,IL1B,IL6,MCL1,TGFB1,TNF	506 (19)
triclosan		chemical drug		-1.134	0.0122	AREG,CYBB,HMOX1,IL6,PLAU,TIMP1,TNF
ponesimod		chemical drug		-1.134	0.0283	CCN2,IL10,IL6,MT1X,MT2A,S1PR1,SERPINE1
XRCC5		enzyme		-1.134	0.0283	CCND2,CD247,CD3E,IL1B,MCAM,MRC1,TGM2
MSB0011359C		biologic drug		-1.134	8.48e-06	ATF3,BASP1,CCL3L3,CD3D,CD3E,CDKN1A,CRIP1,DUSP1,EDNRB,EGR1,F13A1,FOLR2,GZMH,ICOS,IL1B,IRF1,KLF2,LYVE1,MPEG1,NKG7,OGFRL1,OSM,PLTP,PRF1,RGS1,SOCS1,TGFBI,TGM2
E. coli lipopolysaccharide		chemical - endogenous non-mammalian		-1.144	0.00278	BCL2,CCL3,CCL4,CCL5,CCN1,CD83,CD86,CEBPB,CXCL8,ICAM1,IFNG,IL10,IL1B,IL32,IL6,SELE,SOCS3,TGFB1,TNF,VCAM1	374 (17)
FOXO3		transcription regulator		-1.146	0.00039	AHR,ANGPT2,ANXA1,BTG1,C1QA,CAV1,CCL3L3,CCN1,CCN2,CCND2,CD163,CD44,CDH5,CDKN1A,CDKN1B,COL4A1,COL4A2,CTSB,CXCL8,CXCR4,DDIT4,EDNRB,EGR1,ELOVL7,ERG,FABP4,FABP5,FLNB,FOXC1,FYN,ID1,IFNG,IL10,IL1R1,IL6,IRS2,ITGB2,KLF4,LCP2,MAP1LC3B,MCAM,MEF2C,MET,MRC1,MXD1,MYC,NDRG1,NRP1,PECAM1,PIK3IP1,PLAU,PMAIP1,PRCP,PRDM1,PTPRB,PTPRC,SERPINE1,SNAI1,STK4,TCIM,TGFB1,TIE1,TNF,TNFRSF1A,TNFRSF1B,TNFSF10,TXNIP,UCP2,VCAM1,V…	506 (18)
IRF8	-1.118	transcription regulator		-1.151	8.6e-06	AKAP12,ATF3,BCL2,CCL5,CD14,CD37,CD4,CD83,CD86,CDKN1A,CREM,CSF1R,CTSS,CXCL16,CYBB,EGR1,ICAM1,ID3,IFI44L,IFNG,IL1B,IL1RN,IL6,KLF4,KLF6,LSP1,MAF,MAFB,MET,MSR1,MYC,PRDM1,RASSF5,STX11,TNF,TNFSF10,TYROBP,ZEB2,ZFHX3	413 (17)
TCF7	-0.841	transcription regulator		-1.151	0.0219	BCL11B,CD3G,CD4,IL1B,IL6,LCK,MET,NES,PRDM1,SPI1,SPP1,TNF
NOX4		enzyme		-1.151	0.0114	CD44,CDKN1A,CXCL8,CYBA,CYBB,EPAS1,HMOX1,ICAM1,MCL1,NFE2L2,RHOC,SERPINE1,TJP1,VEGFA
PTGER2	-1.084	G-protein coupled receptor		-1.154	4.79e-05	APP,AREG,CCL3L3,CCL5,CSF1R,CXCL8,CXCR4,EGR1,FPR1,IFNG,IL10,IL1B,IL6,PXN,SERPINE1,SPP1,TIMP1,TIMP3,TNF,VEGFA	447 (21)
ST14		peptidase		-1.154	0.00976	CXCL8,ICAM1,IFNG,IL1B,IL6,TNF	361 (19)
cytarabine		chemical drug		-1.155	0.00596	ADGRE5,BCL2,CCL3L3,CCL5,CD69,CD86,CDKN1A,ICAM1,IL1B,IL6,LTB,MCC,MCL1,PRF1,TLR2,TNF	343 (16)
GMNN		transcription regulator		-1.155	0.000677	CDKN1A,DUSP1,DUSP4,FGF2,FRZB,GBP4,NCKAP1,NRP1,PECAM1,SMAD1,SOX17,TEAD1,VEGFA
IL11RA		transmembrane receptor		-1.157	0.00182	CCL20,CCL3L3,CCL4,CCL5,ICAM1,IL1B,IL6,MYC,POSTN,SELP,SNAI1,SOCS3,TGFB1,TIMP1,TNF,VEGFA	535 (19)
budesonide		chemical drug		-1.163	0.000281	ABLIM1,ABLIM3,ACTG1,AREG,CCL3L3,CCL5,CDA,CDKN1A,CDKN1B,CNN3,CSF3,CXCL8,DOCK9,EMP1,EPB41L4A,FYN,HIPK3,ICOS,IFITM3,IL10,IL1RN,IL6,KLF9,LAPTM5,LCP2,LDB2,LGMN,MAF,MAPK3,MGLL,MXD1,PDLIM1,PFKFB3,PHACTR2,PHACTR4,PHLDA1,PPP1CB,PRDM1,RASGEF1B,RGS5,RHOC,SAMSN1,SASH1,TFPI,TIPARP,TLR2,TMOD3,TNF,TSC22D3,UACA	492 (18)
dibutyl phthalate		chemical toxicant		-1.163	0.00976	INHBB,MYC,NFE2L2,SCARB1,SERPINE1,SPP1	482 (20)
highly active antiretroviral therapy		chemical drug		-1.165	0.002	BCL2,CD4,CXCR4,IL6,IL7R,TNF	384 (14)
captopril		chemical drug		-1.167	0.0142	A2M,ANXA1,CD44,FCGR2A,HMOX1,IL1RN,IL6,LGALS3,MAOA,MRC1,POSTN,S100A10,SPP1,TGFB1,TIMP1,TMSB10/TMSB4X,UPP1
LTA		cytokine		-1.168	0.00675	CCL20,CD44,IFNG,IL10,IL1B,IL6,ITGA5,LYVE1,REL,VCAM1	366 (18)
FASLG		cytokine		-1.169	0.0349	BCL2,CD44,CXCL8,EGR1,FTH1,IFNG,IL10,IL1B,IL6,TGFB1,TNF,VEGFA
PRC2 (complex)		complex		-1.172	0.0122	CXCL8,IFITM1,IL1B,JAM2,KDR,PECAM1,SOX17
CEBPD		transcription regulator		-1.173	0.00356	AKR1C1/AKR1C2,ALOX5AP,BCL2A1,CCL20,CCL3L3,CD14,CDKN1A,CDKN1B,CEBPB,CSF1R,CXCL8,CXCR4,EBF1,FABP4,IL10,IL1B,IL6,LAMC1,MBP,MYC,TGFB1,TNF,VEGFC	522 (23)
PPARGC1A		transcription regulator		-1.181	0.00439	A2M,ACACB,ADAMTS1,ADGRG1,CCN2,CD36,CDKN1A,CEBPB,COX7A1,CPLX1,DOCK1,EPAS1,FABP4,FBLN2,HMOX1,ICAM1,IL10,IL1B,IL1RN,IL6,INHBB,IRS2,ITGB4,LAMA4,LAMB1,LDLR,LIFR,MBP,MT-ND1,MYC,NLRP3,OLR1,OSMR,PDK4,PIK3R1,PLIN2,PMAIP1,POSTN,SCARB1,SEMA6A,SERPINH1,SLC25A25,SOCS1,SOCS3,SPARCL1,STC1,TCF4,TGFBR3,TIMP1,TIMP3,TNF,TNFRSF1A,TNFSF10,UCP2,VCAM1,VEGFA	411 (18)
ITGA5	1.501	transmembrane receptor		-1.184	2.45e-07	BCL2,CCN2,CD44,CDKN1A,CDKN1B,CEBPB,ENPP2,GJA1,IGFBP2,IL1B,IL6,ITGA5,PLAU,PLAUR,PXN,RAC2,SELP,TGFBR2,TNF	412 (20)
FABP4	4.5	transporter		-1.184	0.0135	ADAMTS4,CD36,FABP4,FABP5,HMOX1,IFNG,IL1B,IL6,MSR1,SOCS3,TNF
FOS		transcription regulator		-1.185	7.56e-08	A2M,ACTG1,AKR1C3,ASAP1,ATF3,BCL2,C3AR1,CCL20,CCL5,CCN2,CD14,CD44,CELF2,CFD,COL18A1,CSF3,CTSB,CTSH,CXCL16,CXCL8,DOCK1,EGR1,EMB,EPAS1,EPS8,EZR,FABP4,FGF2,FOLR2,FOXC1,FRZB,FTH1,FZD6,GJA1,HIPK3,HMOX1,ICAM1,IFI16,IFNG,IKZF1,IL10,IL1B,IL6,IRS2,ITGA6,ITGB4,KLF6,LGALS3,MAOA,MCL1,MET,MMRN1,MPZL2,MT2A,MXD1,MYC,MYH9,NFE2L2,NOTCH4,PCDH19,PDCD4,PFN1,PHLDA1,PLAT,PLAU,PLAUR,PRDM1,PTPN12,RAB31,RAPGEF3,RUNX1,RUNX…	514 (19)
TYROBP	-4.587	transmembrane receptor		-1.187	0.00243	CCL3,CD69,CD83,CD84,CD86,CXCL8,HLX,ICAM1,IFNG,IL10,IL10RA,IL1B,IL6,ITGA5,ITGB4,PLEK,SAMSN1,SPP1,TGFB1,TNF,TNFRSF1B,TYROBP	394 (20)
15-epi-lipoxin A4		chemical - endogenous mammalian		-1.188	0.0159	C5AR1,CXCL8,IL6,TNFAIP3
NCOR2		transcription regulator		-1.188	0.000466	BCL2,BIRC3,C1QA,CCN2,CD69,CDKN1A,CTSB,CTSS,CXCL8,EBF1,FGF2,IKZF1,IL1B,IL6,KLF2,MYC,OSM,TGFB1	579 (26)
MAFA		transcription regulator		-1.192	6.71e-05	BCL2,BCL2A1,CCND2,CD53,CDKN1A,CSF3,CTSB,CXCR4,CXCR6,EGLN3,ENG,FGF2,ICAM1,ID2,IL2RB,IL6,LAMB1,LAMC1,LGALS3,MCL1,MID1,PLAU,SERPINE1,TNF,VEGFA	479 (15)
E. coli B5 lipopolysaccharide		chemical - endogenous non-mammalian		-1.192	4.7e-08	ACKR1,ACKR3,ADAMTS1,BIRC3,CCL20,CCL3L3,CCL4,CCL5,CD44,CD69,CD83,CD86,CDKN1A,CDKN1B,CRK,CSF3,CX3CL1,CXCL8,CXCR4,CXCR6,CYBB,DUSP1,ETS2,HMOX1,ICAM1,IFNG,IL10,IL1B,IL1R1,IL32,IL3RA,IL6,IL6ST,IL7R,INHBB,IRF1,ISG20,LDLR,PDE4B,PHLDA1,PRDM1,RDX,SELE,SERPINE1,SOCS2,SOCS3,SPINT2,SPP1,TGFB1,TGFBR2,TGFBR3,TGM2,TLR2,TNF,TNFAIP3,TPO,VEGFA	385 (12)
METRNL	-2.082	other		-1.195	0.0239	ACSL1,CCL3L3,CCL4,IL10,IL6
fumonisin B1		chemical toxicant		-1.195	0.00392	IFNG,LTB,TGFB1,TNF,TNFRSF1A,TNFSF10,UGCG	483 (18)
ELAVL1		other		-1.197	0.000138	ACACB,ATF3,CCN1,CCN2,CD83,CD86,CDKN1A,CFD,CTSS,CYBA,CYBB,CYTOR,DUSP1,FABP4,FCGR2A,GLIPR1,HMOX1,ICOS,IFI16,IFITM3,IFNG,IL1B,IL1R1,IL2RG,IL6,IRF1,IRF9,LEPR,MPEG1,MYC,NCF4,PCGF2,PDCD4,POSTN,PTPRC,SAT1,SNAI1,TJP1,TLR2,TNF,TRIOBP,TSC22D3,VCAM1,VEGFA,WARS1,ZFP36	491 (20)
S-(2,3-bispalmitoyloxypropyl)-cysteine-GDPKHPKSF		chemical reagent		-1.198	0.00282	CCL4,CCL5,CD86,CXCL8,ICAM1,IFNG,IL6,SERPINE1,TLR2,TNF	399 (16)
IGG2A (complex)		complex		-1.204	8.88e-05	BCL2,CXCL8,HMOX1,IFNG,IL10,IL1B,IL6,PRDM1,TNF	438 (16)
APP	2.349	other		-1.209	6.34e-05	ACTG1,ADAMTS4,AIF1,APP,BACE2,BASP1,BCL2,CCL20,CCL3,CCL3L3,CCL4,CCL5,CCN2,CCND2,CD151,CD44,CD59,CD69,CD86,CDC37,CDH5,CDKN1A,CEBPB,CITED2,CLDN5,COL18A1,CPLX1,CRK,CSF1R,CSF3,CTSB,CTSD,CXCL8,CXCR4,CYBB,DSTN,EGR1,ELN,ENG,ENPP2,EPAS1,ETS2,EVL,F2RL3,FCGR1A,FCGR2A,FGF2,FKBP1A,FLT1,FTH1,FYN,GBP4,GNG2,HERPUD1,HES1,HLA-E,HMOX1,HSP90AA1,HSPG2,ICAM1,ICAM2,IFI16,IFNG,IGFBP2,IL10,IL1B,IL6,IL6ST,INSR,IRF1,IRS2,I…	466 (13)
N-ethyl-N-nitrosourea		chemical toxicant		-1.212	0.000852	CCL5,CDKN1A,CX3CL1,HSP90AA1,ICAM1,IFITM3,IFNG,IL1B,ISG20,SPP1,TGM2,TIMP1,TNF,TNFRSF1A,TNFRSF1B
TRPC1		ion channel		-1.215	0.0138	CCND2,CDH5,CDKN1A,CDKN1B,IL10,IL1B,IL6,KDR,SPHK1,TNF
TREX1		enzyme		-1.219	0.00132	ACSL1,APP,BST2,CCL5,CD44,CD86,CDKN1A,CXCL8,FCGR1A,GBP4,GSN,HLA-DRB1,IFI16,IFI27,IFI44L,IFITM1,IFITM3,IL33,IL6,IRF1,IRF9,ISG20,LGMN,MCL1,NCOA7,NLRP3,PLPP3,TAP1,TNF,TNFAIP3,TNFSF10,TXNIP,VCAM1,XAF1	307 (15)
RCAN1	2.164	other		-1.224	0.0139	CD36,CXCL8,ICAM1,IL6,RCAN1,SELE,TGFB1,TNF,VCAM1
DACH1		transcription regulator		-1.224	0.000236	CDKN1A,CXCL8,EGR1,FGF2,ID1,IL6,KLF4,MEF2C,PLAT,SERPINE1,SOCS3,TGFB1,TNFAIP3	551 (19)
daidzein		chemical drug		-1.225	0.00122	A2M,AIF1,AKR1C3,BCL2,CAV1,CD4,CD86,CKLF,EVI2A,FERMT3,HCST,HMOX1,ID2,IL6,ITGB2,LAPTM5,LCP2,LDLR,MMRN1,MYC,NFE2L2,PIK3R1,PLCXD3,RASGRP1,ZEB2	605 (21)
mir-154 (includes others)		microRNA		-1.228	0.00175	ADAMTS1,APP,ATF3,BCL2,CCL3,CDKN1B,FZD4,HMOX1,IL6,KLF10,MYC,PLAUR,PTPN12,TNF	505 (23)
zVAD		chemical - protease inhibitor		-1.229	0.002	CCL4,CXCL8,IL1B,IL6,SPHK1,TNF	471 (20)
TCR (family)		group		-1.23	0.00392	CCL3L3,CD69,EGR1,IFNG,IL10,LRRC32,TGFB1	393 (17)
CCL3	-6.358	cytokine		-1.231	0.00675	APOBEC3G,CCL20,CCL3,CCL4,IFNG,IL1B,IL6,ITGA5,SELE,TNF	337 (18)
AGN194204		chemical drug		-1.233	8.51e-05	AHR,ANXA2,ARL4C,ATF3,ATP1A1,BCL2A1,CCL3L3,CCL4,CD3E,CDKN1A,COTL1,CYB5A,DOCK8,DUSP1,EMP1,EMP3,FABP4,FNBP1,GJA1,GPR65,ICOS,IFITM3,IL2RB,IL33,IL7R,IRF1,IRS2,ITGB2,KANK3,KLF6,LGALS1,LIFR,MYC,PDCD4,PDK4,PHLDA1,PLIN2,PROS1,PTPN22,RAMP3,RGS10,SH2D3C,SLC3A2,SLCO4A1,SPP1,TAP1,TIMP1	325 (12)
[truncated: 890 more rows]
