# Supplementary material for: Big data analytics and scRNA-seq in human aortic aneurysms and dissections: role of endothelial MerTK
Source: Theranostics. 2025 Jan 1;15(1):202–15. doi: 10.7150/thno.103851 (PMC11667232; doi:10.7150/thno.103851)
Supplement: Supplementary file 1 — Supplementary information. [file thnov15p0202s1.zip › 4-EC cluster vs other cells/Upstream signaling inhibited -EC cluster vs other cells.xls]

## Sheet: Sheet0
© 2000-2024 QIAGEN. All rights reserved.
Upstream Regulator	Expr Log Ratio	Molecule Type	Predicted Activation State	Activation z-score	p-value of overlap	Target Molecules in Dataset	Mechanistic Network
Hbb-b1		transporter	Inhibited	-3.888	0.0277	C1QA,CD44,CLEC7A,CXCR6,CYBA,CYBB,EGLN3,FTH1,FTL,ICAM1,IL10RA,IL1B,IL2RB,IL2RG,LTB,PECAM1,SPI1,TLR2,UCP2,VCAM1,VEGFC
ITPR2		ion channel	Inhibited	-3.843	0.0106	ALOX5AP,CCL3L3,CCL4,CCL5,CD44,CLEC7A,CSF1R,CXCR6,FCER1G,FCGR1A,IL1B,ITGB2,THEMIS2,TNF,TNFAIP3
CD40LG		cytokine	Inhibited	-3.586	4.42e-05	A4GALT,AHR,APOBEC3G,ATF3,BCL2,BCL2A1,BIRC3,BTG1,CCL20,CCL3,CCL3L3,CCL4,CCL5,CCN2,CD44,CD69,CD83,CD86,CD8A,CDKN1A,CDKN1B,CELF2,CXCL8,CXCR4,CYTIP,DUSP1,DUSP2,DUSP4,EGR1,FLT1,GPR183,HSP90AA1,ICAM1,ID2,ID3,IFITM1,IFNG,IL10,IL10RA,IL1B,IL2RB,IL3RA,IL6,IL7R,IRF1,ITGA4,ITGB2,KDM6B,LTB,MARCKSL1,MCL1,MT2A,MYC,NINJ1,NR4A3,PALM2AKAP2,PLAU,PLAUR,PLEK,PMAIP1,PRDM1,PTPN12,REL,RGS1,RGS2,RUNX3,SAMSN1,SELE,SELP,S…	406 (13)
Hbb-b2		enzyme	Inhibited	-3.576	0.0063	C1QA,CD44,CLEC7A,CXCR6,CYBA,CYBB,FTH1,FTL,IL10RA,IL1B,IL2RB,IL2RG,LTB,SPI1,TLR2	295 (7)
SPI1	-1.634	transcription regulator	Inhibited	-3.492	1.56e-06	APBB1IP,C1QC,C3AR1,CCL3,CCL4,CCND2,CD14,CD3E,CDKN1A,CSF1R,CTSS,CYBB,DDX21,EBF1,ETS2,FCER1G,FLI1,FTH1,FTL,HDAC7,HES1,ID2,ID3,IFI27,IFI44L,IFITM1,IFITM3,IKZF1,IL10,IL1B,IL1RN,IL33,IL7R,IRF9,ISG20,ITGA4,ITGA5,ITGB2,KLF4,LTB,LYZ,MBP,MCL1,MEF2C,MRC1,MT1X,MT2A,MYC,NCF4,P2RY10,PRDM1,PTPRC,RUNX3,SPI1,SPP1,TLR2,TNF,TNFSF10,XCL2	461 (16)
lipoteichoic acid		chemical - endogenous non-mammalian	Inhibited	-3.258	0.000248	ANTXR1,BCL2,CD14,CD83,CD86,CSF3,CXCL8,CXCR4,CYBB,HMOX1,ICAM1,IL10,IL1B,IL1RN,IL6,NLRP3,NR4A2,NR4A3,SELP,TLR2,TNF	333 (14)
miR-124-3p (and other miRNAs w/seed AAGGCAC)		mature microRNA	Inhibited	-3.246	1	AHR,ARHGAP29,CAV1,CCN2,CD59,EGR1,ELK3,GSN,HES1,LAMC1,LDLR,LGALS3,LITAF,LRRC1,MYH9,PODXL,PTPN12,PTTG1IP,RASSF5,RHOG,STOM,SWAP70,TEAD1,TRIP11,TUBB6,ZFP36L2
IL33	2.252	cytokine	Inhibited	-3.19	2.61e-09	ADAMTS1,APOLD1,APP,AREG,ARHGAP9,BCL2A1,BIRC3,CCL3,CCL3L3,CCL4,CCL5,CD28,CD36,CD53,CD69,CD83,CD86,CHST11,CLEC7A,CREM,CX3CL1,CXCL16,CXCL8,DUSP2,EGLN3,EGR3,EHD1,ENTPD1,EPAS1,FGL2,FLT1,FPR1,FTL,GNA13,GPR65,HMOX1,ICAM1,ICOS,ID2,IFNG,IL10,IL10RA,IL1B,IL1RN,IL2RB,IL2RG,IL32,IL33,IL6,IL7R,ITGA5,ITGB4,KLF4,LAMA5,LEPR,LGALS1,MDK,MSR1,MYC,NABP1,NCF4,NLRP3,NRP1,PDLIM1,PLAT,PLIN2,POLR2L,PRDM1,PRXL2A,PTGER4,PT…	363 (12)
MIR17HG		other	Inhibited	-3.174	0.0417	APP,BMPR2,CDKN1A,DLL1,ECE1,FZD4,HEG1,HSPG2,IFNG,IL6ST,IL7R,KLF2,LAMA5,LRP1,MRTFB,PTPRK,RGS5,TGFBR2,TNFAIP3,TRIP11
BCR (complex)		complex	Inhibited	-3.172	0.00276	APBB1IP,ATF3,BCL2,BCL2A1,CCL3,CCL4,CCND2,CD44,CD69,CD7,CD86,CDC37,CDKN1A,CDKN1B,CLEC2D,CTSS,CXCR4,DUSP2,EGR1,FAM107B,FTH1,GPR183,ICAM1,IFNG,IL10,IL2RB,IL6,ITGA4,KLF4,KLF9,LAIR1,LAPTM5,LCK,MAPK3,MCL1,MIR155HG,MS4A6A,MYC,PDE7A,PLEK,PRDM1,PTPN22,RAC2,RBPJ,REL,S100A10,S1PR1,SAMSN1,SLC38A1,TNFSF9,ZBTB16	474 (17)
CpG ODN 1826		chemical reagent	Inhibited	-3.158	0.000484	APP,CCL3L3,CCL4,CCL5,CD14,CD69,CD83,CD86,CXCL8,CYBA,CYBB,FCGR1A,IFNG,IL10,IL1B,IL6,REL,RGS1,RGS2,TNF	348 (18)
BHLHE40		transcription regulator	Inhibited	-3.154	3.21e-05	ACTN1,AHR,ANXA1,ATF3,BTG1,C1orf21,C3AR1,CALCRL,CAPG,CAV1,CD14,CD69,CD86,CSF3,CTSS,CYBB,EGLN3,EPHX1,FGL2,FPR1,FRZB,GZMK,HCLS1,ID1,IFI16,IFITM2,IFNG,IL10,IL2RB,IL2RG,IL6,IL6ST,ITGA4,ITGA6,LAP3,LCP2,LDLR,LTB,MEF2C,MET,MSR1,MXD1,NCF4,NDRG1,NLRP3,OLR1,PDE4B,PFKFB3,PHLDA1,PLIN2,PLSCR1,PNRC1,PTPRC,RASGRP1,RGS1,RGS16,SCARF1,SOCS1,SOCS3,SPARCL1,TGM2,TIPARP,TNF,UPP1,VAMP8	532 (24)
cardiotoxin		chemical - other	Inhibited	-3.138	2.9e-06	C5AR1,CCL3L3,CCL4,CCL5,CCND2,CSF1R,CTSB,CTSH,CX3CL1,CXCR4,DLL1,DOK2,EDNRB,EZR,FGF2,FPR1,GSN,HSP90AA1,IFNG,IL10,IL10RA,IL1B,IL1R1,IL1RN,IL2RG,IL33,IL6,IL7R,ITGA4,ITGA5,ITGA6,ITGB2,LRG1,METRNL,MRC1,MYH9,NASP,OSM,PTPRC,SERPINE1,SPP1,TGFB1,TIMP1,TNF,TNFRSF1B,TPO,TSC22D1,UCP2,VEGFA,VEGFC
mir-142 (includes others)		microRNA	Inhibited	-3.1	0.000695	AHR,CD93,DSTN,EZR,GBP4,HLA-E,IFNG,IL2RB,IL6,IL6ST,IRF1,LIMA1,LRRC32,MCAM,NCKAP1,NRP1,RHOG,RHOQ,SOCS1,SOCS3,TGFBR2,TNF,TNFSF10,TSC22D1,VEGFA,YES1	296 (10)
PIK3CD	-0.487	kinase	Inhibited	-3.099	0.00282	BCL2,CCL3,CCL4,CCND2,CXCL8,IFNG,MAF,PRDM1,TGFB1,TNF	427 (18)
MRGPRX3		G-protein coupled receptor	Inhibited	-3.051	0.0122	CCL20,CCL3L3,CCL4,CLEC7A,CSF3,CXCR4,FPR1,IL1B,IL1RN,OSM,TAGAP,TNF,TNFRSF1B
Pam3-Cys-Ser-Lys4		chemical reagent	Inhibited	-2.943	7.1e-06	ADGRE5,ANGPT2,BCL2A1,BIRC3,CCL20,CCL3L3,CCL4,CCL5,CCN2,CD14,CD69,CD83,CD86,CSF1R,CSF3,CX3CL1,CXCL8,DDIT4,FCGR2A,HIF3A,ICAM1,IFI16,IFITM1,IFNG,IL10,IL1B,IL1RN,IL32,IL6,IL7R,IRF1,ITGA4,KDM6B,LTB,MAPK3,MCL1,NLRP3,OSM,PRDM1,REL,RGS1,RGS2,SELE,SELP,SERPINE1,SLC3A2,SPI1,TLR2,TNF,TNFAIP3,VCAM1	332 (12)
TNFSF13B	-0.981	cytokine	Inhibited	-2.933	0.00251	BCAR1,BCL2,BCL2A1,CCL4,CCND2,CD200,CD83,CD86,CTSS,CXCL8,GPR183,ICAM1,ID1,IL10,IL1RN,IL2RG,KLRB1,MCL1,MYC,NR4A2,PLAUR,PLEK,PLSCR1,PRDM1,PTPRM,SPP1,UACA	348 (13)
KRAS	0.463	enzyme	Inhibited	-2.924	1.71e-06	ACSL1,ADAMTS1,AHNAK,AHR,APP,AREG,ARHGDIB,ARPC3,ARRB2,ASPH,ATF3,BCAM,BCL2,BCL2A1,BIRC3,BMPR2,CAV1,CAV2,CAVIN1,CAVIN2,CCN1,CCN2,CD44,CDA,CDKN1A,CDKN1B,CEBPB,CHST11,COL4A1,CSF3,CTNNA1,CX3CL1,CXCL8,CXCR4,CYBB,DLC1,DSE,DUSP1,DUSP4,EFNA1,EGR1,ELN,EMP1,EMP2,ENG,EPHB4,ESAM,F13A1,FABP5,FBLN2,FCGR2A,FLI1,FTH1,GALNT18,GJA1,GMFG,GNA13,GPX4,GSN,GZMK,HES1,HLA-DRB1,HMOX1,HNMT,HSPG2,ICAM1,ID1,IFITM1,IFITM2,IFITM…	511 (18)
IL12 (family)		group	Inhibited	-2.919	0.000249	ATF3,BCL2,CCL3,CCL4,CCL5,CD3E,CD4,CD44,CD69,CD86,CD8A,CXCR6,DDIT4,ENPP2,ENTPD1,FCGR3A/FCGR3B,GZMH,ICOS,IFNG,IL10,IL1B,IL6,IRF1,MAPK3,METRNL,MYC,NKG7,NRP1,PRF1,PTPRC,SH2D1A,SOCS2,TNF,TNFSF10	517 (15)
CASP4		peptidase	Inhibited	-2.913	0.108	CCL3L3,CD14,CXCL16,IFNG,IL10,IL1B,LAIR1,OSM,PLAU
miR-30c-5p (and other miRNAs w/seed GUAAACA)		mature microRNA	Inhibited	-2.875	0.177	CCN2,COL4A1,COL4A2,CPNE8,HES1,IL6,IRS2,LAMC1,MET,MYC,NHERF2,NUCB1,PCDH17,PLEC,PNP,PPP3CA,PTPRK,RPS6KA2,SLC38A1,TGFBR2,TNF
Pam3-Cys		chemical toxicant	Inhibited	-2.85	3.34e-05	CCL5,CD14,CD163,CD69,CD83,CD86,CXCL8,FPR1,IFNG,IL10,IL1B,IL1RN,IL6,PLAT,SELE,SERPINE1,TLR2,TNF	351 (16)
CSF1		cytokine	Inhibited	-2.839	3.76e-06	ADGRE5,APP,BCL2,BST2,C5AR1,CCL3,CCL5,CCND2,CD163,CD36,CD83,CD86,CDKN1A,CDKN1B,CLEC7A,CSF1R,CTSD,CTSH,CYBB,DOK2,DUSP1,DUSP4,EGR1,EGR3,ETS2,FCER1G,FCGR2A,FCGR3A/FCGR3B,FERMT3,FOLR2,GPNMB,GPR34,ID2,IFI16,IFI44L,IFITM1,IFNG,IL10,IL10RA,IL1B,IL2RB,IL6,IL6ST,IL7R,IRF1,IRF9,ITGA4,ITGA5,KLF2,LAP3,LYVE1,MAFB,MRC1,MSR1,MYC,PFKFB3,PLAU,PLSCR1,PTPRC,RUNX1,SELENOW,SLC29A1,SLC7A5,SOCS1,SOCS2,SPI1,SPP1,TGFB1,TL…	515 (16)
ETV3	-0.953	transcription regulator	Inhibited	-2.828	0.313	BST2,IFI16,IFI44L,IRF9,LAP3,MYC,PLSCR1,SPP1,XAF1
ADORA3		G-protein coupled receptor	Inhibited	-2.828	0.00532	CCL3,CCL4,CCL5,CXCL8,IL10,IRF1,SPP1,VEGFA	347 (17)
SAA1		transporter	Inhibited	-2.82	6.57e-05	BCL2,CCL3,CCL3L3,CCL4,CCL5,CSF3,CXCL8,IL10,IL1B,IL1RN,IL6,MRC1,TNF	359 (15)
cuprizone		chemical toxicant	Inhibited	-2.817	0.000749	ANXA2,APBB1IP,APP,ARHGDIB,C1QB,C1QC,CAPG,CCL3L3,CCL4,CCL5,CD86,CNN3,CTSB,CTSD,CTSZ,EPHX1,FABP5,FCGR2A,GPR34,GSN,IKZF1,IL1B,LCP1,LGALS1,LGALS3,LGMN,LSP1,MBP,MT-CYB,MYH9,NLRP3,PTPRC,RAMP3,S1PR1,SOCS3,TNF	251 (7)
triptolide		chemical drug	Inhibited	-2.766	2.15e-09	ABLIM3,AFAP1L1,AHR,AKAP12,APLNR,BCL2,CALCRL,CAV1,CDH5,CDKN1A,CDKN1B,CXCL8,DLC1,DUSP1,EDNRB,EFNA1,EFNB2,EMP1,ENG,FLT1,ICAM1,IFNG,IGFBP2,IL10,IL6,ITGA6,KDR,LIFR,MCAM,MCL1,MYC,NFE2L2,NPR1,PECAM1,PMAIP1,POSTN,RHOC,SERPINB9,SOCS3,TEK,TJP1,TLR2,TNF,TNFSF10,UACA	455 (18)
MTOR		kinase	Inhibited	-2.755	0.0498	ACACB,ARL4C,BCL2,BCL2A1,CD86,CDKN1A,CEBPB,CITED2,CSF1R,CXCL8,CXCR4,DDIT4,DUSP1,EFNA1,EPAS1,FABP4,FABP5,FKBP1A,IFI16,IFNG,IL10,IL1B,IL1R1,IL2RB,IL6,IRF1,IRS2,MAF,MAP1LC3B,MBP,MCL1,MYC,NEURL1B,PDK4,PECAM1,PFN1,PRF1,S1PR1,SNCG,SOCS3,SRPX,TNF,TNFRSF1A,TNFSF10,TXNIP,VCAM1,VEGFA
uric acid		chemical - endogenous mammalian	Inhibited	-2.718	0.000779	ANXA1,AREG,BCL2,CCL3,CCL3L3,CCL4,CCL5,CCN1,CCN2,CD86,CSF3,CXCL8,CYBB,HMOX1,ICAM1,IFNG,IL10,IL1B,IL6,KLRB1,NLRP3,TGFB1,TNF,VCAM1	410 (17)
RC3H1		enzyme	Inhibited	-2.706	2.85e-05	BST2,CCL20,CCL4,CCL5,CD44,ICOS,IFI16,IFI27,IFI44L,IFITM1,IFITM3,IFNG,IL1B,IL6ST,IRF1,IRF9,MT2A,NRP1,PLSCR1,SPP1,STING1,TNFAIP3,TNFRSF1B	525 (12)
zeaxanthin dipalmitate		chemical - endogenous non-mammalian	Inhibited	-2.683	0.0417	ADAMTS1,AHR,AKAP12,ATF3,BACE2,CCL3L3,CCL4,CCN1,DNAJB1,EGR1,FGF2,HES1,PKIG,S100A16,SOCS3,TAGLN2,TCIM,TGM2,WWTR1,ZFP36
TBX21		transcription regulator	Inhibited	-2.669	0.000431	CCL3L3,CCL4,CCL5,CD83,GZMA,HLX,ICOS,IFNG,IKZF1,IL10,IL1R1,IL2RB,IL6ST,IL7R,NKG7,PRDM1,PRF1,PTGER4,RUNX1,RUNX3,SPHK1,SPP1,TGFBR2,TNF,ZEB2	475 (19)
HAND1		transcription regulator	Inhibited	-2.646	0.0283	EFNB2,FABP4,FLT1,KDR,NOTCH4,NRP1,TIE1
HNF4G		transcription regulator	Inhibited	-2.646	0.195	CNN3,DAAM1,DOCK1,FLNB,ITGA5,LAMC1,PDLIM1
ANXA7		ion channel	Inhibited	-2.646	1	CTSB,FYN,NFIA,PHLDA1,SLA,TEK,TNFRSF1B
IKZF1	-1.622	transcription regulator	Inhibited	-2.623	9.27e-08	ANTXR1,AQP1,BCL2,C1QTNF1,CAV1,CAV2,CCL3L3,CCL4,CCND2,CD34,CD3D,CD8A,CDKN1A,CDKN1B,CITED2,CSF3,DNM3,DOCK1,DOCK4,DOCK9,EBF1,EMP1,FKBP9,FLI1,HES1,IFI16,IFI27,IFNG,IKZF1,IL10,IL2RB,IL3RA,IL6,IL6ST,IL7R,INSR,KLF4,LAP3,LCK,LEPROT,LGMN,LRP1,MCL1,MGLL,MYC,NLRP3,NRARP,OTUD1,PRDM1,PROS1,RAI14,RUNX1,RUNX3,S100A16,SASH1,SERPINH1,SH3BP5,SPI1,SULF2,TNF,TXNIP,TYROBP,UACA,VWF,YPEL2	474 (20)
FLT3LG		cytokine	Inhibited	-2.612	1.62e-05	ADGRE5,CCL5,CD3D,CD3G,CD83,CD86,CDKN1B,CEBPB,CXCR4,CYBB,FCGR1A,ICAM1,ID2,IFNG,IL10,IL1B,IL2RB,IL3RA,IL7R,MAP1LC3B,MCL1,PTPRC,SOCS1,SPI1,TCF4,TNF	522 (20)
sertraline		chemical drug	Inhibited	-2.611	0.0283	BCL2,DDIT4,IL6,PDCD4,PDE4B,SLC7A5,TNF
8-chlorophenylthio-adenosine 3',5'-cyclic monophosphate		chemical reagent	Inhibited	-2.609	0.0816	AREG,BIRC3,CD36,CDKN1A,CEBPB,CREM,DUSP1,SH2D2A
peptidoglycan		chemical - endogenous non-mammalian	Inhibited	-2.606	9.76e-07	AQP1,BCL2A1,CCL20,CCL3,CCL3L3,CCL4,CCL5,CD200,CD69,CD86,CORO1A,CSF3,CXCL16,CXCL8,CXCR4,DUSP1,EGR1,HMOX1,ICAM1,IFNG,IL10,IL1B,IL1RN,IL6,IRF1,ITGB2,MCL1,NLRP3,TLR2,TMSB10/TMSB4X,TNF	325 (12)
H-7		chemical - kinase inhibitor	Inhibited	-2.586	0.0503	ANGPT2,AREG,ECE1,EGR1,ITGA5,MYC,SELE,SERPINE1
BCL11B	-2.122	transcription regulator	Inhibited	-2.582	0.000362	AHR,AREG,BCL2,CCL3,CDKN1A,CXCL8,ID2,IFNG,IL10,IL7R,LTB,NRP1,SPRY1,TNF,ZBTB16	409 (16)
NCR1		transmembrane receptor	Inhibited	-2.56	0.000709	CCL3L3,CCL4,CCL5,CD3E,CD69,IFNG,TNF	429 (20)
ADRB (family)		group	Inhibited	-2.553	0.369	ADAMTS4,ADCY4,ADGRL4,ATF3,CAVIN2,CDKN1A,CDKN1B,CREM,DDIT4,HMOX1,ICAM1,KLF4,LBH,NHERF2,NR4A2,NR4A3,PPM1D,SLCO4A1,TEK
aspirin		chemical drug	Inhibited	-2.553	3.41e-11	ABLIM3,AFAP1L1,AHR,AKAP12,APLNR,APP,BCL2,CALCRL,CAV1,CCL3,CCL4,CD86,CDH5,CDKN1A,CSF3,CTSD,CX3CL1,CXCL8,CXCR4,CYB5A,DLC1,EDNRB,EFNA1,EFNB2,EMP1,ENG,FLT1,ICAM1,IFNG,IGFBP2,IL1B,IL6,ITGA6,KDR,LIFR,MCAM,MCL1,NPR1,OLR1,PECAM1,PMAIP1,POSTN,RHOC,SCARB1,SELP,SERPINB9,SOX7,TEK,TGFB1,TJP1,TNF,TNFSF10,VCAM1,YWHAE	519 (16)
CCL20	-4.662	cytokine	Inhibited	-2.547	0.0955	C3AR1,CLEC7A,CYBB,FCER1G,FCGR1A,IL1B,IL1RN,NLRP3,OLR1,POSTN
NLRP3	-1.657	enzyme	Inhibited	-2.542	0.00139	BCL2,CCL20,CCL3L3,CCL4,CCL5,CCN2,CD69,CSF3,CXCR4,HMOX1,IFITM3,IFNG,IL10,IL1B,IL33,IL6,IRF1,MRC1,MSR1,NFE2L2,NLRP3,OLR1,RBPJ,RUNX1,TAP1,TGFB1,TIMP1,TNF,TNFRSF1A	482 (15)
IKZF3	-1.079	transcription regulator	Inhibited	-2.541	0.00182	ANTXR1,BCL2,CAV1,CAV2,CDKN1B,CITED2,DNM3,DOCK4,IFI27,KLF4,MGLL,MYC,OTUD1,PROS1,S100A16,YPEL2
TLR7/8 (family)		group	Inhibited	-2.534	0.0955	BCL2,BCL2A1,IL10,NPR1,PLAUR,PMAIP1,PNRC1,RGS1,TNF,TNFAIP3
Srgn		other	Inhibited	-2.53	0.0655	CD3D,CD83,CD8A,EGR3,GPR65,IFNG,IL1B,LCK,LYZ,SERPINB9
CCL5	-4.165	cytokine	Inhibited	-2.525	0.00194	ADGRE5,AHR,AIF1,C5AR1,CCL3,CCL3L3,CCL4,CCL5,CD163,CD44,CDC37,CXCL8,DUSP1,EMP1,IFNG,IL1B,IL6,MAPK3,OLR1,PLAUR,PLEC,PNP,PPIF,TNF,ZFP36	325 (15)
monocrotaline		chemical toxicant	Inhibited	-2.516	0.00165	BMPR2,CCL5,CDKN1B,CYBB,FHL1,HMOX1,ID1,ID3,IL1B,IL6,KLF2,SPP1,TNF	358 (19)
SETD2		enzyme	Inhibited	-2.496	0.00353	CAV1,CCN1,CCN2,CITED2,ENG,FLT1,GNA13,LAMA4,MEF2C,RBPJ,SERPINE1,SOX17,VEGFB
pembrolizumab		biologic drug	Inhibited	-2.496	0.0122	CCL3,CCL4,CCL5,CD4,CD83,CD8A,CXCR6,GZMA,HLA-E,IL1B,IRF1,KLRB1,PRF1
KDM5B		enzyme	Inhibited	-2.491	0.0465	CAV1,CCL14,CCN2,CDKN1B,CYB5A,EGR1,EHD1,FABP5,FHL1,ID2,IGFBP2,MCAM,MT1X,NEDD9,RNASET2,SAT1,SOX17,SWAP70,TGFB1
CD28	-1.249	transmembrane receptor	Inhibited	-2.487	0.00515	AHR,ANXA1,ARHGDIB,BCL2,BCL2A1,BTG1,CCL3,CCL4,CCND2,CD247,CD28,CD3E,CD69,CD86,CDKN1B,CREM,CXCL8,CXCR4,CXCR6,FCER1G,FYB1,FYN,GZMA,ICOS,IFITM1,IFNG,IL10,IL10RA,IL1B,IL1R1,IL6,IL7R,IRF1,ITGA4,KLF2,LCP1,LSP1,MAF,MMRN1,MSR1,MYC,OAZ1,PDE4B,PNP,PRDM1,PTGER4,REL,RGCC,RHOC,SH2D2A,SLC7A5,SOCS1,SOCS2,SOCS3,SRGN,STOM,TNF,TNFAIP3,TNFRSF1B,TNFSF10,TSC22D1	419 (17)
IL15		cytokine	Inhibited	-2.486	2.61e-09	AHR,ANXA1,ARHGDIB,BCL2,BTG1,CCL3,CCL3L3,CCL4,CCL5,CCN2,CCND2,CD2,CD28,CD44,CD53,CD59,CD69,CD83,CD84,CD86,CD8A,CD8B,CD96,CDKN1A,CDKN1B,CEBPB,CORO1A,CSF3,CTSW,CXCL8,CXCR4,CXCR6,ELK3,FCGR3A/FCGR3B,FKBP1A,FYB1,FYN,GZMH,GZMK,HCST,HLA-DRA,HLX,HMOX1,ICAM2,ICOS,IFITM1,IFNG,IL10,IL1B,IL1R1,IL2RB,IL2RG,IL32,IL6,IL7R,IRF1,KLF2,KLRB1,LAPTM5,LCK,LCP1,LSP1,MAF,MAPK3,MCL1,MYC,NKG7,OAZ1,PDCD4,PDE4B,PFKFB3,PFN1,P…	464 (16)
N-formyl-Met-Leu-Phe		chemical reagent	Inhibited	-2.46	0.00988	ACTN1,CAPG,CCL4,CXCL8,CYBB,FCGR1A,IL1B,IL6,ITGB2,OSM,RAC2,SOCS1,TAGLN2,TNF,VEGFA,VSIG4	462 (17)
3M-002		chemical reagent	Inhibited	-2.446	0.0026	ACAP1,BCL2A1,BMX,CCL20,CCL3L3,CCL4,CCL5,CD69,CD83,CD86,FCGR1A,FPR1,GPNMB,IFNG,IL1B,IL6,NCF4,TNF,TNFSF10,TXNIP,VMO1	377 (16)
CYP2J2		enzyme	Inhibited	-2.429	0.0139	ANXA1,BCL2,CD44,ICAM1,IL1B,IL6,SELE,TNF,VCAM1
FZD5		G-protein coupled receptor	Inhibited	-2.425	0.002	CD14,IL1B,SPP1,TJP1,TNF,VEGFA
vanadate		chemical - other	Inhibited	-2.425	0.0273	CXCL8,INSR,LCK,MSR1,TNF,VEGFA
CARD9		other	Inhibited	-2.421	0.000677	C5AR1,CCL5,CD36,CLEC7A,CSF3,CXCL8,FCGR1A,IFNG,IL10,IL1B,IL6,TLR2,TNF	372 (16)
NOSTRIN	2.524	transcription regulator	Inhibited	-2.417	0.000852	BCL2,CAV1,CCL5,COL18A1,FLT1,IL6,ITGA5,KDR,NPR1,PECAM1,PLAU,SELE,SELP,TEK,TFPI	344 (7)
Klrk1		transmembrane receptor	Inhibited	-2.415	0.000236	CCL3L3,CCL4,CCL5,CD96,GZMA,HLX,IFNG,IL10,NKG7,PRDM1,PRF1,SPP1,TNF	500 (18)
Klra4 (includes others)		transmembrane receptor	Inhibited	-2.413	0.00392	CCL3L3,CCL4,CCL5,GPR65,IFNG,TNF,TYROBP	377 (16)
PANX1		transporter	Inhibited	-2.401	0.0283	CCL3L3,CCL5,FTH1,HMOX1,IFNG,IL1B,TNF
AIMP1		cytokine	Inhibited	-2.398	0.00228	CCL3,CCL4,CCL5,CXCL8,ICAM1,IFNG,IL10,IL1B,TNF	380 (21)
ECSIT		transcription regulator	Inhibited	-2.376	0.0655	CD44,CD83,CXCL8,HMOX1,IL1B,IL1RN,IL6,NR4A2,PLAUR,TNFAIP3
MYD88		other	Inhibited	-2.368	2.32e-05	ACSL1,CCL3L3,CCL4,CCL5,CCN1,CD14,CD2,CD200,CD44,CD83,CD86,CSF3,CXCL8,DUSP1,EDNRB,EGR1,ETS2,FCER1G,FPR1,HMOX1,ICAM1,ICOS,IFNG,IL10,IL1B,IL1RN,IL32,IL6,IL7R,IRF1,ITGA4,KDM6B,LTB,MET,MRC1,MSR1,MYC,NLRP3,OLR1,PDE4B,PHLDA1,PRF1,SCARB1,SELE,SERPINE1,SH3BP5,SOCS1,SOCS3,SPP1,TGFB1,TIMP1,TLR2,TNF,TNFAIP3,TNFRSF1A,TSC22D1,VCAM1	350 (14)
enterotoxin B		biologic drug	Inhibited	-2.368	0.000901	CCL3L3,CCL4,CCL5,CD69,CSF3,CXCR4,CXCR6,GPNMB,ICAM1,IFNG,IL10,IL1B,IL33,IL6,TNF,TNFAIP3	517 (15)
E. coli B4 lipopolysaccharide		chemical toxicant	Inhibited	-2.362	4.91e-07	ANXA1,AQP1,BCL2,C1QB,CCL20,CCL3L3,CCL4,CCL5,CD83,CD86,CLEC14A,CSF3,CXCL8,EMB,ETS2,EVI2B,EXOC6,F13A1,FCER1G,FCGR1A,FGL2,FPR1,GBP4,GLIPR1,GPNMB,HMOX1,ICAM1,IFI16,IFITM3,IFNG,IL10,IL1B,IL1R1,IL1RN,IL33,IL6,LCP1,LCP2,MCL1,MRC1,NLRP3,PDLIM5,PLAUR,PLEK,PROS1,PTPRC,RHOC,SAMSN1,SCARB1,SELE,SERPINH1,SOCS1,SOCS3,TAP1,TLR2,TNF,TNFAIP3,TNFRSF1A,TNFRSF1B,TNFSF10,TXNIP,VCAM1	387 (15)
TLR7		transmembrane receptor	Inhibited	-2.349	2.53e-06	ACAP1,ATF3,BCL2,BCL2A1,BMX,CCL20,CCL3,CCL4,CCL5,CD44,CD69,CD83,CD86,CDKN1A,CDKN1B,CEBPB,CXCL8,ETS2,FCER1G,FGF2,GNG2,ICAM1,IFI44L,IFITM1,IFNG,IL10,IL10RA,IL1B,IL1R1,IL6,IRF1,IRF9,ISG20,NCF4,PLAT,PLAU,SELE,SOCS1,TNF,TNFAIP3,VMO1	380 (16)
nitrofen		chemical toxicant	Inhibited	-2.345	0.0268	APLNR,AQP1,EGR1,EPAS1,ITGA6,TGFBR2,TGFBR3,TIMP3,VEGFA
GATA2-AS1	0.552	other	Inhibited	-2.345	0.0754	CXCL8,ERG,FLI1,FLT1,IL1B,ITGB4,KDR,MYC,NOTCH4,PECAM1,RGS2,VWF
GNAI3		enzyme	Inhibited	-2.345	0.00623	CCL3,CCL3L3,CCL4,CCL5,CXCL8,IL6,SPP1,TNF,VEGFA	491 (22)
CASP1	-0.488	peptidase	Inhibited	-2.345	0.138	CSF3,IFNG,IL1B,IL6,KDR,NLRP3,TNF
DETA-NONOate		chemical reagent	Inhibited	-2.342	0.00524	BIRC3,CAV1,CCL3,CDKN1A,CXCL8,DUSP1,HMOX1,ICAM1,IFNG,IL6,MYC,SERPINE1,SOD3,TAGLN2,TIMP1,TNF,TXNIP,VCAM1	452 (18)
mir-122 (includes others)		microRNA	Inhibited	-2.341	1	CDA,CDC42BPB,FKBP1A,IL6,LAMC1,PXN,SH3BGRL3,TGM2,WARS1
ETV6	-0.437	transcription regulator	Inhibited	-2.333	0.334	CDH5,CSF1R,FLI1,ID1,IFI16,IFI44L,IFITM1,LAP3,VEGFA,XAF1
L-arginine		chemical - endogenous mammalian	Inhibited	-2.332	0.26	BCL2,CD247,IL6,KDM6B,SERPINE1,TGFB1,TNF
palmitic acid		chemical - endogenous mammalian	Inhibited	-2.33	2.51e-05	ACSL1,AHR,AKR1C3,ATF3,BCL2,BIRC3,CCL3L3,CCL4,CCL5,CCN2,CD28,CD36,CD86,CDKN1A,CEBPB,CTSB,CTSD,CX3CL1,CXCL8,CYBA,CYBB,DLC1,DUSP1,EGLN3,EZR,FABP4,FLT1,FOLR2,FTH1,HMOX1,ICAM1,IL10,IL1B,IL1RN,IL6,INSR,IRF1,IRS2,KDM6B,KLF4,MAFB,MAP1LC3B,MCL1,MET,MYC,NCF4,NFE2L2,NR4A2,NR4A3,OLR1,PDK4,PHLDA1,PIK3R1,PIK3R3,PLIN2,RGS2,SAT1,SCARB1,SERPINE1,SLC3A2,SNAI1,SOCS3,SPHK1,STING1,STK4,TGFB1,THBD,TLR2,TNF,TNFAIP3,TNF…	412 (16)
MECP2		transcription regulator	Inhibited	-2.324	0.0116	ADGRF5,ANXA1,CAPG,CD86,CYB5A,DOCK8,EGR1,FRZB,GALNT15,IFNG,IL6,MBP,MRC1,MYC,PREX2,S100A4,SELENOK,SOCS3,TNF,TSPAN13,TSPAN9,TXNIP,VEGFA
MALP-2s		chemical reagent	Inhibited	-2.32	0.00697	BCL2A1,CCL3L3,CCL4,CD86,IFNG,IL10,IL1B,IL6,MCL1,TLR2,TNF	336 (14)
GLI1		transcription regulator	Inhibited	-2.316	3.98e-05	AHNAK,AKR1C1/AKR1C2,AKR1C3,ANXA1,ARHGAP29,ARL4C,ATF3,BCL2,BCL2A1,BIRC3,CAV1,CAV2,CCN1,CCND2,CD44,CD59,CDKN1A,CRTAM,CTSB,CXCL8,DUSP4,EGR1,EGR3,EMB,EMP1,EZR,FHL1,GMFG,HES1,ID1,ID2,ID3,IFITM1,IL10,IL33,IL6,IQGAP2,ITGB4,KLF4,KLF6,KLF9,KTN1,LAPTM5,LDLR,LGALS1,LRRC1,MALL,MEF2C,MIDN,MT1X,MT2A,MYC,NES,NEURL1B,NPDC1,NR2F2,OGFRL1,PDK4,PLAU,PLAUR,PPIF,RASA4,RGS10,S100A4,SAT1,SNAI1,SOCS1,SOCS2,SOCS3,SOX18,SP…	511 (18)
PTPRR		phosphatase	Inhibited	-2.307	0.254	CDC37,IFITM2,ITGA5,ITGB4,LRP1,MYH9,NUCB1,SLC44A2,TNFAIP1
IL12 (complex)		complex	Inhibited	-2.292	3.64e-07	AHR,CCL20,CCL3,CCL4,CCL5,CD28,CD44,CD69,CD86,CXCL8,CYTIP,FGF2,GJA1,GZMA,HLX,ICAM1,ICOS,IFNG,IL10,IL1B,IL32,IL6,IL7R,IRF1,ISG20,ITGA4,ITGA6,ITGB2,KLRB1,LTB,MYC,PDCD4,PLAU,PRDM1,PRF1,SELP,SH2D1A,SOCS1,SOCS2,SOCS3,TGFB1,TGFBR2,TIMP1,TLR2,TNF,TNFRSF1A,VEGFA	549 (18)
PF-4878691		chemical drug	Inhibited	-2.282	0.00125	BCL2,CCL3,CCL4,CD83,CD86,CXCL8,IFNG,IL1B,IL6,MYC,TNF	233 (7)
monophosphoryl lipid A		chemical drug	Inhibited	-2.279	0.000251	APP,CD86,IFNG,IL10,IL1B,IL1RN,IL6,TNF	374 (17)
sodium bisulfide		chemical reagent	Inhibited	-2.274	0.277	ANGPT2,BCL2,CDKN1A,CX3CL1,ICAM1,IL10,IL6,LAMC1,PDCD4,TNF
epigallocatechin-gallate		chemical drug	Inhibited	-2.27	0.000481	AHR,ANGPT2,APP,ARGLU1,BCL2,CCL3,CCL3L3,CCL5,CCN1,CCN2,CDKN1A,CDKN1B,CEBPB,CLDN5,COL18A1,CSF3,CXCL8,EGR1,GBP4,GJA1,HES1,HMOX1,ICAM1,IFNG,IL10,IL1B,IL1R1,IL6,IL6ST,IRF1,KDR,LDLR,MYC,NFE2L2,NR4A2,PLAU,REL,SERPINE1,SNAI1,SOCS1,TAP1,TGFB1,TIMP1,TNF,TNFSF10,VCAM1,VEGFA,VEGFC	353 (13)
DNMT3A		enzyme	Inhibited	-2.252	0.000683	ACSL1,ADAMTS9,AKAP12,ATF3,CD34,CD4,CSF1R,CXCR4,CYBA,CYBB,FABP5,FCER1G,FGF2,IFNG,IL3RA,IL6,IL6ST,IL7R,IRF1,KDM6B,MYL9,NFE2L2,PDE2A,PLCB4,PTPRC,RGS16,S1PR1,SERPINH1,SHC1,SOCS3,SPHK1,SPP1,TGFB1,TGM2,TSC22D1,TYROBP,ZNF521	520 (19)
melatonin		chemical - endogenous mammalian	Inhibited	-2.243	0.00194	BCL2,CCL5,CDKN1A,CDKN1B,CXCL8,ECE1,GJA1,HMOX1,ICAM1,IL1B,IL2RB,IL6,INSR,IRS2,MAP1LC3B,MYC,NFE2L2,NLRP3,PLAT,PRMT1,SELE,SELP,SPP1,TNF,VCAM1	401 (19)
BAHCC1		other	Inhibited	-2.236	0.261	CDKN1A,FZD4,IGFBP4,KLF9,LHX6
U1 SNRNP (complex)		complex	Inhibited	-2.236	0.00565	CCL3,CCL4,CCL5,IFNG,TNF
miR-335-3p (miRNAs w/seed UUUUCAU)		mature microRNA	Inhibited	-2.236	0.181	COL4A1,COL4A2,LAMC1,PLEC,TGFBR2
OAT	-0.554	enzyme	Inhibited	-2.236	0.346	AREG,CDKN1A,TNFSF9,VEGFA,VEGFB
ANLN		other	Inhibited	-2.236	0.261	CDKN1A,CRACR2B,PDE2A,STOM,SULF2
bryostatin 1		chemical drug	Inhibited	-2.234	3.34e-05	APP,AREG,BIRC3,CCL3,CCL5,CD44,CD86,CXCL8,CXCR4,ICAM1,IFNG,IL10,IL1B,IL2RG,IL6,MYC,TJP1,TNF	352 (15)
SB 216763		chemical drug	Inhibited	-2.226	0.000214	CCN1,CCN2,CXCL8,IL10,IL1B,IL6,MAF,MYC,MYH11,NR4A2,NR4A3,PLAU,PRDM1,RGS1,RGS2,SNAI1,TNF,TNFSF10	508 (21)
IL7		cytokine	Inhibited	-2.224	2.82e-05	AHR,BCL2,CCL3,CCL4,CCND2,CD2,CD247,CD3D,CD3G,CD69,CD86,CD8A,CD8B,CDKN1A,CDKN1B,CXCR4,EBF1,HCST,ICOS,IFNG,IL1R1,IL6,IL7R,KLF2,LTB,MAF,MCL1,MYC,PIK3IP1,PMAIP1,RGS16,S1PR1,SOCS1,SOCS3,TNF,TNFSF10,UPP1	508 (18)
obinutuzumab		biologic drug	Inhibited	-2.224	0.0239	CCL3,CCL4,CCL5,IFNG,TNF
MAPK8		kinase	Inhibited	-2.223	1.35e-06	AQP1,BCL2,BIRC3,CCL5,CCN2,CDH5,CDKN1A,CDKN1B,CEBPB,CXCL16,CXCL8,CYBB,DUSP1,DUSP4,EGR1,FTH1,HIPK3,HMOX1,IFNG,IL10,IL1B,IL6,KLF6,MAP3K11,MSR1,MYC,NRP1,PLAU,PLAUR,SELE,SH2D2A,TLR2,TNF,TNFAIP3,TSC22D3,VEGFC,ZFP36	458 (17)
AURK (family)		group	Inhibited	-2.219	0.261	CDKN1A,CRACR2B,PDE2A,STOM,SULF2
DIO2		enzyme	Inhibited	-2.219	0.132	ATF3,CCL3L3,DDIT4,EGR1,IL1B,MARCKSL1,MBP,MSR1,NR4A2,TSPAN18
IKZF4		transcription regulator	Inhibited	-2.219	0.0239	IL10,IL10RA,IL2RB,PRDM1,RUNX3
ULBP1		transmembrane receptor	Inhibited	-2.219	0.00565	CCL4,CD69,CD83,IFNG,TNF	423 (12)
thiazolidinedione		chemical drug	Inhibited	-2.219	0.0283	IRS2,NR4A2,NR4A3,PIK3R1,SPHK1,TNF,UCP2
nicardipine		chemical drug	Inhibited	-2.219	0.112	APP,IL6,SELE,SELP,VCAM1
SCX		transcription regulator	Inhibited	-2.213	0.00565	ID1,POSTN,SNAI1,SPP1,TIMP3
ginkgolide B		chemical drug	Inhibited	-2.213	0.181	ICAM1,IL10,IL6,PECAM1,SELP
spermidine		chemical - endogenous mammalian	Inhibited	-2.213	0.517	CDKN1A,HMOX1,IGFBP2,OAZ1,SAT1
GCR/GLUCOCORTICOID DIMER (complex)		complex	Inhibited	-2.213	0.00532	ANXA1,CD163,DUSP1,IL10,IL1RN,PDK4,PIK3R1,TSC22D3
RBL1		transcription regulator	Inhibited	-2.211	0.171	CDKN1A,CDKN1B,FGF2,HES1,MET,MYC,TNF,VEGFB
CXCL16	-2.305	cytokine	Inhibited	-2.208	0.0592	CCL4,CCL5,CXCL8,IFNG,TNF
2-(p-hydroxyanilino)-4-(p-chlorophenyl) thiazole		chemical drug	Inhibited	-2.2	0.0592	APP,HERPUD1,HMOX1,NFE2L2,S1PR1
FCER2		transmembrane receptor	Inhibited	-2.2	0.00565	BCL2,CCL3,CCL4,CXCL8,TNF	353 (15)
molybdenum disulfide		chemical reagent	Inhibited	-2.2	0.003	AKR1C1/AKR1C2,AKR1C3,COL4A1,COL4A2,CXCL8,ELN,FHL1,FTH1,GPNMB,HAPLN3,HMOX1,LAMA5,LBH,LIMS2,LMCD1,LXN,MYH9,PHLDA1,PLTP,RCAN1,SPP1,TEK,TINAGL1,TPM1,TPM2
DCAF1		kinase	Inhibited	-2.2	0.00532	CDKN1A,KLF10,PPIF,SOCS2,SOCS3,TGM2,TNFSF10,TXNIP	342 (7)
POMC		other	Inhibited	-2.196	0.000484	CDKN1B,CXCR4,DUSP1,FGF2,HMOX1,ICAM1,IFNG,IL10,IL6,IL7R,LDLR,NHERF2,NR4A2,NR4A3,PRF1,SCARB1,SELE,TCF4,TNF,VCAM1	359 (13)
APOH		transporter	Inhibited	-2.186	0.00976	CD36,CD83,CD86,IFNG,SELE,TNF	356 (16)
KLF13	-0.426	transcription regulator	Inhibited	-2.186	0.00565	CCL5,GYPC,IL10,KLF9,TNF	254 (7)
ELOVL3		enzyme	Inhibited	-2.183	0.00327	C3AR1,CD53,CTSS,CYBB,ELOVL7,EPAS1,FCER1G,GPNMB,HLA-DRA,IFI16,IQGAP2,ITGB2,LYZ,MSR1,SPP1,TIMP1,TYROBP
CCK		other	Inhibited	-2.177	0.0239	CREM,EGR1,IL6,MET,VEGFA
NTS		other	Inhibited	-2.177	0.00565	CCL5,CXCL8,IFNG,IL1B,TNF	365 (19)
trinitrobenzenesulfonic acid		chemical reagent	Inhibited	-2.176	0.0287	CCL3L3,CCL4,CCL5,CD44,CSF3,IFNG,IL10,IL1B,IL6,NCF4,SOCS3,TGFB1,TIMP1,TNF
NPM1-ALK		fusion gene/product	Inhibited	-2.161	0.0239	CCND2,CEBPB,ICOS,KDM6B,PFKFB3
COLLAGEN TYPE II (complex)		complex	Inhibited	-2.158	0.00675	CCL20,CCL23,CCL3L3,IFNG,IL1B,IL1R1,IL1RN,IL6,TNF,TNFSF10	407 (18)
OGG1		enzyme	Inhibited	-2.156	0.0503	CCL20,CCL3L3,CCL5,CXCL8,IFNG,IL1B,IL6,TNF
KRT17		other	Inhibited	-2.155	0.000548	CCL20,CCL3L3,CCL4,CCL5,CLEC7A,CSF3,IL10,IL1B,IL6,SPP1,TJP1,TNF
lipopolysaccharide		chemical drug	Inhibited	-2.149	1.98e-20	ACKR1,ACKR3,ACSL1,ADAMTS1,ADAMTS4,AHNAK,AHR,AIF1,AKR1C3,ALOX5AP,ANGPT2,ANXA1,ANXA2,APLNR,APOBEC3G,APP,AQP1,AREG,ARL4C,ASAP1,ATF3,ATP1A1,BAG3,BCL11B,BCL2,BCL2A1,BIRC3,BTG1,C1QA,C1QC,C3AR1,C5AR1,CALCRL,CAPG,CAV1,CAVIN1,CCL20,CCL3,CCL3L3,CCL4,CCL5,CCN1,CCN2,CCND2,CCNL1,CD14,CD163,CD200,CD28,CD36,CD37,CD3E,CD4,CD44,CD48,CD53,CD59,CD69,CD83,CD86,CD8A,CD8B,CDC37,CDH5,CDKN1A,CDKN1B,CEBPB,CFD,CITED2,CLDN…	588 (15)
CARD11		kinase	Inhibited	-2.149	0.00155	CCL3,CCL3L3,CCL4,CCL5,IFNG,IL10,SPI1,TNF	335 (17)
isopentenyl diphosphate		chemical - endogenous mammalian	Inhibited	-2.147	0.0592	CCL3,CCL4,FCGR3A/FCGR3B,IFNG,TNF
asciminib		chemical drug	Inhibited	-2.138	0.0816	ATF3,CEBPB,DDIT4,HERPUD1,NASP,PMAIP1,SLC7A5,VEGFA
miR-145-5p (and other miRNAs w/seed UCCAGUU)		mature microRNA	Inhibited	-2.132	0.0114	AHNAK,FLI1,KLF4,MYC,MYH11,MYL9,PARP8,PODXL,PPP3CA,ROBO4,SERPINE1,SWAP70,TPM3,YES1
LY96		transmembrane receptor	Inhibited	-2.126	0.0575	CCL5,CD86,CXCL8,IL6,SELE,TNF
FCER1 (complex)		complex	Inhibited	-2.124	0.000102	BCL2A1,CCL3,CCL3L3,CCL4,CCL5,CD4,CD83,CXCL8,FYN,IFNG,IL10,IL1B,IL1RN,IL33,IL6,MRC1,SPHK1,TNF,TNFSF9	430 (22)
ADGRE2	-0.467	other	Inhibited	-2.121	0.288	CD34,CDKN1A,FLT1,GPNMB,HMOX1,MYC,TGFB1,TGFBR2
NF1		other	Inhibited	-2.121	0.171	FGF2,ICAM1,LHX6,MAF,MDK,MXD1,MYC,SELP
FOXO1	0.543	transcription regulator	Inhibited	-2.101	0.000423	A2M,ANGPT2,BCL2,BCL2A1,BIRC3,C1QA,CAV1,CCL20,CCL4,CCN2,CD36,CDH5,CDKN1A,CDKN1B,CITED2,CLDN5,COL4A1,COL4A2,CXCL8,DDIT4,EBF1,EDNRB,EGR1,ELOVL7,ERG,FABP4,FABP5,FLNB,FOXC1,FYN,HMOX1,ICAM1,IFNG,IKZF1,IL1B,IL1R1,IL6,IL7R,INSR,IRS2,ITGB2,KLF2,LCP2,MAP1LC3B,MYC,PDK4,PIK3IP1,PLSCR1,PMAIP1,PRCP,PRDM1,PTPRB,PTPRC,S1PR1,SCARB1,SERPINE1,SLC25A25,TGFB1,TIE1,TNF,TNFSF10,TNFSF9,TXNIP,VCAM1	437 (18)
LAMA4	0.741	enzyme	Inhibited	-2.101	0.00696	ANGPT2,CAV1,CAV2,CCND2,CDKN1A,COL15A1,CXCL16,FLT1,IL1R1,IL6ST,ITGA4,LAMA5,LAMB1,LAMC1,LIFR,MET,MGST2,MT-ND1,MT-RNR1,MT-RNR2,SEPTIN10,SH3BGRL2,SHC1,SPP1,TGFBR2,TNFRSF1B,VEGFA,VEGFC	222 (7)
STAT5A/B (family)		group	Inhibited	-2.1	5.64e-07	AHR,BCL2,BCL2A1,CAVIN2,CCND2,CD36,CD69,CDC42EP5,CDKN1A,CDKN1B,DUSP1,DUSP2,EBF1,EMP1,FCER1G,FCGR1A,ID2,IFNG,IRF1,LCP2,LEPR,MAF,MCL1,MEF2C,MYC,OSM,PDE4B,PRDM1,PRF1,SOCS1,SOCS3,STK17B,TLR2,VWF	457 (14)
CST5		other	Inhibited	-2.091	0.049	ABLIM1,AHNAK,AKAP12,AKR1C1/AKR1C2,ANXA2,ARHGAP29,ATP8B1,CAV1,CD44,CORO1A,CTSB,DDX21,DNAJB4,DOCK9,ELK3,EMP3,EVA1C,EZR,FHL1,ID3,IQGAP2,JMJD1C,LAMC1,LIMD2,MEF2C,MYL9,NHERF2,NRP1,PDCL3,PDLIM5,PMAIP1,PPIC,RUNX1,TESC
NFAT5	0.497	transcription regulator	Inhibited	-2.09	0.000651	ACTN1,AQP1,AREG,BCL2A1,C1QTNF1,CD44,COL4A1,CSF3,CXCL16,CYBB,DDIT4,EGR1,GNA13,IFI16,IL1B,IL1RN,IL6,IRF1,ITGA4,JAM2,LRP5,PIK3R3,PLAT,PLIN2,S100A4,SPP1,TLR2,TNF,TNFAIP3,TNFSF10,VCAM1,VEGFA,VWF	436 (21)
GPR174		G-protein coupled receptor	Inhibited	-2.076	0.0201	ARID5A,CD200,CD86,CREM,CYBB,CYTIP,ETS2,FYN,GFOD1,GPR171,IFI16,KCTD12,KDM6B,LAMC1,LAPTM5,LITAF,P2RY10,PDE4B,RGS2,SLA,STK17B,SWAP70,TNFRSF1B,UGCG
STAG2		other	Inhibited	-2.074	0.171	CD69,IFI27,IFI44L,IFITM1,IRF9,ISG20,PLSCR1,TNF
CD86	-1.17	transmembrane receptor	Inhibited	-2.068	0.00355	CCL3,CCL4,CD28,CD69,CD86,GZMA,ICAM1,ICOS,IFNG,IL10,IL2RB,IL6,TNF,TNFAIP3	400 (18)
BMPER		other	Inhibited	-2.06	0.0135	CDH5,EFNB2,ICAM1,ID1,MGP,PECAM1,SOX7,VCAM1
FYN	-1.566	kinase	Inhibited	-2.058	0.0138	CCL4,CMIP,DUSP1,IFNG,IL1B,IL6,MBP,NLRP3,SOCS3,TNF
USP22		peptidase	Inhibited	-2.053	0.0335	BCL2A1,BST2,CCL5,CCND2,CDKN1A,CFD,CYBB,FCGR2A,IL2RB,IL3RA,IRF9,ITGB2,LYZ,MRC1,MSR1,NCF4,PTPRC,SKAP1,SPI1,TGFB1,TGM2,TNF
HSPA5	-1.292	enzyme	Inhibited	-2.053	0.0309	APP,ATF3,BCL2,CCL5,HSP90AA1,IFNG,IL1B,IL6,KCTD12,LRP1,MAP1LC3B,MBP,MYC,PRSS23,SLC3A2,SLC7A5,TM4SF1,TNF,TNFAIP3,UPP1
TLR8		transmembrane receptor	Inhibited	-2.048	0.0122	CCL4,CD83,CD86,CXCL8,IL1B,IL6,TNF
TCR (complex)		complex	Inhibited	-2.033	0.00313	ABLIM1,BCL2,BCL2A1,BIRC3,CCL3,CCL3L3,CCL4,CCL5,CD200,CD28,CD4,CD44,CD69,CD8B,CDKN1B,CTSB,CXCL8,CXCR4,CYTIP,EGR1,ELL2,FYN,GBP4,GZMA,ICOS,ID3,IFI44L,IFNG,IL10,IL6,IL7R,IRF1,ISG20,KLF2,LCK,LCP2,MAF,MCL1,MYC,NRP1,PDCD4,PIK3R1,PIK3R3,PMAIP1,PRDM1,PRF1,PRMT1,PTPRC,PXN,RASGRP1,REL,RGCC,RUNX1,SOCS1,SOCS2,SOCS3,SPHK1,SPP1,SPRY1,TGFB1,TNF,TNFAIP3,TNFRSF1A,TNFRSF1B,TSC22D1,TSC22D3	513 (18)
COL18A1	0.978	other	Inhibited	-2.012	0.000227	ANTXR1,BCL2,CD34,CDH5,DDIT4,EDNRB,EFNA1,EFNB2,EPHB4,FGF2,ICAM1,ID1,ID3,IL6,ITGB2,KDR,MCL1,MYC,NRP1,PECAM1,PLAU,SELP,SERPINE1,TNF,TNFRSF1A,VEGFA,VWF	487 (19)
8-hydroxyguanine		chemical - endogenous mammalian	Inhibited	-2	0.057	CCL20,CCL3L3,IL1B,TNF
MRS 1754		chemical reagent	Inhibited	-2	0.0159	CD86,HLA-DRA,TGFB1,TIMP1
l-asparaginase		biologic drug	Inhibited	-2	0.59	CDKN1A,LDLR,NIBAN1,RHOC
Ren2		peptidase	Inhibited	-2	0.0273	CYBA,CYBB,NCF4,SPP1,TIMP1,VEGFA
MKKS		other	Inhibited	-2	0.59	DAAM1,FERMT2,FLOT1,PTPRK
peptide T		biologic drug	Inhibited	-2	0.0159	ICAM1,IL10,TGFB1,TNF
OLIG2		transcription regulator	Inhibited	-2	0.123	FZD6,LRP5,MYC,ZEB2
CTSZ	-1.721	peptidase	Inhibited	-2	0.123	CD83,CD86,IL10,TNF
APCS		other	Inhibited	-2	0.0239	CD163,FCGR2A,IFNG,IL10,LDLR
CAPN3		peptidase	Inhibited	-2	0.209	CCL5,DUSP1,FTH1,HMOX1
RTKN		other	Inhibited	-2	0.0159	BCL2A1,BIRC3,TNF,TNFAIP3
ZNF217		transcription regulator	Inhibited	-2	0.101	IFI16,MPZL2,MYC,PLAT,RCAN1,SOCS2
metoprolol		chemical drug	Inhibited	-2	0.0159	AQP1,GJA1,IL6,MYC
EGFL7	3.643	other		-1.999	0.123	HES1,ICAM1,SELE,VCAM1
miR-483-3p (miRNAs w/seed CACUCCU)		mature microRNA		-1.997	1	GJA1,PRXL2A,SOCS3,TACC1
picryl chloride		chemical toxicant		-1.996	0.123	IFNG,IL1B,SPP1,TNF
narciclasine		chemical - endogenous non-mammalian		-1.994	0.0159	ICAM1,MYC,SELE,VCAM1
CLEC11A		growth factor		-1.992	0.42	ALOX5AP,ANXA1,BCL2,CCL4,IL1B,SPI1,TNF,TSC22D1
MAP2K1/2 (family)		group		-1.988	0.000251	ATF3,CCL3L3,CCL4,CCN2,CCND2,CDKN1B,DUSP1,DUSP4,EGR1,ELN,GJA1,HERPUD1,HMOX1,IL10,IL1B,MCL1,MIR155HG,MYC,PHLDA1,SCARB1,TNF,VEGFA	477 (21)
C8 (complex)		complex		-1.987	0.0592	CCL3L3,ICAM1,IL1B,SELE,VCAM1
C9		other		-1.987	0.112	CCL3L3,ICAM1,IL1B,SELE,VCAM1
C7	2.794	other		-1.987	0.0592	CCL3L3,ICAM1,IL1B,SELE,VCAM1
GNAS		enzyme		-1.985	0.00173	ADAMTS1,ATF3,ATP1A1,CCN1,CD200,CD86,CHCHD10,CREM,CYTIP,ETS2,FYN,GFOD1,GPR171,HDAC7,IFI16,IL1B,IL6,KCTD12,KLF4,LITAF,MPEG1,MYC,NR4A2,NR4A3,NRP1,P2RY10,PDE4B,PTGER4,RGS2,RNASE6,SLA,SPP1,SWAP70,TNFRSF1B,TSC22D1	525 (21)
concanavalin a		chemical drug		-1.984	1.37e-06	APP,BCL2,BCL2A1,CCL3,CCL3L3,CCL4,CD3E,CD69,CD86,CDKN1A,CDKN1B,CSF3,CXCL8,DUSP2,EGR1,EGR3,ICAM1,ICOS,IFNG,IL10,IL1B,IL1RN,IL32,IL6,IRF1,ITGB2,LGALS1,MCL1,MET,NPR1,PRDM1,RGS1,RGS2,SOCS3,SPP1,TGFB1,TNF,TNFSF10	367 (14)
CSF2		cytokine		-1.983	1.83e-06	ADGRE5,ALOX5AP,ANXA1,BCL2,BCL2A1,BIRC3,C5AR1,CCL23,CCL3,CCL3L3,CCL4,CCND2,CD14,CD163,CD28,CD69,CD83,CD86,CD8A,CDKN1A,CDKN1B,CHST11,CLEC7A,CSF1R,CSF3,CXCL8,CXCR4,CYBB,DOK2,DUSP2,EGR1,EGR3,ELN,FBXO31,FCGR1A,FLT1,FOLR2,HMOX1,ICAM1,ICOS,ID2,ID3,IFITM3,IFNG,IL10,IL1B,IL1R1,IL1RN,IL32,IL3RA,IL6,ITGA4,LCP1,LTB,MCL1,MET,MRC1,MYC,NLRP3,NR4A2,NR4A3,NRP1,OLR1,OSM,OSMR,PDE4B,PECAM1,PLAU,PLAUR,PPIF,PTGER4,RGC…	577 (16)
RAP1B		enzyme		-1.982	0.0159	CCL3L3,CCL4,CCL5,IFNG
CFB		peptidase		-1.982	1	C3AR1,C5AR1,IL1B,THBD
ITGA11		other		-1.982	0.405	CCN2,SPP1,TGFB1,TIMP1
HPSE		enzyme		-1.982	0.123	APP,PLAU,PLAUR,TNF
nickel sulfate		chemical toxicant		-1.982	0.0159	CD83,CD86,IFNG,IL10
miR-30a-3p (and other miRNAs w/seed UUUCAGU)		mature microRNA		-1.981	0.501	CCN1,CNKSR3,LIMA1,PIK3C2A
IFNL3		cytokine		-1.98	0.00565	IFNG,ISG20,SOCS1,TLR2,TNF	538 (16)
CD3 (family)		group		-1.979	0.353	CDKN1B,FYN,IFNG,IL10,IL1B,KLF2,SLC7A5,TNF
CP-55940		chemical reagent		-1.976	1	CCL4,CXCL8,MYC,TNF,TNFAIP3
CEBPA		transcription regulator		-1.975	7.63e-09	A2M,ACSL1,AKAP12,AKR1C1/AKR1C2,AKR1C3,ALOX5AP,ANXA1,APLNR,ARL4C,BCL2,BCL2A1,BTG1,C3AR1,CCL20,CCL3,CCL4,CCND2,CD14,CD3G,CD7,CDC37,CDH5,CDKN1A,CEBPB,CFD,CSF1R,CSF3,CTNNA1,CXCL8,CXCR4,DDX21,EBF1,EFNB2,EMCN,EPHX1,ERG,F8,FABP4,FCGR1A,FHL1,FLT1,GJA1,GLIPR1,HMOX1,ICAM1,ICAM2,ID1,ID2,IFI27,IGFBP4,IL10,IL1RN,IL6,INSR,IRS2,KLF2,KLF4,LCK,LEPR,LGALS1,LITAF,LST1,MMRN1,MNDA,MT2A,MYC,NR4A2,NRP1,OLR1,PLIN2,PPIF,…	533 (22)
CYP2E1		enzyme		-1.974	0.0283	C3AR1,C5AR1,CD14,FGL2,HMOX1,IL6,TNF
IL32	-2.777	cytokine		-1.973	0.0063	BCL2,CCL3,CCL4,CD36,CXCL8,ICAM1,IL10,IL1B,IL32,IL6,ITGB2,MCL1,SPI1,THBD,TNF	414 (17)
lysophosphatidylcholine		chemical - other		-1.972	0.00117	ACSL1,AKR1C3,CCL3L3,CCL5,CD36,CD86,CXCL8,CYBB,EGR1,FABP5,GJA1,HLA-DRB1,ICAM1,IFNG,IL1B,IL6,LDLR,LRP1,MBP,NLRP3,OLR1,PLAU,PLAUR,PON2,RGS2,SCARB1,SELE,SERPINE1,TGFB1,TNF,TNFAIP3	350 (15)
nilotinib		chemical drug		-1.969	1	CDKN1B,MYC,YWHAE,ZEB2
RO4929097		chemical drug		-1.969	0.057	HES1,KDR,PECAM1,SNAI1
PAK4		kinase		-1.969	0.0159	BCL2,CTSB,LIFR,TJP1
MIR17-92		group		-1.969	0.057	FZD4,IFNG,IL6,TGFBR2
PGR		ligand-dependent nuclear receptor		-1.968	1.38e-06	A2M,ACSL1,ADAM15,ADAMTS1,AKR1C3,AREG,ARHGAP29,BIRC3,BTG1,CALD1,CD36,CD44,CD59,CDC42BPA,CDKN1A,CDKN1B,CEBPB,CLDN5,COL14A1,CRTAM,CSGALNACT1,CTSD,CXCL8,DDX21,DNAJB4,ELL2,ELN,EPAS1,EPS8,EZR,FGF2,FHL1,FOXC1,GRB10,HES1,HSPG2,ICAM1,ICAM2,ID1,IFI16,IFI27,IFI44L,IL1R1,IRS2,ITGA10,ITGA4,ITGA6,ITGB4,KLF4,KLF9,LAMA4,LAMB2,LCP1,MATK,MPZL2,MYC,NDRG1,NEDD9,NRP1,PDLIM1,PFKFB3,PHACTR4,PLAU,POSTN,PPIF,PTPRM,RHOC,R…	511 (25)
zymosan		chemical - endogenous non-mammalian		-1.965	0.0106	CCL3L3,CCL4,CCL5,CD86,CSF3,CXCL8,FTL,HMOX1,IL10,IL1B,IL6,SOCS1,SOCS3,TLR2,TNF
CTSB	-3.204	peptidase		-1.964	0.00697	APP,CTSB,CYBB,IL10,IL1B,KDR,MYC,PLAUR,SPHK1,TNF,VEGFA	525 (23)
HDAC9		transcription regulator		-1.964	0.123	BCL2,KLF2,RGS2,TGFB1
CLEC4E	-1.094	other		-1.962	0.0135	AREG,CCL3L3,CCL4,IL10,IL1B,IL6,NLRP3,TNF
NFKB2		transcription regulator		-1.956	0.000124	BACE2,BCL2,BIRC3,CCL20,CCL5,CD34,CD83,CD86,CDKN1A,CTSS,CX3CL1,CXCL8,CXCR4,ENPP2,FLI1,GPR183,IGFBP4,IL1B,LMCD1,MAF,MARCKSL1,MCL1,MMRN1,MYC,PLPP3,PXN,TNF,VCAM1	372 (13)
hemozoin		chemical - endogenous non-mammalian		-1.956	0.00697	CCL3,CCL3L3,CCL4,CD83,CXCR4,HMOX1,ICAM1,IL10,IL1B,IL6,TNF	410 (16)
risperidone		chemical drug		-1.953	0.0159	BCL2,IL10,NR4A2,NR4A3
PTPRC	-3.64	phosphatase		-1.952	0.000362	APP,BCL2A1,CCL3L3,CCL4,CCL5,CCND2,CDKN1B,CXCL8,IFNG,IL10,IL1B,KLF2,MCL1,TNF,VCAM1	343 (15)
LITAF	-2.505	transcription regulator		-1.951	0.0159	CCL5,IFNG,IL10,TNF
UBE2I	-0.431	enzyme		-1.951	0.405	IRF1,MYC,PDK4,TAP1
muromonab-CD3		biologic drug		-1.951	0.057	CD69,ICOS,IFNG,TNF
zinc protoporphyrin IX		chemical - endogenous mammalian		-1.951	0.209	CDKN1A,FLT1,HMOX1,MET
ID2	-1.989	transcription regulator		-1.945	0.000311	BCL2,BIRC3,CCL5,CCND2,CD44,CD83,CDKN1A,CEBPB,CXCR4,CXCR6,DLL1,DUSP1,DUSP4,ETS2,FCER1G,ICAM1,ID3,IFI16,IFNG,IGFBP4,IL10,IL10RA,IL2RB,IL7R,INHBB,KLF6,KLF7,LAMA4,LEPR,LGALS1,LTB,MAF,MCAM,MECOM,MYC,NR4A3,PIK3IP1,PIK3R1,PTPN22,REL,RPS6KA2,SH2D1A,SOCS3,TCF4,TGFBR3,TNFRSF1A,TNFSF10,VCAM1,ZBTB16	430 (20)
ITGAM	-0.835	transmembrane receptor		-1.943	1.05e-05	BCL2A1,C5AR1,CCL3,CCL3L3,CCL4,CCL5,CD28,CD86,CXCL8,IL10,IL1B,IL6,TGFB1,TIMP1,TNF	345 (16)
HRG		other		-1.943	0.00125	C1QA,C1QB,C1QC,CD83,CXCR4,FCGR1A,FCGR3A/FCGR3B,SNAI1,SPP1,TIMP1,TIMP3
imiquimod		chemical drug		-1.942	0.000651	CCL3,CCL3L3,CCL4,CCL5,CD86,CLEC7A,CSF3,CTSS,CXCL8,FLI1,FTH1,HES1,HMOX1,ICAM1,IFITM1,IFITM3,IFNG,IL10,IL1B,IL1RN,IL6,ISG20,ITGB2,LRG1,MID1,MYC,NNMT,PLTP,SOCS1,SOCS3,TGFB1,TNF,TNFSF10	458 (18)
ShK-223		chemical reagent		-1.941	0.334	C1QC,C3AR1,DOCK1,FCGR1A,FCGR2A,IL1B,IL1RN,LAIR1,LGMN,MAFB,MYCT1,STING1,TM4SF1
CCL19		cytokine		-1.941	0.0159	IFNG,IL10,IL1B,TNF
bromobenzene		chemical toxicant		-1.941	1	CDKN1A,HMOX1,HSP90AA1,LAP3,MYC,TIMP1,TSC22D1
TNFRSF25		transmembrane receptor		-1.941	0.0122	CSF3,CXCL8,IFNG,IL10,IL6,SELE,TNF
honokiol		chemical - endogenous non-mammalian		-1.941	0.00697	CCND2,CDKN1A,CDKN1B,FLT1,HES1,ICAM1,IL10,KDR,MAP1LC3B,MCL1,SNAI1,TNF	508 (20)
VAV1	-0.628	transcription regulator		-1.932	0.00675	BCL2,BCL2A1,CCND2,CD69,CDKN1B,IFNG,IL6,REL,TNF,VEGFA	386 (18)
DDX25		enzyme		-1.929	0.334	ACSL1,AIF1,BCL2,CCND2,DNAJB4,FABP5,IL2RG,MPZL2,S100A10,TUBA4A
RGS1	-4.986	enzyme		-1.929	0.0422	CCL3L3,CDKN1B,CITED2,ICOS,IL10,MAP1LC3B,MYC,SLA,TGFB1,YBX3
22(R)-hydroxycholesterol		chemical - endogenous mammalian		-1.928	0.306	APP,LDLR,PLTP,TNF
miR-199a-5p (and other miRNAs w/seed CCAGUGU)		mature microRNA		-1.926	0.000888	ALOX5AP,APOL1,BCAM,CALD1,CDKN1A,COL4A1,ID3,IFI27,ITGB4,KLF2,KLF4,MYH11,MYH9,MYL9,NEDD9,PDCD4,RND1,SNHG29,TGFBR2,TGFBR3,ZBTB16
TNFSF9	-1.634	cytokine		-1.924	3.92e-06	CD14,CD3E,CD4,CD8A,CXCL8,ICAM1,IFNG,IL6,PTPRC,TNF,TNFRSF1A,VCAM1	479 (16)
saracatinib		chemical drug		-1.919	0.0239	ID1,IL10,IL1B,MYC,NLRP3
mir-19 (includes others)		microRNA		-1.915	0.0066	CCN2,CCND2,CDKN1A,COX7A1,FZD4,HIPK3,IFNG,IL6,LDLR,RAB13,SOCS3,TGFBR2,TNF,TNFAIP3	445 (11)
SOCS2	1.85	other		-1.915	0.0122	CCL4,CD83,CD86,IFNG,IL1B,IL6,TNF
6-mercaptopurine		chemical drug		-1.912	0.000709	CDKN1B,CXCL8,FABP4,IL6,NR4A3,TNFSF10,VCAM1	458 (18)
HIC1		transcription regulator		-1.908	0.195	ACKR3,CDKN1A,MCAM,PLEC,SPP1,SRGN,TNFAIP8
tunicamycin		chemical - endogenous non-mammalian		-1.905	0.233	ATF3,BCL2,BIRC3,CCL20,CD36,CDKN1A,CDKN1B,CEBPB,CLDN5,DDIT4,EGR1,HERPUD1,HMOX1,ICA1,ICAM1,IL1B,IL6,INSR,KLF4,MCL1,MYC,NDRG1,PHLDA1,PLIN2,PMAIP1,S100A4,SOCS3,TJP1,TLR2,TNF,TPO,TXNIP,VCAM1,VEGFA,WARS1
ICOSLG/LOC102723996		other		-1.896	0.000251	CD28,ICOS,IFNG,IL10,IL1B,IL6,TGFB1,TNF	412 (18)
PI3K (complex)		complex		-1.893	2.86e-06	ALOX5AP,ATF3,BCL2,BCL2A1,BIRC3,CCL3,CCL4,CCN2,CCND2,CD2,CD44,CD86,CDKN1A,CDKN1B,CEBPB,CTSD,CXCL8,CXCR4,CYBB,DDIT4,DUSP1,FABP5,FLI1,FRY,GJA1,HMOX1,ICAM1,IFNG,IGFBP2,IL10,IL1B,IL1RN,IL33,IL6,IL7R,ITGA6,ITGB2,KDR,KLF2,LSP1,MCAM,MCL1,MEF2C,MRC1,MT2A,MYC,NFE2L2,NR4A2,PDCD4,POSTN,PRDM1,PTPN12,RGS2,SERPINE1,SNAI1,SNCG,SOCS3,SPI1,SPP1,TGM2,TNF,TNFAIP3,TNFSF10,TXNIP,UGCG,VCAM1,VEGFA	464 (16)
SMAD2/3 (family)		group		-1.89	0.0349	CDKN1A,ID1,JAM2,MXD1,PFKFB3,RUNX1,RUNX3,S100A4,SERPINE1,SOX17,TGM2,TIMP3
MGA		transcription regulator		-1.89	0.329	AEBP1,EGLN3,EPAS1,NDRG1,SNAI1,TCN2,TGM2
TCF20		transcription regulator		-1.89	0.122	ADGRF5,FRZB,GALNT15,MYC,PREX2,TSPAN13,TSPAN9,TXNIP
MAP4K4		kinase		-1.89	0.171	ACACB,CEBPB,HYAL2,ITGA5,MAFB,MGLL,PLCB4,PON2
AKT1	-0.477	kinase		-1.881	0.000171	AKR1C1/AKR1C2,ARL6IP1,BCL2,BCL2A1,BIRC3,C1QC,CCL3L3,CCL4,CCL5,CCND2,CD4,CD44,CD69,CD86,CDKN1A,CDKN1B,COL4A1,CXCL8,CXCR4,CXCR6,EGR1,EZR,FABP5,FGF2,HIPK3,HMOX1,IFNG,IL10,IL6,IRS2,KDR,LAMB1,MBP,MCL1,MSR1,MT2A,MYC,MYH11,NFE2L2,PHLDA1,PIK3R1,PMAIP1,RAB11A,RAMP3,SERPINE1,SLC3A2,SNAI1,SPP1,SRP14,TGFBR3,TIMP1,TNF,TNFSF10,TPD52L1,VEGFA	487 (19)
IL2		cytokine		-1.877	1.98e-10	AHR,ANXA1,APOBEC3G,AREG,BCL2,BCL2A1,BIRC3,CAPG,CARD10,CCL3,CCL3L3,CCL4,CCL5,CCND2,CD2,CD247,CD28,CD3D,CD3G,CD44,CD59,CD69,CD83,CD86,CD8A,CD8B,CDKN1A,CDKN1B,CPD,CSF1R,CSF3,CST7,CTSW,CXCL8,CXCR4,CXCR6,CYTIP,DDIT4,DDX21,DOCK9,DSG2,DUSP1,DUSP2,DUSP4,EMP1,ENPP2,ENTPD1,EPAS1,EPHX1,EVL,FCER1G,FCGR3A/FCGR3B,FGF2,FGL2,FYN,GPR183,GPR34,GZMA,GZMK,HCST,HLA-DRA,HLA-DRB1,ICAM1,ICOS,IFI16,IFNG,IGFBP4,IL10,IL10R…	547 (17)
IL17A DIMER (complex)		complex		-1.873	0.000956	CCL20,CCL3,CCL4,CCL5,CSF3,IFNG,IL10,IL1B,IL6,TNF
RNF187		enzyme		-1.868	0.124	AHR,ATF3,CDKN1A,DUSP4,HMOX1,ID1,IL6,IRF1,ISG20,KLF4,LDLR,PMAIP1,PPM1D,SHC1,ZFP36
histamine		chemical - endogenous mammalian		-1.865	0.000937	AREG,CCL3,CCL4,CCL5,CD86,CXCL8,CXCR4,ICAM1,IFNG,IL10,IL1B,IL6,ITGA4,LDLR,SELE,SELP,TJP1,TNF	341 (17)
desoxycorticosterone		chemical - endogenous mammalian		-1.847	0.0283	CCN2,CYBA,CYBB,SERPINE1,SPP1,TGFB1,TNF
mir-7 (includes others)		microRNA		-1.844	0.0542	CDH5,INSR,IRS2,KLF4,PIK3R1,PIK3R3,SNAI1
ICOS	-2.15	transmembrane receptor		-1.843	0.00282	CD69,CXCR4,ICOS,IFNG,IL10,IL2RB,IL6,KLF2,MAF,TNF	405 (17)
HSP70 (family)		group		-1.843	0.00175	BCL2,CD14,CD83,CD86,CXCL8,HCST,ICAM1,IFNG,IL1B,IL6,SELE,TNF,TYROBP,VCAM1	386 (20)
cigarette smoke		chemical toxicant		-1.841	0.00419	AHR,AREG,BASP1,BCL2,CCN1,CCN2,CDKN1A,COL4A2,CXCL8,DDIT4,EGR1,ELN,EMCN,EPAS1,FABP5,FTL,HLA-DRA,HMOX1,ICAM1,IFITM1,IFNG,IL10,IL1B,IL6,KDR,KLF4,LRP1,NFE2L2,PTPRB,RAMP2,RAPGEF3,REL,RUNX3,SERPINE1,SOD3,TCN2,TIMP1,TNF,TNFRSF1A	531 (19)
SP2509		chemical reagent		-1.837	0.233	ADAMTS1,CCL5,CCND2,CRTAC1,DNM3,DOCK1,DSG2,EFNB2,EHD1,EZR,FGF2,FOXC1,HDGFL3,ID1,KLF4,LGALS1,MET,MYC,NFIB,NR4A2,OLFM1,PDLIM5,PLCB1,PON2,SHC1,SLC38A1,SMAD1,SPP1,YWHAE
EBF4		transcription regulator		-1.827	0.002	CDKN1A,GZMA,GZMK,IL2RB,NKG7,PRF1
IL3		cytokine		-1.826	0.00772	ADGRE5,ALOX5AP,AREG,ARHGAP29,ARHGDIB,BCL2,BIRC3,C1QA,CCND2,CD14,CD247,CD3D,CD3G,CD48,CD53,CD69,CD83,CD86,CDKN1A,CDKN1B,CITED2,CREM,CSF1R,CSF3,CXCL8,CXCR4,DOK2,EGR1,EGR3,EMP3,FCGR2A,GNA13,GZMA,ICAM1,IL1B,IL33,IL3RA,IL6,KLF9,MCL1,MID1,MYC,NEDD9,NRP1,OSM,PTPN22,RBPJ,SELE,SLC3A2,SLC7A5,SOCS1,SOCS3,SPI1,TLR2,TNF,TNFSF10,UCP2,VCAM1,VEGFA	374 (15)
TCF7L1	0.643	transcription regulator		-1.824	0.00342	ARHGDIB,ATF3,CCND2,COL4A1,COL4A2,ENPP2,JAM2,KLF2,KLF4,NR2F2,SOX17,THBD	470 (13)
CCND1	-0.995	transcription regulator		-1.824	1	AHNAK,AREG,BCL2,C7,CCND2,CD44,CDKN1A,CDKN1B,ELOVL7,ENPP2,EPS8,ID1,ID3,KDM6B,LAMB2,MEIS2,MYC,PDCD4,PKP4,PTPRC,RCN1,RGS2,SPP1,STOM,TCF4,TGFBR2,TNF,TOR3A
3M-011		chemical reagent		-1.82	0.00228	BCL2,CCL3,CCL4,CD83,CD86,CXCL8,IL6,MYC,TNF	447 (16)
KLF6	-2.464	transcription regulator		-1.818	1.14e-06	AHR,ATF3,BIRC3,CCL3L3,CCL5,CCNL1,CD44,CD83,CD86,CDKN1A,CDKN1B,CEBPB,CXCL8,CYB5A,CYBB,DOCK4,EHD1,ENG,ETS2,HMOX1,ICAM1,ID2,IFNG,IL10,IL1B,IL6,IRF1,ITGA5,KDM6B,KLF10,LCP2,LGALS3,LITAF,MCL1,MRC1,MYC,NFE2L2,NINJ1,NLRP3,OSM,OSMR,PDE4B,PFKFB3,PFN1,PHLDA1,PLAT,PLAU,PMAIP1,PRDM1,REL,RHOG,SELE,SERPINH1,SOCS1,SOCS3,TGFB1,TIMP1,TNF,TNFAIP3,TNFRSF1B,UPP1,VCAM1,VEGFA	332 (13)
ethanol		chemical - endogenous mammalian		-1.811	0.00121	ACKR3,ACSL1,ARHGDIB,ARRB2,ASPH,ATF3,BCL2,C3AR1,C5AR1,CCL5,CCN2,CD14,CD36,CD44,CDA,CDKN1A,CDKN1B,CEBPB,CXCL8,CXCR4,CYB5A,DUSP1,EDNRB,EGR1,EPHX1,FABP5,FGF2,GPM6A,GPX4,HMOX1,ICAM1,ID1,IFNG,IL10,IL1B,IL1R1,IL1RN,IL33,IL3RA,IL6,INSR,IQGAP2,KLF4,KLF6,LDLR,LGALS1,MAP1LC3B,MBP,MEF2C,MYC,MYOF,NFE2L2,PDLIM5,PLAT,PRF1,RGCC,RHOG,SELE,SERPINE1,SNAI1,SOX18,SPTBN1,TGFB1,TGM2,TIMP1,TJP1,TLR2,TNF,TSC22D3,VCAM1,ZE…	444 (17)
Tcrd		other		-1.809	0.00565	CCL3L3,CCL4,CCL5,IFNG,TNF	434 (17)
resiquimod		chemical drug		-1.807	0.00122	ACTG1,AIF1,APOBEC3G,APOL3,ARPC2,ATF3,BCL2,BCL2A1,BST2,BTNL9,C3AR1,CCL20,CCL3,CCL3L3,CCL4,CCL4L1/CCL4L2,CCL5,CCND2,CD44,CD83,CD86,CEBPB,CLEC7A,CSF1R,CSF3,CXCL8,DLL1,ETS2,EZR,FCER1G,FCGR1A,FCGR2A,FGF2,GNG2,GPNMB,GPR183,HERPUD1,HES1,HSP90AA1,ICAM1,IFI16,IFI44L,IFITM1,IFITM3,IFNG,IGFBP4,IL10,IL1B,IL33,IL6,IRF9,IRS2,ISG20,LAP3,LGALS1,LGALS3,LYST,MCL1,MGLL,NFE2L2,NLRP3,PDE4B,PLAT,PLAU,PLSCR1,PMAIP1,PRD…	453 (16)
SP110		transcription regulator		-1.8	0.0242	ATF3,BST2,CCN1,CD3E,CDC37,CTSB,EGR3,GNA13,IFI27,IFITM1,IFITM3,IL1R1,IRF9,MAOA,MCL1,MRTFB,MYC,MYH9,PLSCR1,PTPN12,TGFBR3,TIMP1,TNFRSF1A,TXNIP,YES1
TAS4464		chemical drug		-1.792	0.00342	BCL2A1,CDKN1A,EGR1,KLF6,MCL1,MYC,PMAIP1,SLC3A2,SLC7A5,TIMP1,TNF,VEGFA	267 (7)
ocifisertib		chemical drug		-1.792	0.0018	CD69,CXCL8,GPR183,GZMA,IFI44L,IFNG,IL10,IL1B,IL6,IRF9,KLF6,OSM,RGS1,SERPINE1,SOCS3,TIMP1,TNF
CSF (family)		group		-1.789	0.00163	APP,BCL2A1,CCL3,CCL4,FCGR1A,HLA-DRB1,IL10RA,IL1B,IL1RN,IL2RG,IL3RA,IL6ST,MCL1,SERPINB9,SERPINE1,SOCS3,SPINT2,TGM2,TNF,TNFAIP3	240 (7)
reactive oxygen species		chemical toxicant		-1.789	0.00696	BCL2,CCL5,CCN2,CD200,CDKN1A,CSF1R,CSF3,CXCL8,CXCR4,DUSP2,FGF2,HMOX1,IL1B,IL6,KLF6,MCL1,MYC,NFE2L2,PMAIP1,PRF1,SERPINE1,TGFB1,TLR2,TNF,TNFAIP3,UCP2,VCAM1,VEGFA	411 (19)
FCER1G	-4.065	transmembrane receptor		-1.786	0.000396	CCL3,CCL4,CCL5,CD247,CD69,CXCL8,IL10,IL1B,IL1RN,IL6,TNF	445 (21)
IL6R		transmembrane receptor		-1.785	0.000251	A2M,CCL20,CCL3,CCL5,CD36,CDKN1A,CDKN1B,CTSB,CXCL8,ICAM1,IL10,IL1B,IL6,IL6ST,IRF1,MCL1,SOCS3,TGFB1,TGFBR2,TIMP1,TNF,VCAM1,VEGFA	337 (15)
PRDX1		enzyme		-1.782	0.0122	CXCL8,IFNG,IL1B,IL6,REL,SELP,TNF
2,4-dinitrofluorobenzene		chemical toxicant		-1.781	0.091	CCL3L3,CCL4,ICAM1,IFNG,IL10,IL1B,TNF
RC3H2	0.409	enzyme		-1.778	0.000304	CCN2,ENG,EPHB4,FGF2,ICOS,ID1,IFNG,IL6,NRP1,PECAM1,TGFB1,TIE1,VEGFB,VEGFC	415 (9)
vemurafenib		chemical drug		-1.776	0.0135	CXCL8,GPNMB,HMOX1,ID2,IL10,IL1B,IL6,NECTIN2,PRF1,TGFB1,VEGFA
homocysteine		chemical - endogenous mammalian		-1.774	0.03	AKR1C3,ANXA2,ATF3,BCL2,CCL5,CDKN1A,CLDN5,CXCL8,FGF2,HERPUD1,HMOX1,ID1,IL1B,IL6,NDRG1,OLR1,PHLDA1,PMAIP1,SOCS3,SPP1,TIMP1,VCAM1,VEGFA
lithium		chemical drug		-1.772	0.498	APP,BCL2,CDKN1A,CXCL8,EGR1,IFI27,IFI44L,IL6,LDLR
HDAC3		transcription regulator		-1.77	0.00841	ACACB,BIRC3,CD34,CD36,CDKN1A,CDKN1B,CXCL8,ENPP2,HMOX1,ICAM1,IL1B,IL6,MYC,PLIN2,PRDM1,SERPINE1,SPP1,TNF	428 (21)
PKD1		ion channel		-1.77	0.251	ASPH,ATP1A1,CAMSAP2,CAVIN1,CCN1,CCN2,CDC42BPA,CDKN1A,CXCL16,GPX4,MID1,MYC,NEDD9,NNMT,PDE4B,SLC3A2,TNFAIP8,VWF,WWTR1
acyclic retinoid		chemical drug		-1.767	0.0575	CDKN1A,COL4A2,FLT1,KDR,MYC,TEK
thapsigargin		chemical toxicant		-1.766	0.00522	ATF3,BCL2,BIRC3,C5AR1,CAV1,CCL20,CCL3L3,CD44,CD83,CD86,CDA,CDKN1A,CDKN1B,CEBPB,COL18A1,CREM,CXCL8,DDIT4,EGR1,EVI2A,HERPUD1,HMOX1,ICAM1,IL1B,IL1R1,IL33,IL6,INSR,ITGA4,ITGB2,KLF4,LBH,LIFR,MCL1,MEF2C,MET,MYC,NFE2L2,NR4A3,OLR1,PMAIP1,PNP,RCAN1,STX11,TGM2,TLR2,TNF,TNFSF10,TXNIP,UPP1,VCAM1,VEGFA	421 (16)
TLR (family)		group		-1.764	0.000819	CCL3,CCL4,CCL5,CD83,CD86,CXCL8,DUSP1,GPR34,ICAM1,ID2,IFNG,IL10,IL1B,IL33,IL6,IRF1,RGS1,RGS16,SOCS1,SOCS3,SPHK1,TNF,TNFAIP3	368 (19)
GSK3B		kinase		-1.762	0.003	APP,BCL2,BCL2A1,BIRC3,CCL5,CDKN1A,CDKN1B,CLDN5,CXCL8,DLL1,IFNG,IL10,IL1B,IL6,IRS2,KDR,LAMB1,MCL1,MYC,SELP,SERPINE1,SNAI1,SPP1,TNF,TNFSF10	469 (18)
PRKAA2		kinase		-1.762	0.046	ARHGDIB,BCL2,CD302,CD44,CDKN1A,CDKN1B,CYBB,DOCK4,DUSP4,EGR1,FABP4,ICAM1,IGFBP4,IL1R1,IL6,KLF4,NFIB,SNAI1,SOCS3,TGM2,TNF,TXNIP,UCP2,VCAM1
SETDB1		enzyme		-1.759	0.0032	ANGPT2,CLEC1A,EPS8,GPM6A,GPX4,HMOX1,ID2,IFI27,IFI44L,NFE2L2,SNAI1	390 (7)
TXNIP	1.361	other		-1.752	0.0106	CD36,CDH5,CDKN1A,CDKN1B,DDIT4,ICAM1,IL1B,IL2RB,IL3RA,IL6,NLRP3,TJP1,TNF,TXNIP,VEGFA
TAC4		other		-1.751	0.00976	CD86,IFNG,IL1B,IL6,PRDM1,TNF	481 (16)
MAFB	-2.627	transcription regulator		-1.75	0.0309	ACTN1,CCL4,CCND2,CD163,CD28,CD53,EGLN3,F13A1,F2RL3,FCGBP,FPR1,IL10,IL7R,LGALS3,LGMN,MAFB,MID1,NUAK1,PRDM1,RNASE1
PRKD1		kinase		-1.746	0.0018	BMPR2,CCL3L3,CCL4,CCL5,CCND2,CD2,CD86,IFNG,IL10,IL1B,IL6,KDR,TNF,TNFAIP3,VCAM1	351 (16)
ITGB2	-2.584	transmembrane receptor		-1.739	0.00023	BCL2A1,CCL3,CCL4,CD44,CD69,CD86,CRIP1,CSF3,HES1,ICOS,IFNG,IL6,ITGA4,RAC2,TGFB1,TGFBR2,TNF,VCAM1,VEGFA	373 (16)
irinotecan		chemical drug		-1.738	0.0135	CCL5,IFNG,IL1B,IL6,PMAIP1,SNAI1,SOCS3,TNF
poly rI:rC-RNA		biologic drug		-1.736	1.1e-05	AHR,ANXA1,APOBEC3G,APOL1,APOL3,APP,ARID5A,ATF3,BCL2,BIRC3,BST2,CCL20,CCL3,CCL3L3,CCL4,CCL4L1/CCL4L2,CCL5,CCND2,CD14,CD163,CD200,CD36,CD44,CD69,CD83,CD86,CDKN1A,CEBPB,CLEC7A,CSF3,CTSS,CX3CL1,CXCL8,CXCR4,DDIT4,DLL1,DUSP1,EGR1,EZR,FCGR1A,FGF2,FLI1,FPR1,GBP4,HLA-DRA,HLA-E,ICAM1,IFI16,IFI27,IFI44L,IFITM1,IFITM3,IFNG,IL10,IL10RA,IL1B,IL1RN,IL2RG,IL32,IL33,IL6,IL7R,IQGAP2,IRF1,IRF9,ISG20,ITGA5,KLF4,KLF6…	531 (18)
PLP1		other		-1.734	0.0253	ATF3,CCL20,CDKN1B,ENPP2,ICOS,IFNG,IL10,MBP,TIMP1,TNF
ORM1		other		-1.732	0.0159	IL1B,IL1RN,IL6,TNF
ARRB1		transcription regulator		-1.732	1.05e-05	BCL2,CXCL8,EGR1,FABP4,IL1B,IL6,IRS2,MYC,SCARB1,SERPINE1,SNAI1,SPP1,TNF,TSC22D3,VCAM1	503 (22)
FKBP10		enzyme		-1.732	0.00697	ADAMTS4,C1QTNF1,COL15A1,COL18A1,CSGALNACT1,POSTN,SERPINE1,SNAI1,SOCS1,SPHK1,SPP1,TIMP1
diaminopimelic acid		chemical - endogenous non-mammalian		-1.728	0.0273	CCL5,CD4,IFNG,IL10,IL6,TNF
BID		other		-1.726	0.000234	C3AR1,C5AR1,CTSB,CTSD,CTSH,CTSS,CXCL8,IL1B,IL6,TIMP1	540 (21)
RAC1		enzyme		-1.726	0.0013	ATF3,CCN2,CD44,CD86,CXCL8,DUSP1,FGF2,GSN,HMOX1,ICAM1,IFNG,IL10,IL1B,IL33,IL6,ITGA6,KLF4,MCL1,MYC,PLAUR,SHC1,TGFB1,VCAM1,VEGFA	453 (17)
particulate matter		chemical reagent		-1.724	0.000234	AHR,IL10,IL1B,IL6,KLF2,NLRP3,TFPI,TGFB1,THBD,TNF	453 (17)
TLR10		transmembrane receptor		-1.723	0.0159	CXCL8,IL1B,IL6,TNF
IL17C		cytokine		-1.719	0.000709	BCL2,CCL20,CXCL8,IFNG,IL1B,IL6,TNF	426 (10)
lipoarabinomannan		chemical - endogenous non-mammalian		-1.718	0.00282	CCL3,CCL4,CD14,CXCL8,CXCR4,ICAM1,IL1B,IRF1,SELE,TNF	478 (16)
C5-B6		complex		-1.718	0.0159	ICAM1,IL1B,SELE,VCAM1
GW501516		chemical drug		-1.711	0.000901	ACSL1,BCL2,CDKN1A,CFD,FLT1,GZMH,ICAM1,IGFBP2,IL1B,IL6,PDK4,PLAT,PLIN2,SNCG,UCP2,VEGFA	400 (18)
SPP1	-4.248	cytokine		-1.71	0.00379	BCL2,CAPNS1,CCL20,CCL3,CCL3L3,CCL4,CCL5,CD163,CD44,CDKN1A,CXCL8,ETS2,GPX4,HMOX1,ICAM1,IFNG,IL10,IL1B,IL6,MET,MYC,PIK3R1,PLAU,S100A4,SELENOW,SERPINE1,SNAI1,SPARCL1,SPP1,TGFB1,TGFBR2,TIMP1,TNF,VEGFA	469 (19)
probucol		chemical drug		-1.706	0.000251	BCL2,CCN2,CYBA,CYBB,HMOX1,SERPINE1,TGFB1,VCAM1	456 (18)
ERK1/2 (family)		group		-1.706	3.13e-08	AKR1C3,ANGPT2,APP,AREG,BCL2,BCL2A1,BIRC3,CAV1,CCL20,CCL3,CCL3L3,CCL4,CCL5,CCN2,CCND2,CD44,CD86,CDC42EP5,CDKN1A,CDKN1B,CEBPB,CTSB,CXCL8,CXCR4,CYBB,DUSP1,DUSP4,ECE1,EFNB2,EGR1,EMCN,EZR,FABP4,FGF2,FLT1,GJA1,ICAM1,ID1,ID3,IFNG,IL10,IL1B,IL6,IRS2,JAM2,LDLR,LEPR,MAP3K11,MAPK3,MCL1,MYC,NR4A3,PLAU,PLAUR,POSTN,PTGER4,RHOC,SERPINE1,SNAI1,SOCS3,SPP1,TAP1,TIMP1,TNF,VCAM1,VEGFA	368 (13)
ITGB1		transmembrane receptor		-1.697	9.95e-05	ADAM15,BCL2,CCL3L3,CCL4,CCN2,CD14,CDKN1A,CDKN1B,CXCL8,HLA-E,HSPG2,ICAM1,IFNG,IL1B,IL1RN,IL6,ITGA5,ITGB4,KLF2,LAMB1,LAMC1,MYC,PLAU,PLAUR,RAC2,SERPINE1,SNAI1,TGFB1,TGM2,TNF,TNFAIP3,TNXB,VEGFA	491 (21)
EWSR1-FLI1		fusion gene/product		-1.693	0.0213	BIRC3,CALD1,CAV1,CCN1,CCN2,CDKN1A,EGR3,ID1,MYH9,NUAK1,POSTN,S1PR1,SERPINE1,SULF1,TGFBR2,TNFAIP3,TPM1
lipid A		chemical toxicant		-1.683	0.00182	CCL3L3,CCL5,CD14,CD36,CD86,CSF3,CXCL8,FCGR1A,IL10,IL1B,IL6,ITGA5,MSR1,OLR1,PTPRC,TNF	417 (19)
USF2	-0.539	transcription regulator		-1.676	0.0253	CCL3L3,CD2,HMOX1,IFNG,MYC,MYH9,SERPINE1,SPP1,TGFB1,UCP2
MMP14		peptidase		-1.674	0.00709	ATF3,BCAM,C1QA,CCL5,CDKN1A,CSF3,CYBB,HLA-E,IL10,IL1B,IL1RN,IL6,IL7R,LDLR,LRP1,LYZ,SLCO2A1,TNF,TUBA4A,VEGFA	370 (15)
SALL4		transcription regulator		-1.674	0.0218	AKAP12,ALOX5AP,ANXA2,CAV2,CCL4,CCN1,CCND2,CD44,CDKN1B,DLC1,DNM3,EFNB2,FLT1,FYB1,GNG2,ID2,ID3,IL1B,ISG20,ITGA6,LCP2,MAPK3,RBPJ,SEMA6A,SERPINE1,TPM1
N(2)-(gamma-D-glutamyl)-meso-2,2'-diaminopimelic acid		chemical reagent		-1.673	0.00392	CCL3,CCL4,CCL5,CXCL8,ICAM1,IL1B,ITGB2	384 (15)
MAPK1	-0.751	kinase		-1.671	3.3e-08	AKAP12,ATF3,BCL2,BST2,CAV1,CCL3L3,CCL4,CCL5,CCN2,CD69,CD84,CDKN1A,CDKN1B,CTSB,CTSW,CXCL8,DSE,DUSP1,DUSP2,EGLN3,EGR1,EHD1,EMP1,GFOD1,GNG2,HLA-E,HMOX1,IFI16,IFI27,IFITM1,IFITM3,IFNG,IL10,IL1B,IL1RN,IL6,IRF9,IRS2,ISG20,ITGA5,LAMA4,LAP3,LGALS1,LGALS3,MAPK3,MBP,MCL1,MMP28,MYC,NFE2L2,NKG7,NRN1,NRP1,OSM,PHLDA1,PLAU,PLSCR1,POSTN,PROS1,PTPRK,RGS16,RGS2,SERPINE1,SNAI1,SOCS2,SPP1,STC1,TAP1,TJP1,TNF,TNFRSF1B…	489 (17)
ML290		chemical reagent		-1.667	0.000606	CAV1,CXCL8,IL1B,IL6,INHBB,NFIB,TGFB1,TIMP3,TNFAIP3
TRIM24		transcription regulator		-1.664	0.0276	CCL4,CCL5,EMB,GBP4,IL10,IL1R1,IRF1,IRF9,LGALS3,PLEC,SERPINE1,SOCS1,SOCS2,SPP1,TAP1,TGFBI,TLR2,VEGFA
CSK	-0.534	kinase		-1.664	0.0273	FCER1G,FYN,IL1B,IL6,ITGB2,TNF
SU1498		chemical drug		-1.664	0.00976	ANGPT2,FABP4,ICAM1,SELE,VCAM1,VEGFA	434 (15)
palmitoleic acid		chemical - endogenous mammalian		-1.664	0.00976	IL10,IL6,MRC1,TGFB1,TNF,VCAM1	431 (16)
PIK3CA		kinase		-1.664	2.58e-05	ADAM15,ADAMTS1,ADAMTS4,ATF3,ATP1A1,BIRC3,CALD1,CCL20,CCL23,CD14,CD34,CD44,CDKN1B,CEBPB,CSF3,CXCL8,CXCR4,GASK1B,GMFG,HMOX1,ICAM2,IL2RG,IL33,IL6,IRS2,ITGA5,KDR,LGALS3,MCTP1,MRC1,MTUS1,MYC,PLAU,POSTN,ROBO4,RUNX1T1,SERPINE1,SLC3A2,SNAI1,SULF1,TGFB1,THBD,TJP1,TNFAIP3,TNFSF10,VEGFA	515 (19)
IL18	-1.049	cytokine		-1.663	2.46e-06	ATF3,BCL2,CCL20,CCL3,CCL3L3,CCL4,CCL5,CD163,CD44,CD69,CD83,CD86,CXCL16,CXCL8,DDIT4,EDNRB,ENPP2,FCGR3A/FCGR3B,GJA1,GZMA,GZMH,GZMK,GZMM,HLX,ICAM1,IFNG,IL10,IL1B,IL32,IL6,IRF1,LTB,NKG7,PRF1,SLC3A2,SOCS2,SPP1,TGFBR2,TIMP1,TNF,VCAM1,VEGFA	402 (14)
BTK		kinase		-1.658	6.65e-05	BCL2A1,CCL4,CCND2,CD2,CD69,CD86,CDKN1A,CEBPB,CXCL8,CXCR4,EMP1,FABP5,HMOX1,ICOS,IFI44L,IFITM1,IFNG,IL10,IL10RA,IL1B,IL6,IRF1,IRF9,ISG20,MYC,SELP,SPI1,TNF,YES1	327 (13)
IFIH1		enzyme		-1.658	0.0106	CCL3,CCL4,CCL5,CD4,CXCL8,EGR1,IFI27,IFI44L,IFNG,IL1B,IL6,LCK,PHLDA1,PRF1,TNF
PNPT1		enzyme		-1.656	0.0135	CCL5,CDKN1A,CDKN1B,CXCL8,GBP4,IFI16,IL6,MYC,TNFRSF1A,TOR3A,XAF1
ZBTB16	0.965	transcription regulator		-1.656	4.48e-05	CD14,CD2,CD34,CD3D,CD3E,CD3G,CD44,CD83,CD86,CD8A,CDKN1A,CSGALNACT1,CXCR6,EMB,F13A1,ICOS,ID2,ID3,IL10RA,IL3RA,IL6,IL6ST,IL7R,INPP1,KLF2,KLRB1,MAF,MYC,PIK3R1,PIK3R3,REL,RUNX3,SELP,SPP1,TNF,TSC22D1,TSC22D3,ZBTB16	511 (20)
MAPK9		kinase		-1.654	0.000769	AQP1,BCL2,BIRC3,CAV1,CCL5,CCN2,CDH5,CDKN1A,CDKN1B,CEBPB,CXCL8,EGR1,EPAS1,FGL2,IFI16,IFNG,IGFBP2,IL1B,IL6,IRF9,ISG20,ITGB4,KLF6,MARCKSL1,MYC,PLAT,PLIN2,SOD3,TNF,TNFAIP3,ZFP36	445 (15)
EIF3E		translation regulator		-1.644	0.00623	CD36,COL18A1,EPAS1,FGF2,PLAU,SCARF1,SHC1,SNAI1,ZEB2
CREB (family)		group		-1.633	0.000199	AASS,ANTXR1,AREG,ATF3,BCL2,C3AR1,CCN1,CD14,CD59,CDKN1A,CEBPB,CREM,CSF1R,CTSB,CXCL8,DUSP1,DUSP4,EGR1,EGR3,EPHB4,FCER1G,FLNB,GJA1,HES1,IFI16,IFNG,IL10,IL1B,IL33,IL6,IRS2,ITGA10,KLF4,KLRB1,LDLR,MBP,MCAM,MCL1,MYC,NEDD9,NR4A2,NR4A3,NRN1,PDE4B,PLAT,PPFIBP1,RGS2,SOX17,TNF,VEGFA	570 (23)
TRIM71		enzyme		-1.633	0.0273	CCND2,ID2,MYC,NFIB,TM4SF1,ZBTB20
CTSS	-2.165	peptidase		-1.633	0.0349	COL4A1,COL4A2,CX3CL1,CYBA,CYBB,ICAM1,IFNG,IL1B,ITGA5,TNF,TNFSF10,VCAM1
CD2	-2.696	transmembrane receptor		-1.633	0.0219	BCL2,CD4,CD44,CD48,CD86,CD8A,CXCL8,ICAM1,IFNG,IL10,PTPRC,TNF
DDIT4	-2.956	other		-1.628	0.00697	AREG,CCL5,DDIT4,ICAM1,IFNG,IL1B,IL33,IL6,MAP1LC3B,NLRP3,TNF	389 (20)
NCR2		transmembrane receptor		-1.624	0.00532	CCL20,CCL4,IFNG,NR4A2,NR4A3,RCAN1,TNF,TYROBP
9Z,11E-octadecadienoic acid		chemical - endogenous mammalian		-1.622	0.0122	CD36,EBF1,IL10,IL10RA,IL6ST,LDLR,UCP2
adavosertib		chemical drug		-1.622	0.0174	BCL2,CCL20,CCL5,CD83,CTSS,CXCL8,DUSP4,ICAM1,IFI27,IFITM1,IFNG,IL10,IL6,IRF1,IRF9,ISG20,PLAUR,TNF,TNFAIP3
tert-butyl-hydroquinone		chemical reagent		-1.619	0.013	AKR1C1/AKR1C2,ATF3,BCL2,FOXC1,FTH1,FTL,HERPUD1,HMOX1,ICAM1,IL10,MAF,MYH11,NFE2L2,S100A4,SERPINE1,SNTB2,TNF,ZFP36L2
BCL10		transcription regulator		-1.613	0.00155	CCL4,CCL5,CD44,CXCL8,IFNG,IL6,TNF,TNFAIP3	318 (16)
CCR5		G-protein coupled receptor		-1.613	0.0236	CCL3,CCL3L3,CCL4,CCL5,IFNG,IL10,IL1B,IL6,TNF,TNFRSF1A,TNFRSF1B
BCL2	-1.536	transporter		-1.61	0.0224	AIF1,BCL2,CDKN1A,CDKN1B,CTSH,CXCL8,GZMA,ICAM1,IFNG,IL10,IL1B,IL6,MCAM,MCL1,NDRG1,NES,PLAUR,PRDM1,PRF1,SPHK1,TIMP1,TNF,VEGFA
MAP3K1		kinase		-1.603	0.000408	ATF3,BIRC3,BMPR2,COL4A1,CXCL8,DUSP1,EGR1,HMOX1,LDLR,PLAU,PLAUR,SERPINE1,SPP1,TGFB1,TIMP1,TNF	444 (17)
CD5	-0.701	transmembrane receptor		-1.601	0.0063	BCL2,CCL3,CCL4,CD4,CD52,CD69,CD86,CEBPB,ICAM1,IFNG,IL10,IL2RG,LDLR,RUNX3,TGFB1	473 (18)
zymosan A		biologic drug		-1.6	0.00976	ANXA1,CD86,IL10,IL1B,IL6,TNF	281 (13)
kainic acid		chemical toxicant		-1.598	6.3e-05	APOLD1,APP,ATF3,BCL2,CCL3L3,CCL5,CD200,CD44,CEBPB,CREM,CSF1R,DUSP1,EGR1,EGR3,FGF2,GJA1,GPX4,IL1B,IL6,KDR,NR4A2,PLAT,PLAU,PLAUR,RGS2,SPP1,TIMP1,TIPARP,TJP1,TNF,VEGFA	489 (16)
NRIP1		transcription regulator		-1.595	0.0253	ACACB,AREG,CD36,CDKN1A,COX7A1,IL1B,IL6,PDK4,SLC16A10,TNF
KLRB1	-4.035	transmembrane receptor		-1.594	0.00565	CCL3L3,CCL4,CCL5,IFNG,TNF	416 (17)
cholesterol		chemical - endogenous mammalian		-1.59	1.51e-05	ACSL1,APP,AREG,ATF3,C1QC,CAV1,CAV2,CCL4,CD14,CD86,CXCL8,CYBB,EPHX1,FABP5,FGF2,FLT1,ICAM1,IFNG,IL10,IL10RA,IL1B,IL1RN,IL6,LAPTM5,LDLR,LEPR,LGALS3,LYZ,MAP1LC3B,MPEG1,MRC1,MYH11,NLRP3,NR4A2,NR4A3,PLIN2,PLTP,RGCC,RGS16,SCARB1,SLC7A5,SOCS3,TGFB1,TIMP1,TIMP3,TNF,VCAM1	417 (18)
curdlan		chemical - endogenous non-mammalian		-1.588	0.0122	CD69,CXCL8,IL10,IL1B,IL2RB,IL6,TNF
KITLG		growth factor		-1.585	0.00522	AIF1,ALOX5AP,BCL2,BLVRB,BTG1,CAVIN2,CCL3L3,CCL4,CCN2,CD14,CD247,CD3D,CD3G,CDC42EP5,CDKN1A,CDKN1B,CX3CL1,CXCL8,CXCR4,EDNRB,EFNB2,EGR1,EPHB4,FABP5,FTH1,GJA1,HMOX1,ID2,IFNG,IL10,IL1B,IL1RN,IL6,KDR,LAPTM5,LDLR,MEF2C,OSM,PDCD4,PIK3IP1,PLSCR1,SAMSN1,SHC1,SLC44A2,SOCS1,TNF,TNFRSF1A,TSC22D3,TXNIP,UCP2,UGCG,VWF	355 (18)
CpG ODN 2395		chemical reagent		-1.584	8.88e-05	CCL3L3,CCL4,CD14,CD86,FLI1,HMOX1,IL1B,IL6,TNF	327 (15)
NOG		growth factor		-1.584	0.00675	CCN2,CD2,ID3,KDR,MYC,SMAD1,SNAI1,SPP1,TNFRSF1A,VEGFA	470 (23)
IFITM3	2.376	other		-1.583	1.54e-11	APP,C3AR1,CCL5,CCN2,CD8A,CDH5,CLEC14A,COL4A1,COL4A2,CTSH,DLL1,EGFL7,FLT1,HIF3A,HYAL2,IL10,IL1B,IL6,LEPR,NOTCH4,PTPRB,PTPRM,RAMP2,RAMP3,RGCC,ROBO4,S1PR1,SPHK1,SPP1,TNF,VEGFA	375 (11)
IRAK1	-0.535	kinase		-1.581	0.0032	CCL5,CXCL16,CXCL8,IFNG,IL10,IL1B,IL6,NLRP3,SELE,TNF,VCAM1	399 (19)
MEOX2	1.072	transcription regulator		-1.571	0.0034	CCL20,CD69,CDKN1A,CTSS,CXCL8,EFNA1,FGF2,ICAM1,ID1,ID3,IL6,LRP1,SELE,TNFAIP3,VCAM1,VEGFC	278 (7)
N-acetylmuramyl-L-alanyl-D-isoglutamine		chemical - endogenous non-mammalian		-1.567	0.0034	CCL20,CCL3,CCL4,CCL5,CD200,CD86,CXCL8,FZD4,ICAM1,IL10,IL1B,IL6,ITGB2,MSR1,SNAI1,TNF	377 (20)
PGF		growth factor		-1.564	0.00175	ALOX5AP,ATF3,BCL2,CCL20,CCL4,CXCL8,CXCR4,EGR1,ETS2,FLT1,IL1B,IL6,SERPINE1,TNF	453 (16)
GPR132	-0.915	G-protein coupled receptor		-1.564	8.88e-05	EGR1,ICAM1,IFNG,IL10,IL1B,IL6,MRC1,SELE,TNF	456 (16)
butyric acid		chemical - endogenous mammalian		-1.562	4.26e-07	A2M,ADGRE5,ADGRG1,ANXA1,ANXA2,AQP1,BCL2,BCL2A1,C7,CCL20,CCN2,CCND2,CCNH,CD14,CD36,CD44,CD83,CD86,CDKN1A,CDKN1B,COL4A1,COL4A2,CXCL8,CXCR4,DUSP1,ELK3,EMP3,FABP4,FTH1,FYN,GSN,HLA-DRA,HLA-DRB1,HSPG2,ICAM1,IFI16,IFITM1,IFITM2,IL10,IL1B,IL1R1,IL32,IL6,IRF1,ITGA5,KLF4,LDLR,MCL1,MT2A,MXD1,MYC,NPR1,NRP1,NUCB1,PLAT,PLAU,PLSCR1,PMAIP1,POLR2L,PRDM1,PTPRM,SAT1,SCARB1,SERPINE1,SOCS3,SPP1,TGFB1,TGFBI,TGFBR2,TGM…	472 (16)
FYB1	-2.286	other		-1.561	0.00976	CD69,IFNG,IL10,IL6,SKAP1,TNF	347 (18)
TLR2	-1.158	transmembrane receptor		-1.559	0.000117	APOBEC3G,APP,ATF3,CCL3L3,CCL4,CCL5,CD69,CD86,CDKN1A,CEBPB,CSF3,CXCL8,CYBB,DUSP1,GJA1,HMOX1,ICAM1,IFNG,IL10,IL1B,IL1RN,IL33,IL6,IRF1,ITGA4,KLF2,OLR1,PHLDA1,POSTN,SELE,SELP,SOCS1,SOCS3,TGFB1,TLR2,TNF,TNFSF10,VWF	366 (16)
CD40		transmembrane receptor		-1.559	9.45e-05	A4GALT,APOBEC3G,BCL2,BCL2A1,BIRC3,CCL3,CCL4,CCL5,CCND2,CD44,CD69,CD83,CD86,CD8A,CDKN1A,CDKN1B,CLEC2D,CSF3,CX3CL1,CXCL8,DUSP1,DUSP2,ICAM1,IFNG,IL10,IL10RA,IL1B,IL1RN,IL2RB,IL6,IRF1,ITGB2,KLF4,KLF9,LGALS3,MAP3K6,MET,MYC,PRDM1,PRF1,REL,SAMSN1,SELE,SERPINE1,SLC38A1,TAP1,THBD,TLR2,TNF,TNFAIP3,TNFSF10,VCAM1,VEGFA,ZBTB16	413 (14)
NTRK1		kinase		-1.557	0.0106	AHNAK,AQP1,BCL2,CAVIN1,CCN1,CD44,CDKN1A,CEBPB,DNM3,EGLN3,EGR1,FOXC1,GPNMB,HERPUD1,HES1,HSPA6,IGFBP4,LGALS1,LSP1,MAOA,MGP,MYL9,NPR1,NRP1,PDE4B,PHLDA1,PLAT,POSTN,PPFIBP1,SERPINH1,SLC3A2,SLC7A5,SPRY1,SYNE2,TM4SF1,TSC22D1,TXNIP,WARS1
CYLD	-0.687	transcription regulator		-1.553	0.000548	CD86,CXCL8,FCER1G,ICOS,IFNG,IL10,IL1B,IL6,IL7R,REL,SERPINE1,TGFB1	352 (15)
TRPV4		ion channel		-1.551	0.00353	CCL3L3,CCL5,DUSP1,HMOX1,IL1B,IL6,KDR,SOCS3,TIMP1,TLR2,TNF,VCAM1,VEGFA	435 (21)
FCGR2A	-3.548	transmembrane receptor		-1.548	0.0017	CCL3,CCL4,CCL5,CXCL8,FCGR3A/FCGR3B,ICAM1,IFITM3,IFNG,IL10,IL1B,IL6,ISG20,MARCKSL1,PECAM1,RASGRP1,SERPINE1,TNF,VEGFA,XAF1	478 (17)
HDL (complex)		complex		-1.547	0.0106	ATF3,CCL5,CD86,CX3CL1,CXCL8,EGLN3,ICAM1,IL1B,IL6,ITGB2,KLF2,LDLR,SELP,TNF,VCAM1
TLR1		transmembrane receptor		-1.546	0.00392	CXCL8,FCGR1A,IFNG,IL1B,IL6,TNF,TNFAIP3	289 (19)
LCK	-1.504	kinase		-1.541	0.0317	ANXA1,CD2,CD4,CD69,EGR1,IFNG,IL2RB,IRF1,ITGB2,MYC,RUNX1,SCARB1,VEGFA
TNF	-3.408	cytokine		-1.538	9.47e-20	A2M,A4GALT,ACKR3,ACSL1,ADAMTS4,ADGRG6,AEBP1,AKAP12,ALOX5AP,ANGPT2,ANXA1,APBB1IP,APOL1,APP,AQP1,ARHGDIB,ATF3,ATP1A1,BCL2,BCL2A1,BIRC3,BST2,BTG1,C1QTNF1,C1QTNF9,C3AR1,C5AR1,CAV1,CCL14,CCL20,CCL23,CCL3,CCL3L3,CCL4,CCL5,CCN1,CCN2,CCND2,CD14,CD163,CD200,CD247,CD28,CD34,CD36,CD3E,CD4,CD44,CD59,CD69,CD83,CD86,CDC42EP5,CDH5,CDKN1A,CDKN1B,CEBPB,CFD,CHST11,CITED2,CLDN5,CLEC2D,CMIP,COL15A1,COL4A1,COL4A2,COT…	563 (19)
losartan potassium		chemical drug		-1.535	1.43e-05	APP,AQP1,ARHGDIB,ATP1A1,CAV1,CCN2,CD36,COL4A1,COL4A2,CREM,CXCL8,CYBB,EGR1,ELOVL7,ENG,F13A1,GJA1,IFITM2,IFITM3,IL1B,IL6,ITGB2,LGALS3,MRC1,NPR1,OLR1,PLCB1,POSTN,SERPINE1,SOCS3,SPP1,TAGLN2,TEK,TGFB1,TGFBR2,TIMP1,TNF,UCP2,VCAM1,VEGFA	433 (19)
tetradecanoylphorbol acetate		chemical drug		-1.535	1.08e-15	ADAM15,ADAMTS1,ADAMTS4,AHR,ANGPT2,ANXA1,APOBEC3G,APP,AREG,ATF3,BCAR1,BCL2,BCL2A1,BIRC3,BTG1,C3AR1,C5AR1,CALCRL,CAPG,CAV1,CAV2,CCL20,CCL3,CCL3L3,CCL4,CCL5,CCN1,CCN2,CCND2,CCNH,CD14,CD163,CD28,CD36,CD4,CD44,CD48,CD52,CD69,CDKN1A,CDKN1B,CLEC2D,CREM,CRTAM,CSF1R,CSF3,CTSB,CTSD,CTSH,CXCL8,CXCR4,CYBA,CYBB,DDIT4,DUSP1,DUSP2,ECE1,EFNB2,EGR1,EGR3,EMP1,ETS2,EZR,FCER1G,FCGBP,FCGR1A,FGF2,FLT1,FTH1,GJA1,GPR34,…	510 (15)
N-[(2Z)-3-(4,5-dihydro-1,3-thiazol-2-yl)-1,3-thiazolidin-2-yl idene]-5H dibenzo[a,d][7]annulen-5-amine		chemical reagent		-1.531	0.00596	BCAR1,CD44,CEBPB,CREM,FGF2,IRF9,MYC,NR4A3,PDK4,PECAM1,RHOC,S100A4,SERPINE1,SNCG,SPP1,TNFSF10	348 (9)
RUNX1	-1.272	transcription regulator		-1.531	7.98e-08	ADGRG1,ALOX5AP,ANXA2,AQP1,ATF3,CCL3L3,CCND2,CD14,CD34,CD4,CD53,CDKN1A,CDKN1B,CSF1R,CST7,EGFL7,ENG,EPAS1,GNA13,ICAM2,ID2,IFITM3,IFNG,IL10,IL1B,IL7R,ITGA4,ITGB2,KLF2,KLRB1,LCP2,MAP3K6,MECOM,MET,MYC,MYH9,MYL9,NR2F2,NR4A3,PIK3R1,PLEK,PMAIP1,PTPN22,RBPJ,RGCC,RUNX1,SERPINE1,SOX17,SPI1,SPP1,TIMP1,TJP1,TNF,UGCG,UPP1,VEGFA,XCL2,ZBTB16	570 (25)
BANF1		other		-1.528	0.000248	BAG3,BST2,CAV1,CCL5,CDKN1B,HLA-E,IFI16,IFI27,IFITM1,IFITM2,IFITM3,IL6,IL7R,IRF1,IRF9,ISG20,MET,SOCS1,TIMP1,TNFSF10,VEGFA	429 (14)
SCARB1	0.793	transporter		-1.524	0.0034	CCL5,CX3CL1,DDIT4,ICAM1,IFNG,IL10,IL1B,IL1RN,IL6,LDLR,NLRP3,SELE,SELP,SPP1,TNF,VCAM1	389 (16)
MIF		cytokine		-1.524	9.52e-06	BCL2,C3AR1,CCL3L3,CCL4,CD44,CD84,CDKN1B,CEBPB,CXCL16,CXCL8,CXCR4,CXCR6,DUSP1,ICAM1,IFNG,IL10,IL1B,IL1R1,IL6,IL6ST,IL7R,ITGA4,MAP1LC3B,MET,RAMP2,RPS27,TGFB1,TGFBI,TIMP1,TNF,VCAM1	488 (20)
exenatide		biologic drug		-1.522	0.0279	CCN2,HMOX1,ICAM1,IL10,IL6,IRS2,MRC1,TXNIP
IGG (complex)		complex		-1.517	2.37e-06	ADGRG1,AHR,APP,AREG,BCL2,BIRC3,CCL3,CCL3L3,CCL4,CCL5,CCND2,CD69,CD83,CD86,CDKN1A,CEBPB,CLDN5,CXCL8,DUSP1,ECSCR,EGLN3,EGR1,EGR3,EHD1,EMP1,ENTPD1,ETS2,EZR,FABP5,FCGR1A,FCGR2A,FGL2,FLT1,FOLR2,GPR183,HLA-E,ICAM1,ICOS,IFITM1,IFITM3,IFNG,IL10,IL1B,IL1RN,IL2RG,IL6,IRF1,IRS2,ITGB2,KLF2,LDLR,LGALS1,LGALS3,MAF,MAFB,MXD1,MYC,NINJ1,PLAUR,PPIF,PTGER4,REL,S1PR1,SERPINE1,STING1,TAP1,TGFB1,TGFBR2,TJP1,TNF,TNFAIP…	534 (15)
NOS3	0.676	enzyme		-1.514	0.00684	ATF3,CCN2,CD86,COL4A1,ICAM1,IFNG,IL6,NPR1,SNAI1,SOD3,TGFB1,TNF,VCAM1	385 (18)
CBX5		transcription regulator		-1.508	0.0349	AKR1C3,CDKN1A,GASK1B,HDGFL3,ICAM2,LTB,OLR1,PRSS23,TGFBI,TM4SF1,TSPAN13,TXNIP
IRAK4		kinase		-1.503	0.000131	APP,ATF3,BIRC3,CCL20,CD86,CXCL16,CXCL8,EGR1,IFNG,IL10,IL1B,IL6,IRF1,NLRP3,OLR1,PDE4B,PHLDA1,PLSCR1,RGS16,SLC25A25,SOCS1,TNF,TNFAIP3,ZFP36	358 (14)
ACAN		other		-1.498	0.00565	CSF3,CXCL8,IFNG,IL10,TNF	310 (13)
cytidylyl-3'-5'-guanosine		chemical reagent		-1.491	0.00976	BCL2,CD86,IL1B,IL6,PRDM1,TNF	330 (17)
mir-22 (includes others)		microRNA		-1.49	0.0253	CCN1,CCN2,CDKN1A,IL6,MECOM,PTMS,RGS2,SNAI1,TGFBR2,TNF
NCR3		transmembrane receptor		-1.485	0.002	CCL3,CCL4,CCL5,CD3E,IFNG,TNF	367 (15)
MDK	0.882	growth factor		-1.48	0.0236	BCL2,CCL3,CXCL16,IL1B,IL6,LGALS1,PLAT,PTPRC,SPP1,TGFB1,TNF
OSCAR		other		-1.48	0.00675	BCL2,CCL20,CD83,CD86,CXCL8,ICAM1,IL1R1,IL1RN,TNF,TNFSF10	479 (20)
zVAD-FMK		chemical - protease inhibitor		-1.478	0.038	ACSL1,BCL2A1,BIRC3,CD163,CDKN1A,CDKN1B,CXCL8,IL1B,IL6,IL6ST,MAP1LC3B,MCL1,MRC1,TNF,VCAM1
CNTF		cytokine		-1.477	1.94e-06	A2M,ATF3,C3AR1,C5AR1,CCL5,CD14,CD247,CD69,CLEC7A,CXCL8,CXCR4,CYBB,EGR1,ENPP2,ERG,FGF2,GJA1,GMFG,GPNMB,GPR65,HMOX1,IFI16,IL1RN,IL6ST,IL7R,IRF1,KCTD12,KLF4,LDB2,LGALS3,LIFR,MCL1,MSR1,NFIA,NFIB,OSMR,RAB3C,REL,SOCS1,SOCS2,SOCS3,SPP1,TAP1,TGFB1,TIMP1,TLR2,TNF,ZFP36	468 (17)
AP1 (complex)		complex		-1.475	7.22e-07	AREG,ATF3,BCL2A1,C3AR1,CCL3,CCL3L3,CCL4,CCL5,CCN2,CD44,CXCL8,EZR,FABP4,HMOX1,ICAM1,IFNG,IL10,IL1B,IL33,IL6,KLF9,MET,MSR1,MT2A,MYC,NDRG1,NOTCH4,PLAU,PLAUR,PRDM1,S100A4,SELE,SERPINE1,SNCG,SOCS1,SOCS3,TGFB1,TIMP1,TNF,VCAM1,VEGFA	443 (16)
HRAS		enzyme		-1.474	1e-06	A2M,ACTG1,ADGRE5,AFAP1L1,ANTXR1,ANXA2,APP,AREG,ASAP1,BCL2,BIRC3,C1QC,CALCRL,CALD1,CAPG,CAV1,CCL20,CCL3,CCL5,CCN1,CCN2,CCND2,CD44,CD69,CD96,CDC42BPA,CDKN1A,CDKN1B,CEBPB,CHST11,COL18A1,COL4A1,CRIM1,CSF3,CTSB,CTSS,CTSZ,CXCL8,DLL1,DOK2,DUSP1,DUSP4,EGR1,ELK3,ELN,EPHX1,FBLN2,FERMT2,FGF2,FHL1,FNBP1L,GIMAP1,GJA1,GNA13,GSN,HES1,HMOX1,HSP90AA1,ICAM1,ID2,IFITM2,IGFBP4,IL1B,IL6,IL6ST,IL7R,IQGAP2,ITGA4,ITGA5,…	477 (18)
TNFRSF9		transmembrane receptor		-1.466	0.000135	BCL2,BCL2A1,CCND2,CD14,CD28,CD83,CD86,CXCL8,IFNG,IL1B,IL6,MT-CYB,PRF1,PTPRC,TNF	389 (15)
MAVS		other		-1.465	0.0107	BCL2,CCL20,CCL5,CD83,CXCL8,DUSP4,HERPUD1,ICAM1,IFI27,IFITM1,IFITM3,IFNG,IL1B,IL6,ISG20,PLAUR,SOCS1,SOCS3,SPP1,TNF
CCL11		cytokine		-1.463	0.00697	AIF1,BCL2,CCL3L3,CCL4,CDKN1B,CXCL8,ICAM1,IL1B,IL6,TNF,VEGFB,VEGFC	370 (18)
S100A7		other		-1.463	0.00155	CCL20,CCL3,CCL4,CDKN1B,CXCL8,IL6,TNF,VEGFA	501 (18)
1-methyl-4-phenyl-1,2,3,6-tetrahydropyridine		chemical toxicant		-1.462	0.00803	AIF1,ANXA2,APP,BCL2,CCL5,CSF1R,CYBB,EGR1,EGR3,FGF2,HMOX1,IL1B,IL6,LMCD1,NLRP3,NR4A2,NRARP,OSM,PTPRC,TNF,TNFRSF1A,TNFRSF1B,ZBTB16	529 (17)
IFN ALPHA/BETA (family)		group		-1.452	0.00327	CCL5,CD69,CD83,CD86,CX3CL1,CXCL16,FGL2,IFI16,IFNG,IL10,IL6,IRF1,MRC1,SERPINB9,SOCS1,TLR2,TNFSF10	441 (15)
CAMKII (complex)		complex		-1.446	0.0122	BIRC3,CD44,CDKN1B,IL10,IL1B,INSR,IRF1
CXCR3		G-protein coupled receptor		-1.444	0.000162	BCL2,CCL3L3,CCL5,CD69,CDH5,CLDN5,HMOX1,IFNG,IL10,IL1B,MAP1LC3B,PRF1	513 (25)
OGA		enzyme		-1.44	0.000763	ABLIM1,ABLIM3,ACTG1,ADGRL2,ALOX5AP,APOBEC3G,ARHGAP29,BCL2,C1QA,C1QB,C3AR1,CALCRL,CAV1,CAVIN2,CCL20,CCL3L3,CD14,CD151,CD302,CD36,CD44,CD48,CD53,CD86,CD93,CDKN1A,CEBPB,CSF1R,CXCL16,CXCL8,EFNB2,EPS8,FERMT2,FLNB,FZD6,GFOD1,GPR34,GSN,IGFBP4,IL1B,IL6,IL6ST,LAMB1,MCAM,MGLL,MMRN2,PIK3R1,PLAU,PLIN2,PLPP3,PRF1,SERPINB9,SOCS1,SOCS2,SOCS3,TGFB1,TGFBI,TGFBR2,TGFBR3,TIMP1,TIMP3,TPD52L1,TSPAN12,TSPAN4,TUBA4A,WW…	540 (23)
TLR9		transmembrane receptor		-1.439	3.56e-07	ADAMTS4,ATF3,BCL2,CCL3,CCL3L3,CCL4,CCL5,CD69,CD83,CD86,CDKN1B,CSF3,CXCL8,DUSP1,EGR1,HMOX1,ICAM1,IFI16,IFI44L,IFITM1,IFNG,IL10,IL10RA,IL1B,IL33,IL6,IRF1,IRF9,ISG20,KDM6B,LAIR1,LYST,MCL1,MYC,PFKFB3,PHLDA1,PRDM1,SERPINE1,SOCS1,SOCS3,SPHK1,SPRY1,TGFB1,TIMP1,TNF,TNFRSF1B,TNFSF10,UGCG	452 (15)
SELL		transmembrane receptor		-1.437	0.002	CXCR4,IFNG,IL1B,IL6,TGFB1,TNF	432 (17)
IL1B	-7.134	cytokine		-1.436	2.99e-13	A2M,A4GALT,ACKR1,ADAMTS1,ADAMTS4,AIF1,ANTXR1,ANXA1,APP,ATF3,ATP1A1,BCL2,BCL2A1,BIRC3,C1QTNF1,CAV2,CCL20,CCL3,CCL3L3,CCL4,CCL5,CCN2,CD14,CD4,CD44,CD69,CD83,CD86,CDKN1A,CEBPB,CFI,CLEC14A,CREM,CSF3,CTSB,CTSS,CTSZ,CX3CL1,CXCL16,CXCL8,CXCR4,CYBA,CYBB,CYTIP,DDIT4,DLL1,DUSP1,EDNRB,EFNA1,EGLN3,EGR1,EHD1,ELN,ENG,ENPP2,EPAS1,ETS2,F13A1,FABP5,FERMT3,FGF2,FLT1,FTX,GBP4,GJA1,HES1,HLA-DRA,HLA-E,HMOX1,HSPG2,ICA…	496 (14)
PKA (complex)		complex		-1.434	4.45e-06	ANTXR1,AREG,CAV1,CCN2,CD14,CD44,CDKN1A,CDKN1B,CEBPB,CREM,DUSP1,DUSP4,EGR1,GJA1,HMOX1,IFI27,IFNG,IL6,IRF1,KLF6,LDLR,MBP,NR4A2,NR4A3,PDE4B,RGS2,RUNX1,SPI1,TNF,XAF1	484 (19)
CTTN	0.562	other		-1.432	0.0239	CCL5,IFNG,IL1B,IL6,TNF
2'3'-cyclic guanosine monophosphate-adenosine monophosphate		chemical - endogenous mammalian		-1.43	0.0001	CCL20,CCL3L3,CCL4,CCL5,CD86,IFNG,IL10,IL1B,IL6,NLRP3,SOCS1,SOCS3,STING1,TNF	352 (17)
IRF4		transcription regulator		-1.429	4.71e-05	BIRC3,CCL20,CCL5,CD28,CTSS,CXCR4,CXCR6,DOCK8,ELL2,ENTPD1,EZR,FLT1,GPRIN3,ICA1,IFI27,IFNG,IL10,IL1B,IL1R1,IL1RN,IL33,IL6,IL7R,IRF1,IRF9,ISG20,LYST,MIR155HG,MYC,PLAUR,PLSCR1,PRDM1,PTGER4,RGS1,RUNX3,SMAP2,SPP1,STK17B,STK4,SUB1,TMSB10/TMSB4X,TNF,TNFSF10,ZBTB20	353 (17)
SYK	-0.609	kinase		-1.427	3.08e-05	AKAP12,ARID5A,BCL2,BIRC3,CCL4,CCL5,CD247,CD44,CD69,CDKN1B,CITED2,CREM,CXCL8,CXCR4,FCER1G,FGL2,GIMAP7,ICAM1,IL10,IL1B,IL6,IRF1,ITGB4,KLF2,RCSD1,RGCC,TAGAP,TGFB1,TNF,TNFSF10,TSC22D1,TSC22D3,VEGFA,YPEL2,YPEL5	458 (21)
mir-144		microRNA		-1.426	0.00228	APP,CD34,CELF2,ETS2,IL1B,IL6,KLF7,MYC,TNF	341 (7)
ranolazine		chemical drug		-1.422	0.00565	CXCL8,ICAM1,IL6,SELE,VCAM1	397 (20)
L-685,458		chemical - protease inhibitor		-1.416	0.00532	APP,EFNB2,HES1,ID1,IFNG,NR2F2,PTPRK,TNF	456 (19)
shikonin		chemical drug		-1.414	0.0279	CCL5,CD34,CD36,CXCL8,IL1B,TGM2,TIMP1,TNF
BATF		transcription regulator		-1.414	0.00623	AHR,GZMA,ID3,IL10,IL1R1,ITGA4,KLF2,MAF,PRDM1	466 (16)
advanced glycation end-products		chemical - endogenous mammalian		-1.414	0.00913	BCL2,CCN2,CDKN1A,CLDN5,CXCL8,FGF2,GJA1,IL1B,IL6,KLF2,NLRP3,PFN1,SERPINE1,SPP1,TGFB1,TNF,VCAM1	429 (22)
SERPINB3		other		-1.414	0.0122	IL1B,IL6,LGALS3,LRP1,TGFB1,TNF,VEGFA
CLEC6A		transmembrane receptor		-1.412	0.0159	IL10,IL1B,IL6,TNF
ssRNA40		chemical reagent		-1.409	0.00532	CD83,CD86,IFNG,IL10,IL1B,IL6,SOCS3,TNF	334 (16)
oleanolic acid		chemical - endogenous non-mammalian		-1.406	0.0122	AHR,CD44,CDKN1A,HMOX1,ITGA6,NFE2L2,SOCS3
antimycin A		chemical - endogenous non-mammalian		-1.4	0.0273	BCL2,ENTPD1,IL6,TIMP1,TNF,TXNIP
NFKB1	-1.809	transcription regulator		-1.395	1.05e-06	A2M,APP,BCL2,BCL2A1,BIRC3,CCL20,CCL3,CCL3L3,CCL4,CCL5,CCN1,CCN2,CCND2,CD3G,CD44,CD59,CD83,CD86,CDKN1A,CSF3,CTSB,CX3CL1,CXCL8,CYBB,DUSP1,EGR1,ENPP2,EPAS1,GJA1,HMOX1,ICAM1,IFI16,IFNG,IL10,IL10RA,IL1B,IL1RN,IL6,IL7R,IRF1,LGALS1,LTB,MCL1,MSR1,MYC,NR4A2,NR4A3,PECAM1,PLAU,PXN,RAB31,RBPJ,RGS1,SELE,SELP,SPI1,TGFB1,TLR2,TNF,TNFAIP3,TNFSF10,VCAM1,VEGFA,VEGFC	464 (15)
IFNE		cytokine		-1.394	0.0422	APOBEC3G,BST2,CD83,CD86,CDKN1A,IFITM3,IFNG,IL10,ISG20,PTGER4
S100A8		other		-1.39	8.27e-06	A2M,ADAMTS1,ADAMTS4,AKAP12,AREG,ATF3,BCL2,C1QB,CCL20,CD69,CORO1A,CXCL8,CYBB,DDIT4,EFNA1,ELN,ENPP2,FCGR2A,HMOX1,ICAM1,IL10,IL1B,IL33,IL6,ITGB4,MCF2L,MYC,MYCT1,NR4A3,OLR1,PHLDA1,PIK3IP1,PLAU,POSTN,RNASE6,SOCS3,TNF,TNFAIP8,TXNIP,VCAM1	373 (15)
PRKD (family)		group		-1.389	0.0138	CCL3L3,CCL4,CCL5,COX7A1,IFNG,IL10,IL1B,IL6,PDK4,TNF
SERPIN (family)		group		-1.387	0.00565	IFNG,IL10,IL1B,IL6,TNF	372 (16)
MIB2	-0.386	transcription regulator		-1.387	0.00565	CCN1,CCN2,CXCL8,TNFAIP3,WWTR1	327 (13)
CDC42		enzyme		-1.387	0.00675	ATF3,CCN2,CD86,EPS8,IFNG,IL1B,IL7R,SCARB1,TGM2,TNF	363 (16)
alitretinoin		chemical drug		-1.387	0.00012	ACACB,ADAMTS4,APP,BCL2,BCL2A1,CCL20,CD14,CD36,CD83,CD86,CDH5,CDKN1A,CDKN1B,DUSP1,FABP4,FOLR2,HLA-DRA,IL2RB,IL6,IRF1,PLAU,PLTP,PMAIP1,RUNX3,SMAD1,SNAI1,SPP1,TGFB1,TGFBR2	483 (17)
RNASE2		enzyme		-1.382	0.000396	CCL23,CCL3,CCL4,CCL5,CD83,CD86,IL10,IL6,OSM,TNF,TNFRSF1A	315 (14)
RNASEH2B	-0.433	other		-1.38	0.0142	APP,BST2,CCL5,CDKN1A,CXCL8,IFI27,IFI44L,IFITM1,IFITM3,IL1B,IL6,IRF1,ISG20,LGMN,NCOA7,NLRP3,TAP1,TNFAIP3,TXNIP,VCAM1,XAF1
vinblastine		chemical drug		-1.378	0.0138	CCL5,CD86,CDKN1A,IGFBP4,IL1B,IL6,MCL1,MYC,PMAIP1,TNF
RELA		transcription regulator		-1.372	2.2e-08	A2M,ADAMTS4,AHR,ALOX5AP,APP,ARHGDIB,BCL2,BCL2A1,BIRC3,CAV1,CCL20,CCL3,CCL5,CCN2,CD14,CD28,CD44,CD59,CD69,CDKN1A,CDKN1B,CEBPB,CITED2,CTSB,CX3CL1,CXCL8,CXCR4,CYBB,DOCK8,DUSP1,EGR1,ELN,EPAS1,FGF2,GNA13,GPRIN3,HES1,HMOX1,ICA1,ICAM1,ID1,IFNG,IGFBP2,IL10,IL1B,IL1RN,IL32,IL6,IL7R,IRF1,ISG20,KLF10,KLF7,LTB,LYST,MT-CYB,MYC,NFE2L2,NNMT,NR4A2,NR4A3,OLR1,PDE4B,PECAM1,PLAU,PPM1D,PRDM1,PTGER4,PXN,RASSF5,RGS1,S…	452 (12)
TIMP1	-1.448	cytokine		-1.368	2.96e-06	A4GALT,CCL20,CD163,CD44,CDKN1A,FLT1,IFNG,IGFBP2,IL1B,IL33,IL6,MET,PLAT,PLAU,PLAUR,PLTP,TIMP3,TNF	488 (18)
PTGES		enzyme		-1.366	0.000214	ANXA1,ANXA2,CCN2,CDKN1A,CDKN1B,CYBA,CYBB,EGR1,EZR,FLT1,IFNG,IL1B,IL6,ITGA6,ITGB4,MYC,SERPINE1,TNF	501 (21)
SSTR2		G-protein coupled receptor		-1.364	0.000105	AREG,ATF3,BCL2,BST2,CALD1,CCN1,CCN2,CCND2,CDKN1B,CEBPB,ICAM1,IFNG,ISG20,KLF10,KLF2,KLF4,KLF9,MT2A,NCOA7,NNMT,NRP1,OLR1,RAB31,RGS16,SAT1,SERPINE1,TLR2,TNFRSF1A,TXNIP,VEGFA,WARS1,XAF1	451 (22)
NTRK3		kinase		-1.363	0.00623	BIRC3,CDKN1A,FOXC1,SERPINE1,SNAI1,TAP1,TGFBR2,TNFAIP3,ZEB2	489 (20)
trametinib		chemical drug		-1.363	0.0066	BCL2,GPNMB,KLF7,MAF,MCL1,MYC,NECTIN2,PAG1,PHLDA1,SOCS3,TNF,TNFAIP3,TNFRSF1A,TNFSF10	518 (22)
IFI16	1.067	transcription regulator		-1.362	0.00243	AREG,CCL20,CCL3,CCL4,CCL5,CD28,CDKN1A,CDKN1B,CXCL8,ICAM1,ID2,IFI16,IL1B,IL1RN,IL2RB,IL6,IL7R,LDLR,MYC,SELE,TNF,VCAM1	384 (17)
Ccl2		cytokine		-1.349	1.09e-05	CCL3L3,CCL4,CCL5,CD14,CFD,CTSB,CYBB,FABP4,IFNG,IL10,IL1B,IL6,KDR,KLF4,SPP1,TIE1,TNF,VCAM1	372 (17)
DNMT3B		enzyme		-1.348	0.00495	APP,CCL5,CD36,CDKN1A,DLC1,DNAJB1,FGF2,IFI27,IFITM1,IL1B,IL6,KDR,LXN,MID1,MYC,MYL9,PECAM1,RCAN1,RGS16,S1PR1,SERPINB9,SH2D1A,TIMP3,TNF	551 (23)
FOXO4		transcription regulator		-1.345	0.00281	C1QA,CAV1,CCN2,CCND2,CDH5,CDKN1A,CDKN1B,COL4A1,COL4A2,EDNRB,ELOVL7,ERG,FABP4,FABP5,FLNB,FOXC1,FYN,IL1R1,ITGB2,LCP2,MAP1LC3B,PRCP,PTPRB,PTPRC,SERPINE1,TGFB1,TIE1,TXNIP,VCAM1,VEGFA	334 (10)
soloxolone methyl		chemical reagent		-1.342	0.00565	ELN,IL6,SERPINE1,SOCS3,TIMP1
blinatumomab		biologic drug		-1.342	0.0239	CCL4,CXCL8,IFNG,IL10,IL6
ADAP1		other		-1.342	0.00565	CD69,IL7R,MYC,RGCC,TNF	359 (7)
OCLN		other		-1.342	0.0239	CAV1,CCL4,CCL5,CSF3,IFNG
TRPM2-AS		other		-1.342	0.0239	IL10,IL1B,IL6,TGFB1,TNF
myelin oligodendrocyte glycoprotein (35-55)		chemical reagent		-1.342	0.0239	AREG,IFNG,IL10,IL6,TNF
BAY K8644		chemical reagent		-1.342	0.0239	IL10,IL1B,IL6,TGFB1,TNF
borrelia burgdorferi strain B31 peptidoglycan		chemical reagent		-1.342	0.00565	CXCL8,IFNG,IL1B,IL6,TNF
EP300		transcription regulator		-1.337	9.71e-06	ACACB,AKAP12,ARID5A,CAPG,CCL3,CD36,CD53,CD59,CDKN1A,CDKN1B,CNN3,CRIM1,CSF3,CST7,CXCL8,CXCR4,DNAJB4,DUSP1,DUSP4,EGR1,EVI2A,EVL,FABP4,FNBP1,FTH1,GIMAP7,GNG2,HMOX1,ID1,ID2,ID3,IL10RA,IL1R1,IL6,IL7R,ITGA6,ITGB2,KDR,MAF,MCF2L,MEF2C,MET,MYC,MYH11,NABP1,NDRG1,NPR1,OLR1,PDK4,PFKFB3,RAPGEF3,RCSD1,SELE,SH2D1A,SOCS3,SPHK1,STOM,TESC,TGFBR2,TIPARP,TLR2,TNF,TNFAIP1,TNFAIP3,TPO,TRAT1,TXNIP,VEGFA,YPEL2,ZFP36L2	495 (18)
ALPHA CATENIN (family)		group		-1.336	6.05e-07	ADAMTS1,ADAMTS4,AREG,BIRC3,CDKN1B,COL15A1,CTSB,ELK3,ELN,ENG,ICAM2,IGFBP2,IGFBP4,IL1B,IL2RG,IL6,IL6ST,IRF1,ITGA5,LAMA4,LYZ,MYC,PLAU,RHOC,RHOJ,SELE,SNAI1,SOCS3,TGM2,TIMP1,TNF,TNFAIP3,VCAM1,WIPF1,ZEB2	456 (14)
salmonella typhimurium lipopolysaccharide		chemical - endogenous non-mammalian		-1.329	0.0239	CCL5,CD86,IL1B,IL6,TNF
ACOX1		enzyme		-1.327	0.0163	ACSL1,ADAMTS1,ANXA2,CD36,CDKN1A,COL4A2,ETS2,FABP4,GPX4,IGFBP2,KLF6,LGALS3,MGLL,NFE2L2,PALMD,PDK4,PHLDA1,PLIN2,PLSCR1,RGS2,TAGLN2,UCP2,UGCG
SP600125		chemical drug		-1.326	5.26e-12	ADAMTS4,ADAMTS9,AKR1C3,AQP1,AREG,ATF3,BCL2,CCL20,CCL3,CCL4,CCL5,CCN1,CCN2,CD44,CD83,CD86,CDH5,CDKN1A,CDKN1B,CEBPB,COL4A1,COL4A2,CSF1R,CSF3,CXCL16,CXCL8,CXCR4,CYGB,DDIT4,DSG2,DUSP1,EGR1,EMB,FABP5,GRB10,HMOX1,ICAM1,IFNG,IL10,IL1B,IL1R1,IL1RN,IL6,ITGA6,ITGB4,LAMA5,LAPTM5,LDLR,MAFB,MAP1LC3B,MAP3K11,MCL1,NEDD9,PARP8,PECAM1,PLEC,PLSCR1,POSTN,PPM1D,RUNX1,SELE,SELP,SERPINE1,SERPINH1,SNAI1,SOCS3,SOX17,SOX…	342 (14)
SEMA7A		transmembrane receptor		-1.32	0.0032	CCN2,CD36,CTSB,CTSS,EGR1,ELN,FGF2,IL1B,TGFB1,TIMP1,TNF	411 (14)
TREM1	-0.899	transmembrane receptor		-1.318	2.39e-06	ACKR3,AREG,ASPH,ATF3,BCL2,CCL20,CCL23,CCL3,CCL5,CD14,CD83,CD86,CEBPB,CRTAM,CXCL8,CXCR4,DUSP4,EGR1,EGR3,ELOVL7,ETS2,FERMT2,HES1,IFNG,IL10,IL1B,IL1R1,IL6,IRF1,NR4A2,PALM2AKAP2,PHLDA1,PLPP3,PTTG1IP,RCAN1,RGS1,RGS16,SLCO4A1,SPP1,TCEAL9,THBD,TLR2,TNF	485 (17)
SERPINC1		enzyme		-1.318	0.00532	AIF1,BCL2A1,CCL20,CXCL8,HSPG2,IL6,MAPK3,TNF	436 (18)
CpG ODN 1668		chemical reagent		-1.316	0.000166	CCL3L3,CCL4,CD200,CD69,CD86,CSF3,CXCL8,ICAM1,IFNG,IL10,IL1B,IL6,PRDM1,SOCS1,SOCS3,TNF	340 (17)
ICAM1	2.003	transmembrane receptor		-1.307	2.78e-06	CCL3L3,CCL4,CCL5,CD69,CD86,COL4A1,GJA1,HES1,ICAM1,IFNG,IL1B,IL6,ITGA4,KLF4,MYC,SNAI1,TGFB1,TNF,VCAM1,VEGFA,ZEB2	349 (17)
CSF3	2.193	cytokine		-1.306	1.39e-08	ACTN1,BCL2,BIRC3,C3AR1,CAPG,CCL3,CCL3L3,CCL5,CCND2,CD14,CD34,CD44,CDKN1B,CEBPB,CTSD,CXCL8,CXCR4,CYBB,DNM3,EGR1,EGR3,ENPP2,ENTPD1,EPS8,FCGR1A,FLOT1,FPR1,GJA1,GPR183,GZMH,HLA-DRA,HLA-DRB1,HMOX1,ICAM1,IFNG,IL10,IL1RN,IL6,ITGB2,LTB,LYZ,MCL1,MET,MYC,PLSCR1,RGS1,SOCS1,SOCS3,SPI1,TGFB1,TLR2,TNF,TNFAIP3,TNFRSF1A,TNFRSF1B,TNFSF10,VCAM1,VEGFA	522 (15)
TET2	-0.536	enzyme		-1.305	1.35e-06	ACACB,AHNAK,AKR1C1/AKR1C2,AKR1C3,ANXA2,ATF3,BMPR2,C5AR1,CCN2,CCND2,CD34,CHST11,CSF1R,FGL2,FOXC1,FZD6,ID1,IFI16,IFITM3,IL1B,IL1R1,IL3RA,IL6,IL6ST,IL7R,ITGB2,JAML,KLF2,LGMN,LXN,NCKAP1,NIBAN1,RGS1,RPS6KA2,RUNX1,SEC14L1,TEAD1,TGFB1,TIMP1,TRIOBP,ZBTB16,ZNF521	389 (16)
GIP		other		-1.301	0.0018	ATF3,BCL2,CCL4,CCL5,IL1B,IL1RN,IL6,RGS2,SERPINE1,SOCS3,SPP1,STX11,TNF,TNFRSF1B,UCP2	473 (20)
ARNT		transcription regulator		-1.296	2.64e-06	AHR,ALOX5AP,AREG,BCL2,BMPR2,CARD10,CAV1,CCND2,CDKN1B,CEBPB,CITED2,CSF3,CTSD,CXCR4,ENG,EPAS1,FLT1,GZMH,ID2,IL10,IL1R1,INSR,IRS2,MAFB,MYC,OAZ1,PRF1,RGS5,S1PR1,SERPINE1,SOCS2,SOCS3,SPP1,STC1,TIPARP,TSC22D3,TUBA4A,VEGFA	526 (20)
IL1RL2		transmembrane receptor		-1.293	0.0273	CCL20,CD83,CXCL8,IL1B,IL6,TNF
FADD		other		-1.291	0.00913	ARID5A,BIRC3,CCND2,CD34,CDKN1A,CDKN1B,CXCL8,CXCR4,EGR1,ICAM1,IL6,KLF6,MYC,SOCS1,TIPARP,TNF,TNFAIP3	359 (15)
Ttc39aos1		other		-1.29	0.0287	BCL2A1,CCL4,CCL5,HEG1,IFI16,IFITM3,IL1B,IRF1,IRF9,MSR1,SERPINE1,TAP1,TNFSF10,XAF1
CNOT3		other		-1.287	0.00392	CDKN1A,EBF1,KLF2,LEPR,MYC,PDK4,UCP2
acetaldehyde		chemical - endogenous mammalian		-1.287	0.000709	CEBPB,IL6,KLF9,MYC,TGFB1,TIMP1,TNF	449 (19)
HHEX		transcription regulator		-1.287	0.0001	CCN1,CCN2,CX3CL1,ENG,FGF2,FLT1,IL33,KDR,NRP1,TEK,TIE1,TNFSF10,VEGFA,XCL2
C3		peptidase		-1.277	6.44e-06	APP,BCL2A1,C1QA,C3AR1,C5AR1,CCL3L3,CCL4,CCL5,CSF3,CXCL16,CXCL8,IFNG,IL10,IL1B,IL6,PTPRC,SELP,TGFB1,THBD,TIMP1,TNF,TNFRSF1A,UCP2,VCAM1,VEGFA	320 (16)
IL21		cytokine		-1.277	4.81e-06	BCL2,CCL20,CCL3L3,CCL4,CCL5,CCND2,CD2,CD28,CD69,CD86,CDKN1A,CDKN1B,CXCL8,EGR1,FCER1G,FGL2,GZMA,HCST,HLX,ID2,IFI16,IFNG,IL10,IL2RB,IL6,IL7R,KLRB1,MCL1,PRDM1,PRF1,PTPRC,RUNX1,SOCS1,SOCS2,SOCS3,TAP1,TGFB1,TNF,TYROBP	508 (20)
ISL1		transcription regulator		-1.276	0.0122	A2M,IL1B,IL6,NOVA1,RUNX1,RUNX3,TNF
IFNG	-3.765	cytokine		-1.274	7.97e-15	A2M,ABLIM3,ADAMTS9,ADGRG1,AHR,AIF1,ALOX5AP,APOBEC3G,APOL1,APP,AQP1,AREG,ATF3,ATP1A1,BCL2,BCL2A1,BIRC3,BST2,BTG1,C1QA,C1QB,C1QC,C5AR1,CALCOCO2,CAV1,CCL20,CCL23,CCL3,CCL3L3,CCL4,CCL5,CCN2,CCND2,CD14,CD163,CD2,CD200,CD36,CD4,CD44,CD83,CD86,CDH5,CDKN1A,CDKN1B,CEBPB,CHST11,CLEC2D,CLEC7A,CORO1A,CREM,CRIM1,CSF1R,CSF3,CTSB,CTSD,CTSH,CTSS,CTSZ,CX3CL1,CXCL16,CXCL8,CXCR4,CXCR6,CYB5A,CYBA,CYBB,CYTIP,DLL1,DUS…	560 (15)
LIPG		enzyme		-1.273	0.000396	BCL2,CD36,FABP4,IL10,IL1B,IL6,LDLR,MSR1,PLTP,TNF,VEGFA	429 (18)
IL7R	-4.245	transmembrane receptor		-1.273	0.00182	AHR,BCL2,CXCL8,EBF1,ETS2,IFNG,IKZF1,IL6,LHX6,MCL1,MMRN2,MYC,SELE,SKAP1,SOCS2,VCAM1	368 (16)
amphotericin B		chemical drug		-1.272	0.000606	CCL4,CXCL8,IFNG,IL1B,IL1RN,IL6,SPP1,TIMP1,TNF	389 (18)
STAT5A		transcription regulator		-1.262	7.54e-09	A2M,AKR1C3,BCL2,BCL2A1,BIRC3,CCL3L3,CCND2,CDKN1A,CDKN1B,CEBPB,CSF3,EGLN3,EPAS1,FABP4,FCER1G,GASK1B,GZMA,GZMK,GZMM,HDGFL3,ICAM1,ICAM2,ID1,ID2,IFITM2,IFNG,IL2RB,IL6,IL6ST,IL7R,IRF1,KLF10,KLRB1,LTB,MAF,MCL1,MYC,NR4A2,OLR1,OSM,PRDM1,PRF1,PRSS23,SOCS1,SOCS2,SOCS3,TGFBI,TGFBR2,TM4SF1,TNF,TNFRSF1A,TPM3,TSPAN13,TXNIP,WARS1,ZFP36	530 (19)
CD3 (complex)		complex		-1.26	1.19e-05	AHR,ANXA1,ARHGDIB,BCL2,BCL2A1,BIRC3,BST2,BTG1,CCL20,CCL3,CCL3L3,CCL4,CCL5,CCND2,CCNH,CD2,CD247,CD28,CD3E,CD4,CD44,CD53,CD69,CD83,CD86,CD8A,CD8B,CDKN1B,CORO1A,COX7A1,CREM,CTSW,CXCL8,CXCR4,CXCR6,CYBA,DUSP2,EGR3,ELK3,ETS2,FCER1G,FKBP1A,FTL,FYB1,FYN,GZMA,GZMK,HSP90AA1,ICAM1,ICAM2,ICOS,ID3,IFITM1,IFNG,IL10,IL1B,IL1R1,IL2RB,IL2RG,IL32,IL6,IL7R,IRF1,IRF9,ITGA4,LCK,LCP1,LRP1,LSP1,MAF,MMRN1,MSR1,MYC,NASP,…	432 (18)
miR-199a-3p (and other miRNAs w/seed CAGUAGU)		mature microRNA		-1.254	0.0129	CD44,CEBPB,COL4A1,ID1,ID2,ITGA6,MET,MYC,PON2,RUNX1,SERPINE1,SMAD1
spermine nitric oxide complex		chemical toxicant		-1.254	0.002	CXCL8,HMOX1,ICAM1,S100A10,SELE,VCAM1	439 (17)
SNAI1	1.13	transcription regulator		-1.252	0.000903	ACTN1,CCN1,CCN2,CCND2,CD44,CDH5,CDKN1A,CXCL8,FLNB,GSN,ID1,IL32,LIMA1,NES,SERPINE1,SERPINH1,SLC29A1,SNAI1,SPARCL1,TGFB1,TGFBR2,TGFBR3,THBD,TJP1,TMOD3,TPM1,TPM3,WIPF1,ZEB2	535 (19)
10E,12Z-octadecadienoic acid		chemical - endogenous mammalian		-1.249	0.00599	ARHGEF15,ATF3,BCL2,CAV1,CD36,CFD,CXCL8,EBF1,FABP4,GPRIN3,IL10,IL1B,IL1RN,IL6,IL6ST,LDLR,LRP1,NOTCH4,NR4A2,NR4A3,PLIN2,RGS1,SCARB1,SOX7,TNF,UCP2	358 (16)
CXCL2	-1.841	cytokine		-1.239	0.0279	BCL2,CCL3L3,CCL4,CCL5,ICAM1,IL1B,IL6,TNF
heparin		chemical - endogenous mammalian		-1.235	0.00023	AREG,CD83,CD86,CDKN1B,DUSP1,FLT1,ICAM1,IFNG,IL10,IL1R1,IL6,IL6ST,PLAT,SELP,TFPI,THBD,TNF,VCAM1,VEGFA	500 (19)
AGN194204		chemical drug		-1.233	8.51e-05	AHR,ANXA2,ARL4C,ATF3,ATP1A1,BCL2A1,CCL3L3,CCL4,CD3E,CDKN1A,COTL1,CYB5A,DOCK8,DUSP1,EMP1,EMP3,FABP4,FNBP1,GJA1,GPR65,ICOS,IFITM3,IL2RB,IL33,IL7R,IRF1,IRS2,ITGB2,KANK3,KLF6,LGALS1,LIFR,MYC,PDCD4,PDK4,PHLDA1,PLIN2,PROS1,PTPN22,RAMP3,RGS10,SH2D3C,SLC3A2,SLCO4A1,SPP1,TAP1,TIMP1	325 (12)
CCL3	-6.358	cytokine		-1.231	0.00675	APOBEC3G,CCL20,CCL3,CCL4,IFNG,IL1B,IL6,ITGA5,SELE,TNF	337 (18)
TCR (family)		group		-1.23	0.00392	CCL3L3,CD69,EGR1,IFNG,IL10,LRRC32,TGFB1	393 (17)
zVAD		chemical - protease inhibitor		-1.229	0.002	CCL4,CXCL8,IL1B,IL6,SPHK1,TNF	471 (20)
mir-154 (includes others)		microRNA		-1.228	0.00175	ADAMTS1,APP,ATF3,BCL2,CCL3,CDKN1B,FZD4,HMOX1,IL6,KLF10,MYC,PLAUR,PTPN12,TNF	505 (23)
daidzein		chemical drug		-1.225	0.00122	A2M,AIF1,AKR1C3,BCL2,CAV1,CD4,CD86,CKLF,EVI2A,FERMT3,HCST,HMOX1,ID2,IL6,ITGB2,LAPTM5,LCP2,LDLR,MMRN1,MYC,NFE2L2,PIK3R1,PLCXD3,RASGRP1,ZEB2	605 (21)
DACH1		transcription regulator		-1.224	0.000236	CDKN1A,CXCL8,EGR1,FGF2,ID1,IL6,KLF4,MEF2C,PLAT,SERPINE1,SOCS3,TGFB1,TNFAIP3	551 (19)
RCAN1	2.164	other		-1.224	0.0139	CD36,CXCL8,ICAM1,IL6,RCAN1,SELE,TGFB1,TNF,VCAM1
TREX1		enzyme		-1.219	0.00132	ACSL1,APP,BST2,CCL5,CD44,CD86,CDKN1A,CXCL8,FCGR1A,GBP4,GSN,HLA-DRB1,IFI16,IFI27,IFI44L,IFITM1,IFITM3,IL33,IL6,IRF1,IRF9,ISG20,LGMN,MCL1,NCOA7,NLRP3,PLPP3,TAP1,TNF,TNFAIP3,TNFSF10,TXNIP,VCAM1,XAF1	307 (15)
TRPC1		ion channel		-1.215	0.0138	CCND2,CDH5,CDKN1A,CDKN1B,IL10,IL1B,IL6,KDR,SPHK1,TNF
N-ethyl-N-nitrosourea		chemical toxicant		-1.212	0.000852	CCL5,CDKN1A,CX3CL1,HSP90AA1,ICAM1,IFITM3,IFNG,IL1B,ISG20,SPP1,TGM2,TIMP1,TNF,TNFRSF1A,TNFRSF1B
APP	2.349	other		-1.209	6.34e-05	ACTG1,ADAMTS4,AIF1,APP,BACE2,BASP1,BCL2,CCL20,CCL3,CCL3L3,CCL4,CCL5,CCN2,CCND2,CD151,CD44,CD59,CD69,CD86,CDC37,CDH5,CDKN1A,CEBPB,CITED2,CLDN5,COL18A1,CPLX1,CRK,CSF1R,CSF3,CTSB,CTSD,CXCL8,CXCR4,CYBB,DSTN,EGR1,ELN,ENG,ENPP2,EPAS1,ETS2,EVL,F2RL3,FCGR1A,FCGR2A,FGF2,FKBP1A,FLT1,FTH1,FYN,GBP4,GNG2,HERPUD1,HES1,HLA-E,HMOX1,HSP90AA1,HSPG2,ICAM1,ICAM2,IFI16,IFNG,IGFBP2,IL10,IL1B,IL6,IL6ST,INSR,IRF1,IRS2,I…	466 (13)
IGG2A (complex)		complex		-1.204	8.88e-05	BCL2,CXCL8,HMOX1,IFNG,IL10,IL1B,IL6,PRDM1,TNF	438 (16)
S-(2,3-bispalmitoyloxypropyl)-cysteine-GDPKHPKSF		chemical reagent		-1.198	0.00282	CCL4,CCL5,CD86,CXCL8,ICAM1,IFNG,IL6,SERPINE1,TLR2,TNF	399 (16)
ELAVL1		other		-1.197	0.000138	ACACB,ATF3,CCN1,CCN2,CD83,CD86,CDKN1A,CFD,CTSS,CYBA,CYBB,CYTOR,DUSP1,FABP4,FCGR2A,GLIPR1,HMOX1,ICOS,IFI16,IFITM3,IFNG,IL1B,IL1R1,IL2RG,IL6,IRF1,IRF9,LEPR,MPEG1,MYC,NCF4,PCGF2,PDCD4,POSTN,PTPRC,SAT1,SNAI1,TJP1,TLR2,TNF,TRIOBP,TSC22D3,VCAM1,VEGFA,WARS1,ZFP36	491 (20)
fumonisin B1		chemical toxicant		-1.195	0.00392	IFNG,LTB,TGFB1,TNF,TNFRSF1A,TNFSF10,UGCG	483 (18)
METRNL	-2.082	other		-1.195	0.0239	ACSL1,CCL3L3,CCL4,IL10,IL6
E. coli B5 lipopolysaccharide		chemical - endogenous non-mammalian		-1.192	4.7e-08	ACKR1,ACKR3,ADAMTS1,BIRC3,CCL20,CCL3L3,CCL4,CCL5,CD44,CD69,CD83,CD86,CDKN1A,CDKN1B,CRK,CSF3,CX3CL1,CXCL8,CXCR4,CXCR6,CYBB,DUSP1,ETS2,HMOX1,ICAM1,IFNG,IL10,IL1B,IL1R1,IL32,IL3RA,IL6,IL6ST,IL7R,INHBB,IRF1,ISG20,LDLR,PDE4B,PHLDA1,PRDM1,RDX,SELE,SERPINE1,SOCS2,SOCS3,SPINT2,SPP1,TGFB1,TGFBR2,TGFBR3,TGM2,TLR2,TNF,TNFAIP3,TPO,VEGFA	385 (12)
MAFA		transcription regulator		-1.192	6.71e-05	BCL2,BCL2A1,CCND2,CD53,CDKN1A,CSF3,CTSB,CXCR4,CXCR6,EGLN3,ENG,FGF2,ICAM1,ID2,IL2RB,IL6,LAMB1,LAMC1,LGALS3,MCL1,MID1,PLAU,SERPINE1,TNF,VEGFA	479 (15)
NCOR2		transcription regulator		-1.188	0.000466	BCL2,BIRC3,C1QA,CCN2,CD69,CDKN1A,CTSB,CTSS,CXCL8,EBF1,FGF2,IKZF1,IL1B,IL6,KLF2,MYC,OSM,TGFB1	579 (26)
15-epi-lipoxin A4		chemical - endogenous mammalian		-1.188	0.0159	C5AR1,CXCL8,IL6,TNFAIP3
TYROBP	-4.587	transmembrane receptor		-1.187	0.00243	CCL3,CD69,CD83,CD84,CD86,CXCL8,HLX,ICAM1,IFNG,IL10,IL10RA,IL1B,IL6,ITGA5,ITGB4,PLEK,SAMSN1,SPP1,TGFB1,TNF,TNFRSF1B,TYROBP	394 (20)
FOS		transcription regulator		-1.185	7.56e-08	A2M,ACTG1,AKR1C3,ASAP1,ATF3,BCL2,C3AR1,CCL20,CCL5,CCN2,CD14,CD44,CELF2,CFD,COL18A1,CSF3,CTSB,CTSH,CXCL16,CXCL8,DOCK1,EGR1,EMB,EPAS1,EPS8,EZR,FABP4,FGF2,FOLR2,FOXC1,FRZB,FTH1,FZD6,GJA1,HIPK3,HMOX1,ICAM1,IFI16,IFNG,IKZF1,IL10,IL1B,IL6,IRS2,ITGA6,ITGB4,KLF6,LGALS3,MAOA,MCL1,MET,MMRN1,MPZL2,MT2A,MXD1,MYC,MYH9,NFE2L2,NOTCH4,PCDH19,PDCD4,PFN1,PHLDA1,PLAT,PLAU,PLAUR,PRDM1,PTPN12,RAB31,RAPGEF3,RUNX1,RUNX…	514 (19)
FABP4	4.5	transporter		-1.184	0.0135	ADAMTS4,CD36,FABP4,FABP5,HMOX1,IFNG,IL1B,IL6,MSR1,SOCS3,TNF
ITGA5	1.501	transmembrane receptor		-1.184	2.45e-07	BCL2,CCN2,CD44,CDKN1A,CDKN1B,CEBPB,ENPP2,GJA1,IGFBP2,IL1B,IL6,ITGA5,PLAU,PLAUR,PXN,RAC2,SELP,TGFBR2,TNF	412 (20)
PPARGC1A		transcription regulator		-1.181	0.00439	A2M,ACACB,ADAMTS1,ADGRG1,CCN2,CD36,CDKN1A,CEBPB,COX7A1,CPLX1,DOCK1,EPAS1,FABP4,FBLN2,HMOX1,ICAM1,IL10,IL1B,IL1RN,IL6,INHBB,IRS2,ITGB4,LAMA4,LAMB1,LDLR,LIFR,MBP,MT-ND1,MYC,NLRP3,OLR1,OSMR,PDK4,PIK3R1,PLIN2,PMAIP1,POSTN,SCARB1,SEMA6A,SERPINH1,SLC25A25,SOCS1,SOCS3,SPARCL1,STC1,TCF4,TGFBR3,TIMP1,TIMP3,TNF,TNFRSF1A,TNFSF10,UCP2,VCAM1,VEGFA	411 (18)
CEBPD		transcription regulator		-1.173	0.00356	AKR1C1/AKR1C2,ALOX5AP,BCL2A1,CCL20,CCL3L3,CD14,CDKN1A,CDKN1B,CEBPB,CSF1R,CXCL8,CXCR4,EBF1,FABP4,IL10,IL1B,IL6,LAMC1,MBP,MYC,TGFB1,TNF,VEGFC	522 (23)
PRC2 (complex)		complex		-1.172	0.0122	CXCL8,IFITM1,IL1B,JAM2,KDR,PECAM1,SOX17
FASLG		cytokine		-1.169	0.0349	BCL2,CD44,CXCL8,EGR1,FTH1,IFNG,IL10,IL1B,IL6,TGFB1,TNF,VEGFA
LTA		cytokine		-1.168	0.00675	CCL20,CD44,IFNG,IL10,IL1B,IL6,ITGA5,LYVE1,REL,VCAM1	366 (18)
captopril		chemical drug		-1.167	0.0142	A2M,ANXA1,CD44,FCGR2A,HMOX1,IL1RN,IL6,LGALS3,MAOA,MRC1,POSTN,S100A10,SPP1,TGFB1,TIMP1,TMSB10/TMSB4X,UPP1
highly active antiretroviral therapy		chemical drug		-1.165	0.002	BCL2,CD4,CXCR4,IL6,IL7R,TNF	384 (14)
dibutyl phthalate		chemical toxicant		-1.163	0.00976	INHBB,MYC,NFE2L2,SCARB1,SERPINE1,SPP1	482 (20)
budesonide		chemical drug		-1.163	0.000281	ABLIM1,ABLIM3,ACTG1,AREG,CCL3L3,CCL5,CDA,CDKN1A,CDKN1B,CNN3,CSF3,CXCL8,DOCK9,EMP1,EPB41L4A,FYN,HIPK3,ICOS,IFITM3,IL10,IL1RN,IL6,KLF9,LAPTM5,LCP2,LDB2,LGMN,MAF,MAPK3,MGLL,MXD1,PDLIM1,PFKFB3,PHACTR2,PHACTR4,PHLDA1,PPP1CB,PRDM1,RASGEF1B,RGS5,RHOC,SAMSN1,SASH1,TFPI,TIPARP,TLR2,TMOD3,TNF,TSC22D3,UACA	492 (18)
IL11RA		transmembrane receptor		-1.157	0.00182	CCL20,CCL3L3,CCL4,CCL5,ICAM1,IL1B,IL6,MYC,POSTN,SELP,SNAI1,SOCS3,TGFB1,TIMP1,TNF,VEGFA	535 (19)
GMNN		transcription regulator		-1.155	0.000677	CDKN1A,DUSP1,DUSP4,FGF2,FRZB,GBP4,NCKAP1,NRP1,PECAM1,SMAD1,SOX17,TEAD1,VEGFA
cytarabine		chemical drug		-1.155	0.00596	ADGRE5,BCL2,CCL3L3,CCL5,CD69,CD86,CDKN1A,ICAM1,IL1B,IL6,LTB,MCC,MCL1,PRF1,TLR2,TNF	343 (16)
ST14		peptidase		-1.154	0.00976	CXCL8,ICAM1,IFNG,IL1B,IL6,TNF	361 (19)
PTGER2	-1.084	G-protein coupled receptor		-1.154	4.79e-05	APP,AREG,CCL3L3,CCL5,CSF1R,CXCL8,CXCR4,EGR1,FPR1,IFNG,IL10,IL1B,IL6,PXN,SERPINE1,SPP1,TIMP1,TIMP3,TNF,VEGFA	447 (21)
NOX4		enzyme		-1.151	0.0114	CD44,CDKN1A,CXCL8,CYBA,CYBB,EPAS1,HMOX1,ICAM1,MCL1,NFE2L2,RHOC,SERPINE1,TJP1,VEGFA
TCF7	-0.841	transcription regulator		-1.151	0.0219	BCL11B,CD3G,CD4,IL1B,IL6,LCK,MET,NES,PRDM1,SPI1,SPP1,TNF
IRF8	-1.118	transcription regulator		-1.151	8.6e-06	AKAP12,ATF3,BCL2,CCL5,CD14,CD37,CD4,CD83,CD86,CDKN1A,CREM,CSF1R,CTSS,CXCL16,CYBB,EGR1,ICAM1,ID3,IFI44L,IFNG,IL1B,IL1RN,IL6,KLF4,KLF6,LSP1,MAF,MAFB,MET,MSR1,MYC,PRDM1,RASSF5,STX11,TNF,TNFSF10,TYROBP,ZEB2,ZFHX3	413 (17)
FOXO3		transcription regulator		-1.146	0.00039	AHR,ANGPT2,ANXA1,BTG1,C1QA,CAV1,CCL3L3,CCN1,CCN2,CCND2,CD163,CD44,CDH5,CDKN1A,CDKN1B,COL4A1,COL4A2,CTSB,CXCL8,CXCR4,DDIT4,EDNRB,EGR1,ELOVL7,ERG,FABP4,FABP5,FLNB,FOXC1,FYN,ID1,IFNG,IL10,IL1R1,IL6,IRS2,ITGB2,KLF4,LCP2,MAP1LC3B,MCAM,MEF2C,MET,MRC1,MXD1,MYC,NDRG1,NRP1,PECAM1,PIK3IP1,PLAU,PMAIP1,PRCP,PRDM1,PTPRB,PTPRC,SERPINE1,SNAI1,STK4,TCIM,TGFB1,TIE1,TNF,TNFRSF1A,TNFRSF1B,TNFSF10,TXNIP,UCP2,VCAM1,V…	506 (18)
E. coli lipopolysaccharide		chemical - endogenous non-mammalian		-1.144	0.00278	BCL2,CCL3,CCL4,CCL5,CCN1,CD83,CD86,CEBPB,CXCL8,ICAM1,IFNG,IL10,IL1B,IL32,IL6,SELE,SOCS3,TGFB1,TNF,VCAM1	374 (17)
triclosan		chemical drug		-1.134	0.0122	AREG,CYBB,HMOX1,IL6,PLAU,TIMP1,TNF
ponesimod		chemical drug		-1.134	0.0283	CCN2,IL10,IL6,MT1X,MT2A,S1PR1,SERPINE1
XRCC5		enzyme		-1.134	0.0283	CCND2,CD247,CD3E,IL1B,MCAM,MRC1,TGM2
MSB0011359C		biologic drug		-1.134	8.48e-06	ATF3,BASP1,CCL3L3,CD3D,CD3E,CDKN1A,CRIP1,DUSP1,EDNRB,EGR1,F13A1,FOLR2,GZMH,ICOS,IL1B,IRF1,KLF2,LYVE1,MPEG1,NKG7,OGFRL1,OSM,PLTP,PRF1,RGS1,SOCS1,TGFBI,TGM2
BCL2L11	-0.624	other		-1.133	0.00697	BCL2,CCL3L3,CCL5,CD36,CD84,IL10,IL1B,IL6,MCL1,TGFB1,TNF	506 (19)
BK CHANNEL (complex)		complex		-1.131	0.0159	CXCL8,IL1B,IL6,TNF
oleoyl-estrone		chemical drug		-1.131	0.0239	ADCY4,FABP4,LDLR,PRMT1,TNF
1-palmitoyl-2-(5-oxovaleroyl)-sn-glycero-3-phosphorylcholine		chemical reagent		-1.13	0.0035	BCL2A1,BIRC3,CCL20,CXCL8,ICAM1,IL1B,IL6,MYC,PECAM1,SNAI1,TGFB1,TGFBR2,TNF,VCAM1,VEGFA	381 (18)
C5AR1	-2.945	G-protein coupled receptor		-1.128	0.00295	C5AR1,CD28,CD36,CD86,CSF3,CST7,CXCL8,FCER1G,FCGR1A,FCGR2A,IFNG,IL10,IL1B,IL6,SELP,SERPINE1,TGFBR2,TNF,TYROBP	392 (17)
lithium chloride		chemical drug		-1.123	0.0309	AHR,APP,BCL2,CD4,CD44,CDKN1A,CDKN1B,HES1,HMOX1,IL10,MAP1LC3B,MT2A,MYC,MYH11,NES,PLIN2,POSTN,PXN,SNAI1,TNFSF10
TASL		enzyme		-1.123	0.00228	BCL2A1,CCL5,CXCL8,GBP4,IL6,ISG20,MAFB,TNF,VCAM1	245 (9)
ALB		transporter		-1.122	0.0287	ATF3,CCL5,CCN2,CDKN1A,CX3CL1,CXCL8,CYBA,EDNRB,IL1B,IL6,MYC,TGFB1,TNF,VEGFA
SELPLG	-0.922	other		-1.121	0.0063	APOL3,BCL2A1,CCL3,CCL4,CDKN1A,CXCL8,CXCR4,GNA13,IFNG,IL10,IL1B,PLAUR,SERPINB9,THBD,TNF	500 (18)
CpG oligonucleotide		chemical drug		-1.118	0.0137	AHR,BCL2,BCL2A1,C5AR1,CCL3L3,CCL4,CD14,CD34,CD36,CD83,CD86,CEBPB,CXCL8,DUSP1,EGR1,ETS2,ICAM1,IFI27,IFNG,IL10,IL1B,IL33,IL6,MCL1,MSR1,MYC,OLR1,SAMSN1,SERPINE1,SLC7A5,TLR2,TNF,TNFSF10
ITGAV		transmembrane receptor		-1.116	0.000466	BCL2,CCL3L3,CCL4,CD14,CD36,CDKN1A,CDKN1B,HLA-E,ICAM1,IL1B,IL6,ITGA5,OSM,PLAU,SERPINE1,TGFB1,TIMP1,TNF	500 (22)
TNFSF15		cytokine		-1.116	0.0138	BIRC3,CD83,CD86,CXCL8,IFNG,IL2RB,IL6,POSTN,SPP1,TNF
CCR2		G-protein coupled receptor		-1.116	6.65e-05	AEBP1,APP,C1QA,C1QB,C1QC,CCL3L3,CCL4,CCL5,CD163,CD86,COL14A1,COL4A1,COL4A2,CSF3,CX3CL1,CXCR4,F13A1,FBLN2,HSPG2,IFNG,IL10,IL1B,IL6,LAMB2,TGFB1,TGFBI,TGM2,TIMP1,TNF	481 (21)
BSG		transporter		-1.115	0.000852	CCL20,CCL3L3,CDKN1B,CXCL8,EPAS1,IL1B,KDR,PLAU,PLAUR,SELP,SERPINE1,TGFB1,TJP1,TNF,VEGFA	469 (17)
BDNF		growth factor		-1.114	0.000198	ANXA2,APP,BAG3,BCL2,CAV2,CCN1,CCND2,CD36,CDKN1A,CEBPB,CXCR4,CYGB,DUSP1,DUSP4,EGR1,EGR3,FLNB,FTL,HSD17B12,IL1B,IL6,INHBB,KLF10,KLF4,LAMB2,LAMC1,LGALS1,MBP,NPR1,NR4A3,PALMD,PDLIM5,PFKFB3,PLTP,S100A10,SCARB1,SERPINH1,SH3BGRL2,SPP1,TIPARP,TNF,TXNIP	522 (25)
PDE4B	-1.888	enzyme		-1.114	0.00565	CCL5,DUSP1,IFNG,ITGB2,TNF	522 (16)
PELI1		enzyme		-1.112	0.000251	CCL5,CD36,CEBPB,CXCL8,IFNG,IL1B,IL6,TNF	346 (19)
MAP3K8		kinase		-1.11	0.0181	BIRC3,CCL20,CCL4,CDKN1B,CSF3,CXCL8,DOK2,EGR1,FAM107B,FLNB,GPR146,GPR171,IFNG,IL10,IL1B,IL6,PLAT,PTGER4,RCSD1,SLA,SLCO4A1,SOCS3,STK17B,TNF,TXNIP
cyclic guanosine monophosphate-adenosine monophosphate		chemical - endogenous non-mammalian		-1.109	0.00565	CD86,CXCL8,IL1B,IL6,TNF	215 (7)
ABCA7		transporter		-1.105	0.0159	APP,CD14,IL1B,IL6
RNF2		transcription regulator		-1.105	0.0279	CCND2,CDKN1A,CDKN1B,KLF9,MCC,PCGF2,SOX7,TJP1
NFAM1		transmembrane receptor		-1.097	0.0159	CCL3L3,CCL4,IL6,TNF
BAPTA-AM		chemical reagent		-1.092	0.0018	ATF3,CCL20,CDKN1A,CXCL8,EGR1,FLT1,ICAM1,IL1R1,IL6,SELE,SOCS1,SOCS2,SOCS3,TNF,VCAM1	395 (20)
thioctic acid		chemical drug		-1.092	0.000937	AASS,ANGPT2,BCL2,CXCL8,FABP4,GPX4,HMOX1,ICAM1,IL10,IL6,MT-ND1,MYC,NFE2L2,PDK4,SELE,TNF,UCP2,VCAM1	521 (20)
FN1	-0.844	other		-1.091	0.00858	APP,BCL2,BIRC3,CCL4,CCL5,CCN1,CCN2,CD83,CD8A,CDKN1A,CDKN1B,CEBPB,CORO1A,CTSD,CXCL8,FERMT2,FGF2,IFNG,IL1B,IL1R1,IL6,ITGA4,ITGA5,MGP,MYC,NES,PLAU,PLAUR,PXN,RDX,SERPINE1,SNAI1,SOCS3,SPP1,TCF4,TGFB1,TGFBR2,TGM2,TLR2,TNF	425 (20)
IL16	-0.871	cytokine		-1.091	0.00565	CCL3L3,CD4,IFNG,IL6,TGFB1	423 (22)
USF1		transcription regulator		-1.091	0.0317	AKAP12,CCL3L3,CD2,CTSS,DUSP1,LDLR,MYH9,SERPINE1,SPP1,TGFB1,TNFAIP3,TXNIP,UCP2
INTERFERON ALPHA (family)		group		-1.088	2.67e-06	A4GALT,ADAMTS1,ANXA1,ANXA2,APOBEC3G,APOL1,APOL3,ATF3,BCL2,BCL2A1,BST2,C3AR1,CAV1,CCL3,CCL3L3,CCL4,CCL4L1/CCL4L2,CCL5,CCND2,CD69,CD83,CD86,CD8A,CDKN1A,CDKN1B,COL15A1,COX7A1,CRIP1,CTSS,CXCL8,DDIT4,ENPP2,ENTPD1,FBLN2,FCGR1A,FPR1,GZMH,HMOX1,ICAM1,IFI16,IFI27,IFI44L,IFITM1,IFITM2,IFITM3,IFNG,IGFBP4,IL10,IL10RA,IL1B,IL1R1,IL1RN,IL2RB,IL32,IL6,IL6ST,IL7R,INSR,IRF1,IRF9,ISG20,ITGA4,LAP3,LCK,LGALS3,MARCKS…	460 (15)
fluvastatin		chemical drug		-1.087	0.000852	APP,BCL2,CDKN1A,CDKN1B,CXCL8,CYBA,HMOX1,IL6,LRP1,PLAT,SERPINE1,THBD,TNF,TNFSF10,VEGFA	449 (21)
SMAD7	-0.893	transcription regulator		-1.087	0.00629	AREG,BMPR2,CCL5,CCN2,CDKN1A,CDKN1B,CITED2,HMOX1,ICAM1,ID1,ID2,ID3,IFNG,IL1B,ITGA6,MET,MYC,PLAT,SERPINE1,SOX17,TGFB1,TGFBI,TGFBR2,TIMP1,TIMP3,TNF,TPM2,TPM3,VEGFA	421 (16)
PF4		cytokine		-1.078	0.000251	BIRC3,CCL3,CCL4,CD83,CD86,CDKN1A,CXCL8,FLI1,ICAM1,IFNG,IL1B,IL1RN,IL6,IRF1,KLF4,NFE2L2,REL,SPHK1,TGFB1,THBD,TNF,TNFAIP3	366 (16)
RUNX2		transcription regulator		-1.073	0.0192	BCL2,CDKN1A,CDKN1B,CXCL8,ITGB4,LGALS3,MCL1,MYH11,PLAU,RGCC,RUNX1,SERPINE1,SNAI1,SPP1,TIMP1,TPM1,UGCG,VEGFA
CD14	-3.402	transmembrane receptor		-1.07	5.07e-07	BCL2A1,CCL3,CCL3L3,CCL4,CCL5,CXCL8,ICAM1,IFNG,IL10,IL10RA,IL1B,IL1R1,IL6,MSR1,SELE,SELP,SOCS1,SOCS3,TGFB1,TLR2,TNF,TNFAIP3,VCAM1	343 (16)
PPIF	-1.178	enzyme		-1.069	0.0423	CCL20,CCL4,CCL5,CITED2,CX3CL1,CXCR4,CXCR6,IL6,INHBB,MEIS2,MGP,PDK4,SLCO4A1,TNF
5-O-mycolyl-beta-araf-(1->2)-5-O-mycolyl-alpha-araf-(1->1')-glycerol		chemical - endogenous non-mammalian		-1.068	0.00209	ACSL1,ATF3,BCL2A1,CCL20,CCL3L3,CCL4,CD44,CD83,CXCL8,DUSP1,FABP4,ICAM1,IL1B,MGLL,NR4A3,PDE4B,RCAN1,RGS1,RGS16,SOCS3,SPHK1,TNF,TNFAIP3,VCAM1	440 (11)
Meg3		other		-1.067	0.0159	FLT1,HES1,MYC,VEGFA
IC (complex)		complex		-1.067	0.00565	IFNG,IL1RN,SOCS1,SOCS3,VCAM1	306 (14)
GIPR		G-protein coupled receptor		-1.067	0.00565	IL1B,IL6,SOCS3,TNF,TSPAN7	414 (21)
benidipine		chemical drug		-1.067	0.0159	CDKN1A,MYH11,SELE,SELP
cromolyn		chemical drug		-1.067	0.0159	APP,IL10,IL6,TNF
IgG-opsonized ovalbumin		chemical reagent		-1.067	0.0159	IL1B,IL6,TNF,VEGFA
IMMT		other		-1.066	0.0462	AREG,CCL20,CXCL8,ETS2,IL6,LAMB2,SERPINE1,VEGFC,XAF1
EIF4E	-0.902	translation regulator		-1.056	0.0318	BCL2,C3AR1,CAPG,CDKN1A,CEBPB,CLEC7A,CSF1R,CTSZ,CXCL16,CYBA,CYBB,FGF2,GPR65,HMOX1,IFI16,IFNG,IGFBP4,IL33,LYZ,MCL1,MYC,NRP1,PLAUR,PTPRC,RHOG,SERTAD1,SNAI1,SPHK1,TGFBI,TNF,UPP1,VEGFC
CLEC7A	-1.773	transmembrane receptor		-1.054	0.00282	CCL3L3,CCL4,CSF3,CXCL8,IL10,IL1B,IL33,IL6,SOCS1,TNF	425 (17)
HSPB1	0.463	other		-1.052	0.0279	CDKN1A,CDKN1B,CXCL8,IL10,IL1B,IL6,PECAM1,TNF
NFKBIZ	-1.11	transcription regulator		-1.051	0.00155	CCL20,CCL3L3,CSF3,CXCL8,IFNG,IL10,IL6,TNF	355 (13)
MAP2K4		kinase		-1.05	0.0202	ATF3,BCL2,BIRC3,CCL5,CD44,CD86,CDKN1A,CXCL8,IL6,MEF2C,PLAU,TGFB1,TNF
MAPK14		kinase		-1.05	2.78e-05	ALOX5AP,AREG,ATF3,BCL2,CCL5,CD36,CD83,CD86,CXCL8,DLL1,DUSP1,EFNA1,FLT1,GJA1,HMOX1,HSPA12B,ICAM1,IFNG,IL10,IL1B,IL6,KDR,LDLR,MEF2C,MYH11,NRP1,PECAM1,PLAU,PLAUR,RGS1,SELENOW,SH2D2A,SHC1,SOCS3,SPHK1,SPP1,TGFB1,TGM2,TIMP1,TLR2,TNF,VCAM1,VEGFA,VEGFC,ZFP36	497 (18)
ZMPSTE24		peptidase		-1.048	0.0129	ATF3,CDKN1A,DDIT4,ICAM1,IL1B,IL6,NLRP3,RGS16,SOCS1,SOCS2,SOCS3,TNF
GAPDH		enzyme		-1.048	0.00165	CCL20,CCL3,CCL4,DUSP1,FCER1G,IFITM1,IFITM2,IFNG,IL10,SPP1,TNF,TXNIP,WARS1	423 (23)
BAX	-0.847	transporter		-1.046	0.0317	BCL2,CCL5,CDKN1A,CDKN1B,CTSB,CTSD,CTSH,CTSS,IFITM2,IL6,TGM2,TIMP1,TNF
TLR3		transmembrane receptor		-1.045	2.58e-05	ADAMTS4,ATF3,CCL20,CCL3,CCL3L3,CCL4,CCL5,CD69,CD86,CSF3,CX3CL1,CXCL8,DUSP1,GBP4,HMOX1,ICAM1,ID1,IFI16,IFI44L,IFNG,IL10,IL1B,IL1RN,IL33,IL6,IRF1,ISG20,PECAM1,PFKFB3,PHLDA1,PIK3R1,PIK3R3,PLAU,PMAIP1,RGS1,SELE,SERPINB9,SERPINE1,SOCS1,SOCS3,SPRY1,TIMP1,TNF,TNFRSF1A,TNFRSF1B,TNFSF10	404 (17)
1-chloro-2,4-dinitrobenzene		chemical drug		-1.044	0.0135	CCL20,CCL4,HMOX1,IL1B,IL6,NLRP3,SCARB1,TNF
TGM2	2.003	enzyme		-1.043	0.000517	BCL2A1,BIRC3,C5AR1,CCL3,CCL4L1/CCL4L2,CD36,CD86,CD93,CSF3,CXCL8,EHD1,FCER1G,GIMAP6,GJA1,ID1,IFNG,IL10RA,IL1B,IL6,IRF9,ITGA6,ITGB4,JAML,LSP1,MAFB,MGP,MT2A,MYC,PHLDA1,PLSCR1,PNRC1,SELP,SEMA6B,SPP1,TAP1,TGFB1,TNF,TYROBP,VSIG4,XAF1	436 (14)
EGFR		kinase		-1.042	0.0275	A4GALT,ANXA1,APP,AREG,ATP8B1,BCAM,BCL2,BTG1,CAV1,CCL5,CCN2,CDKN1A,CDKN1B,CEBPB,CXCL8,CXCR4,DSG2,DUSP1,DUSP4,EFNB2,EGR1,EGR3,EHD1,FBLN2,GALNT18,GJA1,HERPUD1,ICAM1,ID1,IFNG,IGFBP4,IL10,IL1B,IL33,IL6,IQGAP2,IRF1,ITGA6,ITGB4,LAMA4,LAMB1,LDLR,MBP,MCAM,MCL1,MET,MYC,NFIB,OSMR,PDLIM5,PIK3C2A,PLAT,PLAU,PLAUR,PODXL,POSTN,PRF1,PTGER4,PTTG1IP,RAI14,RUNX1,SCARB1,SERBP1,SERPINE1,SLC7A5,SLCO4A1,SNAI1,SOCS3,SPHK…
P38 MAPK (family)		group		-1.041	7.12e-11	ATF3,BCL2,BCL2A1,CAV1,CCL3L3,CCL5,CCN2,CCND2,CD36,CD44,CD69,CD83,CD86,CDH5,CDKN1A,CEBPB,CLDN5,CSF3,CXCL8,CXCR4,CYBB,DDIT4,DUSP1,EDNRB,EGR1,FABP4,FGF2,GJA1,HMOX1,ICAM1,ID3,IFNG,IL10,IL1B,IL1RN,IL32,IL6,ITGA4,ITGB2,ITGB4,JAM2,KLF4,MCL1,MEF2C,MYC,MYH11,NFE2L2,NPR1,NR4A3,PLAU,PLAUR,PMAIP1,POSTN,PPM1D,PRDM1,PTPN12,RCAN1,RUNX1,SELE,SERPINE1,SNAI1,SOCS3,SPP1,TGFB1,TIMP1,TIMP3,TJP1,TLR2,TNF,TNFRSF1A,TNFS…	482 (15)
HSP90 (family)		group		-1.041	0.0017	AHR,BAG3,CCND2,CD2,CD28,CD4,CD69,CDKN1A,DNAJB1,EPAS1,GJA1,IFNG,IL6,LCK,MCL1,MYC,PMAIP1,SNAI1,TNF	459 (19)
CD3E	-2.479	transmembrane receptor		-1.039	0.000914	CCND2,CD3D,CD3E,CD3G,CD69,CD8B,ICOS,IFNG,IL10,IL6,LCP2,MYC,PIK3R1,SOCS1,SPHK1,STK4,TEK,TNF,TNFRSF1A,TNFRSF1B	392 (19)
sodium arsenite		chemical drug		-1.039	0.000479	BCL2,CCND2,CDKN1A,CDKN1B,CXCL8,EGR1,EGR3,EPAS1,FABP4,FTH1,HMOX1,LITAF,MYC,NFE2L2,OLR1,SOCS1,SOCS3,TNFSF10,VEGFA	472 (17)
NR2F2	1.198	ligand-dependent nuclear receptor		-1.038	2.63e-05	CCL20,CCL3L3,EFNB2,IL10,IL1B,IL32,IL33,KDR,NR2F2,NRP1,OSM,SNAI1,VEGFA,XCL2	463 (13)
IHH		enzyme		-1.038	0.000408	CD163,CHST11,FLT1,GPR34,IL6,KDR,MEF2C,MET,MRC1,NR2F2,PDK4,PECAM1,POSTN,SPP1,TNF,VEGFA
deferoxamine		chemical drug		-1.037	1.12e-05	ADGRG1,ANGPT2,ANXA2,APP,BCL2,CCL20,CCL3L3,CCL4,CCND2,CD14,CD59,CDKN1A,CITED2,CXCL8,DUSP1,EGLN3,ELN,EPAS1,F13A1,FLT1,HMOX1,ICAM1,IFI16,IGFBP2,IGFBP4,IL1B,IL32,IL6,ISG20,ITGB2,MAP1LC3B,MS4A6A,MT-CYB,MYC,NDRG1,NR4A2,PFKFB3,PLAT,PLAUR,PMAIP1,RGS1,SELE,SERPINE1,SPP1,SULF2,TAOK2,TGFB1,TNFSF10,TSC22D1,VCAM1,VEGFA	431 (15)
MEF2D	-0.385	transcription regulator		-1.034	0.0422	CCN2,HMOX1,IKZF1,IL10,KLF2,MEOX2,NFE2L2,SOD3,TGFB1,ZFP36
E. coli serotype 0127B8 lipopolysaccharide		chemical - endogenous non-mammalian		-1.032	0.000214	ANXA1,AQP1,CAV1,CCL5,CCN2,CD14,CHST11,CXCL16,CXCR4,EDNRB,ELN,FAM107A,FGF2,GJA1,GNA13,GNG2,GPR146,GPRC5B,HMOX1,IL10,IL1B,IL6,IRF1,KLF2,LAMB2,LAMC1,LGALS3,LIFR,SLC7A5,SOCS3,SOD3,TGFBR2,TGFBR3,TLR2,TNF,VEGFA	487 (13)
NOD1		other		-1.029	0.0283	CCL5,CXCL8,DUSP1,IL1B,IL6,TNF,VCAM1
IGF1	-0.579	growth factor		-1.029	1.92e-09	A2M,AKR1C1/AKR1C2,ANGPT2,APP,BCL2,BCL2A1,BIRC3,C1QA,CAVIN2,CCL3L3,CCL4,CCL5,CCN1,CCN2,CCND2,CD44,CDKN1A,CDKN1B,CEBPB,CITED2,COL14A1,CTSD,CXCL8,CYBA,CYBB,DDIT4,DUSP1,EFNB2,EGR1,ELN,EPAS1,FABP4,FBLN2,GJA1,HMOX1,ICAM1,ID1,ID2,IFI27,IFITM3,IGFBP2,IGFBP4,IL10,IL1B,IL1R1,IL2RG,IL3RA,IL6,INSR,IRS2,ITGA5,KLF6,LEPR,MAPK3,MBP,MCL1,MDK,MYC,MYH11,NFE2L2,NNMT,OSMR,PHLDA1,PLAU,PLAUR,PLEK,PLIN2,POSTN,PPP3CA,PTG…	424 (18)
F2RL1		G-protein coupled receptor		-1.027	0.00295	AREG,ATF3,CAV1,CCN1,CCN2,CTSD,CXCL8,GBP4,IFNG,IL10,IL1B,IL6,ITGB4,OSMR,STING1,TNF,TXNIP,VEGFA,VEGFC	450 (16)
ADAM10		peptidase		-1.027	0.0201	APP,CALCRL,CCL4,CDH5,CXCL16,FKBP1A,GNA13,GZMH,ICOS,IFI16,IL6ST,ITGA5,KLRB1,LCK,MEF2C,MET,PECAM1,RAMP2,RPGR,SHANK3,TGFB1
IL17F DIMER (complex)		complex		-1.026	0.0122	CCL3,CCL4,CCL5,CSF3,IL10,IL1B,IL6
RNASE1	-1.566	enzyme		-1.026	0.0122	CCL23,CCL3,CCL4,CCL5,IL6,OSM,TNF
urethane		chemical toxicant		-1.026	0.000677	ANXA2,CCL3L3,CDKN1A,CDKN1B,CEBPB,HMOX1,ID2,IL1B,KDR,LGALS3,MYC,PLAUR,VEGFA	522 (21)
MOG		other		-1.02	0.00165	C5AR1,CCL3L3,CCL5,CD44,CD86,ICAM1,IFNG,IL10,IL6,PECAM1,TGFB1,TNF,VCAM1	348 (13)
ASAH1	-1.085	enzyme		-1.019	0.0462	CCL5,ELOVL7,FGF2,ITGA5,NR4A2,NR4A3,SCARB1,SPHK1,TGFB1
TLR6		transmembrane receptor		-1.019	0.000709	ATF3,CCL5,CXCL8,IFNG,IL1B,IL6,TNF	294 (19)
IL1R (family)		group		-1.018	1.63e-06	APP,AREG,ARPC3,CCL20,CCL3,CSF3,CXCL8,EPS8,FGF2,ICAM1,IFNG,IGFBP4,IL1B,IL6,IL6ST,PLAU,PLAUR,SELE,SERPINE1,TIMP1,TNF,TNFRSF1B,VEGFA	348 (15)
SAA (family)		group		-1.018	4.22e-05	CD86,CSF3,CXCL8,ICAM1,IL10,IL1B,IL1RN,IL33,IL6,MRC1,NLRP3,TFPI,TLR2,TNF,VCAM1	367 (16)
dehydroisoandrosterone		chemical - endogenous mammalian		-1.014	0.00342	BCL2,CD3G,FABP4,ICAM1,IFNG,IL10,LGALS3,MYC,SELE,TNF,TNFRSF1A,VCAM1	405 (20)
ozone		chemical toxicant		-1.014	8.03e-07	CCL3L3,CEBPB,CTNNAL1,CXCL8,HMOX1,ICAM1,IFNG,IL10,IL1B,IL6,IRS2,ITGB4,NFE2L2,PIK3R1,SERPINE1,SHC1,SOCS3,SPP1,TJP1,TNF,VEGFA	430 (18)
GLI2		transcription regulator		-1.013	0.000819	BCL2,CCL3L3,CCL4,CCL5,CCND2,CDKN1A,CDKN1B,CLEC7A,CSF3,IFNG,IL10,IL1B,IL6,LAPTM5,MEF2C,MYC,PFKFB3,RCAN1,SNAI1,SOX17,SPP1,TNF,UGCG	568 (26)
NOS2		enzyme		-1.011	0.000117	APP,BCL2,BCL2A1,CCL3L3,CCL4,CD14,CD3E,CD44,CD53,CD86,CDKN1A,CFD,COL4A1,COX7A1,CXCL8,FABP4,GJA1,HMOX1,IFNG,IL10,IL1B,IL1RN,IL32,IL6,IRS2,KDR,KLF6,LCK,PLSCR1,PRF1,SERPINH1,TGFB1,TIMP1,TNF,TNFSF10,TOR3A,TYROBP,VEGFA	393 (15)
NFKB (family)		group		-1.011	0.000235	BCL2,CCL4,CCL5,CDKN1A,CXCL8,ICAM1,IFNG,IL10,IL1B,IL1R1,IL33,IL6,IRF1,MBP,NLRP3,PLAT,PLAUR,SELE,SNAI1,TGM2,TIMP1,TNF,TNFAIP3,TNFSF10,VCAM1,VEGFA	398 (17)
HDAC5		transcription regulator		-1.009	0.0472	ACSL1,CDKN1A,COX7A1,HES1,HLA-DRA,KLF2,KLF6,MBP,MEF2C,MYC,NEDD4,TNF,TNFRSF1A
HDAC6		transcription regulator		-1.008	0.0122	ADAMTS1,BCL2,ICAM1,IFNG,IL10,IL6,MYC,PLAU,SERPINE1,TGFB1,TGFBI,TNF,VCAM1
Ro41-5253		chemical reagent		-1.006	0.002	CDKN1A,CSF1R,FABP4,IRF1,PLAT,THBD	251 (7)
S-nitroso-N-acetyl-DL-penicillamine		chemical reagent		-1.004	0.0034	BCL2,CDKN1A,CXCL8,HMOX1,IFNG,LDLR,MARCKSL1,MYC,PMAIP1,PRDM1,S100A10,SPP1,TGFB1,TIMP1,TNF,VEGFA	475 (20)
dacarbazine		chemical drug		-1	0.0159	CCL5,CDKN1A,CXCL8,VEGFA
behenic acid		chemical - endogenous mammalian		-1	0.0159	IL10,IL1B,IL6,TNF
dexamethasone phosphate		chemical drug		-1	0.00228	CXCR4,DDIT4,DUSP1,ID3,IL1B,IL6,LYVE1,PDK4,TIPARP	361 (7)
C1Q (complex)		complex		-1	0.0139	CDH5,CXCL8,ICAM1,IFNG,IL10,IL6,PECAM1,SELE,VCAM1
TCMCB07		chemical reagent		-1	0.0159	IL1B,IL1R1,IL6,SELP
GPR84	-0.852	G-protein coupled receptor		-1	0.0239	CCL3L3,CCL5,IL1B,IL6,TNF
tosedostat		chemical drug		-1	0.0139	ATF3,CDKN1A,CEBPB,CLEC7A,CXCL8,DDIT4,FYN,VEGFA,WARS1
Tlr12		other		-1	0.0159	CXCL8,IL1B,IL6,TNF
ghrelin		biologic drug		-1	0.0239	BCL2,EGR1,IL1B,IL6,TNF
EHHADH		enzyme		-1	0.0159	ACSL1,CD36,MGLL,PDK4
TLN1	-0.558	other		-1	0.0462	BCL2,CCL4,CD14,ICAM1,IL1B,IL6,ITGA5,MCL1,TNF
CD70		cytokine		-1	0.0273	BCL2A1,CCND2,CD44,CD69,IFNG,PRDM1
BCR		kinase		-1	0.0159	CCL20,CD86,CDKN1B,CEBPB
BAG2		other		-1	0.0159	CTSB,IL1B,IL6,TNF
F13A1	-2.553	enzyme		-1	0.0159	IL10,IL1B,IL6,TNF
lapatinib/pazopanib		chemical drug		-1	0.0159	EGR1,MET,PHLDA1,PRDM1
EHMT2		enzyme		-1	0.0135	CDKN1A,EPAS1,IL6,MAP1LC3B,MYC,NDRG1,PMAIP1,RUNX3,TGFB1,TNF,ZEB2
PELP1		other		-1	0.0192	BCAS2,CDC42EP5,CDKN1A,CSF3,CTSH,CXCL8,CYGB,FYN,IL1B,LCP1,MAP1LC3B,MRC1,MYC,NDRG1,NIBAN1,SNCG,TCN2,TGM2
catecholamine		chemical - other		-1	0.0159	IL10,IL6,TGFB1,TNF
sodium iodate		chemical reagent		-1	0.0139	CTSB,EHD2,GPX4,IL1B,IL6,NLRP3,TNF,TNFRSF1A,UCP2
ZFTA-RELA		fusion gene/product		-1	0.00988	BCL2,BIRC3,CCL3L3,CD44,CX3CL1,DUSP2,FTH1,ICAM1,IL1RN,IL6,IRF1,LITAF,LSP1,TAP1,TGM2,TNFAIP3
murabutide		chemical reagent		-1	0.0159	CD83,CD86,CEBPB,MRC1
S100B		other		-1	0.00976	APP,CDKN1A,IL1B,IL6,MYC,TNF	463 (19)
BAPTA		chemical reagent		-1	0.0283	BCL2,CXCL8,IL6,RCAN1,SELP,TNF,VSIG4
FABP5	2.733	transporter		-0.988	0.0268	CCL4,CXCL8,FABP4,IL1B,IL6,ISG20,SOCS3,TNF,VEGFA
NOTCH2	-0.583	transcription regulator		-0.986	0.000476	AKR1C3,APBB1IP,BCL2,C3AR1,C5AR1,CD44,CDKN1B,EPAS1,FCER1G,HES1,IL10,IL1B,IL6,IL7R,ITGB2,MSR1,MYH11,MYO5C,RAC2,RBPJ,RGS5,TNF	387 (17)
ANGPTL2		other		-0.984	0.0122	CCND2,CD34,IL1B,IL6,ITGA5,MYC,TNF
ELF4		transcription regulator		-0.979	0.00175	CDKN1A,CREM,CXCL8,DUSP1,IL1B,IL6,KLF2,KLF4,LYZ,PLEC,PRF1,RCAN1,SPP1,TNF	335 (7)
MIR4269		microRNA		-0.977	0.0159	CCN1,CCN2,MYC,TEAD1
methyl-beta-cyclodextrin		chemical drug		-0.976	0.0219	CAV1,CXCL8,CYB5A,IL6,LDLR,MYC,NFE2L2,SCARB1,SELE,SELP,SERPINE1,VCAM1
bucladesine		chemical toxicant		-0.976	3.59e-09	ADAMTS1,ADGRL2,ANXA1,BCL2,C3AR1,C5AR1,CD14,CD44,CD86,CD8A,CDKN1A,CEBPB,CREM,CXCL8,CXCR4,DUSP1,EGLN3,EGR1,FCGR2A,GJA1,HMOX1,ICAM1,ID1,IFNG,IL10,IL1B,IL6,INHBB,IRF1,IRS2,ITGA6,ITGB2,LDLR,LXN,MCAM,MYC,NHERF2,NR4A2,NR4A3,OSM,PDE4B,PLAU,PTGER4,RGS16,RGS2,SCARB1,SERPINE1,SOCS3,SOX17,SOX7,SRGN,STC1,STOM,TC2N,TGFB1,TGFBR3,THBD,TIMP1,TINAGL1,TJP1,TNF,TPO,XAF1,ZEB2	502 (21)
RUNX3	-2.699	transcription regulator		-0.973	0.0119	ASPH,CCN1,CCN2,CD4,CDKN1A,COL4A1,CRIM1,CSF1R,CXCL8,FGF2,IFNG,IL1B,IL6ST,LIFR,MID1,MYC,NUAK1,RASAL2,RUNX1,SPP1,TEAD1,TGFB1,TNF,TPM2,UGCG,VWF
1-hydroxy-2-methyl-2-butenyl 4-diphosphate		chemical - endogenous non-mammalian		-0.97	0.002	CD69,IFNG,IL6,OSM,TNF,TNFSF10
muristerone A		chemical - endogenous non-mammalian		-0.97	0.00976	CDKN1B,ID1,ID2,ID3,IFI16,MYC
VIPR1		G-protein coupled receptor		-0.964	0.0122	CCL3L3,CCL4,CCL5,CD86,IL10,IRF1,TNF
SHH		peptidase		-0.963	9.52e-06	ADAMTS1,ANGPT2,BCAR1,BCL2,C1QA,CAV1,CCND2,CD69,CD93,CSF1R,DAAM1,EBF1,EPHB4,ID1,IFNG,IL10,IL6,MEF2C,MET,MYC,NES,NR2F2,PFN1,PLAT,SERPINE1,SLC29A1,SMAD1,SPP1,THBD,TJP1,TSC22D3	468 (19)
ARNT2		transcription regulator		-0.962	0.000652	ANGPT2,CD86,CELF2,CPXM2,CYBA,DLL1,EGR1,ELL2,FCGR2A,FNBP1,GZMH,ICAM1,IFI16,IGFBP4,LCP1,LDB2,LIFR,OAZ1,PFN1,PLCB1,POSTN,PTPN22,RGS10,TNF,TSC22D3,TYROBP,VEGFA
RORC		ligand-dependent nuclear receptor		-0.96	0.00243	ACACB,CCL20,CCL5,CD28,CD36,ELOVL7,IFNG,IL1B,IL1R1,IL32,IL6,KLRB1,MYC,NLRP3,NNMT,REL,SLC16A10,SLC7A5,SULF2,TNF,VEGFA,ZBTB16	424 (15)
CD244		transmembrane receptor		-0.959	3.14e-05	CCL3,CCL3L3,CCL4,CCL5,CD69,CXCL8,EGR1,FYN,IFNG,TNF	466 (20)
DEPTOR		other		-0.956	0.002	CCL20,CCL5,CX3CL1,ICAM1,SNAI1,VCAM1	428 (14)
THRA		ligand-dependent nuclear receptor		-0.955	0.0163	APP,CD44,CDKN1A,CDKN1B,CTSB,CTSD,CTSH,DOCK9,EHD2,ENG,EPAS1,FRZB,GPX4,HMOX1,IL1B,IL6,IRF1,KLF9,LDLR,MBP,NLRP3,SERPINE1,TGFB1,TNF,TNFRSF1A,UCP2
DGKA		kinase		-0.954	0.0273	CCL5,CD69,CXCL8,IL1B,IRF1,TNF
verteporfin		chemical drug		-0.954	0.00355	CCN2,CDKN1A,COL4A1,CRIM1,EMCN,IL10,IL1B,IL33,IL6,PECAM1,SNAI1,TGFB1,TNF,VEGFA	508 (20)
CD163	-2.675	transmembrane receptor		-0.949	0.000709	CCL5,CD36,HMOX1,ICAM1,IL1B,IL6,TNF	365 (15)
IGF2		growth factor		-0.948	0.0163	AREG,CCN2,CD36,CDKN1A,CXCR4,DUSP1,EGR1,IFITM2,IGFBP2,IGFBP4,IL10,IL6,ITGA5,KLF9,MYC,NDRG1,PDCD4,PHLDA1,PIK3R1,RGS16,SAT1,SERPINE1,SOCS3,SPP1,TGFBI,VEGFA
phorbol esters		chemical - other		-0.945	2.23e-05	ANXA1,APP,BCAR1,CD44,CXCL8,DUSP1,DUSP2,EGR1,IFNG,IL10,IL1B,IL1R1,IL6,OSM,PLAT,PLAU,REL,TGFB1,TIMP1,TNF,TNFSF10	439 (15)
IRGM		enzyme		-0.945	0.00841	APOBEC3G,BST2,GBP4,IFI16,IFI44L,IFITM1,IFITM3,IL1B,IL7R,IRF9,ISG20,MAP3K6,NINJ1,SOCS3,TNF,TNFAIP3,TNFSF10,XAF1	322 (11)
C5		other		-0.943	0.00623	C5AR1,CCL3L3,CCL4,IL10,IL1B,IL6,ITGB2,SOCS3,TNF	478 (18)
CCL18		cytokine		-0.94	0.00565	IFNG,S100A4,SNAI1,TGFB1,TNF	334 (15)
HOXB9		transcription regulator		-0.94	0.0159	AREG,CXCL8,FGF2,TGFB1
NHERF1	-0.682	transporter		-0.936	0.0279	CCL3L3,CCL4,CCL5,EZR,IL33,IL6,S100A4,SCARB1
CTNNB1	0.431	transcription regulator		-0.935	0.00637	ACAP1,AHR,ANXA1,APP,BCL2,CAPNS1,CCL3,CCL4,CCL5,CCN1,CCN2,CCND2,CD34,CD36,CD4,CD44,CDKN1A,CDKN1B,CFD,CLDN5,COL4A1,COL4A2,CRIP1,CSF3,CTNNA1,CTSZ,CX3CL1,CXCL8,CYB5A,EGR1,EHD1,ENPP2,EPHB4,F13A1,FABP4,FBLN2,FCER1G,FLI1,FOXC1,FZD4,GJA1,GPNMB,GPX4,HES1,ID1,ID2,ID3,IFI16,IFITM1,IFNG,IGFBP2,IL10,IL10RA,IL1B,IL1R1,IL6,INHBB,ITGA4,ITGA6,ITGB2,JAM2,KDR,LAMB1,LAP3,LBH,LCK,LGALS3,LHX6,LIMD2,LSP1,MAOA,MAP1LC3B,…	465 (15)
C1QTNF6		other		-0.932	0.00228	FABP4,IL10,IL1B,IL6,MAP3K11,OLR1,PLPP3,RASGRP1,TNF	386 (18)
mir-130 (includes others)		microRNA		-0.929	0.0122	AIF1,CCL5,CD86,GJA1,IFNG,IL10,IL1B,IL6,KDR,KLF4,MAFB,MRC1,TNF
RIGI		enzyme		-0.929	0.000218	AHNAK,BCL2,CCL20,CCL3,CCL4,CCL5,CD4,CD83,CTSS,CXCL8,DLL1,DUSP4,ICAM1,IFI27,IFITM1,IFITM3,IL1B,IL6,IRF1,ISG20,KLF4,PLAUR,SOCS1,SOCS3,SPP1,TNF,TNFAIP3,TNFSF10	335 (15)
PAK1	-0.612	kinase		-0.928	0.0135	BCL2,CCN1,CCN2,CDKN1A,CTSD,HES1,ITGB2,MYC,SCARB1,TFPI,VEGFA
MIR124-1HG		other		-0.927	0.0159	BASP1,IL1B,IL6,TNF
LILRA5		other		-0.927	0.0159	IL10,IL1B,IL6,TNF
arecoline		chemical drug		-0.924	0.0135	HMOX1,IL6,MAOA,S100A4,SNAI1,TJP1,TNFRSF1B,VCAM1
nitroarginine		chemical reagent		-0.923	0.00623	CD44,CD53,EGR1,HMOX1,IL1B,PLAT,SPP1,TGFB1,TNFRSF1A	529 (18)
AHR	0.779	ligand-dependent nuclear receptor		-0.922	5.49e-08	A2M,A4GALT,ACKR3,ACTN1,AIF1,AKR1C1/AKR1C2,APP,AREG,ATF3,BASP1,BMPR2,C1QA,C1QB,C1QC,CCL20,CCL5,CD14,CD247,CD28,CD36,CD3D,CD3E,CD3G,CD4,CD84,CD8A,CD8B,CDKN1A,CDKN1B,COL14A1,COL4A1,COL4A2,CRIM1,CTNNAL1,CTSD,DNAJB1,EBF1,EGLN3,EHD1,ELN,ENTPD1,EVI2B,FABP4,FBLN2,HES1,HSP90AA1,ICOS,IFNG,IL10,IL1B,IL1R1,IL2RB,IL6,IL7R,IQGAP2,IRF1,ITGA5,ITGA6,KLF2,LAMA5,LAMB2,LCK,LRP1,LYST,MCAM,MGP,MT-CYB,MT2A,MYC,MYH11,MY…	507 (17)
VHL		transcription regulator		-0.921	0.0119	ADGRG1,AIF1,ARPC1A,BCL2,CAV1,CCN2,CDKN1A,CDKN1B,CXCR4,EGLN3,EPAS1,FTH1,FTL,HMOX1,IFITM3,ITGA5,MAF,NEDD9,PFKFB3,PMAIP1,RUNX1,TNF,TNFSF10,VCAM1,VEGFA,VEGFC
PRKN		enzyme		-0.92	0.00542	AREG,CCL20,CCL3,CDKN1A,CSF3,CTSB,CXCL8,ICAM1,IFNG,IGFBP2,IGFBP4,IL1B,IL6,KDR,MAOA,MCL1,MT-ND1,MYC,NLRP3,PLAUR,SERPINE1,TNF,TNFRSF1B	435 (15)
glucocorticoid		chemical drug		-0.919	8.78e-07	AHR,ANXA1,BCL2,CALD1,CCL3,CCL5,CCN2,CD163,CD2,CD44,CD69,CDKN1A,CEBPB,CLDN5,CRIP1,CSF1R,CSF3,CXCL8,CXCR4,DUSP1,FBLN2,HMOX1,ICAM1,IFNG,IL10,IL10RA,IL1B,IL1RN,IL6,INSR,MAOA,MAP1LC3B,MT2A,MYC,NR4A2,PLAT,RAMP2,SELE,SERPINE1,SOCS3,SPP1,STC1,STX11,TBC1D15,TGFB1,TLR2,TNF,TNFRSF1A,TSC22D3,TXNIP,VCAM1,VEGFA,ZBTB16	472 (18)
CAMK4	-0.791	kinase		-0.917	0.0032	ATF3,BCL2,CCL20,CDKN1A,CREM,IFNG,IL10,IL1B,IL6,MT-CYB,TNF	530 (22)
NOTCH (family)		group		-0.915	0.000328	ABLIM1,ADAM15,CAPG,CDKN1A,CRIP1,DUSP1,FABP4,FCGR2A,GZMA,HES1,ID1,ID2,ID3,IFNG,IL10,IL6,MCL1,MET,MYC,NHSL2,PIK3IP1,PLAU,RGCC,RUNX3,SMAD1,TNF,TNFRSF1A,TSPAN13,VEGFA,ZEB2	424 (19)
HOXA10		transcription regulator		-0.913	0.000267	ALOX5AP,AQP1,ARL2,CDKN1A,CFD,CLDN5,COL15A1,CYBB,ENPP2,ERG,FCER1G,FLT1,GJA1,HSP90AA1,ID1,ID2,IL1R1,INMT,KLF10,KLF9,LEPR,LYZ,MEIS2,MIR99AHG,PIK3R1,PROS1,PTGER4,RHOG,SAT1,STK17B,TGFBR3,THBD,TNXB
RPS6KA4		kinase		-0.905	0.0159	DUSP1,IL10,IL6,TNF
SENP3		peptidase		-0.905	0.00697	CCL3L3,CCL4,CD4,CD86,CD8A,CD8B,ISG20,TAP1,TNFSF10,WARS1,XAF1	332 (14)
SOX1		transcription regulator		-0.905	0.00148	DUSP1,DUSP4,FRZB,GBP4,HES1,NCKAP1,NRP1,PECAM1,SMAD1,SOX17,TEAD1,VEGFA
cocaine		chemical drug		-0.901	0.00841	BCL2,CDKN1B,CXCL8,DUSP1,EFNB2,EGR1,FGF2,ICAM1,IL6,IRS2,MCL1,MIDN,NR4A3,SERTAD1,SLC16A10,TIPARP,TNF,VEGFA	470 (19)
MAPK3	0.791	kinase		-0.898	0.00356	BCL2,CCL3,CD69,CD86,CDH5,CDKN1A,CXCL8,DUSP4,EGR1,ELN,IFNG,IL10,IL6,MCL1,MYC,NFE2L2,PLAUR,RGS2,SELE,SPP1,TIMP1,TNF,VEGFA	484 (19)
CSF1R	-2.087	kinase		-0.898	2.63e-05	CCL3L3,CCND2,CD163,CDKN1A,CDKN1B,CSF1R,HMOX1,IL6,MRC1,MSR1,MYC,SPI1,TNF,VCAM1	496 (18)
hydrochloric acid		chemical - endogenous mammalian		-0.896	0.00697	CCL3L3,CCL4,CDH5,CXCL8,ICAM1,IL10,IL1B,IL6,SELE,TNF,VCAM1	380 (18)
GW9662		chemical reagent		-0.895	1.5e-05	BCL2,CAV1,CCL5,CCN2,CD14,CD36,CD83,CD86,CDKN1A,EGLN3,FABP4,HLA-DRA,IFNG,IL1B,IL6,IRS2,KDR,KLF4,LXN,PLIN2,TGFB1,TNF,UCP2,VCAM1,YWHAE	403 (19)
NPPA		other		-0.891	0.00532	CDKN1B,DUSP1,EGR1,HMOX1,IL10,IL1B,MCL1,TNF	467 (19)
ITGB3		transmembrane receptor		-0.891	0.00596	BCL2,CD36,IFNG,IL10,IL1B,ITGA5,KDR,OSM,PLAU,PLAUR,RUNX1,SELP,SERPINE1,TGFB1,TGFBR2,TIMP1	493 (20)
cyclophosphamide		chemical drug		-0.889	0.00492	ATF3,BCL2,CCL5,CD163,CD44,CD69,CDKN1A,FCGR2A,HLA-E,ICAM1,IFNG,IL10,IL1B,IL6,IL7R,LGALS1,LGALS3,MYC,PECAM1,PPM1D,RAC2,SPP1,TIMP1,TNF,UGCG,UPP1,VEGFA,ZFP36L2	340 (17)
CREB1		transcription regulator		-0.884	0.000923	APOLD1,ARPC3,ATF3,ATP1A1,BAG3,BCL2,CCL3,CCL4,CCN1,CD3D,CD4,CDA,CDC37,CDKN1A,CEBPB,CPD,CREM,CRIM1,CXCL8,CXCR4,DUSP1,EGR1,EHD4,ENTPD1,FGL2,FLT1,GPNMB,HERPUD1,HLA-DRA,HMOX1,ID1,IFNG,IL10,IL1B,IL6,IRS2,KLF4,KLF7,LDLR,LITAF,MARCKSL1,MCAM,MCL1,MCTP1,MIDN,MRC1,MYC,NEURL1B,NR4A2,NR4A3,NRP1,PCDH19,PLAT,PRCP,RASGEF1B,RGS2,RUNX1T1,SAT1,SERTAD1,SOCS2,STC1,TAGLN2,TCEAL9,TIPARP,TNF,TPO,UPP1,VEGFA,ZFP36	493 (19)
Salmonella enterica serotype abortus equi lipopolysaccharide		chemical toxicant		-0.884	0.000169	ACKR3,AREG,BIRC3,CCL20,CCL23,CCL3,CCL3L3,CCL4,CCL5,CSF3,DNAJB4,DUSP2,EGR1,EGR3,ELOVL7,ETS2,FERMT2,FLT1,HES1,ID2,IL10,IL1B,IL32,IL6,IL7R,IRF1,MGLL,NLRP3,NR4A2,PALM2AKAP2,PHLDA1,PLAU,PMAIP1,PTTG1IP,RGS1,RHOH,SOCS3,TNF,TNFSF9	473 (16)
TRPM7		kinase		-0.882	0.00342	ADCY4,ANXA1,CCL3L3,CCL4,CSF1R,CXCR4,IL1B,IL6,TNF,TNFAIP3,TNFRSF1A,VCAM1	416 (17)
LECT2		other		-0.88	0.00392	CCL3L3,CSF3,IFNG,IL10,IL1B,IL6,TNF	478 (16)
Hmgb1		transcription regulator		-0.877	0.00392	BCL2,CDKN1A,CXCL8,IL10,IL1B,IL6,TNF	502 (20)
PLIN5		other		-0.873	0.0122	GPX4,HMOX1,IL1B,IL6,NFE2L2,PDK4,TNF
ATG5	-0.492	other		-0.873	0.000483	APP,CCL5,CDH5,ICAM1,ICAM2,IFNG,IL10,IL1B,IL6,LGALS1,NFE2L2,PECAM1,RCAN1,SCARB1,SELE,SEMA6A,SPP1,TGM2,TIMP1,TNF,VCAM1	376 (15)
D-galactosamine		chemical - endogenous mammalian		-0.873	0.000476	ATF3,BCL2,CCL3L3,CCL4,CD14,CTSB,HMOX1,ICAM1,IFNG,IL10,IL1B,IL33,IL6,MCL1,MYC,NFE2L2,NLRP3,TIMP1,TNF,TNFRSF1A,TNFSF10,VCAM1	503 (21)
CD47	-0.552	transmembrane receptor		-0.867	0.00155	FTL,IFNG,IL10,IL1B,IL6,KDR,MYC,TNF	398 (21)
indomethacin		chemical drug		-0.865	4.84e-08	A2M,ACSL1,ADAMTS1,ANGPT2,ANXA1,ANXA2,APP,BIRC3,CCL3L3,CD14,CD34,CD44,CD86,CDKN1A,CDKN1B,CEBPB,CTSD,CXCR4,EMP3,FABP4,FCGR2A,FGF2,FLT1,GPNMB,HMOX1,ICAM1,IFITM3,IFNG,IL10,IL1B,IL1R1,IL6,INSR,ITGB4,LDLR,LGALS3,LIMA1,LXN,MRC1,MYC,PLAUR,PLIN2,PTGER4,RCN1,S100A10,SLC7A5,SPP1,TEK,TIMP1,TJP1,TMSB10/TMSB4X,TNF,UCP2,UPP1,VEGFA,YWHAE	481 (19)
NCF1		enzyme		-0.865	0.00342	ALOX5AP,CCL5,CD14,CD44,CDKN1A,HMOX1,ICAM1,IFNG,SERPINE1,TGFB1,THBD,TNF	358 (15)
mir-373		microRNA		-0.865	0.00565	CD44,CXCL8,IL6,SERPINE1,TGFBR2	266 (7)
rosiglitazone		chemical drug		-0.864	5.15e-06	ACSL1,ADAMTS1,APOL3,ATP1A1,BCL2,BMPR2,C1QA,C1QB,C1QC,CAV1,CAV2,CCL3L3,CCL5,CCN2,CD36,CD86,CDKN1A,CFD,CLEC7A,COX7A1,CTSS,CXCL8,EGLN3,FABP4,FABP5,GPR65,HLA-DRA,HMOX1,ICAM1,IFNG,IGFBP2,IL10,IL1B,IL1RN,IL6,IL7R,INSR,IRF1,IRS2,KLF2,KLF4,LRG1,LRP1,MET,MGLL,MRC1,MSR1,OLR1,PDK4,PECAM1,PIK3R1,PLIN2,PLPP3,PLTP,POSTN,RGS2,SCARB1,SERPINE1,SNAI1,SOCS1,SOCS3,TIMP1,TNF,TPM3,TSC22D1,UCP2,VEGFA,WWTR1,YWHAE	446 (19)
linsidomine		chemical drug		-0.863	0.00155	ANXA2,CD86,EGR1,HMOX1,IFNG,MYC,TNF,VEGFA	437 (18)
SU6656		chemical toxicant		-0.863	0.0268	ATF3,CCN2,EGR1,ETS2,MYC,NR4A2,PHLDA1,SOCS3,VEGFA
DLK1		other		-0.86	0.0135	CCL3L3,FABP4,HES1,IL6,IRF1,REL,SNAI1,TNF
IL18R1		transmembrane receptor		-0.853	0.000251	CCL3L3,IFNG,IL10,IL1B,IL6,SOCS1,SOCS3,TNF	328 (13)
TAFAZZIN		enzyme		-0.853	1.76e-05	ADAMTS1,ANXA1,ANXA2,ARHGAP29,BASP1,BCL2,C7,CAV1,CAV2,CCL3L3,CCL5,CCN1,CCN2,CD44,CD69,CD86,CDC37,COX7A1,CXCR4,CYTIP,DUSP1,EMCN,ENPP2,FBLN2,FLT1,FOXC1,HMOX1,HSP90AA1,IFI16,IGFBP4,IL10,IL1B,IL6,KLF6,LCP1,LDLR,LSP1,MET,MRC1,MYC,MYOF,NCF4,PDCD4,PDLIM5,PECAM1,PHACTR2,PIK3R1,PMAIP1,PRSS23,S1PR1,SELP,SERPINE1,TGFB1,TIMP1,TNF,TSC22D3,UPP1,VCAM1,VEGFA,VEGFB	508 (19)
miR-92a-3p (and other miRNAs w/seed AUUGCAC)		mature microRNA		-0.85	0.0135	BMPR2,CCND2,CDKN1A,EDNRB,HIPK3,IKZF1,IL6,ITGA5,KLF4,TNF,ZEB2
ELANE		peptidase		-0.849	0.00342	C5AR1,CCL3L3,CD14,CTSB,CXCL8,ELN,HMOX1,IL1B,IL6,OSM,SPI1,TNF	463 (16)
BCL2A1	-3.695	other		-0.849	0.0159	BCL2,BCL2A1,CD69,CXCL8
LGALS9		other		-0.846	0.000234	CDKN1A,CEBPB,CXCL8,CXCR4,FCGR3A/FCGR3B,IFNG,IL10,IL1B,IL6,TNF	379 (17)
Cdc42		enzyme		-0.843	0.0479	APP,ASAP1,CCN1,CCN2,CD86,CTSB,CTSD,CTSH,CTSS,CTSZ,EMP2,FGF2,MYH9,SPI1,SULF2,TNF
VAV2		transcription regulator		-0.842	0.00976	AREG,BCL2,BCL2A1,CD69,IL6,REL	465 (20)
dexmedetomidine		chemical drug		-0.842	0.00182	AREG,CDKN1A,COL4A1,CXCL8,DDIT4,FGF2,HSP90AA1,ICAM1,IL6,ITGA5,ITGB4,MYC,OSMR,SPP1,TLR2,TNF	479 (21)
CYBB	-1.709	enzyme		-0.841	0.000779	CCL5,CCN2,CD44,CDKN1A,CDKN1B,CYBA,CYBB,DUSP1,ICAM1,IFNG,IL1B,IL6,NFE2L2,TNF	431 (16)
telmisartan		chemical drug		-0.832	0.00684	ACSL1,APLNR,BCL2,CCN1,CCN2,CD163,ICAM1,IL6,MRC1,NR4A2,PRMT1,TGFB1,TNF	464 (19)
SOX3		transcription regulator		-0.832	0.000677	DLL1,DUSP1,DUSP4,FRZB,GBP4,NCKAP1,NRP1,PECAM1,SMAD1,SOX17,TEAD1,VEGFA,ZBTB16
CCR6		G-protein coupled receptor		-0.832	0.002	CCL20,CCL3L3,IFNG,IL10,IL6,TNF	406 (19)
curcumin		chemical drug		-0.831	0.00052	A4GALT,ADAMTS4,APP,AQP1,BCL2,BIRC3,CAV1,CCL5,CCN2,CCND2,CD36,CD44,CD59,CD86,CDKN1A,CDKN1B,CEBPB,CTNNA1,CXCL8,CXCR4,DNAJB1,EGR1,FGF2,FTH1,FTL,FYN,HMOX1,ICAM1,IFNG,IGFBP4,IL10,IL1B,IL6,ITGA6,ITGB4,KLF9,LSP1,MAPK3,MARCKSL1,MCL1,MGLL,MYC,NFE2L2,OLR1,PLAU,SCARB1,SELE,SERPINE1,SNAI1,SNCG,SOCS1,SOCS3,TGFBR2,TIMP3,TLR2,TNF,TNFRSF1A,TSC22D3,UCP2,VCAM1,VEGFA,VEGFB	386 (17)
GROWTH HORMONE (family)		group		-0.831	0.000198	ACSL1,BCL2,CCL5,CCND2,CD36,CEBPB,CITED2,COL18A1,CX3CL1,EGR1,FABP4,FTH1,HES1,ICAM1,ID1,IGFBP2,IL1B,IL6,INSR,IRF1,KLF10,LDLR,LEPR,MT-CYB,MYC,NEDD9,PDK4,PFKFB3,S100A4,SCARB1,SOCS1,SOCS2,SOCS3,SPP1,STC1,TGFB1,TGFBR2,TNF,TNFSF10,TSC22D1,TXNIP,ZEB2	535 (24)
TRIL		other		-0.831	0.0159	CCL5,CXCL8,IL6,TNF
3-methylcholanthrene		chemical toxicant		-0.83	0.00532	CCN1,CD36,CTSD,IFNG,IL10,IL1B,NEDD9,TNF	549 (19)
palmitoyl-Cys((RS)-2,3-di(palmitoyloxy)-propyl)-Ala-Gly-OH		chemical reagent		-0.83	0.0239	CXCL8,ICAM1,IL6,TLR2,TNF
SOD3	-2.081	enzyme		-0.83	0.000606	EDNRB,ICAM1,IL1B,IL6,SELE,SELP,TGFB1,TNF,VCAM1	439 (17)
MEF2A		transcription regulator		-0.829	0.0032	CD69,IKZF1,IRF1,ISG20,KLF2,MEOX2,MXD1,PDE7A,TGFB1,THBD,ZEB2	220 (7)
mirdametinib		chemical drug		-0.828	0.00155	AEBP1,COL14A1,COL15A1,COL18A1,CXCL8,DDIT4,HSPG2,KLF2,KLF4,LAMA5,LAMB1,LAMC1,MCL1,MRC1,MYC,PHLDA1,POSTN,TGFB1,TGFBI,VCAM1,VWA1	481 (19)
IL1F10		cytokine		-0.823	0.0273	IL1B,NLRP3,PHLDA1,SOCS3,TGFB1,TNF
desipramine		chemical drug		-0.82	0.00228	BCL2,CDKN1A,FGF2,HMOX1,IL10,IL1B,IL6,PDE4B,TNF	460 (18)
MAPK13		kinase		-0.819	0.000709	CDKN1A,CITED2,IL10,IL1B,IL6,TNF,VEGFA	478 (23)
BCOR		transcription regulator		-0.816	0.00342	ADAMTS1,CD37,CD44,CDKN1A,CDKN1B,COL18A1,DUSP4,FLNB,ITGA6,LSP1,MYC,PRDM1	259 (7)
DUSP5	-0.464	phosphatase		-0.816	0.0273	DUSP2,EGR1,EGR3,ID2,PRDM1,ZFP36
PPP3R1		phosphatase		-0.816	0.0273	AQP1,BAG3,CCND2,CYYR1,LYZ,NCKAP1
roflumilast N-oxide		chemical - endogenous mammalian		-0.816	0.002	CXCL8,HMOX1,ICAM1,IL6,NFE2L2,TNF	401 (8)
lamivudine		chemical drug		-0.816	0.002	CXCL8,IFI44L,IL1B,NLRP3,PDE4B,SERPINE1
MAOA	1.055	enzyme		-0.816	0.00165	BCL2,CCL5,CCN1,CCN2,CD44,IL10,IL1B,IL6,MAOA,MCL1,MYC,SOCS3,TGFB1	605 (20)
TRAF6		enzyme		-0.814	0.000888	BIRC3,CCL20,CSF3,CXCL16,CXCL8,CYBB,ICAM1,IL10,IL1B,IL6,MAP1LC3B,MCL1,NFE2L2,PAG1,PHLDA1,PRMT1,SELE,SELENOW,TGFB1,TNF,TNFAIP3	299 (17)
S100A9		other		-0.813	5e-06	A2M,ADAMTS1,ADAMTS4,AKAP12,AREG,ATF3,BACE2,C1QB,CD69,CORO1A,CXCL8,DDIT4,EFNA1,ELN,ENPP2,FCGR2A,ICAM1,IFNG,IL1B,IL33,IL6,ITGB4,MCF2L,MYC,MYCT1,NR4A3,OLR1,PHLDA1,PIK3IP1,PLAU,POSTN,RNASE6,SOCS3,TNF,TNFAIP8,TXNIP,VCAM1	350 (18)
hydroxyurea		chemical drug		-0.811	0.0428	BCAM,CCL3,CCL5,CCND2,CDKN1A,CDKN1B,CSF3,CXCL8,IL6,ISG20,KLF4,MCAM,MYC,PRDM1,SELE,TNF,TNFAIP3
MAP3K3		kinase		-0.811	0.00623	BCL2,CXCL8,IFNG,IL10,IL6,POSTN,TGFB1,TGFBR3,TNFAIP3	335 (14)
ILF3		transcription regulator		-0.811	0.000737	ACTG1,ATF3,C3AR1,CAPG,CCL23,CD14,CD163,CD86,COL14A1,CXCL8,FABP5,HLA-DRA,ID2,IL10,IL1B,IL1RN,IL6,LDLR,LGALS3,MAFB,MGLL,PLAU,PLAUR,PTGER4,SLC3A2	263 (8)
HDGF		growth factor		-0.808	0.0239	IL1B,IL6,SERPINE1,TGFB1,TNF
vitamin K2		chemical drug		-0.808	0.00976	AKR1C1/AKR1C2,CD14,DSE,GPRC5B,MGP,SPP1
SOST		other		-0.808	0.0273	CCL3L3,CCL4,CD36,FABP4,IL1B,PLIN2
MAPKAPK2		kinase		-0.799	0.0034	CCL3L3,CITED2,CXCL8,ICAM1,IL10,IL1B,IL6,MRC1,MSR1,PLAT,PLAU,SLA,TNF,TSC22D1,VCAM1,ZFP36	372 (18)
NOD2		other		-0.799	0.0192	ACSL1,AREG,BCL2A1,CCL3,CCL5,CXCL8,ICAM1,IFNG,IL10,IL1B,IL6,KLF2,MARCKSL1,PDE4B,RASGRP1,SOCS3,TNF,TNFAIP3
SELP	1.7	transmembrane receptor		-0.795	0.000408	APOL3,BCL2A1,CCL3,CCL3L3,CCL4,CDKN1A,CXCL8,CXCR4,GNA13,IL1B,IL6,PLAUR,SELP,SERPINB9,THBD,TNF	494 (17)
HIPK2		kinase		-0.795	5.88e-05	ALOX5AP,BCL2,CCND2,CDKN1A,CDKN1B,EGR1,HMOX1,IL1B,IL6,ITGB4,LGALS3,NFE2L2,PECAM1,RAC2,TNF,VEGFA	423 (21)
FGF1		growth factor		-0.793	0.000127	AHR,ANGPT2,CCL3,CCN1,CCN2,CDKN1A,DLL1,EGR1,HMOX1,ICAM1,IL1B,IL6,LTB,MYC,NFE2L2,NR4A2,PECAM1,POSTN,SELE,SPP1,TGFB1,TGM2,TIMP3,TNF,VCAM1,VEGFA,VEGFC	469 (17)
sirolimus		chemical drug		-0.793	0.0188	ACACB,AKR1C3,APP,ARHGDIB,ATP1A1,BCL2,BCL2A1,C5AR1,CALD1,CCL20,CCL3L3,CCN2,CCND2,CD151,CD36,CD86,CDA,CDKN1A,CDKN1B,CEBPB,CFD,CSF3,CXCR4,DDIT4,EGR1,ENTPD1,FCER1G,FGF2,FPR1,FTH1,HMOX1,HSP90AA1,ICAM1,ICOS,ID1,ID2,IFNG,IL10,IL1B,IL33,IL6,INSR,IRF9,IRS2,KDR,KLF2,LAMB1,LEPR,LGALS3,LXN,MAF,MAP1LC3B,MBP,MCL1,MRC1,MYC,MYH11,NLRP3,NR4A3,OAZ1,PDCD4,PIK3R1,PLAU,PLAUR,PLIN2,POSTN,PRMT1,RHOQ,RPS27,RPS29,S100A4,…
pevonedistat		chemical drug		-0.792	0.0462	DLC1,ICAM1,IL6,IRS2,PMAIP1,SELP,SPP1,TJP1,TNF
9,10-dimethyl-1,2-benzanthracene		chemical toxicant		-0.792	0.0107	AHR,AREG,BCL2,BIRC3,CDKN1A,EPHX1,IL10,IL1B,IL6,MRC1,REL,RUNX1,S100A4,SERPINE1,SNAI1,TGFB1,TGFBR2,TNF,VEGFA,VEGFB
HDAC4		transcription regulator		-0.789	0.0142	ATF3,C1QC,CDKN1A,GPM6A,HLA-DRA,IFITM3,IL6,KLF2,LDB2,MBP,MEF2C,NEDD9,NR4A2,PPP3CA,RAB3C,RGS2,TNF,TSPAN13,TSPAN7,VCAM1,VEGFA
IL23 (complex)		complex		-0.789	0.0032	AHR,BCL2,CCL20,CXCL8,ICOS,IFNG,IL10,IL1B,IL6,TLR2,TNF	321 (14)
vinorelbine		chemical drug		-0.788	0.00623	CCL5,CD69,HLA-E,IL7R,LGALS1,LGALS3,PMAIP1,RAC2,ZFP36L2
SIM1		transcription regulator		-0.784	0.00113	ANGPT2,CD86,CELF2,CPXM2,CYBA,DLL1,EGR1,ELL2,FCGR2A,FNBP1,GZMH,ICAM1,IFI16,IGFBP4,LCP1,LDB2,LIFR,OAZ1,PFN1,PLCB1,POSTN,PTPN22,RGS10,TNF,TSC22D3,TYROBP
E2F3		transcription regulator		-0.784	0.00974	AKNA,AKR1C1/AKR1C2,AKR1C3,ARPC1A,CAV2,CCL20,CDKN1A,COL18A1,ECE1,FGF2,ID3,JAM2,LAMA4,MT1X,MYC,PLCB4,SERPINE1,SERPINH1,SPARCL1,THBD,TIMP3
ERBB2		kinase		-0.784	5.14e-07	ACKR3,AHNAK,AKAP12,ANGPT2,ANXA2,APLNR,AREG,ATF3,BCAM,BCL2,BIRC3,C3AR1,C5AR1,CAVIN1,CAVIN2,CCL20,CCL23,CCL4,CCL5,CCN2,CCND2,CD34,CD36,CD59,CDC37,CDKN1A,CDKN1B,CEBPB,CHCHD10,CLEC3B,COL18A1,COL4A1,CPD,CRIP1,CSF1R,CTSB,CXCL8,CXCR4,CXCR6,DAAM1,DLL1,DNAJB6,DSE,DSG2,EDNRB,EGR1,ELK3,ELL2,EMP1,EMP3,F2RL3,FBLN2,FLT1,FPR1,FZD4,GALNT18,GJA1,GZMH,HES1,ICAM1,ID1,ID2,IFNG,IGFBP4,IL1B,IL6,IL6ST,ITGA5,ITGA6,ITGB4…	552 (20)
DLL4	0.559	other		-0.784	4.79e-05	CXCR4,EFNB2,EGFL7,EPHB4,ESAM,FLT1,HES1,IL10,IL7R,ITGA5,KDR,LGALS1,LYVE1,MAF,MYC,NR2F2,NRARP,PECAM1,RGS5,VEGFA	395 (14)
NC410		biologic drug		-0.78	6.4e-07	ATF3,BASP1,BCL2,CCL3L3,CD36,CD3D,CD3E,CDKN1A,CRIP1,CXCL8,DUSP1,EDNRB,EGR1,F13A1,FOLR2,GZMH,ICOS,IL10,IL1B,IRF1,KLF2,LYVE1,MPEG1,MRC1,NKG7,OGFRL1,OSM,PLTP,PRF1,RGS1,SOCS1,TGFB1,TGFBI,TGFBR2,TGM2,VEGFA
HIF1A	-0.849	transcription regulator		-0.78	3.23e-05	ADAM15,ADAMTS1,AHR,AKAP12,ALOX5AP,ARPC2,BCL2,BCL6B,CAV1,CAVIN1,CAVIN2,CCL3L3,CCL4,CCL5,CCN1,CCN2,CD36,CD44,CD69,CDKN1A,CDKN1B,CITED2,CORO1A,CTSD,CXCL8,CXCR4,CYB5A,DDIT4,ECE1,EDNRB,EGLN3,EHD2,ENG,ENTPD1,EPAS1,FHL1,FLT1,FYN,GJA1,HIF3A,HMOX1,ICAM1,ID1,ID2,IFI16,IFNG,IGFBP2,IL10,IL1B,IL6,INHBB,IRS2,ITGA5,ITGB2,LGALS1,LIFR,MAF,MCL1,MEF2C,MET,MT-ND1,MYC,MYH9,NDRG1,NR4A3,NRARP,NRN1,PFKFB3,PLAUR,PMAIP1,R…	493 (18)
IFNGR1		transmembrane receptor		-0.779	0.00226	CCL20,CCL3L3,CCL4,CCL5,CLEC7A,CTSS,CX3CL1,EGR1,FTH1,ICAM1,IFITM3,IFNG,IL1B,IL6,IRF1,MID1,NLRP3,NNMT,PLTP,TNF,TNFRSF1A,UCP2,VCAM1	393 (14)
RAG2		enzyme		-0.777	0.0287	CD2,CD4,CTSW,EPAS1,GPR183,ID1,IFNG,IL1B,IL32,IL6,MET,TEAD1,TNF,TNFRSF1B
NCOA3		transcription regulator		-0.777	0.026	AHR,BCL2,CCN1,CCN2,CD44,CDKN1A,FGF2,HES1,HMOX1,ICAM1,IRF1,KDR,MYH11,PLIN2,VEGFA
mir-148 (includes others)		microRNA		-0.774	0.0236	BCL2,EGR1,IKZF1,IL6,LDLR,NASP,PIK3IP1,RUNX3,SOCS1,TGFBR2,TNF
CD36	0.976	transmembrane receptor		-0.773	0.000464	ADAMTS4,AREG,CCL20,CCL5,CD36,CD86,COL4A1,CSF3,CXCL8,FGF2,ICAM1,IFNG,IGFBP4,IL10,IL1B,IL6,LRP1,NLRP3,PLAU,PLAUR,SELP,SERPINE1,TNF	489 (19)
IL36B		cytokine		-0.77	0.0135	CCL20,CD83,CD86,CXCL8,IFNG,IL1B,IL6,TNF
IL26		cytokine		-0.766	0.000709	CCL20,CXCL8,ICAM1,IL10,IL1B,IL6,TNF	430 (15)
JAK3		kinase		-0.766	0.00342	BCL2,CDKN1B,CSF3,ENPP2,IFNG,IL10,IL6,IL7R,IRF1,MAF,SOCS3,TNF	482 (18)
rotenone		chemical toxicant		-0.765	0.0213	BIRC3,CYBB,GJA1,HMOX1,IFNG,IL10,IL1B,IL6,KDR,MYC,NFE2L2,NR4A2,TIMP1,TNF,TXNIP,UCP2,VCAM1
IL19		cytokine		-0.765	0.0122	CXCR4,HMOX1,IFNG,IL10,IL6,SOCS1,TNF
PLTP	-2.09	enzyme		-0.762	0.00565	IL10,IL1B,IL6,LDLR,TNF	492 (23)
RBP3		transporter		-0.762	0.0279	CD69,CEBPB,DUSP1,IFNG,IL10,STK17B,TNF,TNFRSF1A
isatoribine		chemical reagent		-0.762	0.0159	CD86,IFNG,IL6,TNF
GATA3	-0.862	transcription regulator		-0.762	4.2e-06	BCL11B,BCL2,BLVRB,CCL4,CCL5,CD3D,CD3E,CD4,CDKN1A,CSF1R,CXCR4,CXCR6,EBF1,ERG,GZMA,ICAM1,ICOS,IFNG,IL10,IL2RB,IL6,IL7R,KLF4,LAIR1,LTB,MAF,MYC,NKG7,PTGER4,RCAN1,RGCC,RUNX1,RUNX3,SPI1,TEK,TGFB1,TGM2,TJP1,TNF,VCAM1,VEGFA,ZBTB16,ZEB2	508 (21)
corticosteroid		chemical drug		-0.761	0.00182	AQP1,ARL4C,CD2,CD69,CXCL8,DUSP1,GIMAP1,GZMA,IFNG,IL10,IL1RN,IL6,POSTN,SRGN,STK17B,TNF	467 (18)
carvedilol		chemical drug		-0.761	0.00532	APP,CYBA,HMOX1,IL1B,IL6,MYC,TFPI,TNF	506 (23)
STING1	1.137	ion channel		-0.76	0.000352	BCL2,BST2,CCL20,CCL3L3,CCL4,CCL5,CD83,CD86,CXCL8,DUSP4,EVI2A,FCGR1A,FCGR3A/FCGR3B,GBP4,GMFG,ICAM1,IFI16,IFI27,IFI44L,IFITM1,IFITM3,IFNG,IL10,IL1B,IL33,IL6,IRF9,ISG20,KDM6B,MRC1,NFE2L2,NLRP3,PLAT,PLAUR,PNP,PTPRC,RGS16,TNF,UPP1,XAF1	341 (15)
CRH		cytokine		-0.76	0.0219	BCL2,CXCL8,IL10,IL1B,IL1RN,IL6,MRC1,RAMP2,SCARB1,SOCS3,TNF,VEGFA
fatty acid		chemical - endogenous mammalian		-0.76	0.00278	AHR,BCL2,CCN1,CD36,CDKN1B,CREM,CXCL8,FABP4,HMOX1,IL1B,IL6,LDLR,LEPR,NR4A2,NR4A3,PLIN2,SERPINE1,TNF,UCP2,VCAM1	394 (20)
MAPK (family)		group		-0.757	5.58e-06	APP,BCL2,CDKN1A,CDKN1B,CEBPB,CXCL8,CYBB,EGR1,GJA1,HMOX1,IFNG,IL1B,IL6,ITGA4,MYC,NR4A3,PRF1,S100A10,SNAI1,SNCG,SPP1,TNF,VCAM1,VEGFA	337 (17)
WNT5A		growth factor		-0.753	1.07e-05	AKR1C1/AKR1C2,AREG,ARHGDIB,ARPC3,BCL2,CCL3L3,CD14,CD34,CD36,CSF3,CXCL8,CXCR4,DLL1,DOK2,ENPP2,FABP4,FLT1,GJA1,HDAC7,HMOX1,ID2,ID3,IL10,IL1B,IL6,INHBB,IRF1,ITGA4,LCP1,LRP5,MAP3K11,MYC,PECAM1,POSTN,SNAI1,SOCS3,SPP1,STC1,TCF4,TGFB1,TNF,TNFSF10,VEGFA,WWTR1,ZEB2	477 (19)
gossypol		chemical drug		-0.751	0.0239	ATF3,CXCL8,MCL1,PMAIP1,SAT1
RORA	-0.885	ligand-dependent nuclear receptor		-0.748	0.0128	ACACB,CCL3L3,CCL4,CCL5,CD36,CDKN1A,CDKN1B,CXCL8,ELOVL7,IFNG,IL10,IL1B,IL32,IL6,NNMT,PLIN2,SLC16A10,SNAI1,SOCS3,SULF2,TNF,UCP2
MAF	-2.431	transcription regulator		-0.748	0.0462	IFNG,IL10,IL1R1,MAF,MBP,NUAK1,PRDM1,TGFB1,VCAM1
TAC1		other		-0.747	0.000937	CCL4,CCN1,CXCL8,CXCR4,HMOX1,IFNG,IL1B,IL1RN,IL6,LDB2,MAFB,PLAT,PRF1,SELE,SELP,SERPINE1,TGFB1,TNF	409 (19)
Gm21596/Hmgb1		transcription regulator		-0.746	0.0273	CDKN1A,CXCR4,IL10,IL1B,IL6,TNF
hydrocortisone		chemical - endogenous mammalian		-0.738	0.00771	AKR1C1/AKR1C2,APP,BMPR2,CCN2,CCND2,CD163,CD86,CEBPB,CFD,CXCL8,CXCR4,EZR,FGF2,ICAM1,IGFBP4,IL10,IL1B,IL6,NOTCH4,PLAT,SELE,SEMA6A,SERPINE1,TLR2,TNF,TNFAIP3,TSC22D3	573 (18)
PIK3R1	-3.466	kinase		-0.738	1.78e-05	ATP1A1,BCL2,CCL3,CCL4,CCND2,CD36,CD44,CDKN1B,CXCL8,ENG,HMOX1,ICAM1,IFNG,IL1B,IL6,MYC,NFE2L1,NFE2L2,PIK3R1,PLAU,SELP,SERPINE1,TGFB1,TNF,TXNIP,VCAM1,VEGFA,VEGFC	327 (15)
CXCL3	-4.568	cytokine		-0.738	0.00228	CCL3L3,CCL4,CCL5,ICAM1,IL1B,IL6,ITGA6,POSTN,TNF	480 (19)
mir-15 (includes others)		microRNA		-0.734	0.0174	ACACB,APP,BCL2,CCL5,CCND2,CD69,FGF2,FMNL1,IFNG,IL1B,IL6,MAPK3,MCL1,NRN1,PLAUR,PPM1D,TIMP1,TNF,UCP2
1,25-dihydroxyvitamin D		chemical drug		-0.73	0.0317	CCND2,CXCL8,EGR1,ERG,IL6,MYC,PTPRC,RNASE1,SLC7A5,SOCS1,SPI1,TLR2,TNF
CASPASE (family)		group		-0.728	0.0268	APP,BCL2,CCND2,CD14,CDKN1A,CDKN1B,HERPUD1,MCL1,TNF
DOCK8	-1.366	other		-0.728	0.00327	ARID5A,CCL4,CCND2,CITED2,FGL2,IL10,IL6,IRF1,ISG20,PLAT,REL,RGS1,SH3BP5,SOCS1,TCF4,TNF,TSC22D1	283 (13)
GNB1		other		-0.728	6.53e-05	AHR,CAV1,CAVIN1,CCL3L3,CCL4,CCN2,CD83,CDKN1A,CREM,CXCR4,CYTIP,DUSP1,FBXO31,IL1B,MAFB,MYH11,NR4A2,PDE4B,PLAU,PRDM1,PTGER4,SERPINE1,THBD,TSC22D3	403 (19)
ABT-737		chemical drug		-0.727	0.0135	BCL2A1,CDKN1A,CEBPB,CXCL8,IL6,IRF1,MCL1,PMAIP1
NFKB (complex)		complex		-0.726	6.43e-09	A2M,ACKR3,ADAMTS9,AHR,APP,AQP1,ARID5A,ATF3,BCL2,BCL2A1,BIRC3,CAPNS1,CARD10,CAV1,CCL20,CCL3,CCL3L3,CCL4,CCL5,CCN1,CCN2,CCND2,CCNH,CD36,CD44,CD69,CD7,CD83,CD86,CDKN1A,CEBPB,COL18A1,CREM,CSF3,CST7,CX3CL1,CXCL8,CXCR4,CYBB,DUSP2,EDNRB,EFNA1,EGR1,ELL2,EPAS1,FABP5,FCGR1A,FGF2,FTH1,GPR34,GZMK,HIF3A,HMOX1,ICAM1,ICOS,IFNG,IGFBP2,IL10,IL10RA,IL1B,IL1RN,IL32,IL6,IL7R,IRF1,KDM6B,KDR,LITAF,LSP1,LTB,MCL1,MYC,NC…	481 (13)
plicamycin		chemical drug		-0.726	0.003	ADAMTS4,AFAP1L1,AHR,CCN2,CDKN1A,CX3CL1,EPS8,FYN,HMOX1,ID1,IGFBP4,KDR,MAOA,MET,NFE2L2,OLFM1,PLAUR,PMAIP1,PRDM1,SERPINE1,SOCS3,TESC,TGFBR2,TIMP1,VWF	480 (19)
PDCD4	-1.143	other		-0.726	0.0135	IL1B,IL6,MYC,PDCD4,PLAU,PLAUR,SNAI1,VEGFC
FOXA2		transcription regulator		-0.726	0.00419	A2M,ACACB,ACSL1,AKR1C1/AKR1C2,AQP1,BCL2A1,CD36,CDKN1A,COL15A1,CXCR4,DDIT4,EDNRB,EPHX1,FABP5,IL10,IL33,IL6,ITGB4,KDR,LYZ,MAFB,MTUS1,MYH11,MYL9,NR4A2,PROS1,SCARB1,SERPINE1,SNAI1,SOD3,SOX17,TEK,TGFB1,TGFBR2,TGFBR3,TNF,TNFRSF1A,UCP2,VEGFC	552 (26)
CDKN2A		transcription regulator		-0.725	0.0122	A2M,BCL11B,BCL2,CAPG,CCL3L3,CCL4,CCL5,CCN2,CDKN1A,CDKN1B,CEBPB,CITED2,CX3CL1,DUSP1,EBF1,EFNA1,EGR1,EPS8,FLT1,GNA13,HDGFL3,ID1,IFNG,IKZF1,IL1B,IL2RG,IL6,IL7R,LGALS3,MCL1,MET,MRC1,MYC,PMAIP1,PPFIBP1,SERPINE1,SERTAD1,SNTB2,SOX17,TGFBI,TGFBR3,TNF,TNFRSF1A,TNFRSF1B,TPM1,VEGFA,VEGFC,ZBTB16
C1QA	-5.747	other		-0.724	0.00165	C3AR1,C5AR1,CD163,CD44,EGR1,HLA-E,IFNG,IL6,S100A10,SERPINE1,TAP1,TIMP1,TNF	460 (14)
REL	-2.604	transcription regulator		-0.724	0.0052	AHR,APP,ATP11A,BCL2,BCL2A1,BIRC3,CCL20,CCL4,CCL4L1/CCL4L2,CCND2,CD200,CD59,CD86,CDKN1A,COTL1,CREM,CXCL8,ICAM1,IFNG,IL1B,IL32,IL6,KDR,MYC,NFE2L2,NR4A3,NRARP,PHF14,PMAIP1,REL,SNAI1,TNF,TNFAIP3,TNFSF10	482 (15)
RARA		ligand-dependent nuclear receptor		-0.721	6.7e-05	AASS,ABLIM1,ACACB,CD14,CD44,CD53,CD7,CD84,CD93,CDKN1A,CDKN1B,CEBPB,CSF3,CTSS,CXCL8,DUSP1,EGR1,EGR3,ELL2,FOLR2,FOXC1,IFI44L,IFNG,IL1R1,IL32,IL6,IRF1,ITGA4,KLF4,LAMB1,LGALS1,LIFR,MAFB,MALL,MGP,MYC,NEDD9,NRP1,RUNX1,SOX17,SPP1,TGFB1,THBD,TMT1A,TNF	536 (24)
BACE1		peptidase		-0.719	0.0253	APP,CAV1,CTSB,CTSD,CXCR4,IGFBP4,KCTD12,MAP1LC3B,MBP,TIMP3
BAR501		chemical reagent		-0.715	0.00228	ICAM1,IFNG,IL10,IL1B,IL6,SELE,TGFB1,TNF,VCAM1	260 (7)
VE-821		chemical reagent		-0.714	0.00697	CCL3,CCL5,CDKN1A,CSF3,CXCL8,IL6,ISG20,KLF4,PRDM1,TNF,TNFAIP3
S-equol		chemical drug		-0.714	0.00976	CD86,HMOX1,IL6,NFE2L2,PLAT,SERPINE1	377 (17)
STAT2		transcription regulator		-0.713	2.96e-06	BCL2,CAV1,CCL5,CD86,CXCL8,IFI27,IFITM1,IFITM2,IFNG,IL10,IL6,IRF1,IRF9,SOCS1,SOCS3,TNF,TNFSF10,WARS1	498 (20)
STAT5B		transcription regulator		-0.711	0.000895	A2M,ADGRG1,AHNAK,AKR1C1/AKR1C2,AKR1C3,ASAP1,BCL2,BIRC3,CCL3L3,CCND2,CDKN1A,CITED2,COX7A1,DUSP1,EBF1,ESAM,FAM89A,GIMAP1,GIMAP6,IFITM2,IFITM3,IFNG,IL2RB,IL6,IRF1,KLF9,LIMD2,LTB,MAF,MCL1,MECOM,MMRN1,MYC,MYCT1,NNMT,NR4A2,NUCB1,OSM,PDK4,PIK3IP1,PLTP,SELENOW,SOCS1,SOCS2,SOCS3,TGM2,TLR2,TMT1A,TNF,TNFRSF1A,TPM3,VWF,WARS1,ZFP36	383 (15)
dorsomorphin		chemical - kinase inhibitor		-0.71	0.0106	CCL5,CD36,EGR1,ID1,ID2,ID3,IL6,KDR,LAMC1,MAP1LC3B,PDCD4,POSTN,SNAI1,THBD,TNF
SMARCA2		transcription regulator		-0.708	0.0462	BCL2,CD36,CD44,HES1,IFNG,IL6,KDR,MBP,MEF2C
aprepitant		chemical drug		-0.707	0.00155	ANXA1,CXCL8,EFNA1,EGR1,ITGA6,SULF2,TIMP3,TNFAIP3
KIN001-043		chemical drug		-0.707	0.0139	CCND2,CDKN1A,ID1,IL10,IL1B,IL6,MYC,PECAM1,TNF
CXCL10		cytokine		-0.705	0.0273	CCL5,IFNG,IL1B,IL6,TGFB1,TNF
PI3K (family)		group		-0.697	0.00152	AKR1C1/AKR1C2,BCL2,BIRC3,CDKN1B,CTSD,CXCL8,CXCR4,DDIT4,EGLN3,FTH1,HMOX1,IL10,IL1B,IL6,ITGA6,KLF2,MCL1,MYC,NFE2L2,PXN,SCARB1,SERPINE1,TGM2,TJP1,TNF,TNFSF10,TXNIP,VEGFA	417 (18)
DLL1	0.836	enzyme		-0.695	0.00675	BCL2,CCN2,CD86,CDKN1A,DLL1,EFNB2,HES1,IFNG,IL10,MYH11	378 (15)
nystatin		chemical drug		-0.692	8.88e-05	CCL3L3,CD86,CXCL8,ICAM1,IL1B,IL6,SPP1,TIMP1,TNF	377 (18)
AZD8055		chemical drug		-0.691	0.0279	CCL5,CCND2,IFNG,MCL1,PIK3R3,SNAI1,SNHG7,TNF
VIP		other		-0.687	0.0107	CCL3L3,CCL4,CCL5,CD86,CDKN1B,CEBPB,CXCL8,EGR3,IFNG,IL10,IL1B,IL6,IRF1,LGALS1,LYZ,MYC,PRF1,TJP1,TNF,TNFRSF1A
ERK (family)		group		-0.685	0.00018	ACTN1,ADGRG6,APOBEC3G,AREG,ARPC2,BCL2,CAV1,CCL4,CCN2,CDH5,CDKN1A,CDKN1B,CXCL8,DUSP1,DUSP4,EGR1,EPAS1,FABP4,FGF2,HMOX1,ICAM1,IFNG,IL10,IL1B,IL6,INPP1,ITGB2,KLF10,LAMB1,LDLR,MAFB,MCAM,MCL1,MYC,NDRG1,NFE2L2,PDK4,PECAM1,PLAU,PMAIP1,POSTN,PRDM1,SERPINE1,SPTBN1,TGM2,TIMP1,TNF,TNFAIP8,UGCG,VEGFA,ZFP36	455 (16)
MAPT		other		-0.685	0.0222	A2M,ACTG1,ACTN1,AIF1,APP,ATF3,BASP1,C1QB,C3AR1,CAPG,CCL3L3,CCL4,CD14,CD200,CD44,CD48,CD84,CDKN1A,CDKN1B,CEBPB,CLEC7A,CORO1A,CST7,CTSD,CTSS,CTSZ,CXCL16,CYBB,DSTN,EBF1,ELOVL7,EPHX1,FCGR3A/FCGR3B,FKBP1A,FYN,GALNT15,GBP4,GNG2,GPNMB,GPX4,HLA-E,HMOX1,HSP90AA1,HYAL2,ICAM1,IFI16,IFITM3,IFNG,IGFBP2,IL1B,IL1RN,IL6,ITGA5,ITGB2,KCNN3,LCP1,LRP1,LYZ,MAPK3,MBP,MPEG1,MRC1,NCKAP1,OSMR,PDE2A,PLAU,PLEC,PTPN22,PTPRC…
withaferin A		chemical drug		-0.685	0.0273	CDKN1A,CDKN1B,IL6,RUNX1,SERPINE1,SPP1
HAS2	0.673	enzyme		-0.684	0.0135	CD44,DNAJB1,HYAL2,IL6,LYVE1,TGFB1,TIMP1,VEGFA
EOMES		transcription regulator		-0.684	0.000888	ANXA1,APLNR,BCL2,CXCR4,DUSP4,FOXC1,FRZB,GZMA,IFNG,IL2RB,ITGA4,KDR,PCDH19,PRDM1,PRF1,RGS2,SOX17,TCF4,TGFBI,TNFSF10,ZNF521	197 (6)
ibuprofen		chemical drug		-0.684	0.00342	APP,CD36,CYBB,EDNRB,EPAS1,IL1B,IL6,LAMB1,PLIN2,PTPRC,TNF,VEGFA	480 (18)
cilostazol		chemical drug		-0.681	0.0018	BCL2,CLDN5,HMOX1,ICAM1,IL10,KDR,NR4A2,RAPGEF3,SELE,SELP,SERPINE1,TJP1,TNF,VCAM1,VEGFA	387 (16)
suramin		chemical drug		-0.676	0.0279	CCL5,CD86,CXCL8,FGF2,HMOX1,ICAM1,IL6,SHC1
TNFRSF4		transmembrane receptor		-0.675	0.000251	BCL2,BCL2A1,CCL20,IFNG,IL10,IL6,PRDM1,SOCS1	385 (15)
beta-1,3-glucan		chemical drug		-0.669	0.00565	FGF2,IL6,TGFB1,TNF,VEGFA	530 (22)
prostaglandin D2		chemical - endogenous mammalian		-0.666	0.000852	AHR,CCL3,CCL5,CD44,CXCL8,EPAS1,HMOX1,IFNG,IL6,NINJ1,NRP1,PLAUR,PRDM1,RBPJ,TNF	388 (17)
MIR124 (family)		group		-0.664	0.00675	CAV1,IFNG,IL1B,IL6,NES,PTPRC,RHOG,SPHK1,SPI1,TNF	423 (12)
calcimycin		chemical reagent		-0.663	1.78e-05	APP,ATF3,CCL20,CD14,CD83,CD86,CXCL8,DDIT4,EGR1,ELN,FGF2,HERPUD1,ICAM1,ID3,IFNG,IL1B,IL6,MSR1,MYC,PON2,RCAN1,SERPINE1,SHC1,TLR2,TNF,TNFSF10,TPO,VEGFA	403 (15)
PTH		other		-0.663	1.85e-05	ADAMTS1,AHNAK,AREG,BCL2,CCN2,CDKN1A,CDKN1B,CEBPB,CREM,CXCR4,CYBA,DUSP1,EFNB2,ESAM,GJA1,IL33,IL6,LIMA1,MGP,NR4A2,PDK4,PLAU,POSTN,PXN,RAMP3,RGS1,RGS2,RUNX1,SOCS3,SPP1,STC1,TGFB1	418 (22)
CALCINEURIN (complex)		complex		-0.661	0.0035	BCL2,CCL3,CCL4,CCL5,CXCL8,CYGB,DUSP1,EGR1,NR4A2,NR4A3,RCAN1,RGS2,SERPINE1,SPP1,TNF	435 (19)
PPP1CA	-0.402	phosphatase		-0.655	0.0159	CCN2,IL10,SPP1,WWTR1
ANGPT1		growth factor		-0.654	0.00988	ADAMTS1,ADAMTS4,ADAMTS9,ANGPT2,BCL2,CDH5,DUSP1,DUSP4,EFNB2,ICAM1,IL1R1,SELE,TEK,TNF,VCAM1,VEGFA	475 (18)
carbon tetrachloride		chemical toxicant		-0.652	0.000996	ANGPT2,ATF3,BIRC3,CCL3L3,CCL4,CCL5,CCN2,CCND2,CD86,CDKN1A,CDKN1B,CEBPB,DUSP1,EMP1,FKBP1A,GPX4,HMOX1,HSP90AA1,ICAM1,IFNG,IL1B,IL6,KDR,MAPK3,MGLL,MYC,PECAM1,RAB13,SMAD1,SPHK1,SPP1,TGFB1,TGFBR2,TIMP1,TIMP3,TNF,VCAM1	484 (19)
iron dextran		chemical drug		-0.651	0.0239	ID1,IL1B,IL6,TGFB1,TNF
PTGER4	-2.345	G-protein coupled receptor		-0.65	3.08e-05	ADAMTS4,APP,CCL20,CCL3L3,CCL4,CD44,CD69,CITED2,CXCL8,CXCR4,CYBB,EGR1,GBP4,HERPUD1,ICAM1,IFI16,IL10,IL1B,IL6,IRF1,ISG20,MAFB,MYH11,NXPE3,OLR1,OSM,PDCD4,S1PR1,SPP1,TAGAP,TAGLN2,TNF,TNFSF10,TOR3A,XAF1	560 (15)
fluoromethyl 2,2-difluoro-1-(trifluoromethyl)vinyl ether		chemical toxicant		-0.647	0.0279	ATF3,CD44,GPNMB,HMOX1,HNMT,LGALS3,SPP1,TIMP1
SMAD6		transcription regulator		-0.646	0.00565	IFNG,IL6,SERPINE1,SPP1,TGFB1	465 (18)
FGFR3		kinase		-0.645	0.000779	CCL3,CCL4,CDKN1A,CLDN5,DLL1,HES1,IL1B,IL6,LTB,MAF,PECAM1,SNAI1,SPP1,TNF	430 (18)
salmonella minnesota R595 lipopolysaccharides		chemical - endogenous non-mammalian		-0.642	0.0107	ACSL1,CCL20,CCL3L3,CCL4,CCL5,CD83,CD86,CXCL8,EDNRB,EGR1,ETS2,FPR1,HLA-DRA,ICAM1,IFNG,IL10,IL1B,IL6,IRF1,MET,MT1X,PDE4B,SERPINE1,SOCS3,TLR2,TNF,TNFAIP3,TPM3,TSC22D1,VCAM1
arotinoid acid		chemical toxicant		-0.64	0.000709	CDKN1A,DUSP1,FOLR2,PLTP,RUNX3,SOX17,TNF	501 (23)
magnesium		chemical - endogenous mammalian		-0.64	0.00976	CDH5,CDKN1A,HIF3A,MGP,TJP1,TXNIP	193 (7)
mir-8 (includes others)		microRNA		-0.636	0.00761	ACTN1,ADAMTS1,ATF3,BCL2,CCND2,CDKN1A,CITED2,CRK,FLI1,FTH1,GNA13,HMOX1,IFNG,IL1B,IL6,KDR,KLF4,LEPR,LRP1,MET,MYC,MYOF,NECTIN2,PLAT,PMAIP1,SNAI1,SOCS3,SOX17,SULF2,TJP1,TNF,WIPF1,YES1,YPEL2,ZEB2,ZFP36	498 (21)
SLC15A4	-0.408	transporter		-0.634	0.00404	ADAMTS1,ANXA1,ANXA2,BCL2A1,CCL5,CRIP1,CXCL8,ENTPD1,FPR1,GBP4,HMOX1,IFI16,IL1B,IL1R1,IL6,ISG20,LGALS3,MAFB,MARCKSL1,MSR1,MYOF,PLAUR,RGS1,RGS10,SAT1,SLA,TNF,TSC22D1,TUBB6,VCAM1	404 (17)
TNFSF14		cytokine		-0.633	0.0135	BIRC3,CCL20,CCL5,CD86,ICAM1,IFNG,IL6,POSTN,TGFB1,TNF,VCAM1
ODC1		enzyme		-0.632	0.0385	AREG,CDKN1A,CXCL16,IL1B,IL6,SERPINE1,TLR2,TNF,TNFSF9,VEGFA,VEGFB
CHD4		enzyme		-0.632	0.00675	CD4,CDA,CDKN1A,CDKN1B,HMOX1,ID2,SOCS2,SOCS3,SPRY1,VEGFA	481 (17)
hexamethoxyflavone		chemical toxicant		-0.632	0.0239	CXCL8,ICAM1,IL6,TNF,VCAM1
5-hydroxytryptamine		chemical - endogenous mammalian		-0.629	0.046	APBB1IP,CCN2,CXCL8,CYBB,EGR1,FGF2,GPR183,ICAM1,IFNG,IL10,IL1B,IL6,MAPK3,MYC,PFN1,SEMA6B,SERPINE1,TGFB1,TGFBR2,TNF,TNFRSF1A,TUBA4A,UCP2,VCAM1
mir-185		microRNA		-0.626	0.0159	LDLR,TNF,VEGFA,VEGFC
PHLDA1	-1.724	other		-0.623	0.0279	CCL5,ICAM1,IFNG,IL1B,IL6,ITGA6,TIMP1,TNF
CXCL8	-7.157	cytokine		-0.623	0.0201	ACKR3,ANXA1,BCL2,CD44,CD69,COL18A1,CXCL8,HSPG2,ICAM1,IL1B,IL32,ITGA5,ITGB2,KLF4,LGALS3,SOCS1,TNF,TPM1,VCAM1,VEGFA,ZFP36
STAT4	-1.061	transcription regulator		-0.622	0.01	ACAP1,AHNAK,ARHGAP15,ASPH,BCL2,CDKN1B,DNAJB6,FCER1G,FYB1,GJA1,IFNG,IL10,IL10RA,IL6,IRF1,ISG20,KDM6B,KLF9,LRP1,MATK,MYC,NDRG1,PRDM1,RAMP2,RGCC,RGS16,S100A4,SAT1,SELE,SERPINE1,SERTAD1,SOCS3,SUN1,TIMP1,TNF,VEGFA
FAS	-0.483	transmembrane receptor		-0.62	3.71e-06	ANXA2,ARRB2,BCL2,BCL2A1,BIRC3,CCL20,CCL3,CCL3L3,CCL4,CCL5,CCN2,CD200,CD44,CD48,CD59,CD83,CD86,CD93,CDKN1A,CDKN1B,COL15A1,COL18A1,COL4A1,COL4A2,CXCL8,EFNA1,EGR1,FGL2,FLT1,FPR1,GLIPR1,GPNMB,ICAM1,IFNG,IL10,IL10RA,IL1B,IL6,IQGAP2,IRF1,LDLR,LGALS3,LST1,LTB,MEF2C,MET,MGP,NR4A2,OSM,P2RY10,PALM2AKAP2,PECAM1,PLAU,PLEC,PLIN2,PTGER4,RAPGEF5,RDX,RND1,SELP,SERPINB9,SERPINE1,SHC1,SNTB2,SPP1,SPTBN1,STK17A,STK1…	371 (15)
PRKCA	-0.479	kinase		-0.619	0.00543	APOBEC3G,APP,ARHGDIB,ARL4C,ARPC2,CAV1,CCN2,CD36,CDKN1A,CSF3,CTSB,CYBB,EGR1,HES1,ICAM1,ID1,ID2,ID3,IFNG,MYC,NOTCH4,RUNX1,SELP,SERPINE1,TNF,VCAM1,VEGFA	473 (19)
SCAVENGER RECEPTOR CLASS A (family)		group		-0.618	0.000709	CCL5,CD86,CXCL8,IFNG,IL10,IL6,TNF	489 (17)
TLR5		transmembrane receptor		-0.618	4.6e-06	ARHGAP4,ATF3,CCL20,CCL4,CCL5,CD86,CSF3,CXCL8,FBLN2,GPSM3,ICAM1,IL10,IL1B,IL33,IL6,INSR,MAST4,TNF,VWA1	423 (21)
ALDOSE REDUCTASE (family)		group		-0.616	0.00532	CXCL8,ICAM1,IL10,IL1B,IL6,MSR1,MYC,TNF	421 (19)
docosahexaenoic acid		chemical drug		-0.616	8.6e-06	APP,BCL2,BCL2A1,CCL3,CCL4,CCN2,CD44,CD83,CD86,CDKN1A,CDKN1B,CEBPB,CXCL8,CXCR4,HDAC7,HMOX1,IL10,IL1B,IL6,LDLR,MRC1,MYC,NFE2L2,PIK3R1,PLAT,PLTP,SELE,SERPINE1,SERPINH1,SOCS3,SPHK1,TGFB1,TGFBR2,TIMP1,TNF,TNFRSF1A,TNFRSF1B,UCP2,VCAM1	403 (17)
cobalt chloride		chemical reagent		-0.614	0.000623	ACKR3,ADAMTS1,BCL2,BTG1,CAV1,CDKN1A,CITED2,COL18A1,CXCL8,CXCR4,DDIT4,DUSP1,EPAS1,FLT1,GPX4,HES1,HIF3A,HMOX1,ISG20,MCL1,MYH9,NDRG1,PFKFB3,PLAUR,PLIN2,PMAIP1,PNRC1,RGS1,RGS5,SMAD1,SPHK1,STC1,TEK,TIPARP,TJP1,TNFAIP3,VEGFA,ZFP36	496 (18)
UDP		chemical - endogenous mammalian		-0.614	0.0239	CCL4,CXCL8,IFNG,SERPINE1,TNF
IGA (complex)		complex		-0.611	0.000606	CCL3,CD86,CXCL8,FCGR1A,IL10,IL1B,IL6,TGFB1,TNF	444 (16)
prexasertib		chemical drug		-0.609	0.000449	ATF3,BIRC3,CDKN1A,DUSP1,EGR1,EGR3,HMOX1,ICAM1,IL1B,KLF4,LRP1,MYC,NR4A3,OSM,PHLDA1,PMAIP1,SERPINE1,SNAI1,TNF,TNFAIP3,TNFRSF10D,TNFSF9,TXNIP,ZFP36	554 (21)
LRP5	0.99	transmembrane receptor		-0.608	0.000677	AHR,IFNG,IL10,IL1B,IL6,INSR,IRS2,LDLR,LRP1,SCARB1,SPP1,TCF4,TNF	437 (22)
TRAF3IP3	-0.94	other		-0.606	0.002	CCL5,IFNG,IL1B,IL6,MYC,TNF	337 (17)
DCN		other		-0.603	0.000466	CCN2,CDKN1A,CDKN1B,DUSP1,ENG,FGF2,ICAM1,IFNG,IL1B,IL6,MET,S1PR1,SERPINE1,TGFB1,TIMP3,TNF,VCAM1,VEGFA	420 (20)
steroid		chemical - endogenous mammalian		-0.6	0.0283	ANXA1,CCL5,CCN1,MYC,PLAT,SPP1,TIMP1
RAD21		transcription regulator		-0.6	0.00675	BMPR2,HLA-DRA,HLA-DRB1,IL10,IL1B,IRS2,ITGA5,MYC,TGFB1,TNF	455 (14)
torkinib		chemical drug		-0.599	0.0242	ACACB,ADAMTS1,ADGRL2,AHR,ATF3,BTG1,CCN2,CD44,CXCL8,DDIT4,EGR1,FOXC1,GJA1,ID1,ID3,IL1RN,KLF6,MCL1,NABP1,NR4A2,NR4A3,NUAK1,PPIF,RGCC,TXNIP
chitin		chemical - endogenous non-mammalian		-0.599	0.002	CCL5,IL10,IL1B,IL33,IL6,TNF
miR-17-5p (and other miRNAs w/seed AAAGUGC)		mature microRNA		-0.597	0.00495	APP,BCL2,BMPR2,C1QTNF1,CCL20,CCN1,CCND2,CD44,CDKN1A,CDKN1B,CRIM1,CXCL8,HIPK3,IL6,MT2A,RGS5,RHOC,RUNX1,S1PR1,TCIM,TGFBR2,TNF,TXNIP,VEGFA	434 (13)
ELASTASE (family)		group		-0.594	0.00392	CCL3L3,HMOX1,ICAM1,IL1B,IL6,TGFB1,TNF	403 (18)
tanshinone II		chemical - endogenous non-mammalian		-0.593	0.00675	ATF3,BCL2,CDKN1B,FTH1,HMOX1,ICAM1,IL6,MSR1,SCARB1,VCAM1	393 (19)
STAT5 DIMER (complex)		complex		-0.588	0.0032	BCL2,BIRC3,CCND2,EBF1,IFNG,MCL1,MYC,SOCS1,SOCS2,SOCS3,TLR2
CAT	-0.498	enzyme		-0.588	0.0018	AIF1,BCL2A1,CAV1,CD36,CD69,CDKN1A,CDKN1B,CXCL8,HLA-DRA,HMOX1,IL6,MCL1,PMAIP1,SERPINE1,TIMP1,VCAM1,XAF1	417 (19)
IKK (complex)		complex		-0.587	0.000396	BCL2,BIRC3,CCL5,CXCL8,ICAM1,IFNG,IL1B,MYC,TCIM,TNF,VCAM1	380 (19)
PPP2CA		phosphatase		-0.583	0.00885	AHR,BCL2,CD36,CD69,CDKN1A,ENTPD1,GZMA,ICOS,IL10,IL2RB,IL2RG,IRF1,IRF9,MYC,NCKAP1,NOVA1,PTPRC,SOCS1,SOCS3,TAP1,TNF,UPP1	374 (16)
FC GAMMA RECEPTOR (family)		group		-0.583	0.000162	CCL3,CD86,CDKN1A,CXCL8,HES1,ICAM1,IL10,IL6,SOCS3,TGFB1,TNF,TNFAIP3	350 (17)
LGALS9B		other		-0.58	0.0159	IFNG,IL10,IL6,TNF
16,16-dimethylprostaglandin E2		chemical - endogenous mammalian		-0.577	0.0273	CD44,CXCR4,IL1B,IL1RN,PTGER4,TNF
PTPN22	-1.615	phosphatase		-0.577	0.00532	CREM,CXCL8,IL10,IL1B,IL6,MRC1,OSMR,TNF	459 (18)
LDHA		enzyme		-0.577	0.0349	COL4A1,COL4A2,DDIT4,GNG11,IL6,ITGA10,LAMA4,LAMA5,PFKFB3,PIK3R3,VEGFC,VWF
mir-802		microRNA		-0.577	0.0146	APP,ARPC3,CCDC68,CD14,CDH5,CXCR4,EFNA1,EFNB2,FGF2,FYN,GNG11,GNG2,GSN,HEG1,MYH11,MYL9,PIK3C2A,PIK3R3,PPP1CB,RDX,RHOC,RHOJ,SPP1,TCF4,TESC,VEGFC,WIPF1
AKT2		kinase		-0.576	0.00165	BCL2,CDKN1A,CDKN1B,CEBPB,IFNG,IL1B,IL6,MYH11,PDCD4,SPRY1,TGFB1,TIMP1,TNF	382 (20)
U73122		chemical reagent		-0.574	0.0268	CCND2,ICAM1,MAF,PLCB1,SELE,SNAI1,TNF,TPM1,VCAM1
xanthine		chemical - endogenous mammalian		-0.573	0.0273	CD69,CXCR4,DUSP1,ID3,PLAU,PLAUR
FGF7		growth factor		-0.572	0.0253	CD44,CDKN1A,FABP5,IRF1,NFE2L2,PLAU,S100A10,SERPINE1,TGFB1,VEGFA
SULT1E1		enzyme		-0.571	0.00976	IFNG,IGFBP4,IL6,SCARB1,SULF2,TNF	493 (25)
IRF5		transcription regulator		-0.57	0.00312	CCL3,CCL4,CCL5,CDKN1A,COL4A1,CXCR4,IFITM3,IL6,ISG20,MYC,PLSCR1,PMAIP1,PRDM1,TGFB1,TNF,TNFSF10,VEGFA,YWHAE	452 (16)
PAF1		other		-0.57	0.000166	BIRC3,CCL3,CCL3L3,CCL4L1/CCL4L2,CCL5,CITED2,IFI44L,IFITM3,ISG20,KLF4,MXD1,PLAUR,PNP,SERPINE1,SERTAD1,ZFP36
CCL3L3	-6.668	cytokine		-0.57	0.002	CCL4,CCL5,IFNG,IL1B,IL6,TNF	356 (14)
TNFSF11		cytokine		-0.567	0.000296	AHR,AIF1,BCL2,BCL2A1,C3AR1,CAV1,CCL3L3,CCL4,CCL5,CD14,CD44,CD83,CDKN1A,CDKN1B,CSF1R,CSF3,CXCL8,DOK2,DUSP1,EHD1,FERMT3,FPR1,GRB10,HCLS1,HMOX1,ICAM1,IFNG,IL10,IL1B,IL1RN,IL6,ITGA5,LDB2,MAFB,MARCKSL1,MT-CYB,MYC,PAG1,PLAUR,PRDM1,PRMT1,PTGER4,RCAN1,RGS16,SELENOW,SERPINB9,SERPINE1,SOCS1,SOCS3,SPP1,TGFB1,TLR2,TNF,TNFRSF1B,TSPAN13,VCAM1	472 (17)
nitric oxide		chemical - endogenous mammalian		-0.564	0.00036	AHR,APP,ATF3,BCL2,CCN2,CD44,CDKN1A,CDKN1B,CTSH,CXCL8,DUSP1,ECE1,EGR1,FLT1,FTH1,HMOX1,HSP90AA1,HSPG2,IFNG,IL10,IL1B,IL6,IL7R,MYC,NDRG1,NFE2L2,PECAM1,PMAIP1,PPM1D,SELE,SPP1,TIMP3,TNF,VEGFA,ZFHX3	448 (16)
INSR	1.718	kinase		-0.563	2.91e-06	ACSL1,AQP1,AREG,ATF3,ATP1A1,BCL2A1,C1QA,CCL4,CCN2,CCND2,CD36,CD83,CDKN1A,CITED2,CORO1A,CTSB,CXCR4,DUSP1,EGR1,FABP4,FCGBP,FHL1,GJA1,GRB10,ICOS,IFITM2,IFNG,IL10,IL10RA,IL1B,IL6,INSR,ITGA5,KLF10,KLF9,LCP1,LDB2,LEPR,LGALS1,LYZ,MAOA,MARCKSL1,MPEG1,MYC,NDRG1,NES,NFE2L2,OLR1,PDCD4,PDE4B,PDK4,PDLIM5,PHLDA1,PODXL,PRDM1,RGS16,SAT1,SCARB1,SERPINE1,SLC29A1,SOCS2,SOCS3,SOX17,SOX7,TGFB1,TLR2,TNF,TNFRSF1A,TSC22…	498 (20)
BMAL1		transcription regulator		-0.561	0.0273	EGLN3,HMOX1,IL1B,LDLR,NFE2L2,VEGFC
CDK (family)		group		-0.557	0.000677	CCL5,CDKN1B,CXCL8,DDIT4,DUSP1,IL6,MYC,NEDD9,PHLDA1,PPM1D,RGS2,TXNIP,UCP2	390 (12)
mycophenolic acid		chemical drug		-0.555	0.000449	AKAP12,ATF3,BIRC3,CCL20,CCN1,CCN2,CCND2,CD59,CDKN1A,CDKN1B,CXCL8,CXCR4,CYBB,DUSP1,ID2,ID3,IL1B,IL6,LDLR,OLR1,PDLIM5,SERPINE1,TNFAIP3,UGCG	446 (16)
GCR/GLUCOCORTICOID (complex)		complex		-0.555	0.0239	A2M,BCL2,IL10,MRC1,TSC22D3
ORMDL3		other		-0.555	0.0273	CCL20,CD48,CXCL8,MAP1LC3B,TGFB1,TNF
AGI-1067		chemical drug		-0.555	0.0239	EGR1,IL1B,IL6,TNF,VCAM1
olaparib		chemical drug		-0.552	0.0384	BTG1,CDKN1A,CXCL8,DUSP1,EGR3,GPX4,ID2,KLF2,MCL1,NINJ1,NR4A2,PHLDA1,PNRC1,SOCS3,TNF,TNFAIP3,TNFSF10,ZFP36
CXCL6		cytokine		-0.549	0.0159	IL1B,IL33,IL6,TNF
GJA1	2.58	transporter		-0.549	0.00148	CD69,CDKN1A,CDKN1B,GJA1,ICAM1,IL10,IL1B,MBP,SPP1,TJP1,TNF,VEGFA	405 (21)
ITGA4	-1.56	transmembrane receptor		-0.549	0.000709	IL1B,IL1RN,ITGA4,ITGA5,RAC2,TNF,TNFAIP3	423 (18)
tosylphenylalanyl chloromethyl ketone		chemical - protease inhibitor		-0.547	0.0253	BCL2,BIRC3,CXCL8,ICAM1,IL6,MYC,PRF1,SNAI1,TNF,VCAM1
4-hydroxytamoxifen		chemical drug		-0.547	0.000305	AREG,ATF3,BCL2,CAPNS1,CCN1,CCN2,CDKN1A,CDKN1B,CEBPB,CTSD,DDIT4,DDX21,DUSP1,DUSP4,EGR1,FABP4,IFNG,IL10,IL6,IL7R,MT1X,MT2A,MYC,NEDD9,NR4A2,PDK4,PMAIP1,PTGER4,RGS16,RND1,SERPINB9,SPHK1,TM4SF1,TNF,TNFAIP3,TPM1,ZFP36	548 (22)
IL9		cytokine		-0.547	0.0423	ACTN1,CCL20,CCL3L3,CTNNA1,DSTN,IFNG,MYC,PECAM1,PRF1,RAC2,S100A10,TGFB1,TNF,VEGFA
Ca2+		chemical - endogenous mammalian		-0.546	3.46e-07	AHR,APP,ATF3,BCL2,CCN1,CCND2,CD83,CD86,CDKN1A,CDKN1B,CEBPB,CREM,CXCL8,CXCR4,DUSP1,EGR1,FABP4,FABP5,FGF2,GJA1,ICAM1,ID1,ID3,IFNG,IL10,IL1B,IL33,IL6,IRF1,IRS2,ITGA6,KLF4,MCAM,MGP,MSR1,MXD1,NDRG1,NR4A3,SCARB1,SELP,SERPINE1,SPP1,STC1,TGFB1,TNF,TNFSF9,UGCG,VCAM1,VEGFA	386 (19)
GAB2		other		-0.544	0.000162	APP,BCL2,CCL3L3,CCL4,CD34,CD69,GSN,IL6,KDR,MCL1,SERPINE1,TNF	465 (19)
CDKN1A	1.238	kinase		-0.542	0.0151	ADAM15,APP,ARL6IP1,BCL2,CCL3L3,CCN1,CCN2,CD44,CDKN1A,CDKN1B,COL4A1,COL4A2,CSF3,CTSB,CXCL8,DSE,DUSP1,EGLN3,FERMT2,FGF2,FHL1,ICAM1,ID2,IFITM3,IFNG,IL1B,IL1R1,IL32,IL6,ITGB4,LAMC1,LGALS3,LIMA1,MAF,MET,MYC,NRP1,OSMR,PLEKHO1,PRF1,PRSS23,PTPRC,SERPINE1,SHC1,TCN2,TNF,UBE2S,VEGFA
LBP		transporter		-0.541	0.00392	CD14,CXCL8,IL1B,IL1RN,IL6,TLR2,TNF	375 (17)
PROC		peptidase		-0.54	0.00182	ANGPT2,BCL2A1,CXCL8,DDX21,ICAM1,IL1B,IL6,SELE,SERPINE1,TEK,THBD,TJP1,TLR2,TNF,TNFAIP3,VCAM1	401 (19)
CYP19A1		enzyme		-0.539	0.000937	BCL2,CD14,CD44,CDKN1B,FAM107A,FGF2,HLA-E,IL6,OSMR,PLIN2,PXN,S100A10,SCARB1,TGFB1,TIMP1,TM4SF1,TNF,VEGFA	549 (24)
PPARA		ligand-dependent nuclear receptor		-0.538	0.00568	ACSL1,ANXA2,APP,BCL2,C1QA,C1QB,CD36,CDKN1A,CEBPB,CFI,CYBA,CYBB,ENTPD1,FABP4,FABP5,HLA-E,HMOX1,IFITM3,IFNG,IGFBP2,IL10,IL1B,IL1RN,IL6,LIFR,MGLL,MYC,NFE2L2,PDK4,PHLDA1,PLIN2,PLTP,PPM1D,RBP7,SAT1,SCARB1,SOCS2,STING1,TJP1,TLR2,TNF,UCP2,VCAM1,VEGFA	409 (21)
tributyrin		chemical drug		-0.537	0.000484	AKAP12,ATF3,BCL2A1,BIRC3,CCL20,CCN1,CCN2,CDKN1A,CXCL8,CXCR4,DUSP1,ID2,ID3,IL1B,IL6,NDRG1,OLR1,PDLIM5,TNFAIP3,UGCG	419 (13)
VAV3	-0.472	cytokine		-0.537	0.0283	AREG,BCL2,BCL2A1,CAV1,CAV2,IL6,REL
sodium dodecyl sulfate		chemical drug		-0.537	0.0239	FABP5,IFNG,IL1B,IL6,TNF
MAC (complex)		complex		-0.535	0.0385	AKR1C3,AREG,BCL2,CD59,EGR1,IRF1,RGCC,RGS16,SPP1,TNF,ZFP36
STAR		transporter		-0.535	0.0287	CCL5,CD36,CD86,CHCHD10,CLEC7A,FGF2,IFITM3,MYOF,NUAK1,PIK3R1,PNP,SPP1,TGM2,UCP2
calyculin A		chemical toxicant		-0.535	0.00175	CCND2,CDKN1A,CDKN1B,COL4A1,EGR1,MCL1,NR2F2,NR4A3,POSTN,S100A4,SELP,TGM2,TNF,VWF	482 (22)
PD 123319		chemical drug		-0.534	0.0139	ANGPT2,CYBA,KDR,SERPINE1,SPP1,SPRY1,TGFB1,TIMP1,VEGFA
fasudil		chemical drug		-0.523	0.00684	BCL2,CCN2,CD14,CDKN1B,ICAM1,IL10,IL1B,IL6,MRC1,MYH11,TGFB1,TNF,VCAM1	343 (16)
mir-150 (includes others)		microRNA		-0.522	0.0268	CD4,CLDN5,CXCR4,FCGR2A,FZD4,IFNG,IKZF1,SOCS1,TEK
plerixafor		chemical drug		-0.521	0.0279	CCN2,CDA,CXCR4,IFNG,IL6,KLF4,NFE2L2,TGFB1
folic acid		chemical - endogenous mammalian		-0.52	0.00356	APP,BCL2,CCL5,CDKN1A,COL18A1,CYBB,DAAM1,FZD6,HDAC7,IFI27,IL1B,IL6,LGALS1,LGALS3,MYC,NLRP3,PECAM1,PFN1,SNAI1,TEK,TGFB1,TNF,VCAM1	465 (18)
VDR		transcription regulator		-0.516	0.000461	ANGPT2,BCL2,CCND2,CD14,CD36,CD44,CDKN1A,CEBPB,COL4A1,COL4A2,CXCL8,EGR1,ICAM1,ID1,IFI44L,IFNG,IL1RN,IL6,LBH,LDLR,LGALS1,MYC,NASP,NEDD9,PLIN2,PODXL,RGCC,SELE,SOCS1,SOCS3,SPP1,THBD,TJP1,TLR2,TXNIP,UCP2,VEGFA	471 (20)
CD83	-3.707	transmembrane receptor		-0.513	0.00228	CD36,CD86,IFNG,IL10,IL1B,IL6,KLF4,MRC1,MSR1	386 (12)
ZAP70		kinase		-0.508	0.0135	ANXA1,CD69,CYBA,HSP90AA1,IFNG,NASP,PLEC,SEC14L1,SRP14,TSC22D3,XAF1
F7		peptidase		-0.507	0.0202	CCN1,CCN2,CXCL8,EGR1,ICAM1,IL1B,IL6,MYC,PLAUR,TNF,VCAM1,VEGFA,ZFP36
PIMREG		other		-0.506	0.00532	BCL2,IFI27,IL10,IL6,PLIN2,SNAI1,SOCS3,TNF	534 (14)
ITGB4	2.333	transmembrane receptor		-0.505	0.0135	AREG,CCL5,ENPP2,GPX4,IL6,IRF1,PXN,VEGFA
clofibrate		chemical drug		-0.503	0.0349	CCND2,CD36,CXCL8,HMOX1,IL1RN,IL6,LDLR,MYC,PDCD4,SLCO2A1,TNF,UCP2
IL4R		transmembrane receptor		-0.501	0.0122	ACSL1,ADGRL2,CD14,CD69,CD86,CEBPB,FCER1G,IFNG,IL10,IL1B,IL6,NFIA,SOCS3
FST		other		-0.498	0.0268	ACSL1,CD36,COX7A1,FABP4,IL6,INHBB,UCP2,ZBTB20,ZEB2
miR-221-3p (and other miRNAs w/seed GCUACAU)		mature microRNA		-0.498	0.00282	CDKN1B,DDIT4,ICAM1,MAF,NES,PIK3R1,PTPRM,SLC29A1,TIMP3,VASH1
APOC1		transporter		-0.493	0.0135	BCL2,FGF2,HSP90AA1,MCL1,MYC,SNAI1,TIMP1,TNF
TYRO3		kinase		-0.493	0.00532	C5AR1,CSF3,FCGR1A,FCGR2A,FCGR3A/FCGR3B,IL1B,IL6,TNF	453 (17)
ITIH1		other		-0.492	0.00565	IL10,SPHK1,SPINT2,TGFB1,TNF	226 (9)
7(R)-maresin 1		chemical - endogenous mammalian		-0.492	0.0139	AREG,CCL3L3,CCL4,CSF3,HMOX1,IL1B,IL6,TGFB1,TNF
CD276		other		-0.49	0.000709	CD86,CXCL8,IFNG,IRF1,SOCS1,SOCS2,TNF	516 (15)
berberine		chemical drug		-0.487	3.56e-05	BCL2,BIRC3,CD86,CDKN1A,CDKN1B,CLDN5,CXCL8,HMOX1,ICAM1,ID1,IFNG,IL10,IL1B,IL6,INSR,LDLR,MCL1,PIK3R3,SAT1,SCARB1,SPHK1,TGFB1,TIMP1,TJP1,TNF,TNFAIP3,UCP2,VCAM1,VEGFA	349 (14)
IL2RG	-1.484	transmembrane receptor		-0.484	0.0349	ARHGAP45,BCL2,IFNG,IL2RG,IL6,IL7R,KLF2,KLRB1,LTB,MYC,RHOH,TNF
IRAK2		kinase		-0.484	0.0273	CXCL8,IL10,IL1B,IL6,SELE,TNF
genistein		chemical drug		-0.482	0.00439	A2M,AKR1C3,BCL2,CCL5,CCN2,CD4,CD44,CD86,CD8A,CDH5,CDKN1A,CFD,CITED2,CKLF,CTSB,CTSD,CTSH,CX3CL1,CXCL8,DUSP1,EVI2A,FERMT3,HCST,HMOX1,ICAM1,ID1,ID2,IL10,IL1B,IL6,ITGB2,LAPTM5,LCP2,LDLR,LGMN,MAOA,MMRN1,MYC,NFE2L2,PCDH17,PDCD4,PIK3R1,PLAT,PLCXD3,PLTP,RASGRP1,SERPINE1,SOCS1,SPHK1,SPP1,STK17B,TGFB1,TNF,VCAM1,VEGFA,ZEB2	403 (18)
TPH1		enzyme		-0.48	0.0236	ARL6IP1,CXCR6,GALNT18,GIMAP7,GPR171,GZMA,HMOX1,ICOS,IFI16,LGMN,PPIC
CRP		other		-0.479	0.0114	CCL3L3,CCL5,CXCL8,EGR1,F8,IFNG,IL10,IL1B,IL1RN,IL6,SERPINE1,TGFB1,TNF,TNFSF10
brusatol		chemical reagent		-0.478	0.0122	CCL5,CXCL8,ICAM1,IL6,SERPINE1,TNFRSF1A,VCAM1
IFN (family)		group		-0.475	0.00356	ADAMTS1,CD44,CD69,CD83,CD86,ICAM1,IFI16,IFITM1,IFITM3,IL10,IL10RA,IL1R1,IL32,IL33,IRF1,ISG20,ITGA4,PECAM1,SERPINE1,SOCS1,SPP1,TAP1,TLR2	438 (15)
PHACTR1	-2.134	other		-0.472	1.47e-05	ANGPT2,APLNR,CCN1,CCN2,CD36,DDIT4,FABP4,HMOX1,ICAM1,KLF2,KLF4,MXD1,PLPP3,SLC3A2,STC1,THBD,TNFAIP3,VCAM1,VEGFA	327 (10)
CDK9		kinase		-0.465	0.000112	BCL2,CCL5,CCND2,CDKN1A,CXCL8,CXCR4,ELK3,ELL2,HLA-DRA,IL1B,IL6,MCL1,MET,MYC,PDK4,RUNX1,SELE,SERPINE1,TGM2,TNFAIP3	488 (20)
docetaxel		chemical drug		-0.464	0.00773	BCL2,CCL5,CCND2,CDKN1A,CDKN1B,CYBB,EPS8,FGF2,IL10,IL1B,KDR,MAPK3,MCL1,PLAU,TNF,TNFSF10,TUBB6,UGCG,VEGFA	465 (16)
TAF4B		transcription regulator		-0.463	0.00623	CCN2,CCND2,INHBB,IRF1,ITGA6,SPP1,TGFB1,TNFAIP3,ZBTB16
TNFRSF8		transmembrane receptor		-0.463	0.000214	ACTG1,AHNAK,BCL2,CCL3,CCL4,CDKN1A,CXCL8,CXCR4,IFI16,IFNG,IL10,LCP2,MCL1,MYC,NKG7,PRF1,TNF,TNFSF10	472 (19)
LILRA2		other		-0.461	0.000709	CSF3,CXCL8,IL10,IL1B,IL6,MRC1,TNF	277 (10)
SOD1	-0.429	enzyme		-0.457	0.0114	APP,ATP1A1,BAG3,BCL2,C1QA,C5AR1,CD14,CD36,CD44,CD86,CSF1R,CXCR4,ETS2,EZR,FTH1,HLA-E,HMOX1,ICAM1,IFI16,IFNG,IL10,IL1B,IL6,IL7R,ITGA4,MCL1,MET,MRC1,MT-ND1,NFE2L2,NOSTRIN,PECAM1,PLCB4,RDX,SH3BGRL3,SNCG,SPP1,TGFB1,TGFBR2,TNF,TNFAIP3,VCAM1
KLF5		transcription regulator		-0.457	0.0479	BCL2,CAVIN1,CD34,CD44,CDKN1A,CDKN1B,CXCR4,DUSP1,EPAS1,ID3,IL1B,LITAF,MEOX2,MYC,RUNX1,UCP2
11,12-epoxyeicosatrienoic acid		chemical - endogenous mammalian		-0.457	0.0135	CD44,CDKN1B,DUSP1,FABP4,ICAM1,PLAT,SELE,VCAM1
ITGA1		other		-0.456	0.00976	CAV1,CD36,IFNG,IL10,IL1B,TNF	487 (22)
mir-223		microRNA		-0.455	0.0034	BCL2,C5AR1,C7,CD34,CD36,CD93,CDKN1B,CYB5A,EGR3,EMP1,FGL2,FNIP2,GASK1B,GPR65,ICAM1,ID2,IFI16,IL1B,IL1RN,IL6,MEF2C,MYOF,NFIA,NLRP3,POSTN,SCARB1,SLC29A1,TGFBI	578 (25)
KLRC4-KLRK1/KLRK1		transmembrane receptor		-0.454	0.0283	CD44,CD69,IFNG,IL10,TNF,TNFSF10,VEGFA
vitamin E		chemical drug		-0.452	8.35e-06	BCL2,CAV1,CD36,CD44,CD53,CDKN1A,EGR1,IL1B,KLF6,PLAT,PRMT1,SCARB1,SELP,SERPINE1,SPP1,TGFB1,TNF,TNFRSF1A,UCP2,VCAM1,VEGFA	399 (19)
PF-573228		chemical drug		-0.447	0.0239	ID1,ID2,SERPINE1,SNAI1,TJP1
TNFAIP2	-0.984	other		-0.447	0.0239	CITED2,FGL2,IRF1,ISG20,PLAT
CCR1	-0.507	G-protein coupled receptor		-0.447	0.0273	CCL3L3,CCL5,CTSS,IFNG,SPP1,TNF
PDE5A		enzyme		-0.447	0.0239	CD247,IL1B,IL6,PDE2A,PDE4B
MAP3K11	0.981	kinase		-0.447	0.0239	CXCL8,IL6,MAP3K11,MYC,TNF
retroinverso ERG inhibitory peptide 2		chemical reagent		-0.447	0.00565	ADAMTS1,ARHGDIB,CXCR4,NDRG1,PLAT	199 (4)
retroinverso ERG inhibitory peptide 1		chemical reagent		-0.447	0.00565	ADAMTS1,ARHGDIB,CXCR4,NDRG1,PLAT	199 (4)
PKC (family)		group		-0.447	2.26e-05	AHR,APP,ATF3,BCL11B,BCL2,CCN1,CCN2,CD36,CD4,CDKN1A,CDKN1B,CTSB,CXCL8,CXCR4,CYBB,DUSP1,EGR1,FABP4,FGF2,HMOX1,ID2,IL10,IL1B,IL6,ITGA5,KLF6,MAPK3,MSR1,NOTCH4,NR4A2,NR4A3,PHLDA1,RGS2,SCARB1,SERPINE1,SPP1,STC1,TGFB1,TNF,VCAM1,VEGFA	405 (18)
sildenafil		chemical drug		-0.443	0.000779	AIF1,APP,BCL2,CEBPB,CREM,CYBB,FLT1,HMOX1,IL6,PHACTR1,TNF,VEGFA,VEGFB,VEGFC	478 (19)
bleomycin		biologic drug		-0.441	3.65e-07	ACKR3,ANGPT2,ATF3,BASP1,BCL2,BMPR2,CCL3L3,CCL5,CCN2,CCND2,CD86,CDH5,CDKN1A,CDKN1B,CPD,CSF3,CTSD,CTSS,CXCL8,CXCR4,ELN,EMP2,FABP4,FRZB,FZD6,GPR34,HSP90AA1,ICAM1,ID1,IFNG,IL10,IL1B,IL6,IRS2,KLF4,LGALS3,MAP1LC3B,MAP3K6,MID1,MRC1,MYC,MYCT1,NLRP3,PECAM1,PLAT,RGCC,S100A4,SERPINE1,SMAD1,SNAI1,SOCS2,SOCS3,SPHK1,SPP1,STK17B,STOM,TGFB1,TGFBR2,TIMP1,TIMP3,TINAGL1,TLR2,TNF,TNFAIP3,TNFRSF1A,VWF	449 (21)
ALOX15		enzyme		-0.439	0.00342	BCL2,CCL3L3,CCL4,CD36,HMOX1,ICAM1,ID3,IL1B,IL6,RGS2,TNF,VCAM1	384 (18)
INT-767		chemical drug		-0.438	0.000251	CD36,CLEC7A,IL10,IL1B,IL6,MRC1,OLR1,TNF	334 (11)
MAP2K1	-0.517	kinase		-0.437	2.39e-05	ADGRG1,AHR,APOBEC3G,AREG,ATF3,BCL2,BCL2A1,BIRC3,CCL3L3,CCL4,CCL5,CCN1,CCN2,CD3D,CD44,CDH5,CDKN1A,CDKN1B,CRIM1,CTSB,CXCL8,DUSP1,EGR1,EMP1,FGF2,GPRC5B,IL6,ITGA5,ITGB4,LDLR,LGALS3,LUCAT1,MBP,MYC,OSM,PECAM1,PHLDA1,PLAUR,SCARB1,TCIM,TGFB1,TGM2,THBD,TM4SF1,TNF,TNFSF10,VEGFA	457 (16)
PDGFB		growth factor		-0.436	0.00988	AQP1,CCL3,CXCL8,EGR1,HDAC7,ICAM1,IL1RN,IL6,KLF2,MYC,PHLDA1,RGS5,SMAD1,SPP1,TIMP1,VEGFA	444 (20)
MTDH	-0.681	transcription regulator		-0.435	0.000307	ACSL1,ACTN1,ANXA2,BCAR1,BCL2,CCN2,CD14,CD36,CDKN1A,CDKN1B,COL4A1,COL4A2,CXCL8,EFNB2,EGR1,GPNMB,GSN,HMOX1,IGFBP2,LDLR,LGALS3,MGLL,MYL9,PHLDA1,PLSCR1,SERPINE1,SOCS1,SPP1,TEK,TGFBR2,UCP2	522 (23)
gefitinib		chemical drug		-0.433	0.00871	ADAMTS1,AREG,BCL2,CDKN1B,CEBPB,COL15A1,CTNNAL1,CTSB,CXCL8,DUSP4,EFNA1,EGR3,EHD1,FLT1,GJA1,HMOX1,ID1,IL1B,LIFR,OSM,OSMR,PCDH12,PLAUR,TGM2,TIMP3,TLR2,TNF,TNFSF10,VEGFA	496 (20)
phytohemagglutinin		chemical drug		-0.432	0.00112	AIF1,APP,BTG1,CCL3,CCL4,CCL5,CCND2,CCNH,CD3D,CD44,CD69,CD83,COL18A1,CXCL8,CXCR4,EGR1,ENG,FKBP9,FOLR2,HSP90AA1,ICAM1,IFNG,IL10,IL1B,IL2RG,IL6,IL7R,INPP1,KLF2,LAMB2,MAOA,MBP,MEIS2,MET,PON2,PRF1,PTPN12,PTPN22,PTPRC,SHC1,SPHK1,SPP1,SRP14,TEAD1,TFPI,TIMP1,TIMP3,TNF,TNFSF10	402 (14)
PRKAA1		kinase		-0.431	0.028	ACKR3,ARHGDIB,ATF3,BCL2,BIRC3,BTG1,CCL3L3,CD163,CD302,CDKN1A,CDKN1B,CXCL8,DOCK4,EGLN3,ID2,IFNG,IGFBP4,IL1R1,IL6,LITAF,MRC1,NFIB,RGS2,SOCS3,TGM2,TJP1,TNF,TXNIP,UCP2,VCAM1,VEGFA
IL12B		cytokine		-0.427	0.0066	CCL5,CD86,CXCL8,ICAM1,IFNG,IL10,IL1B,IL6,IRF9,SOCS1,SOCS3,TGFB1,TNF,VCAM1	356 (16)
DLX1		transcription regulator		-0.426	0.0268	AREG,CD44,CX3CL1,GJA1,SERPINE1,SNAI1,TGFBI,TPM2,VEGFC
ZBTB10		transcription regulator		-0.426	6.05e-07	ANXA1,ARID5A,CCL3L3,CCL4,CCL4L1/CCL4L2,CCL5,CD34,CD83,CD86,CD8A,CX3CL1,CYBB,FCER1G,FLT1,GBP4,HLA-E,IFI16,IFITM2,IFITM3,IL10,IL1B,IL1RN,IL32,IL6,IRF1,ISG20,LRP1,NR4A3,PTPN22,SERPINE1,STING1,TNF,TNFRSF1A,XAF1,ZBTB20	314 (11)
HDAC (family)		group		-0.423	2.59e-06	ADAMTS1,AHR,AREG,ATF3,BCL2,CDKN1A,CSF1R,CX3CL1,CXCL8,CXCR4,DLL1,EDNRB,EGR1,EGR3,HLA-DRA,IL1B,IL6,KLF10,KLF6,KLF9,MEOX2,MXD1,MYC,NCKAP1,NOTCH4,NRP1,RGS10,RNASE1,SPP1,SPRY1,TGFBR2,TNF,TNFSF10,TXNIP,ZEB2	534 (25)
spermine		chemical - endogenous mammalian		-0.421	0.000956	CCL3,CCL4,IGFBP2,IL1B,IL6,ITGB2,OAZ1,SAT1,TLR2,TNF	507 (22)
PRKCD	-0.437	kinase		-0.42	3.75e-07	BCL2,BCL2A1,BIRC3,CCL20,CCL5,CD4,CDKN1A,CEBPB,CTSB,CX3CL1,CXCL16,CXCL8,ETS2,ICAM1,IL10,IL1B,IL1RN,IL2RG,IL32,IL6,JCAD,KLF6,LBH,LDLR,LYST,MAP1LC3B,MAST4,MCL1,MYC,NEDD4,NES,PALMD,PDCD4,PLSCR1,RCAN1,SERPINE1,SOCS1,SPHK1,SPRY1,TLR2,TNF,UGCG,VCAM1,VEGFA,ZFP36	383 (15)
INS		other		-0.418	0.0345	ASPH,CCN1,CCN2,CD36,CD44,CDKN1A,CEBPB,CITED2,DDIT4,DUSP1,EGR1,GRB10,ICAM1,IGFBP2,IGFBP4,IL6,INSR,IRS2,NFE2L2,NNMT,PIK3R3,PLIN2,POSTN,SELP,SNAI1,TGFB1,TNF,UGCG,VEGFA
TRIM3		enzyme		-0.417	0.0122	CXCL8,FGF2,IL1B,IL6,TNF,VEGFA,VEGFC
TIMP3	2.324	other		-0.412	0.017	APP,CEBPB,ENG,FKBP1A,IL6,KLF4,MAPK3,MET,SERPINE1,SMAD1,TGFB1,TGFBR2,TGFBR3,TNF,ZEB2
HNRNPD		transcription regulator		-0.412	0.00976	CDKN1A,FLT1,IL10,KLF2,LDLR,TNF	351 (12)
nitroprusside		chemical drug		-0.404	0.0349	ACTN1,BCL2,CAV1,EGR1,FLT1,HMOX1,LAMB1,LAMC1,MYC,TLR2,TNF,VEGFA
TGAL copolymer		biologic drug		-0.401	0.000606	CCL5,CD163,CXCL8,IFNG,IL10,IL1B,IL1RN,TGFB1,TNF	335 (13)
LRP6	0.467	transmembrane receptor		-0.399	0.0219	APP,CAV1,CCN2,IFNG,IL10,IL1B,IL6,LEPR,MYC,SPP1,TGFB1,TNF
MIR31HG		other		-0.396	0.0268	AREG,CDKN1A,CTSB,CXCL8,FGF2,IL1B,IL6,SERPINE1,TIMP1
CELF1		translation regulator		-0.394	0.00976	CDKN1A,CDKN1B,CEBPB,ICOS,INSR,RCAN1	286 (7)
mir-515 (includes others)		microRNA		-0.393	0.0122	APP,CD44,CXCL8,IL6,SERPINE1,TGFBR2,ZEB2
IGE (complex)		complex		-0.391	3.34e-08	ACTN1,ANXA1,AREG,BCL2,BCL2A1,CAV1,CCL3,CCL3L3,CCL4,CCL5,CCND2,CD34,CD53,CD86,CDC42EP5,CDKN1A,CHST11,CLEC7A,COL18A1,CSF3,CX3CL1,CXCL16,CXCL8,DUSP2,DUSP4,EGR1,FCER1G,FCGR1A,FLT1,FYN,GNA13,GSN,HMOX1,HSD17B12,ICAM1,IFNG,IL10,IL1B,IL33,IL6,IL7R,ITGA5,LAMA5,LCP2,MARCKSL1,MCF2L,MGST2,MYC,NABP1,NCF4,NRP1,OSM,PECAM1,PFN1,PIK3IP1,PPIF,PTPN22,RAI14,RAMP3,RASGRP1,RGS16,RPS6KA2,RUNX1,SCARB1,SLCO4A1,SOCS1,SOCS…	413 (17)
nitroglycerin		chemical drug		-0.391	0.00565	CXCL8,FLT1,HMOX1,IL6,PLAUR	410 (17)
XMD 8-92		chemical drug		-0.391	0.00565	CCN1,CCN2,IL1B,IL6,SELE	383 (10)
sodium chloride		chemical - endogenous mammalian		-0.39	0.00974	APLNR,AQP1,CCL5,CCN2,CXCL8,CYBA,CYBB,DDIT4,EGR1,HMOX1,ICAM1,ITGA10,LRP5,MPDZ,NPR1,PIK3R3,SPP1,TGFB1,TNF,VCAM1,VWF	476 (21)
Map3k7		kinase		-0.386	0.026	CCL3L3,CCL4,CCL5,FGL2,IFNG,IL10,IL1B,IL6,ISG20,RUNX1T1,SNAI1,SPHK1,TNF,TSC22D1,VCAM1
NR0B2		ligand-dependent nuclear receptor		-0.383	1.5e-05	CCN2,CD163,CD36,CD86,CDKN1A,CYBA,CYBB,EGR1,IFNG,IL1B,IL1RN,IL33,IL6,LCK,MT-CYB,NLRP3,PDK4,SCARB1,SERPINE1,SPP1,TGFB1,TIMP1,TLR2,TNF,TNFAIP3	488 (21)
MAP3K7		kinase		-0.381	0.00312	BIRC3,CCL20,CCL5,CD14,CXCL8,HMOX1,IFITM1,IL10,IL1B,IL6,IRF1,RGS2,SELE,SERPINE1,SPTBN1,TNF,TNFSF10,XAF1	397 (17)
TNFRSF1B	-1.546	transmembrane receptor		-0.381	0.0035	ANGPT2,CD69,CXCL8,EFNA1,ICAM1,IFNG,IL6,MBP,MSR1,PRDM1,SERPINE1,SOCS3,TIMP1,TNF,TNFAIP3	430 (16)
ID3	2.646	transcription regulator		-0.38	1.86e-07	ADGRG1,BCL2,CCL5,CCND2,CD44,CD83,CDKN1A,CDKN1B,CEBPB,CXCL8,CXCR4,CXCR6,DUSP1,DUSP4,ETS2,FCER1G,ICAM1,ID3,IFI16,IFNG,IGFBP4,IL10,IL10RA,IL2RB,IL6,IL7R,INHBB,KLF6,KLF7,LEPR,LGALS1,LTB,MAF,MYC,NR4A3,PIK3IP1,PIK3R1,PRDM1,PTPN22,REL,RPS6KA2,SELE,SH2D1A,SOCS3,TCF4,TGFBR3,TNFRSF1A,TNFSF10,VCAM1,ZBTB16	403 (19)
wood smoke particle		chemical reagent		-0.378	0.00392	CCN2,CXCL8,EGR1,IL1B,MT2A,MYH9,TIPARP
SIS3		chemical reagent		-0.378	0.0283	CXCL8,CYTOR,ENTPD1,IL10,IL6,SNAI1,TIMP3
SELENOS		other		-0.378	0.0283	CAV1,CD36,CEBPB,CFD,FABP4,IL6,TNF
GPR15LG		cytokine		-0.378	0.0122	CCN2,IL1B,IL6,IL7R,MAP3K11,PTGER4,SOCS3
COX4I1	-0.492	enzyme		-0.378	0.000709	IL10,IL1B,IL6,PDK4,POSTN,PPP3CA,TNF	406 (19)
PLK2		kinase		-0.378	0.0122	CITED2,FGL2,IL1B,IRF1,PLAT,RGCC,RGS1
RPS6KA5		kinase		-0.378	0.00155	CCL20,DUSP1,IL10,IL1B,IL6,MYC,SNAI1,TNF	458 (15)
N-nitro-L-arginine methyl ester		chemical drug		-0.377	0.000737	ATF3,BCL2,CCN2,CD83,CD86,CXCL8,CYBA,CYBB,GJA1,HMOX1,ICAM1,IFNG,IL1B,IL6,LDLR,OLR1,PDK4,SELE,SERPINE1,TGFB1,TIMP1,TLR2,TNF,VCAM1,VEGFA	389 (16)
S1PR1	1.595	G-protein coupled receptor		-0.376	0.0219	CCN1,CDKN1A,CDKN1B,ICAM1,IFNG,IL6,MAF,NLRP3,S1PR1,SERPINE1,TNF,VCAM1
stearic acid		chemical - endogenous mammalian		-0.373	0.0236	ATF3,BCL2,CCL3L3,ICAM1,IL10,IL1B,IL6,MCL1,PLIN2,TNF,WWTR1
JNK (family)		group		-0.37	4.26e-11	A2M,APP,BIRC3,BTG1,CCL3,CCL4,CCL5,CCN2,CD44,CD69,CD83,CD86,CELF2,CRIP2,CXCL8,CXCR4,DUSP1,EGR1,FABP4,FLI1,GJA1,HES1,HMOX1,ICAM1,IFNG,IL10,IL1B,IL6,ITGA4,JAM2,KLF6,MAP3K11,MCL1,MIR155HG,MRC1,MYC,NFE2L2,PLAT,PLAU,PLAUR,PLSCR1,PON2,POSTN,PPM1D,SELE,SERPINE1,SERPINH1,SOCS3,TGFB1,TGFBR2,TGM2,TIMP1,TINAGL1,TNF,VCAM1,ZFP36	461 (17)
P2RY6		G-protein coupled receptor		-0.369	0.0239	CXCL8,FABP4,IFNG,MPZL2,VCAM1
CHUK		kinase		-0.367	3.45e-06	ACKR3,AEBP1,ATF3,CCL3L3,CCL4,CCL5,CDKN1A,CDKN1B,CEBPB,COL18A1,CTSB,CTSZ,CX3CL1,CXCL8,CYBA,ENPP2,GBP4,HMOX1,HSP90AA1,ICAM1,IFI16,IFNG,IL10,IL1B,IL1RN,IL6,KLF10,LIFR,MGP,MXD1,MYC,PLAU,PLSCR1,RCAN1,RGS16,SELE,SOCS3,SOD3,SPP1,TIMP3,TNF,TNFAIP3,TNFRSF1B,VCAM1,VEGFA,VEGFB,VEGFC	307 (13)
IL10	-2.089	cytokine		-0.367	3.45e-08	ABLIM3,ALOX5AP,BCL2,BCL2A1,CCL20,CCL23,CCL3,CCL3L3,CCL4,CCL5,CCND2,CD14,CD163,CD2,CD28,CD36,CD44,CD83,CD86,CDKN1A,CDKN1B,CLEC7A,CSF1R,CSF3,CTSB,CTSD,CTSH,CTSS,CTSZ,CXCL16,CXCL8,CXCR4,DUSP1,ETS2,FCER1G,FCGR1A,FCGR2A,FCGR3A/FCGR3B,FPR1,GPRC5B,GZMA,HMOX1,ICAM1,IFNG,IGFBP4,IL10,IL10RA,IL1B,IL1R1,IL1RN,IL2RG,IL33,IL6,IL6ST,IL7R,IRF1,ITGA4,LGALS1,LGMN,LTB,MAF,MCL1,MRC1,MSR1,NEDD9,NHERF2,NR4A3,OSM,PDE4B…	475 (16)
hemin		chemical - endogenous mammalian		-0.367	2.56e-05	AKR1C1/AKR1C2,CCL3L3,CD163,CDKN1A,CXCL8,CYBB,FTH1,FTL,HMOX1,IFI27,IFNG,IL10,IL1B,IL33,IL6,MRC1,NFE2L2,SHC1,SPP1,TGFB1,THBD,TNF	390 (20)
trans-hydroxytamoxifen		chemical drug		-0.365	4.37e-06	ADGRA2,ADIRF,ANGPT2,AREG,BTG1,CAV1,CITED2,COL15A1,CTSH,CXCL8,CYBA,DDIT4,DUSP1,DUSP4,EFNA1,EGR1,EGR3,IGFBP4,IL1R1,INHBB,KLF6,LAMB1,LAMB2,LITAF,NDRG1,NR2F2,PLAU,PRSS23,PTPRM,RAB31,RBPJ,RUNX1,S1PR1,SERPINB9,SNCG,STC1,TGFBR2,TM4SF1,TPM1,VEGFB,VEGFC,WARS1	489 (12)
PTGS2	-0.931	enzyme		-0.365	1.37e-06	AIF1,ANGPT2,ANXA1,ANXA2,AQP1,AREG,BCL2,BIRC3,C5AR1,CCL3L3,CCL4,CCL5,CD163,CD44,CDKN1A,CDKN1B,CLEC7A,CSF3,CTSD,CXCL8,CXCR4,CYBB,DUSP1,EGR1,EZR,FABP4,FCGR3A/FCGR3B,FLT1,ICAM1,IL10,IL1B,IL6,ITGA6,ITGB4,KDR,LRP1,MCL1,MRC1,MSR1,MYC,NFE2L2,NR4A2,PTGER4,SCARB1,SNAI1,SOCS2,STC1,TEK,TGFB1,TGM2,TNF,TNFSF10,VEGFA,VEGFC	417 (19)
TLR4		transmembrane receptor		-0.362	2.94e-07	APP,AREG,ARID5A,ATF3,BCL2,CCL20,CCL3,CCL3L3,CCL4,CCL5,CCN1,CCND2,CD14,CD163,CD200,CD36,CD44,CD86,CITED2,CSF3,CXCL8,DUSP2,EFNA1,FGL2,GJA1,GPR34,HMOX1,ICAM1,IFI16,IFITM3,IFNG,IL10,IL1B,IL2RB,IL6,IRF1,ISG20,KDM6B,KLF7,LYST,LYVE1,MET,MYC,NLRP3,NR4A2,NR4A3,PHLDA1,PLAT,PLEK,PRDM1,REL,RGCC,RGS1,RGS16,RUNX1,SCARB1,SELE,SELP,SH3BP5,SLA,SOCS1,SOCS3,SPHK1,SPP1,TCF4,TGFB1,TLR2,TNF,TNFAIP3,TNFSF10,TPM1,TSC22D…	425 (14)
salmeterol		chemical drug		-0.362	0.000709	DDIT4,DUSP1,IL10,IL6,RGS2,SOCS3,TNF	476 (21)
TNF RECEPTOR (family)		group		-0.36	3.92e-06	CCL20,CCN2,CXCL8,IL10,IL6,PLAU,SELE,SERPINE1,TGFB1,TIMP1,TJP1,TLR2	413 (17)
IL22		cytokine		-0.36	0.00453	BCL2,CCL20,CCL3L3,CCL4,CCL5,CXCL8,CYBA,FTH1,HMOX1,IFNG,IL10,IL1B,IL33,IL6,MCL1,MYC,PFKFB3,SOCS3,STING1,TNF	437 (16)
TGFB3		growth factor		-0.36	0.00594	BCL2,CCN1,CCN2,CD59,CDKN1A,CDKN1B,ELN,ENG,FGF2,GJA1,MGP,PLAUR,SERPINE1,SNAI1,TGFB1,TGFBR3,TIMP3,TJP1,TPM1,TSPAN13,VEGFA,ZEB2	502 (18)
LDL (complex)		complex		-0.358	4.24e-08	ATF3,BCL2,BCL2A1,CCL20,CCL3,CCL3L3,CCL4,CCL5,CCN2,CD36,CDH5,CDKN1A,CREM,CXCL8,CYBA,CYBB,DUSP1,DUSP2,ECE1,EDNRB,EGR1,EGR3,EMB,FABP4,FCGR1A,GPR183,HMOX1,HSPA6,ICAM1,ID1,IFITM1,IFNG,IGFBP2,IGFBP4,IL10RA,IL1B,IL1RN,IL6,KLF6,LDLR,LRP1,MCL1,MSR1,MT-ND1,NFE2L2,NLRP3,NR4A2,NR4A3,NRP1,OLR1,PECAM1,PFKFB3,PHACTR1,PLAT,PLAU,PLIN2,PMAIP1,RCAN1,SCARB1,SELE,SELP,SERPINE1,SHC1,SOCS1,SOCS3,SPHK1,TGFB1,TGFBR2,TGFB…	483 (13)
RB1	-0.673	transcription regulator		-0.357	0.000531	ANGPT2,ATF3,ATP1A1,BCL2,CALCRL,CCL20,CCL3L3,CCL5,CCN2,CCNL1,CD44,CD83,CDKN1A,CDKN1B,CITED2,COL4A1,COL4A2,CSF3,CXCL8,CXCR6,DUSP1,EGR1,EGR3,EPS8,EZR,FABP4,FGF2,FLT1,FZD6,HES1,ID1,ID2,IFITM3,IL6,IL6ST,INMT,IRS2,KDR,KLF10,LAMC1,LCK,MAF,MAPK3,MEF2C,MET,MRPL17,MXD1,MYC,NR4A2,NR4A3,OLR1,OSMR,PPFIBP1,PRSS23,RAMP2,RAMP3,SERPINE1,SNTB2,SOX7,TGFB1,TNF,TNFRSF1B,TPO,VEGFA,YWHAE,ZEB2,ZFP36	504 (18)
alendronic acid		chemical drug		-0.353	0.000396	BCL2,CXCL8,FCGR3A/FCGR3B,FGF2,ID1,IL10,IL1B,IL6,OSMR,SPP1,VEGFA	414 (20)
PLAUR	-3.532	transmembrane receptor		-0.353	0.0129	C5AR1,CCL5,CTSB,CYBB,ITGA6,KDR,MYC,PLAU,PLAUR,SNAI1,SOCS1,TNF
1-palmitoyl-2-oleoylphosphatidylserine		chemical - endogenous mammalian		-0.351	0.000677	BMPR2,CCL3L3,CCL4,CSF3,IL10,IL3RA,IL6,OSM,TGFB1,TNF,TNFRSF1B,VEGFA,VEGFC
PDE4 (family)		group		-0.351	0.0283	CD14,CD163,CDKN1A,ICAM1,IL6,LDLR,TNF
EGR1	2.61	transcription regulator		-0.351	5.49e-05	ALOX5AP,APP,AREG,ATF3,BCAR1,CAV1,CAVIN1,CCL3L3,CCL4,CCND2,CD44,CDKN1A,CREM,CXCL8,DUSP4,EGR1,FGF2,FLT1,FTL,FYN,HMOX1,ICAM1,ID1,IL1B,LDLR,LYZ,MAP1LC3B,MXD1,MYC,NDRG1,PLAU,SERPINE1,SNAI1,SOCS1,SPP1,TGFB1,TGFBR2,TIMP1,TNF,TNFSF10,VCAM1,VEGFA	529 (17)
Ro31-8220		chemical drug		-0.348	0.000442	BCL2,CCL20,CDKN1A,CXCL8,DUSP1,DUSP4,EGR1,FABP4,HMOX1,ICAM1,IL1B,IL6,ITGA5,PDCD4,SERPINE1,TNFSF10,VCAM1	352 (19)
TCF12		transcription regulator		-0.346	1.85e-05	CCND2,CD3D,CD3E,CD3G,CD4,CD93,CDKN1A,CSF1R,CXCR6,GJA1,ICOS,ID2,ID3,IL10RA,IL2RB,IL32,IL7R,IRF1,ITGA4,KLF2,KLF6,KLF7,LCK,MAF,NR4A3,S1PR1,STK17B,TNFAIP1,VEGFA,ZBTB16	310 (12)
aldosterone		chemical - endogenous mammalian		-0.343	0.000145	ADAMTS1,ATP1A1,CCL5,CCN2,CNKSR3,CXCL8,CYBA,CYBB,DUSP1,EGR1,ELN,EMB,FABP4,FKBP1A,FLT1,ICAM1,IFNG,IL10,IL6,IRS2,KDR,LGALS3,OLR1,PHLDA1,PLAUR,POSTN,RGS2,SERPINE1,SPP1,TGFB1,TIMP1,TNF,TSC22D3,VCAM1,ZBTB16	434 (19)
ionomycin		chemical reagent		-0.343	5.09e-05	AHNAK,BCL2,BCL2A1,CCL3,CCND2,CD4,CD69,CRTAM,CSF3,CXCL8,DUSP1,DUSP2,EGR1,ETS2,FCGR1A,GBP4,ICAM1,ICOS,IFNG,IKZF1,IL10,IL1B,IL6,ITGB2,LDLR,MAF,MYC,NR4A2,NRP1,PRF1,PTPRK,RBPJ,RCAN1,RGS2,SLC3A2,SOCS2,SPP1,STC1,TGFB1,TLR2,TNF,TNFSF10,ZBTB16	419 (17)
TERF2IP	-0.656	other		-0.343	0.0273	CCN2,CXCL8,EPB41L4A,GASK1B,NNMT,TNF
superoxide		chemical - endogenous mammalian		-0.342	0.0139	CAV1,CYBA,HMOX1,ICAM1,ID3,IL1B,IL6,MARCKSL1,TIMP1
ITGA9		other		-0.342	0.00976	CCL3L3,CCL4,IL1B,IL6,SNAI1,TGFB1	418 (18)
NUMB		other		-0.339	0.0273	APP,BIRC3,CDKN1A,HES1,IFI16,SNAI1
ACOD1		enzyme		-0.337	7.23e-06	AIF1,CCL3L3,CCL4,CCL5,CD86,GPNMB,ICAM1,IL10,IL1B,IL6,MRC1,NFE2L2,SPP1,TAP1,TGM2,TNF,TNFAIP3	362 (15)
RIPK1		kinase		-0.336	0.0192	APP,BCL2A1,CCL3L3,CCL5,CDKN1B,CSF3,CTSH,CXCL8,IL10,IL1B,IL33,IL3RA,IL6,MRC1,PRF1,TNF,TNFAIP3,VEGFA
AKT inhibitor VIII		chemical reagent		-0.336	0.000852	CD28,CEBPB,GZMA,GZMH,GZMM,ICAM1,ICOS,IL1B,IL6,IL7R,KLF2,MYC,S1PR1,TNF,TNFSF10	481 (22)
inosine		chemical - endogenous mammalian		-0.334	0.0017	A2M,AIF1,ANXA1,ANXA2,C1QA,C1QB,C1QC,CCL3L3,CFD,EMP3,FTL,IFITM3,IFNG,IRF1,LCP1,RHOC,RNASET2,TIMP1,TNF
chenodeoxycholic acid		chemical - endogenous mammalian		-0.334	0.00675	CAV1,CD36,CXCL8,EGR1,IL6,LDLR,PDK4,PLTP,SNAI1,TNF	420 (19)
OLFM4-RET		fusion gene/product		-0.333	0.0139	CCL4,CD53,CXCL8,EGR1,EGR3,LUCAT1,MYCT1,TM4SF1,TRAC
RNF138		enzyme		-0.333	0.0462	BIRC3,CCL20,CCND2,ICAM1,IL10,IL6,LRRC32,RGS16,TNF
NODAL		growth factor		-0.333	0.00623	CCL5,CCN2,CD34,CD86,CDKN1B,IL10,MRC1,SOX17,TNF	462 (22)
IDR-1002		chemical reagent		-0.333	0.0138	C3AR1,CCL20,CCL3L3,CCL4,CCL5,CXCL8,IL6,ITGA5,NLRP3,TNF
okadaic acid		chemical toxicant		-0.333	0.013	ANXA1,APP,CCN2,CCND2,CXCL8,CYBB,EGR1,ELN,IL1B,IL1RN,IL6,KLF4,MCL1,MYC,NDRG1,NR2F2,SPP1,TNF
MDM2	-0.367	enzyme		-0.33	0.0056	ADIRF,ATF3,BCL2,CDKN1A,CDKN1B,CXCL8,FABP4,IL1B,IL1RN,INHBB,LYZ,SERPINE1,SNAI1,TIMP1,TNF,TNFSF10,ZEB2	500 (22)
ITGAL	-0.764	transmembrane receptor		-0.328	0.0283	CD69,CD86,HES1,IL10,ITGA4,ITGB2,TNF
TNFSF4		cytokine		-0.327	0.00976	IFNG,IL10,IL6,MAF,PRDM1,TNF	487 (21)
ATP		chemical - endogenous mammalian		-0.318	0.000328	ADAMTS9,AHR,CCL4,CD14,CD200,CD83,CD86,CDKN1B,CXCL8,CXCR4,DUSP1,ICAM1,IFNG,IL10,IL1B,IL1RN,IL33,IL6,ITGA4,MBP,MYC,NLRP3,NRP1,SAT1,SERPINE1,SPHK1,TNF,TNFRSF1B,TXNIP,VCAM1	417 (18)
TNFAIP6		other		-0.314	0.0122	IL10,IL1B,IL6,MRC1,SNAI1,SPINT2,TNF
ARID5A	0.75	transcription regulator		-0.314	0.0239	CEBPB,IFNG,IL10,IL6,TNF
oxazolone		chemical reagent		-0.313	0.00532	CCL20,ICAM1,IFNG,IL1B,IL6,KDR,TNF,VCAM1	278 (10)
MMP2		peptidase		-0.312	8.03e-07	CCL5,CD36,CD44,CDKN1A,CEBPB,CLDN5,COL18A1,CX3CL1,IL1B,IL1RN,IL2RG,IL6ST,LDLR,LRP1,MYC,PDK4,SCARB1,SOCS1,TGFB1,TJP1,TNF	498 (14)
cholecalciferol		chemical - endogenous mammalian		-0.311	0.000127	ADGRG1,ANXA2,BCL2,CCL5,CD14,CD83,CD86,CDA,CDKN1B,CEBPB,F13A1,IL10,IL6,ITGB2,MS4A6A,PDK4,PTPRB,RGS1,RUNX3,SERPINE1,SPP1,SULF2,TGFB1,TGFBR2,THBD,TNF,TNFSF10	396 (18)
PSEN1		peptidase		-0.308	0.0152	ACSL1,ACTG1,AIF1,APP,BASP1,C1QA,C1QB,C1QC,C3AR1,CCL3L3,CCL4,CCL5,CTSD,CTSS,CTSZ,CYTIP,DLL1,DSTN,DUSP1,EGR1,EMP1,ENPP2,FKBP1A,FZD4,GJA1,GNG2,HES1,HLA-E,HSP90AA1,IFNG,IL10,IL1B,IL6,INSR,LDLR,LRP1,MBP,MSR1,MYC,PIK3R1,PLVAP,PMAIP1,RBPJ,RHOQ,RPGR,SCARB1,SOCS1,TGFB1,TGFBR2,TIPARP,TLR2,TNF,TNXB,TPM3,TUBA4A,TUBB6,WARS1,YWHAE
tofacitinib		chemical drug		-0.308	0.0462	IFNG,IL6,KDM6B,MYC,SOCS1,SOCS2,SOCS3,STING1,TNF
ribavirin		chemical drug		-0.306	0.00148	CCL3L3,CD86,CXCL8,IFI27,IFI44L,IFITM1,IFNG,IL10,IL6,IRF1,ITGB2,TNF	452 (18)
mir-221 (includes others)		microRNA		-0.305	0.000548	BCL2,CCN2,CDKN1B,KDR,MAF,MEOX2,NES,PIK3R1,SPP1,TGFBR2,TIMP3,ZEB2	267 (7)
THBD	1.464	transmembrane receptor		-0.305	0.0273	FLT1,IL1B,IL6,PECAM1,THBD,TNF
platelet activating factor		chemical - endogenous mammalian		-0.303	0.0018	ANGPT2,CD69,CDKN1A,EGR1,FGF2,ICAM1,IL10,IL6,ITGB2,PLAU,PLAUR,SELP,SERPINE1,SOCS3,TIMP1,TNF,VEGFA	482 (18)
manganese		chemical - endogenous mammalian		-0.298	0.017	ATF3,C5AR1,CDKN1A,DDIT4,DLL1,EGLN3,ICAM1,ID1,IL1B,ITM2C,LDLR,SEMA6A,TGFB1,TIMP3,TNF
IL17RB		transmembrane receptor		-0.293	0.0159	BCL2,CSF3,IL6,TGFB1
WT1		transcription regulator		-0.292	4.44e-06	ACTN1,ADGRE5,AREG,ARL2,BCL2,BCL2A1,CCL4L1/CCL4L2,CCN2,CDKN1A,COL4A1,CSF1R,CX3CL1,EFNA1,EGR1,EPS8,EZR,GRB10,GSN,HSPG2,IL10,IL1B,IL1RN,IL2RB,IL32,INSR,KLF4,LGALS3,LRP1,MCL1,MT1X,MYC,NDRG1,NR4A2,NUCB1,OSM,PECAM1,PHLDA1,PLAUR,PODXL,RBPJ,SERPINE1,SH3BP5,SPRY1,TGFB1,TIMP3,TM4SF1,TNFSF10,TSC22D1,TYROBP,VEGFA,WARS1	570 (23)
TO-901317		chemical reagent		-0.291	0.0218	ACSL1,APP,CDKN1B,EPHX1,FABP4,FABP5,HSD17B12,IGFBP4,IL1B,IL6,ITGA6,LDLR,LGALS3,LIFR,MGLL,MPEG1,PFKFB3,PLTP,RAI14,SCARB1,TGFB1,TGM2,TIMP1,TIMP3,TNF,VEGFA
NR1H3		ligand-dependent nuclear receptor		-0.29	0.00382	ARL4C,ATF3,C1QA,CCL3L3,CCL4,CCL5,CD4,CDKN1A,CDKN1B,CSF3,CX3CL1,CXCL16,CYTIP,FCGR1A,FGL2,FPR1,GBP4,IFNG,IL10,IL1B,IL1RN,IL6,LAIR1,LCP2,LDLR,LSP1,LYZ,PLAU,PLTP,SCARB1,SLC16A10,SNAI1,SOCS1,TAP1,TNF,VEGFA,VEGFC	459 (19)
WNT3A		cytokine		-0.29	0.00417	ADAMTS4,AHR,APP,BCL2,CCL3L3,CCL5,CCN1,CCN2,CCND2,CD44,CEBPB,CFD,CST7,DDIT4,ENG,EPAS1,FABP4,FZD4,GPNMB,ID1,IL10,IL1B,IL6,IRS2,JAM2,KCTD12,KDR,KLF4,LBH,LRRC32,MCL1,MEF2C,MT1X,MYC,PRDM1,RUNX1,RUNX1T1,SOX17,SPRY1,SYTL3,TGFB1,TIMP3,TNF,TNXB,TXNIP,VCAM1,VEGFA	471 (17)
cis-urocanic acid		chemical drug		-0.287	0.0268	ADAMTS1,AKR1C1/AKR1C2,CXCL8,IL6,PMAIP1,PPIF,TMOD3,TNF,TNFAIP3
SRC		kinase		-0.285	0.000652	ATP8B1,BCL2,CAV1,CAVIN1,CCND2,CDKN1A,CSF3,CTSB,CXCL8,DUSP1,GJA1,ICAM1,ID1,IL6,LDLR,MCL1,MYC,PLAT,PLAU,PLAUR,POSTN,SCARB1,SPP1,TJP1,VCAM1,VEGFA,VEGFC	404 (17)
cycloheximide		chemical reagent		-0.284	8.8e-06	AHR,APBB1IP,APP,AQP1,AREG,BIRC3,CAV1,CCL20,CCL4,CCN1,CCN2,CD4,CD44,CD8A,CDKN1A,CDKN1B,CEBPB,CITED2,CXCL8,CXCR4,DDIT4,DUSP1,EGR1,ERG,FGF2,GJA1,HMOX1,ICAM1,IFNG,IGFBP2,IGFBP4,IL1B,IL1RN,IL6,IL7R,IRS2,ISG20,KDM6B,MCL1,MXD1,MYC,NFE2L2,OLR1,OSM,PFKFB3,PLAT,PLAU,PLAUR,PMAIP1,PRDM1,PXN,RCAN1,RGS2,SCARB1,SELE,SELP,SERPINE1,SOCS3,SPP1,TAMALIN,TGFB1,TGFBR2,THBD,TIMP1,TNF,TNFAIP3,TNFSF10,UACA,VCAM1,VEGFA,WW…	460 (15)
adenosine		chemical - endogenous mammalian		-0.284	1.63e-06	CCL5,CD28,CD69,CD86,CXCL8,CXCR4,HMOX1,ICAM1,IFNG,IL10,IL1B,IL1R1,IL6,ITGB2,NR4A2,PLAT,PMAIP1,SERPINE1,SOCS3,TIMP1,TNF,TXNIP,VEGFA	455 (16)
calcifediol		chemical - endogenous mammalian		-0.283	0.0159	CD14,CXCL8,IL6,TNF
LIN28B		other		-0.282	0.0032	CCN2,CCND2,CD44,CDKN1A,ITGB4,MYC,SNAI1,TGFBR3,TNF,ZBTB20,ZEB2
NCOA1		transcription regulator		-0.282	0.0276	AHR,CDKN1A,CEBPB,CHD9,EGR1,FABP4,FGF2,IL1B,IL1RN,IL6,KDR,LYZ,MAPK3,MYC,NFIB,OLR1,SERPINE1,TNF
PDGF (complex)		complex		-0.281	8.94e-06	BCL2,CAV1,CCND2,CD44,CDKN1A,CDKN1B,COL4A1,CYBA,EGR1,FGF2,GJA1,HMOX1,ICAM1,IRS2,ITGA5,LDLR,MEOX2,MYC,NR4A2,PIK3R3,PLAU,PLAUR,SERPINE1,TGFB1,THBD,TIMP1,TIMP3,VCAM1,VEGFA	474 (19)
rolipram		chemical drug		-0.281	1.47e-05	ANXA1,AREG,CCL20,CD86,CXCL8,CXCR4,DUSP1,ENTPD1,IFNG,IL10,IL1B,IL1R1,IL1RN,IL6,NLRP3,PDE4B,SOCS3,TGFB1,TNF	421 (19)
fluocinolone acetonide		chemical drug		-0.277	0.00353	AQP1,IFNG,IL1B,IL33,IL6,ITGA10,LSP1,MT1X,PCDH19,RGCC,SOCS3,TNF,ZBTB16	471 (11)
mefunidone		chemical reagent		-0.277	0.0239	IL1B,IL6,SNAI1,TGFB1,TJP1
POLR3G		enzyme		-0.277	0.0239	CDKN1B,EZR,KLF6,S100A4,SNAI1
SLAMF1		transmembrane receptor		-0.277	0.00565	CXCL8,IFNG,IL6,SH2D1A,TNF	354 (17)
NGEF		other		-0.277	0.000677	APOL3,BCL11B,CCND2,CXCR4,GPNMB,IFI44L,MAFB,MYL9,PECAM1,SCARF1,TMT1A,TNFSF10,TSPAN7
IL1RAP		transmembrane receptor		-0.277	0.0239	CCL20,CD14,CXCL8,IL6,TNF
KRIT1		other		-0.277	0.0239	CXCR4,EFNB2,KLF2,KLF4,NOTCH4
RAF1		kinase		-0.274	5.35e-08	AKAP12,ANXA1,AREG,BCL2,BTG1,CD37,CD44,CDKN1A,CDKN1B,CTSH,DUSP2,DUSP4,EGR1,EGR3,EMCN,EMP1,EMP3,ID3,IL10,IL1B,IL1R1,IL6,ITGB4,LIFR,MCF2L,MET,MGLL,MXD1,MYC,NINJ1,OSMR,PHLDA1,PLAT,PLAU,PLAUR,PLEC,PNP,PRDM1,RGS1,SH2D1A,TGM2,TIMP1,TNF,TSC22D1,TUBA4A,TXNIP,VASH1,VEGFA,YPEL5,ZFP36L2	457 (18)
topotecan		chemical drug		-0.273	0.000807	ACSL1,AIF1,AKAP12,ARL6IP1,ATF3,BCL2A1,BIRC3,BTG1,CCL4,CD14,CD200,CD83,CDKN1A,CDKN1B,CITED2,CSF3,CTSW,CYB5A,EGR1,EGR3,EMB,ENG,HLA-E,ICAM1,IL10,IL1B,IL1R1,IL6,IRF1,JMJD1C,MARCKSL1,MCL1,MGST2,MYC,NFIA,NINJ1,PDCD4,PDE4B,PLCB1,PMAIP1,PNP,PPM1D,PPP3CA,PTPRK,PTPRM,SELP,SEPTIN10,SLC7A5,SOCS1,SOCS3,TNF,TNFAIP3,TNFRSF1B,VEGFA,ZFP36	487 (22)
IRF6		transcription regulator		-0.27	1.09e-05	BST2,CD14,CD69,CD86,CXCL8,ENPP2,IL10,IL1B,IL6,KLF4,MRC1,NLRP3,NR4A2,PLAU,RCAN1,SCARB1,SOCS1,TJP1	345 (17)
TNFAIP8L2		other		-0.269	0.00976	HMOX1,IL10,IL1B,IL6,NFE2L2,TNF	469 (18)
HMGB1		transcription regulator		-0.268	0.000737	CCL20,CCL3,CCL4,CD163,CD83,CD86,CDKN1A,CXCL8,EGR1,FLT1,HLA-DRB1,ICAM1,IFNG,IL10,IL1B,IL1R1,IL6,INSR,KLF7,MRC1,SELE,TIMP3,TLR2,TNF,VCAM1	403 (16)
IRF2		transcription regulator		-0.263	0.00327	BCL2,C1QTNF1,CD14,CDKN1A,CDKN1B,CTSS,DNAJB6,FCGBP,ID1,IFNG,IL1B,IL6,IL6ST,IRF1,KLF4,MYH9,PFKFB3,RRBP1,SOCS1,SRGN,TAP1,TNFSF10,TPM1,VCAM1	358 (18)
NFAT (family)		group		-0.259	0.000976	ATF3,BCL2,CALD1,CCL3,CCL3L3,CCN1,CX3CL1,CXCL8,CYBB,DAAM1,EHD4,ELL2,FABP4,FHL1,ICAM1,IFNG,IL10,KLF6,LBH,NCOA7,PLPP1,RCAN1,RHOJ,SELE,SERPINE1,SPARCL1,TNF,VCAM1	496 (21)
glycochenodeoxycholate		chemical - endogenous mammalian		-0.258	0.00988	ADGRG1,ADGRL4,AREG,BCL2A1,BIRC3,CCL5,CCN1,CRIM1,CXCL8,HLA-DRA,IL6,IL7R,SEMA6A,SERPINE1,STC1,VEGFB	318 (15)
tetrabromobisphenol A		chemical toxicant		-0.258	0.0106	CCL3,CCN2,CEBPB,COL15A1,ENG,IFNG,MYC,SERPINH1,SNAI1,TGFB1,TGFBR2,TIMP1,TIMP3,TNF,VEGFA
TXN	0.666	enzyme		-0.257	0.0129	BCL2,CCND2,CD86,CDKN1A,CXCL8,HMOX1,ICAM1,IFNG,IL1B,IL6,TNF,VEGFA
dextran sulfate		chemical drug		-0.255	7.46e-12	ADAMTS1,AHR,BCL2,CCL20,CCL3L3,CCL4,CCL5,CCN2,CD14,CD36,CD69,CD83,CD86,CDKN1A,CLDN5,COL18A1,CSF3,CXCL8,EFNB2,ENG,ENPP2,EPHB4,HMOX1,ICAM1,ID3,IFITM3,IFNG,IL10,IL1B,IL6,ISLR,LCP1,LRP5,MRC1,MSR1,MYC,NLRP3,NRP1,OSMR,PECAM1,S1PR1,SELP,SERPINE1,SOCS3,SPHK1,TGFBR2,TGFBR3,TGM2,TIE1,TJP1,TNF,TNFRSF1B,VCAM1,VEGFA,VEGFB,VEGFC	426 (16)
LCN2		transporter		-0.253	0.013	ACTN1,CAPG,CCL20,CCL3L3,CCL4,CCL5,HMOX1,IL10,IL1B,IL1RN,IL6,LDLR,MRC1,SPP1,TAGLN2,TGFB1,TINAGL1,TNF
IMMUNOGLOBULIN (complex)		complex		-0.252	1.03e-13	ACSL1,ADCY4,ADGRE5,AHR,AIF1,ANGPT2,ANTXR1,APLNR,APP,AREG,ATF3,BCL2,BCL2A1,BIRC3,BLVRB,BST2,C1QA,C1QB,C1QC,C3AR1,C5AR1,C7,CAPG,CCL20,CCL3,CCL3L3,CCL4,CCL5,CCN2,CCND2,CD14,CD163,CD200,CD28,CD34,CD44,CD69,CD83,CD86,CD8A,CD93,CDKN1A,CDKN1B,CEBPB,CFD,CLEC7A,COL4A1,COL4A2,CPD,CSF1R,CSF3,CST7,CTSB,CTSD,CTSH,CTSS,CTSZ,CX3CL1,CXCL16,CXCL8,CXCR4,CYBA,CYTOR,DDIT4,DUSP1,DUSP4,EDNRB,EGR1,EGR3,ELN,ELOVL7,ENG,E…	553 (15)
CEBPE		transcription regulator		-0.25	0.000135	ALOX5AP,BCL2,CCL3L3,CCND2,CD14,CDKN1B,CEBPB,CSF1R,IL10,IL1RN,IL6,LYZ,MBP,MYC,TNF	257 (7)
lysophosphatidic acid		chemical - other		-0.249	6.76e-05	AREG,CCL4,CCL5,CCN1,CCN2,CD14,CD36,CXCL8,DUSP1,EGR1,FABP4,ICAM1,IL1B,IL6,KDR,MSR1,MYC,PLAU,PLAUR,SCARB1,SERPINE1,SNAI1,SOCS1,SPHK1,TNF,VCAM1,VEGFA,VEGFC	521 (20)
calcipotriene		chemical drug		-0.247	0.000548	CD86,CXCL8,IL10,IL1B,IL33,IL6,OSM,PLAU,PLAUR,SERPINE1,SPP1,TNF	521 (20)
ENG	3.269	transmembrane receptor		-0.246	0.0018	CCN2,CDH5,CXCR4,ELN,ID1,ITGA5,ITGA6,KDR,MYC,PECAM1,PLAU,RAC2,SERPINE1,TGFB1,TGFBR2	488 (22)
DPP4		peptidase		-0.245	0.000166	CCL3L3,CCL5,CD86,CSF3,FABP4,FGF2,IFNG,IL10,IL1B,IL1RN,IL6,LRP1,PLAU,TGFB1,TIMP1,TNF	409 (21)
KL	0.387	enzyme		-0.245	0.00913	ATF3,BCL2,CCN2,CDKN1A,CYBB,EGR1,ICAM1,IL6,INSR,IRS2,KDR,MYC,SELP,TGFB1,TGFBR2,TNF,VEGFA	437 (22)
calcitriol		chemical drug		-0.244	1.03e-05	ABLIM1,ACSL1,AHR,AKAP12,ANGPT2,ANXA2,APP,AREG,BCL2,CAVIN1,CCL20,CCL3L3,CCL5,CCN1,CCND2,CD14,CD163,CD28,CD44,CD69,CDH5,CDKN1A,CDKN1B,CEBPB,CFD,CLDN5,COL4A1,COL4A2,CSF1R,CXCL16,CXCL8,CYBB,DLL1,DUSP1,EGR1,ELN,FABP4,FAM107A,FCER1G,FTH1,FTL,GNG11,GPX4,HES1,ID1,ID2,IFI44L,IFITM1,IFITM3,IFNG,IL10,IL10RA,IL1B,IL1RN,IL2RG,IL6,ITGA4,KCTD12,KLF4,LBH,LGALS1,MAF,MAOA,MCL1,MECOM,MRC1,MXD1,MYC,NASP,NEDD9,PALMD,…	440 (19)
IPMK		kinase		-0.242	0.00312	AHR,CAPNS1,CCN1,CORO1A,CXCR6,FGL2,ICOS,IFNG,IL10,MAF,MAP1LC3B,MYC,MYL9,PDLIM5,PFN1,PRDM1,TAGLN2,TNF	480 (20)
vismodegib		chemical drug		-0.242	0.00355	A2M,BCL2,CD14,CDA,CSF3,IL1B,IL33,IL6,KLF4,LGALS3,NFE2L2,TNF,TNFSF10,VEGFA	432 (12)
MAP2K7		kinase		-0.24	0.0035	ANGPT2,ATF3,BIRC3,CCL5,CDH5,CDKN1A,CXCL8,EFNB2,ENPP2,GJA1,IL1R1,LSP1,MYC,PLAU,TNF	461 (19)
coenzyme Q10		chemical drug		-0.239	0.0283	BCL2,HMOX1,IL10,IL1B,IL6,MT-CYB,SCARB1
nickel		chemical toxicant		-0.239	0.00155	CD86,CXCL8,FGF2,ICAM1,IL1RN,PLAT,SERPINE1,UGCG	415 (15)
SYK/ZAP (family)		group		-0.239	0.0279	CD69,IL10,IL6,PRDM1,TIMP1,TNF,VCAM1,VEGFC
TNFRSF18		transmembrane receptor		-0.239	0.0135	CCL3L3,CD247,CDKN1A,CXCL8,ICAM1,IFNG,IL6,TNF
AMBRA1		other		-0.237	0.0253	ADAMTS9,CCND2,CDKN1A,COL14A1,COL15A1,COL18A1,COL4A1,COL4A2,SERPINE1,SNAI1
Y 27632		chemical drug		-0.233	0.00419	ACTG1,BMPR2,CCN1,CCN2,CD44,CDKN1A,CEBPB,CLDN5,FABP4,ICAM1,IL6,MYC,MYH11,PLAU,SERPINE1,SOX17,TAGLN2,TGFB1,TJP1,TNF,VCAM1	449 (17)
poly dA-dT		chemical reagent		-0.229	0.0139	CCL5,CXCL8,ICAM1,IFNG,IL1B,IL6,SELE,TNF,VCAM1
CpG ODN 2006		chemical reagent		-0.226	0.0144	ACTG1,ARPC2,BCL2A1,BIRC3,BST2,BTNL9,CCL5,CCND2,CD86,CDKN1B,CLEC2D,CXCL8,DLL1,EZR,GBP4,GPR183,HSP90AA1,ICAM1,IFI27,IFI44L,IFNG,IL10,IL1B,IL2RB,IL6,IRF9,IRS2,ISG20,LGALS1,LGALS3,MAFB,PDE4B,RGCC,RUNX1,TGFB1,THEMIS2,TNF,TNFAIP3,TNFSF10,TYROBP,VCAM1,ZFP36L2
STAT1 DIMER (complex)		complex		-0.225	0.00125	CCL5,CD36,CYBB,DUSP1,FCGR1A,IFNG,IL6,IRF1,MAOA,SOCS3,TNF	420 (12)
MAP3K14		kinase		-0.224	0.0276	BIRC3,CCL5,CD44,CDC37,CXCL8,ICAM1,IL10,IL1B,IL6,IL7R,LTB,PON2,RCAN1,REL,TNF,TNFAIP3,TNFSF10,VCAM1
1-trifluoromethoxyphenyl-3-(1-propionylpiperidine-4-yl)urea		chemical reagent		-0.218	0.002	APP,IFNG,IL1B,IL33,IL6,TNF	185 (7)
magnolol		chemical - endogenous non-mammalian		-0.218	0.0283	BCL2,CDKN1A,CDKN1B,CXCL8,IL10,IL6,TNF
T-5224		chemical reagent		-0.218	0.0277	ACSL1,ADAMTS1,ADAMTS9,AREG,CXCL8,EGR1,ID2,IFI16,IRS2,LMCD1,NIBAN1,PDLIM1,PFKFB3,PHLDA1,RASAL2,RGS2,RUNX1,SH3BP5,SLCO2A1,SOCS3,SRGN
TCF7L2		transcription regulator		-0.216	0.0152	ACSL1,ADAMTS4,ADGRG1,ANXA1,ARHGDIB,ASPH,ATP8B1,CCN2,CCND2,CD4,CD44,CDKN1A,CDKN1B,CHMP1B,CPD,CSF3,CTNNA1,CTNNAL1,DOCK9,ENPP2,EPAS1,EVI2A,EVI2B,FABP4,FKBP1A,FTH1,GSN,ID1,ID2,ID3,IGFBP2,IL10,IRS2,LBH,MBP,MCAM,MET,MYC,NR2F2,PHACTR4,PLAT,PLAU,PLAUR,RAB31,RASGEF1B,RHOG,SPP1,STK17B,VEGFA,YPEL2
ADORA2B		G-protein coupled receptor		-0.215	0.000135	BCL2,CD86,CDKN1B,CXCL8,IL10,IL1B,IL6,KLF4,MRC1,SERPINE1,SPP1,TGFB1,TIMP1,TNF,VEGFA	490 (20)
MVP		other		-0.215	0.00532	CD83,CD86,CXCL8,ICAM1,IL1B,IL6,SPI1,TNF	516 (23)
TREM2	-0.522	transmembrane receptor		-0.215	0.000483	APP,BCL2,CCL20,CCL3L3,CD36,CD86,CITED2,CST7,CTSB,FABP4,FABP5,FGF2,IFNG,IL10,IL1B,IL6,LGALS1,LGALS3,SULF2,TNF,TNFAIP3	487 (17)
ESR1		ligand-dependent nuclear receptor		-0.213	0.000198	AASS,ABLIM1,ACKR3,ACSL1,ADGRG6,AHNAK,ALOX5AP,AQP1,AREG,ATF3,ATP11A,BCL2,BIRC3,BMPR2,CALD1,CAV1,CAV2,CCDC85B,CCL20,CCL4,CCN1,CCNH,CD59,CD69,CD83,CDC42BPA,CDC42BPB,CDC42SE2,CDKN1A,CDKN1B,CEBPB,CLEC7A,COTL1,CPLX1,CRIM1,CRK,CTSB,CTSD,CTSS,CXCL8,DDIT4,DDX21,DLL1,DOCK4,DSG2,DUSP4,EFNA1,EFNB2,EGFL7,EGR1,EGR3,ELN,ENPP2,FGD5,FHL1,FLT1,FOXC1,GJA1,GNA13,GSN,HDGFL3,HES1,HLA-E,HSP90AA1,ICA1,ICAM1,ID1,IFI27,IF…	612 (19)
NANOG		transcription regulator		-0.213	0.0201	AHR,CCND2,CDKN1A,CDKN1B,EGR1,GMFG,ID1,ID2,ID3,KDR,KLF4,LGALS1,MYC,PDCD4,PHACTR2,RAPGEF5,RCAN1,SMAD1,SOX17,YWHAE,ZFHX3
DAB2IP	0.582	other		-0.212	0.00228	CD44,CDKN1A,CXCL8,EGR1,EPAS1,ICAM1,IL32,MYC,SERPINE1	455 (16)
MMP9		peptidase		-0.212	0.00036	C1QA,CCL3,CCL3L3,CD44,CD52,CDKN1A,CLDN5,COL18A1,CTSB,CXCL8,CXCR4,CYBB,DLC1,GJA1,HLA-E,ICAM1,IFNG,IL10,IL1B,IL1RN,IL6,IL7R,LYZ,MATK,MDK,MYC,NABP1,TCF4,TGFB1,TIMP1,TJP1,TNF,TUBA4A,TYROBP,VEGFA	446 (17)
buthionine sulfoximine		chemical drug		-0.21	0.0283	BCL2,CD36,CXCR4,HMOX1,NFE2L2,SERPINE1,TNFAIP3
DGKZ		kinase		-0.209	0.0122	CCL5,CD69,IFNG,IL1B,IL6,TGFBR2,TNF
FIBRINOGEN (complex)		complex		-0.207	0.00675	CCL3L3,CCL4,CXCL8,FCGR3A/FCGR3B,ICAM1,IL1B,IL6,SELP,TLR2,TNF	457 (19)
triamcinolone acetonide		chemical drug		-0.205	0.000293	ACSL1,AQP1,ARL4C,ATF3,BCL2,BCL2A1,CAPG,CD44,CYTIP,DUSP1,EFNB2,EGR1,ELK3,ERG,GZMA,IGFBP4,IL6ST,ITGA10,KLF10,KLF9,LDLR,LSP1,MT1X,MT2A,MYC,PCDH19,PLAU,PRF1,RGCC,RGS16,RGS2,RUNX1,SEMA6A,SOCS2,SPP1,SPRY1,SRGN,TNFAIP8,TSC22D3,TXNIP,VWF,ZBTB16	489 (16)
forskolin		chemical toxicant		-0.204	2.56e-05	ACTN1,ADAMTS1,ADAMTS4,ADGRG1,ADGRL2,AKAP12,APP,AREG,ARL4C,ARPC1A,ATF3,BAG3,BCL2,CARD10,CCDC85B,CCL5,CCN2,CCND2,CD14,CD163,CD200,CD4,CD44,CD86,CD8A,CDKN1A,CDKN1B,CEBPB,COL15A1,COL18A1,CREM,CXCR4,DDIT4,DUSP1,EFNB2,EGLN3,EGR1,ELL2,EZR,GJA1,GPRC5B,HLA-DRA,HMOX1,ICAM1,ID1,ID2,ID3,IFNG,IL10,IL1B,IL6,INHBB,IRS2,KLF4,LITAF,MAP1LC3B,MAPK3,MET,MYC,NR4A2,NR4A3,PDE4B,PDK4,PLAT,PLAU,PLPP1,PMAIP1,PROS1,RAB31,R…	493 (23)
IL36G		cytokine		-0.202	4.79e-05	BCL2,CCL20,CD83,CSF3,CX3CL1,CXCL8,CXCR4,DUSP1,HMOX1,IFNG,IL1B,IL1RN,IL32,IL33,IL6,ITGB2,MRC1,NRP1,TNF,VEGFA	370 (15)
RAS (family)		group		-0.202	0.000235	BCL2,CAV1,CCN2,CDKN1A,CDKN1B,CXCL8,EGR1,HMOX1,IFNG,IL1B,IL6,IRF1,LDLR,MET,MYC,MYH11,PDCD4,PLAU,PLAUR,PRDM1,SERPINE1,SNAI1,TGM2,TNF,UPP1,VEGFA	459 (19)
Tlr11		transmembrane receptor		-0.2	0.00565	CXCL8,IFNG,IL1B,IL6,TNF	356 (19)
SB 239063		chemical drug		-0.2	0.0239	CXCL8,EDNRB,IL6,RUNX1,TNF
daporinad		chemical drug		-0.196	0.0422	CD44,CEBPB,ETS2,ID1,IL1B,IL6,NES,RCAN1,SERPINE1,TNF
SOCS1	-1.695	other		-0.196	1.85e-05	A2M,BCL2,BCL2A1,CCL3,CCND2,CD44,CD69,CD86,CDKN1A,CSF3,CXCL8,DUSP1,FCER1G,ICAM1,IFI16,IFI27,IFNG,IL1B,IL2RB,IL6,IRF1,IRS2,ISG20,SELE,SNAI1,SOCS1,SOCS3,TGM2,TNF,VCAM1	441 (14)
CR1L		transmembrane receptor		-0.194	2.63e-05	CCN2,COL15A1,COL18A1,COL4A1,COL4A2,IFNG,IL10,IL1B,MGP,PTGER4,SERPINE1,TGFB1,TNF,TNFRSF1A	447 (17)
bee venom		chemical - endogenous non-mammalian		-0.192	2.59e-06	AREG,CCL5,CCNL1,CREM,CXCL8,CYBB,CYTIP,DNAJB1,EHD1,ETS2,FYB1,ICAM1,IL10,IL1B,IRF1,ITGA5,ITPKC,KLF2,KLF4,LCP2,MYH9,NLRP3,NR4A2,OSM,RCAN1,RGS1,RGS2,SNTB2,SOCS3,TAMALIN,THBD,TNF,TNFAIP3,TSC22D1,YBX3	321 (12)
PTGS1		enzyme		-0.191	0.00175	ANGPT2,ATF3,CEBPB,CYBB,FABP4,FGF2,GJA1,GZMH,IL1B,IL6,PTGER4,STC1,TNF,VEGFA	514 (23)
ANGPT2	0.91	growth factor		-0.19	0.00311	ARL4C,BCL2,CCL3L3,CCL5,CD163,CD86,CDKN1A,CEBPB,COL18A1,CXCR4,CYBA,CYBB,DNAJB4,HMOX1,HSP90AA1,ICAM1,IL10,IL1B,IL6,KDM6B,LEPR,OLR1,PDCD4,PHLDA1,PLAU,POSTN,PROS1,RCAN1,SERPINE1,SNAI1,SOD3,STK17A,TCN2,TEK,TGFB1,TGFBR2,TNF,TXNIP,VCAM1	363 (16)
deoxycorticosterone acetate		chemical drug		-0.187	0.0122	CYBA,MYH11,SELE,SELP,SPP1,TGFB1,VCAM1
SPHK2		kinase		-0.187	0.000162	APP,CCL5,CDKN1A,FYN,IFNG,IL6,KLF2,MBP,SPHK1,TCF4,TNF,YES1	546 (24)
diclofenac		chemical drug		-0.181	0.00012	APP,AREG,ATF3,BCL2,BIRC3,CDKN1A,CDKN1B,CEBPB,DNAJB1,DNAJB6,HERPUD1,IFNG,IL10,IL6,KLF4,KLF9,LBH,LGALS3,MAP1LC3B,MCL1,MYC,NFE2L2,OSMR,PIK3C2A,SERPINE1,TNF,VEGFA,VEGFC,WARS1	464 (20)
CD80		transmembrane receptor		-0.181	0.0385	CD28,CD69,ICAM1,ICOS,IFNG,IL10,IL1B,IL2RB,IL6,TNF,TSC22D3
rottlerin		chemical drug		-0.181	0.00312	APOBEC3G,AQP1,BIRC3,CDKN1A,CXCL8,ECE1,HMOX1,ICAM1,IFNG,IL10,IL32,PDCD4,PLSCR1,RGS2,TJP1,TNF,VCAM1,ZFP36	365 (17)
mir-24 (includes others)		microRNA		-0.174	0.0018	AHR,CDKN1A,CDKN1B,CXCR6,ID2,IFNG,IL6,KDR,MAF,MYC,PRDM1,PXN,SERPINE1,TGFB1,TNF	433 (13)
RAF (family)		group		-0.171	0.00913	AREG,CDKN1A,CDKN1B,DUSP4,EGR1,ID2,IFI16,MCL1,MYC,MYH11,PLPP3,PMAIP1,SEMA6A,SPRY1,STK17A,TNFAIP3,TPO	532 (22)
eicosapentaenoic acid		chemical drug		-0.169	0.000779	CD36,CD44,CD83,CD86,CEBPB,CSF1R,ELN,HMOX1,IL10,IL1B,IL1R1,IL6,LDLR,MRC1,NFE2L2,PDK4,PLIN2,SERPINE1,SPI1,TGFB1,TGFBR2,TNF,TNFRSF1A,TNFRSF1B	482 (20)
3-methyladenine		chemical toxicant		-0.167	0.0035	BCL2,CD86,CXCL8,HMOX1,IL10,IL1B,IL33,IL6,INSR,MAP1LC3B,RCAN1,S100A10,SNAI1,TGFB1,TNF	387 (17)
evodiamine		chemical - endogenous non-mammalian		-0.166	0.0138	BCL2,BCL2A1,BIRC3,CDKN1A,CXCL8,ICAM1,MCL1,MYC,PMAIP1,SELE
carbon monoxide		chemical - endogenous mammalian		-0.162	0.00327	BCL2,CAV1,CCL4,CD14,CDKN1A,EGR1,HMOX1,ICAM1,IL10,IL1B,IL6,PLAUR,SELP,SERPINE1,TGFB1,TNF,VEGFA	450 (18)
PRDM1	-1.364	transcription regulator		-0.16	0.000199	ADGRG1,BCL2A1,CCL20,CD44,CD48,CD53,CD86,CSF3,CXCR4,DDIT4,ERG,FTH1,GIMAP7,HLA-DRA,ICAM1,ID2,ID3,IFNG,IL10,IL1B,IL6,ITGA4,LGALS1,LGALS3,MAF,MAFB,MALL,MCL1,MIR155HG,MS4A4A,MT2A,MYC,NLRP3,PMAIP1,PRDM1,PRF1,RAPGEF3,RGS16,SNAI1,SOCS2,SPRY1,SWAP70,THEMIS2,TMT1A,TNF,TNFRSF10D,TNFRSF1A,TNFRSF1B,TNFSF10,TNFSF9	584 (19)
NR1I2		ligand-dependent nuclear receptor		-0.155	0.0013	AHR,CCL3L3,CD36,CDKN1A,CSF3,EGR1,IFNG,IL10,IL1B,IL32,IL33,IL6,LYZ,MGP,MYC,NLRP3,OSM,SCARB1,SOCS1,SPHK1,TCN2,TGM2,TJP1,TNF	434 (15)
B2M		transmembrane receptor		-0.154	0.0462	CCL3L3,CD8A,CD8B,HLA-E,IFNG,IL1B,IL6,MEF2C,TGFB1
2-chloro-N(6)cyclopentyladenosine		chemical reagent		-0.152	0.0159	BCL2,SPHK1,TNF,VEGFA
FIBRIN (complex)		complex		-0.152	0.0283	CDH5,CXCL8,ICAM1,IL6,KDR,PLAU,SERPINE1
14',15'-epoNADA		chemical - endogenous mammalian		-0.152	0.0159	IL10,IL1B,IL6,TNF
14',15'-epoNA5HT		chemical - endogenous mammalian		-0.152	0.0159	IL10,IL1B,IL6,TNF
RALA		enzyme		-0.152	0.0239	CDKN1A,PLAU,PLAUR,SNAI1,VEGFC
OTX2		transcription regulator		-0.152	0.00565	A2M,CPXM2,ENPP2,GPNMB,PRDM1
HG-9-91-01		chemical drug		-0.152	0.0159	IL10,IL1B,IL6,TNF
ATOH1		transcription regulator		-0.152	0.00976	CDKN1B,CXCL8,DLL1,HES1,IL32,NOTCH4
CCL2	-0.525	cytokine		-0.151	0.000819	BCL2,CCL5,CD86,CEBPB,CXCL8,EGLN3,FABP4,FOLR2,ICAM1,IFNG,IL10,IL1B,IL32,IL6,ITGA5,KLF4,SCARB1,SERPINE1,TGFB1,TIMP1,TNF,VCAM1,VEGFA	457 (22)
gentamicin C		chemical drug		-0.15	0.00023	A2M,ADAMTS1,ANXA1,ANXA2,BIRC3,CD14,CD44,EMP3,FCGR2A,GPNMB,LGALS3,LXN,MRC1,MYC,S100A10,SPP1,TIMP1,TMSB10/TMSB4X,UPP1
doxorubicin		chemical drug		-0.149	0.00298	A2M,ADAMTS1,ANXA1,ANXA2,APP,AREG,ATF3,BCL2,BCL2A1,BIRC3,BTG1,CCN1,CCN2,CD14,CD44,CDKN1A,CREM,CTSB,CTSD,CXCL8,CYBB,DDIT4,DUSP1,EGR1,EMP3,FKBP1A,FTH1,GLIPR1,GPNMB,GPX4,HMOX1,HSP90AA1,ICAM1,ID1,ID2,IFITM2,IFITM3,IGFBP4,IL1B,IL6,IRF1,IRF9,ITGB4,LGALS3,LIMA1,LXN,MCL1,MEF2C,MET,MRC1,MT-ND1,MYC,NDRG1,NFE2L2,NLRP3,PIK3R3,PLAUR,PLN,PLTP,PMAIP1,PPM1D,RAC2,RCN1,RGS16,RUNX1,S100A10,SNAI1,SPHK1,SPP1,STK4,TAP1…	481 (17)
SOCS3	3.472	phosphatase		-0.147	1.36e-07	ATF3,BCL2,CD86,CDKN1A,EGR1,FCGR1A,ICAM1,IFNG,IL10,IL1B,IL1RN,IL6,IRF1,IRS2,ISG20,MYC,PLAUR,SELP,SOCS1,SOCS3,TGFB1,TNF,TNFRSF1B	518 (16)
KDM1A		enzyme		-0.146	3.12e-07	A2M,ARHGDIB,ATF3,C1QB,C3AR1,CAPG,CCL3L3,CCL4,CCL5,CCND2,CD48,CD84,CDA,CDKN1A,CEBPB,CLEC7A,CSGALNACT1,CST7,CTNNA1,CTSD,CTSS,CTSZ,CXCL16,CYBB,EBF1,ELL2,ELOVL7,EPHX1,FCGR3A/FCGR3B,GALNT15,GBP4,GPNMB,HMOX1,ID2,IFI16,IFITM3,IGFBP2,IGFBP4,IL1RN,IQGAP2,ITGB2,KLF2,LCK,LCP1,LYZ,MPEG1,MYC,NES,OSM,OSMR,PDE2A,PTPRB,PTPRC,SERPINE1,SNAI1,SNHG7,SOCS2,TAP1,TCN2,TENT5C,TLR2,TM4SF1,TNF,TYROBP,UCP2,VCAM1,WWTR1,ZBTB…	545 (20)
heme		chemical - endogenous mammalian		-0.143	3.32e-07	CCL3L3,CCL4,CCL5,CD14,CD163,CD86,CLDN5,CSF3,CYBB,HMOX1,ICAM1,IFNG,IL10,IL1B,IL6,MRC1,PRDM1,SCARB1,SELP,TGFB1,TJP1,TNF	401 (21)
tretinoin		chemical drug		-0.143	5.32e-11	A2M,ABLIM1,ACACB,ACSL1,ADAMTS4,AFDN,AHNAK,AHR,AKAP12,ANXA1,ANXA2,APBB1IP,APLNR,APP,AQP1,AREG,ARHGAP29,ATF3,BAG3,BCL2,BCL2A1,BIRC3,BMPR2,BTG1,C1QA,C3AR1,C5AR1,CCL20,CCL3,CCL4,CCL4L1/CCL4L2,CCN1,CCN2,CCND2,CD14,CD34,CD36,CD44,CD52,CD53,CD86,CD93,CDH5,CDKN1A,CDKN1B,CEBPB,CITED2,COL4A1,COL4A2,COTL1,CREM,CSF1R,CSF3,CTSB,CTSD,CTSS,CXCL8,CXCR4,CYBB,DLC1,DLL1,DUSP1,DUSP4,ECE1,EGR1,EHD1,ELN,EMP3,ENPP2,EPH…	558 (16)
dalfampridine		chemical drug		-0.14	0.0422	APP,ATF3,CCN1,CDKN1B,DUSP1,EGR1,KLF4,NR4A2,PFKFB3,TIPARP
SB-431542		chemical reagent		-0.139	0.00011	ADAM15,ADGRE5,C5AR1,CCN2,CD14,CD44,CD69,CDH5,COL4A1,ECSCR,ETS2,FOLR2,GJA1,ID1,ID2,ID3,IFNG,IL10,MAFB,MYC,PECAM1,POSTN,PTPRK,SERPINE1,SMAD1,SPP1,TGFB1,TIMP1,TJP1,TNFSF10,VEGFA	401 (17)
IL1A		cytokine		-0.139	9.75e-08	ADAMTS1,ADAMTS4,APP,ATF3,BCL2,BIRC3,CCL20,CCL3,CCL4,CCL5,CCN1,CD44,CD83,CD86,CDKN1A,CLEC2D,CSF3,CXCL8,F2RL3,FGF2,FTH1,HLA-E,HMOX1,HSP90AA1,HSPG2,ICAM1,IFNG,IL10,IL1B,IL1RN,IL32,IL6,IRF1,ITGA5,JAM2,MCAM,MT2A,MYC,NR2F2,PLAU,S100A10,SELE,SERPINE1,SPP1,TAP1,TGFB1,TIMP1,TLR2,TNF,TNFAIP3,VCAM1,VEGFC	382 (14)
TBK1		kinase		-0.137	0.000251	CCL3L3,CCL4,CCL5,CD86,CDKN1A,CXCL8,FGL2,HLA-E,ICAM1,IFI16,IFNG,IL1B,IL6,ISG20,RGCC,SELE,SH3BP5,SNAI1,TLR2,TNF,TSC22D1,VEGFA,WWTR1	370 (18)
alpha-tocopherol succinate		chemical drug		-0.135	0.002	BCL2,EGR1,FGF2,TNF,VCAM1,VEGFA	292 (11)
chloropromazine		chemical drug		-0.135	0.0462	CD83,IL10,IL1B,LDLR,NR4A2,NR4A3,PLCB1,TNF,TSC22D3
L-triiodothyronine		chemical - endogenous mammalian		-0.134	0.0271	A2M,ACSL1,AKR1C3,APP,ATP1A1,BCL2,CCN2,CD36,CD44,CDKN1A,CDKN1B,COL4A1,CTSH,DUSP1,ECE1,EFNA1,EGR1,ENG,ENPP2,EPAS1,FABP4,FOLR2,GBP4,ID1,ID2,ID3,IGFBP4,IL6,KLF9,LDLR,LGALS3,LRP1,LYZ,MBP,MYC,NFIB,PDK4,RASGRP1,RGS16,RGS2,SERPINE1,SLC16A10,STK17B,TGFB1,TGM2,TNF,UCP2,VEGFA
LTBP4	-0.409	growth factor		-0.132	0.0159	ID1,ID2,MYC,TGFB1
LPL		enzyme		-0.132	4.79e-05	BCL2,CD36,CX3CL1,CXCL8,FABP4,ICAM1,IL1B,IL6,IRS2,LDLR,MSR1,PDK4,SCARB1,SELE,TGFB1,TIMP1,TNF,UCP2,VCAM1,VEGFA	471 (21)
SATB2		transcription regulator		-0.131	0.0129	ADGRG6,BCL11B,CD96,CX3CL1,ESAM,FABP4,IL32,LIMA1,NNMT,ROBO4,SPP1,TM4SF18
IFNA1/IFNA13		cytokine		-0.126	0.0129	CD69,CD83,CD86,IFI27,IFITM1,IFNG,IL1B,IRF1,MYC,PLSCR1,SOCS1,VEGFB
bisindolylmaleimide I		chemical drug		-0.125	0.000124	BCL2,BCL2A1,BIRC3,CCN2,CCND2,CD44,CDKN1A,CXCL8,EGR1,FGF2,HMOX1,ICAM1,ID3,IL6,MAPK3,MET,NR4A2,PDCD4,RCAN1,S1PR1,SAMSN1,SERPINE1,SNAI1,TJP1,TNF,TNFSF10,VEGFA,VSIG4	349 (16)
methylprednisolone		chemical drug		-0.123	0.000744	A2M,ACSL1,ADGRL2,AKR1C3,ANXA1,ANXA2,ATP1A1,BTG1,C1QB,CCL3,CCL4,CCN2,CD36,CD44,CDKN1A,CITED2,CNN3,CREM,CTSH,CTSS,CYBB,DDIT4,DUSP1,DUSP2,ECE1,EDNRB,EFNA1,EMP1,ENPP2,EPHX1,FABP5,FCGR2A,FGL2,HMOX1,HNMT,HSD17B12,HYAL2,ID1,ID3,IL10,IL1B,IL1R1,IL1RN,IL6,IL6ST,IRF1,ITGA5,KLF9,LAMB2,LDLR,LYVE1,MAFB,MAP1LC3B,MGP,MYC,NFE2L2,NFIA,NFIB,PIK3R1,PLAT,PLAU,PLAUR,PLIN2,PNRC1,PRDM1,PRMT1,PTPRC,RAB13,RAMP3,REL,RGCC,…	538 (19)
PRMT1	1.341	enzyme		-0.122	0.000937	BCL2,CDKN1A,CEBPB,CXCL16,FTH1,FTL,HSP90AA1,KLF4,LRP5,MBP,MGLL,MRC1,MT2A,PDK4,SERPINE1,SNAI1,TNF,ZEB2	528 (22)
APOA1		transporter		-0.122	0.00353	APP,ATF3,CAV1,CYBB,ICAM1,IL1B,IL6,KLF2,SCARB1,TGFB1,TLR2,TNF,VCAM1	407 (18)
D-glucose		chemical - endogenous mammalian		-0.121	2.59e-06	ACSL1,ACTN1,ANGPT2,ANXA1,APP,AQP1,ATF3,ATP8B1,BCL2,CALD1,CAV1,CCL20,CCN2,CCND2,CD36,CD59,CDKN1A,CDKN1B,CEBPB,COL4A1,CPD,CREM,CSF1R,CTSB,CTSD,CX3CL1,CXCL8,CXCR4,CYBA,CYBB,DDIT4,DUSP1,EGR1,EMCN,ENPP2,FABP5,FGF2,GJA1,GSN,HERPUD1,HMOX1,ICAM1,ID1,IFNG,IL10,IL1B,IL6,IL6ST,INHBB,INSR,IRS2,ITGA5,KDR,KLF10,LAMB1,LAMC1,LCP1,LDLR,LGALS1,LRP1,MAFB,MCAM,MCL1,MIDN,MSR1,MT-ND1,MYC,MYH11,MYL9,NFE2L2,NLRP3,NR4A2,…	512 (22)
ETV5	-0.514	transcription regulator		-0.12	1.82e-05	AHNAK,C5AR1,CAV1,CAVIN1,CAVIN2,CCL5,CD14,CDKN1A,CSF3,CTNNA1,CXCR4,CYBB,EMP2,ICAM1,ICAM2,IL6,ITGA5,LCP2,LGALS3,LYZ,MAF,MET,PKP4,PLAUR,RGS1,SCARB1,SPP1,TIMP3,TINAGL1,TJP1,TNFRSF1B,VEGFA,WWTR1	373 (13)
GSK2816126		chemical drug		-0.119	0.0236	ATF3,CCL20,CD200,CTNNAL1,FRZB,IL6,SNAI1,SPP1,TNF,TNFSF10,TNFSF9
mir-126 (includes others)		microRNA		-0.119	0.0283	CRK,EGFL7,PTPRC,SPI1,TAGLN2,VCAM1,VEGFA
PIK3CG	-0.71	kinase		-0.117	1.62e-05	AIF1,BCL2,BCL2A1,CD8A,CTSW,CXCR4,FCGR3A/FCGR3B,GBP4,GZMH,HMOX1,ICAM1,IFNG,IL10,IL1B,IL2RB,IL6,IRF1,KLRB1,LCK,PRF1,SELE,TAP1,TGFB1,TLR2,TNF,TNFSF10	400 (14)
PLAU	-1.686	peptidase		-0.116	0.0428	C5AR1,CCL5,CCN1,FCGR1A,FLT1,GJA1,ICAM1,IGFBP2,IL1B,IL6,KDR,PHLDA1,PLAU,PLAUR,SERPINE1,SNAI1,TNF
FBXO42		other		-0.115	0.002	CCL5,CXCL8,ICAM1,IL6,TNF,VCAM1	434 (12)
CD69	-4.456	transmembrane receptor		-0.115	0.000251	CCL5,CD69,IL1B,S1PR1,SOCS1,SOCS3,TGFB1,TNF	562 (21)
PPARG		ligand-dependent nuclear receptor		-0.113	4.68e-06	AASS,ACSL1,APP,ASAP1,BCL2,CAV1,CAV2,CAVIN2,CCL5,CCN2,CD36,CDKN1A,CEBPB,CFD,CSF3,CXCL8,CYBA,EGLN3,EPAS1,EPHX1,FABP4,FABP5,HES1,HMOX1,ICAM1,IFNG,IL10,IL1B,IL33,IL6,INSR,IRS2,KLF4,KLF6,LDLR,MCTP1,MGLL,MRC1,NDRG1,NFE2L2,NR2F2,OLR1,PDK4,PECAM1,PFKFB3,PLIN2,PPIC,PRDM1,SAT1,SCARB1,SELE,SERPINE1,SNCG,SOCS1,SOCS3,SPP1,TCF4,TGFBR2,TJP1,TNF,TNFSF10,TSC22D3,UCP2,VAMP5,VAMP8,VCAM1,VEGFA,WIPF1,WWTR1,YWHAE	480 (23)
LGALS3	1.55	other		-0.113	0.00165	BCL2,CCL3L3,CDKN1A,CDKN1B,CEBPB,COL4A1,CTSH,ENPP2,FABP4,ICAM1,IFNG,IL10,IL1B,IL6,ITGA10,ITGA6,LGALS3,MRC1,MSR1,MYC,PRDM1,SELE,SOCS3,SPP1,TGFB1,TNF,VCAM1	390 (18)
metformin		chemical drug		-0.112	0.00289	AHR,ATF3,BCL2,BTG1,CAV1,CCN2,CCND2,CDKN1A,CDKN1B,CEBPB,CXCL8,DDIT4,DUSP1,EGR3,FTH1,GPNMB,HES1,HMOX1,HSP90AA1,IFNG,IL10,IL1B,IL1R1,IL1RN,IL6,INSR,ITGA6,ITGB4,LRATD2,MYC,NFE2L2,PFKFB3,PLIN2,PMAIP1,PPM1D,SCARB1,SERPINE1,SLC7A5,SNAI1,SOCS3,SPP1,STK17A,TGFB1,TNF,TXNIP,UCP2,VEGFA,VWF	437 (21)
bexarotene		chemical drug		-0.112	0.00938	ADIRF,AKR1C1/AKR1C2,AKR1C3,APP,BCL11B,BCL2,CCDC107,CCN1,CFD,CPLX1,CTSH,DDIT4,DUSP1,EGR3,FABP4,HERPUD1,ICAM1,ID1,IL1B,IL2RB,KLF10,MAF,NR4A2,PIK3R1,PLAT,PLAUR,PNRC1,SLC7A5,TGFB1,TGM2,TM4SF1,TSC22D3,VAMP8,VCAM1	450 (19)
PCSK9		peptidase		-0.112	5.88e-05	ANXA1,CD36,CDKN1A,ICAM1,IFITM3,IL1B,IL6,ISG20,LDLR,MGP,OLR1,SNAI1,STING1,STX11,TLR2,TNF	315 (11)
caffeic acid phenethyl ester		chemical drug		-0.111	0.0128	BCL2,BIRC3,CD44,CD83,CDKN1A,CDKN1B,CTSB,CXCL8,EGR1,FTH1,FTL,HMOX1,ICAM1,IL1B,IL6,KLF6,NFE2L2,OLR1,TGFB1,TLR2,TNF,VCAM1
anakinra		biologic drug		-0.108	0.0462	CCL4,CDC42SE2,HMOX1,ICAM1,IL1B,IL6,SELE,TNF,VCAM1
DRD5		G-protein coupled receptor		-0.106	0.0159	HMOX1,IFNG,IL6,TNF
NFKBIA	-1.198	transcription regulator		-0.105	0.000153	A2M,ACKR3,ADGRE5,AEBP1,ATP11A,BCL2,BCL2A1,BIRC3,BMPR2,CARD10,CCL20,CCL3L3,CCL5,CCND2,CD44,CD69,CD86,CDKN1A,CEBPB,CSF3,CTNNA1,CTSB,CTSZ,CX3CL1,CXCL8,CXCR4,CYBA,ECSCR,ENPP2,FGF2,GZMK,HES1,HMOX1,ICAM1,ID1,ID3,IFI16,IFNG,IL10,IL1B,IL1RN,IL33,IL6,IL7R,IRF1,LAMA5,LIFR,LIMA1,LITAF,LYZ,MATK,MGP,MT-CYB,MYC,NINJ1,PDLIM1,PIK3R1,PLAT,PLAU,RCAN1,RGS16,SAT1,SELE,SOCS3,SOD3,SPTBN1,TCEAL9,TGFB1,TIMP1,TIMP3,TLR2,…	367 (15)
IL11		cytokine		-0.105	1.54e-08	A2M,ANXA2,BCL2,BCL2A1,CCL20,CCL5,CXCL8,EZR,F8,FABP4,ICAM1,IGFBP2,IL10,IL1B,IL6,IL6ST,IRF1,POSTN,SNAI1,SOCS3,SPHK1,SPP1,STX11,TIMP1,TNF,VCAM1,VWF	393 (18)
LYMPHOTOXIN (complex)		complex		-0.105	0.00392	CCL5,CXCL8,ICAM1,IL1B,IL6,TNF,VCAM1	315 (14)
metyrapone		chemical drug		-0.104	0.00155	CXCR4,ICAM1,IL1B,IL6,IRS2,PIK3R1,SCARB1,SERPINE1	453 (23)
RPSA	-0.724	translation regulator		-0.103	0.0186	CCL5,CSF3,DUSP1,DUSP2,GBP4,IL1B,IL1R1,IL6,ISG20,ITGA6,LAP3,REL,TAP1,TNF
C5		cytokine		-0.101	1.63e-05	ATF3,BCL2,BCL6B,C3AR1,C5AR1,CCL3,CCL3L3,CCL4,CCL5,CD59,CD86,CSF3,CXCL8,CYBB,EFNB2,EGR1,FCGR1A,FCGR2A,FLT1,ICAM1,IFNG,IL10,IL1B,IL6,ITGB2,MET,NFE2L2,PLAT,SELE,SERPINE1,TGFB1,TNF,TNFAIP3,VCAM1,VEGFA,VEGFC,ZFP36	333 (14)
LRPAP1		other		-0.101	0.0138	APP,CCL3L3,CXCL8,IL1B,IL6,LDLR,LRP1,MAPK3,SERPINE1,TNF
IKBKB		kinase		-0.1	6.21e-07	AEBP1,APP,ATF3,BCL2,BIRC3,CCL20,CCL3,CCL3L3,CCL4,CCL5,CCN2,CD200,CD44,CDKN1A,CEBPB,CSF1R,CTSB,CTSZ,CX3CL1,CXCL16,CXCL8,CXCR4,CYBA,EGR1,ENPP2,FYN,HMOX1,ICAM1,IFI16,IFNG,IGFBP2,IL10,IL1B,IL1RN,IL6,IRF1,LIFR,LTB,MBP,MGP,MRC1,MYC,NLRP3,PLAU,POSTN,PPM1D,RCAN1,REL,RGS16,S100A4,SELE,SNAI1,SOCS1,SOCS2,SOCS3,SOD3,TGFB1,TGFBR2,TIMP3,TNF,TNFAIP3,TNFRSF1B,UACA,VCAM1,VEGFA	434 (14)
NFKB-RELA (complex)		complex		-0.098	0.00175	BCL2,CCL3,CCL5,CXCL8,ICAM1,IL10,IL1B,IL6,IRF1,MYC,SELE,SOCS3,TNF,VCAM1
TNF (family)		group		-0.094	0.000164	APP,ATF3,BCL2,BCL2A1,BIRC3,BST2,C3AR1,CCL23,CCL3,CCL4,CCL5,CD163,CD4,CD86,CX3CL1,CXCL8,ENPP2,FCGR1A,GJA1,HLA-DRB1,ICAM1,IFI16,IFI44L,IFITM1,IFNG,IL10RA,IL1B,IL1R1,IL1RN,IL2RG,IL33,IL3RA,IL6,IL6ST,IRF9,KDR,LAP3,MYC,PLSCR1,SELE,SERPINB9,SERPINE1,SOCS3,SPINT2,TGM2,TLR2,TNF,TNFAIP3,TNFRSF1B,VCAM1,VSIG4,XAF1	450 (14)
TGFB1	-1.757	growth factor		-0.094	5.89e-17	AASS,ABLIM3,ACKR1,ACTN1,ADAM15,ADAMTS4,AHNAK,AHR,AKR1C1/AKR1C2,ALOX5AP,ANXA2,APLNR,APP,AQP1,AREG,ARPC2,ATF3,BCL2,BIRC3,BMPR2,BTG1,C1QA,C1QB,C1QC,C3AR1,C5AR1,CALCOCO2,CALD1,CAPNS1,CAV1,CAV2,CAVIN2,CCDC85B,CCL20,CCL23,CCL3,CCL3L3,CCL4,CCL5,CCN1,CCN2,CCND2,CD14,CD163,CD28,CD34,CD36,CD4,CD44,CD59,CD69,CD83,CD86,CD8B,CDH5,CDKN1A,CDKN1B,CEBPB,CELF2,CFD,CFI,CHST11,CITED2,CLEC2D,CNN3,COL18A1,COL4A1,COL4A…	585 (16)
NRAS		enzyme		-0.094	0.00122	AKAP12,BCL2,CALCRL,CCL4,CCL5,CD34,CD48,CD86,CDKN1A,CX3CL1,CYBB,DUSP2,DUSP4,EGR1,EPAS1,EPHX1,FBLN2,FHL1,GJA1,IFI16,IL1B,IL1RN,IL6,KCTD12,KDR,LGALS1,LSP1,MCL1,MGP,MSR1,MYC,NFE2L2,PLAU,PLEKHO1,PLTP,PMAIP1,PTPRC,RBM38,RNASE6,RPS6KA2,TAP1,VEGFA	477 (19)
ARL6IP1	0.878	other		-0.093	0.000677	AIF1,CD163,HLA-E,HMOX1,ICAM1,IL1B,IL6,MAP1LC3B,MBP,NFE2L2,S100A10,TIMP1,TNF	477 (18)
ethionine		chemical toxicant		-0.093	0.00148	ANXA1,CD14,CD44,GPNMB,LGALS3,MYC,S100A10,SPP1,TIMP1,TMSB10/TMSB4X,TNF,UPP1
SPDEF		transcription regulator		-0.093	0.00023	BIRC3,CCN2,CD34,CDKN1A,COL4A1,COL4A2,CXCL8,IL33,ITGA5,ITGA6,LAMB2,LAMC1,PLAU,PLAUR,SERPINE1,SMAD1,SOX17,TGFB1,VEGFB	469 (14)
picropodophyllin		chemical drug		-0.092	0.00976	CCND2,CD44,ELN,IFITM3,PRDM1,ZBTB16
entolimod		biologic drug		-0.089	0.0219	ATF3,BCL2A1,CCL4,DUSP1,HMOX1,IL10,IL1B,IL6,IRF1,RCAN1,TNF,TNFAIP3
IL12A		cytokine		-0.087	0.00342	CCL5,CD86,ICAM1,IFNG,IL10,IL1B,IL6,IRF9,SOCS1,SOCS3,TNF,VCAM1	459 (16)
estrogen		chemical drug		-0.084	0.000322	AREG,BCL2,CCN1,CCN2,CDKN1A,CDKN1B,COL14A1,COL15A1,COL18A1,COL4A2,CTSD,CYBB,DUSP1,EGR1,EPAS1,FLT1,FTH1,GJA1,ICAM1,IFNG,IGFBP2,IGFBP4,IL10,IL1B,IL6,ITGA5,KDR,LDLR,LGALS1,MEOX2,MYC,PLAT,RAB11A,S1PR1,SCARB1,SERPINB9,SPP1,TNF,TSPAN4,VEGFA,ZFP36	493 (20)
RIPK2	-0.653	kinase		-0.083	0.00012	ACSL1,CCL5,CD36,CD69,CD86,GBP4,ICAM1,IFI44L,IFITM1,IFNG,IL1B,IL33,IL6,IL7R,INSR,IRF9,LDLR,MAP3K6,MARCKSL1,MYC,NINJ1,PDE4B,RASGRP1,SELE,TNF,TNFAIP3,TNFSF10,VCAM1,XAF1	502 (18)
PTPRJ	-0.475	phosphatase		-0.081	0.00596	ARID5A,CCL3L3,CCL4,CD69,CDKN1B,CITED2,FCER1G,FGL2,IL6,MET,PLAT,PLAUR,SLA,TNF,TPO,TSC22D1	481 (19)
etoposide		chemical drug		-0.081	0.00698	ATF3,BCL2,BCL2A1,BIRC3,CCL3,CCL5,CD86,CDKN1A,CDKN1B,CTSD,CXCL8,DDIT4,DUSP1,DUSP4,FTH1,ICAM1,ID1,ID2,IFI27,IFI44L,IFITM1,IFNG,IL10,IL10RA,IL1B,IL2RB,IL6,IRF1,LIMA1,MCL1,MYC,PDE4B,PIK3R3,PRF1,REL,SPHK1,TNF,TNFAIP3,TNFRSF10D,TNFRSF1A,TNFSF10,XAF1	458 (17)
TCF3		transcription regulator		-0.079	7.43e-05	ACACB,AFDN,AREG,ARHGAP4,ATF3,CCND2,CD2,CD3D,CD3E,CD3G,CD4,CD8B,CD93,CDH5,CDKN1A,CSF1R,CXCR6,DOCK1,DSTN,EBF1,ENTPD1,ETS2,HCST,ICOS,ID2,ID3,IFI16,IL1B,IL2RB,IL32,IL6,IL7R,IRF1,ITGA4,KLF2,KLF4,KLF6,KLF7,LCK,LEPROTL1,MAF,MEF2C,MYC,NR4A3,PARP8,PRDM1,RASA4,RGS16,S1PR1,SLC7A5,SNAI1,SOCS1,SOCS3,STK17B,SUB1,TCEAL9,TENT5C,TNF,VEGFA,ZBTB16	185 (9)
Usp17la (includes others)		peptidase		-0.077	0.000606	CCL20,CD44,CXCL8,IL1B,IL6,KLF4,MYC,SNAI1,TNF	366 (16)
TICAM1		other		-0.076	0.000176	ACSL1,CCL3L3,CCL4,CCL5,CD86,CXCL8,DUSP1,EDNRB,EGR1,ETS2,FPR1,ICAM1,IFI16,IFNG,IL10,IL1B,IL6,IRF1,ISG20,MET,PDE4B,PHLDA1,SELE,SERPINE1,SOCS1,SOCS3,TLR2,TNF,TNFAIP3,TNFSF10,TSC22D1,VCAM1	385 (20)
RBPJ	-1.301	transcription regulator		-0.071	0.0123	CCL3L3,CCL4,CCL5,CD44,CD86,CDKN1A,CDKN1B,CORO1A,CSF3,CXCL16,DLL1,DUSP1,EFNB2,FGF2,HES1,HLA-E,IL10,IL1B,IL1RN,IL33,IL6,IL7R,INHBB,KDR,MDK,MYC,PLSCR1,PRDM1,RUNX3,SNAI1,SPP1,TAP1,VEGFA,VEGFC
CX3CL1	0.881	cytokine		-0.068	0.000903	ADAMTS1,CST7,CX3CL1,EFNB2,FABP5,FGF2,FRZB,GPNMB,GPRC5B,GSN,HMOX1,ICAM1,ID2,IFI16,IFNG,IL1B,IL6,IL7R,LAMC1,LYZ,MEIS2,MSR1,POSTN,SELP,SPHK1,SPP1,TGFB1,TIMP1,TNF	485 (19)
oleic acid		chemical - endogenous mammalian		-0.066	4.21e-05	ACACB,ACSL1,APP,ATF3,BCL2,CD36,CEBPB,CX3CL1,CXCL8,CYBB,DUSP1,EGR1,FABP4,FABP5,HMOX1,ICAM1,IL10,IL1B,IL6,IRF1,LDLR,MAP1LC3B,OLR1,PDK4,PIK3IP1,PIK3R1,PIK3R3,PLIN2,SELE,SERPINE1,SPHK1,TLR2,TNF,TNFAIP3,TNFRSF1A,TXNIP,UCP2,VCAM1,WWTR1	498 (20)
CAMP		other		-0.065	0.000218	AHR,BCL2,C5AR1,CCL20,CCL3,CCL4,CCL5,CD83,CD86,CXCL8,CXCR4,FGF2,ICAM1,IFNG,IL10,IL1B,IL1RN,IL6,ITGB2,LIFR,MCL1,NOTCH4,SNAI1,TGFB1,TLR2,TNF,TNFAIP3,VEGFC	354 (14)
HBEGF	-1.341	growth factor		-0.064	0.00278	BCL2,CCL20,CCN2,CCND2,CSF1R,CXCR4,EDNRB,EGR1,ELN,FGF2,GJA1,IL1B,IL6,MYH9,NES,NRP1,OSMR,PDK4,S100A16,VEGFA	495 (18)
aristolochic acid I		chemical toxicant		-0.064	0.0422	BCL2,CDKN1A,HMOX1,IFNG,IL10,IL1B,IL6,MRC1,MT-CYB,TNF
calphostin C		chemical drug		-0.063	0.0018	APOBEC3G,BCL2,CD36,CDKN1A,CXCL8,DUSP1,ECE1,ICAM1,IL6,LDLR,MSR1,MYC,PLAU,S1PR1,SCARB1,TNF,VEGFA	395 (20)
TRIM21		enzyme		-0.063	0.0279	CCL5,HMOX1,IL1B,IL6,MYC,TAP1,TGFBR2,TNF
IGG2B (complex)		complex		-0.061	0.0159	APP,IL1B,IL6,TNF
PSMB11		peptidase		-0.06	0.0492	CAV1,CCL5,CD2,CD28,CTSS,FLT1,HMOX1,IL2RG,LAMB2,LGALS3,LIFR,LSP1,MT-ND1,MT-RNR1,MT-RNR2,NR4A2,PTPRC,S1PR1,TNFRSF1B,TNFSF10,VEGFC
K-252		chemical drug		-0.059	0.0273	CD14,CXCL8,NDRG1,NRN1,SPP1,VEGFA
IFN GAMMA (complex)		complex		-0.058	3.44e-06	APOBEC3G,CCL5,CD86,CDKN1A,CDKN1B,CXCL16,CXCL8,CYBB,FLT1,HLA-DRA,ICAM1,IFI44L,IGFBP4,IL10,IL1B,IL32,IL33,MYC,NR4A3,PMAIP1,SH2D1A,SOCS1,SOCS3,TNF,TNFSF10,VSIG4,XAF1	413 (16)
THBS1		other		-0.056	1.3e-05	CCN2,CD69,COL4A1,EGR1,IL1B,IL6,LAMA4,LRP1,PLAU,TGFB1,TIMP1,TNF,VEGFA	540 (21)
adenine		chemical - endogenous mammalian		-0.053	0.00228	AREG,CCN2,CXCL8,FCGR2A,ICAM1,IL1B,MYH9,TGFB1,VCAM1	320 (12)
DHX9	0.367	enzyme		-0.052	0.00697	BCL2,CCL5,CDKN1A,ID2,IL6,MAOA,MYC,NDRG1,RGS1,TGFBR2,TNF,XAF1	534 (19)
galactosylceramide-alpha		chemical reagent		-0.051	0.0035	CCN2,CD69,CD86,FABP4,ICOS,IFNG,IL10,IL1B,IL6,IRF1,LGALS3,NRP1,REL,TGFB1,TNF	339 (18)
EPAS1	3.143	transcription regulator		-0.049	1.08e-06	AKAP12,ANGPT2,AREG,BCL2,BIRC3,C1QA,CAV1,CCN1,CCN2,CDC42EP5,CDKN1A,CEBPB,CITED2,CORO1A,CXCR4,EGLN3,EPAS1,FABP4,FBLN2,FGF2,FHL1,FLT1,GJA1,ICAM1,ICOS,IFNG,IL2RB,IL6,INHBB,IRS2,KDR,LDLR,NDRG1,NRARP,NRN1,PFKFB3,PLIN2,PRF1,SEMA6A,SERPINE1,SLC29A1,SLC7A5,SPHK1,TEK,TGFB1,TGFBR2,TNFAIP3,VCAM1,VEGFA	447 (21)
IL6ST	3.067	transmembrane receptor		-0.046	1.47e-05	A2M,CD44,CSF1R,EGR1,ENPP2,ICOS,IL1B,IL6,IRF1,MAF,MYC,SERPINE1,SOCS1,SOCS3,STING1,TIMP1,TNFRSF1A,TNFRSF1B,VCAM1	536 (17)
silibinin		chemical drug		-0.044	0.0018	CCN2,CD44,CDKN1A,CDKN1B,CXCL8,EGR1,FLT1,IL6,KLF4,MCL1,MYC,PECAM1,PLAU,PLAUR,SNAI1,VEGFA,ZEB2	448 (16)
PAX3		transcription regulator		-0.042	4.53e-06	ANXA1,APP,ARHGDIB,BST2,CD151,CDKN1A,CLDN5,CXCR4,DUSP2,FHL1,FKBP1A,GPX4,HLA-DRB1,HSPG2,ICAM2,ID2,ID3,IFITM2,IGFBP2,IL6,IL7R,MCAM,MCC,MET,MGP,NEDD9,NNMT,OLFM1,PTPN12,RAB31,RUNX3,SLA,SNRK,SRGN,TCN2,TEK,TIMP3,TSC22D1,TSPAN7,YWHAE,ZFP36L2
PLCG2		enzyme		-0.041	0.0174	ACSL1,BCL2,BCL2A1,C1QA,C1QB,CD36,CTSD,FGF2,ICAM1,IFI16,IFITM3,IL10,IL6,MS4A4A,PLIN2,PTPRC,SPP1,TNF,TNFSF10
CD44	-3.152	other		-0.039	1.4e-05	ACKR3,BCAM,BCL2,BIRC3,CCL4,CCL5,CCND2,CD36,CD44,CD69,CD8A,CD8B,CDH5,CDKN1A,CDKN1B,CLEC7A,COL18A1,CX3CL1,IFITM2,IFNG,IL10,IL1B,IL1RN,IL6,ITGA4,ITGA5,ITGB2,KLF4,LAMB1,LAMC1,LGALS1,LGALS3,LHX6,LIMS2,MCL1,MET,MYC,PDCD4,PDK4,PECAM1,PFKFB3,PLAU,PLPP3,SMAD1,SPP1,TNF,VCAM1,VEGFA	460 (18)
TCF21		transcription regulator		-0.038	0.0159	CDKN1A,COL4A1,IL6,TIMP1
SFTPA1		transporter		-0.037	0.000241	AKR1C1/AKR1C2,ARRB2,CCL3,CCN1,CCN2,EGR1,EVI2B,HSPA6,IL10,IL1B,IL6,KLF2,MRC1,MYC,PDK4,PHLDA1,PLIN2,SERPINE1,TGFB1,TNF	325 (15)
AR		ligand-dependent nuclear receptor		-0.036	0.00584	AASS,AKR1C3,BASP1,BCL2,BMPR2,CAV1,CAV2,CCDC85B,CCL3L3,CCL5,CCN2,CD302,CDC42SE2,CDKN1A,CDKN1B,CEBPB,CMIP,CNN3,COTL1,CPNE8,DDIT4,DSG2,DUSP2,EDNRB,EGR1,EMB,EPAS1,EPHX1,ETS2,FABP5,FZD6,GJA1,GSN,ICAM1,IFNG,IL1R1,IL6,ITGA6,ITGB4,LAMA5,MAOA,MECOM,MEF2C,MIR99AHG,MT-RNR2,MYC,NDRG1,PHACTR4,PLAT,PLAU,PLTP,PMAIP1,PPP3CA,PROS1,RAB3C,RBPJ,SERPINE1,SLC3A2,SNAI1,SOD3,SPP1,SULF2,TGFB1,TGFBR2,TIMP3,TJP1,TNF,TNFSF1…	532 (19)
ferulic acid		chemical - endogenous non-mammalian		-0.036	0.0268	APP,BCL2,CD34,CDKN1A,CSF3,HMOX1,IL1B,TIMP1,TNF
enalapril		biologic drug		-0.031	0.000449	A2M,ADAMTS1,ANGPT2,CCN1,CCN2,CDKN1B,CITED2,COL4A1,CYBA,FBLN2,HMOX1,KDR,LGALS3,MYC,NINJ1,S100A10,S100A4,SERPINE1,SPP1,TGFB1,TGFBR2,TIMP1,UCP2,VCAM1	471 (19)
HDAC1	0.465	enzyme		-0.03	8.57e-05	AKAP12,ALOX5AP,ANGPT2,ATF3,CAVIN2,CCL5,CCND2,CD34,CD4,CD44,CDKN1A,CDKN1B,CSF1R,CXCL8,DUSP1,EGR1,FABP4,FAM107A,FLT1,HES1,ID1,IL10,IL1B,IL6,ITGB4,KDR,KLF2,MEF2C,MYC,NASP,PFKFB3,PLAU,PMAIP1,RGS10,SERPINE1,SNAI1,SPP1,TGFBR2,TGM2,TNF,TSC22D3,VEGFA	488 (21)
CNR1		G-protein coupled receptor		-0.023	0.00488	BCL11B,DLL1,EPS8,FGF2,IFNG,IL10,IL6,MDK,PECAM1,PIK3C2A,PLAU,PLSCR1,SCARB1,SLC29A1,TGFB1,TIMP1,TJP1,TNF,VEGFC	487 (18)
salvin		chemical toxicant		-0.02	0.0135	CCL3L3,CD14,CDKN1B,CXCL8,EGR1,FABP4,IL6,TNF
LGALS1	-3.648	other		-0.02	0.000251	ADAMTS4,AHR,CCND2,CD69,CDKN1A,CDKN1B,CXCL16,ICAM1,IFNG,IL10,IL1B,IL6,LGALS1,LGALS3,MAF,SERPINE1,SNAI1,SOCS3,SPP1,TGFB1,TNF,TNFAIP3	520 (18)
TRIM29		transcription regulator		-0.018	0.00976	CD44,CDKN1A,CXCR4,IFNG,PMAIP1,SNAI1	378 (7)
PRKCE		kinase		-0.013	2.85e-05	APP,BCL2,BIRC3,CAV1,CCN1,CDKN1A,CEBPB,CSF3,CXCL8,EGR1,FCGR1A,IL1B,IL2RB,IL2RG,IL6,IL6ST,LDLR,MYC,PDCD4,RGS2,TNF,VCAM1,VEGFA	355 (14)
IL27RA	-0.437	transmembrane receptor		-0.004	0.00165	CCL4,CCL5,CD44,CD69,CD86,IFNG,IL10,IL1B,IL6,LTB,PRDM1,SOCS3,TNF	467 (17)
mir-181 (includes others)		microRNA		-0.003	0.000856	APP,BCL2,CD163,CD69,CDKN1A,CXCL8,ICAM1,IFNG,IL1B,IL6,KLF6,MCL1,NOVA1,PTPN22,RGS5,SERPINE1,SNAI1,TGM2,TIMP3,TNF,VCAM1,ZEB2	461 (19)
FBN1	0.402	other		0	0.00175	ADAMTS1,BST2,CCN1,CCN2,COL4A1,COL4A2,FABP4,FLT1,LAMC1,MYH11,SERPINE1,TGFB1,TGFBR2,TIMP3	525 (18)
neomycin		chemical drug		0	0.00392	HES1,IFNG,IL10,IL1B,IL6,TJP1,TNF	490 (24)
C-176		chemical reagent		0	0.0159	IL1B,IL6,STING1,TNF
PILRB		other		0	0.0159	IFNG,IL1B,IL6,TNF
ulipristal acetate		chemical drug		0	0.00565	BCL2,FLT1,KDR,VEGFA,VEGFB	331 (7)
diABZI STING agonist-3		chemical reagent		0	0.0159	CCL5,IFI16,NLRP3,STING1
ibudilast		chemical drug		0	0.0159	IL10,IL1B,IL6,TNF
KDM2B	-0.448	enzyme		0	0.000709	CCL5,CDKN1A,CDKN1B,CX3CL1,LAMA5,SOX17,SOX7	519 (21)
PIWIL4		other		0	0.00568	BCL2,BTG1,CD93,DUSP1,EGR1,ELK3,F13A1,FYB1,FYN,GIMAP1,HLA-DRB1,LYST,MEF2C,NDRG1,NEDD9,PHLDA1,RAPGEF3,RASSF5,RGS1,RIPOR1,SAT1,SMAP2,SOCS3,TGFB1,TGFBR2,TNFAIP3,TSC22D1,VAMP5,VEGFA,ZFP36
CTR9	0.403	other		0	0.00976	EGR3,EPAS1,IGFBP4,MYC,RAB31,RASGRP1	404 (7)
SMAD1/5 (family)		group		0	0.00565	CEBPB,ID1,ID2,ID3,PLAUR
baicalin		chemical - endogenous non-mammalian		0	0.0032	BCL2,CCL20,CXCL8,HES1,HMOX1,IL1B,IL6,MBP,MDK,TLR2,TNF	461 (18)
IL10RB		transmembrane receptor		0	0.00565	CXCL8,ICAM1,IL10,SOCS3,TNF	331 (17)
SMPD2		enzyme		0	0.0159	IL1B,IL6,SCARB1,TNF
GPSM1		other		0	0.002	CCL3L3,IL1B,IL6,MRC1,TNF,TNFAIP3	395 (19)
BIX 01294		chemical reagent		0	0.0159	IL6,KLF6,TNF,VEGFA
SAMSN1	-3.067	other		0	0.0276	ARID5A,CCL3L3,CCL4,CCND2,CITED2,FGL2,IFNG,IL6,IRF1,ISG20,PLAT,RGCC,SH3BP5,SOCS1,SOCS3,TCF4,TNF,TSC22D1
KLRD1		transmembrane receptor		0	0.0159	CD3E,IFNG,TNF,TYROBP
S100A6	-0.578	transporter		0	0.0135	ADAMTS1,ATF3,CCL20,CXCL8,SELE,STC1,TNFAIP3,YBX3
P2RX4	-0.442	ion channel		0	0.0273	APP,ICAM1,IL1B,IL6,TJP1,TNF
W-54011		chemical reagent		0	0.0159	CD86,IL10,IL1B,IL6
IGHM		transmembrane receptor		0	0.00228	CCL5,CCND2,CD86,CDKN1B,IL1B,KLF2,LGALS3,MYC,SELP	394 (17)
CYP27B1		enzyme		0	0.000236	BCL2,CCL20,CCL3L3,CCL4,CD14,F8,FLT1,IFNG,IL10,IL6,ITGB4,SPP1,TLR2	463 (21)
PSMD4		other		0	0.0159	A2M,CD14,CD36,CD69
TG		other		0	0.00976	ANGPT2,CDKN1B,CEBPB,IFNG,IL10,PDK4	444 (15)
SAFB		other		0	0.00697	CCL5,CX3CL1,CXCL8,HLA-DRA,HLA-E,HMOX1,ISG20,LTB,MAP3K11,NEDD9,TCIM,TNFSF10	343 (7)
EFNA2		kinase		0	0.000956	APOBEC3G,CCN2,CD247,DUSP4,FABP5,ITGB4,PLAT,PXN,RUNX1,UBE2S
Ppp1cc		phosphatase		0	0.0159	CDKN1B,ID2,IL6,TNF
PLK4		kinase		0	0.0273	CITED2,FGL2,IL1B,IRF1,PLAT,RGS1
CHCHD2		other		0	0.0159	HES1,ID1,SPP1,TGFB1
citarinostat		chemical drug		0	0.00282	BTG1,CDKN1B,DUSP4,NEDD9,PDE7A,RCAN1,TSC22D1,TSC22D3,TSPAN13,TXNIP
abrocitinib		chemical drug		0	0.0159	BCL2,MCL1,MYC,SOCS3
green tea polyphenol		chemical drug		0	0.0135	ANXA1,CAV1,CDKN1A,HMOX1,ICAM1,IL1B,IL6,PIK3R1,PLAU,TGFB1,VEGFA
oligomycin		chemical - endogenous non-mammalian		0	0.00155	BCL2,CCND2,DDIT4,IFNG,IL1B,IL6,KDR,TNF	401 (19)
mechlorethamine		chemical drug		0	0.00565	ATF3,ID2,IL1B,NFE2L2,PIK3R3
necrostatin-1s		chemical reagent		0	0.0159	APP,CST7,IL6,TNF
oxonic acid		chemical drug		0	0.0159	AREG,CCN2,ICAM1,VCAM1
nordihydroguaiaretic acid		chemical drug		0	0.0159	BCL2,HMOX1,VCAM1,VEGFA
Phe-Pro-Arg-chloromethyl ketone		chemical - protease inhibitor		0	0.0159	FLT1,HMOX1,ICAM1,OSM
glycocholic acid		chemical - endogenous mammalian		0	0.0114	ADGRG1,ADGRL4,AREG,CCL5,CCN1,CRIM1,CXCL8,HLA-DRA,IL6,IL7R,SEMA6A,SERPINE1,STC1,VEGFB
dydrogesterone		chemical drug		0	0.0159	AKR1C1/AKR1C2,AKR1C3,IFNG,TNF
cobalt		chemical toxicant		0	0.0239	FGF2,ICAM1,IL6,PFKFB3,TNF
perilla alcohol		chemical drug		0	0.00976	BCL2A1,CD59,CDKN1A,CDKN1B,IL1B,SELP	477 (18)
TMEM165	0.426	other		0	0.0159	BMPR2,ID1,SERPINE1,TGFBR2
IL27		cytokine		0	1.65e-06	AHR,APOBEC3G,APOL1,BST2,CCL20,CCL3,CCL4,CCL5,CCND2,CD14,CD163,CD69,CD86,CKLF,CX3CL1,CXCL8,EGR1,ENTPD1,HLA-DRA,HLA-E,ICAM1,ICOS,ID2,IFI16,IFI27,IFITM1,IFITM2,IFITM3,IFNG,IL10,IL1B,IL1RN,IL32,IL6,IL6ST,IRF1,IRF9,ISG20,MAF,MCL1,MRC1,MYC,PRDM1,SOCS1,SOCS3,SPTBN1,TAP1,TNF,TNFSF10,VCAM1,XAF1	528 (16)
cisplatin		chemical drug		0.002	0.00093	A2M,ADAMTS1,AKR1C1/AKR1C2,ANXA1,ANXA2,AQP1,ATF3,BCL2,BCL2A1,BIRC3,CAV1,CCL5,CCN2,CD14,CD44,CD53,CDKN1A,CDKN1B,CTSB,CXCL8,CYBB,DDIT4,DOCK1,DUSP1,ECE1,EFNA1,EGR1,EMP3,EPHX1,EXOC6,FABP4,FCGR2A,FLT1,FYN,GPNMB,HDGFL3,HMOX1,ICAM1,ID2,IFITM1,IFNG,IL10RA,IL1B,IL6,IL6ST,INMT,ITGA6,ITGB4,LAMB1,LGALS3,LXN,LYZ,MAOA,MAP1LC3B,MCAM,MCL1,MET,MGP,MRC1,MT1X,MT2A,MYC,NES,NFE2L2,NINJ1,NLRP3,PCGF2,PDK4,PLAT,PMAIP1,PP…	553 (17)
arsenite		chemical toxicant		0.002	0.0157	AHR,CAV1,CDKN1A,CELF2,CXCL8,DUSP1,EGR1,HMOX1,IL10,INHBB,INSR,IRF1,KLF2,MCL1,MYC,NFE2L2,PLCB1,SERPINE1,TGFB1,VEGFA
PML	0.562	transcription regulator		0.008	0.0208	ACACB,ACTG1,BST2,CDKN1A,CXCR4,DNAJB4,DNAJB6,FTL,HLA-DRA,HMOX1,ID2,IFI27,IFI44L,IFITM1,IL1B,ISG20,LDLR,LYZ,MAF,NDRG1,NFE2L2,PDK4,PIK3C2A,PLSCR1,SNAI1,TAP1,TNF,TNFAIP3,UCP2
ATP-gamma-S		chemical reagent		0.009	7.91e-06	AREG,BTG1,CCL20,CCL3,CCL4,CD69,CD83,CD86,CD8A,CREM,CSF1R,CST7,CXCL8,CXCR4,ENTPD1,IL10,IL1R1,IL1RN,IL6,IL7R,MPEG1,NLRP3,NRP1,SLC29A1,SOCS3,TNF,WARS1	454 (16)
candesartan		chemical drug		0.01	0.0279	ENG,ICAM1,IL6,OLR1,SERPINE1,SPP1,TGFB1,TNF
PECAM1	4.532	other		0.011	0.00392	BCL2,CD36,CD44,CDH5,IL6,SELP,TNF	505 (22)
CXCL12		cytokine		0.013	0.000111	AIF1,AKR1C3,BCL2,CCL5,CD14,CD36,CD3G,CD4,CD44,CD69,CX3CL1,CXCL8,CXCR4,CXCR6,DOCK9,EGR1,FYN,HCLS1,HES1,HIPK3,ICAM1,ID1,IFI27,IFNG,IL1B,IL6,ITGB4,JMJD1C,LCP2,MYC,PLAU,RHOC,RUNX3,SELE,SNAI1,SOCS1,SOCS2,SOCS3,TIMP1,TNF,TNFRSF10D,TNFRSF1B,TNFSF10,ZBTB16	378 (17)
EHF		transcription regulator		0.014	0.000112	CCL20,CCL4L1/CCL4L2,CDKN1B,HMOX1,IL1B,IL1RN,IL6,KDR,MET,PLAT,PLAUR,RBPJ,SERPINE1,TCF4,TFPI,TGFB1,THBD,TIMP1,VEGFA,VEGFC	379 (7)
phenylephrine		chemical drug		0.015	0.00355	BCL2,DUSP1,EDNRB,EGR1,FHL1,GJA1,HMOX1,MYC,NFE2L2,PDK4,RAPGEF3,RCAN1,RGS2,TNF	472 (19)
1-palmitoyl-2-arachidonyl-sn-glycero-3-phosphorylcholine		chemical - endogenous mammalian		0.016	0.00125	CD83,CD86,CXCL8,EGR1,HMOX1,ICAM1,IL6,NR4A2,SELE,TNF,VCAM1	380 (21)
KCNN4		ion channel		0.019	0.002	CCL5,CX3CL1,IL1B,IL6,TNF,TSC22D3	484 (18)
Irgm1		enzyme		0.02	0.0056	CCL5,CXCL16,GBP4,ID2,ID3,IFI16,IFITM3,IFNG,IL1B,IL6,IRF1,IRF9,ISG20,SELP,TLR2,TNF,XAF1	408 (17)
quercetin		chemical drug		0.022	0.0012	ADGRL2,BCL2,BIRC3,CAV1,CCN2,CD44,CDKN1A,CRIP1,CXCL8,EFNA1,EGR1,FCGBP,HMOX1,ICAM1,IFNG,IL1B,IL32,IL6,IRS2,KLF10,KLF4,LDLR,LEPR,MAFB,MCL1,MYC,NEDD9,NFE2L1,NFE2L2,PLAU,PLAUR,PON2,SELE,TNF,VCAM1	436 (16)
EPCAM		other		0.023	0.000548	ATF3,CDKN1A,CXCL8,EGR1,FABP5,ID1,IL1B,IL6,IRF1,MYC,SNAI1,ZEB2	451 (17)
pyrrolidine dithiocarbamate		chemical reagent		0.03	4.85e-06	ANXA1,BCL2,BCL2A1,BIRC3,CCL20,CCL3L3,CCL4,CCL5,CCN2,CX3CL1,CXCL8,CXCR4,FABP4,HLA-DRA,HMOX1,ICAM1,IFNG,IL10,IL1B,IL6,IRF1,MYC,PECAM1,PRF1,SAMSN1,SELE,SELP,SERPINE1,TLR2,TNF,VCAM1,VEGFA	410 (14)
U0126		chemical drug		0.031	7.15e-11	ACKR3,ADAMTS4,ANGPT2,APLNR,APOBEC3G,AQP1,AREG,ATF3,BCL2,BIRC3,CAV1,CCL3,CCL3L3,CCL4,CCL5,CCN2,CCND2,CCNL1,CD200,CD36,CD44,CD69,CDH5,CDKN1A,CDKN1B,CEBPB,COL4A1,CSF1R,CSF3,CXCL8,CXCR4,CYBB,DUSP1,DUSP4,EDNRB,EGR1,EGR3,ELN,EMP1,ENPP2,ERG,FABP4,FGF2,GJA1,GPR34,GSN,HERPUD1,HMOX1,ICAM1,ICOS,IFNG,IL10,IL1B,IL6,IRF1,ITGA5,ITGA6,ITPKC,KDM6B,KDR,KLF10,LAMB1,LDLR,LIFR,MAPK3,MCL1,MET,MYC,NES,NFE2L2,NR4A2,NR4A…	489 (16)
methimazole		chemical drug		0.036	0.00155	IGFBP4,IL1B,IL6,NRP1,PHLDA1,SHC1,TNF,TPO	482 (18)
ADAM12		peptidase		0.036	0.000166	AEBP1,CCN2,CDKN1B,CEBPB,CFD,COL4A2,CX3CL1,GZMH,IL33,LAMA5,MGP,OLR1,SERPINE1,SPARCL1,TGFBI,VWF	483 (18)
OLR1	-1.527	transmembrane receptor		0.038	0.0018	CCN2,CYBA,CYBB,ICAM1,IL10,IL6,MYC,OLR1,SELP,SPP1,TGFB1,TGFBR2,TGFBR3,TNF,VCAM1	341 (16)
XIAP		enzyme		0.038	0.0268	CDKN1A,CDKN1B,CSF3,CXCL8,IL6,MYC,SELE,SERPINE1,TNF
DL-fructose		chemical - endogenous mammalian		0.039	0.00697	ACACB,ATP11A,CD36,FABP4,FABP5,IL1B,IL3RA,NLRP3,TIMP1,TNF,TXNIP	301 (7)
retinoid		chemical drug		0.04	0.000304	CDKN1A,CDKN1B,DUSP1,FOLR2,GJA1,IFNG,ITGA6,LIMA1,MYC,TGFB1,TGFBI,TLR2,TNFSF10,VEGFA	504 (22)
IL1R1	1.693	transmembrane receptor		0.046	0.000928	APP,CCL3L3,CCL5,CXCL8,EGR1,ICAM1,IL10,IL1B,IL1RN,IL6,IRS2,LIFR,MYH11,SELE,TGFB1,TIMP1,TNF	371 (15)
halofuginone		chemical drug		0.046	0.00117	AKAP12,CCN2,CD200,CD44,CTSS,CYGB,EDNRB,EGR1,ELN,EMP1,EPHX1,GNG11,HES1,IFITM2,IL33,LAMC1,LGALS1,NFE2L2,PLCB4,PLPP3,RGCC,SELENOW,SPARCL1,SPP1,TCF4,TGFB1,TGFBR2,TGM2,TIMP1,TNF,VCAM1	478 (18)
piceatannol		chemical - endogenous non-mammalian		0.048	0.0385	ANGPT2,BCL2,BIRC3,CCND2,HMOX1,ICAM1,IL1B,IL6,MYC,PMAIP1,TNF
HS6ST1		enzyme		0.054	0.0159	CXCL8,FGF2,IL6,VEGFA
ethyl pyruvate		chemical drug		0.059	0.0273	BCL2,HMOX1,IL10,IL6,TJP1,TNF
MET	1.032	kinase		0.062	0.00232	AREG,ARID5A,BCL2,CCL3L3,CCND2,CD44,CDKN1A,CDKN1B,CITED2,CXCL8,FGL2,HLX,HMOX1,IL1B,IL6,KLF4,MET,MYC,NOTCH4,RUNX1,SH3BP5,SLA,SNAI1,SOCS3,SPP1,STING1,TGFB1,TNF,TSC22D1,VEGFA,VEGFC,ZEB2	486 (20)
FGFR4		kinase		0.064	0.0129	ACACB,AHNAK,CD44,CDKN1A,CRK,CYRIB,KDR,MYC,PLAU,SERPINE1,SNAI1,TGFB1
GSN	1.761	other		0.064	0.0135	BCL2,IFNG,PDCD4,PLAU,PLAUR,POSTN,TGFB1,TNF
indole		chemical - endogenous mammalian		0.068	0.0159	CXCL8,IL10,NFE2L2,TJP1
2-bromopalmitic acid		chemical reagent		0.068	0.00565	ACSL1,CD36,FABP4,FABP5,UCP2	468 (17)
CLDN7		other		0.068	0.00163	ABLIM1,ARHGDIB,ASAP1,CCL20,CCN2,CX3CL1,CXCL8,DNAJB6,LGALS3,LIMA1,MT1X,MT2A,NCOA7,NNMT,PRSS23,RNASET2,SLCO2A1,TINAGL1,TJP1,TSPAN12	266 (7)
IL6	2.802	cytokine		0.071	5.31e-09	A2M,ADAMTS1,ADAMTS4,ADGRE5,ADGRL2,AHNAK,AHR,ANXA1,APP,AREG,ARL4C,ATF3,BCL2,BST2,C5AR1,CCL20,CCL3L3,CCL4,CCL5,CCN2,CD14,CD163,CD36,CD44,CD48,CD53,CD83,CD86,CDKN1A,CDKN1B,CEBPB,CFD,CSF1R,CTSB,CXCL8,CXCR4,CYBB,CYTIP,DUSP1,EGLN3,EGR1,ENPP2,ETS2,F13A1,FCGR1A,FGF2,FLI1,HMOX1,ICAM1,ICOS,ID1,ID2,IFI16,IFITM3,IFNG,IGFBP4,IL10,IL1B,IL1R1,IL1RN,IL2RG,IL6,IL6ST,IL7R,IRF1,IRF9,KDM6B,KDR,KLRB1,LDLR,LGALS1,LIFR…	523 (15)
CEACAM1		transporter		0.075	3.5e-08	ANGPT2,CD36,CD86,CDKN1B,COL18A1,CSF3,CXCL8,CXCR4,DLL1,ICAM1,IFNG,IL2RB,IL2RG,KDR,NES,TEK,TIE1,VEGFA,VEGFC	481 (17)
IGF1R		transmembrane receptor		0.076	0.00112	ACSL1,APP,BCL2,CAPG,CCL5,CD36,CD37,CD48,CD53,CD84,CD93,CDKN1A,CDKN1B,CEBPB,COL18A1,COL4A1,COL4A2,CTSD,EGR1,EMP1,FTH1,GJA1,GRB10,ID2,IGFBP2,IGFBP4,IL1B,IL6,INHBB,IRS2,MYC,PDLIM5,PLAT,PLAU,S100A10,S100A4,SNAI1,SNCG,SPP1,TGFB1,TGFBI,TIMP3,TJP1,TNF,TNFSF10,TPO,VEGFA,VEGFC,ZFP36L2	530 (22)
TGFA		growth factor		0.077	0.00488	AREG,BIRC3,CCL20,CCL5,CCN2,CDKN1A,CEBPB,CXCL8,ICAM1,IGFBP4,IL6,NES,NR4A2,PECAM1,PLAT,S100A10,SERPINE1,TGFB1,VEGFA	566 (18)
AGT		growth factor		0.077	1.8e-11	ADAMTS4,AEBP1,ANGPT2,ANXA1,AREG,ATF3,ATP1A1,BCL2,C1QTNF1,C5AR1,CAV1,CAVIN1,CCL3L3,CCL4,CCL5,CCN2,CCND2,CD14,CD36,CD44,CD86,CDH5,CDKN1A,CDKN1B,CFI,COL15A1,COL18A1,COL4A1,COL4A2,COX7A1,CREM,CRIM1,CTSS,CXCL8,CYBA,CYBB,DUSP1,ECE1,EDNRB,EFNB2,EGR1,ELN,ENG,FCGR1A,FGF2,FHL1,FLT1,FNBP1,FRZB,GFOD1,GJA1,GPX4,HCLS1,HES1,HMOX1,HSPG2,ICAM1,ID3,IFI16,IFNG,IGFBP2,IGFBP4,IKZF1,IL10,IL1B,IL6,IL6ST,INHBB,INSR,IRS2…	576 (20)
N-[N-(3,5-difluorophenacetyl-L-Ala)]-S-phenylglycine t-butyl ester		chemical - protease inhibitor		0.077	0.000115	ACKR3,ADGRG1,APP,BCL2,BMPR2,CCL5,CDKN1B,CXCR4,ETS2,FLT1,HES1,ICAM1,IL10,IL1B,IL6,IL7R,ITGA5,KDR,LDLR,MYC,RBPJ,REL,S100A4,SERPINE1,SNAI1,SPP1,TGFB1,TGFBI,TNF,VEGFA	416 (18)
STEAP3		transporter		0.081	0.000408	ANXA2,CCN2,CD44,CEBPB,FGF2,ITGA5,NEDD9,NR4A3,PIK3R1,PNP,RGCC,S100A10,S1PR1,SPOCK2,TGM2,VEGFA	248 (7)
LDB1		transcription regulator		0.082	3.12e-07	ADAMTS9,ADGRL2,AHR,ANXA1,BCL2,BMPR2,CCND2,CD247,CD34,CD3E,CD3G,CD53,CD93,CDH5,CDKN1A,COL18A1,CPNE8,EGLN3,ENG,EPHB4,FRZB,FTH1,FZD6,GJA1,GPR183,GPR34,GPRC5B,GRB10,GSN,HLX,IFNG,IRS2,ITM2C,LCK,LGALS1,LMCD1,LSP1,MDK,MEF2C,MGLL,MGST2,NCKAP1,NDRG1,NOVA1,PAG1,PLSCR1,RAPGEF5,RASGRP1,RHOH,RPS6KA2,SAMSN1,SEMA6A,SERTAD1,SNTB2,SPI1,ST6GALNAC3,SYNE2,TAMALIN,TAP1,TGFB1,THEMIS2,TLR2,TNFAIP3,TNFRSF1B,TNS2,TOR3A,T…
HMOX1	-1.81	enzyme		0.086	2.45e-06	ANGPT2,AQP1,BCL2,CD14,CDKN1A,CDKN1B,CXCL8,ENG,FLT1,HMOX1,ICAM1,ID1,ID3,IFNG,IL10,IL1B,IL1RN,IL6,KDR,MAP1LC3B,MRC1,MSR1,NFE2L2,NR4A2,PECAM1,SELE,TEK,TGFB1,THBD,TNF,VCAM1,VEGFA,ZFP36	462 (19)
mevalonic acid		chemical - endogenous mammalian		0.086	0.000162	ICAM1,IL1B,IL6,KLF2,LDLR,PLAT,SCARB1,SERPINE1,TGFB1,TNF,VCAM1,VEGFA	397 (21)
glycodeoxycholic acid		chemical - endogenous mammalian		0.087	0.0114	ADGRG1,ADGRL4,AREG,CCL5,CCN1,CRIM1,CXCL8,HLA-DRA,IL6,IL7R,SEMA6A,SERPINE1,STC1,VEGFB
taurochenodeoxycholate		chemical - endogenous mammalian		0.087	0.0066	ADGRG1,ADGRL4,AREG,CCL5,CRIM1,CXCL8,HLA-DRA,IL6,IL7R,SEMA6A,SERPINE1,STC1,TNF,VEGFB	310 (11)
CALCA		other		0.087	2.58e-06	AHNAK,CCL4,CD44,CD83,CD86,CREM,CXCL8,CXCR4,CYBA,EGLN3,ENTPD1,EPAS1,ESAM,FGL2,FLT1,GPR65,ICAM1,ICOS,ID2,IL2RB,IL6,IL7R,KDR,LGALS1,LIMA1,MYC,NRP1,PDLIM1,PRDM1,PRXL2A,PTGER4,PXN,RAMP3,RBPJ,SERPINB9,SERPINE1,SPI1,TNF,TNFAIP3,ZEB2	490 (17)
SMAD2/3/SMAD4 (complex)		complex		0.088	0.00697	AREG,BCL2,CCN2,CDKN1A,CDKN1B,CXCR4,MXD1,MYC,SERPINE1,SNAI1,SOX17	445 (20)
dimethyl fumarate		chemical drug		0.089	6.44e-06	BMPR2,CD86,GZMA,GZMH,GZMK,GZMM,HMOX1,IFNG,IL10,IL1B,IL6,KDR,MRC1,NFE2L2,SELE,SERPINE1,SNAI1,SPP1,TNFAIP3,VEGFA	350 (14)
32-134D		chemical reagent		0.089	0.0422	CCL20,CSF3,CX3CL1,ENTPD1,IFNG,IL10,IL6,OSM,TNF,VEGFA
NFATC1		transcription regulator		0.09	6.44e-06	AHR,ATF3,BCL2,CCND2,CD3G,CDKN1B,CYBB,EGR3,HMOX1,ICAM1,ICOS,IFNG,IL1B,IL33,IL6,MYC,MYH11,PAG1,PRDM1,RCAN1,SPP1,TNF,TNFSF10,VCAM1,XCL2	516 (18)
TRIM38		enzyme		0.09	1.62e-07	CCL3L3,CCL4,CCL5,CD36,CD44,CD86,COL4A1,COL4A2,CXCL8,CXCR4,ELOVL7,FABP4,ICAM1,IL1B,IL2RG,IL3RA,IL6,IL7R,ITGA4,ITGA6,ITGB2,LAMA4,LAMB2,PLIN2,PLPP3,PTPRC,SELE,TLR2,TNF,TNFAIP3,VCAM1	463 (18)
CD81	0.468	other		0.091	0.0273	CD86,ICAM1,ID1,IFNG,TNF,VCAM1
LAMA2		other		0.092	0.0273	CDH5,CLDN5,LAMA4,MBP,PAG1,PLVAP
GATA1		transcription regulator		0.094	2.89e-05	ACTN1,ALOX5AP,ANGPT2,AQP1,ARHGAP4,BCL2,BLVRB,CAVIN1,CCL5,CCND2,CD36,CDKN1A,CDKN1B,CNN3,CPD,CREM,CYBB,EGR1,ETS2,FHL1,FLI1,FYB1,IFNG,IKZF1,IL6ST,IL7R,INHBB,ITGA6,KDR,LEPR,LYZ,MBP,MECOM,MGST2,MYC,NCOA7,NR4A2,NRARP,PECAM1,PLEK,REL,RUNX3,SASH1,SELP,SLC3A2,SPOCK2,TCF4,TEK,TGM2,VWF	497 (20)
ITK	-0.783	kinase		0.095	0.00147	AHR,CCL5,CD4,CD44,CD7,CRIM1,CXCL8,EHD4,FCER1G,IFNG,IL10,IL10RA,IL2RB,KLRB1,MAF,MYC,PRF1,RUNX3,SULF2,TNF,TNFSF10,ZBTB16	507 (20)
IL35 (complex)		complex		0.095	0.00228	CCL3L3,CSF3,CXCL8,IL10,IL6,IL6ST,SOCS3,TIMP1,VCAM1	450 (18)
SP3		transcription regulator		0.097	0.0052	ACSL1,ADCY4,AEBP1,AFAP1L1,AKAP12,ANGPT2,ATF3,CCL20,CDKN1A,CDKN1B,CITED2,DUSP1,EGR1,FLT1,HES1,IL10,IL2RB,JAM2,KDR,KLF4,LDLR,MET,MYH11,NES,PLAU,PLAUR,SCARB1,SERPINE1,SERPINH1,TGFBR2,TGFBR3,TIMP1,TLR2,VEGFA	593 (23)
NPR1	1.103	enzyme		0.097	0.0279	CCN2,IL1B,IL6,RCAN1,SERPINE1,TGFB1,TGFBR2,TNF
resveratrol		chemical drug		0.097	0.000913	AIF1,APP,ATF3,BCL2,BCL2A1,BIRC3,CCL3,CCL3L3,CCL5,CCND2,CD14,CD163,CD36,CD69,CD86,CDKN1A,CDKN1B,CSF1R,CX3CL1,CXCL8,CYBB,ECE1,EGR1,FABP4,HMOX1,ICAM1,IFNG,IL10,IL1B,IL6,IL7R,KDR,LDLR,LITAF,MCL1,MRC1,MYC,NFE2L2,PDCD4,PDK4,PLAU,SELP,SERPINE1,SPHK1,SPP1,TGFB1,TNF,VCAM1	390 (14)
ROCK (family)		group		0.104	0.0219	APP,CAVIN1,CCN2,CDKN1A,CXCL8,FABP4,ICAM1,MYC,SPP1,TGFB1,TJP1,VCAM1
prostaglandin E1		chemical - endogenous mammalian		0.104	0.000251	CD14,CD86,CREM,ICAM1,IFNG,IL10,IL6,MYC	436 (23)
protectin D1		chemical - endogenous mammalian		0.104	0.0135	BCL2,BCL2A1,CCL20,HMOX1,IL10,IL1B,IL6,TNF
TRAF5		transporter		0.105	0.00976	CD86,ICAM1,IL10,IL6,SOCS3,TNF	343 (17)
WWTR1	2.173	transcription regulator		0.109	0.000129	ARHGAP15,CCN1,CCN2,CD3G,CD44,CDKN1A,CSF3,CXCL8,EMP1,GJA1,HES1,ICAM1,ID2,IL1B,IL6,IL7R,IQGAP2,IRF9,ITGB2,KDR,LAMA5,SERPINE1,SKAP1,SPP1,TNFSF9,VCAM1	324 (16)
glutathione		chemical - endogenous mammalian		0.109	0.017	ATF3,BCL2,CCL3L3,CDKN1A,CDKN1B,HMOX1,IL1B,IL6,MET,MYC,NDRG1,SERPINE1,TNF,VCAM1,VEGFA
NFATC3		transcription regulator		0.111	0.0032	AIF1,ATF3,BCL2,CD69,DDIT4,EGR3,IFNG,IL10,IL6,TNF,XCL2	371 (9)
mir-21 (includes others)		microRNA		0.113	0.0247	AIF1,APP,ARL6IP1,BCL2,BMPR2,C1QB,CCL20,CCL3L3,CD44,CD86,CDH5,CDKN1A,ELN,FCGR1A,FCGR2A,FGL2,HIPK3,ICAM1,IFI16,IFNG,IL10,IL1B,IL6,IPO11,IRF1,LEPR,LTB,MYC,NES,NINJ1,NLRP3,PDCD4,PECAM1,PLAT,RNASE6,SLC16A10,SOCS1,SOD3,SPRY1,TAP1,TGFB1,TGFBR2,TIMP3,TLR2,TNF,TPM1,VCAM1
NOS (family)		group		0.115	0.0273	CD59,EGR1,HMOX1,OLR1,TIMP1,VEGFA
dimethyl sulfoxide		chemical drug		0.117	0.00974	ANXA1,CCND2,CEBPB,CXCL8,DNAJB4,EMP3,FRZB,HMOX1,IFI16,IL1B,IRS2,ITGB2,LIFR,MEF2C,MYC,NR2F2,SELP,SPI1,SPNS2,TNF,VCAM1	499 (20)
(-)-arctigenin		chemical reagent		0.118	0.00976	APP,BCL2,IL6,MSR1,PDK4,TJP1	480 (22)
THRB		ligand-dependent nuclear receptor		0.122	0.000616	BIRC3,CCND2,CDKN1B,CFD,COX7A1,CTSB,CTSD,CTSH,CXCR4,EHD2,ENG,FABP4,FRZB,FZD4,FZD6,GPX4,GSN,ID1,IGFBP2,IL1B,IL32,IL6,KLF9,KLRB1,LDLR,LYZ,MAPK3,MBP,MET,MYC,NLRP3,PDK4,SERPINE1,SPP1,TGFB1,TGFBI,TLR2,TNF,TNFRSF1A,TNFSF10,UCP2,YWHAE	436 (20)
LAT		other		0.124	0.00565	CD69,IL10,IL6,SELP,TNF	348 (18)
SATB1	-0.537	transcription regulator		0.125	0.000461	ACTG1,ACTN1,BCL2,BCL2A1,CD69,CD86,CD8A,CDKN1A,CTNNA1,CTSD,CYBB,DUSP4,EPAS1,EVI2A,FCGR1A,FERMT2,HSP90AA1,ID3,IKZF1,IL10RA,IL7R,KLF2,MAF,NFE2L2,NIBAN1,NR4A2,PIK3IP1,RGS1,RUNX1,S1PR1,SPI1,TNF,TSC22D3,TUBA4A,WARS1,XAF1,YPEL5	411 (12)
MAP2K3	-1.101	kinase		0.125	0.0063	CDKN1A,CDKN1B,CXCL8,ICAM1,IFNG,IL10,IL1B,IL6,IRF9,PLAU,SERPINE1,STK4,TNF,TNFSF10,VEGFA	441 (19)
UM101		chemical drug		0.128	0.0273	CCL5,CD200,CXCL8,ELOVL7,GBP4,IL1B
LATS2		kinase		0.128	0.0139	AREG,CCN1,CCN2,CD14,CDKN1A,CDKN1B,S1PR1,SNAI1,SPP1
methylselenic acid		chemical reagent		0.128	0.0296	ACKR3,ADAMTS1,AKR1C1/AKR1C2,ATF3,ATP11A,BCL2A1,BIRC3,BLVRB,CD44,CDKN1A,CORO1A,EPHX1,ID1,ID2,ID3,IRF1,ITGB4,KLF4,MAPK3,MCL1,MXD1,MYC,NDRG1,PLCB4,PPM1D,RAB31,RGS10,RHOQ,SAT1,SH3BP5,TGFBR3,TLR2,TNFAIP3,TUBA4A,VEGFA,VEGFC,ZBTB16
ID1	4.026	transcription regulator		0.129	0.0129	CCN2,CDKN1A,CDKN1B,EGR1,FABP4,FAM110D,ICAM1,IFI16,MYC,PCGF2,SNAI1,TNF
5-N-ethylcarboxamido adenosine		chemical reagent		0.131	6.49e-05	ACKR3,BAG3,CCL20,CCL3L3,CCN2,CREM,CXCL8,EGR1,FGF2,HLA-DRA,HMOX1,IFNG,IL10,IL1B,IL6,KLF6,NR4A2,NR4A3,NRP1,RGS2,SERPINE1,SNAI1,SOCS3,SOX17,TGFB1,THBD,TNF,TNS2,TXNIP,VEGFA	422 (20)
valsartan		chemical drug		0.132	5.27e-09	ANGPT2,APP,AQP1,CD163,CD34,CTSS,CYBA,CYBB,ENG,FABP4,FGF2,GJA1,ICAM1,IFNG,IL1B,IL6,MRC1,POSTN,SERPINE1,SPP1,TGFB1,TIMP1,TNF	481 (19)
KEAP1		other		0.132	0.0032	AHR,BCL2,HMOX1,IFNG,IL10,IL1B,IL6,NFE2L2,SELP,TNF,VCAM1	377 (18)
POU2AF1		transcription regulator		0.133	0.000976	BCL2,CCL5,CD44,CD69,CD83,CD86,CDC37,CTNNA1,CXCR4,FGL2,HLA-DRA,ID3,IFI44L,IFITM1,IFNG,IL10,IL6,LCK,LGALS1,MCL1,MID1,MS4A6A,MYC,PRDM1,S100A10,SPI1,SPP1,TGFB1	485 (22)
AIP		transcription regulator		0.137	0.000548	ACKR3,ADGRG6,ADGRL4,AHR,C3AR1,DUSP1,GNG11,PDE4B,RASGRP1,RGS16,RGS2,S1PR1
SMPD1		enzyme		0.14	0.000442	ACKR1,CCL20,CCL3,CCL4,CCL5,CSF3,CTSB,CXCL8,CXCR4,IL6,MAP1LC3B,TGFB1,TLR2,TNF,TNFRSF1A,TNFSF10,UGCG	408 (16)
ammonium trichloro(dioxoethylene-O,O'-)tellurate		chemical drug		0.14	0.0239	BCL2,CDKN1B,IL10,IL1B,IL6
IFNAR (family)		group		0.143	0.000779	CCL5,CD86,CD8A,FCER1G,HLA-E,IFI16,IFITM3,IFNG,IL10,IL1B,IL6,IRF1,IRF9,ISG20,ITGA4,KDM6B,NLRP3,SPP1,TAP1,TLR2,TNF,TNFSF10,VCAM1,XAF1	278 (13)
taurocholic acid		chemical - endogenous mammalian		0.144	0.00163	ADGRG1,ADGRL4,AREG,ATF3,CCL5,CCN1,CRIM1,CXCL8,EGR1,HLA-DRA,IL1B,IL6,IL7R,KDR,SEMA6A,SERPINE1,STC1,TNF,VEGFA,VEGFB	531 (24)
PDPK1		kinase		0.144	0.00175	A2M,BCL2,CAV1,CDKN1A,CXCL8,IL1B,IL6,KLF2,MYC,RAB11A,S1PR1,SERPINE1,SNAI1,TNF	460 (21)
BCR-ABL1		fusion gene/product		0.145	0.00913	BCL2,BCL2A1,CAV1,CD36,CEBPB,CXCR4,EPAS1,FYN,HMOX1,ID1,MECOM,MSR1,MYC,OSM,SOCS1,SOCS2,TNFSF10	489 (19)
trastuzumab		biologic drug		0.146	0.0268	ANGPT2,ANXA2,CDKN1A,CEBPB,CXCL8,IL6,MYC,PDCD4,TNFSF10
AATF		transcription regulator		0.147	0.0159	APP,CDKN1A,IFNG,TNF
pioglitazone		chemical drug		0.148	1.69e-05	APP,AQP1,BCL2,CAV1,CCL5,CCN2,CD36,CD86,CDKN1A,CDKN1B,CFD,CITED2,CXCL8,EGR1,EPAS1,FABP4,HMOX1,ICAM1,ID3,IFNG,IL1B,IL1RN,IL6,IRS2,KLF4,LDLR,LEPR,NR4A3,PLIN2,SCARB1,SERPINE1,TGFB1,TNF,TNFRSF1A,TNFRSF1B,UCP2	404 (19)
2-bromoethylamine		chemical reagent		0.15	4.1e-05	A2M,ADAMTS1,ANXA1,ANXA2,CD14,CD44,EMP3,FCGR2A,GPNMB,LGALS3,LXN,MRC1,MYC,S100A10,SPP1,STING1,TIMP1,TMSB10/TMSB4X,UPP1
tamoxifen		chemical drug		0.15	0.0165	ACKR3,AHNAK,AQP1,BCL2,CAV1,CAV2,CCN1,CD36,CDKN1A,CDKN1B,CTSD,CXCL8,CXCR4,EPHX1,F13A1,FABP4,FLOT1,HES1,IGFBP4,IL1RN,IL6,IRF1,ISG20,LDLR,LGALS3,MET,MYC,NNMT,PFN1,PRSS23,RAMP3,SELE,SHC1,SLC7A5,SNAI1,SPP1,TACC1,TGFBR2,TNF,TOR3A,TSPAN9,UCP2,UGCG,VEGFA,ZEB2
LDL/CHOLESTEROL (complex)		complex		0.152	0.0159	CXCR4,ICAM1,SHC1,THBD
prazosin		chemical drug		0.152	0.0239	CDKN1B,DUSP1,EGR1,IL6,MYC
VWF	5.894	other		0.155	0.0273	ANGPT2,F8,HES1,LGALS3,MYH11,SELP
lipoxin A4		chemical - endogenous mammalian		0.156	0.0035	CDKN1A,CDKN1B,CXCL8,HMOX1,ICAM1,IFNG,IL10,IL1B,IL6,NLRP3,SELE,SERPINE1,TGFB1,TIMP1,TNF	465 (20)
STAT1		transcription regulator		0.159	2.26e-07	A2M,ANGPT2,APOBEC3G,BCL2,BCL2A1,BST2,BTG1,BTNL9,CCL20,CCL3,CCL3L3,CCL4,CCL5,CCN2,CCND2,CD14,CD44,CD86,CDH5,CDKN1A,CDKN1B,CREM,CTSS,CX3CL1,CXCL8,EGLN3,EGR1,FCER1G,FCGR1A,FGF2,FGL2,GBP4,HAPLN3,HES1,HLA-E,ICAM1,IFI16,IFI27,IFI44L,IFITM1,IFITM2,IFITM3,IFNG,IL10,IL1B,IL1R1,IL33,IL6,IRF1,IRF9,ITGA5,KCTD12,KLF4,MYC,PCDH17,PECAM1,PHACTR1,PLIN2,PLSCR1,PMAIP1,PRF1,RUNX1,S100A10,SOCS1,SOCS3,TAP1,TGFB1,TNF,T…	529 (16)
ARRB2	-1.778	other		0.159	0.0422	BCL2,EGR1,IL10,IL1B,IL6,MYC,SERPINE1,TGFB1,TNF,VEGFA
norepinephrine		chemical - endogenous mammalian		0.16	6.76e-05	APP,CCN2,CEBPB,CREM,CSF1R,CXCL8,CXCR4,DUSP1,EGR1,FGF2,FTH1,HMOX1,ID1,IFNG,IL10,IL1B,IL6,IRS2,MCAM,NR4A3,PDE4B,SERPINE1,SNAI1,TC2N,TGFB1,TINAGL1,TNF,VEGFA	490 (21)
TFPI2		other		0.162	0.0279	ADAMTS4,AREG,ATF3,CDH5,EFNB2,IL10,IL6,S100A4
Sn50 peptide		chemical toxicant		0.163	0.00176	BCL2,BCL2A1,BIRC3,CCN2,CXCL8,GJA1,HMOX1,ICAM1,IFNG,IL1B,IL6,MYC,SERPINE1,SNAI1,STC1,TNF,TNFSF10,VCAM1	375 (16)
REN		peptidase		0.164	0.002	CCN2,CD86,FGF2,ICAM1,IL6,TNF	526 (18)
gentamicin		chemical drug		0.165	0.0135	AQP1,ATF3,C1QA,C1QB,CCNL1,CD69,CEBPB,CITED2,CNKSR3,CTSB,CTSD,DNAJB4,EGR1,ENPP2,FTH1,GPM6A,HMOX1,HSP90AA1,ICAM1,IL10,IL10RA,IL1B,IL6,IRF1,KLF6,LGALS1,LGALS3,LITAF,MAF,MYC,NUAK1,PLIN2,PTPRM,RGCC,SLCO4A1,SOCS2,SPP1,ST6GALNAC3,TAP1,TCIM,TGFB1,TIMP1,TJP1,TNF,TSC22D1,VCAM1,YBX3
ACVRL1		kinase		0.165	1.36e-07	ANGPT2,BMPR2,CDKN1A,CXCL8,CXCR4,EFNA1,EFNB2,ENG,ICAM1,ID1,ID2,KDR,LYVE1,MYC,PLAT,PLAU,PLAUR,PXN,SELE,SERPINE1,SMAD1,VCAM1,VEGFA	450 (19)
mir-34 (includes others)		microRNA		0.166	0.0276	BCL2,BIRC3,CCND2,CPD,CSF1R,CYRIB,DLL1,EMP1,KLF10,LYST,MET,MYC,NCKAP1,PFKFB3,PPP1CB,SOX17,TIMP3,TNF
epinephrine		chemical - endogenous mammalian		0.166	0.00697	CDKN1A,CDKN1B,CXCL8,CXCR4,FTH1,HSP90AA1,IFNG,IL10,IL33,IL6,TNF	470 (19)
AKT (family)		group		0.167	0.00189	A2M,APP,BCAM,BCL2,BCL2A1,CCN2,CCND2,CD36,CD44,CDKN1A,CDKN1B,CEBPB,CPD,CTSD,CXCL8,CXCR4,EPAS1,FABP4,GALNT18,HES1,HIF3A,HMOX1,HSPG2,IFNG,IGFBP2,IL10,IL1B,IL1R1,IL2RB,IL32,IL6,IL7R,INSR,LAMB2,MCAM,MCL1,MT1X,MT2A,MYC,NDRG1,NES,NFE2L2,PDK4,PMAIP1,PODXL,PTGER4,PTPRM,PTTG1IP,SCARB1,SERPINE1,SLC7A5,SNAI1,SOCS3,SPP1,TIPARP,TJP1,TLR2,TNF,TNFSF10,TSPAN13,VCAM1,VEGFA	433 (14)
HSPD1		enzyme		0.167	0.0422	ICAM1,IFNG,IL10,IL1B,IL6,OSM,SELE,SOCS3,TNF,VCAM1
CBFB		transcription regulator		0.168	0.00988	ARL4C,CD4,CSF1R,FABP4,ICAM1,IL2RB,LGMN,NRP1,PTGER4,RGS1,RUNX1,RUNX3,SOCS2,SPP1,TGFBR2,TGFBR3	413 (12)
BRCA1		transcription regulator		0.17	0.00871	AREG,ATP11C,BCL2,CARD10,CCL5,CDKN1A,CDKN1B,COL18A1,CTSD,DDIT4,EGR1,ENPP2,EZR,HMOX1,IFI27,IFITM1,MYC,NEDD9,NFE2L2,PHLDA1,PLSCR1,PLTP,SAT1,SNAI1,STC1,TAP1,TGFBR2,TNF,VEGFA	549 (21)
GPBAR1		G-protein coupled receptor		0.17	0.0253	BCL2,CD86,ICAM1,IL1B,IL6,NLRP3,SELE,TJP1,TNF,VCAM1
carbonyl cyanide m-chlorophenyl hydrazone		chemical toxicant		0.17	0.0066	ALOX5AP,CCL20,CXCL8,DDIT4,GNG11,IL1B,MAP1LC3B,MYCT1,NLRP3,PHLDA1,SELP,SERPINE1,ST6GALNAC3,TGFB1	492 (23)
XDH		enzyme		0.172	0.000852	CCN2,CD69,CEBPB,CXCL8,CXCR4,CYBB,DUSP1,ID3,IL1B,INSR,PLAU,PLAUR,SERPINE1,SPP1,TNF	383 (16)
LDLR	1.477	transporter		0.174	1.51e-05	C1QA,CCL3L3,CCL4,CCL5,CD36,CD4,CDKN1A,CX3CL1,CXCL8,CYTIP,DUSP1,EGR1,ENG,FABP5,FCGR1A,FGL2,FPR1,GJA1,HSPG2,ICAM1,IFNG,IL10,IL1B,IL1RN,IL6,LAIR1,LCP2,LDLR,LRP1,LSP1,LYZ,MSR1,MYC,PLAU,PLIN2,PLTP,PRF1,RGS1,SCARB1,SELE,SOCS1,SPP1,TAP1,TIMP1,TNF,UCP2,VCAM1	465 (18)
NR5A2		ligand-dependent nuclear receptor		0.177	2.78e-06	ANXA2,BCL2,C1QB,C3AR1,C5AR1,CDKN1A,CEBPB,CFD,CXCL16,ICAM1,IL1B,IL1RN,IL32,IL6,LDLR,MYC,SCARB1,TGFB1,TNF,TNFRSF1B,TNFSF10	490 (18)
SARM1		transmembrane receptor		0.18	0.00565	CCL3L3,CCL5,IL6,TNF,XAF1	533 (21)
SERPINE1	0.889	other		0.18	1.82e-05	CCL20,CCL5,CCN2,CD14,CDKN1A,CSF3,CXCL16,CXCL8,DUSP1,DUSP4,EGR1,FBLN2,FGF2,FLT1,ICAM1,IFNG,IL10,IL6,PHLDA1,PLAU,PLAUR,PRF1,SERPINE1,TGFB1,TGFBR2,TLR2,TNF,VCAM1,ZFP36	470 (16)
CD9		other		0.181	0.0122	CD69,ITGA5,ITGA6,MYC,TJP1,TNF,VEGFA
PLAT	2.941	peptidase		0.182	0.00282	CCL3L3,IFNG,IL1B,IL6,MYC,PLAT,SERPINE1,STING1,TGFB1,TNF	382 (19)
fenofibrate		chemical drug		0.183	0.0123	ACACB,ACSL1,APP,ATP11A,CD200,CD36,CEBPB,CSF1R,CXCL8,FABP4,HDGFL3,HMOX1,ICAM1,ID2,IL6,IL6ST,KDR,LDLR,MGLL,MPDZ,PDK4,PIK3R3,PLTP,PPIC,PTPRC,SCARB1,SERPINE1,TGFB1,TIMP1,TNF,TXNIP,UCP2,VCAM1,VEGFB
HMGB2	-1.046	transcription regulator		0.184	0.00675	CCL20,CD36,CEBPB,CSF3,CXCL8,FABP4,IL1B,IL6,PHLDA1,VEGFC	498 (22)
fluticasone propionate		chemical drug		0.187	2.73e-06	ABLIM3,C1QB,CCL20,CCL4L1/CCL4L2,CCL5,CD163,CD36,CD4,CD83,CD86,CXCL8,DDIT4,EMP1,FABP4,HLA-DRA,IFI27,IL10,IL1B,IL1RN,IRS2,KLF9,LST1,MT1X,MT2A,OLR1,PDK4,PHLDA1,PLAU,PLIN2,RCAN1,RNASE1,SERPINE1,SLA,SLC29A1,SPP1,SPRY1,SRPX,TAP1,TCN2,TFPI,TGFB1,TGM2,TIMP1,TIMP3,TMT1A,TPM3,TSC22D1,TSC22D3,VSIG4,VWF,WARS1	530 (17)
TSH (complex)		complex		0.188	0.000362	CDKN1A,CTSS,CXCL8,EGR1,FTH1,IL1RN,IL6,INSR,KDR,LRP5,MYC,SOCS1,SOCS3,TNF,TPO	441 (22)
IRAK3		kinase		0.19	0.0219	BCL2A1,CCN2,CXCL8,ETS2,IFNG,IL1B,IL6,NLRP3,SOCS1,TGFB1,TNF,TNFAIP3
cantharidin		chemical drug		0.192	0.0273	BAG3,BCL2,IL6,MCL1,SERPINH1,TNF
TXK		kinase		0.193	0.002	CD44,IFNG,IL2RB,KLRB1,TNF,ZBTB16	467 (20)
diethylstilbestrol		chemical drug		0.193	0.00382	AHR,AREG,ARHGDIB,C1QA,CCN2,CD14,CD200,CD83,CDKN1A,CDKN1B,CITED2,CYGB,EGR1,EMP1,FRZB,IGFBP2,INHBB,KDR,KLF4,LGALS1,LSP1,MAFB,MAOA,MAPK3,MFAP4,MGP,NPDC1,NR4A3,PRDM1,PTTG1IP,RGS5,RUNX1,SOCS2,SULF1,TGFB1,TGFBI,VEGFA	557 (20)
TSLP		cytokine		0.193	0.0035	CD83,CD86,CXCL8,ICAM1,IL10,IL32,IL6,KLF4,MAP1LC3B,MYC,SELE,SELP,TGFB1,TIMP1,VEGFA	410 (18)
RARG		ligand-dependent nuclear receptor		0.196	0.000362	AREG,CCL20,CCN2,COL4A1,DUSP1,EGR1,FOLR2,FOXC1,IL32,IL6,KLF4,LAMB1,MAFB,MYC,THBD	509 (18)
pemetrexed		chemical drug		0.198	0.0139	CCL20,CD14,CDKN1A,IL1B,IL6,MET,OSM,SLC29A1,SNAI1
tyrphostin AG490		chemical drug		0.199	0.00251	A2M,AKR1C3,BCL2,BIRC3,CCL5,CCN2,CDKN1A,CXCL8,ENPP2,FGF2,ICAM1,ICOS,IFNG,IL10,IL1B,IL6,IRF1,MCL1,MYC,MYH11,S100A10,SOCS3,SPP1,TIMP1,TNF,TNFSF10,VEGFA	457 (15)
ABCB1		transporter		0.2	0.00675	APP,CCL3L3,DDIT4,IFNG,IL10,IL1B,IL6,PIK3C2A,TNF,UGCG	512 (23)
SELE	4.658	transmembrane receptor		0.2	0.00565	CCL3L3,CSF3,IL1B,IL6,TNF	383 (20)
dihydrotestosterone		chemical - endogenous mammalian		0.205	0.000227	ACKR3,ADAMTS1,AIF1,APP,AQP1,AREG,BASP1,BCAR1,BCL2,BMPR2,C1orf21,CCN2,CCND2,CD36,CDKN1A,CDKN1B,COL4A1,CX3CL1,CYBB,DUSP2,DUSP4,EFNA1,EGR1,ELN,ELOVL7,ERG,FABP4,FGF2,FLNB,FTH1,FTL,FZD6,GPX4,GRB10,GSN,HSP90AA1,ID2,IGFBP2,IGFBP4,IL10,IL6,IL6ST,INHBB,INSR,IQGAP2,IRS2,LAMA5,LDLR,LGALS1,LYZ,MAF,MAOA,MCAM,MGLL,MT-CYB,MYC,MYOF,NDRG1,NUCB1,PDCD4,PFN1,PHLDA1,PLAU,PMAIP1,POSTN,PROS1,PTGER4,RPS29,RUNX1,SELENOW,…	613 (21)
S-nitrosoglutathione		chemical toxicant		0.207	0.0066	BIRC3,CCL5,CD86,CD8A,CDKN1A,GJA1,HLA-DRA,ICAM1,IFNG,IRS2,S100A10,SELE,TNF,VCAM1	361 (17)
mir-506 (includes others)		microRNA		0.208	0.002	CD151,CXCL8,IL1B,IL6,RHOC,TNF	362 (13)
SLC30A7		transporter		0.21	0.0273	BST2,CD36,CD59,EPHX1,INSR,IRS2
TICAM2		other		0.211	0.00976	CCL4,CCL5,IL1B,IL6,IRF1,TNF	375 (21)
atorvastatin		chemical drug		0.211	1.97e-07	APP,BCL2,CAV1,CCN1,CCN2,CD36,CD59,CD69,CDKN1B,CXCL8,CXCR4,CYBA,CYBB,DUSP1,EGR1,ENG,FLT1,GJA1,HMOX1,ICAM1,IFNG,IL10,IL6,INSR,ITGB2,LDLR,MAPK3,NLRP3,OLR1,PHACTR1,PLAT,POSTN,RGS1,SELE,SELP,SERPINE1,SOD3,SPP1,TCIM,TGFB1,TLR2,TSC22D3,VCAM1,VEGFA,ZFP36	468 (16)
FAT1		other		0.212	1.05e-05	CCN1,CCN2,CD44,IL1B,IL6,KLF4,MET,PDCD4,PLAU,SNAI1,TGFB1,VEGFC,WWTR1,YES1,ZEB2	505 (16)
DDB1		other		0.213	0.0139	CCN1,CDKN1A,CEBPB,DNAJB1,EGR1,EGR3,ID2,ID3,ZFP36
SLC22A5		transporter		0.213	0.00623	CDKN1A,IFNG,IL6,PLAU,SMAD1,TGFB1,TGFBI,TGFBR2,TNF
NGF		growth factor		0.214	0.00149	A2M,ADGRL2,ANXA2,APOBEC3G,APP,ATF3,BCL2,CAV1,CAV2,CCL4,CD83,CD86,CDKN1A,CDKN1B,CITED2,DUSP1,DUSP4,EGLN3,EGR1,EHD4,EPAS1,HMOX1,ID1,ID3,KLF4,LDLR,LIFR,LRP1,MAP3K11,MCL1,MYC,PLAUR,SHC1,STOM,TGFB1,TNF,VEGFA,VEGFC,YES1,ZFP36	473 (17)
SNCA		enzyme		0.216	0.0223	ABLIM3,ADGRE5,AIF1,BCL11B,C1QA,CD44,CLEC7A,CTSB,CTSW,CXCR4,CYBA,CYBB,DOC2B,DUSP1,EFNA1,EMP1,EPS8,EZR,FABP4,FAM107A,GSN,GZMK,HES1,HLA-DRA,IFNG,IL1B,IL6,IRF1,KCNN3,KLF10,KLF2,KLF4,KLF7,MAP1LC3B,METRNL,NCF4,NLRP3,NR4A2,PDE2A,PLAUR,PLSCR1,PRF1,PTPRB,RASA4,SERPINE1,SPOCK2,TC2N,TLR2,TNF,TSC22D3,WIPF1,YWHAE
NFAT (complex)		complex		0.216	0.00125	AIF1,ATF3,CD86,CYGB,ICAM1,IFNG,IL33,IL6,SERPINE1,SPP1,TNF
SMAD4		transcription regulator		0.217	1.21e-05	ACKR1,ANGPT2,AREG,CCL20,CCN2,CCND2,CDH5,CDKN1A,CDKN1B,CELF2,CITED2,CTSD,DOCK4,ENG,GJA1,HMOX1,ICAM1,ID1,ID2,ID3,IFNG,IL10,IL1B,IL32,ITGA6,JAM2,MET,MYC,NFE2L2,PLAU,PTPRC,PTPRK,RGCC,RUNX1,RUNX3,SELE,SERPINE1,SERTAD1,SNAI1,SPHK1,SPI1,TGFB1,TIMP1,TIMP3,TNF,TPM1,TPM2,TPM3,VEGFA,ZFP36	414 (19)
onapristone		chemical drug		0.218	0.0273	ADAMTS1,CTSD,RUNX1,SPHK1,TGFB1,VEGFA
hexachlorobenzene		chemical toxicant		0.221	0.00023	A2M,ANXA1,ANXA2,CD14,CD44,EMP3,FCGR2A,GPNMB,ITGB4,LGALS3,LXN,MRC1,MYC,RCN1,S100A10,SPP1,TIMP1,TMSB10/TMSB4X,UPP1
TEK	1.405	kinase		0.222	0.000251	AKAP12,CDKN1A,CLDN5,IFNG,IL6,TJP1,TNF,VEGFA	471 (19)
NGF (family)		group		0.222	0.00342	ANXA2,APP,BCL2,CDKN1A,DUSP1,DUSP4,EGR1,FGF2,NR4A2,PLAUR,SERPINE1,TGFB1	456 (18)
Sb202190		chemical drug		0.225	0.00105	BCL2,CCL3,CCN2,CCND2,CD86,CDKN1A,CEBPB,CXCL8,EGR1,HMOX1,ICAM1,IFNG,IL10,IL1B,IL6,LDLR,PHLDA1,RUNX1,SELE,SERPINE1,SNAI1,SPI1,SPP1,TNF,VCAM1,VEGFA,VSIG4	393 (17)
HNF1B		transcription regulator		0.225	0.000227	ACTN1,CD44,CDC42SE2,CITED2,DUSP1,EPS8,ID1,ID3,LAMB1,MAFB,MET,MPZL2,NEDD9,OLFM1,PHACTR4,PLAU,PLAUR,PODXL,PTGER4,PTPRM,S100A4,SERPINH1,SLC29A1,SNAI1,SULF1,UPP1,ZEB2
KLF15		transcription regulator		0.226	0.000901	ACSL1,BCAM,CCN2,CD36,CEBPB,CITED2,DDIT4,EDNRB,FABP5,FZD4,HIF3A,LRP5,PDK4,TNFRSF10D,TNFSF10,VCAM1	269 (7)
PLG		peptidase		0.23	0.0428	CAV1,CCN1,CLEC7A,CRK,DOCK1,EDNRB,FYN,IFNG,IL1B,IL6,MRC1,PECAM1,PLAU,RAC2,RAPGEF3,SERPINE1,TNF
BIRC3	-2.161	enzyme		0.231	0.00125	BCL2,BIRC3,CSF3,CXCL8,ICAM1,IFNG,IL1B,IL6,MCL1,REL,TNF	390 (21)
SOX11		transcription regulator		0.233	0.00194	ADAMTS4,BST2,BTNL9,CAV1,CCL3L3,CCL5,CD3E,CD52,CD86,CXCR4,DIPK2B,EBF1,EGR1,GPR34,IL6,IL6ST,ITGA4,LCK,PAG1,POSTN,PPP3CA,PRDM1,RGS2,SMAD1,TNXB
prednisolone		chemical drug		0.234	0.0297	APP,BAG3,BCL2,BIRC3,BTG1,CALD1,CD163,CD86,CDKN1B,CTSB,CTSS,CXCR4,CYGB,DLL1,DUSP1,HES1,HSP90AA1,IFNG,IL10,IL1B,IL6,INSR,IRS2,ISG20,ITGA4,KCTD12,KLF9,MAP1LC3B,MCL1,MYH9,NOTCH4,PLAT,SOCS1,SOD3,SPP1,SRGN,TGFB1,TGM2,TNF,TNFAIP3,TNFSF10,TPO,TSC22D3,TUBA4A,TXNIP,ZBTB16,ZFP36L2
GCG		other		0.234	0.0428	ACKR3,AHNAK,BCL2,CCN2,CEBPB,CYBA,ELN,ESAM,IGFBP4,LIMA1,NR4A2,NR4A3,PXN,SCARB1,SLC25A25,TGFB1,VCAM1
USP1		peptidase		0.235	0.0279	CCN1,CCN2,FYN,ITGA5,ITGA6,S100A4,TIMP1,WWTR1
SLC39A8	-0.415	transporter		0.239	0.0283	COL15A1,CRIP2,FTH1,FTL,IL6,ITGA5,TNF
LRP1	-1.493	transmembrane receptor		0.239	0.0385	APP,CCL3L3,CCL4,CD14,CTSD,IL1B,IL6,INSR,LRP1,PLIN2,TNF
MIR122A/B (family)		group		0.242	0.00684	BCL2,CCN1,CCN2,CD69,GZMA,IFNG,IL10,IL1B,IL6,PLAUR,SOCS1,TNF,WWTR1	455 (15)
CCN1	1.136	other		0.243	0.000431	CCL3L3,CCL4,CCN1,CCND2,CDKN1A,CXCL8,FCER1G,IFNG,IL1B,IL6,IL6ST,ITGA5,KDR,MCL1,MYC,PECAM1,PLAU,SERPINE1,TGFB1,TIE1,TIMP1,TNF,TNFSF10,VEGFA,VEGFC	452 (14)
bisindolylmaleimide iv		chemical drug		0.245	0.00532	CCN2,CXCL8,EGR1,FABP4,FGF2,IL6,MYC,TNF	463 (21)
RHOH	-2.254	enzyme		0.246	0.00565	CDKN1A,CDKN1B,IFNG,IL3RA,ITGB2	252 (9)
ESR2		ligand-dependent nuclear receptor		0.247	0.00125	A4GALT,ABLIM1,ACKR3,ACTN1,ADAMTS1,AKAP12,ANXA1,AREG,ARHGDIB,ATF3,BCL2,BMPR2,CAV1,CCL20,CCL3L3,CCN1,CCN2,CD34,CD3E,CD93,CDC42BPA,CDKN1A,CDKN1B,CRIM1,CTSD,CTSH,CXCL16,CXCL8,EGR1,EGR3,ELL2,EMB,EMP3,ENPP2,FBLN2,FGF2,FHL1,GJA1,GPNMB,IFITM1,IGFBP4,IL1B,IL1R1,IL6,INSR,IQGAP2,IRS2,KDR,KLF4,LAP3,LAPTM5,MAF,MAOA,MAPK3,MDK,MGP,MXD1,MYC,NASP,NDRG1,NEDD9,NR4A3,PDK4,PDLIM5,PLAT,PLAU,PLAUR,PLEC,PLIN2,PMAIP1,POS…	605 (23)
STAT6 DIMER (complex)		complex		0.251	0.00228	CD36,DUSP1,EPAS1,IL10,KDM6B,KLF4,MAOA,POSTN,SOCS1
LMO2	0.645	transcription regulator		0.253	4.88e-07	ADAMTS9,ADGRG1,AHR,ANXA1,BCL2,BMPR2,CCND2,CD247,CD34,CD3E,CD3G,CD53,CD93,CDH5,CDKN1A,COL18A1,EGLN3,ENG,EPHB4,ERG,ETS2,FTH1,FZD6,GJA1,GPR183,GPR34,GPRC5B,GRB10,GSN,HLX,IFNG,IRS2,ITM2C,LCK,LGALS1,LMCD1,LSP1,MDK,MEF2C,MGLL,MGST2,MYC,NCKAP1,NDRG1,NOVA1,PAG1,PLSCR1,RAPGEF5,RASGRP1,RHOH,RPS6KA2,SAMSN1,SERTAD1,SNTB2,SPI1,ST6GALNAC3,SYNE2,TAMALIN,TAP1,TGFB1,THEMIS2,TLR2,TNFAIP3,TNFRSF1B,TNS2,TOR3A,TXNIP,…	384 (15)
olanzapine		chemical drug		0.254	0.00353	ATF3,BCL2,HMOX1,IGFBP2,IL2RB,LDLR,NR4A2,NR4A3,RGS2,SLC38A1,SNCG,THBD,YBX3	245 (7)
SREBP (family)		group		0.254	0.0239	ACSL1,CDKN1A,IFNG,LDLR,UCP2
diethylnitrosamine		chemical toxicant		0.258	0.0181	ANGPT2,BIRC3,CCL20,CCND2,CD36,CD44,CDKN1A,CDKN1B,ETS2,HMOX1,IGFBP2,IL1B,IL6,MCL1,MET,MYC,NFE2L2,PECAM1,PHLDA1,PLSCR1,TEK,TGFB1,TIMP1,TNF,VEGFA
propylthiouracil		chemical drug		0.258	0.000449	AKR1C3,BCL11B,C1QB,CD69,CORO1A,EMB,EMP1,EMP3,GBP4,GSN,ITGA6,LAPTM5,LGALS1,MRC1,MYH11,NFIB,NNMT,NRN1,NRP1,PHLDA1,SLC16A10,SNCG,TPO,TXNIP
Rbx1		enzyme		0.258	0.0063	AHR,AREG,CCL20,CTSB,CYBB,HLA-E,ICAM1,ID2,IFNG,IL10,MAF,NRP1,PDE4B,PLCB4,SHC1	289 (7)
MNT		transcription regulator		0.258	0.000901	ARHGAP45,BLVRB,CCND2,CD36,CD53,CYBB,ID1,IFNG,KLF10,KLF6,LEPR,MPEG1,MYC,SERPINH1,TNF,TXNIP
SASH1	1.619	other		0.258	0.017	ARID5A,CCL4,CCND2,CITED2,FGL2,IL6,IRF1,ISG20,MET,PLAT,SH3BP5,SOCS1,TCF4,TNF,TSC22D1
HCAR1		G-protein coupled receptor		0.261	0.00532	CXCR4,ICAM1,IL10,IL1B,IL6,NEDD9,SNAI1,TNF	316 (12)
P2RX7		ion channel		0.261	0.0135	CCL20,IL1B,IL6,NLRP3,TGFB1,TNF,TNFRSF1A,TNFSF10
zoledronic acid		chemical drug		0.262	2.63e-05	BCL2,CCN1,CDKN1A,CXCL8,CXCR4,FLT1,IFNG,IL1B,IL6,SERPINE1,SOCS1,TNF,TNFSF10,VEGFA	408 (20)
TAL1		transcription regulator		0.264	0.000249	ADGRG1,AFDN,BCL2,C3AR1,CD69,CD7,CDH5,CDKN1A,CHST11,CPLX1,DOCK1,DSG2,ERG,HLA-E,ICAM1,ID2,IL10RA,LYST,MCTP1,MYC,NR4A3,PLEKHO1,PPP3CA,PTGER4,RAPGEF5,REL,RNASE6,RUNX1,SPI1,STK17A,TNFAIP1,TNFAIP3,TNFSF10,TSPAN7	420 (17)
USP18		peptidase		0.265	0.000484	CCL3,CCL3L3,CCL4,CCL4L1/CCL4L2,CCL5,FPR1,IFITM3,IFNG,IL10,IL1B,IL1R1,IL1RN,IL6,IRF1,IRF9,ISG20,SOCS1,SOCS3,TNFRSF1A,TNFSF10	330 (14)
CIP2A		other		0.269	0.00327	BCL2,COL15A1,EGR1,FAM110D,GPNMB,GPR183,LXN,MYC,PDE2A,PDK4,PLAUR,PTPRB,RAB31,RHOC,S100A16,SAT1,TUBA4A
NLRC5		transcription regulator		0.27	0.00392	HLA-E,IL10,IL1B,IL6,TAP1,TIMP1,TNF	376 (18)
tin protoporphyrin IX		chemical drug		0.271	0.00565	CD86,ENG,FLT1,HMOX1,TNF	325 (12)
SQSTM1	-0.635	transcription regulator		0.271	0.0063	ARID5A,CITED2,EGLN3,FGL2,HMOX1,IL1B,IL6,IRF1,NFE2L2,NNMT,PLAT,RGCC,SNAI1,TNF,TSC22D1	409 (19)
decitabine		chemical drug		0.274	3.35e-05	ADAMTS1,ADGRL2,AEBP1,AKAP12,ANXA2,ARHGDIB,BCL2,BIRC3,BMPR2,BTG1,CAV1,CCL5,CCN2,CCND2,CD44,CD59,CD86,CD8A,CDA,CDKN1A,CDKN1B,CLDN5,CRTAC1,CXCR4,DLC1,DNM3,DOCK1,DSG2,DUSP1,EFNB2,EGR3,EHD1,EPHB4,EZR,FGF2,FILIP1,FOXC1,GSN,HDGFL3,HLA-E,ICAM1,ID1,IFI16,IFI27,IFITM1,IGFBP2,IL1B,IL6,IL7R,ITGA4,KLF4,KLF6,LDLR,LEPR,LGALS1,LGALS3,LRG1,LXN,MAF,MAFB,MET,MYC,NDRG1,NECTIN2,NFIB,NR4A2,NR4A3,OLFM1,PDLIM5,PLCB1,PON…	566 (19)
RGS10	-2.515	enzyme		0.275	0.0018	CCL3L3,CX3CL1,IFNG,IL10,IL10RA,IL1B,IL2RB,IL6,IL6ST,ITGB2,SELP,TGFB1,TNF,TNFRSF1A,TNFRSF1B	527 (16)
S100A10	1.483	other		0.277	0.00565	AHNAK,ANXA2,IL6,S100A10,TNF	403 (15)
PRKAR2B		kinase		0.277	0.00565	BIRC3,EGR1,NR4A2,NR4A3,TPO	458 (14)
PTK2B		kinase		0.277	0.0273	BCAR1,CXCL8,IFNG,IL10,NEDD9,SOCS1
8-oxo-7-hydrodeoxyguanosine		chemical - endogenous mammalian		0.277	0.0239	CXCL8,ICAM1,IFNG,IL6,TNF
TWIST1		transcription regulator		0.28	2.31e-06	ADAMTS1,BCL2,BST2,C1QTNF1,CD44,CDKN1A,COL4A1,CXCL8,EFNB2,EMP3,FCGBP,GSN,HEG1,ICAM1,IFI27,IFITM1,IGFBP4,IL10,IL1B,IL6,IRF9,ISG20,KLF4,LGALS3,LRG1,MET,MRC1,MYC,RHOC,RUNX3,S100A4,SLC29A1,SNAI1,SPHK1,SPOCK2,SPP1,TGFB1,TGFBI,TGFBR2,TIMP3,TNF,VEGFA,XAF1,ZEB2	535 (23)
RELB	-0.426	transcription regulator		0.28	0.000131	ACKR3,BCL2,BIRC3,C1orf162,CCL20,CDC42BPB,CDKN1A,CXCL8,ENPP2,FYB1,HSPG2,IFI16,IFNG,IL10,IL1B,IL6,LTB,MARCKSL1,MYC,NDRG1,PLPP3,PRDM1,TNF,TNFRSF1A	425 (18)
ursodeoxycholic acid		chemical - endogenous mammalian		0.282	0.00165	CCL20,CCN2,COL4A1,CX3CL1,DLC1,IFNG,LGALS3,MAF,NFE2L2,SPP1,TGFB1,TIMP1,TNF	467 (20)
AZD1390		chemical drug		0.283	0.0159	ICAM1,IL1B,TNF,VCAM1
ETS1	-0.68	transcription regulator		0.283	3.9e-09	ARHGDIB,ARL4C,ARPC2,CAV1,CCL5,CCN2,CD14,CD44,CD69,CDH5,CDKN1A,CITED2,CRTAM,CSF1R,CX3CL1,EGR1,ETS2,FCGR2A,FLI1,FLT1,GZMA,GZMK,HCST,HMOX1,HSPA6,ICAM1,ID2,IFNG,IL10,IL2RB,IL7R,ITGA10,ITGB2,LAIR1,LAMA5,LAMB1,LAMC1,LCK,LTB,MCAM,MCL1,MET,MSR1,MYC,NPR1,PLAU,PRDM1,PRF1,RUNX1,RUNX3,SERPINE1,SNAI1,SPI1,SPP1,SRGN,TGFBR2,TNF,VEGFA,ZEB2	520 (23)
CD209		other		0.285	0.00155	CCL3,CCL4,CD86,CLDN5,IL10,JAM2,TJP1,TNF	500 (15)
ROCK1	-0.646	kinase		0.285	0.0138	APP,CCN2,CCND2,CD44,COL4A2,FBLN2,ICAM1,LAMA4,LAMC1,VCAM1
pravastatin		chemical drug		0.287	0.000779	APP,CAV1,COTL1,GJA1,HMOX1,ICAM1,IL10,IL1B,IL6,LDLR,TGFB1,TNF,VEGFA,VWF	375 (18)
kaempferol		chemical toxicant		0.287	0.0032	BCL2,CCN2,CD69,CDKN1A,HMOX1,ICAM1,IL32,MYC,PLAU,SELE,TNF	417 (14)
R-WIN 55,212		chemical reagent		0.288	0.0139	BCL2,CCND2,CDKN1B,CXCL8,ICAM1,IL1B,IL6,TNF,VCAM1
propranolol		chemical drug		0.29	0.0139	APP,DUSP1,ICAM1,IL6,LEPR,MAOA,MYC,SELP,VEGFA
ST6GAL1		enzyme		0.292	0.00697	ADAM15,BIRC3,CAV1,CCND2,CXCL8,DSG2,IL6,LRP1,MCAM,MET,NRP1,SNAI1	432 (19)
LTF		other		0.295	0.0283	CCL3L3,CCL5,CD86,CDKN1A,IL10,IL6,TNF
darapladib		chemical drug		0.295	0.00565	IFNG,IL10,IL1B,IL6,TNF
PRKAA (family)		group		0.299	0.0032	BCL2,CCN2,CD36,CDKN1A,DUSP1,DUSP2,IL6,MCL1,PMAIP1,SNAI1,TNF	466 (17)
RNF5		enzyme		0.3	0.0248	ADAM15,CCN2,CD14,CD34,CD86,COL14A1,COL15A1,CX3CL1,EMP2,IL1B,IL2RG,IL6,S1PR1,SPRY1,TGFB1,TLR2,TNF,TNFRSF1A,TNFRSF1B
TGFB2-AS1		other		0.302	0.0385	ADAM15,AREG,BCL2,BMPR2,CTSB,CTSH,GMFG,LIFR,MGP,PLPP3,RUNX3
ADAMTSL2		other		0.303	0.0018	CCN2,COL14A1,COL15A1,CTNNA1,ELN,ICAM1,ITGA4,ITGA5,ITGA6,ITGB4,POSTN,SELP,SPP1,TGFB1,TGFBI,TIMP3,VCAM1
rebamipide		chemical drug		0.305	0.0159	CXCL8,IFNG,IL6,TIMP1
TGFB2		growth factor		0.305	4.48e-05	AHR,CCN2,CD36,CD59,CD86,CDH5,COL4A1,CXCL16,DDIT4,DOCK4,EGR1,FGF2,HMOX1,HSPG2,ID3,IFNG,JAM2,KDR,MGLL,PDK4,PECAM1,PPIF,RUNX1,RUNX1T1,S100A4,SEMA6B,SERPINE1,SLC7A5,SMAP2,SPHK1,SPP1,SULF1,TGFB1,TGFBR2,TGFBR3,TIMP1,TXNIP,VEGFA	481 (18)
IKBKG		kinase		0.307	0.000328	AEBP1,BIRC3,CCL20,CCL5,CD247,CD3E,CEBPB,CTSB,CTSZ,CX3CL1,CXCL8,ENPP2,EPAS1,ICAM1,IFI16,IL1B,IL1RN,IL6,LIFR,MGP,RCAN1,RGS16,SOCS3,SOD3,TNF,TNFAIP3,TNFRSF1B,TNFSF10,TPO,VEGFA	409 (13)
ILKAP		phosphatase		0.308	0.00228	CD86,IL10,IL1B,IL6,MYC,NDRG1,NR4A3,SPI1,TNF	350 (12)
FOXA1		transcription regulator		0.309	0.00222	ACKR3,ANXA1,AQP1,BTG1,CDKN1A,CITED2,COL18A1,CXCL8,DDIT4,DSE,DUSP1,ELK3,EPHX1,FOXC1,HMOX1,IL10,IL6,ISG20,LAMC1,MGP,MYC,MYH11,MYH9,MYL9,NES,NR4A2,PALM2AKAP2,PFKFB3,PNRC1,STC1,TAGLN2,TIPARP,TNF,TNFAIP3,VEGFA,ZFP36	534 (24)
trichostatin A		chemical drug		0.31	1.11e-07	ADAMTS1,ADGRL2,AHR,AKAP12,APP,AREG,ARL6IP1,BCL2,BCL2A1,BLVRB,BTG1,CCL20,CCL3,CCND2,CD14,CD28,CD34,CD36,CD44,CD86,CDKN1A,CDKN1B,CEBPB,CLEC3B,CPD,CREM,CRTAC1,CTSB,CTSD,CXCL8,CXCR4,CYBB,CYTOR,DLC1,DNM3,DOCK1,DOK2,DSG2,DUSP1,EFNB2,EHD1,ENPP2,EPHX1,EZR,FABP4,FGF2,FLT1,FNBP1,FOXC1,FRZB,FTH1,FTL,GPX4,GSN,HDGFL3,HES1,HLA-DRA,HLA-DRB1,HMOX1,ICAM1,ID1,ID2,ID3,IFITM1,IFNG,IGFBP2,IGFBP4,IKZF1,IL10,IL10RA,IL1…	507 (19)
isobutylmethylxanthine		chemical toxicant		0.313	8.34e-05	ACSL1,AEBP1,AREG,BMPR2,CAV1,CAV2,CCN2,CD14,CD34,CD36,CD44,CDKN1A,CDKN1B,CEBPB,CREM,CXCR4,EGR1,FABP4,IFNG,IL10,IL1B,IL2RG,INSR,ITGB2,KLF4,MAPK3,MYC,PDK4,PLAT,PLIN2,SCARB1,SERPINE1,SNAI1,TGFB1,TIMP1,TIMP3	496 (22)
estradiol benzoate		chemical drug		0.314	0.00282	ACACB,AHR,GJA1,INSR,LEPR,PLAT,PLAU,PTGER4,TGFB1,UCP2	310 (7)
SPARC		other		0.315	0.0035	AKR1C3,CFD,HES1,IL1B,IL6,LYVE1,NDRG1,NES,PAG1,PCGF2,SERPINE1,SNAI1,TGFB1,TNF,XAF1	495 (21)
Il3		cytokine		0.317	0.00312	BCL2,CCL5,CCND2,CD14,CDKN1A,CDKN1B,CSF1R,CSF3,EGR1,IL6,LYZ,MCL1,MYC,OSM,SOCS1,SPP1,TNFRSF1A,TNFRSF1B	497 (20)
dacinostat		chemical drug		0.317	0.00392	ANGPT2,BCL2,CDKN1A,CDKN1B,IL10,TEK,VEGFA	483 (19)
CD4	-1.355	transmembrane receptor		0.318	0.00675	BCL2,CD4,CXCR6,ID3,IFNG,IL10,LCK,SHC1,TNF,TNFSF10	422 (23)
AMPK (complex)		complex		0.318	0.00386	CCND2,CDKN1A,CXCL8,CYBB,DUSP4,EGR1,GJA1,HMOX1,IFNG,IL1RN,IL6,LITAF,MT-CYB,MT-ND1,PFKFB3,PMAIP1,SERPINE1,SNAI1,TJP1,TNF,UCP2,VCAM1	392 (18)
10-(6'-ubiquinonyl)decyltriphenylphosphonium		chemical drug		0.32	0.0268	IFNG,IL1B,IL6,KDR,NFE2L2,PPIF,SOCS3,TNF,UCP2
CCN2	-1.59	growth factor		0.32	0.000819	ADAMTS1,ADAMTS4,BCL2,BCL2A1,CAVIN2,CCN2,CD44,COL4A2,EGLN3,EGR1,FLNB,HES1,IL6,MYC,PDE7A,PODXL,RAMP2,SERPINE1,TGFB1,TIMP1,TIMP3,TMOD3,VEGFA	552 (19)
verapamil		chemical drug		0.322	0.00355	ANXA2,CD59,GJA1,HLA-DRA,IFNG,IL1B,IL32,IL6,LDLR,MYC,S100A10,SNAI1,TXNIP,VCAM1	479 (20)
dimethyl n-oxalyl-glycine		chemical reagent		0.323	0.00079	AHNAK,AKAP12,ASPH,ATF3,BCL11B,BTG1,CAV1,CAVIN1,CCN1,CCN2,CORO1A,DDIT4,EGLN3,EPAS1,FLT1,FTL,FYN,GJA1,GPR146,HLA-DRB1,ISG20,ITGA5,KDR,MET,MPZL2,MXD1,NDRG1,PECAM1,PFKFB3,PHLDA1,RBPJ,RGS5,SCARB1,SERPINE1,SLC29A1,SPNS2,SRPX,STC1,TGFBI,TRIOBP,TXNIP,VCAM1,VEGFA	458 (22)
resatorvid		chemical drug		0.325	0.000677	CCL20,CXCL8,ICAM1,IFNG,IL1B,IL6,KLF7,LYVE1,MRC1,NLRP3,SCARB1,TNF,VCAM1	346 (19)
TYK2		kinase		0.326	0.0026	C5AR1,CD36,CD3D,CD3E,CD3G,CD4,CD8A,CSF3,CTSS,ENPP2,GZMA,HSP90AA1,IFI16,IFNG,IL1B,IRF1,LIFR,OSMR,SOCS3,TAP1,UPP1	344 (15)
MEK (family)		group		0.328	0.000895	A4GALT,BCAM,CCN2,CCND2,CD200,CD36,CDKN1A,CDKN1B,CPD,CSF1R,CXCL8,DDX21,DSE,DUSP4,EGR1,EGR3,EPAS1,GALNT18,ICAM1,ID1,ID2,IFNG,IL10,IL1B,IL6,IRF1,ITGA6,KDR,LAMB1,LAMB2,MAF,MCL1,MYC,NES,OSM,PHLDA1,PLPP3,PMAIP1,PODXL,PTPRM,PTTG1IP,RUNX1,SEMA6A,SERPINE1,SLCO4A1,SNCG,SPRY1,STK17A,SUN1,TNF,TNFAIP3,TSPAN13,VEGFC,XAF1	485 (18)
IL1 (family)		group		0.329	6.16e-12	ADAMTS1,ADAMTS4,AHR,AKR1C1/AKR1C2,APP,AREG,BCL2,CCL20,CCL23,CCL3,CCL4,CCL5,CD34,CD59,CDKN1A,CLEC7A,CSF1R,CSF3,CTSB,CXCL8,DUSP1,EGR1,F2RL3,FPR1,FTH1,GJA1,HMOX1,ICAM1,IFNG,IL10,IL1B,IL1R1,IL1RN,IL2RB,IL33,IL6,IRF1,ITGB2,KLF6,LAMB1,LAMB2,LDLR,LRP1,LYZ,MYC,SELE,SELP,SERPINE1,SOCS3,SPHK1,TGFB1,TGM2,THBD,TIMP1,TLR2,TNF,TNFAIP3,TNFRSF1B,TNFSF10,UGCG,VCAM1,VEGFA	390 (17)
LYN	-0.78	kinase		0.331	0.00147	ADGRG6,APP,BCL2,BCL2A1,C5AR1,CCL3L3,CCL4,CCL5,CD86,CDKN1A,EGR1,FYN,IFNG,IL1B,IL6,IL7R,KLRB1,MYC,SOCS1,SOCS3,SPHK1,TNF	398 (19)
PD 168393		chemical drug		0.331	0.0239	BCL2,CCL5,CXCL8,MCL1,RGS16
CDK5R1		kinase		0.333	0.00228	CCL3L3,CCL4,CD14,CXCL8,IL1B,IL6,PMAIP1,SERPINE1,TNF	487 (21)
HSF1	0.495	transcription regulator		0.337	0.0128	BAG3,BCL2,BST2,CCL5,CCN2,CD36,CEBPB,COL18A1,CSF3,DNAJB1,DNAJB6,HMOX1,HSP90AA1,ICAM1,IGFBP4,IL1B,IL6,IL7R,INHBB,LAMA4,LDLR,MCL1,NASP,PLIN2,POSTN,PPP3CA,SERPINH1,SHC1,TNF,VCAM1,XAF1
PARP1		enzyme		0.338	0.00599	BCL2,CCL4,CCL5,CD83,CD86,CDKN1A,CXCL8,ECE1,GBP4,HES1,HMOX1,ICAM1,IFNG,IL10,IL1B,IL6,MYC,SELP,SNAI1,SOCS1,SOCS2,TIMP1,TMOD3,TNF,VCAM1,VEGFC	342 (14)
EIF2AK4		kinase		0.341	0.000852	ATF3,BCL2,CD247,CD36,DDIT4,EGR1,HMOX1,IL10,IL1B,IL6,MBP,NFE2L2,PRDM1,SCARB1,TNF	456 (20)
NAB2		transcription regulator		0.342	0.00228	ALOX5AP,BCAR1,CDKN1A,FGF2,FLT1,ID2,PLAU,TGFB1,TNFSF10	388 (15)
actinomycin D		biologic drug		0.343	9.56e-05	APP,ATP1A1,BCL2,BCL2A1,BIRC3,CAV1,CCN1,CCN2,CD28,CDKN1A,CDKN1B,CPD,CXCL8,DDIT4,DUSP1,DUSP4,EGLN3,EPAS1,FPR1,FTH1,HMOX1,ID2,IFNG,IGFBP4,IL6,IL7R,IRF1,IRS2,MAOA,MCL1,MYC,OSM,PFKFB3,PLAU,PLAUR,PMAIP1,PXN,RGS2,SELE,SERPINE1,SOCS3,SPHK1,SPP1,TAP1,TGFB1,TLR2,TNF,TNFRSF1B,VEGFA,VEGFC	449 (15)
laquinimod		chemical drug		0.343	0.0219	ADAMTS9,CD93,CX3CL1,GPNMB,INHBB,MPZL2,MS4A7,MSR1,PALMD,PHACTR1,SYT15,TIPARP
camptothecin		chemical drug		0.344	0.0148	ANXA2,APBB2,AREG,ARRB2,ATF3,BAG3,BCL2,BCL2A1,BIRC3,CCL20,CCL3,CD200,CD48,CD53,CD59,CD83,CD86,CD93,CDKN1A,CHST11,CTSS,CXCL8,FGL2,FLI1,FLT1,FOXC1,FPR1,GLIPR1,GPNMB,GRB10,HLA-E,HSP90AA1,ICAM1,ID1,ID3,IFI16,IL10,IL10RA,IL1B,IL6,IQGAP2,IRF1,LAMB2,LDLR,LGALS3,LHX6,LITAF,LST1,MAP3K11,MARCKSL1,MCL1,MEF2C,MRTFB,MYC,NLRP3,NR4A2,NRP1,OSM,P2RY10,PALM2AKAP2,PECAM1,PLEC,PLIN2,PMAIP1,PPIF,PPM1D,PPP3CA,PTGER4,PT…
CXCR4	-4.551	G-protein coupled receptor		0.346	8.35e-06	ACKR3,BCL2,CCL20,CCL5,CD44,CD69,CDKN1A,CXCL8,CXCR4,EGR1,ID1,ID2,IL10,IL1B,IL6,MYC,TNF,TNFRSF10D,TNFSF10,VEGFA,ZBTB16	416 (18)
FLT3		kinase		0.346	0.000112	BCL2,CCND2,CD34,CDKN1B,CEBPB,CSF1R,CYBA,CYBB,ID1,IFNG,IL10,IL3RA,IL6,IL6ST,IL7R,LYZ,MCL1,MYC,TNF,ZNF521	437 (22)
GSK3 (family)		group		0.348	0.000901	BCL2,CXCL8,FABP4,ICAM1,IFNG,IL10,IL1B,IL6,KDR,LDLR,MYC,NR4A2,SNAI1,SPP1,TNF,TNFAIP3	341 (21)
lomustine		chemical drug		0.349	1.02e-05	A2M,ANXA1,ANXA2,BIRC3,CD14,CD44,EMP3,FCGR2A,GPNMB,ID1,ITGB4,LGALS3,LXN,MYC,RCN1,S100A10,SPP1,STING1,TIMP1,TMSB10/TMSB4X,TNFRSF10D,UPP1
ADP		chemical - endogenous mammalian		0.355	8.88e-05	CCL4,CREM,CXCL8,HMOX1,IL1B,IL6,SELP,SERPINE1,TNF	447 (18)
miR-21-5p (and other miRNAs w/seed AGCUUAU)		mature microRNA		0.356	0.000431	BMPR2,CD69,CDH5,CDKN1A,FTH1,GPX4,HIPK3,HMOX1,IFNG,IL1B,IL32,IL6,KDR,NFIB,PDCD4,PECAM1,PIK3R1,SLC16A10,SOCS1,SOD3,SPRY1,TGFBR2,TIMP3,TNF,TPM1	508 (20)
ANXA1	-1.404	enzyme		0.357	0.000937	ANGPT2,ANXA1,ANXA2,CD69,CD83,CD86,COL18A1,CXCL8,CXCR4,IL1B,IL6,ITGB2,LGALS1,LGALS3,PLAU,SPHK1,TGFB1,TSC22D3	506 (17)
phenacetin		chemical drug		0.359	0.00353	A2M,ANXA1,ANXA2,BIRC3,CD44,LGALS3,MRC1,MYC,S100A10,SPP1,TIMP1,TMSB10/TMSB4X,UPP1	339 (7)
ABCB4		transporter		0.359	0.0032	CCL20,CCN2,COL4A1,LGALS3,SERPINE1,SOCS3,SPP1,STING1,TGFB1,TIMP1,TNFAIP3	471 (19)
CLEC4A		transmembrane receptor		0.361	0.0018	CD36,CD83,CLEC7A,FCGR1A,FOLR2,ID2,IL10,IL1B,IL6,IL7R,LYVE1,MRC1,MSR1,PLIN2,SCARB1,TLR2,TNF	436 (11)
AIM2		other		0.362	0.0279	C7,CCL20,FCGR2A,IFNG,IL1B,ITGB2,TNFAIP3,TNFRSF1B
SMARCA4		transcription regulator		0.363	8.69e-08	A2M,ABLIM3,ADAM15,ADGRG1,AHNAK,AHR,APOBEC3G,APOL3,AREG,ARHGDIB,ARL4C,BCL2,BCL2A1,CCDC85B,CCN2,CCND2,CD44,CD52,CDKN1A,CDKN1B,CEBPB,COTL1,CRIM1,CTSB,CTSH,CTSS,CXCL8,CXCR4,CXCR6,DLL1,DUSP4,EBF1,EGR1,EMP3,ETS2,FABP4,FCGR2A,FLNB,GMFG,GPM6A,GPR183,HAPLN3,HCLS1,HCST,HLA-DRA,HLA-E,HNMT,ICAM1,ICAM2,ID3,IFI16,IFI27,IFITM1,IFITM2,IFITM3,IFNG,IGFBP4,IL1B,IL6,IL7R,INPP1,IRF1,ITGA5,KDM6B,KDR,LGALS1,LGALS3,MBP,…	555 (19)
8-(4-chlorophenylthio)-guanosine-3', 5'-cyclic monophosphate		chemical reagent		0.365	0.00565	CCL3L3,CDKN1A,CDKN1B,IL6,TNF	461 (20)
C5AR2		G-protein coupled receptor		0.366	0.0122	CSF3,CXCL8,IFNG,IL10,IL1B,IL6,TNF
fenamic acid		chemical reagent		0.367	2.56e-05	A2M,ADAMTS1,ANXA1,ANXA2,BIRC3,CD14,CD44,EMP3,FCGR2A,GPNMB,ITGB4,LGALS3,LXN,MRC1,MYC,RCN1,S100A10,SPP1,STING1,TIMP1,TMSB10/TMSB4X,UPP1
HLX	0.811	transcription regulator		0.368	0.000396	AREG,CD34,CD44,CTSS,CXCL8,EGR1,HES1,ICAM1,IFNG,MYC,PRDM1	349 (7)
IL17A		cytokine		0.369	7.26e-10	AREG,BCL2,BCL2A1,CCL20,CCL3,CCL4,CCL5,CCN1,CCN2,CD14,CD163,CD44,CD83,CEBPB,COTL1,CSF3,CX3CL1,CXCL16,CXCL8,CXCR4,ENTPD1,FGF2,HSPA6,ICAM1,IFNG,IL10,IL1B,IL1RN,IL2RG,IL32,IL33,IL6,IRF1,KLF2,MCL1,METRNL,MRC1,MT1X,MT2A,MYC,NLRP3,NR4A2,NRP1,OSM,OSMR,PECAM1,PLAT,PLAU,PODXL,PRDM1,PRF1,RGS16,S1PR1,SELE,SELP,SERPINE1,SNAI1,SOCS1,SOCS3,SPP1,TGFB1,TGFBR2,THBD,TIMP1,TIMP3,TLR2,TNF,TNFAIP3,TNFRSF1B,TNFSF10,TNF…	543 (14)
CTF1		cytokine		0.37	0.00623	A2M,ENPP2,IL6ST,IRF1,MYH11,SOCS1,SOCS3,TIMP1,TNF	471 (18)
CD80/CD86 (family)		group		0.371	0.0159	IFNG,IL1B,IL6,TNF
TP53		transcription regulator		0.376	5.99e-05	A2M,ACACB,ACSL1,ACTN1,ADGRE5,AKAP12,ANTXR1,ANXA1,ANXA2,APBB2,APOL1,APP,AREG,ARHGAP45,ARL6IP1,ARPC2,ARRB2,ATF3,ATP1A1,BAG3,BCL2,BCL2A1,BCL6B,BIRC3,BMX,BTG1,C1QC,CALCRL,CAPNS1,CARD10,CAV1,CAV2,CCL3L3,CCL4,CCL5,CCN1,CCN2,CCND2,CCNL1,CD247,CD36,CD3E,CD44,CD59,CDC42BPA,CDH5,CDKN1A,CDKN1B,CEBPB,CITED2,CNN3,COL14A1,COL18A1,COL4A1,COL4A2,CORO1A,COX7A1,CRACR2B,CSF1R,CTSB,CTSD,CTSH,CTSW,CX3CL1,CXCL8,CXCR6,…	568 (19)
niacinamide		chemical - endogenous mammalian		0.376	0.00386	BCL2,BCL2A1,CCNL1,CD14,CDKN1A,CDKN1B,CITED2,CXCL8,ICAM1,IL10,IL6,IRF1,KLF4,MCL1,MYC,NNMT,PDK4,PMAIP1,RHOJ,RUNX3,SHC1,TNF	418 (20)
HXL131		chemical reagent		0.378	0.000709	CCN1,DUSP1,IL6,OSMR,TIMP1,TNFRSF10D,TNFSF9
CHADL		other		0.378	0.0122	CDKN1A,FAM107A,IL6,KLF2,MEF2C,MET,VCAM1
EPHB6		kinase		0.378	0.0122	BMPR2,FKBP1A,IFNG,IL10,IL6,TGFB1,TNF
EFNA4		kinase		0.378	0.0283	APOBEC3G,CCN2,DUSP4,FABP5,IRF1,ITGB4,PLAT
EFNA3		kinase		0.378	0.0283	APOBEC3G,CCN2,DUSP4,FABP5,IRF1,ITGB4,PLAT
Cux1		transcription regulator		0.378	0.0135	CCL5,CD8A,DUSP4,GRB10,PIK3IP1,PTPN22,SOCS2,SPRY1
NS-398		chemical reagent		0.381	0.0157	ANGPT2,BCL2,CCL5,CD86,CDKN1A,CDKN1B,CEBPB,CXCL8,CXCR4,FGF2,ICAM1,IFNG,IL10,IL1B,IL6,MCL1,PDCD4,SPP1,TNF,VEGFA
PPIA		enzyme		0.382	0.00392	CLDN5,IL1B,IL6,PECAM1,SNAI1,TAGLN2,TNF	387 (20)
5-azacytidine		chemical drug		0.386	0.00107	ANXA2,CAV1,CAVIN1,CD44,CDKN1A,CTNNA1,DUSP1,FYN,IFNG,IRS2,KDR,KLF4,KLF6,MCL1,MYC,NDRG1,PLAU,PMAIP1,PNRC1,PPM1D,PRF1,RUNX3,SHANK3,SHC1,SLC3A2,SLC7A5,SOCS3,SPHK1,STK17A,TGFBR2,TGM2,UPP1	491 (23)
linoleic acid		chemical - endogenous mammalian		0.386	0.00182	APP,CD36,DUSP1,FABP4,ICAM1,IL1B,IL6,KDR,LDLR,OLR1,PECAM1,PLIN2,SOX17,UCP2,VCAM1,VEGFA	412 (18)
temozolomide		chemical drug		0.388	0.00697	BCL2,CCL5,CD44,CDKN1A,CXCL8,CYBB,ID1,IL6,NFE2L2,PMAIP1,SRPX,STING1	443 (17)
ramipril		chemical drug		0.389	0.0032	CCN2,COL4A1,COL4A2,IFNG,IL6,LAMB1,LAMC1,TGFB1,TIMP1,TNF,VEGFA	499 (22)
LGALS7/LGALS7B		other		0.391	0.00565	EGR1,IL10,IL1B,IL6,SERPINE1	374 (18)
methylnitrosourea		chemical toxicant		0.391	0.0349	ATP1A1,CCL5,CD44,CDKN1A,CDKN1B,EGR1,FABP4,ID1,IL6,KDR,PLAUR,TIMP3
SIRT6		enzyme		0.392	0.00243	BIRC3,CCN1,CCN2,CD36,CXCL8,IL1B,IL6,IRS2,MAPK3,MT-CYB,MT-ND1,MT-RNR1,MT-RNR2,PLCB1,PLIN2,PLPP3,SERPINE1,TGFB1,TGFBR2,TIMP1,TNF,UCP2	474 (17)
dinoprost		chemical - endogenous mammalian		0.394	0.00176	AKR1C1/AKR1C2,ATP1A1,CCND2,CD36,FABP4,FGF2,ID1,ID2,ID3,IL1B,IL6,MYC,NR4A2,SPP1,TGFB1,TIMP3,VEGFA,YWHAE	467 (18)
RXR/VDR/VITAMIN D3 (complex)		complex		0.396	0.00282	CCL5,CD14,CDKN1A,CDKN1B,IFNG,KLF4,LRP5,MXD1,SPP1,THBD
ritonavir		chemical drug		0.404	0.0118	CCND2,CD36,CD59,CTNNAL1,CXCL8,FABP4,ICAM1,IL1B,IL6,LDLR,MET,MYC,PLEC,RGS10,SELE,TNF,TSC22D3,VCAM1,VEGFA
YBX1		transcription regulator		0.405	0.00226	AQP1,BCL2,CCL20,CCL5,CDKN1A,CXCL8,FGF2,HLA-DRA,ICAM1,ID1,IL1B,IL6,KLF4,LGALS3,MCL1,MYC,NFE2L2,OSM,PLAUR,PMAIP1,S100A13,SNAI1,TGFB1	499 (17)
TBX3		transcription regulator		0.407	0.0479	ADAMTS9,CCND2,CD36,EGR1,GJA1,GNG11,GNG2,ID1,LBH,MYC,MYL9,PIK3R1,PLPP3,SNAI1,ST6GALNAC3,ZEB2
EZH2		transcription regulator		0.41	7.84e-08	ACKR3,ALOX5AP,AREG,ARHGDIB,ATF3,BCL11B,BCL2,BIRC3,CCL5,CCND2,CDKN1A,CDKN1B,CEBPB,CLEC3B,COL4A1,CPD,CSF3,CTNNA1,CTNNAL1,CX3CL1,CXCL8,CXCR4,DAAM1,EFNA1,EGR1,EPAS1,EZR,FLT1,FRZB,HDGFL3,ICAM1,ID1,IFNG,IKZF1,IL10,IL10RA,IL6,JAM2,KLF2,KLF4,LTB,MNDA,MPZL2,MYC,NCOA7,NDRG1,NES,NIBAN1,NLRP3,PIK3IP1,PRDM1,RASSF5,RPS6KA2,RUNX1,S100A4,SELENON,SMAD1,SNAI1,SOCS1,SOCS3,SOX17,SULF1,TGFB1,TGFBI,TGFBR2,TGFBR3,TIMP3…	531 (24)
Ni2+		chemical reagent		0.41	0.0268	BIRC3,CCL20,CX3CL1,CXCL8,ICAM1,IL6,LTB,NDRG1,VCAM1
GPX1	-1.996	enzyme		0.415	0.0114	BCL2,CCL3L3,CCL4,CCN2,CD14,CYBB,DUSP4,GPX4,ICAM1,IL6,TNF,TNFRSF1A,TNFSF10,VCAM1
polymyxin B		biologic drug		0.416	0.000709	CXCL8,IL10,IL1B,IL6,LDLR,TNF,VCAM1	441 (15)
minocycline		chemical drug		0.42	0.0017	ATF3,BCL2,CD163,CD86,CXCL8,CYBB,GJA1,ICAM1,IFNG,IL10,IL1B,IL6,IL6ST,MBP,SLC3A2,TNF,TNFRSF1A,TNFRSF1B,VCAM1	385 (19)
ADORA2A		G-protein coupled receptor		0.421	0.00453	APP,CD28,CLDN5,CSF1R,DSTN,DUSP1,HMOX1,IFITM3,IFNG,IL10,IL6,NR4A2,NR4A3,SELE,SPTBN1,TGFB1,TJP1,TNF,TSC22D3,VEGFA	386 (17)
vidutolimod		chemical drug		0.422	0.000569	ATF3,BCL2A1,BST2,CCL3,CCL4,CCL5,CD83,CTSD,GBP4,HLA-E,IFI27,IFI44L,IFITM2,IFITM3,IFNG,IL1R1,IL1RN,IL6,ISG20,KLF6,LAP3,MARCKSL1,PFKFB3,PLSCR1,SPP1,TAP1,TNF,TNFSF10,XAF1
CLEC14A	3.276	other		0.425	0.0239	EGR1,IL1B,IL6,PLAUR,TNF
anisomycin		chemical - endogenous non-mammalian		0.426	6.44e-06	AHR,AQP1,ATF3,BCL2,CDH5,CDKN1A,CXCL8,CYBB,DUSP1,EGR1,GJA1,IL10,IL6,IRF1,LDLR,MCL1,PLAU,PLAUR,POSTN,PPM1D,SERPINE1,SNAI1,SPP1,TNF,VEGFA	470 (19)
paclitaxel		chemical drug		0.428	0.0201	ACKR3,APLNR,AREG,ATF3,BCL2,BIRC3,C3AR1,CAV1,CCN2,CD44,CD53,CD86,CDA,CDKN1A,CXCL8,DUSP4,EGR1,EMP1,ENPP2,ICAM1,IFNG,IL10,IL1B,IL6,ITGA5,ITGA6,ITPKC,KDM6B,KLF4,LCP1,LCP2,LGALS3,MCL1,MYC,OSMR,PHLDA1,PLAU,PLAUR,PTPN12,RAC2,SAT1,SPRY1,STC1,STK17A,TFPI,TGFBR2,THBD,TNF,TNFRSF10D,TNFRSF1A,TSC22D1,TUBA4A,UGCG,VASH1,WWTR1
GFI1		transcription regulator		0.432	0.000231	CCND2,CD53,CD7,CDKN1A,CDKN1B,CXCL8,CXCR4,ENTPD1,ETS2,GJA1,GPR183,GZMA,ICAM1,ID2,IFNG,IL10,IL1B,IL1R1,IL6,IL7R,IRF1,KLF2,LYZ,MAFB,MAPK3,MYC,OSM,RASGRP1,REL,RUNX3,S1PR1,SOCS1,TESC,TNF,TNFRSF1A	510 (17)
STAT3	0.651	transcription regulator		0.433	3.68e-12	A2M,AHR,ANGPT2,AREG,BCL2,BMPR2,BST2,C5AR1,CCL20,CCL3L3,CCL4,CCL5,CCN2,CCND2,CD163,CD44,CD69,CD83,CD86,CDH5,CDKN1A,CDKN1B,CEBPB,CSF3,CTSB,CX3CL1,CXCL8,CXCR4,CXCR6,DDIT4,DLL1,DUSP1,EBF1,EGR1,EGR3,ENPP2,ENTPD1,EPAS1,FCER1G,FCGR1A,FERMT2,FGF2,FGL2,FLI1,FLT1,GJA1,GLIPR1,GPR65,GPX4,GRB10,GZMA,GZMK,HEG1,HMOX1,ICAM1,ICOS,ID1,ID2,ID3,IFI16,IFI27,IFITM1,IFITM2,IFITM3,IFNG,IL10,IL10RA,IL1B,IL1R1,IL1RN,IL2RB…	464 (17)
ETS2	1.884	transcription regulator		0.434	1.76e-05	CD34,CDKN1A,CSF1R,CSF3,CTSB,FLT1,HMOX1,ICAM1,LYZ,MSR1,MYC,PLAU,SPP1,TGFBR2,TIE1,TNF	430 (20)
raloxifene		chemical drug		0.435	2.54e-05	ADIRF,AREG,BCL2,CCL5,CDKN1A,CTSH,DDIT4,DUSP1,DUSP4,EGR3,ENG,ENPP2,FLNB,HES1,HMOX1,IGFBP4,IL1R1,IL6,INHBB,KLF6,LAMB1,LAMB2,LDLR,LITAF,MAP3K11,NDRG1,PRSS23,SERPINE1,SNCG,SOCS1,SPP1,STC1,TGFBR2,THBD,TIMP1,TIMP3,TM4SF1,TNF,TUBA4A	548 (19)
CUL4B		other		0.44	0.0268	CCNH,COL4A1,ID1,RUNX1,SOCS1,TGFB1,TNF,TPM3,ZFP36
NOTCH3		transcription regulator		0.445	0.00163	ACTN1,BCL2,CDKN1A,CDKN1B,COL14A1,COL15A1,COL18A1,EPAS1,HES1,ICAM1,ID1,IL10,IL6,KDR,MSR1,MYH11,NRARP,RBPJ,RGS5,VEGFA	483 (18)
GPX8		enzyme		0.447	0.0239	CD44,CSF3,IL1B,IL6,ITGB4
TENM1		transmembrane receptor		0.447	0.00565	EDNRB,GPNMB,MGP,SCARB1,SEMA6A
RAMP1		G-protein coupled receptor		0.447	0.00565	IFNG,IL6,TNF,VEGFA,VEGFC	453 (19)
TNK1		kinase		0.447	0.00976	APP,IFI16,IL10,IL6,ISG20,TNFSF10	306 (11)
GPC1		transmembrane receptor		0.447	0.0239	CX3CL1,EFNA1,GNA13,SOX17,VEGFA
finerenone		chemical drug		0.447	0.00565	DUSP1,IL6,LGALS3,TNXB,TSC22D3
nedocromil sodium		chemical drug		0.447	0.00565	ANGPT2,IFNG,IL10,TGFB1,TNF	204 (7)
ampicillin		chemical drug		0.447	0.0239	IFNG,IL10,IL1B,IL6,TNF
trovafloxacin		chemical drug		0.447	0.000241	BIRC3,CDKN1A,CRK,ETS2,HMOX1,ICAM1,IL6,IRF1,ISG20,LDLR,PDE4B,PHLDA1,RDX,SELE,SERPINE1,SOCS2,SOCS3,TGM2,TNFAIP3,VEGFA	486 (14)
isoliquiritigenin		chemical - endogenous non-mammalian		0.447	0.0135	BCL2,CCN2,CDKN1A,CDKN1B,IL1B,IL6,KDR,TGFBR2
SB204990		chemical reagent		0.447	0.00565	IL1B,IL6,MYC,NR4A3,SPI1
RET		kinase		0.447	0.000197	ANXA1,BCL2,CCL20,CD151,CDKN1B,CLDN5,CSF3,CTSB,CXCL8,CXCR4,EDNRB,EGR1,ELN,GJA1,HSP90AA1,IFNG,IL10,IL1B,IL6,ITGA6,MAF,MEOX2,MET,PLAU,PLAUR,PMAIP1,STC1,TAGLN2,TIMP3,TNF	502 (19)
GW3965		chemical reagent		0.448	0.00327	APP,CAV1,CCL4,CCL5,CD86,CSF3,CXCL8,CYTIP,DUSP1,FABP5,GNG11,GNG2,IL1B,IL1RN,IL6,LDLR,PDK4,PLIN2,PLTP,RGS1,SOCS3,TNF,UGCG,VEGFA	355 (19)
SMARCB1		transcription regulator		0.448	0.000391	A2M,ACSL1,ARHGAP4,BAG3,BTG1,CD44,CDKN1A,COL14A1,COL18A1,CXCR4,DOCK4,DOCK8,DSG2,ETS2,FABP4,FCGR1A,FCGR2A,GJA1,GSN,HES1,IFI16,IFITM1,IFNG,IGFBP2,MYC,POSTN,PTMS	566 (20)
NFE2L2	-1.187	transcription regulator		0.448	1.6e-06	ACTG1,ADAMTS1,AHR,AKR1C1/AKR1C2,AKR1C3,ATF3,ATP1A1,BCL2,CCL20,CCL3L3,CCL4,CCL5,CCN2,CD163,CD36,CD86,CD8B,CDKN1A,CFD,COL4A2,COX7A1,CTSD,CXCL8,CYBB,DSTN,ELN,EMCN,EPAS1,EPHB4,EPHX1,FABP4,FTH1,FTL,GPX4,HERPUD1,HLA-E,HMOX1,HSP90AA1,ICAM1,IFNG,IL10,IL1B,IL1RN,IL6,IL6ST,INMT,IRF9,ISG20,KDR,MAP1LC3B,MATK,MEF2C,MGLL,NCKAP1,NFE2L1,NFE2L2,NLRP3,PFKFB3,PIK3R1,PLIN2,PTPRB,RAMP2,RUNX1T1,S100A13,SAT1,SCARB1,SER…	450 (20)
PPARD		ligand-dependent nuclear receptor		0.453	2.13e-06	ACACB,BCL2,C1QA,C1QB,C1QC,CCL20,CCL3L3,CCND2,CD36,CDKN1B,CEBPB,CLEC7A,CXCL8,EGR1,FABP4,FCGBP,FLT1,GPR183,ICAM1,IFI44L,IFNG,IGFBP2,IL10,IL1B,IL6,LDLR,LRP5,MAPK3,MPEG1,MRC1,MSR1,NR4A2,NR4A3,OLR1,PDK4,PGM5,PLAT,PLIN2,RASGRP1,SAT1,SCARB1,TNF,TNFAIP3,UCP2,VEGFA,YWHAE	399 (18)
CpG ODN 2216		chemical reagent		0.454	3.14e-05	BST2,CD14,CD69,CD83,CD86,IFNG,IL1B,IL6,TNF,TNFSF10	329 (14)
NFKBIB		transcription regulator		0.457	0.0034	BCL2A1,CCL5,CD86,CXCL8,EGR1,ICAM1,IFNG,IL1B,IL6,PLAU,SELE,TEK,TNF,TNFSF10,VCAM1,VEGFA	314 (12)
BMP7		growth factor		0.457	6.84e-06	ACSL1,ADGRL2,BMPR2,CALD1,CAV2,CD34,CD44,CDKN1A,CEBPB,COX7A1,CXCL8,CXCR4,DUSP1,EGLN3,GJA1,GNG11,GRB10,ICAM1,ID1,ID2,ID3,IGFBP4,IL1B,IL1RN,IL6,ITGA5,KLF4,MAOA,MAPK3,NDRG1,OLFM1,PIK3R1,PLCB1,RGS2,S100A4,SERPINE1,SMAD1,SOCS3,SPP1,SULF1,TGFB1,TIMP1,VEGFA,ZEB2	356 (20)
tetrachlorodibenzodioxin		chemical toxicant		0.462	6.77e-06	ACTN1,ADCY4,AHR,AIF1,ALOX5AP,ARL6IP1,BCL2,BMPR2,BTG1,CARD10,CCL5,CCN1,CCN2,CD36,CD86,CDKN1A,CDKN1B,CEBPB,COL18A1,CTSD,CXCL8,EBF1,ELN,EMP3,ETS2,GNG11,HDAC7,HES1,HMOX1,HYAL2,ID3,IFNG,IL10,IL10RA,IL1B,IL1R1,IL6,IRF1,ITGA5,JCAD,KLF2,LYST,MAFB,MGP,MYC,MYH11,NCF4,NEDD9,NFE2L2,PDE4B,PLAUR,PODXL,PRDM1,S100A4,S1PR1,SAT1,SERPINE1,SERPINH1,SH3BGRL2,SLC16A10,SLC7A5,SOCS2,SPOCK2,SPP1,TGFBR2,TIPARP,TNF,TSC22D3…	604 (23)
TPCA-1		chemical drug		0.464	0.0283	CXCL8,IFNG,IL1B,IL6,MYC,TCF4,TNF
APEX1	-0.378	enzyme		0.466	0.0135	CDKN1A,EGR1,EGR3,FTH1,IL10,IL6,RGS2,VEGFA
YOD1		enzyme		0.468	0.00565	CCL5,CCN1,CCN2,SNAI1,WWTR1	290 (8)
ANPEP		peptidase		0.468	0.00976	IL1B,IL1RN,IL6,NDRG1,TGFB1,TNF	217 (7)
INSULIN (family)		group		0.468	3.46e-06	ACSL1,ADAM15,AEBP1,AKR1C3,APLNR,APP,ATF3,ATP1A1,BCL2,BMPR2,CAV2,CCL4,CCL5,CCN2,CD34,CD36,CD44,CDKN1A,CDKN1B,CEBPB,CFD,COL18A1,COL4A1,CYB5A,CYBB,DDIT4,DNAJB4,DUSP1,DUSP4,EGR1,ENPP2,EPAS1,FABP4,FGF2,FTL,GRB10,HES1,HIF3A,HMOX1,HSP90AA1,ICAM1,IGFBP2,IGFBP4,IL10,IL1B,IL6,IL6ST,INSR,IRS2,ITGA6,KLF4,LAMB1,LDLR,LEPR,LIFR,LRP1,MAOA,MAPK3,MBP,MT-ND1,MYC,NFE2L1,NLRP3,NPR1,NR4A2,NR4A3,PDK4,PFKFB3,PIK3R1,PLAT…	509 (20)
SENP1		peptidase		0.47	0.0385	CD34,COL4A1,CTSD,CYBB,ENG,LAMA5,LDLR,MYC,UCP2,VEGFA,VEGFB
CAPN6		peptidase		0.471	0.00524	ACTG1,AREG,BMPR2,CCN2,CTNNA1,FZD4,FZD6,ID1,ID2,ITGB2,PPP1CB,SERPINE1,SMAD1,TEAD1,TGFB1,TGFBR2,WWTR1,YWHAE
CASP8	-0.448	peptidase		0.472	0.00684	CCL3L3,CD14,CD44,CD69,CDKN1B,CSF3,CXCL8,IFNG,IL1B,IL33,IL6,NLRP3,TNF	426 (21)
TBX5		transcription regulator		0.476	0.000779	CCL20,CCL3L3,CCL4,CXCL8,CXCR4,CXCR6,GJA1,IFI16,IL6,MEF2C,POSTN,PTPRB,S100A4,TPM1	451 (15)
ZEB2	-1.867	transcription regulator		0.479	0.0219	CCL3L3,CD7,CDKN1A,GZMA,ID2,ID3,IL7R,MEOX2,MYC,NKG7,SNAI1,VCAM1
MTA1		transcription regulator		0.484	0.0268	ACKR3,CCND2,EMP1,GPRIN3,MYC,PIK3R1,SLC16A10,SNAI1,TNF
silymarin		chemical drug		0.487	0.00392	ICAM1,IFNG,IL6,LTB,TNF,TNFRSF1A,TNFSF10	309 (13)
romidepsin		biologic drug		0.487	0.0201	BCL2A1,CCL5,CD86,CDKN1A,CDKN1B,CXCL8,DDX21,DUSP1,EGR1,EPAS1,FGF2,GSN,ICAM1,ID2,INSR,MCL1,MYC,PLAUR,PRDM1,RHOC,TIMP3
JUND	-1.407	transcription regulator		0.488	1.02e-05	C1QB,C3AR1,C5AR1,CCL5,CFD,CXCL16,CYBB,FTH1,HMOX1,IFNG,IL10,IL6,ITGB4,PLAU,PLAUR,SAT1,SERPINB9,SOCS1,SPP1,TIMP1,TNF,VEGFA	563 (20)
CYTOKINE (family)		group		0.488	1.88e-07	ADAMTS4,APP,BCL2,C5AR1,CCL5,CCN1,CD4,CD69,CD86,CD93,CDKN1B,CX3CL1,CXCL8,DUSP1,EFNA1,EGR1,FGF2,HMOX1,ICAM1,IFNG,IGFBP2,IL6,IRF1,ITGA6,MYC,PLAT,PLAU,PLAUR,S100A4,SELE,SELP,SERPINE1,SOCS1,SOCS2,SOCS3,TEK,TIMP1,TLR2,TNFRSF1B,UPP1,VCAM1,VWF	320 (13)
ATF1		transcription regulator		0.492	0.0139	ATP1A1,BCL2,CEBPB,EGR1,FTH1,HMOX1,IFNG,TEAD1,TGFBR2
SLC6A1		transporter		0.492	0.00565	BCL2,CDKN1B,IFNG,IL6,TNF	372 (14)
hyaluronic acid		chemical - endogenous mammalian		0.492	1.5e-08	ACKR3,BCL2,CCL3L3,CCL4,CCL5,CD44,CD83,CD86,CDH5,CDKN1B,CSF1R,CXCL8,CXCR4,ICAM1,IL10,IL1B,IL6,LYVE1,MET,NR4A2,PDCD4,PLAU,PTPRC,RHOC,SERPINE1,SOCS3,SPHK1,SPP1,TGFB1,TIMP1,TLR2,TNF,TNFAIP3,VCAM1	374 (17)
PTX3		other		0.496	0.0219	CCL3L3,CCL4,CCL5,CCN2,CD86,CXCL8,EGR3,ICAM1,IL1B,IL6,TLR2,TNF
EGF		growth factor		0.506	4.73e-09	ACTN1,ADAMTS1,AREG,ATF3,BCL2,CAV1,CAVIN2,CCL20,CCN1,CCN2,CCND2,CD34,CD44,CDH5,CDKN1A,CDKN1B,CEBPB,COL4A2,CREM,CSF1R,CTSD,CXCL8,CXCR4,DLC1,DOCK4,DUSP1,DUSP4,EFNB2,EGR1,EGR3,EMP1,EPAS1,ETS2,EZR,FGF2,FLI1,FLT1,GJA1,HES1,HMOX1,ICAM1,ID1,ID2,IFITM2,IGFBP2,IGFBP4,IL10,IL1B,IL1R1,IL6,IL7R,KDM6B,KLF10,LAMB1,MAOA,MAPK3,MCL1,MET,MYC,NES,NFE2L1,NFE2L2,NLRP3,NR4A2,NR4A3,NRP1,PDCD4,PDK4,PECAM1,PHLDA1,PIK3R1,P…	590 (20)
LAPTM5	-3.528	other		0.507	0.00175	CCL3L3,CCL5,CD36,CDKN1B,COL4A1,COL4A2,CXCL16,CXCR4,IFNG,IL6,MAPK3,OLR1,TLR2,VWF	435 (18)
leukotriene D4		chemical - endogenous mammalian		0.508	1.81e-07	ADAMTS1,APOLD1,ATF3,CCL3,CCL3L3,CCL4,CCN1,CREM,CXCL8,DUSP1,EGR1,EGR3,HLX,IL6,KLF2,KLF4,MCL1,NDRG1,NEDD9,NR4A2,NR4A3,PDK4,RCAN1,RGS2,SELE,TNF,ZFP36	457 (19)
ALDH1A2	0.588	enzyme		0.508	0.00125	ATF3,CCN1,CCN2,CD44,FGF2,IGFBP4,MAFB,SPP1,TGFBI,TIMP1,TIMP3	488 (12)
LY294002		chemical drug		0.509	7.16e-11	ACKR3,ADAMTS1,AKR1C1/AKR1C2,ALOX5AP,ANGPT2,ATF3,BCL2,BIRC3,CCL20,CCL5,CCN1,CCN2,CCND2,CD14,CD36,CD44,CD69,CD83,CD86,CDKN1A,CDKN1B,CEBPB,CREM,CSF3,CXCL16,CXCL8,DUSP1,DUSP4,EFNB2,EGR1,EGR3,ENTPD1,EPAS1,ETS2,FGF2,FLT1,FOXC1,FTH1,GJA1,GPR183,GPX4,GRB10,HERPUD1,HES1,HLA-DRB1,HMOX1,ICAM1,IFNG,IGFBP2,IL10,IL1B,IL1RN,IL32,IL33,IL3RA,IL6,INHBB,INSR,IRF1,IRS2,ISG20,KLF10,KLF7,LAMB1,MAF,MCL1,MEF2C,MEIS2,MPD…	460 (13)
Ighg2b		other		0.509	0.002	APP,IFNG,IL10,IL1B,IL6,TNF	364 (7)
erlotinib		chemical drug		0.509	0.0147	AREG,BCL2,CCL20,CCL5,CD14,CD36,CSF3,CXCL8,CYBB,EGR1,FGF2,ICAM1,IGFBP4,IL1B,IL6,PIK3R1,PLAU,PLAUR,SERPINE1,SNAI1,TLR2,TNF,TNFRSF1A,TNFRSF1B
LINC01612		other		0.51	0.0239	ATF3,BCL2,CDKN1A,MYC,SNAI1
LEPR	1.102	transmembrane receptor		0.511	0.00281	ATF3,BCL2,BTG1,CCL3L3,COL4A1,FYB1,HERPUD1,ID2,IL1RN,IL6,IRS2,LDLR,LEPR,LGMN,MBP,PRMT1,RNASET2,SCARB1,SELE,SERPINE1,SOCS2,SOCS3,STK17B,TGFB1,TGFBR2,TIMP1,TIMP3,TNF,TSC22D3,UCP2	491 (27)
TRAF3IP2	0.41	enzyme		0.516	0.00596	CCL5,CCN2,CSF3,CX3CL1,CXCL16,FGF2,ICAM1,IFNG,IL1B,IL33,IL6,POSTN,SELP,TGFB1,TNF,VCAM1	335 (12)
irbesartan		chemical drug		0.518	0.0032	CD36,CYBB,FHL1,ICAM1,IL1B,IL6,INSR,SERPINE1,TGFB1,TNF,VCAM1	484 (21)
hydrogen peroxide		chemical - endogenous mammalian		0.519	3.15e-07	AEBP1,AKR1C1/AKR1C2,AKR1C3,ANXA1,ANXA2,APP,ATF3,BCL2,BCL2A1,BIRC3,CAV1,CCL3L3,CCL4,CCL5,CCN2,CCNH,CD247,CD36,CD59,CD86,CDKN1A,CDKN1B,CFD,CSF3,CTSB,CTSD,CTSS,CXCL8,CXCR4,DDIT4,DNAJB1,DUSP1,DUSP2,DUSP4,EGR1,ELN,ENG,ENPP2,EPAS1,ERG,ETS2,EZR,FGF2,FTH1,HES1,HLA-DRA,HMOX1,ICAM1,ID3,IFNG,IL10,IL1B,IL32,IL6,ITGA6,KDR,KLF2,KLF4,LDLR,MCAM,MDK,MSR1,MYC,MYH11,NEDD4,NFE2L2,PDCD4,PLAUR,PLPP1,PPM1D,PTGER4,RCN1,…	531 (17)
tranilast		chemical drug		0.519	0.00342	ATF3,CD86,CDKN1A,CXCL8,IFNG,IL10,IL6,NRP1,TGFB1,TNF,TXNIP,VCAM1	480 (22)
ELF1	-0.552	transcription regulator		0.52	0.000606	CD247,CD4,CITED2,FCER1G,IFNG,IL10,SOD3,SPI1,TEK	187 (7)
SMAD (complex)		complex		0.52	0.000956	CCN2,CDKN1A,ID1,ID2,ID3,IFNG,MCL1,MYC,SERPINE1,VEGFA	48 (2)
indican		chemical - endogenous mammalian		0.523	0.0129	ANGPT2,CDKN1A,CITED2,CXCR4,EGLN3,HMOX1,ICAM1,IL1B,NFE2L2,SELE,SELP,TGFB1
cyclosporin A		biologic drug		0.526	6.28e-07	A2M,ABLIM1,ANXA1,ANXA2,APP,ATF3,ATP1A1,BCL2,BIRC3,CAV1,CCL4,CCL5,CCN2,CD14,CD163,CD200,CD44,CD83,CD86,CD8B,CDKN1A,CDKN1B,COL4A2,CXCL8,CXCR4,CYBA,DDIT4,EDNRB,EGR1,ELL2,EMP3,FCGR2A,FLT1,FYN,GJA1,GPNMB,GZMA,HERPUD1,HMOX1,HSP90AA1,ICAM1,ICOS,ID3,IFNG,IL10,IL1B,IL6,IQGAP2,ITGB4,KDR,LDLR,LGALS3,LXN,LYVE1,MAF,MRC1,MYC,MYH11,PDCD4,POSTN,PRF1,RCAN1,REL,RPS6KA2,RUNX1,S100A10,SELE,SERPINE1,SERPINH1,SOCS1,SP…	471 (17)
sulindac sulfide		chemical drug		0.528	0.0287	APP,ATF3,BCAM,CCN2,CDKN1A,CEBPB,EGR1,PIK3R1,PLAU,PRSS23,SPTBN1,STC1,TUBA4A,YWHAE
NOTCH4	1.098	transcription regulator		0.529	0.000304	CD86,CDKN1B,EFNB2,HES1,IL10,IL6,IRF1,MYH11,NOTCH4,RBPJ,RGS5,SERPINE1,TEK,TIE1	437 (12)
LEP		growth factor		0.531	5.83e-07	AKR1C1/AKR1C2,ANGPT2,APP,BCL2,BCL2A1,CAV1,CCL3L3,CCL5,CCN1,CD14,CD36,CDKN1A,CDKN1B,CEBPB,CFD,COL4A1,CSF3,CXCL8,CYB5A,CYBA,CYBB,ECE1,EGR1,FABP4,FLT1,HES1,ICAM1,IFNG,IGFBP2,IL10,IL1B,IL1R1,IL1RN,IL6,IRF1,IRS2,KDR,LDLR,LEPR,LIFR,MAP1LC3B,MBP,MCL1,MT-CYB,MT-ND1,MYC,NLRP3,NOTCH4,NPR1,PECAM1,PLAT,PLIN2,PRF1,SCARB1,SELE,SELP,SERPINE1,SOCS3,SPI1,SPP1,SULF1,TGFB1,TIMP1,TIMP3,TNF,TNFRSF1A,TNFSF10,UCP2,VCAM…	432 (20)
DEF6	-0.74	other		0.531	0.00392	IFNG,IL10,IL6,PRDM1,SNAI1,TNF,ZEB2	359 (24)
MERTK	-0.751	kinase		0.531	0.000162	C5AR1,FCGR3A/FCGR3B,FGL2,IFNG,IL10,IL1B,IL6,RGCC,SLA,SOCS1,SOCS3,TNF	521 (18)
INHA		growth factor		0.532	0.0026	ADAMTS1,AREG,BCL2,CCN1,CCN2,CCND2,CDKN1B,EPHX1,IFNG,IGFBP4,IL1R1,INHBB,JAM2,MYC,MYH11,MYL9,PIK3IP1,PIK3R1,PRSS23,SERPINE1,TJP1	289 (11)
IGM (complex)		complex		0.536	0.000464	BCL2,BCL2A1,CCL3,CCND2,CD44,CD69,CDKN1A,CDKN1B,CX3CL1,CXCL8,DUSP2,EGR1,ID3,IL10,IL1B,IL6,MCL1,MYC,PDCD4,PRDM1,SAMSN1,TNF,UGCG	462 (19)
BIRC5		other		0.537	0.0472	BCL2,C1QC,CCN2,CD53,CDKN1A,IL2RG,ITGA5,LAMA4,LYZ,MCL1,MYC,VEGFC,VWF
SMAD2/3/4 (family)		group		0.537	0.0239	CCN2,ID1,SERPINE1,SNAI1,TIMP1
BTNL2		transmembrane receptor		0.538	0.000214	CNN3,EMB,ENTPD1,FGL2,GBP4,GPR34,IFITM3,IFNG,IL6,MXD1,NCOA7,PDE7A,PRXL2A,S100A4,TNF,TNFRSF1B,TNFSF10,YPEL2	441 (13)
STAT6		transcription regulator		0.544	5.22e-07	ABLIM1,ACSL1,AHNAK,ANXA1,APOLD1,AREG,ARID5A,BCL2,CCL20,CCL23,CCL3L3,CCL5,CCND2,CD2,CD69,CDKN1A,CDKN1B,CRIP1,CST7,CTSB,CTSS,CTSW,CYBB,EGR1,EPHX1,FABP4,FCER1G,FCGR1A,FCGR2A,FCGR3A/FCGR3B,FNIP2,HLX,ICOS,IFI16,IFI44L,IFITM3,IFNG,IL10,IL10RA,IL1B,IL1RN,IL33,IL6,IL6ST,INPP1,IRF1,IRF9,IRS2,ISG20,KCTD12,KDM6B,LCP2,LIFR,LTB,MAF,MAOA,MIR155HG,MMP28,MPEG1,MRC1,NEDD9,PDK4,PLSCR1,PROS1,S100A10,SAMSN1,SELE,SEL…	531 (15)
PDGF-BB (complex)		complex		0.549	2.86e-08	ACKR3,AHR,AKAP12,AREG,ATF3,CALD1,CAV2,CCL20,CCN1,CCN2,CCNL1,CD44,CDKN1A,CDKN1B,CEBPB,COL18A1,CSF1R,CSF3,CXCL8,DUSP1,EDNRB,EGR1,EGR3,ETS2,FGF2,FHL1,FLT1,FRZB,GJA1,GPR183,HES1,HLA-E,HMOX1,ID3,IGFBP4,IL1B,IL6,ITGA5,KLF10,KLF6,LAMB2,LDLR,LGALS3,MCL1,MGST2,MYC,MYH11,NR4A2,NR4A3,OLR1,PCGF2,PDLIM1,PHLDA1,PLAT,PLAU,POSTN,RGS1,RGS2,SAT1,SERPINE1,SLC29A1,SNAI1,SOCS3,SPHK1,SPI1,TGFB1,TGM2,THBD,TIMP1,TNFAIP3…	496 (20)
NR3C2		ligand-dependent nuclear receptor		0.55	2.64e-06	ADAMTS1,ARPC2,BCL2,BCL2A1,CCL3L3,CCL5,CCN2,CD36,CNKSR3,CNN3,CXCL8,CXCR4,DDIT4,DUSP4,EGR1,FGF2,FKBP1A,ICAM1,IL1B,IL6,KDR,KLF9,LYST,NFIA,NR4A2,PLAT,RGS2,SERPINE1,SPHK1,TGFB1,TGFBI,TGM2,TNF,TSC22D3,TUBA4A,VCAM1,VEGFA,VEGFB	475 (17)
pyruvaldehyde		chemical - endogenous mammalian		0.551	0.00165	ANGPT2,CDKN1A,GZMA,HMOX1,ICAM1,IFNG,IL1B,OLR1,PFKFB3,PRF1,SELE,TNF,VEGFA	471 (18)
MEF2C	0.747	transcription regulator		0.553	0.0017	ATF3,CCL3L3,CCL4,CDKN1A,CXCR4,CXCR6,FRZB,FTH1,GJA1,IKZF1,IL6,KLF2,MBP,MEF2C,POSTN,PTPRB,S100A4,TPM1,ZFP36	415 (17)
TET1		enzyme		0.555	0.0219	ATF3,BMPR2,CCN2,CCND2,FCER1G,FZD6,ID1,KLF2,MPEG1,SOX17,TEAD1,TGFB1
PPP1R14B		phosphatase		0.555	0.0239	EPAS1,FLT1,KDR,PECAM1,VEGFA
GRB10	1.617	other		0.555	0.0239	GRB10,INSR,KDR,MRC1,TGM2
BP-1-102		chemical reagent		0.555	0.00565	ICAM1,IL1B,IL1RN,IL6,TNF	388 (7)
NCGC00186528		chemical reagent		0.555	0.0239	COL4A1,IL1B,IL6,TGFB1,TNF
zearalenone		chemical toxicant		0.555	0.0239	CDKN1B,IL1B,IL6,MYC,TNF
GROWTH FACTOR (family)		group		0.555	0.0283	APP,BCL2,DUSP1,IL7R,KLF2,MYC,SPHK1
PFKFB3	-1.831	enzyme		0.558	0.000956	CDKN1B,EPAS1,FGF2,ICAM1,IL1B,IL6,PFKFB3,TGFB1,TNF,VCAM1	441 (17)
IFN BETA (family)		group		0.56	4.02e-05	AREG,ATF3,BCL2,BST2,C3AR1,CAV1,CCL3,CCL5,CD163,CD247,CD69,CD83,CD86,CDKN1A,CEBPB,CXCL8,CYBB,DUSP1,GBP4,ICAM1,IFI16,IFI27,IFITM1,IFITM3,IFNG,IL10,IL1B,IL1RN,IL6,IRF1,IRF9,ISG20,KLRB1,MYC,OLR1,SERPINE1,SOCS1,SPHK1,SPP1,SPRY1,STING1,TAP1,TGFB1,TNF,TNFSF10,XAF1	505 (16)
JUNB		transcription regulator		0.562	9.38e-06	ATF3,C1QB,C3AR1,C5AR1,CAV1,CCL20,CCL3L3,CD44,CDKN1B,CFD,CSF3,CXCL16,CXCL8,DUSP1,EPAS1,FBLN2,FTH1,HES1,HMOX1,ID2,IFI16,IL10,IL1B,IL6,ITGB4,PLAU,PLAUR,RAB31,SERPINE1,SNAI1,SWAP70,TIMP1,TIMP3,TNF,VAMP8,VEGFC	524 (19)
BMP (family)		group		0.563	0.00532	CCN2,ID1,ID2,IL6,IRF1,KDR,SMAD1,SPP1	495 (23)
NR4A1		ligand-dependent nuclear receptor		0.565	0.0216	AKR1C1/AKR1C2,ATF3,BCL2,CCL5,CCN2,CCND2,CD36,CD69,CDH5,CDKN1B,CLDN5,CST7,ELK3,FABP4,HMOX1,ICAM1,ID1,IFNG,IL10,IL1B,IL6,ITGB4,LDLR,MARCKSL1,MYC,NR4A2,NR4A3,PDK4,RAMP3,SAT1,SERPINE1,SPINT2,TAGLN2,TJP1,TNF,TNFSF10,UCP2,VCAM1
4-methylene-2-octyl-5-oxotetrahydrofuran-3-carboxylic acid		chemical reagent		0.566	0.00392	CCL5,HMOX1,IL10,IL1B,IL6,NFE2L2,TNF	490 (18)
NKX2-1		transcription regulator		0.567	0.000243	ADGRF5,AQP1,AREG,BCL2A1,CD14,CYGB,EMP2,ENPP2,ESAM,INMT,LCK,LRG1,LSP1,LYZ,MTUS1,MYH11,RAC2,SERPINB9,SERPINE1,SNAI1,SOX17,TGFB1,TPO,TSPAN7,VEGFA	310 (7)
TRIM28		transcription regulator		0.567	0.00155	AREG,ARID5A,CCL4,CCL5,CXCL8,CXCR4,EGR1,EPAS1,IFNG,IL1B,IL1R1,IL6,INHBB,KLF2,NIBAN1,PMAIP1,RAMP3,RCAN1,S100A4,SULF1,TNF	498 (20)
patulin		chemical toxicant		0.569	0.0159	ATF3,IL1B,IL6,TNF
17-alpha-ethinylestradiol		chemical drug		0.571	0.0147	ADGRE5,C1QB,C1QC,CCL3L3,CCL5,CD53,CDKN1A,CSF1R,CTSS,FBLN2,IFI16,INHBB,LDLR,LIFR,MET,MRC1,SCARB1,SERPINH1,SOCS1,SPOCK2,TGM2,TNF,VCAM1,VEGFA
tyrphostin AG 1478		chemical drug		0.575	0.0156	AREG,CAV1,CDKN1A,CDKN1B,CXCL8,CXCR4,ELN,ICAM1,IL6,IRF1,MCL1,PLAU,RUNX1,S100A10,SPHK1,VCAM1
RAB2A		enzyme		0.576	0.00565	ACSL1,CD36,FABP4,FABP5,PLIN2
PI3KΓ (family)		group		0.577	0.00565	IFNG,IL10,IL1B,SELE,TNF	332 (14)
CHRNA1		transmembrane receptor		0.577	0.0239	CD28,CD69,CD86,IFNG,IL10
MACROH2A1	-0.611	other		0.577	0.0106	ANXA2,CCND2,CD36,CDKN1A,CITED2,EGR1,HIF3A,ID1,IL6,LTB,NOTCH4,PLAU,SERPINE1,SNAI1,SOCS2
ACE		peptidase		0.577	0.0273	CCL20,CCL5,CCN2,CEBPB,MDK,SERPINE1
immethridine		chemical reagent		0.577	0.000548	C5AR1,CD14,CD44,CFI,CTSS,FCGR1A,IFI16,IL6,OLR1,SOCS3,SPP1,VCAM1
ATF2		transcription regulator		0.58	0.0235	ATF3,BCL2,BCL2A1,CXCL8,DUSP1,EGR1,ENTPD1,IFNG,IL10,IL6,MCL1,MEIS2,MT2A,PLAU,TNF,VCAM1
SMAD3		transcription regulator		0.582	4.5e-05	ADAM15,ADAMTS1,AREG,BCL2,CCL20,CCL3L3,CCL4,CCN2,CCND2,CD59,CDH5,CDKN1A,COL4A1,COL4A2,CYTOR,DOCK4,DUSP4,EGR1,ELN,ENG,GZMA,HMOX1,ID1,ID2,ID3,IFNG,IL1B,IL32,IL6,JAM2,LAMA4,LAMB1,LAMC1,LDLR,MXD1,MYC,PTPRK,S1PR1,SERPINE1,SMAD1,SNAI1,SPHK1,SPP1,TGFB1,TIMP1,TIMP3,TNF,TPM1,TPM2,TPM3,VEGFA,VEGFC,ZEB2,ZFP36	458 (18)
UCP2	-1.554	transporter		0.586	0.0122	BCL2,EPAS1,IFNG,IL1B,IL6,MYC,TNF
diallyl disulfide		chemical - endogenous non-mammalian		0.587	0.0122	ATF3,GJA1,HMOX1,IL1B,IL6,NFE2L2,TNF
CTCF		transcription regulator		0.588	0.0017	APP,CCL3L3,CD14,CD83,CDKN1A,CDKN1B,CXCR4,EGR1,HLA-DRB1,IL1R1,IL6,LHX6,LYZ,MDK,MYC,TLR2,TNF,TUBA4A,ZBTB16	526 (26)
POSTN	3.935	other		0.588	0.0138	ADAMTS4,EGR1,HES1,IL6,MEF2C,MYC,SPP1,TGFB1,TNF,VEGFB
progesterone		chemical - endogenous mammalian		0.59	6.63e-10	ACSL1,ADAMTS1,AEBP1,AKR1C3,AQP1,AREG,ARID5A,ATF3,BCL2,BIRC3,C5AR1,CAV1,CCL20,CCL5,CD36,CD86,CDKN1A,CDKN1B,CEBPB,CFD,CITED2,CLDN5,COL15A1,CTNNA1,CTSD,CX3CL1,CXCL8,CXCR4,DLC1,DNAJB4,EFNA1,EGR1,ELL2,ENG,ENPP2,EPAS1,EZR,FLT1,FOXC1,FTH1,GJA1,GRB10,ICAM1,ID1,ID3,IFNG,IGFBP2,IL10,IL33,IL6,INMT,INSR,IRS2,ISG20,ITGA5,JAM2,KDR,KLF10,KLF9,LEPR,LEPROT,LGALS1,LGALS3,LITAF,LXN,MAOA,MBP,MDK,MRC1,MT2A,MYC,NDRG1,…	539 (21)
FNDC5		other		0.592	0.00976	FABP4,IL1B,IL6,LRP5,SPP1,TNF	523 (22)
VR23		chemical reagent		0.594	0.0159	CXCL8,IL1B,IL6,TNF
TIRAP		other		0.596	0.000236	CCL4,CCL5,CD86,CXCL8,ICAM1,IFNG,IL10,IL1B,IL6,IRF1,SELE,TNF,VCAM1	380 (19)
OSMR	0.811	transmembrane receptor		0.6	0.0202	BCL2,BIRC3,CD4,GBP4,IL6,IL6ST,LRG1,OSM,OSMR,SOCS1,SOCS3,TIMP1,ZFP36
Rp-8-Br-cAMPS		chemical - kinase inhibitor		0.6	0.00565	ANXA1,AREG,IFNG,SCARB1,TNF	468 (15)
GCS-100		chemical drug		0.6	0.00565	CCND2,CDKN1A,LGALS3,MCL1,PMAIP1	267 (7)
dichlororibofuranosylbenzimidazole		chemical toxicant		0.6	0.0273	CDKN1A,CDKN1B,CTSD,CXCL8,MCL1,MYC
CALC (family)		group		0.6	0.0239	CD86,CREM,IL33,TNF,VEGFC
IRF9	0.768	transcription regulator		0.6	0.0423	CD69,CXCL8,IFI27,IFITM1,IFITM3,IFNG,IL6,IRF1,ISG20,SOCS1,SOCS3,TNF,TNFSF10,XAF1
methamphetamine		chemical drug		0.601	0.0034	ATF3,BCL2,CREM,DDIT4,DNAJB1,DNAJB4,EGR1,GPX4,HERPUD1,HMOX1,HSP90AA1,ICAM1,IL1B,IL6,INMT,LGALS1,MAOA,MAP3K6,MRC1,MYC,PLSCR1,PPP3CA,PTPN12,TNF,TNFRSF1A,TNFRSF1B,VCAM1,VEGFA	454 (22)
mir-146 (includes others)		microRNA		0.602	0.0213	CCL3,CCL5,CD163,CXCL8,DUSP1,EVI2B,IFITM3,IFNG,IL10,IL1B,IL6,ISLR,MBP,MYC,RUNX1,SOCS1,TNF
thalidomide		chemical drug		0.609	0.000214	ANGPT2,APP,BIRC3,CAV1,CXCL8,FGF2,ICAM1,IFNG,IL1B,IL6,KDR,NRP1,PECAM1,PLAUR,SERPINE1,TGFB1,TNF,VEGFA	460 (15)
gemfibrozil		chemical drug		0.61	0.0138	APP,IL1B,IL6,LDLR,MBP,MYC,PDCD4,SERPINE1,SOCS3,TNF
Tnfsf9		other		0.61	0.0122	IFNG,IL10,IL6,MRC1,TGFB1,TNF,VCAM1
GAS6	-1.028	growth factor		0.613	0.000956	CCN1,CDKN1B,IFNG,IL1B,IL6,MSR1,PROS1,SOCS1,SOCS3,TNF	340 (18)
PRLR		transmembrane receptor		0.621	0.0122	A2M,AKR1C3,CDKN1A,CFD,FABP4,FGF2,MYC
SP1	0.396	transcription regulator		0.621	1.59e-05	ACSL1,ADAMTS1,ADCY4,AEBP1,AFAP1L1,AKAP12,ATF3,BACE2,BCL2,CAV1,CCL20,CCL5,CCN2,CCND2,CD28,CD59,CDH5,CDKN1A,CDKN1B,CEBPB,CITED2,CPLX1,CREM,CTSD,CXCL8,CXCR4,DLC1,EGR1,EHD1,ENG,EZR,FGF2,FLT1,FOLR2,FYN,GJA1,GPX4,HES1,HMOX1,ICAM1,IFITM3,IFNG,IGFBP4,IL10,IL1B,IL2RB,INSR,IRF1,JAM2,KDR,KLF4,KLF6,LDLR,LTB,MAOA,MCL1,MEOX2,MET,MRC1,MYC,MYH11,NDRG1,NES,NPR1,PCDH17,PLAU,PLAUR,PMAIP1,PTGER4,ROBO4,SCARB1,SERPINE…	481 (20)
IL18BP		other		0.623	0.00565	CXCL8,IFNG,IL6,TNF,VEGFA	424 (15)
ESTROGEN RECEPTOR (family)		group		0.626	0.000222	ANXA1,BCL2,CALD1,CAPG,CAV1,CAV2,CCN2,CCND2,CD44,CD59,CDH5,COL4A1,COL4A2,CXCL8,CXCR4,EGR1,HSP90AA1,ICAM1,ICAM2,IL6,KLF10,LDLR,MGP,MYC,NEDD9,PCDH19,PDK4,PLAU,PLAUR,PMAIP1,RGS2,SAT1,SERPINB9,SERPINE1,SMAD1,SNAI1,TGFB1,TGFBR2,TGFBR3,TGM2,TIMP1,TIMP3,TSC22D3,VEGFA,VEGFC	587 (19)
MAS1		G-protein coupled receptor		0.626	0.0239	CYBB,IL1B,IL6,MRC1,TNF
zinc sulfate		chemical drug		0.626	0.00565	HMOX1,IL10,IL1B,IL6,TNF	503 (24)
C3AR1	-2.062	G-protein coupled receptor		0.627	0.0066	CCL3L3,CCL4,CCL5,CD28,CD86,CSF3,CXCL8,IFNG,IL10,IL1B,IL6,SERPINE1,TGFBR2,TNF	346 (14)
puromycin aminonucleoside		chemical reagent		0.627	1.82e-05	A2M,ACTG1,ADAMTS1,ANXA1,ANXA2,AQP1,BCAR1,CD14,CD36,CD44,CYBA,CYBB,EMP3,FCGR2A,GPNMB,ITGB4,LGALS3,LXN,MRC1,MYC,NES,RCN1,S100A10,SCARB1,SOD3,SPP1,TIMP1,TMSB10/TMSB4X,UPP1	286 (7)
NR1H2		ligand-dependent nuclear receptor		0.628	0.00841	AQP1,CCL4,CCL5,CSF3,CXCL16,GBP4,IFNG,IL1B,IL1RN,IL6,LDLR,MRC1,PLTP,SCARB1,SLC16A10,TNF,VEGFA,VEGFC	388 (22)
MMP8		peptidase		0.629	0.00155	CCL3L3,CCN2,CXCL8,IL6,MET,PDCD4,TGFB1,TNF	323 (16)
LEF1		transcription regulator		0.631	1.46e-06	ANXA1,ARHGDIB,ARRB2,BCL2,BMPR2,CAV1,CCL4,CCL5,CD200,CD44,CD83,CDKN1A,CHCHD10,CXCR4,ENPP2,EPHX1,GZMA,HES1,ID2,IFITM3,IL6,IL7R,LAIR1,LAMC1,LCK,LHX6,LYZ,METRNL,MGLL,MXD1,MYC,NCOA7,NHSL2,NLRP3,NR2F2,NRN1,PHLDA1,PLCB4,PLTP,PRDM1,PRF1,RASGEF1B,RHOH,S100A4,SH3BGRL2,SPP1,SPRY1,STX11,TCF4,TGFB1,TLR2,TSC22D1,YPEL2	541 (22)
NFKB1-RELA (complex)		complex		0.631	0.0202	ADAMTS4,CCL20,CCL5,CSF3,CXCL8,ICAM1,IL1B,IL6,MYC,RGS16,SELE,TNF,VCAM1
PXDN	0.376	enzyme		0.632	0.000396	CDKN1A,CYBB,DDIT4,DUSP1,IL1B,IL6,IRS2,KLF6,MYC,TAGLN2,TNF
ARHGAP21		other		0.632	0.0422	ARID5A,CITED2,FGL2,IRF1,ISG20,PLAT,SH3BP5,TCF4,TNF,TSC22D1
2,4-dinitrobenzenesulfonic acid		chemical reagent		0.635	0.0239	CD86,ICAM1,IL6,SCARB1,TNF
FFAR1		G-protein coupled receptor		0.64	0.00392	CD36,FABP4,IL1B,IL6,IRS2,TGFB1,TNF	486 (20)
PAX3-FOXO1		fusion gene/product		0.64	0.00902	ACTN1,AKAP12,ANXA1,ARHGDIB,ATP1A1,CCN1,CCND2,CDKN1A,CXCR4,DUSP1,EMB,FABP5,HMOX1,HSP90AA1,IFNG,IGFBP2,IL6ST,INPP1,ITGA5,KCNN3,KDR,MCAM,MEOX2,MET,MT1X,MYH9,NFIB,PDE4B,PKIG,PPIC,PRSS23,SLC7A5,SPP1,SPRY1,TPM3,YWHAE,ZFP36L2	249 (7)
parthenolide		chemical drug		0.644	0.00697	BCL2,CCL5,CCN2,CLDN5,CXCL8,HMOX1,IL1B,IL6,NFE2L2,PDK4,TNF,VCAM1	390 (18)
alpha-tocopherol		chemical drug		0.644	0.0268	BCL2,CCN2,CD36,HMOX1,IFNG,IL1B,IL6,PMAIP1,TNF
EZR	-2.204	other		0.647	0.0422	ATF3,BCL2,DDIT4,IGFBP2,IL10,IL1B,IL6,ITGB4,MYC,TNF
SUMO3		other		0.647	0.0268	APP,CAV1,CAV2,CCND2,CD59,CXCL16,IL6,PNP,TAP1
CD247	-1.522	transmembrane receptor		0.648	0.0236	CD3E,CYBA,FCER1G,FCGR2A,HSP90AA1,IFNG,IL10,NASP,NKTR,SRP14,XAF1
TNFAIP3	-3.898	enzyme		0.648	8.94e-05	BCL2,BIRC3,CCL20,CXCL8,ICAM1,IFNG,IL10,IL1B,IL6,NLRP3,SELE,SLC3A2,SOCS3,TGFB1,TJP1,TNF,TNFAIP3,VCAM1	287 (15)
PLA2G10		enzyme		0.65	0.00182	CD36,CD8A,ETS2,IL10,IL1B,IL6,KDM6B,KLF2,LXN,MRC1,NABP1,PHLDA1,PTPRC,TNF,VEGFA,VEGFC	503 (21)
MCC950		chemical reagent		0.651	0.0114	CD44,CD86,CXCL8,CXCR4,IL1B,IL6,IL7R,ITGA4,MRC1,NLRP3,PECAM1,TGFB1,TIMP1,TNF
KLRG1	-1.003	other		0.651	0.00565	CXCL8,IFNG,IL1B,IL6,TNF	469 (16)
FSH (complex)		complex		0.651	0.00526	ACTN1,ADAMTS1,ADGRG1,AHR,AKAP12,APP,AREG,ARL4C,ARPC1A,BMPR2,CARD10,CCN2,CCND2,COL15A1,COL18A1,CREM,CX3CL1,CXCR4,DUSP1,EFNA1,ELL2,EZR,FGF2,GPRC5B,ID1,IGFBP4,IL1B,IL1RN,IL6,INHBB,ISG20,ITGA5,KLF10,LDLR,LGALS1,LRRC32,MAP1LC3B,MCL1,MT1X,MT2A,MYC,PLAT,PLPP1,PMAIP1,PPP1CB,PPP2R5C,RAB31,RASAL2,RGS16,RGS5,SCARB1,SERPINE1,SMAD1,STK17A,TGFBR2,TGFBR3,TIMP1,TNFAIP3,TPM1,TPM2,UPP1,VEGFA,VEGFC,YBX3,ZNF331	472 (19)
FOXC2		transcription regulator		0.655	0.0066	ANGPT2,CDKN1B,CFD,CXCR4,DLL1,EFNB2,FABP4,GPNMB,INSR,IRS2,KDR,MET,SNAI1,SPP1	413 (19)
GATA2		transcription regulator		0.657	2.01e-09	ADGRE5,ADGRG1,ANGPT2,C1QC,CCDC68,CCL3L3,CCL5,CD34,CD36,CD69,CD96,CDH5,CDKN1A,CDKN1B,CSF1R,CST7,CX3CL1,CXCR4,CYBB,DLL1,EMCN,ERG,F13A1,FABP4,GPR65,GZMA,HMOX1,ICAM1,ICAM2,ICOS,IKZF1,IL2RB,IL3RA,IL6,KDR,KLF2,KLF4,MAFB,MCTP1,MDK,MEF2C,MMRN1,MYC,NFE2L1,NKG7,PECAM1,RCAN1,RUNX1,SELP,SOX18,SPI1,SYTL3,TEAD1,TGFBR3,TGM2,TNF,TRAT1,TSPAN12,UACA,VCAM1,VEGFA,VEGFC	568 (19)
INSIG1	-1.41	other		0.663	0.0417	ACACB,ALOX5AP,ATF3,CCL5,CLEC7A,CXCR4,FABP4,FABP5,IFNG,IL6,IRS2,LDLR,MRC1,NFE2L2,OLR1,PLIN2,PRF1,SCARB1,TGFB1,UCP2
101.10 peptide		chemical reagent		0.663	0.00976	GJA1,IL10,IL1B,IL1RN,IL6,TNF	436 (14)
thioacetamide		chemical toxicant		0.663	1.12e-05	ADAMTS1,AKAP12,AKR1C3,ANXA1,ANXA2,BIRC3,CCN2,CD14,CD200,CD44,CXCL16,CYGB,EDNRB,ELN,EMP1,EMP3,EPHX1,FCGR2A,GNG11,GPNMB,IFITM2,IL1B,IL6,ITGB4,KDR,LGALS1,LGALS3,LXN,LYVE1,MET,MYC,NFE2L2,PECAM1,PLCB4,PLPP3,PRMT1,RCN1,RGCC,S100A10,SELENOW,SPARCL1,SPP1,STING1,TCF4,TGFB1,TGM2,TIMP1,TMSB10/TMSB4X,TNF,UCP2,UPP1	529 (17)
PRL		cytokine		0.664	6.7e-06	A2M,AKR1C3,ANXA2,APP,AREG,BCL2,BST2,BTG1,CAV1,CCL20,CD69,CDKN1A,CDKN1B,CLDN5,CNN3,CPD,CTSB,CTSD,CTSH,CTSS,DUSP4,EGR1,GPNMB,HERPUD1,HES1,HIPK3,ICAM1,ID1,ID2,ID3,IFI44L,IFITM1,IL1B,IL6,IRF1,IRF9,LAMC1,LYVE1,MGP,MYC,NEDD9,PDE7A,PDK4,PKIG,PLAT,PLSCR1,RCAN1,RHOG,SCARB1,SOCS1,SOCS2,SOCS3,SPP1,TGFB1,TIMP1,TNF,TPM3,TSC22D1,TSC22D3,TSPAN13,TXNIP,XAF1	473 (17)
LTB4R	-0.398	G-protein coupled receptor		0.664	0.00675	CCL3L3,CD36,CLEC7A,CXCL8,FLT1,IL10,LDLR,MRC1,TNF,VEGFA	491 (19)
HOTAIR		other		0.665	0.00355	CDKN1A,CXCL8,ICAM1,IFITM1,IL1B,IL6,JAM2,MPZL2,MYC,NLRP3,RBM38,SNAI1,TEAD1,TNF	489 (20)
cyclopamine		chemical reagent		0.671	0.0283	BCL2,CD14,CDKN1A,CXCL8,SERPINE1,SPP1,TJP1
CREBBP		transcription regulator		0.672	3.88e-09	AKAP12,ARID5A,BCL2,CAPG,CCL3,CCL5,CCN1,CCND2,CD44,CD53,CD59,CDH5,CDKN1A,CDKN1B,CNN3,CRIM1,CST7,CXCL8,CXCR4,CYBB,DNAJB4,DUSP1,DUSP4,EGR1,EGR3,ESAM,EVI2A,EVL,FABP4,FGF2,FNBP1,GIMAP7,GNG2,HLA-DRA,ICAM1,IFNG,IL10,IL10RA,IL2RB,IL6,IL7R,IRF1,ITGA6,KLF2,LDLR,MAF,MCF2L,MEF2C,MYC,NABP1,NDRG1,NFE2L2,NR4A2,NR4A3,PRF1,RAPGEF3,RCSD1,RGS2,SELE,SELP,SH2D1A,SOCS3,STOM,TESC,TIPARP,TLR2,TNF,TNFAIP1,TNFAIP3,TNFSF10…	436 (19)
obeticholic acid		chemical drug		0.672	0.0236	CCN2,GPX4,ICAM1,IL10,IL1B,IL6,PDK4,PLTP,TGFB1,TIMP1,TNF
NFATC2		transcription regulator		0.674	6.16e-05	AIF1,CCL3L3,CCL5,CD3G,CD83,CD86,CDKN1A,CITED2,CSF1R,CTNNAL1,CX3CL1,EGR3,ENPP2,FGL2,GBP4,GPNMB,ICOS,IFNG,IKZF1,IL10,IL1B,IL6,IRF1,ISG20,KDM6B,MAF,MAPK3,MYC,PLAT,PTPRK,RCAN1,REL,RGS1,RGS2,SELE,SH3BP5,SLC3A2,SNAI1,SOCS1,SOCS2,SOCS3,TCF4,TGFB1,TLR2,TNF,TSC22D1	418 (15)
GDF9		growth factor		0.676	0.0139	CCN2,HSPG2,ID1,ID2,ID3,INHBB,ITGA6,PLAU,PXN
8-bromoguanosine 3',5'-cyclic monophosphate		chemical reagent		0.676	0.0001	CAV1,CD8A,CDKN1A,HMOX1,IL1B,IL6,PLAUR,S100A10,SNAI1,SOD3,TAGLN2,TGFB1,VCAM1,VEGFA	419 (15)
ACTN4	0.506	transcription regulator		0.682	0.0273	CXCL8,IL1B,MYC,PDLIM1,SERPINE1,SNAI1
BMP6		growth factor		0.683	0.0344	ADAMTS1,ADGRL2,CAVIN2,CCN2,CD44,CDKN1A,EPHX1,HMOX1,ID1,ID2,ID3,IL6,INHBB,ITGA5,KLF4,SERPINE1,SNAI1,TIMP1,VEGFA
OXT		other		0.687	0.0422	CCN2,CEBPB,COX7A1,EPAS1,GJA1,ITGA5,MEF2C,RCAN1,RGS2,TGFB1
LIF		cytokine		0.688	2.53e-06	A2M,AHNAK,AREG,CCL3L3,CD34,CD44,CDH5,CDKN1A,CEBPB,CSF1R,CXCL8,EGR1,ENPP2,HES1,ID2,IFI16,IFNG,IL1B,IL6,IL6ST,IRF1,JAM2,KDR,KLF10,KLRB1,LIFR,MEF2C,MT-CYB,MT-ND1,MYC,NES,PECAM1,SOCS1,SOCS2,SOCS3,SPP1,TIMP1,TNF,TSPAN7,VEGFA,VWF	479 (19)
TMPRSS2-ERG		fusion gene/product		0.688	0.0248	AREG,CEBPB,CYBA,DDIT4,FRY,GNG11,GPRC5B,ID1,ID3,KLF9,LTB,MYC,PHLDA1,PLAT,PRSS23,TGFBI,TLR2,VEGFC,ZEB2
HMGA2		enzyme		0.692	0.0279	BCL2A1,CXCR4,ID2,IL1B,IL6,SNAI1,SPP1,TNF
IC87114		chemical drug		0.692	0.00565	CCL5,ICAM1,IFNG,TNF,VCAM1	422 (19)
corticosterone		chemical - endogenous mammalian		0.693	0.000115	ANXA1,APP,ATP1A1,BCL2,CALD1,CAV1,CCN2,CDKN1A,CDKN1B,CEBPB,CLDN5,CYBA,DDIT4,DOCK8,FGF2,HIF3A,IFNG,IL6,KLF9,MAOA,MAPK3,MYC,PDK4,SCARB1,TGM2,TIMP1,TLR2,TNF,TSC22D3,UCP2	516 (22)
ZNF24		transcription regulator		0.694	0.0239	CCND2,IL1B,IL6,TNF,VEGFA
RARB		ligand-dependent nuclear receptor		0.694	6.76e-05	ACSL1,ARHGAP4,BCL2A1,CD36,CDH5,CDKN1A,CXCL8,EGR1,EZR,FOLR2,ICAM1,ID1,ID3,IFI27,IFITM1,IL1B,IL32,IL6,INSR,KLF4,LYZ,SPP1,TGFB1,THBD,TJP1,VEGFA,VEGFC,YES1	482 (23)
LETMD1		other		0.695	0.0279	CDKN1A,CXCL8,CYBB,IL10,IL1B,IL6,IRF1,TNF
CD274		transmembrane receptor		0.696	6.8e-05	CCL3L3,CCL5,CCN2,CD69,CD86,CDKN1A,FGF2,GJA1,ICAM1,ICOS,IFNG,IL10,IL1B,IL6,MYC,PECAM1,PRF1,RPS6KA2,SELE,SNAI1,STING1,TGFB1,TNF,TNFSF10,VCAM1,VEGFA	370 (17)
triamterene		chemical drug		0.697	2.85e-05	A2M,ADAMTS1,ANXA1,ANXA2,BIRC3,CD14,CD44,EMP3,FCGR2A,GPNMB,IL6,ITGB4,LGALS3,LXN,MRC1,MYC,RCN1,S100A10,SPP1,STING1,TIMP1,TMSB10/TMSB4X,UPP1
INPP5D	-0.51	phosphatase		0.699	0.000135	CCND2,CD69,CD86,CD93,CDH5,CDKN1B,CXCL8,FLI1,IFNG,IL10,IL6,PECAM1,SELP,SNAI1,TNF	484 (20)
EGR2	0.363	transcription regulator		0.702	0.00039	ACTN1,AHNAK,AHR,ATF3,BCL2,CDKN1A,CEBPB,CPD,CSF1R,DOK2,EGR1,EMB,FGF2,GSN,ID2,ID3,IFNG,IL10,IL1B,IL6ST,IL7R,KCTD12,KDR,LGALS1,LGMN,MBP,MYC,NDRG1,PDE7A,PLAUR,PRDM1,S100A4,SMAD1,SOCS1,SOCS3,TENT5C,TGFBR3,TNFSF10,TSC22D1,VEGFA,ZBTB16,ZBTB20,ZEB2	563 (20)
etanercept		biologic drug		0.705	0.000396	CCL20,CD247,CD83,CXCL8,CYBB,ICAM1,IFNG,IL1B,IL6,RBPJ,TNF	402 (20)
THPO		cytokine		0.706	0.0223	BIRC3,CCND2,CD44,FLI1,ICAM1,IL1B,IL6,IRF1,KDR,KLF4,MYC,NFE2L2,REL,RUNX1,SELP,SOCS3,TAP1,TNF,TNFAIP3,VEGFA
EFNA5		kinase		0.707	0.0279	ADAMTS4,APOBEC3G,CCN2,DUSP4,FABP5,IRF1,ITGB4,PLAT
JAK2		kinase		0.707	0.000503	ACTN1,AKAP12,AKR1C3,CCL5,CCND2,CD36,CDC42BPB,CDKN1A,CDKN1B,CST7,CXCL8,CYBB,EGR1,ENPP2,FGF2,ICAM1,IL1B,IL6,IRF1,ITGA5,MYC,NKG7,OSM,OSMR,PDE2A,PECAM1,PFN1,SELP,SEMA6B,SERPINH1,SOCS1,SOCS3,TAP1,TGM2,TNF,TSC22D1	391 (18)
DSCAML1		other		0.707	0.0279	ID3,KLF4,KLF9,MYC,NRN1,PCDH17,PLCB1,TUBA4A
PLAG1		transcription regulator		0.711	0.0032	AQP1,BCL2,CRIP2,EGR1,IL32,LSP1,PLEC,PPIC,TGM2,TSPAN4,VEGFA
RETNLB		other		0.711	0.000251	CCL3L3,CCL5,CCN2,CD86,ELN,FABP4,FRZB,FZD6,IL1B,IL6,IRS2,MAP3K6,MID1,MYC,MYCT1,SMAD1,SOCS2,STK17B,STOM,TGFB1,TIMP1,TINAGL1,TLR2	492 (20)
lisinopril		biologic drug		0.714	0.00228	ARHGDIB,CYBB,IL1B,ITGB2,KDR,LDLR,TGFB1,TNF,VEGFA	368 (15)
LGR4		transmembrane receptor		0.717	0.00675	AHR,BLVRB,CD14,IL1B,IL6,MYC,SLC16A10,SNAI1,TNF,ZEB2	532 (22)
stallimycin		biologic drug		0.719	0.000548	CXCL8,IFI16,IFI27,IFITM1,IFNG,IL1B,IL3RA,IL6,IL7R,IRF1,TNF,TNFSF10	450 (15)
ATF3	1.433	transcription regulator		0.719	0.00945	ATF3,BIRC3,CCL4L1/CCL4L2,CCL5,CD69,CD83,CDKN1A,CX3CL1,CXCL16,GBP4,GSN,ICAM1,ID1,IFNG,IL1B,IL6,LDLR,MT2A,NES,PMAIP1,RAB11A,SELE,SERPINE1,TLR2,TNF	458 (19)
fingolimod		chemical drug		0.722	1.36e-05	BCL2,CCL20,CCL4,CCL5,CCN2,CD36,CD69,CD86,CDKN1A,CDKN1B,ICAM1,IFNG,IL10,IL1B,IL6,ITGB2,MBP,PECAM1,PRF1,S1PR1,SERPINE1,SPHK1,TGFB1,TNF	454 (16)
SREBF2		transcription regulator		0.724	0.00163	ACSL1,AREG,CCN1,CCN2,CDKN1A,CXCL8,CXCR4,CYB5A,FABP5,ICAM1,IL6,IRF1,IRS2,KLF6,LDLR,LRP1,NLRP3,PLIN2,TAP1,VCAM1	499 (22)
NT5E	0.45	phosphatase		0.726	0.00228	CD69,IL1B,IL6,KDR,SERPINE1,SPP1,TGFB1,TIMP1,TNF	371 (15)
LACTB		peptidase		0.726	0.0279	CCN2,CD44,CXCL8,GLIPR1,IL6,SERPINE1,TGFBI,TGM2
thymoquinone		chemical drug		0.726	0.00675	BCL2,CD14,CDKN1A,CDKN1B,CXCR4,HMOX1,IL10,SAT1,TNF,TNFSF10	469 (18)
NCOA2		transcription regulator		0.726	0.00061	AHR,CCL3L3,CCL4,CCL5,CDKN1A,CEBPB,CFD,EGR1,FABP4,FRZB,GPR34,GPX4,IFNG,IL1B,IL6,IRF1,KLF4,LDLR,LYZ,NR4A2,NR4A3,PLIN2,PLTP,RGS2,SNAI1,SOD3,TNF,TSC22D3	643 (22)
promegestone		chemical drug		0.729	0.00524	AREG,BIRC3,CCN2,CDKN1A,CEBPB,CTSD,DUSP4,IL1R1,INHBB,IRS2,MT1X,MT2A,MYC,PDK4,RGS2,TIPARP,TXNIP,ZBTB16	527 (22)
ITCH		enzyme		0.73	0.0279	CCN1,CCN2,IFNG,IL1B,IL6,SLC7A5,TNF,TNFRSF1A
TNC		other		0.732	1.76e-05	ADAMTS4,BCL2,CCL20,CCL3L3,CCL4,CD8A,CDKN1A,ID2,IFNG,IL1B,IL6,MBP,MET,MYC,TNF,TPM1	408 (18)
MLN120B		chemical drug		0.735	0.0135	CD3E,CTSB,CXCL8,ICAM1,IL1B,IL6,TNF,TNFRSF1B
KLF2	2.626	transcription regulator		0.736	5.34e-08	ACKR3,ADAM15,ANGPT2,APLNR,CAV1,CCL3,CCL4,CCL5,CCN2,CD36,CD86,CD93,CDKN1A,COL4A1,CXCL8,CXCR4,DLL1,EFNA1,ELN,EPAS1,FABP4,FLT1,HYAL2,ID1,ID3,IL1B,IL32,IL6,ITGB4,KDR,LEPR,MT2A,MYC,NDRG1,PECAM1,PLPP3,PROS1,S1PR1,SERPINE1,SLCO2A1,TCF4,TFPI,TGFB1,THBD,TIMP1,TNF,TNFSF10,VCAM1,VWF	469 (17)
TAB1		enzyme		0.741	0.0202	BIRC3,CCL20,CCL5,CDKN1A,CXCL8,IL1B,IL6,MCL1,RGS2,SELE,SERPINE1,TNFSF10,XAF1
IGFBP3		other		0.742	0.0032	BCL2,CCL3L3,CCL4,CCL5,CDKN1A,ICAM1,IL1B,LYVE1,SERPINE1,TNF,VCAM1	376 (18)
taurodeoxycholic acid		chemical - endogenous mammalian		0.743	0.00988	ADGRG1,ADGRL4,AREG,CCL5,CRIM1,CXCL8,HLA-DRA,IL1B,IL6,IL7R,NLRP3,OLR1,SEMA6A,SERPINE1,STC1,VEGFB	412 (16)
dimethylnitrosamine		chemical toxicant		0.744	6.57e-05	CDKN1A,COL4A1,HMOX1,ICAM1,IL1B,IL6,MAPK3,NFE2L2,RAB13,TGFB1,TGM2,TIMP1,TNF	484 (18)
mir-302 (includes others)		microRNA		0.745	0.00976	CCL3,CCL5,CXCL8,IL6,NR2F2,TNF	247 (7)
SOX2		transcription regulator		0.747	1.11e-08	ACKR3,ADAMTS4,AHR,ATF3,CASKIN2,CCL20,CCL5,CCN2,CD44,CDKN1A,CDKN1B,CITED2,CNKSR3,CSF1R,CTNNAL1,CXCL8,CXCR4,DLL1,DUSP1,DUSP4,ETS2,FAM107B,FLT1,FRZB,FYN,GBP4,GJA1,GSN,ID2,ID3,IL6,KDR,KLF4,KLF6,LIMA1,LIMS2,LMCD1,MBP,MEF2C,MYC,NCKAP1,NOTCH4,NRARP,NRP1,PECAM1,PIK3R1,PIK3R3,PRDM1,RASGEF1B,RBPJ,RCAN1,S100A13,SEMA6A,SERPINE1,SMAD1,SNAI1,SOX17,SPP1,TEAD1,TGFB1,TIMP3,VEGFA,VEGFC,WIPF1,ZFHX3	540 (27)
salicylic acid		chemical drug		0.748	0.000408	CCL3,CCL4,CCL5,CCN2,CSF3,CXCL8,IL1B,IL6,MCL1,OLR1,SCARB1,SELP,TGFB1,TNF,TNFSF10,VCAM1	433 (15)
PTHLH		other		0.748	0.0287	ADAMTS1,BCL2,CDKN1A,CDKN1B,CXCL8,EFNB2,GPX4,IL6,ITGA6,PLAU,RGS2,RUNX1,SERPINE1,VEGFA
streptozocin		chemical drug		0.749	0.00152	ANGPT2,ATF3,ATP1A1,BCL2,CCL3L3,CCL5,CCN2,CD163,CD36,CDKN1A,COL4A1,CREM,FABP4,GPX4,HMOX1,HSPG2,ICAM1,IFNG,IL10,IL1B,IL6,INSR,IRS2,LGALS3,MAF,MAFB,MAP1LC3B,MSR1,NFE2L2,PDK4,ROBO4,SELE,SELP,SERPINE1,SOD3,SPP1,TGFB1,TLR2,TNF,TNFRSF1A,TXNIP,VCAM1,VEGFA	406 (18)
TNFRSF6B		transmembrane receptor		0.751	0.000709	CXCL8,ICAM1,IFNG,IL10,IL6,TNF,VCAM1	329 (15)
isocoumarin NM-3		chemical drug		0.751	0.00565	ANGPT2,PECAM1,TGFB1,TNF,VEGFA
IFNB1		cytokine		0.752	0.000311	APOL1,APOL3,BCL2,BST2,CCL3,CCL4,CCL5,CD14,CD83,CD86,CDKN1A,CREM,CX3CL1,CXCL8,DLL1,FBLN2,FGF2,FKBP9,GBP4,GZMH,ICAM1,IFI16,IFI27,IFITM1,IFNG,IL10,IL1B,IL1R1,IL6,IRF1,IRF9,ISG20,ITGB2,KDM6B,LAMB1,MGST2,MYC,NNMT,PDK4,PMAIP1,PRDM1,REL,SOCS1,SPP1,SPRY1,TIMP1,TNF,TNFSF10,XAF1	460 (15)
GATA4		transcription regulator		0.759	0.000492	BCL2,CCL3L3,CCL4,CCN2,CXCR4,CXCR6,EPHX1,FGF2,FRZB,GJA1,HES1,ID1,IFI16,IL6,INHBB,INMT,LRG1,MEF2C,MYC,MYH9,NOTCH4,POSTN,PRDM1,PTPRB,S100A4,SPP1,TGFBI,TGM2,TIMP1,TPM1,VCAM1	297 (11)
roxithromycin		chemical drug		0.762	0.0159	IFNG,IL1B,IL6,TNF
CD5L		transmembrane receptor		0.762	0.0159	CCL5,IL1B,TLR2,TNF
FASN		enzyme		0.763	0.0317	CAV1,CD36,CFD,CXCL8,DDIT4,EDNRB,FABP4,IL10,IL1B,IL6,MET,RBP7,TNF
simvastatin		chemical drug		0.765	5.19e-08	ADAMTS1,ANGPT2,ANXA1,APP,BCL2,C5AR1,CALD1,CCL20,CCL3,CCN1,CCN2,CCND2,CD14,CDKN1A,CDKN1B,COTL1,CXCL8,CYBB,ENTPD1,GJA1,HMOX1,ICAM1,IFNG,IL10,IL1B,IL6,IRF1,ITGB2,ITGB4,KLF2,KLF4,LDLR,LRP5,MAP1LC3B,MYC,OLR1,PECAM1,PHACTR1,PLAT,SCARB1,SELE,SELP,SERPINE1,SOCS3,SPP1,THBD,TIMP1,TLR2,TNF,TSC22D3,VCAM1,VEGFA,VWF	346 (14)
ERFE		other		0.765	0.0273	CD36,FABP4,ID1,ID2,NFE2L1,NFE2L2
EXT1		enzyme		0.765	0.0273	ACACB,CD44,CEBPB,FABP4,MYC,SNAI1
leptomycin B		chemical drug		0.765	0.0273	CCL20,CDKN1A,CDKN1B,IL1B,IL6,TNF
CA074-methyl ester		chemical reagent		0.766	0.00976	APP,BCL2,CTSB,IL1B,NLRP3,SPHK1	513 (19)
IL31		other		0.768	0.0122	CD86,CDKN1B,IL33,IL6,SOCS1,SOCS2,SOCS3
lysophosphatidylinositol		chemical - endogenous mammalian		0.775	0.0018	ANGPT2,CD36,CSF3,CX3CL1,CXCL8,FABP4,FPR1,HLA-DRB1,ICAM1,IL1B,IL33,LTB,OLR1,SELE,STC1	464 (15)
ADAM15	1.925	peptidase		0.777	3.14e-05	CCL5,CD44,FLT1,IFNG,IL6,KDR,SPARCL1,TGFBI,TNF,VEGFA	439 (23)
staurosporine		chemical drug		0.779	1.78e-05	APP,BCL2,CCL4,CD28,CD53,CDKN1A,CDKN1B,CXCL8,FCGR2A,HMOX1,ICAM1,IL1B,IL6,INHBB,ITGB2,KLF10,MCL1,MYC,NEDD9,PLAT,PLAU,PRDM1,RCAN1,S1PR1,SELE,SERPINE1,TGFBR3,VEGFA	471 (21)
cephaloridine		chemical drug		0.784	0.0422	CCL20,CCN2,DDIT4,DSG2,GPNMB,HMOX1,OSMR,RAB31,RND1,SEPTIN10
HPGDS	-1.052	enzyme		0.785	0.0239	CCL5,IL1B,IL6,TGFB1,TNF
CYP4F2		enzyme		0.785	0.00976	CYBB,FLT1,IL1B,IL6,KDR,VEGFA	332 (13)
PPP3CA	0.701	phosphatase		0.786	0.0106	APP,BCL2,CD2,CDKN1A,CDKN1B,DUSP2,FTL,LITAF,MYC,PLPP3,RCAN1,S100A4,SNAI1,SPP1,TNF
COLLAGENASE (family)		group		0.786	0.000677	CCL3L3,CCL4,CEBPB,EGR1,ICAM1,IL1R1,IL6,IRF1,ITGA4,SELE,SELP,TNF,VCAM1	414 (11)
pirinixic acid		chemical toxicant		0.787	0.00276	ACACB,ACSL1,AKR1C3,ANXA2,ATP11A,CCL5,CD200,CD36,CDKN1A,CDKN1B,CFI,CTSB,CXCL8,ENTPD1,FABP4,FABP5,FCER1G,FKBP1A,HLA-E,HMOX1,HSP90AA1,ID2,IFITM3,IFNG,IL1B,IL1RN,IL6,KDR,KLF10,LDLR,LGALS3,LIFR,MCL1,MET,MGLL,MGST2,MPDZ,MYC,PDCD4,PDK4,PHLDA1,PIK3R3,PLIN2,PLTP,PPIC,PTPRC,SERPINE1,TNF,UCP2,VCAM1,VEGFA	361 (17)
PRDM16		transcription regulator		0.788	0.00155	CCL5,CCN1,CDKN1A,ELN,GBP4,IL1B,SERPINE1,TNF	432 (22)
SIAH1		enzyme		0.788	0.000466	ANXA2,CD36,CDKN1A,CEBPB,CTSB,CTSD,CXCL16,EGLN3,FABP4,ID2,IFITM2,IL1B,LGALS3,PLAUR,SERPINE1,SOCS3,SPP1,VEGFA	426 (14)
SIRPA		transmembrane receptor		0.789	0.00392	CCL3L3,CCL5,CSF3,CXCL8,IL1B,IL6,TNF	328 (13)
F2		peptidase		0.789	2.86e-08	ADAMTS9,ANGPT2,BIRC3,CALD1,CCL20,CCL3L3,CCN1,CCN2,CCND2,CD36,CD44,CDKN1A,CDKN1B,COL4A1,COTL1,CX3CL1,CXCL8,CXCR4,CYBB,DAAM1,DUSP1,ECE1,EDNRB,EGR1,EHD4,ELL2,ENTPD1,F2RL3,FGF2,FHL1,FLT1,GNA13,HMOX1,HSP90AA1,ICAM1,IGFBP4,IL1B,IL32,IL6,KDR,KLF6,LBH,LMCD1,MAPK3,MGLL,MYC,MYH11,MYH9,NCOA7,NR4A3,OSM,PLAT,PLAUR,PLPP1,PMAIP1,PPIF,PROS1,RAC2,RCAN1,RHOJ,SELE,SELP,SERPINE1,SRGN,TAGLN2,TEK,TFPI,THBD,TNF,TNFAIP3…	462 (16)
IDO1		enzyme		0.794	0.00342	CD86,FCGR1A,IL10,IL6,LRP1,MYC,NRP1,SLC3A2,SLC7A5,TGFBR3,TNF,VEGFA	477 (18)
MBP	-1.336	other		0.797	0.00532	IFNG,IL10,IL6,LEPR,MYC,PTPRC,TGFB1,TNF	444 (18)
prostaglandin E2		chemical - endogenous mammalian		0.798	1.94e-11	ADAMTS1,ADAMTS4,AHR,AIF1,ANGPT2,ANXA2,APP,AREG,ATF3,ATP1A1,BCL2,BIRC3,BTG1,C5AR1,CALCRL,CCL20,CCL3,CCL3L3,CCL4,CCL5,CCN2,CD14,CD44,CD69,CD83,CD86,CDKN1A,CEBPB,CLEC7A,CREM,CSF3,CST7,CXCL8,CXCR4,CYTIP,DLL1,DUSP1,EGR1,ENTPD1,FBXO31,FGF2,FLT1,GJA1,HEG1,HMOX1,ICAM1,IFNG,IGFBP4,IL10,IL1B,IL1R1,IL1RN,IL2RG,IL6,IL7R,IRF1,ITGA5,KLF4,LRP1,MAFB,MCL1,MRC1,MYC,NEDD9,NR4A2,NRP1,OSM,PDE4B,PLAU,PNP,PODXL,PRDM1,P…	529 (17)
TERT		enzyme		0.798	0.000905	AFAP1L1,ASAP1,ATF3,CALD1,CAV1,CCL5,CCN2,CDKN1A,CX3CL1,CXCL8,ELK3,FGF2,GNA13,GSN,ICAM1,IFI16,IFI27,IFITM3,IFNG,IGFBP4,IL10,IL1B,IL6,IQGAP2,ISG20,KLF4,MYC,PALM2AKAP2,PLTP,PRSS23,PRXL2A,PXN,SASH1,SPP1,TIMP1,TNF,TNFRSF1A,TNFRSF1B	364 (20)
leukotriene C4		chemical - endogenous mammalian		0.8	0.00623	APP,CCL4,CXCL8,EGR1,EGR3,ICAM1,SELP,TNF,VCAM1	449 (19)
DMP1		other		0.8	0.0135	C1QB,CDH5,CDKN1B,CTSW,CXCL8,F13A1,IL6,SPP1
as605240		chemical drug		0.808	0.0273	IFNG,IL10,IL1B,IL6,TGFB1,TNF
PON1		phosphatase		0.808	0.000709	HMOX1,ICAM1,IFNG,IL6,MSR1,SCARB1,TNF	453 (20)
sudemycin D6		chemical reagent		0.808	0.00976	CCL5,ICAM1,IFI27,IFITM1,IL1B,TNFSF10
KLF4	1.244	transcription regulator		0.812	7.81e-07	ADAMTS1,AIF1,BCL11B,CCND2,CD14,CD34,CD44,CDKN1A,CDKN1B,CEBPB,CSF1R,CXCL8,DLL1,DUSP1,DUSP4,FLT1,FRZB,GBP4,HES1,ID3,IFITM3,IL10,IL32,IL6,KDR,KLF4,MEF2C,MRC1,MYC,MYH11,NCKAP1,NOTCH4,NRP1,OSM,PECAM1,PLAT,PLAUR,PRDM1,RCAN1,SCARB1,SERPINE1,SERPINH1,SMAD1,SOCS1,SOD3,SOX17,SPHK1,TEAD1,TEK,TGFB1,THBD,TNFSF10,VCAM1,VEGFA,XCL2	501 (20)
spironolactone		chemical drug		0.812	0.00709	BCL2,CCN2,CD163,CDKN1A,CEBPB,CXCR4,DUSP1,EDNRB,FGF2,ICAM1,IL1B,IL6,LGALS3,POSTN,SLCO2A1,TGFB1,TIMP3,TNF,TSC22D3,VEGFA	446 (20)
N-(1-carbamoyl-2-phenyl-ethyl) butyramide		chemical reagent		0.816	0.00976	CD14,IL1B,IL6,SOCS3,TLR2,TNF	276 (7)
echinomycin		chemical drug		0.816	0.00976	ADAMTS1,CAVIN1,CAVIN2,CXCR4,IL6,VEGFA	305 (9)
icilin		chemical reagent		0.816	0.00976	CCL3L3,CCL4,CSF3,IL1B,IL6,TNF	338 (11)
SOD (family)		group		0.816	0.00392	CCL3L3,CCL4,HLA-DRA,HMOX1,ICAM1,PMAIP1,VCAM1	452 (16)
NEIL2		enzyme		0.816	0.0063	CCL20,CCL3L3,CCL4,CD14,CEBPB,IFNG,IL1B,IL1R1,IL1RN,IL6,ITGB2,LTB,SELE,TLR2,TNF	439 (13)
GLIS2		transcription regulator		0.816	0.00623	CCN2,IFNG,IL32,IL33,MGP,OSM,SERPINE1,SNAI1,TGFB1	375 (7)
IL36RN		cytokine		0.816	0.002	CXCL8,IFNG,IL10,IL1B,IL6,TNF	276 (7)
RXRG		ligand-dependent nuclear receptor		0.816	0.00841	ACSL1,CCL20,CCL3L3,DUSP1,FABP4,FABP5,IL10,IL1B,IL32,IL33,IL7R,MBP,NRP1,OSM,PDK4,TGFBR3,TIMP3,XCL2	350 (12)
cyclomaltodextrin		chemical drug		0.816	0.00976	CCL3L3,CSF3,IL1B,IL6,SCARB1,TNF	431 (21)
CASR		G-protein coupled receptor		0.817	0.0157	ANGPT2,BCL2,CCND2,CD44,CDKN1B,COL4A1,COL4A2,EGR1,ID1,LBH,LGALS1,NASP,NEDD9,RGCC,SOCS3,THBD,TLR2,TXNIP,UCP2,VEGFA
KCNIP3		transcription regulator		0.817	0.0056	CCL5,CD28,CREM,CX3CL1,IFNG,IL10,IL1B,IL6,LDLR,METRNL,MID1,PDE2A,PTGER4,SOCS3,TGM2,TNFAIP3,ZFP36	499 (23)
vancomycin		biologic drug		0.821	2.03e-06	A2M,AASS,ADAMTS1,ANXA1,ANXA2,ARPC3,BIRC3,C1QA,C1QB,CD14,CD44,CD69,CITED2,CTSB,DNAJB4,EMP3,FCGR2A,FTH1,GPM6A,GPNMB,HMOX1,IFNG,IL10,IL10RA,IL1B,IL6,ITGB4,LGALS1,LGALS3,LXN,MRC1,MYC,NUAK1,PTPRM,RCN1,S100A10,SLCO4A1,SOCS2,SOD3,SPP1,STING1,TCIM,TIMP1,TJP1,TMSB10/TMSB4X,TNF,UPP1	506 (24)
sulforafan		chemical drug		0.822	0.01	ADAMTS1,AKR1C1/AKR1C2,BCL2,CD44,CDKN1A,CDKN1B,COX7A1,CSF1R,CXCL8,EFNB2,EPHX1,FTL,GZMH,HMOX1,ICAM1,IFNG,IL1B,IL6,IL6ST,KDR,LAMC1,MATK,MRPL17,NFE2L2,PIK3R1,PTPRC,RUNX1T1,SELE,SOCS3,SULF2,TAP1,TEAD1,TIMP3,TNF,VCAM1,VEGFA
RABL6		other		0.822	0.0279	CDKN1B,CX3CL1,FERMT2,HMOX1,MYC,PMAIP1,PTPRM,SERPINH1
SOX17	2.037	transcription regulator		0.824	0.00697	AKR1C1/AKR1C2,AKR1C3,BMPR2,CDC42BPB,COL4A1,COL4A2,KDR,LAMB1,NFE2L2,SOX17,SOX7	377 (7)
WTAP		other		0.827	0.0385	ADCY4,AREG,BCL2,CCL3L3,CCL5,CD14,CD36,CX3CL1,IL1B,IL6,TNF
leuprolide		biologic drug		0.827	0.00976	APP,BCL2,EGR1,NR4A3,TGFB1,TIMP1	556 (20)
CYLD-AS1		other		0.832	0.0114	AKR1C1/AKR1C2,BLVRB,EPHX1,FTH1,FTL,HMOX1,ICAM1,IL1B,IL6,IRF1,LGALS3,NFE2L2,TNFAIP8,VEGFC
LIPA	-0.637	enzyme		0.832	0.0202	ACACB,ANXA1,CAPG,CTSD,CTSS,GPNMB,IL1B,LGALS3,LYZ,NFIA,PECAM1,SEPTIN10,TNF
PD173074		chemical reagent		0.834	0.0122	ADGRG1,CCL3,CCND2,CDH5,CEBPB,EFNA1,LCP1,LTB,MAPK3,MXD1,MYC,SPNS2,TGM2
IL15RA		transmembrane receptor		0.834	0.0122	BCL2,CD44,CD84,IL10,IL6,PTPRC,TNF
vorinostat		chemical drug		0.836	0.000322	ADAMTS1,ATF3,BCL2,BIRC3,BTG1,CCL3L3,CCND2,CD69,CD8A,CDKN1A,CDKN1B,CTSD,CXCL8,DLC1,DUSP1,EGR1,FABP4,HDAC7,HMOX1,ICAM1,IFNG,IL10,IL1B,IL6,IRF1,KLF4,LDLR,LYZ,MCL1,MYC,NDRG1,NEDD9,OSM,PMAIP1,PRDM1,RGS2,SOCS1,SOCS3,SPI1,TEK,TNF,TNFRSF1A,TNFSF10,VEGFA,VEGFC	469 (18)
SIAH2	-0.838	transcription regulator		0.841	0.00176	AKR1C3,ANXA2,CD36,CEBPB,CTSB,CTSD,CXCL16,EGLN3,FABP4,ID2,IFITM2,IL1B,LGALS3,PLAUR,SERPINE1,SOCS3,SPP1,VEGFA	447 (16)
TRIM8		enzyme		0.841	0.0159	CCL5,IL6,SOCS1,TNF
farnesyl pyrophosphate		chemical - endogenous mammalian		0.842	0.0122	APP,ICAM1,SCARB1,SELP,SERPINE1,TGFB1,VCAM1
LPA		other		0.844	0.0239	CXCL8,ICAM1,SELE,SERPINE1,VCAM1
idelalisib		chemical drug		0.849	0.00565	MCL1,MYC,S1PR1,TGFB1,UGCG	526 (19)
BRMS1		transcription regulator		0.849	0.00565	CXCR4,GJA1,IL6,PLAU,SPP1	324 (11)
GRN		growth factor		0.85	0.00212	AIF1,APP,BCL2,C1QA,C1QB,C1QC,C3AR1,CCL3,CCL4,CD14,CD200,CD84,CD8A,CLEC7A,CST7,CTSB,CTSD,CTSS,CTSZ,CYBA,EGR1,EMP1,GPM6A,GPNMB,GPR34,HLA-DRA,HLA-DRB1,ICAM1,IL10,IL1B,IL6,ITGB2,LGALS3,LYZ,MEF2C,MS4A4A,MS4A6A,OLR1,PECAM1,PIK3R1,PREX2,PROS1,SPI1,SPP1,TGFB1,TIE1,TM4SF1,TNF,TXNIP,TYROBP,VEGFA	454 (18)
SMARCA5		transcription regulator		0.853	0.0335	AHR,ALOX5AP,CCND2,CD44,CD53,CD93,CDKN1A,CRIP1,ERG,ETS2,GPRC5B,HES1,IFITM2,IGFBP4,IL7R,KLF7,MAST4,MPZL2,NINJ1,NKG7,PHLDA1,RPS6KA2
FCGR2B	-0.843	transmembrane receptor		0.856	0.0001	APP,CCL3,CCL5,CCND2,CD86,ICAM1,IFI27,IL10,MARCKSL1,RASGRP1,SOCS1,SOCS3,TNF,VEGFA	350 (18)
ACTIVIN (family)		group		0.862	4.35e-05	ADGRE5,AHR,APLNR,BMPR2,CALCRL,CCL20,CCN1,CCN2,CD44,CD93,CDKN1A,CLEC3B,CXCR4,DDIT4,DLL1,ELK3,ELN,ENG,ENPP2,ENTPD1,FZD4,ICOS,ID1,IFNG,IL10,IL10RA,IL1B,INHBB,KLF10,KLF9,MAF,MAFB,MFAP4,MGP,PRDM1,RAPGEF3,RGS2,RUNX1,RUNX1T1,S1PR1,SERPINE1,SOCS1,SOX17,SRGN,TNF	486 (19)
PROCR	0.547	other		0.864	0.00125	ANGPT2,GBP4,ICAM1,IL1B,IL1R1,IL6,MYC,TEK,TJP1,TNF,VCAM1	429 (20)
FGF2	0.971	growth factor		0.87	5.24e-08	ADGRL2,ANGPT2,AQP1,AREG,BCL2,CAV1,CCL20,CCN1,CCND2,CD34,CDH5,CDKN1A,CDKN1B,CSF3,CXCR4,CYGB,DLL1,EDNRB,EFNB2,EGLN3,EGR1,ELN,ENPP2,EPAS1,FABP4,FGF2,FLT1,FTH1,GJA1,GPNMB,HES1,ICAM1,ID2,ID3,IFITM2,IGFBP2,IGFBP4,IL1B,IL6,ITGA4,ITGA5,KDR,LAMB1,LRP5,LYVE1,MBP,MCAM,MEOX2,MET,MGP,MYC,NES,NOTCH4,NR4A2,PECAM1,PLAT,PLAU,PLAUR,RUNX1,S100A10,S100A4,SELE,SERPINE1,SNAI1,SOCS3,SOX17,SPHK1,SPP1,SPRY1,STOM,TFPI,TGF…	551 (20)
CNR2		G-protein coupled receptor		0.87	0.0268	CCN2,CXCL8,EGR1,IFNG,IL10,IL1B,IL6,TGFB1,TNF
mir-127		microRNA		0.872	0.002	DUSP1,IL10,IL1B,IL6,MRC1,TNF	268 (7)
epirubicin		chemical drug		0.873	0.0268	BCL2,CAV1,CDKN1A,DUSP1,EZR,IL1B,IL6,MYC,NFIA
PRF1	-1.195	transporter		0.873	0.00392	CCL3L3,CD44,IFNG,IL10,IL1B,IL6,TNF	411 (18)
JAG1	0.472	growth factor		0.874	0.00176	CCND2,CD86,CDKN1A,DUSP1,DUSP2,HES1,IFNG,LIFR,MAOA,MYC,MYH11,NOTCH4,NR2F2,PTPRK,SNAI1,SPP1,TGFB1,TIMP3	400 (17)
TMPRSS6		peptidase		0.875	0.00976	CDKN1A,GPX4,ID1,SERPINE1,SNAI1,ZEB2	279 (9)
apigenin		chemical - endogenous non-mammalian		0.878	0.0223	AHR,BCL2,CCL3L3,CCL4,CCND2,CDKN1A,CDKN1B,CREM,CXCL8,GPX4,HMOX1,HSP90AA1,ICAM1,IL10,IL1B,IL6,NCOA7,SELE,TNF,VCAM1
palbociclib		chemical drug		0.879	0.00356	ATF3,CCNL1,CD83,CDKN1A,DUSP1,EGR1,EGR3,GBP4,HES1,ID2,IFNG,IL1B,IL6,IL6ST,IRF9,IRS2,KLF10,MXD1,NR4A2,OLR1,SOCS3,UBE2S,ZFP36	489 (18)
sphingosine-1-phosphate		chemical - endogenous mammalian		0.885	0.00128	AHR,ANXA2,CCL5,CCN2,CD36,CD44,CD83,CXCL8,EGR1,ENPP2,FGF2,GALNT15,ICAM1,ID2,IFNG,IL1B,IL6,ITGB2,KDR,NRP1,S1PR1,SELE,SERPINE1,SPHK1,TGFB1,TIMP1,TNF,VCAM1,VEGFC,VWF	463 (15)
PDX1		transcription regulator		0.888	0.00492	ACTG1,ANXA2,ATF3,CD44,CREM,CX3CL1,CXCR4,EFNA1,EGR1,FGF2,GALNT18,ID1,ID2,ID3,IL1B,IL6,IRS2,KLF10,KLF6,LXN,MT-ND1,MYC,PDE4B,PMAIP1,PRSS23,SPP1,TGFBR3,TXNIP	513 (21)
bromodeoxyuridine		chemical drug		0.889	0.000135	CXCL8,IFI16,IFI27,IFITM1,IFNG,IGFBP4,IL1B,IL3RA,IL6,IL7R,IRF1,SERPINE1,TGFBI,TNF,TNFSF10	484 (18)
resolvin E1		chemical - endogenous mammalian		0.893	0.000396	CCL3L3,CCL4,CCL5,CDKN1A,HMOX1,IFNG,IL10,IL1B,IL6,SPP1,TNF	383 (15)
SERPINB7		other		0.894	0.00594	ADAMTS4,CALCRL,CCL20,CTSB,CTSD,CTSH,CTSW,CTSZ,CX3CL1,ICAM1,IFNG,IL1B,INHBB,ITGB4,LGMN,PLAU,PPP3CA,TGFB1,TLL1,TNF,TNFAIP3,VEGFA
phenyl-N-tert-butylnitrone		chemical reagent		0.894	0.0283	CD83,CD86,CXCL8,HMOX1,IL6,TGFB1,TNF
ADA		enzyme		0.895	0.0279	IL6,PLAT,SERPINE1,SPP1,TGFB1,TIMP1,TNF,VEGFA
ibrutinib		chemical drug		0.896	0.000695	BCL2,BCL2A1,CD44,CD69,CD86,CYBB,DUSP2,EPAS1,FRY,GZMA,HES1,IFITM3,IFNG,IL10,IL6,ITGA4,MAP3K6,MCL1,MGLL,MYC,OSM,SLC38A1,TGFBR3,TNF,TTC28,UGCG	425 (21)
RXR (family)		group		0.896	0.000484	BCL11B,BCL2,C1QA,CD36,CDKN1A,CSF3,CTSB,CTSS,IFNG,IL1B,IL6,INSR,ITGB2,KDM6B,MGP,MYC,PDK4,PLIN2,PLTP,SPP1	446 (22)
RAR/RXR/RETINOIC ACID (complex)		complex		0.896	0.0273	DUSP1,KLF2,LAMB1,MEIS2,TGM2,VEGFA
6-aminopyrazolopyrimidine derivative compound II		chemical drug		0.896	0.00976	CCL3L3,IFITM3,IFNG,IL10,IL6,TNF	279 (10)
BCL3		transcription regulator		0.897	0.00023	BCL2,CCL20,CCL5,CD69,CD86,CXCL8,EGR1,ICAM1,ID1,ID2,IFNG,IL10,IL1B,IL6,IRF1,OLR1,PDK4,PLAUR,TNF	372 (16)
CTLA4		transmembrane receptor		0.898	0.000102	AHR,CD3D,CD69,CD83,CD86,CDKN1B,CXCL8,ICAM1,ICOS,IFNG,IL10,IL3RA,PRDM1,SELE,SELP,SLC7A5,STX11,TENT5C,TGFB1	487 (17)
rimonabant		chemical drug		0.902	0.000956	CXCL8,FGF2,FKBP1A,IL1B,IL1RN,IL6,KLF4,SERPINE1,TGFB1,TNF	441 (21)
GPER1		G-protein coupled receptor		0.902	0.00356	AREG,ATF3,CCL5,CCN1,CCN2,CDKN1A,DDIT4,DUSP1,DUSP4,EGR1,IL1B,IL6,MT1X,MT2A,MYC,MYH11,NR4A2,PTGER4,RGS16,RND1,TNF,TNFAIP3,ZFP36	660 (24)
Z-LLL-CHO		chemical - protease inhibitor		0.904	0.0347	AHR,AKR1C1/AKR1C2,APP,ARHGDIB,ATF3,ATP1A1,BCAR1,BCL2,BCL2A1,BIRC3,BST2,CCL5,CCN2,CCND2,CDKN1A,CDKN1B,CEBPB,CTSB,CXCL8,DUSP1,EPAS1,FGF2,HMOX1,HSP90AA1,ICAM1,IFNG,IL1B,IL6,IRS2,MCL1,MET,MYC,NFE2L2,PDCD4,PFKFB3,PFN1,PMAIP1,PPM1D,PRDM1,PXN,SNAI1,SOCS3,SUB1,TIMP1,TJP1,TNF,VAMP8,VCAM1,VEGFA,WWTR1,YBX3
PBRM1		other		0.905	0.00697	ABLIM3,ADAMTS9,APOL3,BCL2A1,CCL5,CDKN1A,IGFBP4,IL6,S100A13,TNF,TNFAIP3,VEGFA	359 (7)
levodopa		chemical - endogenous mammalian		0.914	0.0159	ACKR1,AIF1,ARHGAP4,ARRB2,BCL2,C1QA,CAPG,CASKIN2,CD200,CHST11,CLDN5,COL4A1,COTL1,CRTAC1,CTSB,CTSZ,DAAM1,DOC2B,DUSP1,ECE1,EDNRB,EGFL7,ETS2,FBLN2,FTL,GNA13,GRB10,HCLS1,HCST,HDAC7,IGFBP2,KLF6,KLF9,LAPTM5,LDB2,LRRC1,MBP,MEF2C,MEIS2,MXD1,NASP,NCF4,NRARP,NUAK1,PDCD4,PIK3R1,PLEK,RAB13,RASGRP1,RASSF5,S100A10,SEC14L1,SELENON,SH3BGRL3,SHANK3,SHC1,SKAP1,SLC44A2,SUB1,TCF4,TMEM70,TNFAIP1,TRIOBP,WIPF1,WWTR1,ZEB…
VLDL (complex)		complex		0.916	0.0159	PLIN2,PON2,SERPINE1,VCAM1
SERPINF1	-0.65	other		0.918	0.0186	BCL2,BCL2A1,CCN2,CD34,CDH5,CXCL8,CYBA,CYBB,IL10,MYC,SELP,TGFB1,TJP1,TNFSF10
TGFBR2	2.518	kinase		0.92	0.000435	ALOX5AP,AREG,BACE2,BCL2,C5AR1,CCL3L3,CCL4,CCN2,CD14,CD200,CD44,CD69,CD83,CDKN1A,CDKN1B,DDIT4,DSG2,EGR1,EPAS1,FGF2,FPR1,GJA1,ICAM1,ID1,ID3,IFNG,IL10,IL1B,IL2RB,IL3RA,IL6,KDR,KLRB1,MAP3K11,METRNL,MRC1,MSR1,MXD1,MYOF,NFIB,NRP1,PFN1,PLSCR1,PTPRC,RAMP3,RBPJ,SELP,SERPINE1,SLC7A5,SMAD1,SNAI1,SOCS3,SPP1,TGFB1,TGFBR2,THBD,TIMP1,TNF,TXNIP,UPP1,VEGFA	558 (17)
leucine		chemical - endogenous mammalian		0.922	0.0139	ATF3,BTG1,CD36,CDKN1A,FABP4,HERPUD1,LEPR,MAOA,TNF
PTPN11		phosphatase		0.925	0.0224	CD14,CDKN1A,CSF1R,CSF3,CXCL8,CYBB,EGR1,FCGR1A,FCGR2A,FCGR3A/FCGR3B,IFI16,IFNG,IL6,KDR,MCL1,MEF2C,MET,PLAUR,SOCS3,SOX7,SUB1,TNF,TNFRSF1B
herbimycin		chemical drug		0.926	0.00165	BCL2,CCN2,CDKN1B,CXCL8,CXCR4,DUSP1,ICAM1,IL1B,IL6,PLAU,SERPINE1,TNF,TNFRSF1A	460 (19)
HAND2		transcription regulator		0.927	0.0139	CCL3L3,CCL4,CXCR4,CXCR6,GJA1,IL6,PTPRB,S100A4,TPM1
riociguat		chemical drug		0.927	0.0159	PHACTR1,SERPINE1,SPP1,TIMP1
CD180		other		0.927	0.00565	BCL2A1,CD86,IL10,IL6,TNF	364 (18)
IKBKB-DT		other		0.927	0.0159	CCL20,CXCL8,IL6,MYC
mastoparan		chemical toxicant		0.927	0.0159	IL1B,IL6,SELE,TNF
JUN		transcription regulator		0.928	1.1e-08	A2M,AKAP12,ANXA1,ANXA2,APP,ATF3,BCL2A1,BIRC3,BTG1,C1QB,C3AR1,C5AR1,CAPNS1,CAV1,CCL20,CCN1,CCN2,CCND2,CD14,CD247,CD44,CDKN1A,CDKN1B,CFD,CSF1R,CSF3,CX3CL1,CXCL16,CXCL8,CYGB,DOCK9,DUSP1,EHD4,EPAS1,EZR,FABP4,FGF2,FOLR2,FOXC1,FRZB,FTH1,FTL,GJA1,HES1,HMOX1,ICAM1,ID2,IFI16,IFNG,IGFBP2,IGFBP4,IL10,IL1B,IL6,IL7R,IRS2,ITGB4,KDR,LGALS3,MAF,MAPK3,MBP,MCF2L,MET,MSR1,MT2A,MYC,MYH9,NDRG1,NOTCH4,OSM,PLAU,PLAUR,P…	526 (17)
CYBA	-3.855	enzyme		0.928	0.0283	CDKN1A,CYBB,EPAS1,IL6,SERPINE1,TNF,VEGFA
fulvestrant		chemical drug		0.936	0.000815	AREG,BCL2,BMPR2,CAV1,CAV2,CCL5,CCN1,CDKN1A,CDKN1B,CTSD,DDIT4,EGR1,EGR3,FABP4,FKBP1A,FLT1,GJA1,HES1,ICAM1,ID1,ID2,IL1B,INHBB,IRF1,KLF10,LDLR,LEPR,MAP3K11,MYC,NRP1,PDCD4,PMAIP1,PRSS23,SELP,SERPINB9,SLC7A5,SNCG,STC1,TGFB1,TGFBR3,TNF,TSC22D3,TUBA4A,TXNIP,VCAM1,VEGFA	489 (20)
SOX9		transcription regulator		0.938	0.000241	ADAMTS1,CCN2,CD44,CDKN1A,CITED2,CXCR4,FOXC1,HES1,IL6,INHBB,KLF4,MAPK3,MYC,MYH11,POSTN,RBPJ,S100A4,SULF2,TGFB1,VEGFA	566 (22)
ML-193		chemical reagent		0.94	0.0159	FABP4,IL1B,IL6,TNF
ARHGAP31	0.863	other		0.943	0.0283	CCN2,ID2,ITGA5,MMP28,SNAI1,TGFBR3,ZEB2
salirasib		chemical drug		0.943	0.0122	ATF3,CDKN1B,CITED2,LGALS1,PFKFB3,PLAT,PLAU,SERPINE1,STC1,TGM2,TJP1,VEGFA,VEGFC
NFIX		transcription regulator		0.946	0.0122	CLEC3B,CXCL8,FABP4,IL32,POSTN,SERPINE1,SPARCL1
PTPN2	-0.598	phosphatase		0.951	0.00697	BCL11B,BCL2,CCL3L3,CDKN1B,IFNG,IL10,IL1B,IL6,MET,MT-CYB,TNF	445 (20)
IL17RA		transmembrane receptor		0.952	0.0253	CCL20,CD36,CSF3,CXCL8,IL1B,IL6,SELE,SELP,TIMP1,TNF
Bay 11-7082		chemical - kinase inhibitor		0.953	9.28e-06	BCL2A1,CCL3L3,CCL4,CCL5,CD44,CD83,CITED2,CXCL8,FLT1,GJA1,HMOX1,ICAM1,ID1,IFI27,IL10,IL1B,IL2RB,IL6,KLF7,MCL1,NEDD4,NLRP3,S100A4,SAMSN1,SNAI1,TCF4,TLR2,TNF,TNFSF10,VCAM1	449 (18)
bempedoic acid		chemical drug		0.956	0.00392	CCL4,CCL5,CXCL8,ICAM1,IL1B,IL6,TNF	519 (22)
CGS 21680		chemical reagent		0.957	0.00148	CCL3L3,CCL4,CCL5,CD69,CDKN1A,EGR1,EGR3,IFNG,IL10,RGS2,TNF,VEGFA	510 (21)
DUSP1	-1.481	phosphatase		0.96	1.9e-09	ATF3,BCL2,CCL20,CCL3L3,CCL4,CD86,CXCL8,CYBB,DUSP1,EGR1,ICAM1,IFI16,IFITM3,IL10,IL1B,IL1RN,IL6,IRF1,IRF9,ISG20,MGLL,MRC1,MXD1,NRP1,OLR1,OSM,PIK3R1,PLAT,PLAUR,PLIN2,PNRC1,PRDM1,PTPRK,SELE,SERPINE1,SH2D2A,SOCS1,SOCS3,THBD,TLR2,TNF,VCAM1,VEGFC,ZFP36	381 (16)
ZFP36	0.833	transcription regulator		0.961	0.000235	BIRC3,CCL3L3,CD36,CDKN1A,CTSS,CYBB,ICAM1,IFNG,IL10,IL1B,IL6,IRF1,MXD1,NHSL2,OSM,PLAU,PLAUR,PNRC1,PRDM1,SOCS1,SPP1,THBD,TNF,VCAM1,VEGFC,ZFP36	348 (14)
lithocholic acid		chemical - endogenous mammalian		0.961	0.000606	BCL2,CD86,IL1B,IL6,LDLR,PLAUR,TGFB1,TGFBR2,TNF	442 (21)
SECRETASE GAMMA (complex)		complex		0.964	0.00392	APP,CD83,CD86,CDKN1B,HES1,IL10,MYC	489 (21)
CBL		enzyme		0.968	0.0349	BCL2,CCL3L3,CD3E,CDKN1A,HMOX1,IFNG,IL1B,IL6,INSR,LCK,PXN,TNF
zileuton		chemical drug		0.97	0.0273	APP,CCL3L3,CCL5,ICAM1,IFNG,TNF
N,N-dimethylarginine		chemical - endogenous mammalian		0.97	0.0122	APP,BCL2,CCN2,ICAM1,PLAT,SERPINE1,TJP1
phenylbutazone		chemical drug		0.97	0.000937	A2M,ADAMTS1,ANXA1,ANXA2,CD44,FCGR2A,GPNMB,ITGB4,LGALS3,LXN,MRC1,RCN1,S100A10,SPP1,STING1,TIMP1,TMSB10/TMSB4X,UPP1	344 (7)
allopurinol		chemical drug		0.97	6.8e-05	A2M,ADAMTS1,ANXA1,ANXA2,BIRC3,CD14,CD44,CD69,EMP3,FCGR2A,GPNMB,HMOX1,IL1B,ITGB4,LGALS3,LXN,MRC1,MYC,RCN1,S100A10,SPP1,STING1,TIMP1,TMSB10/TMSB4X,TXNIP,UPP1	400 (21)
HBB		transporter		0.971	0.000449	CCL20,CCL3,CCL3L3,CCL4,CCL5,CSF3,CXCL8,FLT1,ICAM1,IFNG,IL10,IL1B,IL1R1,IL1RN,IL6,PECAM1,PTGER4,SCARB1,SELE,SERPINE1,TGFB1,TNF,TNFAIP3,VCAM1	443 (14)
2-(4-acetoxyphenyl)-2-chloro-N-methylethylamine		chemical reagent		0.978	0.00228	CCL3,CCL5,CXCL8,IFNG,IL10,IL1B,IL6,SELE,TNF	568 (17)
STAT3/STAT3 (complex)		complex		0.981	1.76e-05	A2M,BCL2,BIRC3,CD36,CDKN1A,FPR1,FTL,ICAM1,IL10,IL6,MAOA,MCL1,MYC,SOCS3,TIMP3,VEGFA	471 (16)
TP63		transcription regulator		0.985	0.00363	A2M,ADAMTS1,ADAMTS9,AHR,AREG,BST2,CAPNS1,CAV1,CAVIN2,CCN1,CCN2,CCND2,CDKN1A,CDKN1B,CITED2,COL14A1,COL4A1,COL4A2,CRIM1,CTSD,CXCL8,CXCR4,CYGB,DDIT4,DLL1,DNAJB1,EGR1,ELN,EMP1,ENG,GPNMB,HES1,HLA-DRA,HLA-DRB1,HSP90AA1,HSPG2,ICAM1,ID1,ID3,IGFBP2,IL1B,IL6,INSR,ISG20,ITGA4,ITGA6,ITGB4,KLF4,KLF6,LAMB1,MIR155HG,MPZL2,MYC,PIK3R3,PLAU,PMAIP1,POSTN,PTPN12,RAC2,RASGRP1,REL,RUNX1,S100A4,S1PR1,SERPINE1,SNAI1,TAP…	471 (13)
ethylene glycol tetraacetic acid		chemical reagent		0.985	0.00675	BCL2,BIRC3,CD83,CD86,CXCL8,EGR1,IFNG,IL10,IL6,RCAN1	373 (16)
AGER		transmembrane receptor		0.989	7.23e-06	APP,BCL2,C1QB,C1QC,CCL3,CCL3L3,CCL4,CDKN1A,COL4A1,CXCL8,EGR1,FLT1,ICAM1,IL10,IL1B,IL6,KLF7,SELE,SERPINE1,SNAI1,TGFB1,TJP1,TNF,TXNIP,VCAM1,VEGFA	381 (17)
PF-562271		chemical drug		0.99	0.00623	CCL3L3,CCL4,CD44,HLA-E,IL1B,IL6,MCL1,MYC,TNF	485 (18)
NOTCH1	0.534	transcription regulator		0.991	1.73e-11	AKR1C1/AKR1C2,AREG,BCL2,BIRC3,CCN1,CCN2,CCND2,CD14,CD44,CD84,CDKN1A,CDKN1B,CEBPB,CFD,CSF1R,CXCL8,CXCR4,DLL1,EFNB2,EPAS1,FCER1G,FCGR2A,FGF2,FLT1,HES1,HMOX1,ICAM1,ID1,ID2,IFI16,IFNG,IGFBP2,IGFBP4,IL10,IL6,IL7R,IRF1,ITGA6,ITGB4,LYVE1,LYZ,MCAM,MYC,MYH11,NCF4,NR2F2,NRARP,PFKFB3,PTPRK,RBPJ,REL,RGS5,RUNX3,SELE,SERPINE1,SNAI1,SOCS1,SPI1,SPP1,TEK,TGFB1,TGFBR2,TGFBR3,TIE1,TNF,VEGFA	461 (14)
SHC1	1.449	other		0.998	0.0142	BCL2,CD69,CDKN1A,CDKN1B,EGR1,FLI1,FTH1,FTL,ICAM1,KLF2,PHLDA1,S1PR1,SELE,SERPINE1,SHC1,TEK,THBD
PTPN1		phosphatase		1	0.0253	ARID5A,DUSP1,DUSP2,IFNG,INSR,IRS2,MET,PIK3R1,SOCS1,TNF
saponaria officinalis extract, hexane sub-fraction 1		chemical reagent		1	0.0159	CD86,IL1B,IL6,TNF
styrene		chemical toxicant		1	0.0159	EGR1,IL6,TNF,TNFSF10
TAP1	0.917	transporter		1	0.0159	CXCL8,IL1B,IL6,TNF
STX11	-1.243	transporter		1	0.0159	IFNG,IL1B,IL6,TNF
Ctcflos		other		1	0.0159	CEBPB,COX7A1,EBF1,NFIA
mir-708		microRNA		1	0.0159	IFNG,IL1B,IL6,TNF
miR-511-5p (miRNAs w/seed UGUCUUU)		mature microRNA		1	0.0159	CCL3,CXCL8,IL6,TNF
IPO5		transporter		1	0.0159	ID3,IL33,PRDM1,SOX17
lobeglitazone		chemical drug		1	0.0159	CCN2,IL1B,IL6,TNF
SDC4		other		1	0.0159	ANGPT2,IL1B,KLF2,KLF4
P2RY4		G-protein coupled receptor		1	0.0159	ICAM1,SELE,TIMP1,VCAM1
USP4		peptidase		1	0.0159	CXCR4,ID1,ID3,SOX17
SLC9A1		ion channel		1	0.0159	CXCL8,ICAM1,SELE,VCAM1
BLM		enzyme		1	0.0122	CDKN1A,EGLN3,FLT1,HMOX1,IFI44L,ISG20,PLPP3
PPBP		cytokine		1	0.0159	COL15A1,COL18A1,SERPINE1,VEGFA
thenoyltrifluoroacetone		chemical reagent		1	0.0159	BIRC3,CXCL8,SERPINE1,TGFB1
candesartan cilexetil		chemical drug		1	0.0159	CYBA,SOD3,TGFB1,VEGFA
tranexamic acid		chemical drug		1	0.0159	IL1B,MYC,PLAU,TNF
vardenafil		chemical drug		1	0.0159	IL1B,IL6,TIMP1,TNF
naltrexone		chemical drug		1	0.00565	IFNG,IL1B,IL6,PRF1,TNF	471 (19)
cicaprost		chemical drug		1	0.00623	ADAMTS1,CXCR4,FGF2,IL10,IL1B,IL1R1,IL6,THBD,VEGFA	396 (15)
9-(9Z-octadecenoyloxy)-octadecanoic acid		chemical - endogenous mammalian		1	0.0159	CCL3L3,CCL5,IL6,TNF
GHR		transmembrane receptor		1.004	0.000135	AIF1,CD36,CDKN1A,CDKN1B,IFNG,IGFBP2,IGFBP4,IL10,IL1B,IL6,MYC,SOCS2,SOCS3,SPP1,TNF	459 (21)
ginsenoside Rb1		chemical - endogenous non-mammalian		1.006	0.00282	CXCL8,CYBA,CYBB,ICAM1,IL1B,IL6,MT-ND1,PECAM1,TNF,VCAM1	499 (21)
lentinan		chemical drug		1.009	0.00565	CXCL8,IFNG,IL1B,TNF,TNFRSF1A	312 (14)
PRKCB	-0.942	kinase		1.01	0.038	APP,CD83,CD86,CDKN1A,EGR1,FGF2,ICAM1,IL10,IL6,IRS2,MYC,PFKFB3,SERPINE1,TGFB1,TGFBR2
ADRB2		G-protein coupled receptor		1.011	0.000956	ANGPT2,ATP1A1,CD86,IFNG,IL10,IL33,IL6,NRP1,SPP1,TNF	375 (18)
N(G)-monomethyl-D-arginine		chemical - endogenous mammalian		1.012	0.00342	CD8A,HLA-DRA,HMOX1,IFNG,IL10,ITGB2,PLAUR,PMAIP1,SELP,TNF,VCAM1,VEGFA	494 (18)
APC		enzyme		1.019	0.0396	AREG,CCND2,CD44,CDKN1A,HES1,ICAM1,ID1,ID2,ID3,IL10,IL6,KLF4,LAMB1,LCK,MYC,PDK4,SNAI1,SPP1,TIMP1,TIMP3,TJP1,TNF,VEGFA
PTPN6	-0.89	phosphatase		1.024	0.00841	BCL2,CCL3L3,CD44,CD86,CDKN1B,CXCL8,CYBB,IL10,IL1B,IL6,IRF1,ITGB2,MCL1,MYC,SUB1,TIMP1,TNF,TNFRSF1B	355 (17)
IRF7		transcription regulator		1.025	0.0163	APOBEC3G,CCL5,CD69,FCGR1A,GBP4,IFI16,IFI44L,IFITM1,IFITM2,IFITM3,IL33,IL6,IRF1,IRF9,ISG20,MCL1,PLSCR1,PMAIP1,SOCS1,TAP1,TNFAIP8,TNFSF10,XAF1
RBCK1		transcription regulator		1.026	0.0317	ATP1A1,CCN1,CCN2,CXCL8,CXCR4,GBP4,ICAM1,IL33,IL6,IRF1,MYC,TNFAIP3,VCAM1
CYP1B1		enzyme		1.026	0.0129	CD3E,CDKN1B,GZMA,HMOX1,IGFBP2,MCAM,MID1,MYC,PPIC,RGS16,SOCS2,TNFSF10
HAVCR2	-0.777	other		1.028	0.0032	BAG3,CD86,CDKN1A,CXCR4,IFNG,IL10,IL1B,IL6,IL7R,NLRP3,TNF	366 (16)
KDM6A		enzyme		1.03	0.00155	ARHGDIB,CDKN1A,CFI,CRIP2,ICAM1,IFNG,SELE,VCAM1	499 (15)
ADCY (family)		group		1.034	0.000606	CDKN1A,CREM,ENTPD1,FGF2,GJA1,IL1B,IL6,NR4A2,TNF	477 (19)
SULF2	1.701	enzyme		1.035	0.0122	BCL2,POSTN,SMAD1,SOCS2,SOCS3,TGFB1,VEGFB
pectin		chemical drug		1.037	0.00565	CCN2,IL1B,LGALS3,SPP1,TNF
miR-146a-5p (and other miRNAs w/seed GAGAACU)		mature microRNA		1.037	0.0114	CD44,CXCL8,CXCR4,IL10,IL1B,IL1R1,IL6,KLF4,LTB,MBP,NOVA1,PRF1,TMT1A,TNF
CAY10585		chemical reagent		1.039	0.0273	CCN2,FLT1,IL1B,IL6,PFKFB3,TNF
PTK2	0.443	kinase		1.044	0.000442	BIRC3,CCN1,CDH5,CDKN1A,CDKN1B,CXCR6,IL6,ITGA5,LDLR,SNAI1,SPP1,TIMP1,TIMP3,TJP1,TLL1,TNF,VCAM1	399 (20)
[truncated: 890 more rows]
