# Supplementary material for: Big data analytics and scRNA-seq in human aortic aneurysms and dissections: role of endothelial MerTK
Source: Theranostics. 2025 Jan 1;15(1):202–15. doi: 10.7150/thno.103851 (PMC11667232; doi:10.7150/thno.103851)
Supplement: Supplementary file 1 — Supplementary information. [file thnov15p0202s1.zip › 3-EC vs NK cell/Diseases and functions inhibited-EC vs NK cell.xls]

## Sheet: Sheet0
© 2000-2024 QIAGEN. All rights reserved.
Categories	Diseases or Functions Annotation	p-value	Predicted Activation State	Activation z-score	Molecules	# Molecules
Organismal Injury and Abnormalities,Organismal Survival	Organismal death	1.19e-16	Decreased	-10.819	ABL2,ACKR3,ADAM15,ADAMTS1,ADAMTS4,ADAMTS9,ADGRA2,ADGRF5,ADGRG6,ADGRL2,AFAP1L1,AFDN,AFF1,AHR,AKAP12,AKNA,AKR1C3,ALDH2,ANGPT2,ANXA2,ANXA5,APBB2,APLP2,APOBEC3G,APOD,APP,AQP1,AREG,ARHGAP31,ARHGDIB,ARHGEF12,ARID5B,ASPH,ATF3,ATOX1,ATP1A1,BACE2,BAG3,BCAR1,BCL2A1,BIRC3,BMPR2,BMX,C1QTNF1,CALCRL,CAMSAP2,CANX,CAPN2,CAPNS1,CAPZA2,CARD10,CAV1,CCDC47,CCL2,CCL3L3,CCN1,CCN2,CCND2,CD151,CD200,CD247,CD36,CD3E,CD40…	422
Organismal Injury and Abnormalities,Organismal Survival	Perinatal death	1.27e-08	Decreased	-6.21	ABL2,ACKR3,ADAM15,ADAMTS1,ADAMTS9,ADGRA2,APLP2,ARID5B,BMPR2,CARD10,CCDC47,CCN2,CD44,CDKN1A,CEBPD,CELF2,CLDN5,CNN3,CPLX1,CRK,CSGALNACT1,CXCL12,CXCR4,DICER1,ECE1,EGR3,ENAH,EPAS1,FKBP1A,FSTL1,GJA1,GNAQ,GNAS,HBEGF,HES1,HLX,HSPG2,ID1,ID2,IL6ST,INHBB,ITGA6,ITGB2,ITGB4,JMJD6,JUN,KDM6B,KLF4,LAMC1,LIFR,LIMS1,MAFF,MAPK1,MEF2C,MEOX2,MET,NFE2L1,NFIB,NFKB1,NR4A2,NRP1,PBX1,PCGF2,PHF14,PIK3R1,PLXND1,PROS1,PTGER…	89
Cell Death and Survival	Apoptosis	5.11e-22	Decreased	-6.066	A2M,AAMDC,ABL2,ACKR3,ADAM15,ADAMTS1,ADGRL2,AHNAK,AHR,AKAP12,AKR1C1/AKR1C2,ALDH2,ANGPT2,ANXA2,ANXA5,AOPEP,APBB2,APP,AQP1,AREG,ARHGDIB,ARID5B,ARL6IP1,ATF3,ATOX1,ATP1A1,BAG3,BCAR1,BCL2A1,BCL6B,BEX3,BIRC3,BMPR2,BMX,BNIP3,BTG1,C1QTNF1,CALCRL,CANX,CAPG,CAPN2,CAPNS1,CAV1,CCDC47,CCL2,CCL3,CCL3L3,CCL4,CCL5,CCN1,CCN2,CCND2,CD151,CD2,CD200,CD247,CD36,CD3E,CD40,CD44,CD48,CD53,CD59,CD69,CD74,CD9,CDC37,CDC42EP…	443
Organismal Injury and Abnormalities	Bleeding	1.47e-16	Decreased	-4.971	ABL2,ACKR3,ADGRA2,ANGPT2,ANXA2,APP,BIRC3,BMPR2,CAPNS1,CD52,CD69,CDH5,CLU,COL18A1,COL4A1,COL4A2,CRK,CST3,CXCR4,DICER1,ECSCR,ENG,ENTPD1,EPAS1,ERG,F8,FABP5,FCGRT,FERMT2,FKBP1A,FLI1,FLT1,FN1,GNAQ,GRN,HSPG2,ICAM1,ID1,ID3,IL1R1,IL33,IL6,INSR,ITGA4,ITGB2,ITM2B,KDR,KLF2,KLF4,LAMC1,LRP5,MAPK1,MAPK3,MECOM,MGP,MRTFB,MYH9,NFE2L2,NFKB1,NPR1,NR2F2,NRP1,NRP2,PLAT,PLEC,PLPP3,PROS1,PSMB5,PTGER4,PTGS2,RAMP2,RASIP1…	102
Cell Death and Survival,Organismal Injury and Abnormalities	Necrosis	1.37e-18	Decreased	-4.706	A2M,ABL2,ACKR3,ADAM15,ADAMTS1,ADGRL2,AHNAK,AHR,AKAP12,AKR1C1/AKR1C2,ALDH2,ANGPT2,ANXA2,ANXA5,AOPEP,APMAP,APP,AREG,ARID5B,ARL2,ARL4C,ARL6IP1,ARPC2,ATF3,ATP1A1,BAG3,BCAR1,BCL2A1,BCL6B,BEX3,BIRC3,BMPR2,BMX,BNIP3,BTG1,C1QTNF1,C7,CALCRL,CAPG,CAPN2,CAPNS1,CAV1,CCDC47,CCL2,CCL3,CCL3L3,CCL4,CCL5,CCN1,CCN2,CCND2,CD151,CD2,CD200,CD247,CD36,CD3E,CD40,CD44,CD48,CD59,CD69,CD7,CD74,CD9,CDA,CDC37,CDC42EP3,CDH5,…	446
Cell Death and Survival,Organismal Injury and Abnormalities	Cell death of tumor cell lines	1.39e-13	Decreased	-4.669	ABL2,ACKR3,ADGRL2,AHNAK,AHR,AKAP12,AKR1C1/AKR1C2,ANGPT2,ANXA2,ANXA5,APMAP,APP,AREG,ARL4C,ARL6IP1,ATF3,ATP1A1,BAG3,BCAR1,BCL2A1,BCL6B,BIRC3,BMPR2,BMX,BNIP3,BTG1,CAPG,CAPN2,CAPNS1,CAV1,CCL2,CCN1,CCN2,CCND2,CD40,CD44,CD48,CD59,CD74,CDA,CDC37,CDC42EP3,CDKN1A,CEBPD,CFH,CLTC,CLU,COL18A1,COL4A1,COL4A2,CPE,CPLX1,CREM,CRIP2,CSF2,CTNNA1,CTNND1,CTSD,CTTN,CXCL12,CXCR4,CYBA,CYCS,CYGB,DAB2,DDIT4,DDX21,DICER1,D…	311
Cell Death and Survival,Organismal Injury and Abnormalities	Apoptosis of tumor cell lines	8.25e-14	Decreased	-4.515	ABL2,ACKR3,ADGRL2,AHNAK,AHR,AKAP12,AKR1C1/AKR1C2,ANGPT2,ANXA2,ANXA5,APP,AREG,ATF3,ATP1A1,BAG3,BCAR1,BCL2A1,BCL6B,BIRC3,BMPR2,BMX,BNIP3,CAPG,CAPN2,CAPNS1,CAV1,CCN1,CCN2,CD40,CD44,CD48,CD59,CD74,CDC37,CDC42EP3,CDKN1A,CEBPD,CFH,CLTC,CLU,COL18A1,COL4A1,COL4A2,CPE,CPLX1,CREM,CRIP2,CSF2,CTNND1,CTSD,CTTN,CXCL12,CXCR4,CYCS,CYGB,DAB2,DDIT4,DDX21,DICER1,DNAJB1,DOCK1,DOCK9,DUSP4,DYNLL1,EBF1,ECE1,EGLN3,EGR1,…	267
Cardiovascular Disease,Developmental Disorder,Organismal Injury and Abnormalities	Congenital anomaly of cardiovascular system	4.83e-08	Decreased	-4.077	ACKR3,ADGRL2,ANGPT2,ATP1A1,BMPR2,CCL5,CCNH,CXCL12,CXCR4,DICER1,DLC1,DOCK1,ECE1,EDNRB,EFNB2,ENG,FKBP1A,FLT1,FOXO1,FZD4,GJA1,GNAQ,GSN,HES1,HSPG2,IL6,JMJD6,JUN,KDR,LMNA,MEF2C,MRTFB,MYH9,NOTCH4,NR2F2,NRP1,PARVA,PBX1,PDE2A,PDE7A,PIEZO1,PLXND1,PREX2,PTGER4,PTGS2,SLCO2A1,SMAD1,SOX4,TGFBR2,TGFBR3,TIMP3,TLL1,TMEM70,TPM1,TUBA4A,TUBB,WASF2,YWHAE	58
Organismal Injury and Abnormalities	Edema	5.7e-19	Decreased	-4.031	ABL2,AHR,ANGPT2,ATP1A1,C1R,CALCRL,CAV1,CCL3,CCL4,CCND2,CD151,CD69,CD93,CDH5,COL18A1,CRIM1,CRK,CSF2,CSF3,CXCR4,DDIT4,DOCK1,ECE1,ENG,ENPP2,ENTPD1,ERG,FCGRT,FGF2,FKBP1A,FLT1,FN1,FZD6,GATA2,GJA1,GNAS,GPX1,HCST,HLX,ICAM1,IFNG,IL33,IL6,ITGB2,ITGB4,IVNS1ABP,JMJD6,JUN,KDR,KLF2,LDLR,LGALS3,MECOM,MRTFB,MYC,MYOF,NPR1,PAM,PBX1,PDE2A,PDE7A,PDK4,PECAM1,PIEZO1,PIK3R1,PLAT,PLVAP,PTGER4,PTGS2,RAMP2,RASIP1,RPS6KA2…	94
Cardiovascular Disease,Neurological Disease,Organismal Injury and Abnormalities,Skeletal and Muscular Disorders	Cardiomyopathy	1.86e-22	Decreased	-3.698	A2M,ACKR3,ADAM15,ADAMTS1,AHNAK,AHR,AKR1C1/AKR1C2,AKR1C3,ANGPT2,ANXA2,ANXA5,APOD,APP,ATP1A1,B3GNT7,BAG3,BCAR1,BMX,BNIP3,C1QTNF1,CALCRL,CANX,CAPNS1,CAV1,CCL2,CCL3L3,CCL5,CCN1,CD151,CD36,CD44,CD48,CD69,CD74,CDC42EP3,CDKN1A,CLU,COX7A1,CREM,CRK,CSF3,CST3,CTNNA1,CX3CL1,CXCL12,CXCR4,CYBA,CYBRD1,DICER1,ECSCR,EGLN3,EIF4B,ENG,ENTPD1,EPHX1,FCER1G,FGF2,FKBP1A,FLT1,FN1,FOXO1,FSTL1,GAS6,GJA1,GNAQ,GNAS,GNG12,GN…	203
Cell Death and Survival,Organismal Injury and Abnormalities	Apoptosis of blood cells	7.59e-16	Decreased	-3.37	AHR,APP,ATF3,BCL2A1,BIRC3,BTG1,CAV1,CCL2,CCL3,CCL3L3,CCL4,CCL5,CD2,CD247,CD3E,CD40,CD44,CD59,CD69,CD9,CDKN1A,CORO1A,CSF2,CSF3,CTSD,CX3CL1,CXCL12,CXCL2,CXCR4,DICER1,DUSP4,EFNA1,EGR1,EGR3,EPAS1,ETS2,EZR,FCER1G,FLI1,FYN,GAS6,GBP1,GIMAP1,GIMAP4,GNAS,GRN,GSN,GZMA,GZMB,HAVCR2,ID3,IER3,IFNG,IL2RG,IL33,IL6,INSR,IRF8,ITGB2,JUN,KLF2,KLF4,KLRC1,LAPTM5,LDLR,LEPR,LGALS1,LGALS3,MCF2L,MECOM,MYC,NAMPT,NFE2L2,NFK…	116
Gastrointestinal Disease,Organismal Injury and Abnormalities	Benign oral disorder	2.48e-09	Decreased	-3.221	ADAMTS9,AHR,AREG,ARHGAP29,ARL5B,ASPH,BMPR2,C1R,CCL3,CCL3L3,CCL4,CCL4L1/CCL4L2,CCL5,CCND2,CD247,CD40,CD44,CD52,CD69,CD83,CDKN1A,CLU,CRK,CSF2,CSGALNACT1,CST3,CTNND1,CTSC,CXCL12,CXCR4,CYCS,DDIT4,EDNRB,EGR1,ELN,EVL,FKBP1A,FN1,GBP1,GIMAP6,GIMAP7,GJA1,GNLY,GZMA,GZMB,GZMH,HSP90AA1,HSPG2,HYAL2,ICAM2,IER3,IFITM3,IL2RB,IL6,INHBB,KLRB1,LGALS1,LGALS3,LRRC32,MAFF,MATK,MGP,NAMPT,NFIC,NFKBIA,NKG7,PBX1,PCGF2,PIK…	94
Organismal Injury and Abnormalities,Renal and Urological Disease	Abnormal morphology of urinary system	3.41e-08	Decreased	-3.076	ADAMTS1,BCAM,CD151,CD36,CDKN1A,CFH,CFI,CLU,CMIP,COL18A1,CRIM1,EHD4,FOXO1,FSTL1,FYN,GAS6,GJA1,GNAS,GRN,ICAM1,ID2,ITGA6,LAMB2,LAMC1,LEPR,MAPK1,MGP,MYH9,NFIA,NPR1,PBX1,PECAM1,PTGS2,SCARB2,SERPINE1,SPRY1,SPTBN1,STAB1,SYNPO,TGFB1,THSD7A,TIE1,TIMP3,TNFRSF1A,TNS1,WIPF1,ZFP36L2	47
Cardiovascular Disease,Hereditary Disorder,Organismal Injury and Abnormalities	Familial vascular disease	1.22e-08	Decreased	-2.958	ANGPT2,APP,AQP1,BMPR2,CAV1,CCN2,CCNH,CFH,CFI,COL4A1,COL4A2,CST3,ECE1,EDNRB,ELN,ENG,FBLN2,FKBP1A,FLT1,HSPB1,HSPG2,HTRA1,IGFBP7,IL6,JAM2,JUN,KDR,KLF2,MGP,MT-ND1,NOTCH4,NRP1,PBX1,PIK3R1,PLXND1,PREX2,SELP,SMAD1,SOX17,SOX18,SOX4,STING1,TEK,TGFBR2,TGFBR3,THBD,TIMP3,VCAN,VWF	49
Organismal Injury and Abnormalities	Abnormal morphology of body cavity	1.78e-24	Decreased	-2.798	ABL2,ACACB,ACKR3,ADAM15,ADAMTS1,ADAMTS9,ADGRE5,ADGRF5,ADGRL2,AFDN,AHR,AKAP12,ANGPT2,AREG,ARHGDIB,ARHGEF12,ARID5B,ATF3,BAG3,BCAM,BCAR1,BIRC3,BMPR2,BMX,BNIP3,CALCRL,CAPN2,CAPNS1,CAV1,CAV2,CCN2,CCND2,CD151,CD247,CD36,CD3E,CD40,CD44,CD69,CD9,CDC42EP3,CDH5,CDKN1A,CFH,CFI,CLU,CMIP,COL18A1,COX7A1,CREM,CRIM1,CRK,CSF2,CSF3,CST3,CTSC,CTSD,CXCL12,CXCR4,DAB2,DICER1,DOCK1,DOK2,DUSP10,ECE1,EDNRB,EFNA1,EFNB2,EG…	258
Organismal Injury and Abnormalities	Non-malignant disorder	2.21e-38	Decreased	-2.788	ACKR1,ACKR3,ADAMTS1,ADAMTS9,ADGRE5,AFF1,AHNAK,AHR,AKNA,ALDH2,ANGPT2,ANKRD29,ANXA2,ANXA5,APLP2,APOD,APOLD1,APP,AREG,ARHGAP29,ARID5B,ARL5B,ASPH,ATF3,ATP1A1,ATP8B1,BACE2,BMPR2,BNIP3,C1orf115,C1R,C7,CALCRL,CAPN2,CAV1,CAV2,CAVIN2,CCDC68,CCL2,CCL3,CCL3L3,CCL4,CCL4L1/CCL4L2,CCL5,CCN1,CCN2,CCND2,CCNH,CD247,CD34,CD36,CD40,CD44,CD48,CD52,CD69,CD7,CD83,CDC42EP3,CDKN1A,CEBPD,CEMIP2,CFH,CLDN5,CLU,COL15A1,COL1…	358
Cell Death and Survival,Organismal Injury and Abnormalities	Apoptosis of leukocytes	3.3e-16	Decreased	-2.744	AHR,APP,ATF3,BCL2A1,BIRC3,BTG1,CAV1,CCL2,CCL3,CCL4,CCL5,CD2,CD247,CD3E,CD40,CD44,CD59,CD69,CD9,CDKN1A,CORO1A,CSF2,CSF3,CX3CL1,CXCL12,CXCL2,CXCR4,DICER1,DUSP4,EFNA1,EGR1,EGR3,ETS2,EZR,FCER1G,FYN,GBP1,GIMAP1,GIMAP4,GNAS,GRN,GSN,GZMA,GZMB,HAVCR2,ID3,IER3,IFNG,IL2RG,IL33,IL6,INSR,IRF8,ITGB2,JUN,KLF2,KLF4,KLRC1,LAPTM5,LDLR,LEPR,LGALS1,LGALS3,MCF2L,MYC,NAMPT,NFE2L2,NFKB1,NFKBIA,NR4A3,PARP14,PECAM1,PERP…	107
Organismal Injury and Abnormalities	Abnormal morphology of abdomen	4.75e-11	Decreased	-2.729	ABL2,ADAMTS1,ADGRE5,AHR,AKAP12,AREG,ARHGDIB,ARID5B,ATF3,BCAM,BCAR1,CAV1,CD151,CD247,CD36,CD40,CD44,CD9,CDKN1A,CFH,CFI,CLU,CMIP,COL18A1,CRIM1,CSF2,CSF3,CTSD,DOK2,EDNRB,EGLN3,EGR1,EHD4,EIF4B,EZR,FCER1G,FKBP1A,FLI1,FOXO1,FSTL1,FYN,GAS6,GATA2,GJA1,GNAS,GPX1,GRN,HCST,HES1,HLA-DQB1,HLX,HSPG2,ICAM1,ID2,IFNG,IGFBP4,IL2RB,IL2RG,IL33,IL6,IL6ST,INSR,ITGA6,ITGB2,JMJD6,JUN,KLF4,LAMB2,LAMC1,LDLR,LEPR,LGALS3,LM…	145
Organismal Injury and Abnormalities	Intracranial hemorrhage	1.9e-09	Decreased	-2.702	ADGRA2,ANXA2,APP,COL18A1,COL4A1,COL4A2,CST3,FLI1,GRN,HSPG2,ID1,ID3,IL6,INSR,ITGB2,ITM2B,KLF4,LAMC1,MAPK1,MAPK3,NFKB1,PLAT,PROS1,PTGS2,SERPINE1,SERPING1,TEK,TFPI,THBD,TNFAIP3,VKORC1,VWF,WASF2,YBX1	34
Organismal Injury and Abnormalities,Renal and Urological Disease	Abnormal morphology of kidney	3.03e-08	Decreased	-2.698	ADAMTS1,BCAM,CD151,CD36,CDKN1A,CFH,CFI,CLU,CMIP,COL18A1,CRIM1,EHD4,FOXO1,FSTL1,FYN,GAS6,GJA1,GNAS,GRN,ICAM1,ID2,LAMB2,LAMC1,LEPR,MAPK1,MGP,MYH9,NFIA,NPR1,PBX1,PECAM1,PTGS2,SERPINE1,SPRY1,SPTBN1,STAB1,SYNPO,TGFB1,THSD7A,TIE1,TIMP3,TNFRSF1A,TNS1,WIPF1,ZFP36L2	45
Cardiovascular Disease,Organismal Injury and Abnormalities	Valvulopathy	1.05e-13	Decreased	-2.602	A2M,ACKR3,ADAM15,ADAMTS1,ADAMTS9,AHNAK,AKR1C1/AKR1C2,AKR1C3,ANXA2,APOD,B3GNT7,BMPR2,CANX,CCN1,CD151,CLU,COL18A1,CST3,ECE1,EFNA1,EIF4B,ELN,EPHX1,FLT1,FN1,GJA1,GNG12,GNG2,HBEGF,HLA-DRA,HNRNPU,HSP90AA1,HSPG2,HTRA1,ICAM1,IGFBP7,ISLR,ITGB2,ITGB4,KDR,LDLR,LGALS1,LMNA,LRP5,LY96,MGP,PALMD,PBX1,PDE2A,PDE7A,PGRMC1,PLAT,POSTN,PRSS23,PTGS2,PTMS,RAC2,ROBO4,RPS17,SELE,SERPINE1,SOX4,SPHK1,SPTBN1,SRSF4,STAT3,TGM…	80
Organismal Injury and Abnormalities	Abnormal abdomen morphology	4.34e-11	Decreased	-2.561	A2M,ACTN1,ADAMTS1,ADAMTS4,AHNAK,AHR,AKR1C1/AKR1C2,ANGPT2,ARHGDIB,ARID5B,BAG3,BIRC3,CALD1,CAV2,CAVIN1,CCL2,CCN2,CCND2,CD151,CD2,CDKN1A,CLU,COL4A1,CPE,CRIM1,CYGB,DSTN,ECE1,EDNRB,EGR1,EHD4,EPAS1,ETS2,FGF2,FILIP1L,FKBP1A,FOXC1,FOXO1,FSTL1,FYB1,GJA1,GRN,GSN,HES1,HLX,ICAM1,ID2,IFNG,IL2RG,INSR,IRF8,ISLR,ITGA6,ITGB4,KDR,LAMA5,LAMC1,LEPR,LIFR,LRP5,MAPK1,MCFD2,MID1,MYBL1,MYC,NEDD9,NFIA,NOTCH4,NPR1,NR2F2,NR…	103
Cell Death and Survival,Organismal Injury and Abnormalities	Cell death of blood cells	1.38e-19	Decreased	-2.459	AHR,ANGPT2,AOPEP,APP,ARID5B,ATF3,BCL2A1,BIRC3,BTG1,CAV1,CCL2,CCL3,CCL3L3,CCL4,CCL5,CCND2,CD2,CD247,CD3E,CD40,CD44,CD48,CD59,CD69,CD7,CD74,CD9,CDKN1A,CLU,CORO1A,CSF2,CSF3,CST3,CTSD,CX3CL1,CXCL12,CXCL2,CXCR4,DDIT4,DICER1,DUSP4,EBF1,EDNRB,EFNA1,EGR1,EGR3,EIF4B,ENTPD1,EPAS1,ETS2,EZR,FABP4,FCER1G,FLI1,FN1,FOXO1,FYN,GAS6,GATA2,GBP1,GIMAP1,GIMAP4,GNAS,GPR65,GRN,GSN,GZMA,GZMB,HAVCR2,HES1,ICAM1,ID2,ID3,IE…	160
Cardiovascular Disease,Organismal Injury and Abnormalities	Abnormality of heart ventricle	5.25e-22	Decreased	-2.454	A2M,ACKR3,ADAM15,ADAMTS1,ADGRL2,AHNAK,AKR1C1/AKR1C2,AKR1C3,ANGPT2,ANXA2,APOD,ATF3,B3GNT7,BAG3,BMPR2,BMX,BNIP3,C1QTNF1,CANX,CAPN2,CAPNS1,CAV1,CCN1,CCND2,CD151,CDKN1A,CLU,CREM,CRK,CST3,CXCL12,CXCR4,DICER1,DOCK1,ECE1,EFNA1,EIF4B,ELN,EPAS1,EPHX1,ERG,FKBP1A,FLT1,FN1,FOXO1,FSTL1,GAS6,GJA1,GNAQ,GNG12,GNG2,GPX1,HBEGF,HIF3A,HLA-DRA,HNRNPU,HSP90AA1,HSPG2,HTRA1,ICAM1,IER3,IFNG,IGFBP7,IL6,IL6ST,ISLR,ITGB2,IT…	139
Cardiovascular Disease,Organismal Injury and Abnormalities	Infarction	5.29e-16	Decreased	-2.44	ANXA5,APOD,APP,ATP1A1,BNIP3,C1QTNF1,C1R,CAPNS1,CAV1,CCL3L3,CD36,CD40,CD44,CD74,CLU,COL4A1,COL4A2,CSF3,CST3,CX3CL1,CXCL12,CXCR4,CYBA,EGR1,ENTPD1,FCER1G,FGF2,FLT1,FN1,FSTL1,GPX1,GRN,GSN,HSPB1,HTRA1,IL1R1,IL6,IL6ST,INSR,ITGB2,ITM2B,LDLR,LIMS2,MAOA,MAPK1,MDK,MEF2C,NAMPT,NFKB1,NFKBIA,NNMT,NPR1,NRP1,OLFM1,OSMR,PDCD4,PDE7A,PECAM1,PLAT,POSTN,PRF1,PROS1,PTGER4,PTGS2,RAC1,RCAN1,RTN4,SCARB1,SELP,SERPINE1,SE…	83
Cardiovascular Disease,Organismal Injury and Abnormalities	Organismal abnormalities of semilunar valve	3.38e-14	Decreased	-2.404	A2M,ACKR3,ADAM15,ADAMTS1,AHNAK,AKR1C1/AKR1C2,AKR1C3,ANXA2,APOD,B3GNT7,BMPR2,CANX,CCN1,CD151,CLU,CST3,EFNA1,EIF4B,ELN,EPHX1,FLT1,FN1,GJA1,GNG12,GNG2,HBEGF,HLA-DRA,HNRNPU,HSP90AA1,HSPG2,HTRA1,ICAM1,IGFBP7,ISLR,ITGB2,ITGB4,KDR,LDLR,LGALS1,LMNA,LRP5,LY96,MGP,PALMD,PBX1,PGRMC1,PLAT,POSTN,PRSS23,PTGS2,PTMS,RAC2,ROBO4,RPS17,SELE,SERPINE1,SOX4,SPHK1,SPTBN1,SRSF4,STAT3,TGM2,TIMP1,TIMP2,TLL1,TPM1,TPM4,TUBB…	73
Cardiovascular Disease,Organismal Injury and Abnormalities	Size of infarct	1.47e-10	Decreased	-2.303	ANXA5,APOD,APP,BNIP3,C1QTNF1,CAV1,CD40,CD44,CD74,CSF3,CST3,CX3CL1,CXCL12,EGR1,ENTPD1,FCER1G,FGF2,GPX1,GRN,GSN,IL6,LDLR,LIMS2,MAOA,MAPK1,MDK,MEF2C,NAMPT,NFKBIA,NPR1,OLFM1,OSMR,PLAT,PRF1,PTGS2,RCAN1,SERPING1,SH3BP5,TGM2,THBD,TNFAIP3,TNFRSF1A,TXN,VWF	44
Metabolic Disease,Organismal Injury and Abnormalities	Glucose metabolism disorder	2.9e-43	Decreased	-2.288	A2M,ACACB,ACKR1,ADAMTS1,ADAMTS4,ADAMTS9,AKR1C3,ALDH2,ALOX5AP,ANGPT2,ANXA2,ANXA5,APLP2,APOD,APOLD1,APP,AQP1,ARHGAP9,ARHGEF15,ATF3,ATP11A,ATP1A1,BAG3,BTG1,C1R,C7,CADM3-AS1,CANX,CAPG,CAPN2,CAV1,CAVIN1,CAVIN2,CCDC68,CCL2,CCL3,CCL3L3,CCL4,CCL5,CCN1,CCN2,CCND2,CD2,CD200,CD247,CD34,CD36,CD3E,CD40,CD44,CD48,CD52,CD53,CD7,CD74,CD83,CD93,CD96,CDC42EP3,CDKN1A,CEBPD,CFH,CLDN5,CLEC14A,CLEC3B,CLU,COL15A1,COL18…	330
Cardiovascular Disease,Organismal Injury and Abnormalities	Aortic valve disease	8.35e-12	Decreased	-2.2	A2M,ACKR3,ADAM15,ADAMTS1,AHNAK,AKR1C1/AKR1C2,AKR1C3,ANXA2,APOD,B3GNT7,CANX,CCN1,CD151,CLU,CST3,EFNA1,EIF4B,ELN,EPHX1,FLT1,FN1,GNG12,GNG2,HBEGF,HLA-DRA,HNRNPU,HSP90AA1,HSPG2,HTRA1,ICAM1,IGFBP7,ISLR,ITGB2,ITGB4,KDR,LDLR,LGALS1,LMNA,LRP5,LY96,MGP,PALMD,PBX1,PGRMC1,PLAT,POSTN,PRSS23,PTGS2,PTMS,RAC2,ROBO4,RPS17,SELE,SERPINE1,SPHK1,SPTBN1,SRSF4,TGM2,TIMP1,TIMP2,TPM4,TUBB,TXN,VCAM1,VCAN,VIM,VKORC1	67
Cardiovascular Disease,Organismal Injury and Abnormalities	Cardiac lesion	2.71e-12	Decreased	-2.17	AHR,ANGPT2,ANXA5,APOD,ATF3,BAG3,BNIP3,C1QTNF1,CAPNS1,CAV1,CCN2,CREM,CSF3,CTNNA1,CXCR4,DICER1,DUSP10,ECSCR,EGR1,ENTPD1,FLT1,FN1,GAS6,GNAS,GPX1,GSN,HBEGF,HOPX,IFNG,JUN,KDR,LIMS1,LIMS2,LMNA,MAOA,MBNL2,MDK,MEF2C,NAMPT,NECTIN2,NFKB1,NFKBIA,NPR1,PLAT,POSTN,PTGER4,PTGS2,RAMP2,RAMP3,SAV1,SCARB1,SERPINE1,SH3BP5,SNAI1,SPTAN1,STAT3,TEAD1,TGFB1,TIMP1,TIMP3,TNFAIP3,TSC22D1,TXN	63
Cardiovascular Disease,Organismal Injury and Abnormalities,Respiratory Disease	Pulmonary vascular disease	1.02e-11	Decreased	-2.163	AHR,AQP1,BMPR2,CAV1,CCL2,CD40,CSF2,CX3CL1,CXCR4,EDNRB,ENG,EPAS1,ERG,F8,FBLN2,FLT1,FOSL2,FOXO1,FYN,GZMB,IL6,KDR,KLF2,MGP,NFKBIA,NPR1,PDCD4,PDE2A,PDE7A,PLAT,PRF1,PTGS2,S1PR1,SCN1B,SERPINE1,SMAD1,SOX17,STAT3,TFPI,TGFB1,TNFSF10,VKORC1	42
Gastrointestinal Disease,Inflammatory Disease,Organismal Injury and Abnormalities	Inflammatory Bowel Disease	3.89e-20	Decreased	-2.159	AHR,APOD,APP,ARHGDIB,BIRC3,C7,CALCRL,CCL2,CCL5,CCN2,CD247,CD40,CD44,CD53,CD69,CD74,CDC42BPA,CDC42EP3,CLU,CSF2,CTNND1,CXCL2,CYBA,CYTIP,DDIT4,DOK2,EBF1,EFNA1,EGR1,ENTPD1,FKBP1A,FN1,FOSL2,GATA2,GPR65,HLA-DMA,HLA-DQA2,HLA-DQB1,HLA-DRB5,HTRA1,ICAM1,IFI16,IL1R1,IL2RG,IL33,IL3RA,IL6,ISG20,ISLR,ITGA4,KLF2,KLF7,LAPTM5,LDB2,LEPR,LMCD1,LRG1,LRRC32,LY96,MAPK1,MGLL,MMRN1,NFKB1,NFKBIA,NNMT,OSMR,PALMD,PDCD4,PEC…	101
Organismal Injury and Abnormalities,Respiratory Disease	Damage of lung	4.64e-12	Decreased	-2.137	AHR,ALDH2,ANGPT2,ANXA2,ATP1A1,CAV1,CCL2,CCL3,CCL3L3,CCL5,CD44,CDC42EP3,CLU,CSF2,DDIT4,EGR1,ENTPD1,FKBP1A,FLT1,FN1,FOSL2,FSTL1,ICAM1,IFNG,IKBIP,IL1R1,IL33,IL6,ITGB2,KLF4,LY96,MGLL,NAMPT,NFE2L2,NFKB1,PLAT,PTGER4,PTGS2,RAC1,RUNX3,S1PR1,SCN1B,SELE,SELP,SERPINE1,SERPING1,SGK1,SOCS3,SPHK1,STAT3,STING1,TGFB1,TIMP2,TIMP3,TNFRSF1A,TXN,VWF	57
Cardiovascular Disease,Organismal Injury and Abnormalities	Infarction of heart	5.98e-09	Decreased	-2.137	APOD,APP,C1QTNF1,CAV1,CCL3L3,CD36,CD44,CD74,CLU,CSF3,CXCL12,CXCR4,CYBA,FCER1G,FGF2,FLT1,FSTL1,IL1R1,IL6,IL6ST,INSR,ITGB2,LDLR,LIMS2,MAPK1,NNMT,NPR1,PDCD4,PDE7A,PECAM1,PLAT,POSTN,PTGER4,PTGS2,RAC1,SCARB1,SELP,SERPINE1,SLC29A1,TGM2,THBD,TNFRSF1A,TUBA4A,TUBB,VKORC1,VWF	46
Cancer,Cell Death and Survival,Organismal Injury and Abnormalities,Tumor Morphology	Apoptosis of tumor cells	4.31e-13	Decreased	-2.13	ANXA2,ATF3,CAV1,CD40,CD44,CD59,CDKN1A,CEBPD,CLU,COL18A1,CSF2,CXCL12,CYCS,FGF2,FLT1,FOXO1,GZMA,GZMB,HBEGF,HES1,IFNG,IL6,IL6ST,INSR,JUN,KDR,KLF10,LEPR,LGALS1,MAPK1,MEF2C,MET,MYC,NDRG1,NFE2L2,NFIC,NFKB1,NFKBIA,NR4A2,NRP1,PHLDA1,PIK3R1,PMAIP1,PNP,PON2,RAC1,RHOB,RTN4,SERPINE1,SGK1,SOCS3,SOX4,SPARC,SPHK1,ST13,STAT3,TEAD1,TGFB1,TGFBR2,TIMP1,TIMP2,TNFSF10,TPM1,TRIB1,TSC22D1,TXN,UGCG,VCAN,VEGFC,YBX1	70
Neurological Disease,Organismal Injury and Abnormalities	Abnormal morphology of nervous system	4.25e-10	Decreased	-2.11	ABL2,ADAMTS4,ADGRA2,ADGRG6,AFDN,AKAP12,ANXA5,APBB2,APLP2,APP,ARHGAP31,BTG1,CAMSAP2,CANX,CAV1,CCL5,CCND2,CD200,CD247,CD36,CD44,CFH,COL18A1,CORO1A,CRTAC1,CST3,CTSD,CX3CL1,CXCL12,CXCR4,DICER1,EBF1,ECE1,EGLN3,EGR3,ENTPD1,EPAS1,EPB41L3,FGD4,FGF2,FLI1,FYN,GJA1,GNAS,GRN,HES1,HLX,HSPG2,ID1,ID2,ID3,IFNG,IL1R1,IL6,IL6ST,ITGA6,JUN,KLF4,KLF7,LAMB2,LAMC1,LDLR,LEPR,LGALS1,LHX6,LIFR,LMNA,LRP5,MAPK1,MAPK3,MARCKS…	119
Cardiovascular Disease,Organismal Injury and Abnormalities	Right ventricular abnormality	4.07e-11	Decreased	-2.041	ACKR3,ADAM15,ADGRL2,BAG3,BMPR2,CAV1,CRK,CXCL12,CXCR4,DICER1,DOCK1,ECE1,EPAS1,ERG,FKBP1A,FOXO1,GJA1,HBEGF,HIF3A,HSPG2,IL6,JMJD6,LMNA,MRTFB,NFKBIA,NPR1,PBX1,PLEC,PTGS2,RAMP2,SLCO2A1,SOX4,STAT3,TJP1,TLL1,TPM1	36
Cardiovascular Disease,Organismal Injury and Abnormalities	Hypertension of blood vessel	9.21e-11	Decreased	-2.013	AHR,AQP1,BMPR2,CAV1,CCL2,CD34,CSF2,CX3CL1,CXCR4,EDNRB,ENG,EPAS1,ERG,F8,FBLN2,FLT1,FOSL2,FOXO1,GZMB,KDR,KLF2,NFKBIA,NPR1,PDCD4,PDE2A,PDE7A,PLAT,PTGS2,SCN1B,SERPINE1,SMAD1,SOX17,STAT3,TGFB1,TNFSF10,VKORC1	36
Cardiovascular Disease,Organismal Injury and Abnormalities	Abnormal aortic valve physiology	1.02e-10		-1.982	A2M,ACKR3,ADAMTS1,AHNAK,AKR1C1/AKR1C2,AKR1C3,ANXA2,APOD,B3GNT7,CANX,CCN1,CD151,CLU,CST3,EIF4B,ELN,EPHX1,FLT1,FN1,GNG12,GNG2,HBEGF,HLA-DRA,HNRNPU,HSP90AA1,HTRA1,ICAM1,IGFBP7,ISLR,ITGB2,ITGB4,KDR,LDLR,LGALS1,LMNA,LRP5,LY96,MGP,PALMD,PGRMC1,PLAT,POSTN,PRSS23,PTGS2,PTMS,RAC2,RPS17,SELE,SERPINE1,SPHK1,SPTBN1,SRSF4,TGM2,TIMP1,TIMP2,TPM4,TUBB,TXN,VCAM1,VCAN,VIM,VKORC1	62
Inflammatory Response,Organismal Injury and Abnormalities	Inflammation of body cavity	1.81e-28		-1.979	ACKR1,ACKR3,AHNAK,AHR,AKAP12,ALDH2,ANGPT2,ANXA5,APOD,AQP1,AREG,ARHGDIB,ATF3,BIRC3,C7,CALCRL,CAPG,CAV1,CCL2,CCL3,CCL3L3,CCL4,CCL5,CCN1,CCN2,CD151,CD2,CD200,CD247,CD36,CD40,CD44,CD48,CD53,CD69,CD74,CDC42EP3,CDKN1A,CFH,CLEC14A,CLU,COL4A1,CORO1A,COTL1,CSF2,CTSD,CTSL,CX3CL1,CXCL12,CXCL2,CYBA,CYTIP,DDIT4,DUSP10,EBF1,EDNRB,EFNA1,EGLN3,EGR1,EIF4B,EMP1,ENPP2,ENTPD1,EPAS1,F8,FABP4,FCGRT,FGF2,FKBP1A,FLI1,FL…	214
Cardiovascular Disease,Neurological Disease,Organismal Injury and Abnormalities,Skeletal and Muscular Disorders	Myocardial infarction	5.38e-09		-1.971	APOD,APP,C1QTNF1,CCL3L3,CD36,CD44,CD74,CLU,CSF3,CXCL12,CXCR4,CYBA,FCER1G,FGF2,FLT1,FSTL1,IL1R1,IL6,IL6ST,INSR,ITGB2,LDLR,LIMS2,MAPK1,NNMT,NPR1,PDCD4,PDE7A,PECAM1,PLAT,POSTN,PTGER4,PTGS2,RAC1,SCARB1,SELP,SERPINE1,SLC29A1,TGM2,THBD,TNFRSF1A,TUBA4A,TUBB,VKORC1,VWF	45
Organismal Injury and Abnormalities,Renal and Urological Disease	Failure of kidney	1.24e-09		-1.936	AHR,ANGPT2,ATF3,ATP1A1,CCN1,CCN2,CD151,CDKN1A,CLDN5,CSF3,F8,FCER1G,FKBP1A,FLT1,GSTP1,IFNG,IL2RB,IL6,LAMC1,LDLR,MDK,MYH9,NPR1,PDE7A,PTGS2,PTPRB,RCAN1,SCARB2,SERPINE1,SOCS2,STAT3,STC1,TFPI,TGFB1,TIMP1,TIMP2,TNFRSF1A,TNS1,TXNIP,VKORC1,WWTR1	41
Cardiovascular Disease,Organismal Injury and Abnormalities	Fibrosis of heart	2.29e-09		-1.921	AHR,ANGPT2,ATF3,BAG3,CAPNS1,CAV1,CCN2,CREM,CSF3,CTNNA1,CXCR4,DICER1,DUSP10,ECSCR,EGR1,ENTPD1,FLT1,FN1,GAS6,GNAS,GPX1,GSN,HBEGF,HOPX,IFNG,JUN,LIMS1,LIMS2,LMNA,MBNL2,NECTIN2,NFKB1,NFKBIA,NPR1,PLAT,POSTN,PTGER4,PTGS2,RAMP2,RAMP3,SAV1,SERPINE1,SNAI1,SPTAN1,STAT3,TEAD1,TGFB1,TIMP1,TIMP3,TNFAIP3,TSC22D1,TXN	52
Cell Death and Survival	Cell death of liver	5.87e-13		-1.917	ABL2,AHR,AKAP12,ALDH2,APP,ATF3,BIRC3,CAV1,CCL4,CD40,CDKN1A,CFH,DICER1,DUSP4,FKBP1A,GSN,HBEGF,HNRNPU,IER3,IFNG,IL33,IL6,IL6ST,IQGAP2,IRF8,ITGB2,JUN,JUND,LAMP2,LDLR,LGALS3,LIMS1,MAPK3,MET,MYC,NAMPT,NCOA4,NFE2L1,NFE2L2,NFKB1,NFKBIA,PIK3R1,PROS1,PTGS2,PTPRC,REL,SELE,SELENOP,SELP,SERPINE1,SERPINH1,SH3BP5,SHC1,SOCS1,SOCS3,SPHK1,SPTBN1,STAT3,STING1,TGFB1,TIMP1,TIMP3,TNFRSF1A,TNFSF10,TNFSF14,TYROBP,UGCG,…	68
Cell Death and Survival	Apoptosis of liver	6.28e-08		-1.91	AHR,ALDH2,APP,BIRC3,CAV1,CCL4,CD40,CDKN1A,CFH,DICER1,GSN,HBEGF,IFNG,IL6,IL6ST,IQGAP2,JUN,JUND,LDLR,LIMS1,MET,MYC,NFE2L1,NFKB1,NFKBIA,PTGS2,PTPRC,REL,SELENOP,SERPINH1,SHC1,SOCS1,SOCS3,SPTBN1,STAT3,TGFB1,TIMP1,TIMP3,TNFRSF1A,TNFSF10,TNFSF14,VEGFC	42
Cell Death and Survival,Organismal Injury and Abnormalities	Apoptosis of lymphoid cells	4.74e-12		-1.855	AHR,ATF3,BCL2A1,CAV1,CCL3,CCL4,CCL5,CD2,CD247,CD3E,CD40,CD44,CD59,CD9,CDKN1A,CORO1A,CXCL12,CXCR4,DICER1,DUSP4,EFNA1,EGR1,EGR3,ETS2,EZR,FYN,GIMAP1,GIMAP4,GNAS,GZMA,GZMB,ID3,IER3,IFNG,IL2RG,IL6,INSR,ITGB2,JUN,KLF2,KLRC1,LAPTM5,LGALS1,LGALS3,MCF2L,MYC,NFE2L2,NFKB1,NFKBIA,NR4A3,PARP14,PECAM1,PERP,PIK3R1,PNP,PRF1,PTPN22,PTPRC,RAC1,RAC2,RCAN1,REL,RHOH,RPS6,S1PR1,SHC1,SOCS1,SOX4,SPHK1,STAT3,STING1,STK17…	82
Cardiovascular Disease,Organismal Injury and Abnormalities	Abnormal morphology of heart ventricle	1.92e-14		-1.829	ACKR3,ADAM15,ADGRL2,ANGPT2,ATF3,BMPR2,BMX,BNIP3,CAPN2,CAPNS1,CAV1,CCND2,CLU,CREM,CRK,CXCL12,CXCR4,DOCK1,ECE1,EFNA1,ELN,EPAS1,ERG,FKBP1A,FOXO1,GJA1,GNAQ,GPX1,HBEGF,HIF3A,HSPG2,IER3,IFNG,IL6,IL6ST,JMJD6,LMNA,MBNL2,MDK,MEF2C,NFKBIA,NPR1,NR2F2,PBX1,PDLIM5,PLAT,PTGER4,PTGS2,RAMP2,RAPGEF3,RCAN1,RPS6KA2,SERPINE1,SHC1,SLCO2A1,SOX4,SPTBN1,TEAD1,TEK,TGFBR2,TIMP1,TIMP3,TLL1,TNS1,TPM1,TXN,TXNIP,VCAM1,YWHAE	69
Cell Death and Survival,Organismal Injury and Abnormalities	Apoptosis of lymphatic system cells	2.28e-11		-1.819	AHR,ATF3,BCL2A1,CAV1,CCL3,CCL4,CCL5,CD2,CD247,CD3E,CD40,CD44,CD59,CD9,CDKN1A,CORO1A,CSF2,CSF3,CXCL12,CXCR4,DICER1,DUSP4,EFNA1,EGR1,EGR3,ETS2,EZR,FYN,GIMAP1,GIMAP4,GNAS,GZMA,GZMB,ID3,IER3,IFNG,IL2RG,IL6,INSR,ITGB2,JUN,KLF2,KLRC1,LAPTM5,LGALS1,LGALS3,MCF2L,MYC,NFE2L2,NFKB1,NFKBIA,NR4A3,PARP14,PECAM1,PERP,PIK3R1,PNP,PRF1,PTPN22,PTPRC,RAC1,RAC2,RCAN1,REL,RHOH,RPS6,S1PR1,SHC1,SOCS1,SOX4,SPHK1,STAT3,ST…	84
Cancer,Cell Death and Survival,Organismal Injury and Abnormalities,Tumor Morphology	Apoptosis of cancer cells	4.26e-08		-1.814	ATF3,CD40,CD44,CD59,CDKN1A,CLU,CSF2,CXCL12,FGF2,FOXO1,GZMA,GZMB,HES1,IFNG,IL6,IL6ST,JUN,KDR,KLF10,LEPR,LGALS1,MAPK1,MYC,NDRG1,NFE2L2,NFIC,NFKB1,NFKBIA,NR4A2,PHLDA1,PMAIP1,PNP,RAC1,RTN4,SOCS3,SOX4,SPARC,SPHK1,STAT3,TEAD1,TGFB1,TNFSF10,TRIB1,TSC22D1,TXN,VEGFC,YBX1	47
Inflammatory Response,Organismal Injury and Abnormalities	Inflammation of organ	4.02e-40		-1.809	ABLIM3,ACKR1,ACKR3,AHNAK,AHR,AKAP12,ALDH2,ANGPT2,ANXA5,APOD,APP,AQP1,AREG,ARHGDIB,ATF3,ATP1A1,BCL2A1,BIRC3,BMX,C7,CALCRL,CANX,CAPG,CAV1,CAVIN2,CCL2,CCL3,CCL3L3,CCL4,CCL5,CCN1,CCN2,CD151,CD2,CD200,CD247,CD320,CD36,CD40,CD44,CD48,CD53,CD69,CD7,CD74,CD96,CDA,CDC42EP3,CDKN1A,CFH,CFI,CLEC14A,CLU,CNN3,COL4A1,COL4A2,CORO1A,COTL1,CSF2,CSF3,CST3,CTSC,CTSD,CTSH,CTSL,CTSW,CTTN,CX3CL1,CXCL12,CXCL2,CXCR4,CYBA…	295
Inflammatory Response,Organismal Injury and Abnormalities	Inflammation of absolute anatomical region	4.29e-36		-1.753	ACKR1,ACKR3,ADAM15,ADAMTS1,ADAMTS4,ADAMTS9,ADGRE5,ADGRG6,AHNAK,AHR,AKAP12,ALDH2,ALOX5AP,ANGPT2,ANXA5,APLP2,APOD,APP,AQP1,AREG,ARHGDIB,ASAP1,ATF3,BCL2A1,BIRC3,BMX,C1R,C7,CALCRL,CALD1,CANX,CAPG,CAPN2,CAV1,CCL14,CCL2,CCL3,CCL3L3,CCL4,CCL4L1/CCL4L2,CCL5,CCN1,CCN2,CD151,CD2,CD200,CD247,CD320,CD36,CD3E,CD40,CD44,CD48,CD53,CD59,CD69,CD74,CD83,CDA,CDC42EP3,CDKN1A,CELF2,CFH,CFI,CLEC14A,CLIC2,CLU,COL4A1,CO…	340
Cell Death and Survival,Organismal Injury and Abnormalities	Apoptosis of lymphocytes	8.66e-12		-1.744	AHR,ATF3,BCL2A1,CAV1,CCL3,CCL4,CCL5,CD2,CD247,CD3E,CD40,CD44,CD59,CD9,CDKN1A,CORO1A,CXCL12,CXCR4,DICER1,DUSP4,EFNA1,EGR1,EGR3,ETS2,EZR,FYN,GIMAP1,GIMAP4,GNAS,GZMA,GZMB,ID3,IER3,IFNG,IL2RG,IL6,INSR,ITGB2,JUN,KLF2,KLRC1,LAPTM5,LGALS1,LGALS3,MCF2L,MYC,NFE2L2,NFKB1,NFKBIA,NR4A3,PARP14,PECAM1,PERP,PIK3R1,PNP,PRF1,PTPN22,PTPRC,RAC1,RAC2,RCAN1,REL,RHOH,RPS6,S1PR1,SHC1,SOCS1,SOX4,SPHK1,STAT3,STING1,STK17…	81
Endocrine System Disorders,Gastrointestinal Disease,Metabolic Disease,Organismal Injury and Abnormalities	Diabetes mellitus	1.71e-45		-1.737	A2M,ACACB,ACKR1,ADAMTS1,ADAMTS4,ADAMTS9,AKR1C3,ALDH2,ALOX5AP,ANGPT2,ANXA2,ANXA5,APLP2,APOD,APOLD1,APP,AQP1,ARHGAP9,ARHGEF15,ATF3,ATP11A,ATP1A1,BAG3,C1R,C7,CADM3-AS1,CANX,CAPG,CAPN2,CAV1,CAVIN1,CAVIN2,CCDC68,CCL2,CCL3,CCL3L3,CCL4,CCL5,CCN1,CCN2,CCND2,CD2,CD200,CD247,CD34,CD36,CD3E,CD40,CD44,CD48,CD52,CD53,CD7,CD74,CD83,CD96,CDC42EP3,CDKN1A,CEBPD,CFH,CLDN5,CLEC14A,CLEC3B,CLU,COL15A1,COL18A1,COL4A1,…	296
Cell Death and Survival,Gastrointestinal Disease,Hepatic System Disease,Organismal Injury and Abnormalities	Necrosis of liver	3.37e-12		-1.728	ABL2,AHR,AKAP12,ALDH2,ATF3,BIRC3,CAV1,CCL4,CD40,CDKN1A,CFH,DICER1,DUSP4,FKBP1A,GSN,HBEGF,HNRNPU,IER3,IFNG,IL33,IL6,IL6ST,IQGAP2,IRF8,ITGB2,JUN,JUND,LAMP2,LDLR,LGALS3,LIMS1,MAPK3,MET,MYC,NAMPT,NCOA4,NFE2L1,NFE2L2,NFKB1,NFKBIA,PIK3R1,PROS1,PTGS2,PTPRC,REL,SELE,SELENOP,SELP,SERPINE1,SERPINH1,SH3BP5,SHC1,SOCS1,SOCS3,SPHK1,SPTBN1,STAT3,TGFB1,TIMP1,TIMP3,TNFRSF1A,TNFSF10,TNFSF14,TYROBP,UGCG	65
Organismal Injury and Abnormalities	Visceromegaly	2.07e-14		-1.721	ACKR3,ADAM15,ADGRE5,AHR,AKAP12,ANGPT2,ATF3,BAG3,BMPR2,BMX,BNIP3,CAPNS1,CAV1,CCN2,CD151,CD247,CD36,CD40,CD69,CDC42EP3,CDKN1A,COX7A1,CREM,CRK,CSF3,CTSC,CTSD,CXCL12,DICER1,DOK2,DUSP10,ECE1,EDNRB,EGLN3,EHD4,ELN,EPAS1,ERG,EZR,FCER1G,FGF2,FKBP1A,FLI1,FLT1,FN1,FOXO1,FYN,GAS6,GATA2,GJA1,GNAQ,GNAS,GPX1,GRN,GSN,HBEGF,HOPX,ICAM1,ICAM3,IER3,IFNG,IL1R1,IL2RB,IL2RG,IL33,IL6,IL6ST,INSR,ITGB2,JUN,JUND,KLF4,KLF7,…	148
Developmental Disorder,Organismal Injury and Abnormalities,Renal and Urological Disease	Congenital anomalies of kidney and urinary tract	2e-10		-1.718	A2M,ACTN1,ANGPT2,BIRC3,CALD1,CAV2,CAVIN1,CCN2,CCND2,CD2,CDKN1A,CLU,COL4A1,CPE,CRIM1,CYGB,DSTN,EGR1,EPAS1,FGF2,FILIP1L,FKBP1A,FOXC1,FSTL1,FYB1,GSN,IFNG,IRF8,ISLR,ITGA6,LAMC1,LIFR,LRP5,MYC,NFIA,OLFM1,PBX1,PRSS23,PTGS2,PTPRC,RAPGEF3,RHOU,SAMSN1,SGK1,SOCS1,SPNS2,SPRY1,SYNE2,TGFB1,TIMP1,TIMP2,TMEM204,TUBB,WNK1,WWTR1	55
Organismal Injury and Abnormalities,Renal and Urological Disease	Reduced kidney function	1.42e-10		-1.708	AHR,ANGPT2,ATF3,ATP1A1,CAV1,CCN1,CCN2,CD151,CDKN1A,CLDN5,CLEC14A,CLU,CSF3,CTSL,CXCL12,EGLN3,EPAS1,F8,FCER1G,FKBP1A,FLT1,GSTP1,HSP90AA1,IFNG,IL2RB,IL6,ITGB4,KDM6B,KLF4,LAMC1,LDLR,MDK,MYH9,NFKB1,NPR1,PDE7A,PDLIM1,PSMB5,PTGER4,PTGS2,PTPRB,RCAN1,RPL23,RPL7,SCARB2,SERPINE1,SLC29A1,SOCS2,STAT3,STC1,TFPI,TGFB1,TGFBR2,TGFBR3,TIMP1,TIMP2,TNFAIP3,TNFRSF1A,TNS1,TUBA4A,TUBB,TXNIP,VKORC1,WWTR1	64
Connective Tissue Disorders,Organismal Injury and Abnormalities,Respiratory Disease	Interstitial lung disease	9.34e-14		-1.706	AKAP12,ANP32B,BTNL9,CAV1,CCN2,CCNL1,CD44,CDKN1A,CFH,CNN3,COL15A1,COL4A1,COL4A2,CRTAC1,CXCL12,DUSP10,EDNRB,EGR1,EPAS1,FAM107A,FKBP1A,FLI1,FLT1,FOSL2,GBP4,GPR65,HBEGF,HIF3A,HSPA12B,IFNG,IL1R1,IL6,ISLR,ITPRID2,KDR,KLF4,KLRD1,KLRF1,MDK,MGLL,MYO1C,NFKB1,NNMT,PALM2AKAP2,PDE2A,PDE7A,PLAT,POSTN,PTGS2,S100A4,SAMD3,SERPINE1,SLCO4A1,SPARC,SPHK1,STAT3,SULF1,TGFB1,TNFRSF1A,TNFSF10,VIM,VKORC1,WIPF1	63
Organismal Injury and Abnormalities,Renal and Urological Disease	Renal impairment	5.02e-10		-1.691	AHR,ANGPT2,ATF3,ATP1A1,CAV1,CCN1,CCN2,CD151,CDKN1A,CLDN5,CSF3,EGLN3,EPAS1,F8,FCER1G,FKBP1A,FLT1,GSTP1,IFNG,IL2RB,IL6,LAMC1,LDLR,MDK,MYH9,NPR1,PDE7A,PTGS2,PTPRB,RCAN1,SCARB2,SERPINE1,SOCS2,STAT3,STC1,TFPI,TGFB1,TIMP1,TIMP2,TNFRSF1A,TNS1,TXNIP,VKORC1,WWTR1	44
Cardiovascular Disease,Organismal Injury and Abnormalities	Abnormal morphology of left ventricle	4.28e-10		-1.688	ACKR3,ADAM15,ANGPT2,BMX,BNIP3,CAPNS1,CAV1,CRK,EFNA1,ELN,FKBP1A,GPX1,HBEGF,HSPG2,IER3,IFNG,IL6,LMNA,MBNL2,MDK,NPR1,PBX1,PDLIM5,PLAT,PTGER4,RCAN1,SERPINE1,SHC1,SLCO2A1,TGFBR2,TIMP1,TIMP3,TPM1,TXNIP,YWHAE	35
Cell Death and Survival,Organismal Injury and Abnormalities	Cell death of immune cells	9.33e-20		-1.686	AHR,ANGPT2,AOPEP,APP,ARID5B,ATF3,BCL2A1,BIRC3,BTG1,CAV1,CCL2,CCL3,CCL4,CCL5,CCND2,CD2,CD247,CD3E,CD40,CD44,CD48,CD59,CD69,CD7,CD74,CD9,CDKN1A,CLU,CORO1A,CSF2,CSF3,CST3,CTSD,CX3CL1,CXCL12,CXCL2,CXCR4,DDIT4,DICER1,DUSP4,EBF1,EFNA1,EGR1,EGR3,EIF4B,ENTPD1,EPAS1,ETS2,EZR,FABP4,FCER1G,FN1,FOXO1,FYN,GBP1,GIMAP1,GIMAP4,GNAS,GPR65,GRN,GSN,GZMA,GZMB,HAVCR2,HES1,ICAM1,ID2,ID3,IER3,IFNG,IL2RB,IL2RG,IL33,IL3R…	151
Organismal Injury and Abnormalities	Mediastinal lesion	5.64e-14		-1.675	AHR,ANGPT2,ANXA5,APOD,ATF3,BAG3,BNIP3,C1QTNF1,CAPNS1,CAV1,CCN2,CD247,CD3E,CD44,CDKN1A,CREM,CSF3,CTNNA1,CX3CL1,CXCR4,DICER1,DUSP10,ECSCR,EGR1,ENTPD1,FKBP1A,FLT1,FN1,FOXC1,GAS6,GNAS,GPX1,GSN,HBEGF,HOPX,HSP90AA1,ID2,ID3,IFNG,JUN,KDR,LIMS1,LIMS2,LMNA,MAOA,MBNL2,MDK,MEF2C,MET,MYC,NAMPT,NECTIN2,NFE2L2,NFKB1,NFKBIA,NPC2,NPR1,PHF14,PIK3R1,PLAT,POSTN,PTGER4,PTGS2,PTPRC,RAMP2,RAMP3,REL,RGS1,SAV1,SCARB1,SER…	86
Cardiovascular Disease,Organismal Injury and Abnormalities	Abnormal morphology of cardiovascular system	2.29e-27		-1.672	ABL2,ACACB,ACKR3,ADAM15,ADAMTS9,ADGRA2,ADGRL2,AFDN,AHR,AKAP12,ANGPT2,ARHGAP31,ARHGEF12,ATF3,BAG3,BCAM,BCAR1,BIRC3,BMPR2,BMX,BNIP3,CALCRL,CAPN2,CAPNS1,CAV1,CCN2,CCND2,CD151,CD36,CD44,CD69,CDC42EP3,CDH5,CDKN1A,CFH,CLIC4,CLU,COL15A1,COL18A1,COX7A1,CREM,CRK,CSF3,CST3,CTSC,CTSD,CTTN,CXCL12,CXCR4,DICER1,DOCK1,DUSP10,ECE1,EDNRB,EFNA1,EFNB2,EGLN3,EHD4,ELK3,ELN,ENG,ENPP2,EPAS1,ERG,FGF2,FKBP1A,FLT1,FN1,FOX…	190
Organismal Injury and Abnormalities	Organ Degeneration	4.64e-10		-1.642	AFF1,AHR,ANGPT2,APBB2,APP,ARID5B,ATF3,BAG3,BNIP3,CAV1,CCL2,CCL3L3,CCN2,CD151,CD36,CD9,CFH,CFI,CLEC3B,CLU,COL18A1,CREM,CST3,CTNNA1,CTSD,CX3CL1,CXCL12,DEPP1,DICER1,EDNRB,EPAS1,ETS2,FBLN2,FGF2,FSTL1,FZD4,GPX1,GRN,HBEGF,HGSNAT,HSPG2,HTRA1,IFNG,IL33,IL6,IL6ST,INSR,ITGA4,ITM2B,JMJD1C,JUN,KDR,LAMC1,LAMP2,LGALS3,LRP5,MAOA,MAPK1,MAPK3,MDK,MEF2C,MSRB3,MYOF,NFE2L1,NFE2L2,NFKB1,NPC2,PDCD4,PIK3R1,PLAT,PLEC,PT…	97
Cell Death and Survival,Organismal Injury and Abnormalities	Necrosis of epithelial tissue	1.62e-16		-1.638	ABL2,ADAM15,ADAMTS1,AHR,ALDH2,ANGPT2,ANXA2,APP,ATF3,BCL2A1,BIRC3,BMPR2,BNIP3,CAV1,CCL4,CCN1,CCN2,CD151,CD36,CD40,CD44,CD74,CDC37,CDH5,CDKN1A,CEBPD,CLIC4,CLU,COL18A1,COL4A2,CSF2,CSF3,CTNNA1,CXCL12,CXCR4,CYCS,CYGB,DAB2,DICER1,DUSP4,DYNLL1,EFNB2,EGR1,EMP1,EMP2,ENG,EPAS1,FGF2,FLOT1,FLT1,FOXO1,FSTL1,FYN,GAS6,GNLY,GPX1,GRN,GSN,GZMB,HNRNPU,HSPB1,ICAM1,ID1,ID2,IER3,IFNG,IL33,IL6,IL6ST,IQGAP2,ITGA5,ITGA6,…	152
Cardiovascular Disease,Organismal Injury and Abnormalities	Aortic dilatation	1.13e-08		-1.617	ALOX5AP,ANGPT2,CCL3L3,CCN2,CSF2,CST3,CTSC,CTSL,EFNB2,ELN,GALNT15,HBEGF,IER3,IFNG,IL6,KDR,MRTFB,MT1M,NR4A3,PIK3C2A,PTGER4,PTGS2,PTPRC,RCAN1,ROBO4,S100A4,TGFB1,TGFBR2,TIMP1,TIMP2,TIMP3,VCAN,VWF	33
Organismal Injury and Abnormalities	Pulmonary fibrosis or aplastic anemia	7.82e-20		-1.616	AKAP12,ALDH2,ANP32B,BTNL9,CAV1,CCN2,CCNL1,CD36,CD44,CD52,CDKN1A,CFH,CNN3,COL15A1,COL4A1,COL4A2,CRTAC1,CSF2,CXCL12,CXCL2,DUSP10,EDNRB,EFNB2,EGR1,ENTPD1,EPAS1,FAM107A,FKBP1A,FLT1,FN1,FOSL2,FSTL1,GBP4,GJA1,GPR65,GPX1,HBEGF,HIF3A,HLA-DRA,HSPA12B,HSPB1,ICAM1,ID1,IFNG,IL1R1,IL2RG,IL6,ISLR,ITGA5,ITPRID2,JUN,KDR,KLF4,KLRD1,KLRF1,LGALS3,MARCKS,MDK,MYO1C,NFKB1,NFKBIA,NNMT,PALM2AKAP2,PDE2A,PDE7A,PLAT,POSTN,…	91
Cardiovascular Disease,Organismal Injury and Abnormalities,Respiratory Disease	Pulmonary Hypertension	8.94e-10		-1.61	AHR,AQP1,BMPR2,CAV1,CCL2,CSF2,CX3CL1,CXCR4,EDNRB,ENG,EPAS1,ERG,F8,FBLN2,FLT1,FOSL2,FOXO1,GZMB,KDR,KLF2,NFKBIA,NPR1,PDCD4,PDE2A,PDE7A,PLAT,SCN1B,SERPINE1,SMAD1,SOX17,STAT3,TGFB1,TNFSF10	33
Cell Death and Survival,Organismal Injury and Abnormalities	Apoptosis of mononuclear leukocytes	5.05e-13		-1.591	AHR,APP,ATF3,BCL2A1,CAV1,CCL3,CCL4,CCL5,CD2,CD247,CD3E,CD40,CD44,CD59,CD9,CDKN1A,CORO1A,CSF2,CXCL12,CXCR4,DICER1,DUSP4,EFNA1,EGR1,EGR3,ETS2,EZR,FYN,GIMAP1,GIMAP4,GNAS,GZMA,GZMB,ID3,IER3,IFNG,IL2RG,IL6,INSR,IRF8,ITGB2,JUN,KLF2,KLF4,KLRC1,LAPTM5,LGALS1,LGALS3,MCF2L,MYC,NFE2L2,NFKB1,NFKBIA,NR4A3,PARP14,PECAM1,PERP,PIK3R1,PNP,PRF1,PTPN22,PTPRC,RAC1,RAC2,RCAN1,REL,RHOH,RPS6,S1PR1,SHC1,SOCS1,SOX4,SPHK1…	86
Cardiovascular Disease,Organismal Injury and Abnormalities	Abnormal morphology of heart	7.2e-19		-1.577	ABL2,ACACB,ACKR3,ADAM15,ADAMTS9,ADGRL2,AFDN,AHR,AKAP12,ANGPT2,ARHGEF12,ATF3,BAG3,BCAR1,BIRC3,BMPR2,BMX,BNIP3,CALCRL,CAPN2,CAPNS1,CAV1,CCN2,CCND2,CD36,CD69,CDC42EP3,CDH5,CDKN1A,CLU,COL18A1,COX7A1,CREM,CRK,CSF3,CTSC,CTSD,CXCL12,CXCR4,DICER1,DOCK1,DUSP10,ECE1,EFNA1,EFNB2,EGLN3,ELN,EPAS1,ERG,FGF2,FKBP1A,FLT1,FN1,FOXO1,GAS6,GATA2,GJA1,GNAQ,GNAS,GPX1,GSN,HBEGF,HIF3A,HOPX,HSPG2,ICAM3,IER3,IFNG,IL1R1,IL3…	156
Cardiovascular Disease,Organismal Injury and Abnormalities	Enlargement of heart ventricle	1.35e-09		-1.563	ACKR3,ANGPT2,ATF3,BMPR2,BMX,BNIP3,CAPNS1,CAV1,CREM,CRK,CXCL12,EPAS1,ERG,FKBP1A,FOXO1,GNAQ,GPX1,HIF3A,IER3,IFNG,IL6,LMNA,MBNL2,MDK,NFKBIA,NPR1,PBX1,PDLIM5,PLAT,PTGER4,PTGS2,RAPGEF3,RCAN1,SERPINE1,SLCO2A1,TGFBR2,TIMP1,TIMP3,TPM1,TXN	40
Cardiovascular Disease,Organismal Injury and Abnormalities	Peripheral vascular disease	1.74e-18		-1.558	ADGRE5,ANGPT2,ANXA2,APP,ARHGDIB,ARL4C,ATF3,ATP1A1,BAG3,BMPR2,C1R,CALCRL,CAPG,CAV1,CCL5,CCNH,CD36,CD53,CD83,CFH,CLU,COL4A1,COL4A2,CST3,CTSC,CX3CL1,CXCL12,CXCL2,CXCR4,CYRIB,CYTIP,DAB2,DNAJB1,DNAJB4,ELN,ENG,ENTPD1,ETS2,F8,FERMT2,FLT1,FN1,FRY,FYB1,GJA1,GPX1,GRN,GSN,GULP1,HLA-DRB1,HSPB1,HTRA1,IFNG,IL1R1,IL6,INSR,IRF8,ITGA4,ITGB2,ITM2B,KCTD12,KDR,KLF2,KLF4,KTN1,LAPTM5,LCP1,LDLR,LMCD1,LY96,MAPK1,MAPK3,M…	119
Organismal Injury and Abnormalities	Abnormal morphology of thorax	2.88e-24		-1.531	ABL2,ACACB,ACKR3,ADAM15,ADAMTS9,ADGRF5,ADGRL2,AFDN,AHR,AKAP12,ANGPT2,ARHGDIB,ARHGEF12,ATF3,BAG3,BCAR1,BIRC3,BMPR2,BMX,BNIP3,CALCRL,CAPN2,CAPNS1,CAV1,CAV2,CCN2,CCND2,CD247,CD36,CD3E,CD69,CD9,CDC42EP3,CDH5,CDKN1A,CLU,COL18A1,COX7A1,CREM,CRK,CSF2,CSF3,CST3,CTSC,CTSD,CXCL12,CXCR4,DICER1,DOCK1,DUSP10,ECE1,EFNA1,EFNB2,EGLN3,ELK3,ELN,EPAS1,ERG,FGF2,FKBP1A,FLNB,FLT1,FN1,FOXO1,FSTL1,GAS6,GATA2,GJA1,GNAQ,G…	196
Developmental Disorder,Organismal Injury and Abnormalities	Congenital malformation of genitourinary system	3.53e-08		-1.524	A2M,ACTN1,AKR1C1/AKR1C2,ANGPT2,ARHGDIB,ARID5B,BIRC3,CALD1,CAV2,CAVIN1,CCN2,CCND2,CD2,CDKN1A,CLU,COL4A1,CPE,CRIM1,CYGB,DSTN,EGR1,EPAS1,ETS2,FGF2,FILIP1L,FKBP1A,FOXC1,FSTL1,FYB1,GSN,IFNG,INSR,IRF8,ISLR,ITGA6,LAMC1,LIFR,LRP5,MID1,MYC,NFIA,NR2F2,OLFM1,PBX1,PRSS23,PTGS2,PTPRC,RAPGEF3,RHOU,SAMSN1,SGK1,SOCS1,SOX4,SPNS2,SPRY1,SYNE2,TGFB1,TIMP1,TIMP2,TMEM204,TSC22D3,TUBB,WNK1,WWTR1	64
Cell Death and Survival,Organismal Injury and Abnormalities	Apoptosis of leukemia cell lines	2.94e-08		-1.521	AHR,BCL2A1,BIRC3,CAV1,CD44,CD59,CDKN1A,CEBPD,CREM,CSF2,CTSD,CXCL12,CXCR4,CYCS,DICER1,EGR3,EIF4B,ERG,EZR,FN1,GATA2,GIMAP4,GIMAP6,GNLY,GSN,GSTP1,GZMB,GZMM,HES1,HSPB1,ICAM3,ID1,IFNG,IL6,ITGA4,JUN,KDR,KLF4,LEPR,LGALS1,LGALS3,LMO2,MET,MYC,NFIC,NFKB1,NFKBIA,NOTCH4,PBX1,PMAIP1,PRF1,PTPRC,RAC1,SHC1,SOCS1,SOCS3,SPHK1,STAT3,TGFB1,TMOD3,TNFAIP3,TNFRSF10D,TNFRSF18,TNFRSF1A,TNFSF10,TSC22D3,UGCG,WWTR1,YBX1	69
Organismal Injury and Abnormalities	Damage of vascular system	7.57e-14		-1.52	ALDH2,ANGPT2,APP,CARD10,CAV1,CCL3,CD151,CDH5,CLU,COL18A1,CRK,CTTN,CX3CL1,CXCL12,ELN,ENG,EPS8,FOXC1,GJA1,GPX1,HSPG2,IFNG,IL33,KDR,LRP5,MAPK1,MCAM,NFE2L2,PDCD4,PECAM1,PLAT,POSTN,PTPRB,PXN,RAC1,RAPGEF3,RNASE1,ROBO4,S100A4,S1PR1,SERPINE1,SERPING1,SPHK1,STAT3,STING1,TCIM,TEK,TGFBR2,TGM2,TIMP2,TXN,TXNIP	52
Cell Death and Survival,Organismal Injury and Abnormalities	Cell death of leukemia cell lines	5.68e-10		-1.5	AHR,BCL2A1,BIRC3,BTG1,CAV1,CD44,CD59,CD74,CDKN1A,CEBPD,CREM,CSF2,CTSD,CXCL12,CXCR4,CYCS,DICER1,EGR3,EIF2S2,EIF4B,ERG,EZR,FN1,GATA2,GBP1,GIMAP4,GIMAP6,GNLY,GSN,GSTP1,GZMB,GZMH,GZMK,GZMM,HAVCR2,HES1,HSPB1,ICAM3,ID1,IFNG,IL6,ITGA4,JUN,KDR,KLF4,LEPR,LGALS1,LGALS3,LMO2,MET,MYC,NFIC,NFKB1,NFKBIA,NOTCH4,NPC2,PBX1,PMAIP1,PRF1,PTPRC,RAC1,RCAN1,RDX,REL,RUNX1T1,SHC1,SOCS1,SOCS3,SPHK1,STAT3,STING1,TGFB1,TMOD…	84
Inflammatory Disease,Organismal Injury and Abnormalities,Respiratory Disease	Fibrosis of lung	1.52e-24		-1.499	AKAP12,ANP32B,BTNL9,CAV1,CCN2,CCNL1,CD36,CD44,CDKN1A,CFH,CNN3,COL15A1,COL4A1,COL4A2,CRTAC1,CSF2,CXCL12,CXCL2,DUSP10,EDNRB,EFNB2,EGR1,ENTPD1,EPAS1,FAM107A,FLT1,FN1,FOSL2,FSTL1,GBP4,GJA1,GPR65,HBEGF,HIF3A,HLA-DRA,HSPA12B,HSPB1,ICAM1,ID1,IFNG,IL1R1,IL2RG,IL6,ISLR,ITGA5,ITPRID2,JUN,KDR,KLF4,KLRD1,KLRF1,LGALS3,MARCKS,MDK,MYO1C,NFKB1,NFKBIA,NNMT,PALM2AKAP2,PDE2A,PDE7A,PLAT,POSTN,PTGS2,RAC1,RGS16,S100A4…	85
Organismal Injury and Abnormalities	Volume of lesion	8.06e-09		-1.492	APP,AREG,ARL4C,CAV1,CCND2,CD40,CDKN1A,CLU,COL18A1,CSF3,EGR1,FERMT2,FLT1,ID1,IFNG,IL33,IL6,ISLR,KDR,LDLR,LRRC32,MET,NFE2L2,NFKBIA,OSMR,PLAT,PLS3,PRF1,PRMT1,RCAN1,SERPINE1,SERPING1,SH3BP5,SMAD1,SNHG7,SPTBN1,STAT3,STING1,TEK,TIMP1,TIMP2,TM4SF1,TNFSF10,VWF	44
Cell Death and Survival,Organismal Injury and Abnormalities	Cell death of lymphocytes	1.31e-14		-1.465	AHR,ATF3,BCL2A1,CAV1,CCL3,CCL4,CCL5,CD2,CD247,CD3E,CD40,CD44,CD59,CD7,CD9,CDKN1A,CORO1A,CSF2,CSF3,CST3,CTSD,CXCL12,CXCR4,DDIT4,DICER1,DUSP4,EFNA1,EGR1,EGR3,ENTPD1,ETS2,EZR,FYN,GIMAP1,GIMAP4,GNAS,GZMA,GZMB,ID2,ID3,IER3,IFNG,IL2RG,IL6,INSR,ITGB2,JUN,KLF2,KLRC1,LAPTM5,LGALS1,LGALS3,MCF2L,MYC,NFE2L2,NFKB1,NFKBIA,NR4A3,PARP14,PECAM1,PERP,PIK3R1,PMAIP1,PNP,PRF1,PTPN22,PTPRC,RAC1,RAC2,RCAN1,REL,RHOH,RPS…	96
Cardiovascular Disease,Organismal Injury and Abnormalities	Left ventricular heart disease	1.19e-17		-1.449	A2M,ACKR3,ADAM15,ADAMTS1,AHNAK,AKR1C1/AKR1C2,AKR1C3,ANGPT2,ANXA2,APOD,B3GNT7,BAG3,BMX,BNIP3,C1QTNF1,CANX,CAPNS1,CAV1,CCN1,CD151,CLU,CREM,CRK,CST3,EFNA1,EIF4B,ELN,EPHX1,FKBP1A,FLT1,FN1,GAS6,GJA1,GNG12,GNG2,GPX1,HBEGF,HLA-DRA,HNRNPU,HSP90AA1,HSPG2,HTRA1,ICAM1,IER3,IFNG,IGFBP7,IL6,ISLR,ITGB2,ITGB4,KDR,LDLR,LGALS1,LMNA,LRP5,LY96,MBNL2,MDK,MGP,NFKB1,NPR1,PALMD,PBX1,PDE2A,PDE7A,PDLIM5,PGRMC1,PIEZO1,PLA…	100
Cardiovascular Disease,Organismal Injury and Abnormalities	Abnormality of left ventricle	1.96e-17		-1.449	A2M,ACKR3,ADAM15,ADAMTS1,AHNAK,AKR1C1/AKR1C2,AKR1C3,ANGPT2,ANXA2,APOD,B3GNT7,BAG3,BMX,BNIP3,C1QTNF1,CANX,CAPNS1,CAV1,CCN1,CD151,CLU,CREM,CRK,CST3,EFNA1,EIF4B,ELN,EPHX1,FKBP1A,FLT1,FN1,GAS6,GNG12,GNG2,GPX1,HBEGF,HLA-DRA,HNRNPU,HSP90AA1,HSPG2,HTRA1,ICAM1,IER3,IFNG,IGFBP7,IL6,ISLR,ITGB2,ITGB4,KDR,LDLR,LGALS1,LMNA,LRP5,LY96,MBNL2,MDK,MGP,NFKB1,NPR1,PALMD,PBX1,PDE2A,PDE7A,PDLIM5,PGRMC1,PIEZO1,PLAT,POS…	100
Organismal Injury and Abnormalities	Abnormal morphology of mediastinum	5.34e-20		-1.448	ABL2,ACACB,ACKR3,ADAM15,ADAMTS9,ADGRL2,AFDN,AHR,AKAP12,ANGPT2,ARHGDIB,ARHGEF12,ATF3,BAG3,BCAR1,BIRC3,BMPR2,BMX,BNIP3,CALCRL,CAPN2,CAPNS1,CAV1,CCN2,CCND2,CD247,CD36,CD3E,CD69,CDC42EP3,CDH5,CDKN1A,CLU,COL18A1,COX7A1,CREM,CRK,CSF3,CST3,CTSC,CTSD,CXCL12,CXCR4,DICER1,DOCK1,DUSP10,ECE1,EFNA1,EFNB2,EGLN3,ELN,EPAS1,ERG,FGF2,FKBP1A,FLT1,FN1,FOXO1,GAS6,GATA2,GJA1,GNAQ,GNAS,GPX1,GSN,HBEGF,HIF3A,HOPX,HSPG2,I…	171
Organismal Injury and Abnormalities	Abnormal morphology of thoracic cavity	8.95e-25		-1.448	ABL2,ACACB,ACKR3,ADAM15,ADAMTS9,ADGRF5,ADGRL2,AFDN,AHR,AKAP12,ANGPT2,ARHGDIB,ARHGEF12,ATF3,BAG3,BCAR1,BIRC3,BMPR2,BMX,BNIP3,CALCRL,CAPN2,CAPNS1,CAV1,CAV2,CCN2,CCND2,CD247,CD36,CD3E,CD69,CD9,CDC42EP3,CDH5,CDKN1A,CLU,COL18A1,COX7A1,CREM,CRK,CSF2,CSF3,CST3,CTSC,CTSD,CXCL12,CXCR4,DICER1,DOCK1,DUSP10,ECE1,EFNA1,EFNB2,EGLN3,ELK3,ELN,EPAS1,ERG,FGF2,FKBP1A,FLT1,FN1,FOXO1,FSTL1,GAS6,GATA2,GJA1,GNAQ,GNAS,G…	193
Cardiovascular Disease,Organismal Injury and Abnormalities	Aneurysm	2.15e-11		-1.429	ALOX5AP,ANGPT2,CCL3L3,CCN2,CSF2,CST3,CTSC,CTSL,EFNB2,ELN,GALNT15,HSPG2,IER3,IFNG,IGFBP7,IL6,KDR,KLF2,LAMC1,MGP,MRTFB,MT1M,NFKB1,NR4A3,PIK3C2A,PTGER4,PTGS2,PTPRC,RCAN1,ROBO4,RRBP1,S100A4,SLC29A1,SPARC,TGFB1,TGFBR2,TIMP1,TIMP2,TIMP3,VCAN,VWF	41
Organismal Injury and Abnormalities	Benign lesion	1.68e-25		-1.426	ACKR1,ACKR3,ADAMTS1,ADGRE5,AFF1,AHNAK,AHR,AKNA,ALDH2,ANGPT2,ANXA2,ANXA5,APLP2,APOD,APOLD1,APP,ATP1A1,BACE2,BMPR2,C1orf115,CALCRL,CAV1,CAVIN2,CCDC68,CCL2,CCL3,CCL3L3,CCN1,CCND2,CCNH,CD34,CD36,CD44,CD48,CDC42EP3,CDKN1A,CEBPD,CFH,CLDN5,CLU,COL15A1,COL18A1,COL4A1,CRIM1,CSF2,CSGALNACT1,CTNND1,CTSC,CX3CL1,CXCL12,CXCR4,CYB5A,CYBA,DAB2,DAD1,DICER1,DST,EDNRB,EGR1,EIF2S2,EMCN,EMP1,ENG,EPAS1,EPB41L3,EVL,FAB…	228
Cell Death and Survival,Organismal Injury and Abnormalities	Cell death of endothelial cells	2.12e-15		-1.41	ABL2,ADAM15,ADAMTS1,ALDH2,ANGPT2,APP,ATF3,BCL2A1,BIRC3,BMPR2,CAV1,CD36,CD74,CDH5,CDKN1A,COL18A1,COL4A2,CSF3,CXCL12,CXCR4,CYCS,DUSP4,ENG,EPAS1,FGF2,FLOT1,FLT1,FSTL1,GAS6,GPX1,ID1,IFNG,IL6,KDR,KLF2,KLF4,LGALS1,LRP5,MAPK1,MAPK3,MCAM,MEOX2,MYC,NFE2L2,NFKB1,NFKBIA,NOTCH4,NR4A3,PECAM1,PLAT,PMAIP1,PRDX2,RAC1,RDX,RHOB,SEMA6A,SERPINE1,SOCS1,STAT3,STING1,TEK,TGFB1,THBD,TNFAIP3,TNFRSF1A,TNFSF10,TXN	67
Organismal Injury and Abnormalities,Respiratory Disease	Lung injury	1.48e-11		-1.386	AHR,ALDH2,ANGPT2,ANXA2,ATP1A1,CAV1,CCL2,CCL3,CCL3L3,CCL5,CDC42EP3,CLU,CSF2,DDIT4,EGR1,ENTPD1,FKBP1A,FLT1,FN1,FOSL2,FSTL1,ICAM1,IFNG,IKBIP,IL1R1,IL33,IL6,ITGB2,KLF4,LY96,MGLL,NAMPT,NFE2L2,PLAT,PTGER4,PTGS2,RAC1,RUNX3,S1PR1,SCN1B,SELE,SELP,SERPINE1,SOCS3,SPHK1,STAT3,STING1,TGFB1,TIMP2,TIMP3,TNFRSF1A,VWF	52
Cardiovascular Disease,Organismal Injury and Abnormalities	Hypertension	1.06e-27		-1.355	ABLIM1,ACACB,ADAMTS4,ADCY4,ADGRF5,ADGRG6,ADIRF,AHNAK,AHR,AKAP12,ANGPT2,ANKRD29,ANXA5,APOL3,AQP1,ARHGEF15,ARL5B,ATP1A1,BCAM,BMPR2,C1R,C7,CANX,CAV1,CCDC50,CCL2,CCL3,CCL4,CD200,CD34,CD40,CDH5,CFH,CFI,CLEC14A,COL18A1,CPD,CSF2,CSGALNACT1,CST3,CTTN,CX3CL1,CXCL12,CXCL2,CXCR4,CYB5R3,CYBA,DEPP1,DIPK1B,DNAJB6,ECE1,EDNRB,EGFL7,ELN,EMB,ENG,EPAS1,ERG,F8,FABP4,FBLN2,FGF2,FKBP1A,FKBP9,FLNB,FLT1,FMO2,FOSL2,FOXC1…	166
Cell Death and Survival	Cell death of progenitor cells	3.42e-10		-1.338	ATF3,BCL2A1,CCL3,CCL4,CCL5,CD3E,CD44,CD59,CDKN1A,CSF2,CSF3,DDIT4,DICER1,DUSP4,EFNA1,EGR1,EGR3,EPAS1,ETS2,FGF2,FLI1,FYN,GATA2,GIMAP4,GNAS,GZMA,GZMB,HES1,HNRNPU,ID2,ID3,IFNG,IL6,IRF8,JUN,KLF2,KLF4,LGALS1,LGALS3,MCF2L,MECOM,MYC,NFE2L2,NFKB1,NFKBIA,PERP,PIK3R1,PMAIP1,PNP,PRF1,PTPRC,REL,RRAS,SHC1,SOX17,SOX4,SPHK1,TGFB1,TGM2,TMOD3,TNFRSF1A,TNFSF10,TSC22D3,VEGFC	64
Endocrine System Disorders,Gastrointestinal Disease,Immunological Disease,Metabolic Disease,Organismal Injury and Abnormalities	Insulin-dependent diabetes mellitus	1.3e-15		-1.336	ALDH2,ALOX5AP,CAPG,CCL2,CCL3L3,CCL4,CCL5,CD200,CD3E,CD40,CD44,CD7,CD74,CD96,CDC42EP3,CFH,CRTAM,CTSH,CTSW,CXCR4,CYTL1,ENAH,FCER1G,FKBP1A,FLOT1,GBP4,GPR65,GPSM3,GZMA,HAVCR2,HCST,HLA-DMA,HLA-DPA1,HLA-DPB1,HLA-DQA2,HLA-DQB1,HLA-DRA,HLA-DRB5,ICA1,ICAM1,IFI16,IFNG,IGFBP7,IL1R1,IL2RB,IL6,INSR,ITGA4,ITGB2,KLF10,LCP1,LRRC32,MYH9,NFKB1,NOTCH4,PARP14,PDCD4,PRF1,PTGS2,PTPN22,PTPRC,RAMP2,RAMP3,REL,RGS1,RPS6,R…	84
Cell Death and Survival,Organismal Injury and Abnormalities	Cell death of mononuclear leukocytes	2.02e-15		-1.319	AHR,APP,ATF3,BCL2A1,CAV1,CCL3,CCL4,CCL5,CD2,CD247,CD3E,CD40,CD44,CD59,CD7,CD9,CDKN1A,CORO1A,CSF2,CSF3,CST3,CTSD,CXCL12,CXCR4,DDIT4,DICER1,DUSP4,EFNA1,EGR1,EGR3,ENTPD1,ETS2,EZR,FYN,GIMAP1,GIMAP4,GNAS,GZMA,GZMB,ID2,ID3,IER3,IFNG,IL2RG,IL6,INSR,IRF8,ITGB2,JUN,KLF2,KLF4,KLRC1,LAPTM5,LGALS1,LGALS3,MCF2L,MYC,NFE2L2,NFKB1,NFKBIA,NR4A3,PARP14,PECAM1,PERP,PIK3R1,PMAIP1,PNP,PRF1,PTPN22,PTPRC,RAC1,RAC2,RCAN…	100
Cell-To-Cell Signaling and Interaction,Hematological System Development and Function,Immune Cell Trafficking,Inflammatory Response	Activation of T lymphocytes	9.62e-13		-1.31	AHNAK,CCL2,CCL3,CCL4,CCL5,CD2,CD247,CD3E,CD40,CD44,CD48,CD59,CD7,CD74,CD83,CDKN1A,CORO1A,CRTAM,CSF2,CYRIB,EFNB2,EGR3,FCER1G,FGF2,FKBP1A,FN1,FOXO1,FYN,GIMAP6,GJA1,GZMA,HAVCR2,HLA-DPA1,HLA-DPB1,HLA-DQB1,HLA-DRA,HLA-DRB1,HLA-E,ICAM1,ICAM3,IFNG,IL2RB,IL2RG,IL33,IL6,IL6ST,IRF8,ITGA5,ITGB2,ITPKC,KLF2,KLRC1,KLRD1,LAPTM5,LAT2,LDLR,LGALS1,LRRC32,MYC,NAMPT,NFE2L2,NFKBIA,NKG7,NR4A2,NR4A3,PBX1,PECAM1,PLCB4,P…	88
Cell Death and Survival,Organismal Injury and Abnormalities	Cell death of hematopoietic cells	5.81e-08		-1.3	ATF3,BCL2A1,CCL3,CCL3L3,CCL4,CCL5,CD3E,CD44,CD59,CDKN1A,CSF2,CSF3,DDIT4,DUSP4,EFNA1,EGR1,EGR3,EPAS1,ETS2,FLI1,FYN,GATA2,GIMAP4,GNAS,GZMA,GZMB,ID3,IFNG,IL6,IRF8,JUN,KLF2,KLF4,LGALS1,LGALS3,MCF2L,MECOM,MYC,NFE2L2,NFKB1,NFKBIA,PERP,PMAIP1,PNP,PRF1,PTPRC,REL,SHC1,SOX17,SOX4,SPHK1,TGFB1,TGM2,TMOD3,TNFRSF1A,TNFSF10,TSC22D3,VEGFC	58
Cancer,Cell Death and Survival,Organismal Injury and Abnormalities,Tumor Morphology	Cell death of tumor cells	3.65e-08		-1.293	ANXA2,APP,ATF3,BIRC3,BNIP3,CAV1,CCL2,CCN1,CD40,CD44,CD59,CD74,CDKN1A,CEBPD,CLU,COL18A1,CSF2,CXCL12,CXCR4,CYCS,EGLN3,EIF3E,EMP2,FGF2,FLT1,FOXO1,GZMA,GZMB,HBEGF,HES1,IFNG,IL33,IL6,IL6ST,INSR,JMJD6,JUN,KDR,KLF10,LEPR,LGALS1,MAPK1,MEF2C,MET,MYC,NAMPT,NDRG1,NFE2L2,NFIC,NFKB1,NFKBIA,NR4A2,NRP1,PARP14,PHLDA1,PIK3R1,PMAIP1,PNP,PON2,PSMB5,PTGS2,RAC1,REL,RHOB,RPL7,RPLP0,RPS17,RTN4,SERPINE1,SGK1,SOCS3,SOX4,…	93
Cardiovascular Disease,Neurological Disease,Organismal Injury and Abnormalities	Cerebrovascular dysfunction	2.51e-14		-1.283	ANGPT2,ANXA2,APP,ATF3,ATP1A1,C1R,CALCRL,CAV1,CCL5,CD36,CFH,CLU,COL4A1,COL4A2,CST3,CX3CL1,CXCL2,ELN,ENG,ENTPD1,ETS2,F8,FLT1,FN1,GJA1,GPX1,GRN,GSN,HSPB1,HTRA1,IFNG,IL1R1,IL6,INSR,ITGB2,ITM2B,KDR,KLF2,KLF4,LDLR,LY96,MAPK1,MAPK3,MT-ND1,NFE2L2,NFKB1,NNMT,NOTCH4,NRP1,PDE7A,PLAT,PREX2,PROS1,PTGS2,RRBP1,RTN4,SCN1B,SERPINE1,SERPING1,SLC29A1,SOCS1,TFPI,THBD,TIMP3,TINAGL1,TNFAIP3,TNFRSF1A,TUBA4A,TUBB,VCAM1,…	75
Cardiovascular Disease,Neurological Disease,Organismal Injury and Abnormalities,Skeletal and Muscular Disorders	Myocardial dysfunction	4.28e-14		-1.279	A2M,ACKR3,ADAMTS1,AHNAK,AKR1C1/AKR1C2,AKR1C3,ANGPT2,ANXA2,ANXA5,APOD,B3GNT7,BAG3,BMX,BNIP3,C1QTNF1,CANX,CAPNS1,CAV1,CCN1,CD151,CLU,CREM,CRK,CST3,EIF4B,EPHX1,FKBP1A,FLT1,FN1,GAS6,GNG12,GNG2,GPX1,GRN,HLA-DRA,HNRNPU,HSP90AA1,HTRA1,IER3,IFNG,IGFBP7,IL6,ISLR,ITGA5,ITGB2,ITGB4,LGALS1,LMNA,LRP5,LY96,MARCKSL1,MBNL2,MDK,MGP,NFKB1,NPR1,PALMD,PBX1,PDE2A,PDE7A,PDLIM5,PGRMC1,PIEZO1,PLAT,POSTN,PRSS23,PTGER4,PT…	91
Cell Death and Survival,Gastrointestinal Disease,Hepatic System Disease,Organismal Injury and Abnormalities	Cell death of liver cells	1.2e-09		-1.27	AHR,ALDH2,ATF3,BIRC3,CAV1,CCL4,CD40,CDKN1A,CFH,DICER1,DUSP4,GSN,HBEGF,HNRNPU,IER3,IFNG,IL33,IL6,IL6ST,IQGAP2,ITGB2,JUN,JUND,LAMP2,LDLR,LIMS1,MAPK3,MET,MYC,NCOA4,NFE2L2,NFKB1,NFKBIA,PIK3R1,PTGS2,PTPRC,REL,SELENOP,SERPINH1,SH3BP5,SHC1,SOCS1,SOCS3,SPHK1,SPTBN1,STAT3,TGFB1,TIMP1,TIMP3,TNFRSF1A,TNFSF10,TNFSF14,UGCG	53
Cellular Compromise	Degeneration of cells	5.14e-08		-1.257	AFF1,AHR,APP,ATF3,ATP8B1,BAG3,CAV1,CCL5,CD36,CD9,CLU,COL15A1,CREM,CTSD,CX3CL1,DICER1,DPYSL2,EDNRB,ETS2,FGF2,FLT1,GPX1,GRN,GZMB,HBEGF,HTRA1,IFNG,IL6,IL6ST,INSR,JUN,LDLR,LRP5,MAPK1,MEF2C,MSRB3,MYOF,NDRG1,NFKB1,NPC2,NPR1,NR4A2,NR4A3,OSMR,PDCD4,PIK3R1,PLAT,PLEC,PTGS2,SCARB1,SCARB2,SERPINE1,SGK1,SPHK1,SPTAN1,STAT3,STING1,SUN1,TGFB1,TGFBR2,TGM2,TXN,TYROBP	63
Cancer,Organismal Injury and Abnormalities	Development of benign tumor	8.58e-14		-1.253	ADAMTS1,AHR,AKNA,ALDH2,ANGPT2,ANXA2,ANXA5,APOD,APP,ATP1A1,BACE2,BMPR2,C1orf115,CAV1,CCDC68,CCL2,CCND2,CCNH,CD34,CD36,CD44,CD48,CDKN1A,CEBPD,CFH,CLU,COL18A1,COL4A1,CSF2,CSGALNACT1,CXCL12,CXCR4,CYB5A,DAB2,DAD1,DICER1,EGR1,EIF2S2,EMP1,ENG,EPAS1,EPB41L3,EVL,FABP4,FLT1,FN1,FOXO1,FRY,GLUL,GNAQ,GNAS,GNB4,GSTP1,HES1,ID1,IER3,IFITM3,IFNG,IFRD1,IL6ST,INSR,IQGAP2,ISLR,ITGA6,ITGB4,ITM2C,JUN,KDR,KLF10,KLF2,KL…	137
Inflammatory Disease,Organismal Injury and Abnormalities	Chronic inflammatory disorder	1.37e-34		-1.241	ADAM15,ADAMTS4,ADGRE5,ADGRG6,AHR,APLP2,APOD,APP,AREG,ARHGDIB,ASAP1,BIRC3,C1R,C7,CALCRL,CALD1,CAPG,CAVIN1,CCL14,CCL2,CCL3,CCL4,CCL5,CCN1,CCN2,CD247,CD36,CD40,CD44,CD52,CD53,CD59,CD69,CD74,CD83,CDA,CDC42BPA,CDC42EP3,CDKN1A,CELF2,CFH,CLEC14A,CLIC2,CLU,COL4A2,CORO1A,COTL1,CSF2,CSF3,CSGALNACT1,CST3,CTNND1,CTSC,CTSD,CTSL,CX3CL1,CXCL12,CXCL2,CXCR4,CYBA,CYTIP,CYYR1,DDIT4,DOK2,DPYSL2,DSTN,DUSP2,DYNLL1,EBF…	245
Cancer,Cell Death and Survival,Organismal Injury and Abnormalities,Tumor Morphology	Necrosis of tumor	6.19e-09		-1.208	ANGPT2,ANXA2,APP,ARL2,ATF3,BIRC3,BNIP3,BTG1,CAV1,CCL2,CCN1,CD40,CD44,CD59,CD74,CDKN1A,CEBPD,CLU,COL18A1,CSF2,CXCL12,CXCR4,CYCS,EGLN3,EIF3E,EMP2,FGF2,FLT1,FOXO1,GZMA,GZMB,HBEGF,HES1,IFNG,IL33,IL6,IL6ST,INSR,JMJD6,JUN,KDR,KLF10,LEPR,LGALS1,MAPK1,MEF2C,MET,MYC,NAMPT,NDRG1,NFE2L2,NFIC,NFKB1,NFKBIA,NR4A2,NRP1,NUAK1,PARP14,PHLDA1,PIK3R1,PMAIP1,PNP,PON2,PSMB5,PTGS2,RAC1,REL,RHOB,RPL7,RPLP0,RPS17,RTN4,SE…	97
Cardiovascular Disease,Organismal Injury and Abnormalities	Dysfunction of heart	4.69e-16		-1.192	A2M,ACKR3,ADAMTS1,AHNAK,AKR1C1/AKR1C2,AKR1C3,ALDH2,ANGPT2,ANXA2,APOD,ATF3,B3GNT7,BAG3,BMX,BNIP3,C1QTNF1,CANX,CAPNS1,CAV1,CCN1,CD151,CD36,CLU,CREM,CRK,CST3,DUSP4,ECSCR,EIF4B,ENPP2,EPHX1,FKBP1A,FLT1,FN1,GAS6,GNAQ,GNG12,GNG2,GPX1,HLA-DRA,HNRNPU,HSP90AA1,HTRA1,IER3,IFNG,IGFBP7,IL6,ISLR,ITGA5,ITGB2,ITGB4,LGALS1,LMNA,LRP5,LY96,MBNL2,MDK,MEF2C,MGP,NFKB1,NPR1,PALMD,PBX1,PDE2A,PDE7A,PDLIM5,PGRMC1,PIEZO1,P…	97
Cell Death and Survival	Apoptosis of progenitor cells	6.02e-08		-1.175	ATF3,BCL2A1,CCL3,CCL4,CCL5,CD3E,CD44,CD59,CDKN1A,CSF2,CSF3,DICER1,DUSP4,EFNA1,EGR1,EGR3,EPAS1,ETS2,FGF2,FLI1,FYN,GIMAP4,GNAS,GZMA,GZMB,HES1,ID2,ID3,IFNG,IL6,IRF8,JUN,KLF2,LGALS1,MCF2L,MECOM,MYC,NFE2L2,NFKBIA,PERP,PIK3R1,PNP,PRF1,PTPRC,SHC1,SOX17,SOX4,SPHK1,TGFB1,TMOD3,TNFRSF1A,TNFSF10,TSC22D3,VEGFC	54
Cardiovascular Disease,Organismal Injury and Abnormalities	Enlargement of heart	7.45e-13		-1.154	ACKR3,ADAM15,AHR,AKAP12,ANGPT2,ATF3,BAG3,BMPR2,BMX,BNIP3,CAPNS1,CAV1,CCN2,CD36,CD69,CDC42EP3,CDKN1A,COX7A1,CREM,CRK,CSF3,CTSC,CTSD,CXCL12,DICER1,DUSP10,ECE1,EGLN3,ELN,EPAS1,ERG,FGF2,FKBP1A,FLT1,FN1,FOXO1,GAS6,GJA1,GNAQ,GNAS,GPX1,GSN,HBEGF,HOPX,ICAM3,IER3,IFNG,IL1R1,IL33,IL6,IL6ST,INSR,JUN,JUND,KLF4,KLF7,LAMP2,LEPR,LIMS1,LIMS2,LITAF,LMCD1,LMNA,MAPK1,MAPK3,MBNL2,MDK,MEF2C,MGLL,MYC,MYH9,NFE2L2,NFKB1…	112
Cardiovascular Disease,Organismal Injury and Abnormalities	Arterial aneurysm	1.18e-08		-1.15	ALOX5AP,ANGPT2,CCL3L3,CCN2,CSF2,CST3,CTSC,CTSL,ELN,GALNT15,IER3,IFNG,IGFBP7,IL6,KDR,MRTFB,MT1M,NR4A3,PIK3C2A,PTGER4,PTGS2,PTPRC,RCAN1,ROBO4,S100A4,TGFB1,TGFBR2,TIMP1,TIMP2,TIMP3,VCAN,VWF	32
Cardiovascular Disease,Organismal Injury and Abnormalities	Aortic aneurysm	3.44e-08		-1.15	ALOX5AP,ANGPT2,CCL3L3,CCN2,CSF2,CST3,CTSC,CTSL,ELN,GALNT15,IER3,IFNG,IL6,KDR,MRTFB,MT1M,NR4A3,PIK3C2A,PTGER4,PTGS2,PTPRC,RCAN1,ROBO4,S100A4,TGFB1,TGFBR2,TIMP1,TIMP2,TIMP3,VCAN,VWF	31
Cell Death and Survival,Organismal Injury and Abnormalities	Apoptosis of endothelial cells	6.8e-14		-1.15	ABL2,ADAM15,ADAMTS1,ALDH2,ANGPT2,APP,ATF3,BCL2A1,BIRC3,BMPR2,CAV1,CD36,CD74,CDH5,CDKN1A,COL18A1,COL4A2,CSF3,CXCL12,CXCR4,CYCS,DUSP4,ENG,EPAS1,FGF2,FLT1,FSTL1,GAS6,GPX1,ID1,IFNG,KDR,KLF4,LGALS1,LRP5,MAPK1,MAPK3,MCAM,MEOX2,MYC,NFE2L2,NFKB1,NFKBIA,NOTCH4,NR4A3,PECAM1,PLAT,PMAIP1,RAC1,RDX,RHOB,SERPINE1,SOCS1,STAT3,TEK,TGFB1,TNFAIP3,TNFRSF1A,TNFSF10,TXN	60
Cardiovascular Disease,Neurological Disease,Organismal Injury and Abnormalities,Skeletal and Muscular Disorders	Ventricular dysfunction	4.08e-13		-1.134	A2M,ACKR3,ADAMTS1,AHNAK,AKR1C1/AKR1C2,AKR1C3,ANGPT2,ANXA2,APOD,B3GNT7,BAG3,BMX,BNIP3,C1QTNF1,CANX,CAPNS1,CAV1,CCN1,CD151,CLU,CREM,CRK,CST3,EIF4B,EPHX1,FKBP1A,FLT1,FN1,GAS6,GNG12,GNG2,GPX1,HLA-DRA,HNRNPU,HSP90AA1,HTRA1,IER3,IFNG,IGFBP7,IL6,ISLR,ITGB2,ITGB4,LGALS1,LMNA,LRP5,LY96,MBNL2,MDK,MGP,NFKB1,NPR1,PALMD,PBX1,PDE2A,PDE7A,PDLIM5,PGRMC1,PIEZO1,PLAT,POSTN,PRSS23,PTGER4,PTGS2,PTMS,RAC2,RCAN1,RPS17…	86
Cardiovascular Disease,Organismal Injury and Abnormalities	Abnormal morphology of right ventricle	2.83e-09		-1.123	ACKR3,ADAM15,ADGRL2,BMPR2,CAV1,CRK,CXCL12,CXCR4,DOCK1,EPAS1,ERG,FKBP1A,FOXO1,GJA1,HBEGF,HIF3A,HSPG2,IL6,NFKBIA,NPR1,PBX1,PTGS2,RAMP2,SLCO2A1	24
Dermatological Diseases and Conditions,Organismal Injury and Abnormalities	Abnormality of skin morphology	1.3e-16		-1.109	ACTN1,AHR,ANKRD12,ARID5B,BCAR1,CCL2,CCL4,CCL5,CCN2,CD247,CD34,CD44,CD52,CD69,CD74,CDH5,CDKN1A,COL4A1,COL4A2,CRIM1,CSF2,CTSC,CTSL,CXCL12,CXCR4,DIAPH2,DYNLL1,ECE1,EDNRB,ERG,FCGRT,FGF2,FKBP1A,FN1,GBP1,GIMAP7,GJA1,GPX1,GRN,GSN,GSTP1,GZMK,HES1,HLA-DPA1,HLA-DPB1,HLA-DQB1,HLA-DRA,HLA-DRB1,HLA-E,ICAM2,IFI27,IFI6,IFITM3,IFNG,IGFBP7,IL2RB,IL6,INSR,IRF8,ISG20,ITGA6,ITGB2,ITGB4,JUN,LAMC1,LAP3,LAPTM5,LCP1,LMN…	105
Cardiovascular Disease,Ophthalmic Disease,Organismal Injury and Abnormalities	Retinal vasculopathy	5.13e-20		-1.099	A2M,ADAM15,AHR,ALOX5AP,APLP2,APP,BIN2,CAV1,CD200,CD37,CD59,CFI,COL18A1,COL4A1,COL4A2,CORO1A,CYBA,ELN,FCER1G,FLT1,FN1,FYB1,FZD4,HSPG2,HTRA1,ICAM1,IFNG,ITGA5,ITGB2,ITM2B,KDR,KTN1,LAMC1,LAT2,LGALS1,LIMD2,LRRC32,NNMT,NOSTRIN,NRARP,NRP1,PLAT,PRDX2,PRDX4,PTGS2,RAC2,SELE,SEMA6A,SEMA6B,SERPINE1,SPARC,TIMP1,TIMP2,TYROBP,VCAM1,VWF	56
Cell-mediated Immune Response,Cellular Movement,Hematological System Development and Function,Immune Cell Trafficking,Lymphoid Tissue Structure and Development	Homing of T lymphocytes	4.76e-10		-1.092	ACKR3,CCL14,CCL2,CCL3,CCL4,CCL5,CD44,CD74,CX3CL1,CXCL12,CXCR4,FN1,FOXO1,FYB1,FYN,GNLY,IFNG,ITGA4,LCP1,PLEC,RAC1,RAC2,RGS1,S100A4,S1PR1,SOCS3,STAT3,TGFB1,TNFSF14,XCL1	30
Cancer,Organismal Injury and Abnormalities	Adenoma	3.64e-10		-1.09	ADAMTS1,AHR,AKNA,ALDH2,ANXA2,ANXA5,APOD,APP,ATP1A1,BACE2,C1orf115,CAV1,CCDC68,CCL2,CD36,CD44,CD48,CEBPD,CFH,CLU,COL18A1,COL4A1,CSF2,CSGALNACT1,CXCL12,CXCR4,CYB5A,DAB2,DAD1,EGR1,EIF2S2,EMP1,EPB41L3,EVL,FABP4,FN1,FOXO1,FRY,GLUL,GNAS,GNB4,GSTP1,HES1,ID1,IER3,IFITM3,IFNG,IFRD1,IL6ST,INSR,ISLR,ITGA6,ITGB4,ITM2C,JUN,LEPR,LGALS1,LGALS3,LMNA,MET,MMRN1,MRPL17,MT-ND1,MYC,NEURL1B,NFE2L2,NFIB,NOSTRIN,NOVA1,O…	109
Cell Death and Survival,Organismal Injury and Abnormalities	Cell death of hematopoietic progenitor cells	2.77e-08		-1.071	ATF3,BCL2A1,CCL3,CCL4,CCL5,CD3E,CD44,CD59,CDKN1A,CSF2,CSF3,DDIT4,DUSP4,EFNA1,EGR1,EGR3,EPAS1,ETS2,FLI1,FYN,GATA2,GIMAP4,GNAS,GZMA,GZMB,ID3,IFNG,IL6,IRF8,JUN,KLF2,KLF4,LGALS1,LGALS3,MCF2L,MECOM,MYC,NFE2L2,NFKB1,NFKBIA,PERP,PMAIP1,PNP,PRF1,PTPRC,REL,SHC1,SOX17,SOX4,SPHK1,TGFB1,TGM2,TMOD3,TNFRSF1A,TNFSF10,TSC22D3,VEGFC	57
Cell Death and Survival,Organismal Injury and Abnormalities	Apoptosis of phagocytes	1.72e-08		-1.034	AHR,APP,ATF3,BCL2A1,BIRC3,BTG1,CCL2,CCL5,CD40,CD44,CDKN1A,CSF2,CSF3,CX3CL1,CXCL12,CXCL2,CXCR4,FCER1G,GBP1,GSN,HAVCR2,IFNG,IL33,IL6,IRF8,ITGB2,LDLR,LEPR,LGALS3,NAMPT,NFE2L2,NFKB1,NFKBIA,NR4A3,PLAT,PROS1,PTGER4,SOCS1,STAT3,TGFB1,TNFAIP3,TNFRSF1A,TNFSF10,VEGFC	44
Organismal Injury and Abnormalities	Fibrosis	1.43e-30		-1.02	AHR,AKAP12,ANGPT2,ANP32B,AQP1,ATF3,BAG3,BMPR2,BTNL9,CAPNS1,CAV1,CAV2,CCL2,CCL3L3,CCL4,CCL5,CCN2,CCNL1,CD151,CD36,CD40,CD44,CD48,CD74,CD9,CDC37,CDC42EP3,CDKN1A,CEBPD,CEMIP2,CFH,CLDN5,CLU,CNN3,COL15A1,COL18A1,COL4A1,COL4A2,CREM,CRTAC1,CSF2,CSF3,CST3,CTNNA1,CX3CL1,CXCL12,CXCL2,CXCR4,DICER1,DUSP10,ECSCR,EDNRB,EFNB2,EGR1,ENPP2,ENTPD1,EPAS1,ERG,FAM107A,FGF2,FKBP1A,FLI1,FLT1,FN1,FOSL2,FOXO1,FSTL1,GAS6,G…	191
Cancer,Organismal Injury and Abnormalities	Extraadrenal retroperitoneal tumor	1.57e-09		-1.019	A2M,AAMDC,ACACB,ACAP1,ACKR1,ACKR3,ADAMTS1,ADAMTS9,ADGRA2,ADGRF5,ADGRL2,ADGRL4,AFDN,AFF1,AHNAK,AHR,AKNA,AKR1C1/AKR1C2,ALDH2,ANGPT2,ANKRD12,ANKRD29,ANXA2,ANXA5,APOD,APP,AREG,ARHGEF12,ARID5B,ARL4C,ASAP1,ATF3,ATP11A,ATP8B1,BACE2,BAZ2B,BCAR1,BIN2,BMPR2,BNIP3,C1orf54,C1QTNF1,C7,CALCOCO2,CALCRL,CALD1,CAMSAP2,CAPN2,CARD10,CASKIN2,CAV1,CAVIN1,CCDC50,CCL2,CCL3L3,CCL4,CCL4L1/CCL4L2,CCL5,CCN1,CCN2,CCND2,CCNL…	407
Gastrointestinal Disease,Hepatic System Disease,Organismal Injury and Abnormalities	Fibrosis of liver	6.83e-11		-1.008	AHR,CCL2,CCL3L3,CCL4,CCN2,CD48,CD74,CDC42EP3,CDKN1A,CST3,CXCR4,ENTPD1,ERG,FGF2,FN1,FSTL1,GSTP1,HLA-DPB1,HLA-DQB1,HLA-DRA,HSPB1,ICAM3,IFNG,IL2RG,IL33,IL6,IL6ST,INSR,ITGA5,ITGA6,JUN,LAPTM5,LDLR,LGALS1,LGALS3,MGLL,NAMPT,NFE2L1,NFE2L2,NFKB1,NOSTRIN,NOTCH4,PDE2A,PDE7A,POSTN,PRF1,PRMT1,REL,RUNX3,SERPINE1,SOCS1,SOCS3,SPARC,STAB1,STAT3,TGFB1,TGFBR2,TIMP1,TIMP2,TNFRSF1A,TNFSF10,VKORC1,VWF	63
Inflammatory Disease,Inflammatory Response,Neurological Disease,Organismal Injury and Abnormalities	Encephalomyelitis	7.26e-11		-0.976	AHR,CANX,CAV1,CCL2,CCL3,CCL5,CD200,CD40,CD44,CD74,CORO1A,CSF2,CSF3,CTTN,DUSP10,EHD4,FCER1G,GAS6,GPR65,HAVCR2,HCST,HLA-DMA,HLA-DQB1,HLA-E,ID1,ID2,IFITM3,IFNG,IL1R1,IL2RG,IL6,IL6ST,ITGA4,ITGB2,KLF4,KLRB1,LAMA5,LGALS1,LGALS3,MAPK3,MDK,NFKBIA,NR4A2,NUAK1,PDCD4,PECAM1,PLAT,PTGER4,PTPN22,PTPRC,REL,RGCC,RRAS,S1PR1,SHC1,SPARC,SPNS2,STAT3,STING1,STK17B,TGFB1,TIMP1,TNFRSF1A,TNFSF10,TNFSF14,TYROBP,VCAM1,VCA…	70
Inflammatory Disease,Neurological Disease,Organismal Injury and Abnormalities	Myelitis	9.13e-11		-0.976	AHR,CANX,CAV1,CCL2,CCL3,CCL5,CD200,CD40,CD44,CD74,CORO1A,CSF2,CSF3,CST3,CTTN,DUSP10,EHD4,FCER1G,GAS6,GPR65,HAVCR2,HCST,HLA-DMA,HLA-DQB1,HLA-E,ID1,ID2,IFITM3,IFNG,IL1R1,IL2RG,IL6,IL6ST,ITGA4,ITGB2,KLF4,KLRB1,LAMA5,LGALS1,LGALS3,MAPK3,MDK,NFKBIA,NR4A2,NUAK1,PDCD4,PECAM1,PLAT,PTGER4,PTPN22,PTPRC,REL,RGCC,RRAS,S1PR1,SHC1,SPARC,SPNS2,STAT3,STING1,STK17B,TGFB1,TIMP1,TNFRSF1A,TNFSF10,TNFSF14,TYROBP,VCAM…	71
Immunological Disease,Inflammatory Disease,Inflammatory Response,Neurological Disease,Organismal Injury and Abnormalities	Experimental autoimmune encephalomyelitis	1.34e-10		-0.976	AHR,CANX,CAV1,CCL2,CCL3,CCL5,CD200,CD40,CD44,CD74,CORO1A,CSF2,CSF3,CTTN,DUSP10,EHD4,FCER1G,GAS6,GPR65,HAVCR2,HCST,HLA-DMA,HLA-DQB1,HLA-E,ID1,ID2,IFITM3,IFNG,IL1R1,IL2RG,IL6,IL6ST,ITGA4,KLF4,KLRB1,LAMA5,LGALS1,LGALS3,MAPK3,MDK,NFKBIA,NR4A2,NUAK1,PDCD4,PECAM1,PLAT,PTGER4,PTPN22,PTPRC,REL,RGCC,RRAS,S1PR1,SHC1,SPARC,SPNS2,STAT3,STING1,STK17B,TGFB1,TIMP1,TNFRSF1A,TNFSF10,TNFSF14,TYROBP,VCAM1,VCAN,VWF,…	69
Hematological System Development and Function,Inflammatory Response,Tissue Morphology	Quantity of neutrophils	3.03e-10		-0.976	AHR,BAG3,BCL6B,CCL2,CCL3L3,CD36,CD40,CFH,CSF2,CSF3,CXCL2,DOK2,EPAS1,FOSL2,GJA1,GNAS,GRN,GSN,ICAM1,ID1,IFNG,IL1R1,IL2RB,IL2RG,IL33,IL6,IL6ST,ITGB2,LDLR,MDK,MYC,NFKB1,NFKBIA,NPR1,PLAC8,PLSCR1,PLXND1,PRF1,RAC2,SELE,SELP,SOCS3,STAT3,STING1,TCF4,TCIM,TGFB1,TIMP1,TIMP2,TIMP3,TNFAIP3,TNFRSF1A,TNFSF10,TRIB1,VCAM1,YBX1,ZFP36L2	57
Inflammatory Response,Organismal Injury and Abnormalities,Respiratory Disease	Inflammation of respiratory system component	5.16e-16		-0.947	ACKR1,AHR,ALDH2,ANXA5,AQP1,ARHGDIB,ATF3,C1R,CAV1,CAVIN1,CCL2,CCL3L3,CCL5,CD2,CD200,CD36,CD44,CD48,CD69,CDKN1A,CFH,CORO1A,CSF2,CTSD,CXCL12,CXCL2,DAD1,DDIT4,DPYSL2,DSTN,EGR1,EHD2,EIF4B,ENTPD1,FCGRT,FKBP1A,FLI1,FN1,FSTL1,GPR65,GPX1,GZMA,GZMB,HAVCR2,HBEGF,HLA-DPB1,HSPG2,ICAM1,ICAM3,IFNG,IL1R1,IL2RB,IL2RG,IL33,IL3RA,IL6,INSR,ITGA4,KCTD12,KDM6B,KLRC1,LAMC1,LCP1,LDLR,LGALS1,LGALS3,LMNA,LTC4S,LY96,MAPK3,…	115
Inflammatory Disease,Inflammatory Response,Organismal Injury and Abnormalities,Respiratory Disease	Inflammation of lung	3.62e-08		-0.947	ACKR1,AHR,ALDH2,ANXA5,AQP1,ATF3,CAV1,CCL2,CCL3L3,CD200,CD36,CD44,CDKN1A,CSF2,CXCL12,CXCL2,DDIT4,EGR1,EIF4B,ENTPD1,FCGRT,FKBP1A,FLI1,GPX1,GZMA,GZMB,HBEGF,ICAM1,IFNG,IL1R1,IL2RB,IL2RG,IL33,IL6,KDM6B,KLRC1,LDLR,LGALS1,LGALS3,LTC4S,LY96,MGLL,MYH9,NFE2L2,NFKB1,PRDX1,PRMT1,PTGS2,PTPRC,RAC1,REL,S100A4,SELE,SELP,SEPTIN2,SOCS1,SOCS2,SPNS2,STAT3,STING1,TFPI,TGFB1,TIMP1,TNFRSF1A,TUBA4A,TUBB,UACA,WIPF1	68
Neurological Disease,Organismal Injury and Abnormalities	Damage of nervous system	2.66e-09		-0.939	ANGPT2,APP,ATF3,CCL5,CD200,CLU,CREM,CSF3,CST3,CX3CL1,CXCL2,CYGB,DICER1,ENTPD1,FBXO31,FGF2,FKBP1A,GAS6,GJA1,GPX1,GSN,IFNG,IL1R1,IL33,IL6,INSR,ITM2B,JUN,LEPR,LGALS3,NFE2L2,NFKB1,NFKBIA,NUAK1,PLAT,PTGS2,RAC1,SCN1B,SOCS3,SPARC,TGFB1,TGFBR2,TGM2,TNFRSF18,TNFRSF1A,TNFSF10,VWF,WWTR1	48
Cell Death and Survival,Organismal Injury and Abnormalities	Cell death of phagocytes	1.12e-08		-0.924	AHR,ANGPT2,APP,ATF3,BCL2A1,BIRC3,BTG1,CCL2,CCL5,CD40,CD44,CDKN1A,CSF2,CSF3,CX3CL1,CXCL12,CXCL2,CXCR4,ENTPD1,EPAS1,FABP4,FCER1G,GBP1,GSN,HAVCR2,IFNG,IL33,IL6,IRF8,ITGB2,LDLR,LEPR,LGALS3,NAMPT,NFE2L2,NFKB1,NFKBIA,NR4A3,PLAT,PMAIP1,PROS1,PTGER4,SCARB1,SOCS1,STAT3,STING1,TGFB1,TNFAIP3,TNFRSF1A,TNFSF10,VEGFC,WNK1	52
Cancer,Organismal Injury and Abnormalities,Reproductive System Disease	Breast cancer	1e-13		-0.915	AAMDC,AASS,ABL2,ABLIM1,ABLIM3,ACACB,ACKR1,ADAM15,ADAMTS1,ADAMTS4,ADAMTS9,ADCY4,ADGRA2,ADGRF5,ADGRG6,ADGRL2,AFDN,AHNAK,AKAP12,AKR1C1/AKR1C2,AKR1C3,ALDH2,ANGPT2,ANKRD12,ANKRD29,ANP32B,AOPEP,APLP2,APOBEC3G,APOD,APP,AQP1,AREG,ARHGAP31,ARHGAP9,ARHGDIB,ARHGEF15,ARID5B,ARL4C,ATF3,ATP1A1,ATP8B1,BAG3,BCAM,BCAR1,BMPR2,BMX,C1orf54,CALD1,CANX,CAPN2,CAPZA2,CAV1,CAV2,CAVIN1,CCL2,CCL3,CCL4,CCN1,CCN2,CCND2,CCNL1…	415
Organismal Injury and Abnormalities,Renal and Urological Disease	Urination disorder	9.71e-11		-0.903	ADAMTS1,ANGPT2,BCAM,CCL2,CCL5,CCN2,CD151,CD320,CD40,CDKN1A,CFH,CLDN5,CLU,CMIP,CST3,CYB5R3,DICER1,EDNRB,EHD4,EZR,FLI1,FLT1,FN1,FYN,GAS6,GRN,HBEGF,ICAM1,ID2,IFNG,IL6,INSR,LAMA5,LAMB2,LEPR,MYH9,NHERF2,PODXL,PRDX1,PSMB5,PTGS2,SCARB2,SCARF1,SCN1B,SERPINE1,SGK1,SLC15A4,SPARC,STAB1,STC1,TGFB1,THBD,THSD7A,TNFSF14,TXNIP,UGCG,VWF,YBX1	58
Cardiovascular Disease,Neurological Disease,Organismal Injury and Abnormalities,Skeletal and Muscular Disorders	Left ventricular dysfunction	1.07e-13		-0.901	A2M,ACKR3,ADAMTS1,AHNAK,AKR1C1/AKR1C2,AKR1C3,ANGPT2,ANXA2,APOD,B3GNT7,BAG3,BMX,BNIP3,C1QTNF1,CANX,CAPNS1,CAV1,CCN1,CD151,CLU,CREM,CRK,CST3,EIF4B,EPHX1,FKBP1A,FLT1,FN1,GAS6,GNG12,GNG2,GPX1,HLA-DRA,HNRNPU,HSP90AA1,HTRA1,IER3,IFNG,IGFBP7,IL6,ISLR,ITGB2,ITGB4,LGALS1,LMNA,LRP5,LY96,MBNL2,MDK,MGP,NFKB1,NPR1,PALMD,PBX1,PDE2A,PDE7A,PDLIM5,PGRMC1,PIEZO1,PLAT,POSTN,PRSS23,PTGER4,PTGS2,PTMS,RAC2,RCAN1,RPS17…	85
Cancer,Organismal Injury and Abnormalities	Benign solid tumor	3.19e-25		-0.873	ACKR1,ACKR3,ADAMTS1,ADGRE5,AFF1,AHR,AKNA,ALDH2,ANGPT2,ANXA2,ANXA5,APOD,APOLD1,APP,ATP1A1,BACE2,BMPR2,C1orf115,CALCRL,CAV1,CAVIN2,CCDC68,CCL2,CCN1,CCND2,CCNH,CD34,CD36,CD44,CD48,CDC42EP3,CDKN1A,CEBPD,CFH,CLDN5,CLU,COL15A1,COL18A1,COL4A1,CRIM1,CSF2,CSGALNACT1,CTNND1,CTSC,CX3CL1,CXCL12,CXCR4,CYB5A,CYBA,DAB2,DAD1,DICER1,DST,EDNRB,EGR1,EIF2S2,EMCN,EMP1,ENG,EPAS1,EPB41L3,EVL,FABP4,FABP5,FERMT2,FGF2,FKB…	213
Neurological Disease,Organismal Injury and Abnormalities	Injury of nervous system	1.61e-08		-0.872	ANGPT2,APP,ATF3,CCL5,CLU,CREM,CSF3,CST3,CX3CL1,CXCL2,CYGB,ENTPD1,FBXO31,FGF2,FKBP1A,GAS6,GJA1,GPX1,GSN,IL1R1,IL33,IL6,INSR,JUN,LEPR,LGALS3,NFE2L2,NFKB1,NUAK1,PLAT,PTGS2,SCN1B,SPARC,TGFB1,TGFBR2,TGM2,TNFRSF18,TNFRSF1A,TNFSF10,VWF,WWTR1	41
Cell Death and Survival	Cytolysis	1.42e-10		-0.847	APP,CAV1,CD247,CD44,CD48,CD52,CD59,CD69,CD7,CFH,CFI,CSF3,CX3CL1,F8,FCER1G,FKBP1A,GIMAP4,GIMAP6,GJA1,GNLY,GZMA,GZMB,GZMM,HCST,IFITM3,IFNG,IL2RB,IL2RG,IL6,ITGB2,JUN,KLRB1,KLRD1,LGALS1,LGALS3,LPAR6,MRTFB,MYC,NECTIN2,NFE2L2,NR4A2,PIEZO1,PNP,PRDX1,PRDX2,PRF1,PTPRC,REL,RUNX3,S100A11,SLC29A1,SNAI1,TENT5C,TGFBR2,THBD,TMIGD2,TNFAIP3,TNFRSF1A,TNFSF10,TNFSF14,TYROBP,VIM,XCL1,ZFP36L2	64
Ophthalmic Disease,Organismal Injury and Abnormalities	Disease of retina	4.67e-24		-0.84	A2M,ADAM15,AHR,AKAP12,ALOX5AP,ANGPT2,APLP2,APP,ATF3,BIN2,BNIP3,CAV1,CAVIN2,CCL2,CCL3L3,CCN1,CCN2,CCND2,CD200,CD36,CD37,CD59,CDH5,CDKN1A,CFH,CFI,CLEC3B,CLU,COL15A1,COL18A1,COL4A1,COL4A2,CORO1A,CSF3,CST3,CTNNA1,CTSD,CYBA,DICER1,EDNRB,ELK3,ELN,EMCN,EPAS1,FBLN2,FCER1G,FGF2,FLT1,FN1,FSTL1,FYB1,FZD4,GRN,HES1,HGSNAT,HSP90AA1,HSPG2,HTRA1,ICAM1,ID1,ID3,IFNG,IL1R1,IL33,IL3RA,IL6,INSR,ITGA4,ITGA5,ITGA6,ITGB…	136
Cellular Function and Maintenance	Function of antigen presenting cells	3.99e-12		-0.816	AHR,BCL2A1,BIRC3,CAPG,CAV1,CCL2,CCL5,CD200,CD36,CD40,CD74,CD9,CSF2,CX3CL1,CXCL12,DOK2,DUSP4,EGR1,FCER1G,FLT1,FYN,GRN,GSN,HLA-DMA,HSP90AA1,HSPB1,ICAM1,IFNG,IL2RG,IL6,KDR,LCP1,LGALS3,LY96,MARCKSL1,NFKB1,NFKBIA,PLAT,PTGER4,PTGS2,REL,RGS1,RRAS,SAMSN1,SCARF1,SELENOK,SLA,SLA2,STAT3,TGFB1,TNFRSF18,TNFRSF1A,TYROBP	53
Cellular Development,Tissue Development	Differentiation of epithelial cells	3.22e-09		-0.798	ABL2,ADAMTS9,AFDN,AKR1C1/AKR1C2,CAV1,CD109,CDKN1A,CLIC4,CLU,COL18A1,COL4A1,CTNND1,DICER1,EDNRB,ERG,FABP5,FGF2,FN1,FOXC1,FYN,GATA2,GNAQ,HES1,ID1,ID2,ID3,IFNG,IL2RG,IL6,INHBB,INSR,ITGA6,KLF2,KLF4,KLF7,LHX6,MAFF,MEF2C,MET,MYC,MYH9,NFIB,PLEC,PTGS2,PXN,RAC1,RBM38,RUNX3,SAV1,SNAI1,SOCS3,SOX4,SPHK1,STAT3,TAGLN2,TGFB1,TNFRSF1A,TNFSF10,TXNIP,UGCG,WWTR1,ZEB1	62
Cell-To-Cell Signaling and Interaction,Hematological System Development and Function,Immune Cell Trafficking,Inflammatory Response	Activation of lymphocytes	4.23e-16		-0.797	AHNAK,AHR,CCL2,CCL3,CCL4,CCL5,CD2,CD200,CD247,CD3E,CD40,CD44,CD48,CD59,CD69,CD7,CD74,CD83,CDKN1A,CORO1A,CRTAM,CSF2,CXCL12,CYRIB,EBF1,EFNB2,EGR3,EIF4B,FCER1G,FGF2,FKBP1A,FN1,FOXO1,FYN,GIMAP6,GJA1,GZMA,HAVCR2,HLA-DPA1,HLA-DPB1,HLA-DQB1,HLA-DRA,HLA-DRB1,HLA-E,ICAM1,ICAM3,IFNG,IL2RB,IL2RG,IL33,IL6,IL6ST,IRF8,ITGA4,ITGA5,ITGB2,ITPKC,KLF2,KLRB1,KLRC1,KLRC2,KLRD1,KLRF1,LAPTM5,LAT2,LDLR,LGALS1,LGALS3,LRR…	110
Cell-To-Cell Signaling and Interaction,Hematological System Development and Function,Immune Cell Trafficking,Inflammatory Response	Activation of mononuclear leukocytes	9.95e-17		-0.768	AHNAK,AHR,CCL2,CCL3,CCL4,CCL5,CD2,CD200,CD247,CD3E,CD40,CD44,CD48,CD59,CD69,CD7,CD74,CD83,CD93,CDKN1A,CORO1A,CRTAM,CSF2,CXCL12,CYRIB,EBF1,EFNB2,EGR3,EIF4B,FCER1G,FGF2,FKBP1A,FN1,FOXO1,FYN,GIMAP6,GJA1,GZMA,HAVCR2,HLA-DPA1,HLA-DPB1,HLA-DQB1,HLA-DRA,HLA-DRB1,HLA-E,HYAL2,ICAM1,ICAM3,IFNG,IL2RB,IL2RG,IL33,IL6,IL6ST,IRF8,ITGA4,ITGA5,ITGB2,ITPKC,KLF2,KLRB1,KLRC1,KLRC2,KLRD1,KLRF1,LAPTM5,LAT2,LDLR,LGALS1…	114
Cell Death and Survival,Cellular Compromise	Cytotoxicity of cells	5.89e-11		-0.767	APP,CCL2,CCL5,CD2,CD247,CD44,CD48,CD59,CD69,CD74,CD96,CORO1A,CREM,CSF2,CX3CL1,CYRIB,DICER1,FCER1G,FGF2,FN1,GZMA,GZMB,HAVCR2,HCST,HLA-DRA,HLA-DRB1,HLA-E,ICAM1,IFNG,IL6,ITGB2,JUN,KLRB1,KLRC1,KLRD1,KLRF1,LDLR,LGALS3,MAPK1,MYH9,NAMPT,NFKB1,PNP,PRF1,PTPRC,RAC1,SGK1,SOCS1,SOCS3,TGFB1,TGFBR2,TNFAIP3,TNFRSF1A,TNFSF10,TXN,TYROBP,WIPF1,XCL1	58
Infectious Diseases,Organismal Injury and Abnormalities	Infection of mammalia	2.28e-08		-0.757	ADGRE5,AHNAK,AHR,AKNA,BCL2A1,CAPG,CAV1,CCL3L3,CD36,CD40,CD44,CD74,CLIC4,CRTAM,CSF2,CSF3,CXCL12,CXCR4,DUSP4,EIF4B,FCER1G,GRN,GZMA,HLA-DMA,HLA-DQB1,HLA-E,IFNG,IL1R1,IL2RG,IL33,IL6,IRF8,ITGB2,KLRC1,LCP1,LGALS3,LY96,MMP28,NFKB1,PIK3R1,PLAC8,PLAT,PLCB4,PRF1,RAC2,RASA4,REL,RGS16,SELE,SELENOK,SELENOP,SELP,SERPINE1,SLC15A4,TIMP1,TNFRSF1A,TNFSF10,VWF	58
Cell Death and Survival,Organismal Injury and Abnormalities	Cell death of T lymphocytes	3.91e-15		-0.749	AHR,ATF3,BCL2A1,CAV1,CCL3,CCL4,CCL5,CD2,CD247,CD3E,CD40,CD44,CD59,CD7,CD9,CDKN1A,CORO1A,CST3,CTSD,CXCL12,CXCR4,DDIT4,DICER1,EFNA1,EGR1,EGR3,ENTPD1,ETS2,EZR,FYN,GIMAP1,GIMAP4,GNAS,GZMA,GZMB,ID2,ID3,IER3,IFNG,IL2RG,IL6,INSR,ITGB2,JUN,KLF2,KLRC1,LGALS1,LGALS3,MCF2L,MYC,NFE2L2,NFKB1,NFKBIA,NR4A3,PECAM1,PERP,PIK3R1,PMAIP1,PNP,PRF1,PTPN22,PTPRC,RAC1,RAC2,RCAN1,REL,RHOH,RPS6,SH2D2A,SHC1,SOCS1,SPHK1,STAT…	85
Organismal Injury and Abnormalities,Renal and Urological Disease	Proteinuria	1.51e-13		-0.736	ANGPT2,BCAM,CCL2,CCL5,CCN2,CD151,CD40,CDKN1A,CFH,CLDN5,CMIP,CST3,DICER1,EDNRB,EHD4,EZR,FLI1,FLT1,FYN,GAS6,HBEGF,ICAM1,IFNG,IL6,LAMB2,LEPR,MYH9,NHERF2,PODXL,PSMB5,PTGS2,SCARB2,SCARF1,SERPINE1,SGK1,SLC15A4,SPARC,STAB1,STC1,TGFB1,THBD,THSD7A,TNFSF14,TXNIP,VWF,YBX1	46
Organismal Injury and Abnormalities	Hypertrophy	1.27e-13		-0.729	ADAM15,AHR,ANGPT2,APP,ATF3,BMPR2,BMX,CAV1,CCN2,CD36,CDKN1A,CREM,CSF2,CSF3,CTSC,CTSD,CXCL12,CYBA,DICER1,DUSP10,ECE1,EHD4,ELN,EMP1,EPAS1,ERG,FGF2,FKBP1A,FLNB,FLT1,FN1,FOSL2,FOXO1,GAS6,GJA1,GNAQ,GPX1,GRN,GSN,HBEGF,HES1,HOPX,HSPG2,ICAM1,IER3,IL33,IL6,IL6ST,JUN,JUND,KLF4,KLF7,LEPR,LMCD1,MAPK1,MAPK3,MBNL2,MDK,MEF2C,MYC,NFE2L2,NFKB1,NFKBIA,NPR1,NR4A3,PBX1,PIEZO1,PIK3R1,PLAT,POSTN,PTGS2,RAC1,RAPGEF3,RCAN…	99
Cancer,Organismal Injury and Abnormalities	Primary neoplasm	1.4e-10		-0.728	ADCY4,ADGRA2,AFAP1L1,ANGPT2,ATF3,BCAR1,C2CD4B,CALD1,CCN1,CD2,CD247,CD3E,CD40,CD44,CELF2,CLEC3B,CLU,COL4A1,CTNNA1,CXCR4,DOCK1,DOK2,EDNRB,EFNB2,EGFL7,EMCN,ENG,EVL,EZR,FABP4,FAM167B,FCHO2,FKBP1A,FLT1,FN1,FOSL2,FOXO1,GNAS,HLA-E,HOPX,HSP90AA1,ID2,IFI27,IFNG,IFRD1,IL2RB,IL2RG,IL3RA,IL6,INSR,JUN,KDR,KLF4,LAMB2,LDLR,LGALS1,LGALS3,MAPK1,MET,MGLL,MMRN2,MYC,NES,NFKB1,OSMR,PDLIM5,PLAC8,PLEC,POSTN,PSMB5,PTGER…	93
Immunological Disease,Inflammatory Disease,Organismal Injury and Abnormalities	Lupus erythematosus	2.65e-13		-0.728	AFF1,ALDH2,ARID5B,BACE2,C1R,CCL2,CCL4L1/CCL4L2,CCL5,CD247,CD40,CD44,CD69,CD9,CFH,CLIC3,CLU,CRIP1,CSF2,CTSL,CTSW,CXCL2,DAD1,DEPP1,DUSP4,EGR3,ELK3,FABP5,FKBP1A,FLT1,FOXO1,FZD6,GBP1,GNAQ,GNAS,GZMA,GZMB,HLA-DQB1,HLA-DRA,HLA-DRB1,ICA1,ICAM1,IFI16,IFI27,IFI44L,IFI6,IFITM3,IFNG,IFRD1,IL1R1,IL2RB,IL2RG,IL6,IL6ST,IRF8,ISG20,KDR,KLRB1,LY96,MT-ND1,MT1X,MT2A,MYH9,NET1,NPDC1,NR4A3,OSBPL1A,PAM,PEA15,PLAT,PLSCR…	101
Cell Death and Survival	Apoptosis of vascular cells	3.59e-09		-0.722	ADAM15,ALDH2,APP,ATF3,CAV1,CD36,CDC42EP3,CDKN1A,COL18A1,CXCL12,CYCS,ENG,FGF2,FLT1,FOXO1,FSTL1,GAS6,HLA-DMA,HSPB1,ID1,IFNG,IL6,KDR,KLF4,LGALS1,LIMS1,MAPK1,MAPK3,MCAM,NFE2L2,NFKB1,NR4A3,PDCD4,PMAIP1,RDX,SHC1,STAT3,TEK,TGFB1,TNFRSF1A,TNFSF10,XAF1	42
Cardiovascular Disease,Organismal Injury and Abnormalities	Fatty lesion	6.56e-10		-0.717	ALOX5AP,ANGPT2,APP,CCL3L3,CSF2,CST3,CTSC,CTSL,ELN,GALNT15,IER3,IFNG,IL6,KDR,LDLR,MT1M,NR4A3,PTGER4,PTGS2,PTPRC,RCAN1,SHC1,STAT3,TGFB1,TGFBR2,TIMP1,TIMP2,TIMP3,VWF	29
Cellular Movement,Hematological System Development and Function,Immune Cell Trafficking,Lymphoid Tissue Structure and Development	Homing of lymphocytes	1.58e-09		-0.717	ACKR3,CCL14,CCL2,CCL3,CCL4,CCL5,CD40,CD44,CD74,CX3CL1,CXCL12,CXCR4,ENPP2,FN1,FOXO1,FYB1,FYN,GAS6,GNAS,GNLY,IFNG,ITGA4,KDR,LCP1,NEDD9,PLEC,RAC1,RAC2,RGS1,S100A4,S1PR1,SHC1,SOCS3,STAT3,TGFB1,TNFSF14,WIPF1,XCL1	38
Cell Death and Survival	Cytotoxicity	1.73e-11		-0.71	APP,CCL2,CCL5,CD2,CD247,CD44,CD48,CD59,CD69,CD74,CD96,CLU,CORO1A,CREM,CSF2,CX3CL1,CYRIB,DICER1,FCER1G,FGF2,FKBP1A,FN1,GZMA,GZMB,HAVCR2,HCST,HLA-DRA,HLA-DRB1,HLA-E,ICAM1,IFNG,IL1R1,IL6,ITGB2,JUN,KLRB1,KLRC1,KLRD1,KLRF1,LDLR,LGALS3,MAPK1,MYH9,NAMPT,NFKB1,PNP,PRF1,PTPRC,RAC1,SGK1,SOCS1,SOCS3,TGFB1,TGFBR2,TNFAIP3,TNFRSF1A,TNFSF10,TXN,TYROBP,WIPF1,XCL1	61
Nutritional Disease,Organismal Injury and Abnormalities	Obesity	1.05e-12		-0.678	ABL2,ACACB,ADAMTS1,AHNAK,ALDH2,ANGPT2,APP,ARID5B,ATF3,C1QTNF1,CAV1,CAVIN1,CAVIN2,CCL2,CCL5,CD36,CD44,CDKN1A,CMIP,CPE,CX3CL1,CXCL2,CXCR4,CYB5A,CYBRD1,DAD1,DDIT4,DICER1,EHD2,ENG,ENPP2,ENTPD1,EPAS1,FABP4,FABP5,FERMT2,FKBP1A,FLT1,FOXO1,FYN,GAS6,GNAS,GSTP1,HBEGF,ICAM1,ICAM3,IL1R1,IL6,IL6ST,INSR,ISG20,ITPRID2,LDLR,LEPR,LMNA,LRRC1,LRRC8C,LXN,MAOA,MAPK3,MMP28,MT-RNR2,MYC,MYH9,NAMPT,NFE2L2,NFIA,NIBAN2,NR4…	104
Cell-To-Cell Signaling and Interaction,Hematological System Development and Function	Binding of T lymphocytes	3.02e-08		-0.675	CCL3,CCL4,CCL5,CD151,CD2,CD3E,CD40,CD44,CD48,CD69,CXCL12,CXCR4,EVL,EZR,FLOT1,FN1,FYB1,HLA-DMA,HSP90AA1,ICAM1,ICAM2,IFNG,ITGA4,ITGA5,ITGB2,JMJD6,MCAM,PECAM1,RAC1,RAC2,SELE,SELP,SKAP1,TGFB1,TNFSF14,VCAM1	36
Organismal Injury and Abnormalities,Respiratory Disease	Acute respiratory disorder	5.82e-09		-0.675	ACTN1,ALDH2,ANGPT2,ARL4C,ATP1A1,CAV1,CCL2,CCL3,CCL3L3,CCL5,CD247,CD3E,CD9,CDC42EP3,CDC42SE2,CEBPD,CLU,EGR1,FLI1,FLT1,GLUL,GPX1,HLX,ICAM1,IER3,IFNG,IL1R1,IL33,IL6,IRF8,ITGA4,LY96,MGLL,MYC,NAMPT,NDRG1,NFE2L2,NFKBIA,PDCD4,PDE2A,PDE7A,PGRMC1,PLAT,PRMT1,PTGER4,PTGS2,RAB13,RUNX3,S1PR1,SCN1B,SERPINE1,SPARC,STAT3,STING1,TGFB1,TIMP1,TIMP2,TNFRSF1A,VAMP3,VKORC1,VWF,ZFP36L2	62
Cellular Movement,Hematological System Development and Function	Cell movement of hematopoietic progenitor cells	6.73e-09		-0.67	CCL14,CCL2,CCL3,CCL3L3,CCL4,CCL5,CCN1,CD69,CSF2,CXCL12,CXCR4,DOCK4,FYB1,GJA1,ICAM1,IFNG,ITGA4,ITGA5,ITGA6,ITGB2,KLF2,LCP1,PTPRC,RGS1,S1PR1,TIMP2	26
Cell-mediated Immune Response,Cellular Movement,Hematological System Development and Function,Immune Cell Trafficking,Inflammatory Response,Lymphoid Tissue Structure and Development	Chemotaxis of T lymphocytes	7.53e-10		-0.669	ACKR3,CCL14,CCL2,CCL3,CCL4,CCL5,CD74,CX3CL1,CXCL12,CXCR4,FN1,FYN,GNLY,IFNG,LCP1,PLEC,RAC1,RAC2,RGS1,S100A4,S1PR1,SOCS3,TGFB1,TNFSF14,XCL1	25
Cardiovascular Disease,Neurological Disease,Organismal Injury and Abnormalities	Stroke	5.5e-11		-0.651	APP,ATF3,ATP1A1,C1R,CALCRL,CCL5,CD36,CFH,COL4A1,COL4A2,CST3,CXCL2,ELN,ENG,ETS2,F8,FN1,GJA1,GRN,HSPB1,HTRA1,IFNG,IL1R1,IL6,INSR,ITM2B,LY96,NFE2L2,NFKB1,NNMT,NRP1,PDE7A,PLAT,PROS1,PTGS2,RTN4,SCN1B,SERPINE1,SLC29A1,SOCS1,TINAGL1,TNFAIP3,TNFRSF1A,TUBA4A,TUBB,VCAM1,VKORC1,VWF	48
Cellular Movement,Hematological System Development and Function	Cell movement of hematopoietic cells	8.97e-10		-0.647	CCL14,CCL2,CCL3,CCL3L3,CCL4,CCL5,CCN1,CD44,CD69,CSF2,CXCL12,CXCR4,DOCK4,FYB1,GJA1,ICAM1,IFNG,ITGA4,ITGA5,ITGA6,ITGB2,KLF2,LCP1,PTPRC,RGS1,S1PR1,SELE,TIMP2	28
Cell Death and Survival,Organismal Injury and Abnormalities	Apoptosis of T lymphocytes	3.43e-13		-0.647	AHR,ATF3,BCL2A1,CAV1,CCL3,CCL4,CCL5,CD2,CD247,CD3E,CD40,CD44,CD59,CD9,CDKN1A,CORO1A,CXCL12,CXCR4,DICER1,EFNA1,EGR1,EGR3,ETS2,EZR,FYN,GIMAP1,GIMAP4,GNAS,GZMA,GZMB,ID3,IER3,IFNG,IL2RG,IL6,INSR,ITGB2,JUN,KLF2,KLRC1,LGALS1,LGALS3,MCF2L,MYC,NFE2L2,NFKB1,NFKBIA,NR4A3,PECAM1,PERP,PIK3R1,PNP,PRF1,PTPN22,PTPRC,RAC1,RAC2,RCAN1,RHOH,RPS6,SHC1,SOCS1,SPHK1,STAT3,STING1,STK17B,TGFB1,TNFRSF18,TNFRSF1A,TNFSF10,T…	73
Cell Death and Survival,Cellular Compromise	Toxicity of cells	3.92e-11		-0.646	APP,CCL2,CCL5,CD2,CD247,CD44,CD48,CD59,CD69,CD74,CD96,CORO1A,CREM,CSF2,CX3CL1,CYRIB,DICER1,FCER1G,FGF2,FN1,GZMA,GZMB,HAVCR2,HCST,HLA-DRA,HLA-DRB1,HLA-E,ICAM1,IFNG,IL1R1,IL6,ITGB2,JUN,KLRB1,KLRC1,KLRD1,KLRF1,LDLR,LGALS3,MAPK1,MYH9,NAMPT,NFKB1,PNP,PRF1,PTPRC,RAC1,SGK1,SOCS1,SOCS3,TGFB1,TGFBR2,TNFAIP3,TNFRSF1A,TNFSF10,TXN,TYROBP,WIPF1,XCL1	59
Cardiovascular System Development and Function,Tissue Morphology	Permeability of vascular system	1.2e-24		-0.634	ANGPT2,APP,AQP1,CAV1,CCL3,CCL4,CD151,CD40,CDH5,COL18A1,CTTN,CXCL12,CXCL2,EMCN,ENG,EPS8,ESAM,FGF2,FLT1,GAS6,GNAQ,GSN,ICAM1,ID1,IFNG,IL33,ITGB2,KDR,LDLR,LSP1,LTC4S,MCAM,MMRN2,MYOF,NFKB1,NPR1,PECAM1,PIEZO1,PIK3R1,PLAC8,PLAT,PLEC,PLVAP,PROS1,PTGS2,PTPRB,PXN,RAC1,RAMP2,RAPGEF3,RNASE1,ROBO4,S100A4,S1PR1,SELP,SERPINE1,SERPING1,SH2D2A,SPHK1,STAT3,TCIM,TEK,TGFBR2,TGM2,TIMP1,TIMP2,TNFRSF1A,TXNIP,VEGFC,VWF	70
Cardiovascular Disease,Organismal Injury and Abnormalities	Abdominal aortic aneurysm	2.27e-08		-0.625	ALOX5AP,ANGPT2,CCL3L3,CSF2,CST3,CTSC,CTSL,ELN,GALNT15,IER3,IFNG,IL6,KDR,MT1M,NR4A3,PTGER4,PTGS2,PTPRC,RCAN1,TGFB1,TGFBR2,TIMP1,TIMP2,TIMP3,VWF	25
Cell Death and Survival,Organismal Injury and Abnormalities	Cell death of lymphoma cell lines	4.72e-12		-0.624	ANXA2,BCL2A1,BIRC3,BMX,CD40,CD44,CD48,CD59,CD74,CDKN1A,CSF2,CXCL12,CXCR4,EBF1,EGR1,EZR,FCER1G,FGF2,FN1,FOXO1,GPR65,GPX1,GZMH,HSPB1,IFNG,IGFBP4,IGFBP7,IL6,IRF8,ITGA4,JUN,LAPTM5,LEPR,LGALS1,LGALS3,LSP1,MAPK1,MAPK3,MECOM,MYBL1,MYC,NFKB1,NFKBIA,PMAIP1,PTPN22,PTPRC,RAC1,REL,RPLP0,SGK1,SMAD1,SOCS1,STAT3,STING1,TGFB1,TGFBR2,TGM2,TNFAIP3,TNFRSF1A,TNFSF10,UGCG	61
Gastrointestinal Disease,Hepatic System Disease,Organismal Injury and Abnormalities	Liver lesion	2.86e-10		-0.623	A2M,AAMDC,AASS,ABL2,ABLIM1,ABLIM3,ACACB,ACKR1,ACKR3,ACTN1,ADAM15,ADAMTS1,ADAMTS4,ADAMTS9,ADCY4,ADGRA2,ADGRF5,ADGRL2,AFAP1L1,AFDN,AFF1,AHNAK,AHR,AKAP12,AKNA,AKR1C1/AKR1C2,AKR1C3,ALDH2,ANGPT2,ANKRD12,ANP32B,ANXA2,ANXA5,APMAP,APP,AQP1,AREG,ARHGAP29,ARHGAP9,ARHGEF12,ARHGEF15,ARID5B,ARL2,ARL6IP1,ARPC1A,ASAP1,ASPH,ATF3,ATOH8,ATP11A,ATP1A1,B3GNT7,BAZ2B,BCAR1,BIN2,BIRC3,BMPR2,BTNL9,C1QTNF1,C1R,C7,CALCOCO…	557
Cell Signaling,Molecular Transport,Vitamin and Mineral Metabolism	Mobilization of Ca2+	2.09e-10		-0.602	A2M,ACKR3,APP,ARHGEF12,BMX,CALCRL,CCL2,CCL3,CCL3L3,CCL4,CCL5,CD2,CD3E,CD40,CD44,CD48,CSF2,CX3CL1,CXCL12,CXCL2,CXCR4,FCER1G,FLOT1,FYN,GJA1,GNAQ,GNAS,IFNG,IL33,ITGB2,KLRF1,LAMC1,LAT2,LGALS1,LGALS3,PECAM1,PIK3R1,PLSCR1,PTPN22,PTPRC,RAC1,RAC2,RAPGEF3,SCARB1,SH2D2A,SH3BP5,SLA,SPHK1,TGFB1,THBD,WIPF1,XCL1,XCL2	53
Cell-To-Cell Signaling and Interaction,Cellular Growth and Proliferation,Hematological System Development and Function	Stimulation of lymphocytes	5.82e-09		-0.596	CAV1,CD2,CD320,CD3E,CD40,CD52,CD69,CD83,CSF2,CSF3,CXCL12,CXCR4,CYCS,EFNB2,FN1,FYN,HAVCR2,IFNG,IL33,IL6,KLRC1,KLRD1,LGALS1,PTPRC,S100A4,TGFB1,TGFBR2,TMIGD2,TNFAIP3,TNFRSF18,TNFSF10,TNFSF14	32
Cellular Assembly and Organization	Quantity of filaments	1.39e-10		-0.584	APP,ATF3,CAV1,CLU,COL18A1,FLNB,FN1,FYN,GLUL,GNAS,HSPG2,IFNG,IL6,INSR,ITGB2,LIMA1,LMNA,MARCKS,MET,MT2A,MYC,NHERF2,PLEC,RAC1,RHOB,RHOJ,RND1,S100A4,SERPINH1,SPTAN1,STAT3,SYNPO,TGFB1,TGFBR2,TMOD3,TNFSF10,VIM	37
Cell-To-Cell Signaling and Interaction,Cellular Growth and Proliferation,Hematological System Development and Function	Stimulation of mononuclear leukocytes	2.72e-09		-0.583	CAV1,CCL2,CCL5,CD2,CD320,CD3E,CD40,CD52,CD69,CD83,CSF2,CSF3,CXCL12,CXCR4,CYCS,EFNB2,FN1,FYN,HAVCR2,IFNG,IL33,IL6,KLRC1,KLRD1,LGALS1,PTPRC,S100A4,TGFB1,TGFBR2,TMIGD2,TNFAIP3,TNFRSF18,TNFSF10,TNFSF14	34
Inflammatory Disease,Inflammatory Response,Neurological Disease,Organismal Injury and Abnormalities	Encephalitis	8.7e-12		-0.58	AHR,APP,CANX,CAV1,CCL2,CCL3,CCL5,CD200,CD36,CD40,CD44,CD74,CORO1A,CSF2,CSF3,CST3,CTTN,CYBA,DUSP10,EHD4,FCER1G,FKBP1A,GAS6,GPR65,GRN,HAVCR2,HCST,HLA-DMA,HLA-DQB1,HLA-E,ID1,ID2,IFITM3,IFNG,IL1R1,IL2RG,IL6,IL6ST,ITGA4,ITGB2,ITM2B,KLF4,KLRB1,LAMA5,LGALS1,LGALS3,LYST,MAPK3,MDK,MGLL,NFKBIA,NR4A2,NUAK1,PDCD4,PECAM1,PLAT,PRF1,PTGER4,PTPN22,PTPRC,REL,RGCC,RRAS,S1PR1,SHC1,SPARC,SPNS2,STAT3,STING1,STK17B,TG…	82
Carbohydrate Metabolism	Interaction of carbohydrate	2.99e-08		-0.577	ANXA2,ANXA5,CD44,CFH,CLU,CXCL12,FGF2,FN1,GAS6,IFNG,KDR,LAMA5,LY96,NFE2L2,SELP,SERPING1,SULF1,SULF2,TGFB1,THBD,TNFSF10	21
Cardiovascular System Development and Function,Hematological System Development and Function	Blood pressure	2.51e-15		-0.577	AHR,ALDH2,ANGPT2,APP,ARHGEF12,ATP1A1,BCAM,BMPR2,C1QTNF1,CAV1,CCN2,CD247,CD36,CD44,CREM,CXCL12,CYBA,ECE1,EDNRB,EGLN3,ELN,EPAS1,FGF2,FLT1,FOXO1,GNAQ,GNAS,GPX1,ID2,IER3,IFNG,IL1R1,IL6,INSR,LDLR,LEPR,LRP5,MAOA,NFE2L2,NFKBIA,NPR1,NR4A3,PDLIM5,PIK3R1,PLAT,PRCP,PTGER4,PTGS2,RAC1,RAMP2,S1PR1,SERPINE1,SGK1,SOCS3,STC1,TEK,TGFB1,THBD,TIMP1,TIMP3,TNFSF10,VAMP3,VEGFC,WNK1,ZBTB20	65
Cellular Movement,Immune Cell Trafficking,Lymphoid Tissue Structure and Development	Homing of lymphatic system cells	9.09e-11		-0.575	ACKR3,CCL14,CCL2,CCL3,CCL4,CCL5,CD40,CD44,CD74,CD9,CSF3,CX3CL1,CXCL12,CXCR4,ENPP2,FN1,FOXO1,FYB1,FYN,GAS6,GNAS,GNLY,IFNG,ITGA4,KDR,LCP1,NEDD9,PLEC,RAC1,RAC2,RGS1,S100A4,S1PR1,SHC1,SOCS3,STAT3,TGFB1,TNFSF14,VCAM1,WIPF1,XCL1	41
Cancer,Organismal Injury and Abnormalities	Malignant neoplasm of retroperitoneum	1.42e-08		-0.555	AAMDC,ACACB,ACAP1,ACKR1,ACKR3,ADAMTS1,ADGRF5,ADGRL2,ADGRL4,AFDN,AFF1,AHNAK,AHR,AKNA,AKR1C1/AKR1C2,ALDH2,ANGPT2,ANKRD12,ANKRD29,ANXA2,ANXA5,APOD,APP,AREG,ARHGEF12,ARID5B,ARL4C,ASAP1,ATF3,ATP11A,BACE2,BAZ2B,BCAR1,BIN2,BMPR2,BNIP3,C1QTNF1,C7,CALCOCO2,CALCRL,CALD1,CAPN2,CARD10,CASKIN2,CAV1,CAVIN1,CCDC50,CCL2,CCL3L3,CCL4,CCL4L1/CCL4L2,CCL5,CCN1,CCN2,CCND2,CCNL1,CD109,CD34,CD44,CD53,CD59,CD7,CD74,CD9,C…	374
Immunological Disease,Organismal Injury and Abnormalities	Hypersensitive reaction	4.92e-16		-0.541	AHNAK,AHR,ALDH2,ALOX5AP,ANGPT2,ANXA5,CAPG,CCL2,CCL3L3,CCL4,CCL5,CD2,CD40,CD44,CD74,CD83,CFH,CNN3,CORO1A,CSF2,CST3,CTSL,CXCR4,CYTIP,DPYSL2,DUSP10,DUSP2,EIF3E,EPS8,FABP4,FABP5,FCER1G,FKBP1A,FLOT1,FSTL1,FYN,GPR65,GSN,GZMB,HLA-DMA,HLA-DQB1,HLA-DRA,HLA-DRB1,HLA-DRB5,ICAM1,IFI27,IFNG,IL1R1,IL2RB,IL2RG,IL33,IL3RA,IL6,ITGA6,ITGB2,JUN,KIF5B,LAMA5,LAPTM5,LEPR,LGALS1,LTC4S,MCAM,MYH9,NFKBIA,NR4A2,OSMR,PDK4,P…	98
Cell-To-Cell Signaling and Interaction,Hematological System Development and Function	Interaction of T lymphocytes	1.84e-09		-0.526	CCL3,CCL4,CCL5,CD151,CD2,CD3E,CD40,CD44,CD48,CD69,CXCL12,CXCR4,EVL,EZR,FLOT1,FN1,FYB1,HLA-DMA,HSP90AA1,ICAM1,ICAM2,ICAM3,IFNG,ITGA4,ITGA5,ITGB2,JMJD6,MCAM,NRP1,PECAM1,PODXL,RAC1,RAC2,RGS16,SELE,SELP,SKAP1,TGFB1,TNFSF14,VCAM1	40
Cardiovascular Disease,Organismal Injury and Abnormalities	Damage of endothelial tissue	4.04e-09		-0.525	APP,CARD10,CAV1,CCL3,CD151,CDH5,COL18A1,CTTN,CXCL12,ENG,IFNG,IL33,KDR,MCAM,NFE2L2,PECAM1,PTPRB,PXN,RAC1,RAPGEF3,RNASE1,ROBO4,S100A4,S1PR1,SPHK1,TCIM,TEK,TGFBR2,TGM2,TIMP2,TXN,TXNIP	32
Cancer,Immunological Disease,Organismal Injury and Abnormalities	Neoplasia of lymphoid organ	9.7e-15		-0.517	ADAM15,ADAMTS9,ANGPT2,ATF3,BIRC3,BTG1,C1QTNF1,C1R,CALD1,CCN1,CD151,CD2,CD200,CD44,CD52,CDKN1A,CLU,COL15A1,COL18A1,CTNND1,CTSH,CX3CL1,CXCL12,EFNB2,ENG,EPAS1,FERMT2,FKBP1A,FLT1,FOXC1,FYN,GAS6,GJA1,GSN,GZMB,HLA-DPB1,HLA-E,HSP90AA1,ID2,ID3,IGFBP7,IL3RA,IL6,ITGA4,ITGA5,ITM2C,KDR,KLF2,LAMB2,LIFR,MAPK3,MET,MYC,NFKB1,NPC2,OSMR,PCDH17,PHF14,PIK3R1,POLE4,PSMB5,PTGS2,PTPRC,REL,RGS1,SELP,SERPINE1,SERPINH1,SG…	84
Cell-To-Cell Signaling and Interaction,Hematological System Development and Function,Immune Cell Trafficking,Inflammatory Response	Activation of natural killer cells	5.82e-09		-0.512	AHR,CCL5,CD2,CD200,CD40,CD44,CD48,CD59,CD69,CSF2,EIF4B,GJA1,HLA-E,IFNG,IL2RB,IL6,ITGA4,KLRB1,KLRC1,KLRC2,KLRD1,KLRF1,LGALS3,LYST,PRDX1,PRF1,SOCS2,TAOK2,TGFB1,TGFBR2,TXNIP,TYROBP	32
Cell-To-Cell Signaling and Interaction,Cellular Movement	Chemoattraction	5.62e-09		-0.504	ANGPT2,CCL2,CCL3,CCL4,CCL5,CORO1A,CSF2,CSF3,CX3CL1,CXCL12,EFNA1,FN1,IL1R1,IL6,LGALS3,MET,NRP1,S100A4,TGFB1,VEGFC,XCL1	21
Immunological Disease,Neurological Disease,Organismal Injury and Abnormalities	Autoimmune neurological disorder	5.29e-13		-0.499	AHR,APP,AREG,CANX,CAV1,CCL2,CCL3,CCL5,CD200,CD40,CD44,CD52,CD59,CD74,COL4A1,CORO1A,CSF2,CSF3,CST3,CTTN,CXCL12,DUSP10,EGR1,EHD4,FCER1G,FCGRT,FGF2,FKBP1A,GAS6,GBP1,GPR65,HAVCR2,HCST,HLA-DMA,HLA-DQA2,HLA-DQB1,HLA-DRA,HLA-DRB1,HLA-E,ID1,ID2,IFITM3,IFNG,IL1R1,IL2RB,IL2RG,IL6,IL6ST,IRF8,ITGA4,ITGB2,KLF4,KLRB1,KLRC2,LAMA5,LAT2,LGALS1,LGALS3,LYST,MAPK3,MCAM,MDK,NFKBIA,NOTCH4,NR4A2,NUAK1,PDCD4,PECAM1,PLAT…	103
Inflammatory Disease,Inflammatory Response,Organismal Injury and Abnormalities,Renal and Urological Disease	Nephritis	2.3e-13		-0.499	ANGPT2,CCL2,CCL3L3,CCL4,CCL5,CD151,CD2,CD247,CD40,CDKN1A,CFH,CLEC14A,CLU,COL4A1,CSF2,CTSL,EDNRB,EPAS1,F8,FKBP1A,FN1,FYN,GRN,HBEGF,HLA-DQB1,ICAM1,IFNG,IL2RB,IL2RG,IL33,IL6,ISG20,ITGA4,JUN,KDR,LAMB2,MDK,METRNL,MYH9,NFE2L2,NFKB1,NFKBIA,NPR1,PDE7A,PDLIM1,PSMB5,PTGS2,PTPRC,S100A10,SCARF1,SELE,SELP,SERPINE1,SH2D2A,SLC15A4,SNAI1,SOCS1,SOX18,SPHK1,TCF4,TGFB1,TGM2,TNFAIP3,TNFRSF1A,TNFSF14,TNS1,VCAM1,WIPF1…	69
Lymphoid Tissue Structure and Development,Tissue Morphology	Quantity of lymphoid tissue	4.48e-11		-0.497	ACKR3,AFF1,AHR,AKAP12,ARHGDIB,ARID5B,BCL2A1,CD200,CD247,CD34,CD37,CD3E,CD40,CD44,CD7,CD74,CD83,CDKN1A,CLTA,COL18A1,CORO1A,CSF2,CTSD,CXCR4,EFNB2,EGR3,ETS2,FCER1G,FGF2,FLI1,FOXO1,FYB1,FYN,GATA2,GIMAP1,GJA1,HLA-DQB1,ID1,ID2,IFNG,IL2RB,IL2RG,IL6,IL6ST,IRF8,ITGA4,ITGB2,KLF2,KLF4,MAPK3,MCF2L,MYBL1,MYC,MYH9,NEDD9,NFKB1,NFKBIA,NOTCH4,PCGF2,PLXND1,PNP,PRDX2,PRF1,PTPN22,PTPRC,RAC1,RBM38,REL,RGS1,RHOH,RUNX3…	87
Cell Death and Survival,Organismal Injury and Abnormalities	Apoptosis of lymphoma cell lines	3.14e-11		-0.484	BCL2A1,BIRC3,BMX,CD40,CD44,CD48,CD59,CDKN1A,CSF2,CXCL12,CXCR4,EBF1,EGR1,EZR,FGF2,FN1,FOXO1,GPR65,HSPB1,IFNG,IGFBP4,IGFBP7,IL6,IRF8,ITGA4,JUN,LAPTM5,LEPR,LGALS3,LSP1,MAPK3,MECOM,MYBL1,MYC,NFKB1,NFKBIA,PMAIP1,PTPN22,PTPRC,RAC1,REL,RPLP0,SGK1,SMAD1,SOCS1,STAT3,TGFB1,TGFBR2,TGM2,TNFAIP3,TNFRSF1A,TNFSF10,UGCG	53
Free Radical Scavenging	Generation of reactive oxygen species	2.86e-08		-0.476	ALDH2,ANGPT2,APP,BNIP3,CAV1,CCN1,CD36,CD40,CD44,CDKN1A,CFH,CLU,CSF2,CYBA,DDIT4,ENTPD1,EPAS1,FYN,GPX1,GSTP1,GZMH,GZMK,GZMM,HSPB1,IFNG,IL6,ITGA6,ITGB2,ITM2B,LEPR,LGALS3,MAPK1,MET,NAMPT,NFE2L2,PIK3R1,RAC1,RAC2,SH3BP5,SOCS1,SOCS3,SPNS2,STAT3,STC1,TGFB1,TNFSF14,TXNIP,VCAM1	48
Cellular Movement,Hematological System Development and Function,Immune Cell Trafficking,Inflammatory Response,Lymphoid Tissue Structure and Development	Chemotaxis of lymphocytes	8.62e-10		-0.475	ACKR3,CCL14,CCL2,CCL3,CCL4,CCL5,CD40,CD74,CX3CL1,CXCL12,CXCR4,FN1,FYN,GAS6,GNAS,GNLY,IFNG,KDR,LCP1,NEDD9,PLEC,RAC1,RAC2,RGS1,S100A4,S1PR1,SHC1,SOCS3,TGFB1,TNFSF14,WIPF1,XCL1	32
Cellular Movement	Cell movement of progenitor cells	8.39e-09		-0.472	CCL14,CCL2,CCL3,CCL3L3,CCL4,CCL5,CCN1,CD69,CSF2,CXCL12,CXCR4,DOCK4,FYB1,GJA1,ICAM1,IFNG,ITGA4,ITGA5,ITGA6,ITGB2,KLF2,LCP1,NACA,NET1,PTPRC,RGS1,S1PR1,SERPINE1,TIMP2	29
Cell Death and Survival,Cellular Compromise	Cytotoxicity of lymphocytes	4.17e-09		-0.469	APP,CCL2,CCL5,CD2,CD247,CD44,CD48,CD59,CD69,CD96,CREM,CX3CL1,CYRIB,DICER1,FN1,GZMA,GZMB,HAVCR2,HLA-DRA,HLA-DRB1,HLA-E,ICAM1,IFNG,IL6,ITGB2,JUN,KLRB1,KLRC1,KLRD1,KLRF1,LDLR,LGALS3,MYH9,PNP,PRF1,PTPRC,RAC1,SOCS1,TGFB1,TNFSF10,TYROBP,WIPF1,XCL1	43
Cellular Movement,Immune Cell Trafficking,Lymphoid Tissue Structure and Development	Chemotaxis of lymphatic system cells	4.03e-10		-0.457	ACKR3,CCL14,CCL2,CCL3,CCL4,CCL5,CD40,CD74,CD9,CX3CL1,CXCL12,CXCR4,FN1,FYN,GAS6,GNAS,GNLY,IFNG,KDR,LCP1,NEDD9,PLEC,RAC1,RAC2,RGS1,S100A4,S1PR1,SHC1,SOCS3,TGFB1,TNFSF14,WIPF1,XCL1	33
Inflammatory Response,Neurological Disease,Organismal Injury and Abnormalities	Inflammation of central nervous system	9.37e-15		-0.449	AHR,APP,CANX,CAV1,CCL2,CCL3,CCL3L3,CCL5,CD200,CD320,CD36,CD40,CD44,CD74,CORO1A,CSF2,CSF3,CST3,CTTN,CYBA,DUSP10,EHD4,F8,FCER1G,FKBP1A,FN1,GAS6,GJA1,GPR65,GRN,HAVCR2,HCST,HLA-DMA,HLA-DQB1,HLA-E,ID1,ID2,IFITM3,IFNG,IL1R1,IL2RG,IL6,IL6ST,ITGA4,ITGB2,ITM2B,KLF4,KLRB1,LAMA5,LGALS1,LGALS3,LYST,MAPK3,MDK,MGLL,NFKBIA,NR4A2,NUAK1,PDCD4,PECAM1,PLAT,PRF1,PTGER4,PTGS2,PTPN22,PTPRC,REL,RGCC,RRAS,S1PR1,SCN1B,SE…	92
Lymphoid Tissue Structure and Development,Organ Morphology,Tissue Morphology	Quantity of lymphoid organ	6.76e-09		-0.443	AFF1,AHR,AKAP12,ARHGDIB,ARID5B,CD200,CD247,CD34,CD3E,CD44,CD7,CD83,CDKN1A,CORO1A,CSF2,CTSD,CXCR4,EFNB2,EGR3,ETS2,FCER1G,FLI1,FOXO1,FYB1,FYN,GATA2,GJA1,HLA-DQB1,ID1,ID2,IFNG,IL2RB,IL2RG,IL6,IRF8,ITGB2,KLF4,MAPK3,MCF2L,MYBL1,MYC,NFKB1,NFKBIA,NOTCH4,PCGF2,PLXND1,PNP,PRDX2,PRF1,PTPRC,RAC1,RBM38,RHOH,RUNX3,SELE,SELP,SOCS1,SPNS2,STAT3,STK17B,TCF4,TGFBR3,TNFRSF1A,WIPF1,ZEB1,ZFP36L2	66
Infectious Diseases,Organismal Injury and Abnormalities	COVID-19	7.34e-15		-0.44	AHNAK,ALOX5AP,AP1S2,APOD,ARL4C,ARL5B,ATP11A,CALCRL,CAPZA2,CCL2,CCL3,CCL4,CCL5,CCN2,CD74,CDKN1A,CFI,CLEC3B,CLU,CPLX1,CSF3,CXCL2,CYCS,DOCK4,EGR1,EGR3,EIF4B,EMP1,F8,FYN,GNAQ,GNLY,GPR65,GPX1,GZMB,HLA-DPA1,HLA-DPB1,HLA-DQB1,HLA-DRA,HLA-DRB1,HLA-DRB5,HLA-E,ICAM1,IFI27,IFI44L,IFI6,IFITM3,IFNG,IL1R1,IL3RA,IL6,INSR,KCTD12,LGALS1,MAOA,MARCKS,MGLL,MMRN1,MYC,NAMPT,NCKAP1,NFIB,NFKB1,NOTCH4,NR4A2,NRP2,OSMR,PAR…	100
Cancer,Organismal Injury and Abnormalities	Breast or colorectal cancer	6.77e-09		-0.436	A2M,AAMDC,AASS,ABL2,ABLIM1,ABLIM3,ACACB,ACAP1,ACKR1,ACKR3,ACTN1,ADAM15,ADAMTS1,ADAMTS4,ADAMTS9,ADCY4,ADGRA2,ADGRE5,ADGRF5,ADGRG6,ADGRL2,ADGRL4,ADIRF,AFAP1L1,AFDN,AHNAK,AHR,AKAP12,AKR1C1/AKR1C2,AKR1C3,ALDH2,ANGPT2,ANKRD12,ANKRD29,ANP32B,ANXA2,ANXA5,AOPEP,APLP2,APOBEC3G,APOD,APP,AQP1,AREG,ARHGAP31,ARHGAP9,ARHGDIB,ARHGEF15,ARID5B,ARL2,ARL4C,ARPC1A,ASPH,ATF3,ATP11A,ATP1A1,ATP8B1,BACE2,BAG3,BAZ2B,BCAM…	640
Organismal Injury and Abnormalities	Calcinosis	2.55e-10		-0.431	A2M,ACKR3,ADAMTS1,AHNAK,AKR1C1/AKR1C2,AKR1C3,ANXA2,APOD,B3GNT7,CANX,CCN1,CD151,CLU,CST3,EIF4B,ELN,EPHX1,FLT1,FN1,GAS6,GNG12,GNG2,HLA-DRA,HNRNPU,HSP90AA1,HTRA1,IGFBP7,ISLR,ITGB2,ITGB4,JAM2,LDLR,LEPR,LGALS1,LMNA,LRP5,LY96,MGP,PALMD,PGRMC1,PIK3R1,PLAT,POSTN,PRSS23,PTGS2,PTMS,RAC2,RPS17,SERPINE1,SPARC,SPHK1,SPTBN1,SRSF4,TGM2,TIMP1,TIMP2,TNFSF10,TPM4,TUBB,TXN,VCAN,VIM	62
Neurological Disease,Organismal Injury and Abnormalities	Sensory disorders	1.19e-08		-0.41	ADAMTS1,ANGPT2,APP,ATP11A,ATP8B1,CCDC50,CCL2,CCL3,CCL5,CD44,CFH,CTSD,CX3CL1,CXCL12,CXCR4,EDNRB,EPS8,FGF2,FN1,FZD4,GJA1,GNAQ,GPX1,GSTP1,HSP90AA1,ID1,ID2,ID3,IFNG,IL33,IL6,INSR,LEPR,MAPK1,MAPK3,MET,MPDZ,MPZL2,MSRB3,MT-ND1,MT-RNR1,MYC,MYH9,MYO1C,NFKB1,PDE2A,PDE7A,PDK4,PLSCR4,PMP22,PTGS2,QKI,RDX,RPGR,RTN4,SCARB2,SELE,SGK1,SOCS3,SPNS2,TGFB1,TNFRSF1A,TNFSF14,TRIOBP,ZBTB20	65
Cell-To-Cell Signaling and Interaction,Hematological System Development and Function	Interaction of antigen presenting cells	2.53e-11		-0.406	A2M,APP,CD2,CD40,CD44,CD48,CD69,CD83,CSF2,CXCR4,FYB1,ICAM1,ICAM2,ICAM3,IFNG,ITGA4,ITGA5,ITGA6,ITGB2,JMJD6,PTGS2,PTPRC,RHOB,SCARB1,SERPINE1,SKAP1,STAB1,TGFB1,THBD,VCAM1	30
Cardiovascular Disease,Organismal Injury and Abnormalities	Atherogenesis	1.68e-14		-0.404	AHR,APP,CCL2,CCL3L3,CCL5,CD40,CD44,CD59,CST3,CXCL2,GZMB,HSPG2,ICAM1,IFNG,IL33,LDLR,NFE2L2,NFKBIA,PECAM1,SCARB1,SELE,SELP,SERPINE1,SHC1,THBD,TNFRSF1A,VCAM1	27
Cancer,Hematological Disease,Immunological Disease,Organismal Injury and Abnormalities	Non-Hodgkin lymphoma	1.71e-13		-0.403	AASS,ABL2,ABLIM1,ADAMTS9,ADGRF5,AHNAK,AHR,AKNA,ALDH2,ANGPT2,ANXA2,APP,AQP1,ARHGEF15,ATF3,BAZ2B,BIRC3,BTG1,C1QTNF1,C1R,C7,CALCRL,CALD1,CAPN2,CAV1,CAV2,CAVIN2,CCL2,CCL5,CCN1,CCND2,CD151,CD2,CD200,CD247,CD34,CD36,CD3E,CD40,CD44,CD48,CD52,CD69,CD7,CD83,CDKN1A,CELF2,CLTC,CLU,COL15A1,COL18A1,COL4A1,COL4A2,CPXM2,CREM,CST3,CTSH,CTSL,CXCL12,CXCR4,CYTIP,DIAPH2,DOCK1,DST,DUSP10,DUSP2,DUSP4,EBF1,EFNB2,EGR1,E…	238
Gastrointestinal Disease,Inflammatory Disease,Inflammatory Response,Organismal Injury and Abnormalities	Colitis	5.3e-21		-0.4	AHR,APOD,AREG,ARHGDIB,C7,CALCRL,CCL2,CCL3L3,CCL5,CCN2,CD40,CD44,CD53,CD69,CD74,CDC42EP3,CSF2,CXCL2,CYTIP,DDIT4,DUSP10,EBF1,EFNA1,EGLN3,ENPP2,ENTPD1,FKBP1A,FN1,FOXO1,GATA2,GPX1,HLA-DMA,HLA-DQB1,HLA-DRB5,HTRA1,ICAM1,ID2,ID3,IFI16,IFNG,IKBIP,IL1R1,IL2RG,IL33,IL6,IL6ST,ISG20,ISLR,ITGA4,KLF2,KLF7,LAPTM5,LRG1,LRP5,LY96,MAPK1,MMRN1,NFE2L2,NFKB1,NFKBIA,NNMT,OSMR,PALMD,PDCD4,PECAM1,PIK3R1,PROS1,PTGS2,PTPN…	103
Organismal Injury and Abnormalities,Renal and Urological Disease	Renal lesion	2.39e-10		-0.395	AAMDC,ACACB,ADAMTS9,ADGRF5,AFDN,AHNAK,AKNA,ALDH2,ANGPT2,ANXA2,ANXA5,APOD,APP,AQP1,ARID5B,ASAP1,ATF3,BCAR1,C1QTNF1,C7,CALCOCO2,CALCRL,CARD10,CAV1,CAVIN1,CCL2,CCL4,CCN1,CCN2,CCND2,CD151,CD34,CD44,CD53,CD9,CDC42EP3,CDKN1A,CFH,CFI,CLDN5,CLEC3B,CLTC,CLU,CORO1A,COX7A1,CPXM2,CREM,CTNNAL1,CTSL,CX3CL1,CXCL12,CXCL2,CXCR4,DAD1,DICER1,DLC1,DST,EBPL,EGR3,EHD2,EIF4G2,EMB,ENG,ENTPD1,EPAS1,EPHX1,ETS2,F8,FABP4,FA…	235
Cell Death and Survival,Cellular Compromise	Cytotoxicity of leukocytes	7.12e-10		-0.393	APP,CCL2,CCL5,CD2,CD247,CD44,CD48,CD59,CD69,CD96,CREM,CSF2,CX3CL1,CYRIB,DICER1,FN1,GZMA,GZMB,HAVCR2,HLA-DRA,HLA-DRB1,HLA-E,ICAM1,IFNG,IL6,ITGB2,JUN,KLRB1,KLRC1,KLRD1,KLRF1,LDLR,LGALS3,MYH9,NFKB1,PNP,PRF1,PTPRC,RAC1,SOCS1,TGFB1,TNFSF10,TXN,TYROBP,WIPF1,XCL1	46
Cancer,Immunological Disease,Organismal Injury and Abnormalities	Lymph node cancer	5.41e-12		-0.391	ADAM15,ADAMTS9,ANGPT2,ATF3,BTG1,C1QTNF1,C1R,CALD1,CCN1,CD151,CD200,CD44,CD52,CLU,COL15A1,COL18A1,CTNND1,CTSH,CXCL12,EFNB2,ENG,EPAS1,FERMT2,FKBP1A,FYN,GAS6,GJA1,HLA-DPB1,HLA-E,HSP90AA1,IGFBP7,IL6,ITGA4,ITGA5,ITM2C,KDR,LAMB2,LIFR,MAPK3,OSMR,PCDH17,PIK3R1,PSMB5,PTGS2,REL,SELP,SERPINE1,SERPINH1,SGK1,SOCS1,STAT3,TGFB1,THBD,TIMP1,TUBA4A,VCAM1,VEGFC,VWA1	58
Cancer,Organismal Injury and Abnormalities	Primary solid tumor	1.98e-12		-0.391	ADCY4,ADGRA2,AFAP1L1,ANGPT2,ATF3,BCAR1,C2CD4B,CALD1,CCN1,CD247,CD3E,CD44,CELF2,CLEC3B,CLU,COL4A1,DOCK1,DOK2,EDNRB,EFNB2,EGFL7,EMCN,FABP4,FAM167B,FCHO2,FKBP1A,FLT1,FN1,FOSL2,FOXO1,GNAS,HOPX,HSP90AA1,ID2,IFI27,IFNG,IL2RB,IL2RG,IL3RA,IL6,INSR,JUN,KDR,KLF4,LAMB2,LDLR,LGALS1,LGALS3,MAPK1,MET,MGLL,MMRN2,MYC,NES,NFKB1,OSMR,PDLIM5,PLAC8,PLEC,POSTN,PTGER4,PTGS2,RAC1,REL,RTN4,S100A10,S100A6,SAMD3,SERPINE1,…	80
Cardiovascular Disease,Organismal Injury and Abnormalities	Peripheral arterial disease	7.82e-09		-0.391	ADGRE5,ANXA2,ARHGDIB,ARL4C,BAG3,CAPG,CD36,CD53,CD83,CFH,CTSC,CXCL12,CXCR4,CYRIB,CYTIP,DAB2,DNAJB1,DNAJB4,FERMT2,FRY,FYB1,GULP1,HLA-DRB1,IRF8,ITGA4,KCTD12,KDR,KLF4,KTN1,LAPTM5,LCP1,LMCD1,MARCKS,MBNL2,NEDD9,NNMT,NR2F2,NR4A2,PDE2A,PDE7A,PDLIM5,PLAT,PLXND1,PRCP,PTGER4,PTGS2,SAMSN1,SERPINE1,SGK1,SLA,SLC29A1,TFPI,THBD,VKORC1	54
Neurological Disease,Organismal Injury and Abnormalities	Progressive motor neuropathy	8.07e-11		-0.371	ADAMTS1,ADIRF,AHR,ANXA2,ANXA5,AP1S2,APOD,APP,AREG,ARHGDIB,ATF3,CAPN2,CCL2,CCL5,CCN1,CD36,CD44,CD52,CD74,CDC42EP3,CDKN1A,CELF2,CLU,CSF2,CST3,CXCL12,DNAJB6,EGR1,ELN,ELOVL7,ETS2,EZR,FGF2,FLOT1,FOXO1,GNAS,GRN,GSN,GSTP1,GZMA,GZMB,GZMH,GZMK,GZMM,HAVCR2,HLA-DMA,HLA-DQA2,HLA-DQB1,HLA-DRA,HLA-DRB1,HSPB1,IFNG,IL1R1,IL2RB,IL6,ITGA4,KDR,KLRC2,LDLR,LGALS3,LRG1,LYST,MAOA,MAPK1,MCAM,MT-ND1,NFE2L1,NNMT,NOTCH4,NR…	110
Inflammatory Disease,Inflammatory Response,Organismal Injury and Abnormalities,Renal and Urological Disease	Glomerulonephritis	1.18e-11		-0.363	CCL2,CCL3L3,CCL4,CCL5,CD2,CD247,CD40,CDKN1A,CFH,CLEC14A,CLU,CSF2,CTSL,EDNRB,F8,FKBP1A,FN1,FYN,HBEGF,ICAM1,IFNG,IL2RB,IL2RG,IL33,IL6,ISG20,ITGA4,JUN,LAMB2,MYH9,NFE2L2,NFKBIA,PDE7A,PDLIM1,PSMB5,PTGS2,PTPRC,S100A10,SCARF1,SELE,SELP,SERPINE1,SH2D2A,SLC15A4,SOCS1,SOX18,SPHK1,TCF4,TGFB1,TNFAIP3,TNFRSF1A,TNFSF14,VCAM1,WIPF1	54
Hematological System Development and Function,Inflammatory Response,Tissue Morphology	Quantity of phagocytes	2.27e-17		-0.359	AHR,ANGPT2,ATF3,BAG3,BCL2A1,BCL6B,BIRC3,CAV1,CCL2,CCL3,CCL3L3,CD200,CD36,CD40,CD83,CDKN1A,CFH,CLIC4,CLU,CSF2,CSF3,CX3CL1,CXCL2,DICER1,DOK2,EPAS1,FABP5,FCER1G,FLI1,FOSL2,GATA2,GJA1,GNAS,GNLY,GRN,GSN,HAVCR2,HBEGF,ICAM1,ID1,ID2,IFNG,IL1R1,IL2RB,IL2RG,IL33,IL6,IL6ST,INSR,IRF8,ITGB2,LDLR,LEPR,LGALS1,LGALS3,LITAF,LSP1,LTC4S,MDK,MYC,NFE2L2,NFKB1,NFKBIA,NPR1,PIK3R1,PLAC8,PLAT,PLSCR1,PLXND1,PRF1,PRMT1,PTG…	107
Organismal Injury and Abnormalities,Respiratory Disease	Chronic respiratory disorder	1.59e-12		-0.356	ADGRG6,AHR,ALDH2,ARHGDIB,CAVIN1,CCL5,CD69,CD74,CFH,CORO1A,CST3,DDIT4,DPYSL2,DSTN,EGR1,EHD2,ELN,FABP5,FLT1,GSTP1,GZMB,HSPG2,ICAM1,ICAM2,IFNG,IL1R1,IL6,IL6ST,INSR,JUN,KCTD12,KDR,LAMC1,LAMP2,LCP1,LGALS3,LMNA,MGST3,MT1E,MT1M,MT1X,MT2A,NFE2L2,NUPR1,PDE2A,PDE7A,POSTN,PRDX2,PRF1,PRMT1,PTGS2,RPS6,S100A11,S100A4,SELE,SPTAN1,SPTBN1,TGFB1,TMSB10/TMSB4X,TPM1,VAT1	61
Organismal Injury and Abnormalities,Respiratory Disease	Chronic pulmonary disease	4.51e-08		-0.356	ADGRG6,AHR,ALDH2,CCL5,CD69,CD74,CST3,DDIT4,EGR1,ELN,FABP5,FLT1,GSTP1,GZMB,ICAM1,ICAM2,IFNG,IL1R1,IL6,IL6ST,INSR,JUN,KDR,LAMP2,LGALS3,MGST3,MT1E,MT1M,MT1X,MT2A,NFE2L2,NUPR1,PDE2A,PDE7A,PRDX2,PRF1,PRMT1,PTGS2,RPS6,SELE,TGFB1	41
Cell Death and Survival,Organismal Injury and Abnormalities,Skeletal and Muscular Disorders	Necrosis of muscle	4.21e-10		-0.349	APP,BAG3,BIRC3,BNIP3,C1QTNF1,CALCRL,CAV1,CCL3,CCN1,CD40,CDC42EP3,CDKN1A,CREM,CSF3,CXCL12,CYCS,DICER1,ECSCR,FGF2,FOXO1,FSTL1,GNAQ,GNAS,GPX1,GSN,HBEGF,HLA-DMA,HSPB1,ID1,ID2,IFNG,IL33,IL6,IL6ST,IVNS1ABP,JUND,LAMP2,LEPR,LIMS1,LMNA,MAOA,MAPK1,MDK,NAMPT,NECTIN2,NFE2L2,NFKBIA,NR4A3,NRP1,PDCD4,PIK3R1,PLAT,PLEC,PMAIP1,PRMT1,RAC1,RPS6KA2,RRAS,RTN4,S100A6,SH3BP5,SHC1,SOCS3,SPHK1,STAT3,TGFB1,THBD,TIMP1,TIMP2…	77
Gastrointestinal Disease,Inflammatory Disease,Organismal Injury and Abnormalities	Gastroenteritis	3.17e-21		-0.348	AHR,APOD,AREG,ARHGDIB,C7,CALCRL,CAV1,CCL2,CCL3L3,CCL5,CCN2,CD40,CD44,CD53,CD69,CD74,CDC42EP3,CORO1A,CSF2,CX3CL1,CXCL2,CYTIP,DDIT4,DUSP10,EBF1,EFNA1,EGLN3,ENPP2,ENTPD1,FGF2,FKBP1A,FN1,FOXO1,GATA2,GPX1,HBEGF,HLA-DMA,HLA-DQB1,HLA-DRB5,HTRA1,ICAM1,ID2,ID3,IFI16,IFNG,IKBIP,IL1R1,IL2RG,IL33,IL6,IL6ST,ISG20,ISLR,ITGA4,KLF2,KLF7,LAPTM5,LGALS3,LRG1,LRP5,LY96,MAPK1,MMRN1,NFE2L2,NFKB1,NFKBIA,NNMT,OSMR,PALMD…	112
Cancer,Immunological Disease,Organismal Injury and Abnormalities	Lymphatic node tumor	1.59e-12		-0.342	ADAM15,ADAMTS9,ANGPT2,ATF3,BTG1,C1QTNF1,C1R,CALD1,CCN1,CD151,CD200,CD44,CD52,CLU,COL15A1,COL18A1,CTNND1,CTSH,CXCL12,EFNB2,ENG,EPAS1,FERMT2,FKBP1A,FYN,GAS6,GJA1,HLA-DPB1,HLA-E,HSP90AA1,ID2,ID3,IGFBP7,IL6,ITGA4,ITGA5,ITM2C,KDR,LAMB2,LIFR,MAPK3,OSMR,PCDH17,PIK3R1,PSMB5,PTGS2,REL,SELP,SERPINE1,SERPINH1,SGK1,SOCS1,STAT3,TGFB1,THBD,TIMP1,TUBA4A,VCAM1,VEGFC,VIM,VWA1	61
Cell-To-Cell Signaling and Interaction,Cellular Growth and Proliferation	Stimulation of lymphatic system cells	2.77e-09		-0.342	CAV1,CD2,CD320,CD3E,CD40,CD52,CD69,CD83,CSF2,CSF3,CXCL12,CXCR4,CYCS,EFNB2,FGF2,FN1,FYN,HAVCR2,IFNG,IL33,IL6,KLRC1,KLRD1,LGALS1,PTPRC,S100A4,TGFB1,TGFBR2,TMIGD2,TNFAIP3,TNFRSF18,TNFSF10,TNFSF14	33
Cell Death and Survival,Cellular Compromise	Cytotoxicity of lymphatic system cells	2.11e-09		-0.335	APP,CCL2,CCL5,CD2,CD247,CD44,CD48,CD59,CD69,CD74,CD96,CREM,CX3CL1,CYRIB,DICER1,FN1,GZMA,GZMB,HAVCR2,HLA-DRA,HLA-DRB1,HLA-E,ICAM1,IFNG,IL6,ITGB2,JUN,KLRB1,KLRC1,KLRD1,KLRF1,LDLR,LGALS3,MYH9,PNP,PRF1,PTPRC,RAC1,SOCS1,TGFB1,TNFSF10,TYROBP,WIPF1,XCL1	44
Cellular Movement,Hematological System Development and Function,Immune Cell Trafficking	Homing of mononuclear leukocytes	1.79e-10		-0.33	ACKR3,ANGPT2,CCL14,CCL2,CCL3,CCL4,CCL5,CD40,CD44,CD74,CSF2,CX3CL1,CXCL12,CXCR4,CYTL1,ELN,ENPP2,FLT1,FN1,FOXO1,FYB1,FYN,GAS6,GNAS,GNLY,IFNG,ITGA4,KDR,LCP1,LGALS1,LGALS3,NEDD9,PLEC,PON2,RAC1,RAC2,RGS1,S100A4,S1PR1,SELE,SERPINE1,SHC1,SOCS3,STAT3,TGFB1,TNFSF14,WIPF1,XCL1	48
Cell Death and Survival,Organismal Injury and Abnormalities	Cell death of epithelial cells	9.19e-10		-0.318	AHR,ALDH2,ANXA2,APP,ATF3,BCL2A1,BIRC3,BNIP3,CAV1,CCL4,CCN1,CCN2,CD151,CD36,CD40,CD44,CDC37,CDKN1A,CEBPD,CLIC4,CLU,CSF2,CTNNA1,CXCR4,CYCS,CYGB,DAB2,DICER1,DYNLL1,EFNB2,EGR1,EMP1,EMP2,ENG,FGF2,FOXO1,FYN,GNLY,GRN,GSN,GZMB,HNRNPU,HSPB1,ICAM1,ID1,ID2,IER3,IFNG,IL33,IL6,IL6ST,IQGAP2,ITGA5,ITGA6,ITGB4,JUN,KLF10,LAMP2,LDLR,LGALS3,LIMS1,LRRC32,MAOA,MAPK1,MECOM,MET,MYC,NAMPT,NDRG1,NFE2L2,NFKB1,NFKBIA,NR4A3…	116
Organismal Injury and Abnormalities,Renal and Urological Disease	Injury of kidney	4.54e-11		-0.308	ALDH2,ANGPT2,ATF3,ATP1A1,CCN1,CD44,CD59,CDKN1A,CFH,CLDN5,CLEC14A,CLU,CST3,CXCR4,DICER1,DUSP2,EGR1,FGF2,FKBP1A,FYB1,GPRC5B,GRN,ICAM1,IFNG,IL1R1,IL6,JUN,KLRB1,LEPR,LRP5,MYC,NFE2L2,PDE7A,PLAT,PTPRB,RAC1,SCARB1,STAT3,TGFB1,TXNIP	40
Cardiovascular Disease,Cardiovascular System Development and Function,Cell Morphology,Cellular Function and Maintenance,Organismal Injury and Abnormalities,Tissue Morphology	Permeability of endothelial cells	3.68e-08		-0.292	CAV1,CD151,CDH5,CTTN,CXCL12,ENG,IFNG,IL33,KDR,MCAM,PECAM1,PTPRB,PXN,RAC1,RAPGEF3,RNASE1,ROBO4,S100A4,S1PR1,SPHK1,TCIM,TEK,TGFBR2,TGM2,TIMP2,TXNIP	26
Cell Death and Survival,Organismal Injury and Abnormalities,Skeletal and Muscular Disorders	Apoptosis of muscle cells	2.15e-09		-0.288	APP,BAG3,BNIP3,C1QTNF1,CALCRL,CCL3,CCN1,CD40,CDC42EP3,CDKN1A,CREM,CSF3,CXCL12,CYCS,DICER1,FGF2,FOXO1,FSTL1,GNAQ,GNAS,GPX1,GSN,HLA-DMA,HSPB1,ID2,IFNG,IL33,IL6,IL6ST,IVNS1ABP,JUND,LEPR,LIMS1,MAOA,MAPK1,MDK,NAMPT,NECTIN2,NFKBIA,NR4A3,NRP1,PDCD4,PMAIP1,RAC1,RPS6KA2,RTN4,S100A6,SHC1,SOCS3,SPHK1,STAT3,TGFB1,THBD,TIMP1,TIMP2,TIMP3,TNFAIP3,TNFRSF1A,TNFSF10,TXNIP,VWF,XAF1	62
Cell-To-Cell Signaling and Interaction,Cellular Movement	Attraction of cells	7.98e-09		-0.286	ANGPT2,CCL2,CCL3,CCL4,CCL5,CORO1A,CSF2,CSF3,CX3CL1,CXCL12,EFNA1,FN1,IL1R1,IL6,LGALS3,MET,NRP1,S100A4,TGFB1,VCAN,VEGFC,XCL1	22
Cardiovascular Disease,Hematological Disease,Organismal Injury and Abnormalities	Thrombus	1.32e-11		-0.285	ACACB,ACKR3,AHR,ANGPT2,ANXA2,ANXA5,APP,BMPR2,CCN2,CFH,CFI,COL4A1,CTSD,EDNRB,ENTPD1,F8,GAS6,GNAQ,HBEGF,IFNG,IL6,ITGB2,KDR,LDLR,LGALS3,MYH9,NNMT,PDE7A,PECAM1,PIK3C2A,PLAT,PRCP,PRDX2,PROS1,PSMB5,PTGER4,PTGS2,PTPN22,S100A10,SCARB1,SELP,SERPINE1,SGK1,SLC29A1,STING1,TFPI,TGFB1,THBD,TNFRSF1A,TUBA4A,VEGFC,VKORC1,VWF	53
Immunological Disease,Inflammatory Disease,Organismal Injury and Abnormalities	Systemic lupus erythematosus	1.25e-13		-0.277	AFF1,ALDH2,ARID5B,BACE2,C1R,CCL2,CCL4L1/CCL4L2,CCL5,CD247,CD40,CD44,CD69,CD9,CFH,CLIC3,CLU,CRIP1,CSF2,CTSW,CXCL2,DAD1,DEPP1,DUSP4,EGR3,ELK3,FABP5,FKBP1A,FLT1,FOXO1,FZD6,GBP1,GNAQ,GNAS,GZMA,GZMB,HLA-DQB1,HLA-DRA,HLA-DRB1,ICA1,ICAM1,IFI16,IFI27,IFI44L,IFI6,IFITM3,IFNG,IFRD1,IL1R1,IL2RB,IL2RG,IL6,IL6ST,IRF8,ISG20,KDR,KLRB1,LY96,MT-ND1,MT1X,MT2A,MYH9,NET1,NPDC1,NR4A3,OSBPL1A,PAM,PEA15,PLAT,PLSCR1,PTG…	100
Cell Death and Survival,Organismal Injury and Abnormalities	Apoptosis of epithelial cells	7.7e-14		-0.263	AHR,ALDH2,ANXA2,APP,ATF3,BCL2A1,BIRC3,CAV1,CCL4,CD151,CD36,CD40,CDC37,CDKN1A,CLIC4,CLU,CSF2,CTNNA1,CXCR4,CYGB,DICER1,EFNB2,EGR1,ENG,FGF2,GRN,GSN,ID1,ID2,IFNG,IL6,IL6ST,IQGAP2,ITGA6,JUN,KLF10,LDLR,LGALS3,LIMS1,LRRC32,MAOA,MAPK1,MET,MYC,NDRG1,NFE2L2,NFKB1,NFKBIA,PEA15,PLAT,PMAIP1,PRDX1,PRF1,PTGS2,RAB11A,RCAN1,REL,RUNX3,S1PR1,SAV1,SELENOP,SERPINE1,SGK1,SHC1,SOCS1,SOCS3,SPARC,SPHK1,SPTBN1,STAT3,TCF4,…	79
Cell-mediated Immune Response,Cellular Movement,Hematological System Development and Function,Immune Cell Trafficking	NK cell migration	1.8e-08		-0.255	CCL2,CCL3,CCL3L3,CCL5,CD40,CD44,CX3CL1,CXCL12,FABP5,IFNG,NFKB1,S1PR1,SELE,SELP,TGFB1,VCAM1,XCL1	17
Cell-To-Cell Signaling and Interaction,Hematological System Development and Function	Aggregation of blood cells	7.22e-09		-0.246	APP,C1QTNF1,CCL5,CD151,CD36,CD40,CD44,CD9,CFH,CLU,CSF3,CXCL12,DAB2,EFNB2,ENTPD1,FCER1G,FYN,GAS6,GATA2,GNAQ,GNAS,GSN,HSPB1,ICAM1,ICAM3,IL6,IL6ST,ITGB2,LGALS1,MAPK1,MET,MMRN1,NR4A3,NRP1,PECAM1,PIK3R1,PLAT,PRDX2,PTGER4,PTGS2,PTPN22,REL,RGS16,SCARB1,SELP,SGK1,TGFB1,TIMP1,TIMP2,TNFRSF1A,TSPAN9,VWF	52
Cellular Development,Hematological System Development and Function,Lymphoid Tissue Structure and Development	Maturation of leukocytes	8.91e-12		-0.245	AHR,APP,ATF3,CCL2,CCL5,CD247,CD36,CD3E,CD40,CD44,CD69,CD83,CSF2,CSF3,CXCR4,DICER1,EGR1,FYN,GATA2,GSTP1,HAVCR2,HLA-DRA,ICAM1,ID2,IFNG,IL33,IL6,IRF8,ITGB2,LCP1,MAPK1,MAPK3,MYC,NRP1,PARP14,PIK3R1,PTGS2,PTPRC,RHOH,RNASE1,RUNX3,SHC1,SOCS2,STAT3,SWAP70,TGFB1,TNFRSF1A,TNFSF10,TNFSF14,TYROBP,VEGFC	51
Cancer,Organismal Injury and Abnormalities,Reproductive System Disease	Breast or ovarian cancer	8.71e-15		-0.245	AAMDC,AASS,ABL2,ABLIM1,ABLIM3,ACACB,ACKR1,ADAM15,ADAMTS1,ADAMTS4,ADAMTS9,ADCY4,ADGRA2,ADGRF5,ADGRG6,ADGRL2,AFDN,AHNAK,AKAP12,AKNA,AKR1C1/AKR1C2,AKR1C3,ALDH2,ANGPT2,ANKRD12,ANKRD29,ANP32B,AOPEP,APLP2,APOBEC3G,APOD,APP,AQP1,AREG,ARHGAP31,ARHGAP9,ARHGDIB,ARHGEF12,ARHGEF15,ARID5B,ARL4C,ASAP1,ATF3,ATP1A1,ATP8B1,BAG3,BCAM,BCAR1,BMPR2,BMX,C1orf54,CALCOCO2,CALD1,CANX,CAPN2,CAPZA2,CAV1,CAV2,CAVIN1,CCDC47,…	497
Cancer,Organismal Injury and Abnormalities	Multiple cancers	1.28e-14		-0.245	AAMDC,AASS,ABL2,ABLIM1,ABLIM3,ACACB,ACKR1,ADAM15,ADAMTS1,ADAMTS4,ADAMTS9,ADCY4,ADGRA2,ADGRF5,ADGRG6,ADGRL2,AFDN,AHNAK,AKAP12,AKNA,AKR1C1/AKR1C2,AKR1C3,ALDH2,ANGPT2,ANKRD12,ANKRD29,ANP32B,ANXA5,AOPEP,APLP2,APOBEC3G,APOD,APP,AQP1,AREG,ARHGAP31,ARHGAP9,ARHGDIB,ARHGEF12,ARHGEF15,ARID5B,ARL4C,ASAP1,ATF3,ATP1A1,ATP8B1,BAG3,BCAM,BCAR1,BIRC3,BMPR2,BMX,C1orf54,CALCOCO2,CALD1,CANX,CAPN2,CAPZA2,CAV1,CAV2,CA…	507
Cancer,Organismal Injury and Abnormalities,Reproductive System Disease	Breast or gynecological cancer	5.36e-09		-0.245	AAMDC,AASS,ABL2,ABLIM1,ABLIM3,ACACB,ACKR1,ACTN1,ADAM15,ADAMTS1,ADAMTS4,ADAMTS9,ADCY4,ADGRA2,ADGRF5,ADGRG6,ADGRL2,ADGRL4,AFDN,AFF1,AHNAK,AHR,AKAP12,AKNA,AKR1C1/AKR1C2,AKR1C3,ALDH2,ANGPT2,ANKRD12,ANKRD29,ANP32B,ANXA2,ANXA5,AOPEP,AP1S2,APLP2,APOBEC3G,APOD,APOLD1,APP,AQP1,AREG,ARHGAP31,ARHGAP9,ARHGDIB,ARHGEF12,ARHGEF15,ARID5B,ARL4C,ASAP1,ASPH,ATF3,ATP11A,ATP1A1,ATP8B1,BAG3,BAZ2B,BCAM,BCAR1,BCL6B,BEX3…	656
Cellular Function and Maintenance	Function of phagocytes	4.19e-11		-0.239	AHR,BCL2A1,BIRC3,CAPG,CAV1,CCL2,CCL5,CD200,CD36,CD40,CD9,CSF2,CSF3,CX3CL1,CXCL12,DOK2,DUSP2,DUSP4,EGR1,FCER1G,FLT1,FYN,GRN,GSN,HAVCR2,HSP90AA1,HSPB1,ICAM1,IFNG,IL2RG,IL6,KDR,LAT2,LCP1,LGALS3,LY96,MARCKSL1,NFKB1,NFKBIA,PLAT,PTGER4,PTGS2,RAC2,REL,RGS1,RRAS,SAMSN1,SCARF1,SELENOK,SLA,SLA2,STAT3,TNFRSF18,TNFRSF1A,TYROBP	55
Cell Death and Survival,Organismal Injury and Abnormalities,Skeletal and Muscular Disorders	Cell death of muscle cells	7.41e-10		-0.238	APP,BAG3,BIRC3,BNIP3,C1QTNF1,CALCRL,CAV1,CCL3,CCN1,CD40,CDC42EP3,CDKN1A,CREM,CSF3,CXCL12,CYCS,DICER1,ECSCR,FGF2,FOXO1,FSTL1,GNAQ,GNAS,GPX1,GSN,HBEGF,HLA-DMA,HSPB1,ID1,ID2,IFNG,IL33,IL6,IL6ST,IVNS1ABP,JUND,LAMP2,LEPR,LIMS1,LMNA,MAOA,MAPK1,MDK,NAMPT,NECTIN2,NFE2L2,NFKBIA,NR4A3,NRP1,PDCD4,PIK3R1,PLEC,PMAIP1,PRMT1,RAC1,RPS6KA2,RRAS,RTN4,S100A6,SH3BP5,SHC1,SOCS3,SPHK1,STAT3,TGFB1,THBD,TIMP1,TIMP2,TIMP…	76
Cellular Development,Cellular Growth and Proliferation,Hair and Skin Development and Function,Organ Development,Tissue Development	Proliferation of dermal cells	4.77e-09		-0.236	AREG,BMX,CD109,CD44,CDKN1A,CLU,CTNNA1,CYGB,EFNA1,EFNB2,ENG,FGF2,FN1,FYN,GRN,HBEGF,ID2,IGFBP4,IGFBP7,IL6,INHBB,INSR,JUN,KLF10,KLF4,KLF9,LMNA,LRG1,MDK,MYC,NFE2L2,NFIC,PDK4,POSTN,PTGS2,REL,S100A11,SPHK1,STAT3,TGFB1,TGFBR2,TNFSF14,VIM,ZEB1	44
Cardiovascular Disease,Organismal Injury and Abnormalities	Hypertrophy of heart	7.88e-10		-0.234	AHR,ANGPT2,ATF3,BMPR2,BMX,CAV1,CCN2,CD36,CDKN1A,CREM,CSF3,CTSC,CTSD,CXCL12,DICER1,DUSP10,ECE1,ELN,EPAS1,ERG,FGF2,FKBP1A,FLT1,FN1,FOXO1,GAS6,GNAQ,GSN,HBEGF,HOPX,IER3,IL33,IL6,IL6ST,JUN,KLF4,KLF7,LEPR,LMCD1,MAPK1,MAPK3,MBNL2,MDK,MEF2C,MYC,NFE2L2,NFKB1,NFKBIA,NPR1,NR4A3,PBX1,PIEZO1,PIK3R1,PLAT,POSTN,PTGS2,RAC1,RAPGEF3,RCAN1,S100A10,S100A6,SERPINE1,SHC1,SPTAN1,STAT3,TGFB1,TGFBR3,TIMP1,TIMP3,TNFAIP3,T…	73
Cellular Function and Maintenance	Function of leukocytes	4.94e-23		-0.228	AHNAK,AHR,ARHGDIB,ATF3,BCL2A1,BIRC3,BMPR2,CAPG,CAV1,CCL2,CCL5,CD200,CD247,CD36,CD3E,CD40,CD44,CD69,CD74,CD9,CD96,CRTAM,CSF2,CSF3,CTSC,CX3CL1,CXCL12,DICER1,DOK2,DUSP2,DUSP4,EGR1,FCER1G,FLOT1,FLT1,FYB1,FYN,GATA2,GIMAP4,GRN,GSN,GZMA,HAVCR2,HCST,HLA-DMA,HLA-DQB1,HLA-E,HSP90AA1,HSPB1,ICA1,ICAM1,ICAM2,ID3,IFNG,IL2RG,IL33,IL6,IRF8,ITGB2,KDR,KLF10,KLF2,KLRB1,LAT2,LCP1,LEPR,LGALS1,LGALS3,LSP1,LY96,MARCKSL…	121
Cancer,Hematological Disease,Immunological Disease,Organismal Injury and Abnormalities	T-cell non-Hodgkin lymphoma	2.42e-21		-0.213	ABL2,ADAMTS9,ALDH2,ANGPT2,AQP1,BTG1,C1QTNF1,C1R,CALD1,CAPN2,CAV2,CAVIN2,CCL2,CCN1,CCND2,CD151,CD2,CD200,CD247,CD3E,CD40,CD48,CD52,CD69,CD7,CDKN1A,CELF2,CLTC,CLU,COL15A1,COL4A1,COL4A2,CPXM2,CREM,CTSH,CXCL12,CYTIP,DIAPH2,DST,DUSP2,DUSP4,EFNB2,EGR1,ENG,EPAS1,EPHX1,FBXO31,FERMT2,FGD5,FKBP1A,FKBP9,FN1,FYN,FZD6,GAS6,GJA1,GNAS,GRB10,GZMB,HAVCR2,HIPK3,HLA-DPB1,HLA-DRA,HSP90AA1,ID1,ID2,IER3,IFI44L,IFI6,IF…	154
Cellular Development,Tissue Development	Differentiation of epithelial tissue	3.87e-15		-0.201	ABL2,ADAMTS9,AFDN,AKR1C1/AKR1C2,ANGPT2,ATOH8,BMPR2,BTG1,CAV1,CD109,CD44,CDH5,CDKN1A,CLIC4,CLU,COL18A1,COL4A1,CSF2,CTNND1,CXCR4,DICER1,EDNRB,ERG,FABP5,FGF2,FLT1,FN1,FOXC1,FSTL1,FYN,FZD4,GATA2,GNAQ,HES1,ID1,ID2,ID3,IFNG,IL2RG,IL6,INHBB,INSR,ITGA6,KDM6B,KDR,KLF2,KLF4,KLF7,LHX6,LMNA,MAFF,MEF2C,MET,MYC,MYH9,NFIB,NOTCH4,NRP1,PLEC,PTGS2,PXN,RAC1,RASIP1,RBM38,RUNX3,SAV1,SNAI1,SOCS3,SOX17,SOX18,SOX4,SPHK1…	82
Cellular Growth and Proliferation,Hematological System Development and Function	Inhibition of blood cells	3.68e-08		-0.189	AHR,AREG,CCL3,CCL4,CSF2,ENTPD1,GSN,HAVCR2,HLA-E,IFNG,IL6,ITGA4,ITGA5,ITGB2,KLF10,KLRB1,LEPR,NFKBIA,PTGER4,PTGS2,RAPGEF3,SELE,STAT3,TGFB1,TNFRSF18,TNFSF10	26
Cell-To-Cell Signaling and Interaction,Hematological System Development and Function,Immune Cell Trafficking,Inflammatory Response	Activation of innate lymphoid cells	2.91e-10		-0.189	AHR,CCL5,CD2,CD200,CD40,CD44,CD48,CD59,CD69,CSF2,EIF4B,FOXO1,GJA1,HLA-E,IFNG,IL2RB,IL33,IL6,ITGA4,KLRB1,KLRC1,KLRC2,KLRD1,KLRF1,LGALS3,LTC4S,LYST,PRDX1,PRF1,SOCS2,TAOK2,TGFB1,TGFBR2,TXNIP,TYROBP	35
Connective Tissue Development and Function,Skeletal and Muscular System Development and Function,Tissue Morphology	Quantity of bone tissue	3.73e-10		-0.186	AHR,APP,CAPNS1,CAV1,CCL2,CD44,CD9,CRTAP,CSF3,DICER1,EBF1,EGR1,FGF2,GATA2,GNAS,HCST,ID1,IFNG,IL1R1,IL6ST,IRF8,JAM2,KLF10,KLF4,LRP5,NACA,NFKB1,NUPR1,PDK4,POSTN,RAC1,SPARC,SPHK1,TEK,TGFB1,TGFBR2,TNFSF14,TSC22D3,TYROBP,ZNF521	40
Gastrointestinal Disease,Inflammatory Disease,Inflammatory Response,Organismal Injury and Abnormalities	Enteritis	6.7e-21		-0.162	AHR,APOD,AREG,ARHGDIB,C7,CALCRL,CCL2,CCL3L3,CCL5,CCN2,CD40,CD44,CD53,CD69,CD74,CDC42EP3,CSF2,CX3CL1,CXCL2,CYTIP,DDIT4,DUSP10,EBF1,EFNA1,EGLN3,ENPP2,ENTPD1,FGF2,FKBP1A,FN1,FOXO1,GATA2,GPX1,HBEGF,HLA-DMA,HLA-DQB1,HLA-DRB5,HTRA1,ICAM1,ID2,ID3,IFI16,IFNG,IKBIP,IL1R1,IL2RG,IL33,IL6,IL6ST,ISG20,ISLR,ITGA4,KLF2,KLF7,LAPTM5,LGALS3,LRG1,LRP5,LY96,MAPK1,MMRN1,NFE2L2,NFKB1,NFKBIA,NNMT,OSMR,PALMD,PDCD4,PECAM…	109
Cellular Movement,Hematological System Development and Function,Immune Cell Trafficking,Inflammatory Response	Chemotaxis of antigen presenting cells	1.4e-10		-0.158	APP,CCL2,CCL3,CCL3L3,CCL4,CCL5,CD74,CDKN1A,CSF2,CX3CL1,CXCL12,CXCR4,CYTL1,EDNRB,ELN,FLT1,GAS6,GNLY,ICAM1,IFNG,LDLR,LGALS3,LITAF,LSP1,MAPK1,MAPK3,MDK,MMP28,MTUS1,NRP2,PLEC,REL,RHOB,S100A4,SELP,SPHK1,TGFB1,VCAM1	38
Free Radical Scavenging	Production of reactive oxygen species	2.53e-14		-0.151	AHR,ALDH2,ANGPT2,ANXA2,AOPEP,APP,ARHGDIB,BACE2,CAPNS1,CAV1,CCL3,CCL4,CCL5,CD36,CD40,CD44,CD52,CDH5,CDKN1A,COL18A1,CSF2,CSF3,CST3,CTTN,CX3CL1,CXCL12,CXCL2,CYBA,CYGB,FERMT2,FGF2,FN1,FOXO1,FYN,GNAS,GPX1,GRN,GSN,GZMA,GZMB,GZMK,GZMM,HSP90AA1,ICAM1,IFNG,IL33,IL6,INSR,ITGA5,ITGB2,ITGB4,JUND,KLF4,MAOA,MAP3K11,MAPK1,MTUS1,MYH9,NFE2L2,NFKBIA,NR4A3,PDE2A,PDK4,PECAM1,PHLDA1,PIEZO1,PIK3R1,PON2,PRCP,PRDX1,PRDX…	98
Cell Morphology,Cellular Function and Maintenance	Permeability of cells	3.48e-09		-0.149	AFDN,AHR,ANGPT2,BMPR2,CAV1,CD151,CDH5,COL4A1,CTTN,CXCL12,ENG,ENTPD1,IFNG,IL33,KDR,MCAM,NFE2L2,PECAM1,PTPRB,PXN,RAC1,RAPGEF3,RNASE1,ROBO4,S100A4,S1PR1,SOCS1,SPHK1,TCIM,TEK,TGFBR2,TGM2,THBD,TIMP2,TXNIP,ZEB1	36
Gastrointestinal Disease,Inflammatory Response,Organismal Injury and Abnormalities	Inflammation of gastrointestinal tract	6.82e-23		-0.147	AHR,APOD,AREG,ARHGDIB,BCL2A1,C7,CALCRL,CAV1,CCL2,CCL3L3,CCL5,CCN2,CD40,CD44,CD53,CD69,CD74,CDA,CDC42EP3,CFI,CORO1A,CSF2,CX3CL1,CXCL12,CXCL2,CYTIP,DDIT4,DUSP10,EBF1,EFNA1,EGLN3,ENPP2,ENTPD1,EPB41L3,FGF2,FKBP1A,FN1,FOXO1,GATA2,GPX1,HBEGF,HLA-DMA,HLA-DQB1,HLA-DRB5,HTRA1,ICAM1,ID2,ID3,IFI16,IFNG,IKBIP,IL1R1,IL2RG,IL33,IL6,IL6ST,ISG20,ISLR,ITGA4,KLF2,KLF7,LAPTM5,LGALS1,LGALS3,LRG1,LRP5,LY96,MAPK1,MMRN…	119
Cell-To-Cell Signaling and Interaction,Hematological System Development and Function,Immune Cell Trafficking	Binding of granulocytes	7.84e-13		-0.147	ADGRE5,ANGPT2,CCL5,CD37,CD44,CFH,CORO1A,CSF2,CTTN,CXCL12,CXCL2,ERG,FLT1,FN1,FYN,GAS6,ICAM1,ICAM3,IFNG,IL1R1,IL33,IL6,ITGA4,ITGA5,ITGB2,KDR,LCP1,LGALS1,LGALS3,LSP1,PECAM1,PTPN22,SELE,SELP,SWAP70,TGFB1,TGFBR2,THBD,TXN,VCAM1	40
Cellular Function and Maintenance	Function of mononuclear leukocytes	4.28e-13		-0.142	AHNAK,AHR,ARHGDIB,ATF3,BIRC3,CCL2,CCL5,CD247,CD3E,CD44,CD69,CD74,CD96,CRTAM,CTSC,DICER1,FCER1G,FYB1,FYN,GATA2,GIMAP4,HAVCR2,HCST,HLA-DMA,HLA-DQB1,HLA-E,ICA1,ICAM1,ID3,IFNG,IL2RG,IL33,IL6,IRF8,KLF10,KLF2,KLRB1,LAT2,LCP1,LEPR,LGALS1,MYC,NEDD9,NFKB1,NPC2,PCGF2,PIK3R1,PLEC,PRF1,PTPN22,PTPRC,PVRIG,RAB13,RAC1,RCAN1,REL,RGS16,S1PR1,SAMSN1,SELE,SELENOK,SELP,SOCS1,SPNS2,STAT3,TAGLN2,TCF4,TGFB1,TGM2,TNFRSF…	76
Cellular Function and Maintenance,Hematological System Development and Function	Function of lymphocytes	6.45e-13		-0.142	AHNAK,AHR,ARHGDIB,ATF3,BIRC3,CCL5,CD247,CD3E,CD44,CD69,CD74,CD96,CRTAM,CTSC,DICER1,FCER1G,FYB1,FYN,GATA2,GIMAP4,HAVCR2,HCST,HLA-DMA,HLA-DQB1,HLA-E,ICA1,ICAM1,ID3,IFNG,IL2RG,IL33,IL6,IRF8,KLF10,KLF2,KLRB1,LAT2,LCP1,LEPR,LGALS1,MYC,NEDD9,NFKB1,NPC2,PCGF2,PIK3R1,PLEC,PRF1,PTPN22,PTPRC,PVRIG,RAB13,RAC1,RCAN1,REL,RGS16,S1PR1,SAMSN1,SELE,SELENOK,SELP,SOCS1,SPNS2,STAT3,TAGLN2,TCF4,TGFB1,TGM2,TNFRSF18,TN…	75
Cellular Function and Maintenance	Function of lymphatic system cells	7.6e-13		-0.142	AHNAK,AHR,ARHGDIB,ATF3,BIRC3,CCL5,CD247,CD3E,CD44,CD69,CD74,CD96,CRTAM,CTSC,DICER1,FCER1G,FYB1,FYN,GATA2,GIMAP4,HAVCR2,HCST,HLA-DMA,HLA-DQB1,HLA-E,ICA1,ICAM1,ID3,IFNG,IL2RG,IL33,IL6,IRF8,KLF10,KLF2,KLRB1,LAT2,LCP1,LEPR,LGALS1,MYC,NEDD9,NFE2L2,NFKB1,NPC2,PCGF2,PIK3R1,PLEC,PRF1,PTPN22,PTPRC,PVRIG,RAB13,RAC1,RCAN1,REL,RGS16,S1PR1,SAMSN1,SELE,SELENOK,SELP,SOCS1,SPNS2,STAT3,TAGLN2,TCF4,TGFB1,TGM2,TNFR…	78
Cellular Development,Hematological System Development and Function,Lymphoid Tissue Structure and Development	Maturation of phagocytes	8.11e-10		-0.131	ATF3,CCL2,CCL5,CD36,CD40,CD44,CD83,CSF2,CSF3,EGR1,GATA2,GSTP1,HAVCR2,ICAM1,IFNG,IL33,IL6,IRF8,ITGB2,NRP1,PIK3R1,RNASE1,RUNX3,SOCS2,STAT3,SWAP70,TGFB1,TNFRSF1A,TNFSF10,TNFSF14,TYROBP	31
Metabolic Disease,Organismal Injury and Abnormalities	Amyloidosis	5.94e-12		-0.124	A2M,ADGRL2,ALDH2,APBB2,APLP2,APOD,APP,AQP1,ATF3,ATP1A1,BACE2,C1R,C7,CANX,CAPG,CAV1,CCL2,CCL3,CCL3L3,CCL4,CCL5,CCN2,CCND2,CD36,CD74,CD9,CDC42EP3,CDKN1A,CEMIP2,CLDN5,CLEC3B,CLU,CNKSR3,CST3,CST7,CTSD,CXCL12,CXCR4,DICER1,DPYSL2,EPHX1,ETS2,FGF2,FLT1,GRN,GSN,HLA-DQB1,HLA-E,HNRNPU,HSPG2,HTRA1,ICAM1,ICAM3,IFITM3,IL6,IL6ST,INSR,ITGA5,ITM2B,JUN,KLRB1,LDLR,LGALS1,LGALS3,LIMS1,MAOA,MAPK1,MAPK3,MEOX2,MT-ND1,M…	110
Cell-To-Cell Signaling and Interaction,Cellular Growth and Proliferation,Hematological System Development and Function	Stimulation of leukocytes	3.25e-09		-0.097	APP,CAV1,CCL2,CCL5,CCN1,CD2,CD320,CD3E,CD40,CD52,CD69,CD83,CSF2,CSF3,CXCL12,CXCR4,CYCS,EFNB2,FN1,FYN,HAVCR2,IFNG,IL33,IL6,KLRC1,KLRD1,LGALS1,LGALS3,PTPRC,S100A4,TGFB1,TGFBR2,TMIGD2,TNFAIP3,TNFRSF18,TNFSF10,TNFSF14	37
Cardiovascular Disease,Cardiovascular System Development and Function,Ophthalmic Disease,Organismal Development,Organismal Injury and Abnormalities,Visual System Development and Function	Neovascularization of choroid	2.08e-14		-0.095	A2M,ADAM15,ALOX5AP,BIN2,CAV1,CD200,CD37,CFI,COL18A1,COL4A1,COL4A2,CORO1A,CYBA,ELN,FCER1G,FLT1,FN1,FYB1,HSPG2,HTRA1,ICAM1,IFNG,ITGA5,ITGB2,LAMC1,LAT2,LGALS1,LIMD2,NOSTRIN,NRARP,PLAT,PRDX4,PTGS2,RAC2,SERPINE1,SPARC,TIMP1,TIMP2,TYROBP,VCAM1,VWF	41
Cell-mediated Immune Response,Cellular Movement,Hematological System Development and Function,Immune Cell Trafficking	Infiltration by T lymphocytes	4.13e-08		-0.095	ACKR1,ANGPT2,APOD,APP,CCL3,CCL3L3,CCL5,CD247,CD40,CD44,CTTN,DDIT4,DICER1,IFNG,IL33,IL6,IL6ST,ITGA4,LDLR,LGALS1,MCAM,MDK,MYC,PIK3R1,PRF1,PTGS2,S100A4,SELE,SELP,SOCS1,SPARC,STAT3,STING1,TGFB1,TGFBR2,TNFSF10,VEGFC,XCL1	38
Cancer,Organismal Injury and Abnormalities	Breast or gastric cancer	1.38e-12		-0.093	A2M,AAMDC,AASS,ABL2,ABLIM1,ABLIM3,ACACB,ACAP1,ACKR1,ADAM15,ADAMTS1,ADAMTS4,ADAMTS9,ADCY4,ADGRA2,ADGRF5,ADGRG6,ADGRL2,ADGRL4,AFAP1L1,AFDN,AFF1,AHNAK,AKAP12,AKNA,AKR1C1/AKR1C2,AKR1C3,ALDH2,ANGPT2,ANKRD12,ANKRD29,ANP32B,ANXA5,AOPEP,APLP2,APOBEC3G,APOD,APP,AQP1,AREG,ARHGAP31,ARHGAP9,ARHGDIB,ARHGEF12,ARHGEF15,ARID5B,ARL4C,ARL6IP1,ASAP1,ASPH,ATF3,ATP11A,ATP1A1,ATP8B1,BACE2,BAG3,BAZ2B,BCAM,BCAR1,BCL6B,B…	634
Cellular Movement,Hematological System Development and Function,Immune Cell Trafficking,Inflammatory Response	Chemotaxis of mononuclear leukocytes	2.36e-10		-0.085	ACKR3,ANGPT2,CCL14,CCL2,CCL3,CCL4,CCL5,CD40,CD74,CSF2,CX3CL1,CXCL12,CXCR4,CYTL1,ELN,FLT1,FN1,FYN,GAS6,GNAS,GNLY,IFNG,KDR,LCP1,LGALS1,LGALS3,NEDD9,PLEC,PON2,RAC1,RAC2,RGS1,S100A4,S1PR1,SELE,SERPINE1,SHC1,SOCS3,TGFB1,TNFSF14,WIPF1,XCL1	42
Cell-To-Cell Signaling and Interaction,Hematological System Development and Function,Immune Cell Trafficking	Binding of antigen presenting cells	5.55e-11		-0.084	A2M,APP,CD2,CD40,CD44,CD48,CD69,CD83,CSF2,CXCR4,FYB1,ICAM1,ICAM2,ICAM3,IFNG,ITGA4,ITGA5,ITGA6,ITGB2,JMJD6,PTGS2,PTPRC,RHOB,SCARB1,SERPINE1,STAB1,TGFB1,THBD,VCAM1	29
Cellular Function and Maintenance	Function of blood cells	6.2e-26		-0.06	AHNAK,AHR,ARHGDIB,ATF3,BCL2A1,BIRC3,BMPR2,CAPG,CAV1,CCL2,CCL5,CD200,CD247,CD36,CD3E,CD40,CD44,CD59,CD69,CD74,CD9,CD96,CDKN1A,CRTAM,CSF2,CSF3,CTSC,CX3CL1,CXCL12,DICER1,DOK2,DUSP2,DUSP4,EGR1,ENTPD1,ERG,FCER1G,FLOT1,FLT1,FYB1,FYN,GAS6,GATA2,GIMAP4,GNAQ,GPX1,GRN,GSN,GZMA,HAVCR2,HCST,HLA-DMA,HLA-DQB1,HLA-E,HSP90AA1,HSPB1,ICA1,ICAM1,ICAM2,ID1,ID3,IFNG,IL2RG,IL33,IL6,IRF8,ITGB2,JAM2,KDR,KLF10,KLF2,KLRB1…	135
Cellular Function and Maintenance,Hematological System Development and Function	Function of T lymphocytes	8.04e-13		-0.054	AHNAK,ARHGDIB,ATF3,BIRC3,CCL5,CD247,CD3E,CD44,CD69,CD74,CRTAM,CTSC,DICER1,FCER1G,FYB1,FYN,GIMAP4,HAVCR2,HCST,HLA-DMA,HLA-DQB1,HLA-E,ICA1,ICAM1,ID3,IFNG,IL33,IL6,IRF8,KLF10,KLF2,LAT2,LEPR,LGALS1,NEDD9,NFKB1,NPC2,PCGF2,PLEC,PRF1,PTPN22,PTPRC,PVRIG,RAB13,RCAN1,REL,RGS16,S1PR1,SAMSN1,SELE,SELENOK,SELP,SPNS2,STAT3,TAGLN2,TCF4,TGFB1,TGM2,TNFRSF18,TNFSF10,TNFSF14,TRIB1,TYROBP,WIPF1	64
Cell Signaling,Post-Translational Modification	Tyrosine phosphorylation of protein	6.96e-13		-0.052	APP,BCAR1,CCL3,CCL4,CCL5,CD2,CD247,CD34,CD36,CD3E,CD40,CD44,CD48,CD9,CRK,CSF2,CX3CL1,EFNA1,EFNB2,FCER1G,FGF2,FN1,FYN,IFNG,INSR,ITGA6,ITGB2,KDR,LAT2,LGALS1,MAPK3,PECAM1,PRDX1,PTPN22,PTPRC,RAC1,SAMSN1,SCARB1,SLC3A2,SOCS1,TGFB1,TYROBP,VEGFC,VWF	44
Cellular Movement,Hematological System Development and Function,Immune Cell Trafficking	Trafficking of leukocytes	1.62e-09		-0.037	CCL2,CCL3,CCL3L3,CCL4,CCL5,CD44,CXCL12,CXCR4,ENPP2,EVL,FOXO1,IFNG,IL1R1,ITGA4,ITGB2,NEDD9,PECAM1,S1PR1,SPNS2,TNFSF14,VEGFC	21
Connective Tissue Development and Function,Skeletal and Muscular System Development and Function,Tissue Morphology	Quantity of bone cells	1.07e-09		-0.03	AHR,APP,CAPNS1,CAV1,CCL2,CD44,CD9,CRTAP,CSF3,DICER1,EBF1,EGR1,FGF2,GATA2,GNAS,HCST,ID1,IFNG,IL1R1,IL6ST,IRF8,JAM2,KLF10,KLF4,LRP5,NACA,NFKB1,NUPR1,PDK4,POSTN,SPARC,SPHK1,TEK,TGFB1,TGFBR2,TNFSF14,TSC22D3,TYROBP,ZNF521	39
Immunological Disease,Organismal Injury and Abnormalities	Systemic autoimmune syndrome	6.36e-26		-0.022	ADAM15,ADAMTS4,ADGRE5,ADGRG6,AFF1,ALDH2,ALOX5AP,APLP2,APOBEC3G,AREG,ARHGDIB,ARID5B,ASAP1,ATP1A1,BACE2,BMX,C1R,CALCRL,CALD1,CAPG,CCL14,CCL2,CCL3,CCL3L3,CCL4,CCL4L1/CCL4L2,CCL5,CD200,CD247,CD36,CD3E,CD40,CD44,CD52,CD69,CD7,CD74,CD83,CD9,CD96,CDA,CDC42EP3,CELF2,CFH,CLIC2,CLIC3,CLU,COL4A2,CRIP1,CRTAM,CSF2,CSF3,CSGALNACT1,CST3,CTSC,CTSH,CTSW,CX3CL1,CXCL12,CXCL2,CXCR4,CYTL1,CYYR1,DAD1,DEPP1,DICER1,DUSP…	257
Organismal Injury and Abnormalities	Damage of epithelial tissue	2.67e-10		-0.021	APP,AQP1,BNIP3,CAMSAP2,CARD10,CAV1,CCL3,CD151,CDH5,COL18A1,CTTN,CXCL12,DICER1,EGR1,ENG,FSTL1,IFNG,IL2RG,IL33,KDR,MCAM,NFE2L2,PECAM1,PTPRB,PXN,RAC1,RAPGEF3,RNASE1,ROBO4,S100A4,S1PR1,SPHK1,STAT3,TCIM,TEK,TGFBR2,TGM2,TIMP2,TXN,TXNIP	40
Cancer,Hematological Disease,Immunological Disease,Organismal Injury and Abnormalities	Mature T-cell neoplasm	1.16e-18		0	ABLIM1,ADAMTS9,AHNAK,ALDH2,ANGPT2,AQP1,ARHGEF15,BTG1,C1QTNF1,C1R,CALD1,CAPN2,CAV2,CAVIN2,CCDC50,CCL2,CCN1,CCND2,CD151,CD2,CD200,CD247,CD320,CD3E,CD40,CD48,CD52,CD69,CD7,CDKN1A,CELF2,CLTC,CLU,CNTNAP3B,COL15A1,COL18A1,COL4A1,COL4A2,CPXM2,CREM,CTSH,CXCL12,CXCL2,CYRIB,CYTIP,DIAPH2,DIPK2B,DST,DUSP2,DUSP4,EFNB2,ENG,EPAS1,EPB41L4A,EPHX1,FBXO31,FCER1G,FERMT2,FGD5,FKBP9,FN1,FYN,FZD6,GARRE1,GAS6,GASK1B,GJA…	178
Cancer,Organismal Injury and Abnormalities	Primary tumor	1.37e-10		0	ADCY4,ADGRA2,AFAP1L1,ANGPT2,ATF3,C2CD4B,CALD1,CCN1,CD247,CD3E,CD44,CELF2,CLEC3B,CLU,COL4A1,DOCK1,DOK2,EDNRB,EFNB2,EGFL7,EMCN,FABP4,FAM167B,FCHO2,FKBP1A,FLT1,FN1,FOSL2,FOXO1,HOPX,HSP90AA1,ID2,IFI27,IL2RB,IL2RG,IL3RA,IL6,INSR,JUN,KDR,KLF4,LAMB2,LDLR,LGALS1,LGALS3,MAPK1,MET,MGLL,MMRN2,MYC,NFKB1,OSMR,PDLIM5,PLAC8,PLEC,POSTN,PSMB5,PTGER4,PTGS2,RAC1,REL,RTN4,S100A10,S100A6,SAMD3,SERPINE1,SNAI1,SOCS1,SR…	77
Cell-To-Cell Signaling and Interaction,Hematological System Development and Function,Immune Cell Trafficking	Adhesion of granulocytes	1.73e-11		0.001	ADGRE5,ANGPT2,CD37,CD44,CFH,CORO1A,CSF2,CTTN,CXCL2,FLT1,FN1,FYN,GAS6,ICAM1,ICAM3,IFNG,IL1R1,IL33,IL6,ITGA4,ITGA5,ITGB2,KDR,LCP1,LGALS1,LGALS3,PECAM1,PTPN22,SELE,SELP,SWAP70,TGFB1,TGFBR2,THBD,TXN,VCAM1	36
Organismal Injury and Abnormalities	Damage of genitourinary system	7.85e-15		0.002	AHR,ALDH2,ANGPT2,AREG,ATF3,ATP1A1,CAMSAP2,CCN1,CD247,CD37,CD40,CD44,CD59,CDKN1A,CFH,CLDN5,CLEC14A,CLU,CSF3,CST3,CXCR4,DICER1,DUSP2,EGR1,EPS8,FGF2,FKBP1A,FN1,FYB1,GATA2,GPRC5B,GRN,HBEGF,ICAM1,IFNG,IL1R1,IL6,JUN,KLRB1,LEPR,LRP5,MDK,MYC,NFE2L2,PDE7A,PLAT,PTPRB,RAC1,RGCC,SCARB1,SELP,SERPINE1,STAT3,TGFB1,TXNIP,YBX1	56
Organismal Injury and Abnormalities,Renal and Urological Disease	Damage of kidney	5.24e-14		0.002	ALDH2,ANGPT2,ATF3,ATP1A1,CCN1,CD247,CD37,CD40,CD44,CD59,CDKN1A,CFH,CLDN5,CLEC14A,CLU,CSF3,CST3,CXCR4,DICER1,DUSP2,EGR1,FGF2,FKBP1A,FN1,FYB1,GATA2,GPRC5B,GRN,HBEGF,ICAM1,IFNG,IL1R1,IL6,JUN,KLRB1,LEPR,LRP5,MDK,MYC,NFE2L2,PDE7A,PLAT,PTPRB,RAC1,RGCC,SCARB1,SELP,SERPINE1,STAT3,TGFB1,TXNIP,YBX1	52
Gastrointestinal Disease,Inflammatory Disease,Inflammatory Response,Organismal Injury and Abnormalities	Inflammation of the large intestine	1.69e-21		0.014	AHR,APOD,AREG,ARHGDIB,C7,CALCRL,CCL2,CCL3L3,CCL5,CCN2,CD40,CD44,CD53,CD69,CD74,CDC42EP3,CSF2,CXCL2,CYTIP,DDIT4,DUSP10,EBF1,EFNA1,EGLN3,ENPP2,ENTPD1,FGF2,FKBP1A,FN1,FOXO1,GATA2,GPX1,HLA-DMA,HLA-DQB1,HLA-DRB5,HTRA1,ICAM1,ID2,ID3,IFI16,IFNG,IKBIP,IL1R1,IL2RG,IL33,IL6,IL6ST,ISG20,ISLR,ITGA4,KLF2,KLF7,LAPTM5,LRG1,LRP5,LY96,MAPK1,MMRN1,NFE2L2,NFKB1,NFKBIA,NNMT,OSMR,PALMD,PDCD4,PECAM1,PIK3R1,PROS1,PTGS2…	105
Immunological Disease,Inflammatory Disease,Organismal Injury and Abnormalities	Immune mediated inflammatory disease	5.39e-29		0.032	ACTN1,ADAM15,ADAMTS4,ADGRE5,ADGRG6,AFF1,AHNAK,AHR,ALDH2,ANXA5,APLP2,AREG,ARHGDIB,ARID5B,ASAP1,BACE2,BCAR1,BCL2A1,C1R,CALCRL,CALD1,CAPG,CAV1,CCL14,CCL2,CCL3,CCL3L3,CCL4,CCL4L1/CCL4L2,CCL5,CCN2,CD151,CD2,CD200,CD247,CD34,CD36,CD40,CD44,CD52,CD69,CD74,CD83,CD9,CDA,CDH5,CDKN1A,CELF2,CFH,CFI,CLEC14A,CLIC2,CLIC3,CLU,CNN3,COL4A1,COL4A2,CRIP1,CSF2,CSF3,CSGALNACT1,CST3,CTSC,CTSL,CTSW,CX3CL1,CXCL12,CXCL2,C…	287
Cellular Development	Maturation of blood cells	1.84e-11		0.034	AHR,APP,ATF3,CCL2,CCL5,CCND2,CD247,CD36,CD3E,CD40,CD44,CD69,CD83,CDKN1A,CSF2,CSF3,CXCR4,DICER1,EGR1,FYN,GATA2,GSTP1,HAVCR2,HLA-DRA,ICAM1,ID2,IFNG,IL33,IL6,IRF8,ITGB2,KLF2,LCP1,MAPK1,MAPK3,MYC,NRP1,PARP14,PIK3R1,PTGS2,PTPRC,RHOH,RNASE1,RPS6,RUNX3,SHC1,SOCS2,STAT3,SWAP70,TGFB1,TNFRSF1A,TNFSF10,TNFSF14,TYROBP,VEGFC	55
Cardiovascular Disease,Hematological Disease,Organismal Injury and Abnormalities	Venous thrombus	6.69e-09		0.034	ANGPT2,APP,CCN2,COL4A1,F8,GAS6,IL6,KDR,LGALS3,NNMT,PDE7A,PECAM1,PLAT,PROS1,PTGS2,TFPI,THBD,VEGFC,VKORC1,VWF	20
Connective Tissue Development and Function,Skeletal and Muscular System Development and Function,Tissue Morphology	Quantity of osteoclasts	3.75e-09		0.053	APP,CAV1,CCL2,CD44,CD9,CRTAP,CSF3,DICER1,EBF1,EGR1,GNAS,HCST,ID1,IFNG,IL1R1,IL6ST,IRF8,KLF4,LRP5,NFKB1,NUPR1,PDK4,SPARC,SPHK1,TEK,TGFBR2,TNFSF14,TYROBP,ZNF521	29
Metabolic Disease,Organismal Injury and Abnormalities,Renal and Urological Disease	Albuminuria	5.87e-10		0.067	ANGPT2,CCL2,CCN2,CD151,CFH,CLDN5,EDNRB,FLT1,GAS6,HBEGF,ICAM1,IFNG,IL6,LAMB2,LEPR,MYH9,PTGS2,SCARB2,SGK1,STAB1,TGFB1,THBD,THSD7A,TXNIP,VWF,YBX1	26
Free Radical Scavenging	Synthesis of reactive oxygen species	2.99e-16		0.069	AHR,ALDH2,ANGPT2,ANXA2,AOPEP,APP,ARHGDIB,BACE2,BNIP3,CANX,CAPNS1,CAV1,CCL3,CCL4,CCL5,CCN1,CD36,CD40,CD44,CD52,CDH5,CDKN1A,CFH,CLU,COL18A1,CSF2,CSF3,CST3,CTTN,CX3CL1,CXCL12,CXCL2,CYBA,CYCS,CYGB,DDIT4,ENTPD1,EPAS1,FERMT2,FGF2,FN1,FOXO1,FYN,GJA1,GNAS,GPX1,GRN,GSN,GSTP1,GZMA,GZMB,GZMH,GZMK,GZMM,HSP90AA1,HSPB1,ICAM1,IFNG,IL33,IL6,INSR,ITGA5,ITGA6,ITGB2,ITGB4,ITM2B,JUND,KLF4,LEPR,LGALS3,MAOA,MAP3K11,MA…	124
Cardiovascular Disease,Organismal Injury and Abnormalities	Arterial lesion	1.11e-14		0.078	ALOX5AP,ANGPT2,CCL2,CCL3L3,CCN2,CSF2,CST3,CTSC,CTSL,CX3CL1,CXCL12,EGR1,ELN,ENTPD1,FABP4,FLT1,FOXO1,GALNT15,IER3,IFNG,IGFBP7,IL1R1,IL6,KDR,LDLR,LRP5,MRTFB,MT1M,NFKB1,NR4A3,OSMR,PIK3C2A,PLAT,PTGER4,PTGS2,PTPRC,RCAN1,ROBO4,S100A4,SOCS3,STAT3,TGFB1,TGFBR2,TIMP1,TIMP2,TIMP3,TNFAIP3,TNFSF10,VCAN,VWF,WWTR1	51
Cellular Movement	Trafficking of blood cells	3.83e-10		0.091	CCL2,CCL3,CCL3L3,CCL4,CCL5,CD44,CXCL12,CXCR4,ENPP2,EVL,FOXO1,GJA1,IFNG,IL1R1,ITGA4,ITGB2,NEDD9,PECAM1,S1PR1,SPNS2,TNFSF14,VEGFC	22
Cancer,Organismal Injury and Abnormalities	Breast or pancreatic cancer	1.08e-13		0.099	AAMDC,AASS,ABL2,ABLIM1,ABLIM3,ACACB,ACAP1,ACKR1,ACKR3,ADAM15,ADAMTS1,ADAMTS4,ADAMTS9,ADCY4,ADGRA2,ADGRF5,ADGRG6,ADGRL2,ADGRL4,AFDN,AFF1,AHNAK,AHR,AKAP12,AKNA,AKR1C1/AKR1C2,AKR1C3,ALDH2,ANGPT2,ANKRD12,ANKRD29,ANP32B,AOPEP,APLP2,APOBEC3G,APOD,APP,AQP1,AREG,ARHGAP31,ARHGAP9,ARHGDIB,ARHGEF12,ARHGEF15,ARID5B,ARL4C,ASAP1,ATF3,ATP11A,ATP1A1,ATP8B1,BACE2,BAG3,BAZ2B,BCAM,BCAR1,BIN2,BMPR2,BMX,BNIP3,C1orf54…	579
Tissue Development	Growth of epithelial tissue	1.66e-31		0.103	ADAM15,ADAMTS1,AHR,ANGPT2,APP,AREG,ATF3,ATOH8,BCAR1,BCL2A1,BMPR2,BMX,CALCRL,CAV1,CAV2,CAVIN2,CCL2,CCL5,CCN1,CCND2,CD109,CD34,CD36,CD44,CD9,CDC37,CDKN1A,CLU,COL18A1,COL4A2,CSF2,CTNNA1,CXCL12,CXCR4,CYBA,CYGB,DAAM1,DAB2,DICER1,DLC1,DOK2,DUSP10,EDNRB,EFNA1,EFNB2,EGFL7,EGR1,EGR3,EIF3E,ENG,EPAS1,EVL,EZR,FABP4,FGF2,FLI1,FLT1,FN1,FOXO1,FYN,GAS6,GATA2,GBP1,GJA1,GLUL,GNAQ,GNAS,GRN,HBEGF,HES1,HLX,HSPG2,HTRA…	177
Organismal Injury and Abnormalities	Blood clot	2.92e-12		0.107	ACACB,ACKR3,AHR,ANGPT2,ANXA2,ANXA5,APP,BMPR2,CCN2,CFH,CFI,COL4A1,CTSD,EDNRB,ENTPD1,F8,GAS6,GNAQ,HBEGF,IFNG,IL6,ITGB2,KDR,LDLR,LGALS1,LGALS3,MYH9,NNMT,PDE7A,PECAM1,PIK3C2A,PLAT,PRCP,PRDX2,PROS1,PSMB5,PTGER4,PTGS2,PTPN22,S100A10,SCARB1,SELP,SERPINE1,SGK1,SLC29A1,STING1,TFPI,TGFB1,TGM2,THBD,TNFRSF1A,TUBA4A,VEGFC,VIM,VKORC1,VWF	56
Cardiovascular Disease,Organismal Injury and Abnormalities	Formation of vascular lesion	6.36e-21		0.118	AHR,ANGPT2,APP,CCL2,CCL3L3,CCL5,CCN2,CD40,CD44,CD59,CSF2,CST3,CTSC,CXCL2,ELN,GZMB,HSPG2,ICAM1,IFNG,IL33,IL6,KLF2,KLF4,LAMC1,LDLR,MGP,MRTFB,MYC,NFE2L2,NFKB1,NFKBIA,NR4A3,PECAM1,PTGS2,RCAN1,SCARB1,SELE,SELP,SERPINE1,SHC1,STAT3,THBD,TIMP1,TNFRSF1A,VCAM1	45
Inflammatory Disease,Organismal Injury and Abnormalities	Granuloma	4.38e-12		0.13	CCL2,CCL3,CCL5,CD200,CD40,CD44,CD52,CD69,CD74,COL4A1,COL4A2,CRIP1,CTSC,CTSD,CTSH,CXCR4,CYBA,FGF2,FKBP1A,FN1,HBEGF,HLA-DPB1,HLA-DRA,HLA-DRB1,ICAM1,IFI27,IFNG,IL1R1,IL2RB,IL3RA,IRF8,ITGB2,KLRB1,LAMP2,MGLL,MRTFB,MYC,NFKB1,NFKBIA,POSTN,RUNX3,SERTAD1,SESN3,SOCS1,SPARC,STAT3,TGFB1,TIMP1,TIMP3,TNFRSF1A,TNFSF10,TSHZ2,UGCG,VCAM1,VEGFC	55
Connective Tissue Development and Function,Tissue Morphology	Quantity of connective tissue cells	5.74e-13		0.134	AHR,ANGPT2,APP,ATF3,CAPNS1,CAV1,CCL2,CCN2,CD44,CD9,CDKN1A,COPRS,CRTAP,CSF3,DICER1,EBF1,EGR1,FGF2,FN1,FOSL2,GATA2,GNAQ,GNAS,GPX1,HCST,HSPG2,ID1,IFNG,IL1R1,IL33,IL6ST,INSR,IRF8,JAM2,KLF10,KLF2,KLF4,LRP5,LTC4S,MYC,NACA,NFKB1,NRP1,NUPR1,PDK4,POSTN,PRMT1,RAC1,S1PR1,SPARC,SPHK1,TEK,TGFB1,TGFBR2,TNFSF14,TRIB1,TSC22D3,TYROBP,UGCG,ZNF521	60
Cellular Growth and Proliferation,Tissue Development	Proliferation of epithelial cells	9.72e-19		0.153	AHR,AREG,ATF3,BCAR1,BCL2A1,BMX,CAV1,CCL5,CCN1,CCND2,CD109,CD44,CD9,CDC37,CDKN1A,CLU,CSF2,CTNNA1,CXCL12,CXCR4,CYGB,DAB2,DICER1,DLC1,DOK2,DUSP10,EDNRB,EFNA1,EFNB2,ENG,EPAS1,EZR,FGF2,FLT1,FN1,FYN,GATA2,GLUL,GNAS,GRN,HBEGF,HES1,HLX,HTRA1,ID1,ID2,IFNG,IGFBP4,IGFBP7,IL6,IL6ST,INHBB,INSR,ITGA6,ITGB4,JUN,JUND,KDR,KLF10,KLF2,KLF4,KLF9,LAMA5,LAMB1,LAMC1,LIMS1,LIMS2,LMNA,LRG1,MAPK1,MDK,MEF2C,MET,MYC,NFE2L2,…	115
Hematological System Development and Function,Lymphoid Tissue Structure and Development,Tissue Morphology	Quantity of T lymphocytes	1.89e-13		0.155	AFF1,AHR,ANGPT2,APP,ARHGDIB,ARID5B,BCL2A1,BCL6B,BIRC3,CAV1,CCL2,CCL4,CCL5,CD247,CD3E,CD40,CD44,CD48,CD69,CD7,CD74,CD83,CDKN1A,CEMIP2,CORO1A,CRTAM,CSF2,CSF3,CTSD,CXCR4,DICER1,DUSP10,EFNB2,EGR3,ETS2,FABP5,FCER1G,FKBP1A,FLI1,FOXO1,FYB1,FYN,GJA1,GNLY,HAVCR2,HBEGF,HCST,HLA-DMA,HLA-DQB1,HLA-DRB1,ICAM1,ID1,ID2,ID3,IFNG,IL1R1,IL2RB,IL2RG,IL33,IL6,IL6ST,INSR,IRF8,ITGA4,ITGA6,ITGB2,KLF10,KLF4,KLRC1,LDLR,LE…	130
Cellular Movement,Hematological System Development and Function	Mobilization of blood cells	1.96e-10		0.156	APP,CALCRL,CCL2,CCL3,CCL3L3,CCL4,CSF2,CSF3,CXCL12,CXCL2,CXCR4,GJA1,IFNG,ITGB2,ROBO4,RUNX3,S1PR1,SELE,STAT3,TRIB1,VCAM1	21
Cellular Development,Cellular Growth and Proliferation,Digestive System Development and Function,Hepatic System Development and Function,Organ Development,Tissue Development	Proliferation of hepatocytes	3.15e-08		0.159	AHR,CAV1,CCN1,CDKN1A,CXCL12,CXCR4,DICER1,DLC1,FLT1,IFNG,IL6,IL6ST,INSR,ITGA6,JUN,JUND,KLF2,LIMS1,LIMS2,MAPK1,MDK,MET,MYC,NFE2L2,NFKB1,NFKBIA,OSMR,RTN4,SLC7A5,SOCS1,SOCS3,SPTBN1,SULF2,TGFB1,TGFBR2,TIMP1,TNFAIP3,TNFRSF1A	38
Organismal Injury and Abnormalities,Respiratory Disease	Lung lesion	3.48e-12		0.166	AASS,ABL2,ACKR1,ACKR3,ACTN1,ADAM15,ADAMTS1,ADCY4,ADGRE5,ADGRG6,ADGRL2,ADGRL4,AFDN,AFF1,AHNAK,AHR,AKAP12,ALDH2,ANGPT2,ANP32B,ANXA2,ANXA5,AOPEP,APBB2,APLP2,APMAP,APOD,AQP1,AREG,ARHGAP29,ARHGAP9,ARHGEF12,ARHGEF15,ARID5B,ARL4C,ARL6IP1,ASPH,ATF3,ATOH8,ATP11A,ATP1A1,BACE2,BCAR1,BCL6B,BIN2,BMPR2,BMX,BTNL9,C7,CALD1,CAMSAP2,CAPG,CARD10,CAV1,CAVIN1,CAVIN2,CCDC50,CCL2,CCL3,CCL3L3,CCL5,CCN1,CCN2,CCND2,CCNL1,…	485
Cell-To-Cell Signaling and Interaction,Hematological System Development and Function,Immune Cell Trafficking,Inflammatory Response	Binding of neutrophils	2.61e-08		0.171	ANGPT2,CD37,CD44,CFH,CORO1A,CSF2,CTTN,CXCL12,CXCL2,ERG,FLT1,FN1,GAS6,ICAM1,IL1R1,IL6,ITGA4,ITGB2,KDR,LCP1,LGALS3,LSP1,PTPN22,SELE,SELP,TGFB1,TGFBR2,TXN,VCAM1	29
Gastrointestinal Disease,Organismal Injury and Abnormalities	Abnormality of large intestine	2.3e-22		0.173	AHR,APOD,AREG,ARHGDIB,BCAM,C7,CALCRL,CCL2,CCL3L3,CCL5,CCN2,CD40,CD44,CD53,CD69,CD74,CDC42EP3,CSF2,CXCL2,CYTIP,DDIT4,DUSP10,EBF1,EDNRB,EFNA1,EGLN3,ENPP2,ENTPD1,FGF2,FKBP1A,FN1,FOXO1,GATA2,GPX1,HLA-DMA,HLA-DQB1,HLA-DRB5,HTRA1,ICAM1,ID2,ID3,IFI16,IFNG,IKBIP,IL1R1,IL2RG,IL33,IL6,IL6ST,ISG20,ISLR,ITGA4,ITGA6,KLF2,KLF4,KLF7,LAPTM5,LRG1,LRP5,LY96,MAPK1,MDK,MMRN1,NFE2L2,NFKB1,NFKBIA,NNMT,OSMR,PALMD,PDCD4…	111
Cellular Movement	Movement of progenitor cells	1.31e-09		0.174	ANGPT2,CCL14,CCL2,CCL3,CCL3L3,CCL4,CCL5,CCN1,CD69,CSF2,CXCL12,CXCR4,DOCK4,FGF2,FYB1,GJA1,GSN,ICAM1,IFNG,ITGA4,ITGA5,ITGA6,ITGB2,KLF2,LCP1,MET,NACA,NET1,PTPRC,RGS1,S1PR1,SERPINE1,TIMP2	33
Cell-To-Cell Signaling and Interaction,Tissue Development	Binding of extracellular matrix	5.3e-10		0.18	ADAM15,ANXA2,APP,BCAM,CCN2,CD151,CD44,CD9,CD96,CXCL12,EMP2,ENPP2,FERMT2,FN1,GZMB,HSPG2,ITGA10,ITGA4,ITGA5,ITGA6,ITGB2,ITGB4,LIMS1,PIK3R1,PLXND1,POSTN,SERPINE1,TEK,TNXB,VCAM1,VCAN	31
Cell-To-Cell Signaling and Interaction,Cellular Growth and Proliferation	Stimulation of blood cells	3.94e-10		0.189	APP,CAV1,CCL2,CCL5,CCN1,CD2,CD320,CD3E,CD40,CD52,CD69,CD83,CSF2,CSF3,CXCL12,CXCR4,CYCS,EFNB2,FGF2,FN1,FYN,HAVCR2,IFNG,IL1R1,IL33,IL6,KLRC1,KLRD1,LGALS1,LGALS3,PTPRC,S100A4,TGFB1,TGFBR2,TMIGD2,TNFAIP3,TNFRSF18,TNFSF10,TNFSF14	39
Cell-To-Cell Signaling and Interaction,Tissue Development	Adhesion of extracellular matrix	1.72e-08		0.194	ADAM15,ANXA2,BCAM,CCN2,CD151,CD9,CD96,CXCL12,EMP2,ENPP2,FERMT2,FN1,GZMB,ITGA10,ITGA4,ITGA5,ITGA6,ITGB2,ITGB4,LIMS1,PIK3R1,PLXND1,POSTN,TEK,TNXB,VCAM1,VCAN	27
Hematological System Development and Function,Lymphoid Tissue Structure and Development,Tissue Morphology	Quantity of CD4+ T-lymphocytes	8.14e-10		0.2	AHR,BIRC3,CAV1,CCL5,CD247,CD3E,CD40,CD48,CD69,CD74,CD83,CORO1A,CRTAM,CSF2,CSF3,EGR3,FABP5,FCER1G,FLI1,FOXO1,FYN,GNLY,HBEGF,HLA-DMA,HLA-DQB1,ICAM1,ID2,IFNG,IL1R1,IL2RB,IL33,IL6,ITGB2,LDLR,LRP5,LRRC32,MYC,NFKB1,PBX1,PNP,PRDX1,PRF1,PTPN22,PTPRC,RAC2,RGCC,RHOH,SCARF1,SHC1,SLA,SOCS3,SPHK1,SPNS2,STAT3,STING1,STK17B,TGFB1,ZBTB20	58
Cancer,Organismal Injury and Abnormalities	Extrapulmonary secondary neoplasm	2.88e-14		0.213	ACKR3,ADAM15,ADGRA2,ADIRF,AKR1C1/AKR1C2,AKR1C3,C1R,CAPG,CAV1,CCL2,CCN2,CCND2,CD200,CD36,CD44,CD9,CEBPD,CLU,COL18A1,COL4A1,COL4A2,CTNND1,CXCL12,CXCR4,DLC1,DPYSL2,DUSP4,EFNB2,EMP1,ENPP2,EPB41L3,FKBP1A,FLT1,FRY,GLUL,GSTP1,HLA-E,HSP90AA1,HTRA1,ICAM1,ID2,IGFBP7,IL6,INSR,ISLR,ITGA4,KDR,LGALS3,MAPK1,MET,MYC,NFKB1,NRN1,NUAK1,PDLIM1,PLAT,PLPP3,PLS3,PLSCR4,PTGS2,RAC1,RASAL2,REV3L,RUNX1T1,S100A4,SERPINE1,SN…	79
Cellular Development	Maturation of cells	1.79e-09		0.232	ABL2,AHR,APP,AREG,ARHGEF15,ATF3,ATOH8,CCL2,CCL5,CCND2,CD247,CD36,CD3E,CD40,CD44,CD69,CD83,CDKN1A,CLU,CSF2,CSF3,CXCR4,DICER1,EGR1,FGF2,FSTL1,FYN,GATA2,GSTP1,HAVCR2,HBEGF,HES1,HLA-DRA,ICAM1,ID2,IFNG,IL33,IL6,IRF8,ITGB2,KLF2,KLF9,LCP1,LHX6,LMNA,MAPK1,MAPK3,MET,MYC,NFIA,NR4A2,NRP1,PARP14,PIK3R1,PTGS2,PTPRC,RAC1,RHOH,RNASE1,RPS6,RPS6KA2,RUNX3,SELENOP,SHC1,SMAD1,SOCS1,SOCS2,SOX18,STAT3,SWAP70,TGFB1,TNF…	76
Organismal Injury and Abnormalities,Respiratory Disease	Lower respiratory tract disorder	5.13e-16		0.241	ADGRF5,ADGRG6,AHR,AKAP12,ALDH2,ANP32B,BMPR2,BTNL9,C7,CAV1,CAV2,CCL2,CCL5,CCN2,CCNL1,CD44,CD69,CD74,CD9,CDKN1A,CFH,CNN3,COL15A1,COL4A1,COL4A2,CPE,CRTAC1,CSF2,CST3,CTTNBP2NL,CXCL12,DDIT4,DICER1,DUSP10,EDNRB,EGR1,ELN,EPAS1,FABP5,FAM107A,FLT1,FOSL2,FSTL1,GBP4,GPR65,GSTP1,GZMB,HBEGF,HIF3A,HSPA12B,ICAM1,ICAM2,IFNG,IL1R1,IL6,IL6ST,INSR,ISLR,ITPRID2,JUN,KDR,KLF4,KLRD1,KLRF1,LAMC1,LAMP2,LCP1,LGALS3,MDK,ME…	108
Cancer,Organismal Injury and Abnormalities	Papillary neoplasm	4.68e-13		0.243	ADAMTS1,ADGRF5,AFF1,AKNA,ALDH2,ANXA2,APOD,AREG,ARL4C,ATP8B1,CALCOCO2,CD34,CD44,CD48,CDC42EP3,CDKN1A,CFH,CLU,COL15A1,COX7A1,CPXM2,CSF2,CST7,CTNNAL1,CX3CL1,CXCL12,CXCR4,DAB2,DICER1,EBPL,EFNB2,EGR1,ENG,FABP4,FABP5,FKBP1A,FLT1,FN1,FOXO1,GNAS,GPX1,GSN,GSTP1,HSP90AA1,IFNG,IGFBP4,IGFBP7,INHBB,INSR,ITGA5,JUN,KDR,KLF10,KLF2,KLRB1,LAMA5,LGALS1,LGALS3,LIMD2,MAST4,MCAM,MET,MMRN1,MT-ND1,MT1E,MYC,NFE2L2,NOTCH4…	111
Cell Cycle	Interaction of DNA	1.65e-10		0.252	AHR,ANGPT2,APP,ATF3,BMX,CAV1,CCN2,CD2,CD3E,CD40,CDKN1A,CEBPD,CLU,CREM,CRIP2,CSF2,CSF3,CXCL12,CXCR4,DAB2,DDIT4,DNAJB1,EBF1,EGR1,EGR3,EPAS1,ETS2,EVL,FGF2,FLI1,FN1,FOSL2,FOXO1,FYB1,FZD6,GATA2,GNAS,GPX1,GSTP1,HAVCR2,HBEGF,HIF3A,ID1,ID2,ID3,IER3,IFI16,IFNG,IL1R1,IL2RB,IL2RG,IL33,IL6,IL6ST,INSR,ITGA5,ITGB2,JUN,JUND,KDR,LGALS1,LMCD1,LMNA,LY96,MAPK1,MAPK3,MEOX2,MYC,NFE2L2,NFIC,NFKB1,NFKBIA,NPDC1,NPR1,NR2…	106
Cell-To-Cell Signaling and Interaction,Hematological System Development and Function,Immune Cell Trafficking,Inflammatory Response	Activation of macrophages	5.41e-12		0.259	ADGRF5,AHR,ANGPT2,ANXA2,APP,ATF3,CCL2,CCL3,CCL4,CCL5,CD200,CD36,CD40,CD44,CLU,CSF2,CSF3,CX3CL1,FCER1G,FN1,GJA1,GRN,HAVCR2,ICAM1,IFNG,IL1R1,IL33,IL6,ITGA5,ITGB2,JMJD6,JUN,JUND,KLF4,LGALS3,MEF2C,METRNL,NAMPT,PDK4,PLAT,PRF1,PROS1,PTGS2,RAPGEF3,SELE,SERPING1,SOCS1,STAT3,STING1,TGFB1,TGFBR2,TGM2,TYROBP	53
Connective Tissue Disorders,Organismal Injury and Abnormalities,Skeletal and Muscular Disorders	Abnormality of cartilage tissue	1.35e-08		0.268	ADAMTS4,CAV1,CCN2,CLEC3B,CSGALNACT1,CTSC,CXCL12,CYTL1,DEPP1,EGLN3,EGR1,FGF2,FLNB,FN1,FOSL2,FSTL1,HSPG2,HTRA1,IFNG,IL1R1,IL33,IL6,IL6ST,JUN,MGP,NAMPT,PDE7A,PTGS2,SCN1B,SPARC,SULF1,SULF2,TIMP3,TNFAIP3,TNFSF14	35
Cell-To-Cell Signaling and Interaction,Reproductive System Development and Function	Binding of gonadal cell lines	1.56e-10		0.27	ANXA5,APLP2,CD34,CD44,CD48,CD9,CSF2,CX3CL1,CXCL12,ESAM,FERMT2,FN1,IL2RG,INHBB,ITGA10,ITGA4,ITGA5,ITGB2,SELP,SULF1,SULF2,TGFB1,VCAM1,VWF	24
Cellular Movement,Hematological System Development and Function,Immune Cell Trafficking	Cellular infiltration by mononuclear leukocytes	4.84e-09		0.272	ACKR1,ANGPT2,APOD,APP,CCL2,CCL3,CCL3L3,CCL4,CCL5,CD247,CD40,CD44,CSF2,CTTN,CXCL12,DDIT4,DICER1,EIF4B,FLT1,FN1,GATA2,IFNG,IL33,IL6,IL6ST,ITGA4,KDM6B,LDLR,LGALS1,MCAM,MDK,MYC,NFKB1,NFKBIA,PIK3R1,PRF1,PTGS2,S100A4,SELE,SELP,SOCS1,SPARC,STAT3,STING1,TGFB1,TGFBR2,TIMP1,TIMP3,TNFRSF1A,TNFSF10,VCAM1,VEGFC,XCL1	53
Cancer,Cardiovascular Disease,Organismal Injury and Abnormalities	Angioma	7.13e-09		0.277	ACKR1,ACKR3,ANGPT2,BMPR2,CCND2,CCNH,CD34,CDKN1A,CLU,CX3CL1,CXCL12,DICER1,EDNRB,EPAS1,FKBP1A,FLT1,GNAQ,ICAM2,IGFBP7,IL6,IL6ST,IQGAP2,KDR,KLF2,KLF4,LHX6,MAPK1,MET,MYC,MYH9,NFKB1,NFKBIA,NHERF2,NOTCH4,NPR1,NRP2,PIK3R1,S100A4,STAB1,STAT3,TEK,TGFBR2,TGFBR3,THBD,TNFAIP3,TNFSF10,VCAM1,VCAN	48
Cancer,Cardiovascular Disease,Organismal Injury and Abnormalities	Hemangioma	1.35e-08		0.277	ACKR1,ACKR3,ANGPT2,BMPR2,CCND2,CCNH,CD34,CDKN1A,CLU,CX3CL1,CXCL12,DICER1,EDNRB,EPAS1,FLT1,GNAQ,ICAM2,IGFBP7,IL6,IL6ST,IQGAP2,KDR,KLF2,KLF4,LHX6,MAPK1,MET,MYC,MYH9,NFKB1,NFKBIA,NHERF2,NOTCH4,NPR1,NRP2,PIK3R1,S100A4,STAB1,STAT3,TEK,TGFBR2,TGFBR3,THBD,TNFAIP3,TNFSF10,VCAM1,VCAN	47
Cancer,Cardiovascular Disease,Organismal Injury and Abnormalities	Vascular tumor	3.34e-08		0.277	ACKR1,ACKR3,ANGPT2,BMPR2,CCND2,CCNH,CD34,CD37,CDKN1A,CLU,CX3CL1,CXCL12,DICER1,EDNRB,EPAS1,FKBP1A,FLT1,GNAQ,ICAM2,IGFBP7,IL6,IL6ST,IQGAP2,KDR,KLF2,KLF4,LHX6,MAPK1,MET,MYC,MYH9,NFKB1,NFKBIA,NHERF2,NOTCH4,NPR1,NRP2,PIK3R1,PLCB4,PTGS2,S100A4,SPTAN1,STAB1,STAT3,TEK,TGFBR2,TGFBR3,THBD,TJP1,TNFAIP3,TNFSF10,TUBA4A,VCAM1,VCAN	54
Embryonic Development,Organismal Development	Development of abdomen	7.75e-14		0.292	ADAMTS1,AHR,ANXA2,AQP1,AREG,ARID5B,ATF3,C1QTNF1,CAV1,CCL3,CCN2,CCND2,CD44,CDH5,CDKN1A,CFH,CLU,COL4A1,CRK,CSF2,CSF3,CST3,CTNND1,CX3CL1,CXCR4,DICER1,ECSCR,EDNRB,EFNA1,EGR1,EHD4,EPAS1,ERG,EZR,FCER1G,FGF2,FLT1,FOXC1,FSTL1,GJA1,GRN,HBEGF,HES1,HLX,HSPB1,ICAM1,ID2,IFNG,IL2RG,IL6,IL6ST,INHBB,INSR,JMJD6,JUN,KDR,LAMA5,LAMC1,LEPR,LGALS3,MAPK3,MDK,MECOM,MEF2C,MET,MGP,MRTFB,MYC,NFE2L2,NFIA,NFKB1,NFKBIA,NR2F2,…	112
Hematological System Development and Function,Immune Cell Trafficking,Inflammatory Response,Tissue Development	Accumulation of lymphocytes	1.84e-08		0.297	AHR,CCL2,CCL3L3,CCL5,CD40,CXCL12,CXCR4,EGR3,ENPP2,ENTPD1,ICAM1,IER3,IFNG,IL2RB,IL2RG,IL33,IL6,IL6ST,ITGB2,KLF2,MAPK3,NFKB1,RGS16,RUNX3,S1PR1,SELE,SH2D2A,SHC1,STAT3,TGFB1,TNFRSF18,TNFSF10,TSC22D3,VCAM1,VEGFC	35
Cellular Movement	Mobilization of cells	4.12e-11		0.299	APP,CALCRL,CCL2,CCL3,CCL3L3,CCL4,CSF2,CSF3,CXCL12,CXCL2,CXCR4,FGF2,GJA1,IFNG,ITGB2,KDR,ROBO4,RUNX3,S1PR1,SELE,SOCS3,STAT3,TRIB1,VCAM1	24
Organismal Injury and Abnormalities	Size of lesion	1.94e-21		0.301	ADGRE5,ANXA5,APOD,APP,AREG,ARL4C,BNIP3,C1QTNF1,CAV1,CCND2,CD151,CD40,CD44,CD74,CDKN1A,CLU,COL18A1,CSF2,CSF3,CST3,CX3CL1,CXCL12,CXCR4,ECSCR,EGR1,ENG,ENTPD1,ETS2,FABP4,FCER1G,FERMT2,FGF2,FLT1,FOXO1,GJA1,GPX1,GRN,GSN,HIPK3,HNRNPU,ICAM1,ID1,IFNG,IL1R1,IL33,IL6,IL6ST,IPO11,IQGAP2,ISLR,JUN,KDR,LDLR,LGALS1,LGALS3,LIMS1,LIMS2,LRP5,LRRC32,MAOA,MAPK1,MDK,MEF2C,MEOX2,MET,MGP,MYC,NAMPT,NFE2L2,NFKBIA,NPR1,NRP…	115
Cell-To-Cell Signaling and Interaction,Hematological System Development and Function	Activation of myeloid cells	6.31e-15		0.316	ADGRF5,AHR,ANGPT2,ANXA2,APP,ATF3,CCL2,CCL3,CCL4,CCL5,CD200,CD36,CD40,CD44,CD48,CD93,CFH,CLU,CSF2,CSF3,CST3,CX3CL1,FCER1G,FKBP1A,FN1,GJA1,GRN,GZMA,HAVCR2,HYAL2,ICAM1,IFNG,IL1R1,IL33,IL6,ITGA5,ITGB2,JMJD6,JUN,JUND,KLF4,LGALS3,LY96,MAPK3,MEF2C,MET,METRNL,NAMPT,NDRG1,NECTIN2,PDK4,PLAT,PLSCR1,PRF1,PROS1,PTGS2,RAPGEF3,RHOH,SELE,SERPING1,SHC1,SOCS1,STAT3,STING1,TGFB1,TGFBR2,TGM2,TNFSF10,TNFSF14,TYROBP,V…	71
Cancer,Organismal Injury and Abnormalities	Lymphatic system tumor	5.36e-18		0.317	AASS,ABL2,ABLIM1,ADAM15,ADAMTS9,ADCY4,ADGRA2,ADGRF5,ADGRG6,ADGRL2,ADGRL4,AFAP1L1,AFDN,AFF1,AHNAK,AHR,AKNA,ALDH2,ANGPT2,ANXA2,ANXA5,APOL3,APP,AQP1,ARHGEF15,ARID5B,ATF3,ATP11A,BAZ2B,BCAR1,BIRC3,BTG1,BTNL9,C1QTNF1,C1R,C2CD4B,C7,CALCRL,CALD1,CAPN2,CAV1,CAV2,CAVIN2,CCDC50,CCL2,CCL3,CCL4,CCL5,CCN1,CCND2,CCNH,CD151,CD2,CD200,CD247,CD320,CD34,CD36,CD3E,CD40,CD44,CD48,CD52,CD69,CD7,CD74,CD83,CD96,CDC42EP3…	413
Cardiovascular System Development and Function,Organismal Development,Visual System Development and Function	Vascularization of eye	9.52e-22		0.321	A2M,ADAM15,ADAMTS1,AHR,ALOX5AP,ARHGEF15,BIN2,CAV1,CCN1,CCN2,CD200,CD37,CFI,COL18A1,COL4A1,COL4A2,CORO1A,CYBA,ELN,EPAS1,FCER1G,FGF2,FLT1,FN1,FYB1,GJA1,HSPG2,HTRA1,ICAM1,IFNG,INSR,ITGA5,ITGB2,KDR,LAMC1,LAT2,LGALS1,LGALS3,LIMD2,LRP5,NOSTRIN,NRARP,NRP1,PLAT,PRDX4,PTGS2,RAC2,RHOJ,S100A4,SERPINE1,SOCS3,SPARC,STING1,TGFBR2,TIMP1,TIMP2,TYROBP,VCAM1,VEGFC,VWF,WARS1	61
Cardiovascular System Development and Function,Cellular Development,Tissue Development	Differentiation of endothelial cells	1.67e-12		0.321	ANGPT2,ATOH8,BMPR2,BTG1,CD44,CDH5,COL18A1,CSF2,CXCR4,FGF2,FLT1,FN1,FSTL1,FZD4,ID1,IFNG,KDM6B,KDR,LMNA,NOTCH4,NRP1,PTGS2,RASIP1,SOX17,SOX18,STAT3,TGFB1,VEGFC,ZEB1	29
Cell Cycle,Gene Expression	Binding of DNA	1.77e-10		0.332	AHR,ANGPT2,APP,ATF3,BMX,CAV1,CCN2,CD2,CD3E,CD40,CDKN1A,CEBPD,CLU,CREM,CRIP2,CSF2,CSF3,CXCL12,CXCR4,DAB2,DDIT4,DNAJB1,EBF1,EGR1,EGR3,EPAS1,ETS2,FGF2,FLI1,FN1,FOSL2,FOXO1,FYB1,FZD6,GATA2,GNAS,GPX1,GSTP1,HAVCR2,HBEGF,HIF3A,ID1,ID2,ID3,IER3,IFI16,IFNG,IL1R1,IL2RB,IL2RG,IL33,IL6,IL6ST,INSR,ITGA5,ITGB2,JUN,JUND,KDR,LGALS1,LMCD1,LMNA,LY96,MAPK1,MAPK3,MEOX2,MYC,NFE2L2,NFIC,NFKB1,NFKBIA,NPDC1,NPR1,NR2F2,N…	105
Cardiovascular System Development and Function,Hematological System Development and Function	Systolic pressure	2.8e-12		0.332	ALDH2,ANGPT2,BCAM,BMPR2,C1QTNF1,CAV1,CCN2,CXCL12,EGLN3,ELN,EPAS1,FGF2,FLT1,FOXO1,GNAQ,IFNG,IL6,INSR,LDLR,LEPR,MAOA,NFE2L2,NPR1,PDLIM5,PTGER4,PTGS2,RAMP2,S1PR1,SERPINE1,TEK,TGFB1,THBD,TIMP3,TNFSF10,VAMP3,ZBTB20	36
Cancer,Gastrointestinal Disease,Organismal Injury and Abnormalities	Secondary neoplasm of digestive system	1.68e-15		0.333	ACKR3,ADIRF,AKR1C1/AKR1C2,AKR1C3,C1R,CAPG,CAV1,CCL2,CCN2,CCND2,CD200,CD36,CD44,CD9,CEBPD,CLU,COL4A1,COL4A2,CXCL12,CXCR4,DPYSL2,DUSP4,EFNB2,EMP1,ENPP2,EPB41L3,FLT1,FRY,GLUL,GSTP1,HSP90AA1,HTRA1,ICAM1,ID2,IGFBP7,IL6,ISLR,KDR,LGALS3,MAPK1,MET,NFKB1,NRN1,NUAK1,PDLIM1,PLAT,PLPP3,PLS3,PLSCR4,PTGS2,RAC1,RASAL2,REV3L,S100A4,SERPINE1,SNAI1,SNHG7,SRPX,TEK,TFPI,TGFBR3,TM4SF1,TUBA4A,VCAM1,VEGFC,ZFP36L2	66
Cell Morphology,Organismal Injury and Abnormalities	Hypertrophy of cells	1.51e-12		0.34	ADAM15,AHR,ANGPT2,APP,ATF3,BMX,CAV1,CCN2,CREM,CSF3,CTSC,CTSD,CYBA,DICER1,ECE1,EMP1,EPAS1,FGF2,FLNB,FN1,FOSL2,FOXO1,GJA1,GNAQ,GPX1,GRN,GSN,HBEGF,HES1,HSPG2,IER3,IL33,IL6,IL6ST,JUN,JUND,KLF4,LEPR,LMCD1,MAPK1,MDK,MEF2C,NFKB1,NFKBIA,NPR1,NR4A3,PBX1,PTGS2,RAC1,RAPGEF3,RPS6KA2,S100A10,S100A6,SELENON,SERPINE1,SGK1,SHC1,SMAD1,SNCG,SPTAN1,STAT3,STC1,TCF4,TGFB1,TGFBR2,TGFBR3,TIMP1,TNFAIP3,TNFRSF1A,TXN	70
Cell Death and Survival	Cell viability of blood cells	4.42e-10		0.343	ACKR3,APP,BCL2A1,CCL3,CCL4,CD3E,CD40,CD44,CD48,CD74,CLU,CSF2,CSF3,CX3CL1,CXCL12,CXCR4,DICER1,EBF1,EGR3,ERG,FCER1G,FGF2,FN1,FOXO1,GATA2,GIMAP1,GJA1,GNAS,GPR65,ICAM1,IFNG,IL2RB,IL2RG,IL33,IL3RA,IL6,IL6ST,ITGB2,KDR,KLF2,LAT2,LGALS3,MAPK3,MCF2L,MEF2C,MYC,NFKB1,NFKBIA,PARP14,PIK3R1,PLAT,PTPRC,RAC1,RAC2,REL,SCARB1,SELE,STAT3,TGFB1,TGM2,TNFAIP3,TNFRSF18,TNFSF10,TSC22D3,TYROBP,WIPF1	66
Cell-To-Cell Signaling and Interaction	Response of lymphatic system cells	2.66e-11		0.352	AHR,APP,AREG,CCL2,CD200,CD3E,CD40,CD44,CD48,CD59,CD83,CD9,CSF2,CXCL12,EPAS1,F8,FN1,FOXO1,FSTL1,FYN,GNAS,GZMB,HAVCR2,HLA-DQB1,HLA-DRB1,ICAM1,IFNG,IL1R1,IL33,IL6,IRF8,ITGA4,JUN,KLRB1,LEPR,LGALS1,NAMPT,PIK3R1,PNP,POSTN,PTPRC,RCAN1,REL,SOCS1,SOCS3,STAT3,TGFB1,TGFBR2,TNFRSF18,TNFRSF1A,TNFSF14,VMP1	52
Connective Tissue Disorders,Inflammatory Disease,Inflammatory Response,Organismal Injury and Abnormalities,Skeletal and Muscular Disorders	Inflammation of joint	1.34e-24		0.353	ACKR3,ADAM15,ADAMTS1,ADAMTS4,ADAMTS9,ADGRE5,ADGRG6,AHR,ALOX5AP,APLP2,APOD,AREG,ARHGDIB,ASAP1,BMX,C1R,CALCRL,CALD1,CAPN2,CCL14,CCL2,CCL3,CCL3L3,CCL4,CCL4L1/CCL4L2,CCL5,CD200,CD247,CD36,CD3E,CD40,CD44,CD59,CD69,CD74,CD83,CDA,CDKN1A,CELF2,CLIC2,CLU,COL4A2,CPE,CSF2,CSF3,CSGALNACT1,CST3,CTSC,CX3CL1,CXCL12,CXCL2,CXCR4,CYTL1,CYYR1,DEPP1,DUSP2,DYNLL1,EHD4,EIF3E,ENPP2,EPAS1,ERH,FABP4,FCER1G,FCGRT,FGF2,FIL…	208
Cardiovascular System Development and Function,Tissue Morphology	Permeability of blood vessel	2.9e-20		0.353	ANGPT2,AQP1,CAV1,CD151,CD40,CDH5,CTTN,CXCL12,EPS8,ESAM,FGF2,FLT1,GAS6,GNAQ,GSN,ID1,IFNG,IL33,KDR,LSP1,LTC4S,MMRN2,MYOF,NPR1,PECAM1,PIEZO1,PIK3R1,PLAC8,PLAT,PLEC,PLVAP,PROS1,PTGS2,PTPRB,RAMP2,S1PR1,SERPING1,SH2D2A,STAT3,TEK,TIMP1,TIMP2,VEGFC,VWF	44
Organismal Injury and Abnormalities,Skeletal and Muscular Disorders	Abnormal morphology of muscle	4.43e-10		0.354	ANGPT2,ATF3,BAG3,BCAR1,CALCRL,CAV1,CAV2,CCN2,CDKN1A,CLU,COL15A1,CREM,CRK,CSF3,CXCL12,CXCR4,DICER1,DOCK1,EGR3,ELN,ENG,FGF2,FKBP1A,FN1,GNAQ,HBEGF,HLX,HSPG2,IER3,IFRD1,IL33,IL6,INHBB,JMJD6,KLF2,KLF4,LAMP2,LMCD1,LMNA,MAPK1,MDK,MEF2C,MEOX2,MET,MGP,MRTFB,MYOF,NFKBIA,NPR1,PDLIM5,PLEC,PLXND1,RAMP2,RAPGEF3,RCAN1,RPS6KA2,SCARB2,SELENON,SERPINE1,SHC1,SOX4,SOX7,SPTAN1,SPTBN1,STAT3,SUN1,TGFB1,TGFBR3,TGM2,TIMP…	74
Organismal Injury and Abnormalities	Discomfort	3.01e-10		0.368	ANXA2,ARHGAP9,CALCRL,CCL5,CD247,CD40,CLU,CSF2,CST3,CX3CL1,CXCL12,DICER1,DPYSL2,FGF2,FLT1,GSTP1,HBEGF,HSP90AA1,HYAL2,ICAM1,IFNG,IL6,IL6ST,KDR,MAOA,MET,NNMT,NPR1,PDE2A,PDE7A,PLAT,PTGER4,PTGS2,RTN4,SCN1B,SELE,SLC29A1,SPARC,TEK,TFPI,TIMP1,TIMP2,TUBA4A,TUBB,TYROBP,VWF	46
Immunological Disease,Inflammatory Disease,Organismal Injury and Abnormalities	Atopic disease	7.15e-12		0.391	AHNAK,AHR,ALDH2,ANXA5,CAPG,CCL5,CD2,CD44,CD74,CNN3,CSF2,CST3,CTSL,CXCR4,DPYSL2,DUSP10,DUSP2,EIF3E,FABP4,FABP5,FCER1G,FKBP1A,FLOT1,FYN,GPR65,GSN,GZMB,HLA-DRA,HLA-DRB1,HLA-DRB5,IFI27,IL2RB,IL2RG,IL33,IL3RA,IL6,ITGA6,JUN,LAMA5,LEPR,LGALS1,LTC4S,MYH9,NR4A2,OSMR,PDK4,PRDX1,PRF1,PTGS2,S100A11,S1PR1,SELENOK,SELP,SOCS2,SOCS3,SPNS2,SYNE2,TIMP1,TNFAIP3,TNFSF10,TNFSF14,TPM1,TRIOBP,TUBB,ZNF331	65
Cellular Development,Hematological System Development and Function,Lymphoid Tissue Structure and Development	Maturation of antigen presenting cells	3.79e-08		0.397	CCL2,CCL5,CD36,CD40,CD44,CD69,CD83,CSF2,EGR1,GSTP1,HAVCR2,ICAM1,IFNG,IL6,IRF8,ITGB2,NRP1,RNASE1,RUNX3,SOCS2,SWAP70,TGFB1,TNFRSF1A,TNFSF10,TNFSF14,TYROBP,VEGFC	27
Cell-To-Cell Signaling and Interaction,Hematological System Development and Function,Immune Cell Trafficking,Inflammatory Response	Activation of phagocytes	2.15e-14		0.398	ADGRF5,AHR,ANGPT2,ANXA2,APP,ATF3,CCL2,CCL3,CCL4,CCL5,CD200,CD36,CD37,CD40,CD44,CD48,CD93,CFH,CLU,CSF2,CSF3,CST3,CX3CL1,FCER1G,FKBP1A,FN1,GJA1,GNLY,GRN,GZMA,HAVCR2,HYAL2,ICAM1,IFNG,IL1R1,IL33,IL6,ITGA5,ITGB2,JMJD6,JUN,JUND,KLF4,LGALS3,LY96,MAPK3,MEF2C,MET,METRNL,NAMPT,NDRG1,NECTIN2,PDK4,PLAT,PLSCR1,PRF1,PROS1,PTGER4,PTGS2,RAPGEF3,RHOH,SELE,SERPING1,SHC1,SOCS1,SPHK1,STAT3,STING1,TGFB1,TGFBR2,TGM2,T…	76
Cell-To-Cell Signaling and Interaction,Hematological System Development and Function	Binding of lymphocytes	8.04e-10		0.402	CCL2,CCL3,CCL4,CCL5,CD151,CD2,CD3E,CD40,CD44,CD48,CD69,CX3CL1,CXCL12,CXCR4,ENG,EVL,EZR,FLOT1,FN1,FYB1,HLA-DMA,HSP90AA1,ICAM1,ICAM2,IFNG,IL6,IL6ST,ITGA4,ITGA5,ITGB2,JMJD6,MCAM,NEDD9,PECAM1,RAC1,RAC2,RGS1,SCARB1,SELE,SELP,SKAP1,SWAP70,TGFB1,TNFSF14,VCAM1	45
Cell-To-Cell Signaling and Interaction,Hematological System Development and Function,Immune Cell Trafficking,Inflammatory Response	Activation of leukocytes	9.49e-24		0.407	ADGRF5,AHNAK,AHR,ANGPT2,ANXA2,APP,ATF3,CCL2,CCL3,CCL4,CCL5,CD2,CD200,CD247,CD36,CD37,CD3E,CD40,CD44,CD48,CD59,CD69,CD7,CD74,CD83,CD93,CDKN1A,CFH,CLU,CORO1A,CPE,CRTAM,CSF2,CSF3,CST3,CTSH,CTSL,CX3CL1,CXCL12,CYRIB,EBF1,EFNB2,EGR3,EIF4B,FCER1G,FGF2,FKBP1A,FN1,FOXO1,FYN,GIMAP6,GJA1,GNLY,GRN,GZMA,HAVCR2,HLA-DMA,HLA-DPA1,HLA-DPB1,HLA-DQB1,HLA-DRA,HLA-DRB1,HLA-E,HYAL2,ICA1,ICAM1,ICAM3,IFNG,IL1R1,IL2RB,IL…	159
Neurological Disease,Organismal Injury and Abnormalities	Progressive neurological disorder	1.12e-14		0.408	A2M,ADAMTS1,ADGRL2,ADIRF,AHR,ALDH2,ANXA2,ANXA5,AP1S2,APBB2,APLP2,APOD,APP,AQP1,AREG,ARHGDIB,ATF3,ATP1A1,BACE2,C1R,C7,CANX,CAPN2,CAV1,CCDC50,CCL2,CCL3,CCL3L3,CCL4,CCL5,CCN1,CCN2,CCND2,CD36,CD44,CD52,CD74,CDC42EP3,CDKN1A,CELF2,CEMIP2,CLDN5,CLEC3B,CLU,CNKSR3,CSF2,CST3,CTSD,CXCL12,CXCR4,DICER1,DNAJB6,DPYSL2,EGR1,ELN,ELOVL7,EPHX1,ETS2,EZR,F8,FGF2,FLOT1,FLT1,FOXO1,GNAS,GRN,GSN,GSTP1,GZMA,GZMB,GZMH,GZMK…	188
Cell-To-Cell Signaling and Interaction,Cellular Movement,Hematological System Development and Function,Immune Cell Trafficking	Recruitment of antigen presenting cells	1.33e-12		0.409	ADGRG6,ANGPT2,APP,CCL2,CCL3,CCL3L3,CCL4,CCL5,CCN1,CD36,CD40,CD44,CD74,CSF2,CXCL12,CXCR4,FLT1,HBEGF,ICAM1,IFITM3,IFNG,IL33,ITGB2,KDR,LEPR,LGALS1,LSP1,MDK,MMP28,NFE2L2,NFIC,NFKB1,NFKBIA,PECAM1,RHOB,S100A4,S1PR1,SNAI1,TFPI,TJP1,VCAM1	41
Cellular Movement,Hematological System Development and Function	Extravasation of leukocytes	2.08e-09		0.41	ANGPT2,CCL2,CCL3,CCL3L3,CCL4,CCL5,CD44,CORO1A,CTTN,ENPP2,ICAM1,ICAM2,IL1R1,ITGB2,LSP1,MDK,MYH9,NECTIN2,PECAM1,PTGER4,SELE,SELP,VWF	23
Free Radical Scavenging	Metabolism of reactive oxygen species	3.11e-17		0.411	AHR,ALDH2,ANGPT2,ANXA2,AOPEP,APP,ARHGDIB,BACE2,BNIP3,CANX,CAPNS1,CAV1,CCL3,CCL4,CCL5,CCN1,CCN2,CD36,CD40,CD44,CD52,CDH5,CDKN1A,CFH,CLU,COL18A1,CSF2,CSF3,CST3,CTTN,CX3CL1,CXCL12,CXCL2,CYBA,CYCS,CYGB,DDIT4,ENTPD1,EPAS1,FERMT2,FGF2,FN1,FOXO1,FYN,GJA1,GNAS,GPX1,GRN,GSN,GSTP1,GZMA,GZMB,GZMH,GZMK,GZMM,HSP90AA1,HSPB1,ICAM1,IFI6,IFNG,IL33,IL6,INSR,ITGA5,ITGA6,ITGB2,ITGB4,ITM2B,JUND,KLF4,LEPR,LGALS3,MAOA,…	130
Cell-To-Cell Signaling and Interaction,Hematological System Development and Function,Hypersensitivity Response,Immune Cell Trafficking	Binding of eosinophils	7.92e-09		0.412	CCL5,CSF2,FN1,ICAM1,IFNG,ITGA4,ITGA5,ITGB2,LGALS1,LGALS3,PECAM1,SELE,SELP,SWAP70,THBD,VCAM1	16
Cell Cycle,Gene Expression	Binding of protein binding site	2.13e-10		0.415	AHR,APP,BMX,CCN2,CD2,CD40,CEBPD,CRIP2,CSF2,CSF3,CXCL12,EBF1,EGR1,EPAS1,ETS2,FGF2,FLI1,FN1,FOXO1,FZD6,GNAS,GPX1,HAVCR2,HBEGF,ID1,ID2,ID3,IER3,IFI16,IFNG,IL1R1,IL33,IL6,IL6ST,ITGB2,JUN,LMCD1,LMNA,LY96,MAPK1,MEOX2,MYC,NFE2L2,NFIC,NFKB1,NFKBIA,NPDC1,NPR1,NR2F2,PBX1,PRDX1,RAC1,REL,RGCC,RHOB,SMAD1,SNAI1,STAT3,TGFB1,TNFRSF1A,TNFSF10,YBX1,YBX3	63
Cancer,Hematological Disease,Immunological Disease,Organismal Injury and Abnormalities	T-cell malignant neoplasm	1.13e-14		0.42	ABL2,ABLIM1,ADAMTS9,AFDN,AHNAK,ALDH2,ANGPT2,APOL3,AQP1,ARHGEF15,ARID5B,BTG1,C1QTNF1,C1R,CALD1,CAPN2,CAV2,CAVIN2,CCDC50,CCL2,CCN1,CCND2,CD151,CD2,CD200,CD247,CD320,CD34,CD3E,CD40,CD48,CD52,CD69,CD7,CD96,CDKN1A,CELF2,CLTC,CLU,CNTNAP3B,COL15A1,COL18A1,COL4A1,COL4A2,CPXM2,CREM,CTSH,CXCL12,CXCL2,CYRIB,CYTIP,DIAPH2,DIPK2B,DST,DUSP2,DUSP4,EBF1,EFNB2,EGR1,ENG,EPAS1,EPB41L4A,EPHX1,ERG,FBXO31,FCER1G,FERMT2…	213
Cell Death and Survival,Organismal Injury and Abnormalities	Cell viability of leukocytes	2.28e-08		0.439	APP,BCL2A1,CCL4,CD3E,CD40,CD44,CD48,CD74,CLU,CSF2,CSF3,CX3CL1,CXCL12,CXCR4,DICER1,EBF1,EGR3,FCER1G,FN1,FOXO1,GIMAP1,GNAS,GPR65,ICAM1,IFNG,IL2RB,IL2RG,IL33,IL3RA,IL6,IL6ST,ITGB2,KLF2,LAT2,LGALS3,MAPK3,MCF2L,MEF2C,MYC,NFKB1,NFKBIA,PARP14,PIK3R1,PLAT,PTPRC,RAC1,RAC2,REL,SCARB1,STAT3,TGFB1,TGM2,TNFAIP3,TNFRSF18,TNFSF10,TSC22D3,TYROBP,WIPF1	58
Cell-To-Cell Signaling and Interaction,Hematological System Development and Function	Response of lymphocytes	1.08e-09		0.444	AHR,AREG,CCL2,CD200,CD3E,CD40,CD48,CD59,CD83,CSF2,CXCL12,EPAS1,F8,FN1,FOXO1,FSTL1,FYN,GNAS,GZMB,HAVCR2,HLA-DQB1,HLA-DRB1,ICAM1,IFNG,IL1R1,IL33,IL6,JUN,KLRB1,LEPR,LGALS1,NAMPT,PIK3R1,PNP,POSTN,PTPRC,RCAN1,REL,SOCS1,SOCS3,STAT3,TGFB1,TGFBR2,TNFRSF18,TNFRSF1A,TNFSF14,VMP1	47
Organismal Injury and Abnormalities	Ulcer	3.4e-10		0.447	AHR,AREG,CLIC4,CLU,COL15A1,COL18A1,COL4A1,COL4A2,CSF2,CTSL,FGF2,GPX1,IFNG,IL6ST,INSR,ITGB2,LDLR,NFKBIA,PIK3R1,PTGS2,RBM38,SELE,SELP,SOCS1,STAT3,STING1,TFPI,TGFB1	28
Inflammatory Response	Immune response of cells	2.01e-15		0.453	ABL2,AHR,ANXA5,APMAP,APP,ARPC2,ATP1A1,BCAR1,BIRC3,CAPG,CAV1,CCL2,CCL3,CCL4,CD200,CD247,CD36,CD40,CD44,CD48,CD59,CD69,CD74,CD83,CD93,CDKN1A,CFH,CLIC4,CLTC,CORO1A,CRK,CSF2,CSF3,CST3,CTSD,CX3CL1,CYBA,CYRIB,DICER1,DOCK1,EGLN3,ENG,ETS2,FCER1G,FN1,FOXO1,FSTL1,FYN,GAS6,GATA2,GNAS,GRN,GSN,GULP1,GZMB,GZMH,HAVCR2,HBEGF,HLA-DQB1,HSP90AA1,HSPB1,ICAM1,IFNG,IL2RB,IL2RG,IL33,IL6,IL6ST,IRF8,ITGA4,ITGB2,JUN,KLF2,…	135
Cellular Movement	Trafficking of cells	9.48e-10		0.455	CCL2,CCL3,CCL3L3,CCL4,CCL5,CD44,CXCL12,CXCR4,ENPP2,EVL,FOXO1,GJA1,IFNG,IL1R1,ITGA4,ITGB2,MARCKS,NEDD9,PECAM1,RAC1,S1PR1,SPNS2,TNFSF14,VEGFC	24
Cell-To-Cell Signaling and Interaction,Hematological System Development and Function	Interaction of lymphocytes	4.97e-11		0.463	CCL2,CCL3,CCL4,CCL5,CD151,CD2,CD3E,CD40,CD44,CD48,CD69,CX3CL1,CXCL12,CXCR4,ENG,EVL,EZR,FLOT1,FN1,FYB1,HLA-DMA,HSP90AA1,ICAM1,ICAM2,ICAM3,IFNG,IL6,IL6ST,ITGA4,ITGA5,ITGB2,JMJD6,MCAM,NEDD9,NRP1,PECAM1,PODXL,RAC1,RAC2,RGS1,RGS16,SCARB1,SELE,SELP,SKAP1,SWAP70,TGFB1,TNFSF14,VCAM1	49
Cell-To-Cell Signaling and Interaction,Hematological System Development and Function	Interaction of phagocytes	1.53e-20		0.469	A2M,ANGPT2,APP,CCL2,CCL3,CCL5,CD2,CD34,CD37,CD40,CD44,CD48,CD69,CD83,CFH,CORO1A,CSF2,CTTN,CX3CL1,CXCL12,CXCL2,CXCR4,ERG,FGF2,FLT1,FN1,FOXO1,FYB1,GAS6,ICAM1,ICAM2,ICAM3,IFNG,IL1R1,IL33,IL6,ITGA4,ITGA5,ITGA6,ITGB2,JMJD6,JUN,KDR,LCP1,LGALS3,LSP1,PRDX2,PTGS2,PTPN22,PTPRC,RAC1,RAC2,RHOB,SCARB1,SELE,SELP,SERPINE1,SKAP1,STAB1,TGFB1,TGFBR2,THBD,TXN,VCAM1,VWF	65
Cell-To-Cell Signaling and Interaction,Inflammatory Response	Immune response of macrophages	3.01e-08		0.469	APP,ATP1A1,BCAR1,CAPG,CCL3,CD36,CD44,CD93,CDKN1A,CLIC4,CSF2,CSF3,CX3CL1,EGLN3,FCER1G,FYN,GRN,GSN,IFNG,IL33,IL6,IL6ST,IRF8,ITGB2,LEPR,LGALS3,LY96,NFE2L2,PIEZO1,PROS1,PTPRC,PXN,RAB11A,RAPGEF3,RASA4,RGCC,SCARB1,SCARF1,SERPINE1,SPHK1,TGM2,TYROBP	42
Cell-To-Cell Signaling and Interaction,Hematological System Development and Function	Binding of leukocytes	5.11e-25		0.475	A2M,ADGRE5,ANGPT2,APP,CCL2,CCL3,CCL3L3,CCL4,CCL5,CCN1,CD151,CD2,CD200,CD34,CD36,CD37,CD3E,CD40,CD44,CD48,CD69,CD74,CD83,CD9,CFH,CLU,CORO1A,CSF2,CTTN,CX3CL1,CXCL12,CXCL2,CXCR4,EMCN,ENG,ENTPD1,ERG,EVL,EZR,FGF2,FLOT1,FLT1,FN1,FOXO1,FYB1,FYN,GAS6,HLA-DMA,HSP90AA1,ICAM1,ICAM2,ICAM3,IFNG,IL1R1,IL33,IL6,IL6ST,ITGA4,ITGA5,ITGA6,ITGB2,JMJD6,JUN,KDR,LCP1,LGALS1,LGALS3,LSP1,MCAM,MYC,NEDD9,NFKBIA,NR4A3,NRP1,…	108
Hematological System Development and Function,Tissue Morphology	Quantity of granulocytes	9.78e-10		0.479	ADGRE5,AHR,ARHGDIB,BAG3,BCL6B,CCL2,CCL3L3,CD34,CD36,CD40,CDKN1A,CFH,CLU,CSF2,CSF3,CXCL2,DOK2,EPAS1,FLI1,FOSL2,GJA1,GNAS,GRN,GSN,ICAM1,ID1,IFNG,IL1R1,IL2RB,IL2RG,IL33,IL6,IL6ST,IRF8,ITGB2,LDLR,LGALS1,LGALS3,MDK,MYC,NFKB1,NFKBIA,NPR1,PLAC8,PLSCR1,PLXND1,PRF1,PTGS2,RAC2,REL,SELE,SELP,SERPINE1,SOCS3,STAT3,STING1,TCF4,TCIM,TGFB1,TIMP1,TIMP2,TIMP3,TNFAIP3,TNFRSF1A,TNFSF10,TRIB1,TXN,VCAM1,WIPF1,YBX1,ZFP…	71
Cellular Growth and Proliferation	Inhibition of cells	9.79e-12		0.49	AHR,APP,AREG,CCL3,CCL4,CD40,CSF2,CSF3,DDIT4,ENTPD1,FGF2,GNLY,GSN,GZMA,HAVCR2,HLA-E,IFNG,IGFBP7,IL6,ITGA4,ITGA5,ITGB2,KIF5B,KLF10,KLRB1,LEPR,MGLL,NFKBIA,PTGER4,PTGS2,RAPGEF3,RTN4,RUNX3,SELE,SERPINE1,STAT3,TGFB1,TIMP1,TNFRSF18,TNFSF10	40
Inflammatory Response	Cell-mediated response	9.43e-10		0.493	APP,CCL5,CD247,CD40,CD44,CD59,CD74,CRK,CRTAM,CSF2,F8,FCER1G,FN1,FOXO1,FSTL1,GNAS,GZMB,GZMH,HBEGF,HLA-DQB1,HLA-DRB1,HLA-E,ICAM1,IFNG,IL1R1,IL2RG,IL33,IL6,ITGA4,KLRB1,KLRC1,KLRC2,KLRD1,NAMPT,NECTIN2,NR4A2,PIK3R1,POSTN,PRF1,REL,SOCS2,STAT3,STING1,STK17B,TGFB1,TGFBR2,TNFRSF18,TNFRSF1A	48
Cardiovascular System Development and Function,Tissue Development	Neovascularization of tissue	4.29e-10		0.494	ADAM15,CCN1,CCN2,CXCL12,CXCR4,FGD5,FGF2,ICAM1,MDK,NRP1,TIMP2,TNFAIP3,TNFSF10	13
Organismal Injury and Abnormalities	Hypertrophy of tissue	8.14e-10		0.495	AHR,ANGPT2,ATF3,BMX,CAV1,CCN2,CREM,CSF2,CSF3,CYBA,DICER1,ECE1,FGF2,FLNB,FN1,FOSL2,GNAQ,GPX1,GRN,GSN,HBEGF,HES1,HSPG2,IER3,IL33,IL6,IL6ST,JUND,LEPR,LMCD1,MAPK1,MDK,MEF2C,MYC,NFKB1,NFKBIA,NPR1,NR4A3,PBX1,PTGS2,RAC1,RAPGEF3,RPS6KA2,SELENON,SERPINE1,SGK1,SHC1,SMAD1,SNCG,SPTAN1,STAT3,STC1,TGFBR2,TGFBR3,TIMP1,TNFAIP3,TNFRSF1A,TXN	58
Cell-To-Cell Signaling and Interaction,Cellular Movement,Hematological System Development and Function,Immune Cell Trafficking,Inflammatory Response	Recruitment of macrophages	3.69e-12		0.496	ADGRG6,ANGPT2,APP,CCL2,CCL3,CCL4,CCL5,CCN1,CD36,CD40,CD44,CD74,CSF2,CXCL12,CXCR4,FLT1,HBEGF,ICAM1,IFITM3,IFNG,ITGB2,KDR,LGALS1,LSP1,MDK,MMP28,NFE2L2,NFIC,NFKB1,NFKBIA,PECAM1,RHOB,S100A4,S1PR1,SNAI1,TFPI,TJP1,VCAM1	38
Immunological Disease,Organismal Injury and Abnormalities	Allergy	1.2e-16		0.5	AHNAK,AHR,ALDH2,ANXA5,CAPG,CAV1,CCL3,CCL4,CCL5,CD2,CD40,CD44,CD48,CD69,CD74,CNN3,CORO1A,CSF2,CST3,CTSL,CXCR4,CYTIP,DPYSL2,DUSP10,DUSP2,EGR1,EIF3E,EPS8,FABP4,FABP5,FCER1G,FKBP1A,FLOT1,FYN,GPR65,GSN,GZMA,GZMB,HAVCR2,HLA-DPB1,HLA-DQB1,HLA-DRA,HLA-DRB1,HLA-DRB5,HLA-E,HYAL2,ICAM1,IFI27,IFI6,IFNG,IL1R1,IL2RB,IL2RG,IL33,IL3RA,IL6,ITGA6,ITM2C,JUN,KIF5B,LAMA5,LDLR,LEPR,LGALS1,LTC4S,LY96,MYH9,NFKBIA,NR4A2,…	98
Connective Tissue Disorders,Organismal Injury and Abnormalities,Tissue Morphology	Deterioration of connective tissue	1.47e-09		0.514	ADAMTS4,AREG,CCN2,CSF3,CTSC,CXCL12,CYTL1,DEPP1,EGR1,FCER1G,FGF2,FN1,HTRA1,IFNG,IL1R1,IL33,IL6,IL6ST,IRF8,JUN,LMNA,NAMPT,NFE2L2,POSTN,PRDX2,PTGS2,S100A4,SCN1B,SOCS1,SPARC,SPHK1,STAT3,SULF1,SULF2,TGFBR2,TIMP3,TNFAIP3,TNFRSF18,TNFRSF1A	39
Cell-To-Cell Signaling and Interaction,Cellular Assembly and Organization	Cell-cell adhesion	1.71e-14		0.518	ABL2,ADAM15,ADGRE5,AFDN,AHR,BCAM,CCL5,CCN1,CD151,CD2,CD200,CD34,CD44,CD9,CD93,CDH5,CLIC4,CPLX1,CRTAM,CST3,CTNND1,CX3CL1,CXCL12,DAB2,DICER1,EFNB2,ERG,ESAM,FN1,FYN,ICAM1,ITGA4,ITGA5,ITGA6,ITGB2,JAM2,LGALS1,LGALS3,LIMS1,LIMS2,LRP5,MAPK1,MCAM,MDK,MPZL2,MYH9,NECTIN2,NR2F2,NRARP,PECAM1,PIK3R1,PLPP3,PODXL,PTGS2,PTPRC,RAC1,SCARB1,SELE,SELENOW,SELP,SHC1,SKAP1,SLC3A2,SLC7A5,SNAI1,TEK,TGFB1,TIMP1,TIMP3,TNXB…	74
Connective Tissue Disorders,Inflammatory Disease,Organismal Injury and Abnormalities,Skeletal and Muscular Disorders	Rheumatic Disease	9.59e-27		0.521	ACKR3,ACTN1,ADAM15,ADAMTS1,ADAMTS4,ADAMTS9,ADGRE5,ADGRG6,AHR,ALOX5AP,APLP2,APOD,AREG,ARHGDIB,ARID5B,ASAP1,BCAR1,BMX,C1R,CALCRL,CALD1,CAPN2,CCL14,CCL2,CCL3,CCL3L3,CCL4,CCL4L1/CCL4L2,CCL5,CCN2,CD200,CD247,CD34,CD36,CD3E,CD40,CD44,CD59,CD69,CD74,CD83,CDA,CDH5,CDKN1A,CELF2,CLIC2,CLU,COL4A1,COL4A2,CPE,CSF2,CSF3,CSGALNACT1,CST3,CTSC,CX3CL1,CXCL12,CXCL2,CXCR4,CYTL1,CYYR1,DEPP1,DIAPH2,DUSP2,DYNLL1,EDNRB,…	237
Cellular Development,Cellular Growth and Proliferation	Proliferation of myeloid cells	1.33e-11		0.522	BTG1,CCL2,CCND2,CD40,CDKN1A,CLU,CSF2,CSF3,CX3CL1,CXCL12,CXCL2,ERG,FCER1G,FGF2,FLI1,GSTP1,HAVCR2,HCST,HTRA1,IFNG,IL1R1,IL33,IL6,IL6ST,IRF8,KLF4,LDLR,LGALS3,MAPK1,MAPK3,MECOM,MET,MYC,MYH9,NR4A3,PBX1,PIK3R1,PTPRC,RAC2,RCAN1,SERPINE1,SLC29A1,SNAI1,SOCS1,SOCS3,STAT3,STING1,TGFB1,TXN,TYROBP	50
Hematological System Development and Function,Tissue Morphology	Quantity of antigen presenting cells	3.59e-13		0.524	AHR,ANGPT2,APP,BCL2A1,BIRC3,CAV1,CCL2,CCL3,CD200,CD36,CD40,CD83,CDKN1A,CLIC4,CLU,CSF2,CSF3,CX3CL1,DICER1,FABP5,FCER1G,FOSL2,GATA2,GNAS,GNLY,GRN,HAVCR2,HBEGF,ID2,IFNG,IL1R1,IL2RG,IL33,IL6,INSR,IRF8,ITGB2,LDLR,LEPR,LGALS1,LGALS3,LITAF,LSP1,LTC4S,MDK,MYC,NFE2L2,NFKB1,NFKBIA,PLAT,PLXND1,PRF1,PRMT1,PTGS2,RPS6KA2,SCARB1,SELENOW,SELP,SEPTIN2,SERPINE1,SOCS1,SOCS3,STAB1,STAT3,STC1,TEK,TGFB1,TGFBR2,TGM2,TH…	77
Skeletal and Muscular System Development and Function	Quantity of muscle	4.09e-08		0.545	ANGPT2,APOD,APP,CAV2,CCL2,CCL5,CDKN1A,CLU,EGR3,ENG,FOXO1,FSTL1,GJA1,IFNG,IL1R1,JUN,KLF2,LDLR,LMNA,MET,MYH9,MYOF,NECTIN2,NRP1,PIK3R1,RCAN1,S1PR1,SELENON,STAT3,TGFB1,TGFBR3,THBD,TIMP3	33
Cardiovascular System Development and Function,Tissue Morphology	Permeability of vasculature	8.51e-20		0.547	ANGPT2,AQP1,CAV1,CCL4,CD151,CD40,CDH5,COL18A1,CTTN,CXCL12,EMCN,EPS8,ESAM,FGF2,FLT1,GAS6,GNAQ,GSN,ICAM1,ID1,IFNG,IL33,KDR,LSP1,LTC4S,MMRN2,MYOF,NPR1,PECAM1,PIEZO1,PIK3R1,PLAC8,PLAT,PLEC,PLVAP,PROS1,PTGS2,PTPRB,RAC1,RAMP2,RNASE1,S1PR1,SERPING1,SH2D2A,STAT3,TCIM,TEK,TGFBR2,TGM2,TIMP1,TIMP2,TXNIP,VEGFC,VWF	54
Cellular Movement,Hematological System Development and Function,Immune Cell Trafficking,Inflammatory Response	Cellular infiltration by macrophages	2.11e-14		0.548	ACKR1,ANGPT2,APP,AREG,C1QTNF1,CAV1,CCL2,CCL4,CCL5,CCN1,CCN2,CD44,CDKN1A,CLEC14A,CSF2,CTTN,DDIT4,DICER1,EGLN3,FLT1,FSTL1,GAS6,GJA1,ICAM1,IFNG,IL33,IL6,IL6ST,ITGB2,KDM6B,KDR,LDLR,LGALS1,LGALS3,MYC,NDRG1,NFE2L2,NPR1,NRP1,PDK4,PRCP,PTGER4,PTGS2,RAC2,RTN4,S100A10,SELP,SERPING1,SOCS1,SPHK1,STAT3,STC1,TGFB1,TGFBR2,THBD,TIMP3,TNFAIP3,YBX1	58
Cancer,Hematological Disease,Organismal Injury and Abnormalities	Mature T-cell or NK-cell neoplasm	1.74e-18		0.555	ABLIM1,ADAMTS9,AHNAK,ALDH2,ANGPT2,AQP1,ARHGEF15,BTG1,C1QTNF1,C1R,CALD1,CAPN2,CAV2,CAVIN2,CCDC50,CCL2,CCN1,CCND2,CD151,CD2,CD200,CD247,CD320,CD3E,CD40,CD48,CD52,CD69,CD7,CDKN1A,CELF2,CLTC,CLU,CNTNAP3B,COL15A1,COL18A1,COL4A1,COL4A2,CPXM2,CREM,CTSH,CXCL12,CXCL2,CYRIB,CYTIP,DIAPH2,DIPK2B,DST,DUSP2,DUSP4,EFNB2,ENG,EPAS1,EPB41L4A,EPHX1,FBXO31,FCER1G,FERMT2,FGD5,FKBP9,FN1,FYN,FZD6,GARRE1,GAS6,GASK1B,GJA…	181
Cellular Movement,Hematological System Development and Function,Immune Cell Trafficking,Inflammatory Response	Transmigration of phagocytes	1.33e-11		0.562	ADAM15,APP,BMPR2,CCL2,CCL3,CCL4,CCL5,CD37,COL4A1,CSF2,CXCL12,CXCL2,ENG,FN1,ICAM1,ICAM2,IFNG,IL6,ITGA4,ITGB2,LDLR,LGALS1,LSP1,MCAM,MET,PECAM1,PTPRB,RTN4,SELE,SERPINE1,SOCS3,STAB1,TGFB1,TGFBR2,TIMP2,TIMP3,TNFRSF1A,VCAM1	38
Cell-To-Cell Signaling and Interaction,Cellular Growth and Proliferation	Stimulation of cells	7.92e-13		0.566	ANGPT2,APP,BTNL9,CALCRL,CAV1,CCL2,CCL5,CCN1,CCND2,CD2,CD320,CD3E,CD40,CD52,CD69,CD83,CSF2,CSF3,CXCL12,CXCR4,CYCS,DICER1,EFNB2,FGF2,FN1,FYN,GRN,HAVCR2,HBEGF,IFNG,IL1R1,IL2RB,IL33,IL6,KLF4,KLRC1,KLRD1,LGALS1,LGALS3,MAPK1,MAPK3,MYC,NRN1,NRP2,PTGS2,PTPRC,S100A4,SPRY1,SPTBN1,TGFB1,TGFBR2,TMIGD2,TNFAIP3,TNFRSF18,TNFSF10,TNFSF14,VIM	57
Cell-To-Cell Signaling and Interaction,Hematological System Development and Function	Activation of blood cells	4.77e-26		0.572	ADGRF5,AHNAK,AHR,ANGPT2,ANXA2,APP,ATF3,C1QTNF1,CCL2,CCL3,CCL4,CCL5,CD2,CD200,CD247,CD36,CD37,CD3E,CD40,CD44,CD48,CD59,CD69,CD7,CD74,CD83,CD93,CDKN1A,CFH,CLU,CORO1A,CPE,CRTAM,CSF2,CSF3,CST3,CTSH,CTSL,CX3CL1,CXCL12,CYRIB,DGKH,EBF1,EFNB2,EGR3,EIF4B,ENTPD1,FCER1G,FGF2,FKBP1A,FN1,FOXO1,FYN,FZD6,GIMAP6,GJA1,GNAQ,GNLY,GRN,GSN,GZMA,HAVCR2,HLA-DMA,HLA-DPA1,HLA-DPB1,HLA-DQB1,HLA-DRA,HLA-DRB1,HLA-E,HSPG2,HY…	172
Digestive System Development and Function,Hepatic System Development and Function,Organ Development	Growth of liver	4.37e-12		0.572	AHR,CAV1,CCN1,CCN2,CDKN1A,CSF2,CXCL12,CXCR4,DICER1,DLC1,EDNRB,FLT1,HBEGF,ID1,IFNG,IL6,IL6ST,INSR,ITGA6,JUN,JUND,KLF2,LEPR,LGALS1,LGALS3,LIMS1,LIMS2,MAPK1,MDK,MET,MYC,NFE2L2,NFKB1,NFKBIA,OSMR,PIK3R1,PTGS2,RTN4,SELP,SERPINH1,SLC7A5,SOCS1,SOCS3,SPTBN1,STAT3,SULF2,TGFB1,TGFBR2,TIMP1,TIMP2,TNFAIP3,TNFRSF1A	52
Cell-To-Cell Signaling and Interaction,Hematological System Development and Function,Inflammatory Response	Binding of professional phagocytic cells	7.4e-20		0.573	A2M,ANGPT2,APP,CCL2,CCL3,CCL5,CD2,CD34,CD37,CD40,CD44,CD48,CD69,CD83,CFH,CORO1A,CSF2,CTTN,CX3CL1,CXCL12,CXCL2,CXCR4,ERG,FGF2,FLT1,FN1,FOXO1,GAS6,ICAM1,ICAM2,ICAM3,IFNG,IL1R1,IL33,IL6,ITGA4,ITGA5,ITGA6,ITGB2,JMJD6,JUN,KDR,LCP1,LGALS3,LSP1,PRDX2,PTGS2,PTPN22,PTPRC,RAC1,RAC2,RHOB,SCARB1,SELE,SELP,SERPINE1,STAB1,TGFB1,TGFBR2,THBD,TXN,VCAM1,VWF	63
Cardiovascular Disease,Organismal Injury and Abnormalities	Disorder of coronary artery	7.22e-10		0.577	AHR,ALOX5AP,ANGPT2,ANKRD29,ARHGAP9,CCL2,CD36,DOCK4,DOCK9,EDNRB,FGD5,FKBP1A,FLT1,FN1,GJA1,ICAM1,IL1R1,IL6,INSR,ITGB2,KDR,KLF2,LAMP2,LDLR,MCF2L,MECOM,NFKB1,NNMT,NPR1,PARVA,PDE7A,PRCP,PTGER4,PTGS2,PTPRM,RGS1,S1PR1,SCARB1,SCN1B,SELE,SELP,SERPINE1,SLC29A1,SOX4,TGFB1,TUBA4A,TUBB,VCAM1	48
Cellular Movement	Migration of leukemia cell lines	6.35e-11		0.58	APP,CCL2,CCL5,CD44,CLTC,CRK,CSF2,CX3CL1,CXCL12,CXCR4,DPYSL2,ENG,FGD4,FLNB,FN1,FYB1,ITGA4,LGALS3,MARCKS,NEDD9,PIK3C2A,PIK3R1,PXN,RAC1,RGS1,RHOU,SH2D2A,STC1,TGFB1,TGM2,TIMP1,VCAM1	32
Hematological System Development and Function,Immune Cell Trafficking,Inflammatory Response,Tissue Development	Accumulation of mononuclear leukocytes	1.84e-09		0.584	AHR,CCL2,CCL3L3,CCL5,CD40,CSF2,CXCL12,CXCL2,CXCR4,EGR3,ENPP2,ENTPD1,ETS2,ICAM1,IER3,IFNG,IL2RB,IL2RG,IL33,IL6,IL6ST,ITGB2,KLF2,MAPK3,NFKB1,RGS16,RUNX3,S1PR1,SELE,SH2D2A,SHC1,SLC15A4,STAT3,TGFB1,TGFBR2,TNFRSF18,TNFSF10,TSC22D3,VCAM1,VEGFC	40
Cell-To-Cell Signaling and Interaction,Cellular Function and Maintenance,Inflammatory Response	Phagocytosis of cells	4.26e-08		0.584	ABL2,ANXA5,APMAP,APP,ARPC2,BCAR1,CAPG,CAV1,CCL3,CD36,CD44,CD48,CD93,CDKN1A,CFH,CLIC4,CLTC,CORO1A,CRK,CSF2,CSF3,CX3CL1,CYBA,CYRIB,DOCK1,ETS2,FCER1G,FYN,GAS6,GATA2,GRN,GSN,GULP1,ICAM1,IFNG,IL2RB,IL2RG,IL33,IL6,IRF8,ITGB2,KLF2,LDLR,LEPR,LGALS3,MAPK1,MYH9,NANS,NFE2L2,NRP2,PECAM1,PIEZO1,PLSCR1,PROS1,PTGER4,PTPRC,PXN,QKI,RAB11A,RAC1,RAC2,RAPGEF3,RASA4,RGCC,SCARB1,SCARF1,SERPINE1,SNX3,SPHK1,SWAP70,TGFB1…	77
Cell-To-Cell Signaling and Interaction,Hematological System Development and Function	Binding of mononuclear leukocytes	3.26e-12		0.585	ANGPT2,CCL2,CCL3,CCL4,CCL5,CD151,CD2,CD34,CD3E,CD40,CD44,CD48,CD69,CX3CL1,CXCL12,CXCR4,ENG,EVL,EZR,FGF2,FLOT1,FN1,FOXO1,FYB1,HLA-DMA,HSP90AA1,ICAM1,ICAM2,IFNG,IL6,IL6ST,ITGA4,ITGA5,ITGB2,JMJD6,JUN,LCP1,LGALS3,MCAM,NEDD9,PECAM1,PRDX2,RAC1,RAC2,RGS1,SCARB1,SELE,SELP,SKAP1,SWAP70,TGFB1,TGFBR2,TNFSF14,VCAM1,VWF	55
Cellular Compromise	Injury of cells	3.48e-08		0.588	ANGPT2,APP,BAG3,BNIP3,CAMSAP2,CFH,CLDN5,CLEC14A,CLU,EGR1,FGF2,FSTL1,GJA1,GRN,ICAM1,IL33,IL6,MAPK1,NFE2L2,PDCD4,STAT3,TGFB1,TNFSF10,TXN,TXNIP	25
Cellular Development,Cellular Growth and Proliferation,Hematological System Development and Function,Lymphoid Tissue Structure and Development	Expansion of lymphocytes	2.2e-08		0.589	AHR,BTNL9,CCND2,CD2,CD3E,CD40,CD69,CSF2,CTSD,CXCL12,DDIT4,DICER1,EBF1,EGR1,EGR3,HAVCR2,IFNG,IL2RB,IL33,IL6,IRF8,KLF2,LCP1,LEPR,LRRC32,MDK,MYBL1,MYC,PCGF2,PMAIP1,PRF1,PTPN22,PTPRC,REL,S1PR1,SLC7A5,SOCS1,STAT3,STING1,TGFB1,TNFAIP3,TNFRSF18,TNFRSF1A,TRIB1	44
Cell-To-Cell Signaling and Interaction,Inflammatory Response	Immune response of leukocytes	3.99e-14		0.596	ANXA5,APP,ATP1A1,BCAR1,CAPG,CCL2,CCL3,CCL4,CD36,CD40,CD44,CD48,CD59,CD69,CD74,CD93,CDKN1A,CFH,CLIC4,CSF2,CSF3,CST3,CX3CL1,EGLN3,FCER1G,FN1,FOXO1,FSTL1,FYN,GNAS,GRN,GSN,GZMB,HAVCR2,HLA-DQB1,HSP90AA1,ICAM1,IFNG,IL33,IL6,IL6ST,IRF8,ITGA4,ITGB2,JUN,KLRB1,LEPR,LGALS1,LGALS3,LY96,NAMPT,NFE2L2,PECAM1,PIEZO1,PNP,POSTN,PROS1,PTPRC,PXN,RAB11A,RAPGEF3,RASA4,REL,RGCC,SCARB1,SCARF1,SERPINE1,SLA2,SOCS1,SOCS3,S…	80
Cellular Function and Maintenance,Hematological System Development and Function	Function of myeloid cells	1.47e-10		0.6	AHR,BIRC3,CAPG,CAV1,CCL2,CCL5,CD200,CD36,CD9,CSF2,CSF3,CXCL12,DOK2,DUSP4,EGR1,FCER1G,FYN,GRN,GSN,HSPB1,ICAM1,ICAM2,IFNG,IL2RG,IL6,LCP1,LGALS3,LY96,MARCKSL1,NFE2L2,NFKB1,NFKBIA,PLAT,PTGER4,PTGS2,RAC2,REL,S100A4,SCARF1,SELENOK,SLC29A1,STAT3,TNFRSF1A,TYROBP	44
Lipid Metabolism,Small Molecule Biochemistry	Synthesis of eicosanoid	1.79e-10		0.601	ACACB,ALOX5AP,ANGPT2,APP,AREG,CAV1,CCL3L3,CCL5,CCN1,CD36,CD40,CD74,CD83,CLU,COTL1,CSF2,CSF3,EDNRB,FABP5,FCER1G,FN1,FYN,IFNG,IGFBP7,IL33,IL6,LDLR,LEPR,LTC4S,MAPK1,MAPK3,MGST2,MGST3,NFE2L2,NFKB1,NFKBIA,NPC2,PTGS2,RAC1,S1PR1,SOCS1,SPHK1,TGFB1,TGFBR2,TNFRSF1A,TNFSF10,VIM,VWF	48
Organismal Injury and Abnormalities,Skeletal and Muscular Disorders	Abnormality of limb	1.17e-11		0.605	ADAMTS1,ADAMTS4,ADAMTS9,APLP2,ARID5B,ATF3,ATP1A1,CCN2,COL15A1,COL18A1,COL4A1,COL4A2,CSGALNACT1,EGLN3,FCER1G,FGF2,FLNB,FLT1,FN1,FSTL1,FZD6,GJA1,HSPG2,HYAL2,IFNG,IKBIP,IL33,IL6,IL6ST,ITGA10,ITGA6,ITGB2,ITGB4,KDM6B,KLF10,KLF2,KRT81,KRT86,LDLR,LGALS1,LITAF,LMNA,LRP5,MEOX2,MYOF,PBX1,PCGF2,PLEC,PTGS2,RUNX3,SASH1,SCN1B,SHANK3,SPHK1,SULF1,SULF2,TGFBR3,TIMP1,TIMP2,TIMP3,TYROBP,VCAM1,VKORC1,ZEB1,ZNF521	65
Cell-To-Cell Signaling and Interaction,Inflammatory Response	Immune response of antigen presenting cells	9.17e-10		0.611	APP,ATP1A1,BCAR1,CAPG,CCL3,CD36,CD40,CD44,CD74,CD93,CDKN1A,CLIC4,CSF2,CSF3,CST3,CX3CL1,EGLN3,FCER1G,FN1,FYN,GRN,GSN,HSP90AA1,IFNG,IL33,IL6,IL6ST,IRF8,ITGB2,LEPR,LGALS3,LY96,NFE2L2,PIEZO1,PROS1,PTPRC,PXN,RAB11A,RAPGEF3,RASA4,RGCC,SCARB1,SCARF1,SERPINE1,SOCS1,SOCS3,SPHK1,SWAP70,TGM2,TYROBP	50
Cell-mediated Immune Response,Cellular Movement,Hematological System Development and Function,Immune Cell Trafficking	Cell movement of T lymphocytes	4.43e-18		0.612	ACKR1,ACKR3,ANGPT2,APOD,APP,BMPR2,CANX,CAV1,CCL14,CCL2,CCL3,CCL3L3,CCL4,CCL5,CD247,CD40,CD44,CD69,CD74,COL4A1,CTTN,CX3CL1,CXCL12,CXCR4,DDIT4,DICER1,ENPP2,FABP5,FLOT1,FN1,FOXO1,FYB1,FYN,GNLY,HSP90AA1,ICAM1,IFNG,IL33,IL6,IL6ST,INSR,ITGA4,ITGA6,ITGB2,LCP1,LDLR,LGALS1,LGALS3,MCAM,MDK,MYC,MYH9,PIK3R1,PLEC,PRF1,PTGS2,PTPRB,RAC1,RAC2,RGS1,RGS16,S100A4,S1PR1,SELE,SELP,SOCS1,SOCS3,SPARC,STAB1,STAT3,STING1…	79
Hematological System Development and Function,Immune Cell Trafficking,Inflammatory Response,Tissue Development	Accumulation of granulocytes	1.31e-13		0.618	ADGRE5,AHR,BCL2A1,CAV1,CCL2,CCL3,CCL5,CD44,CSF2,CSF3,CTSC,CXCL12,CXCL2,EGR1,GNAQ,GRN,HAVCR2,IFNG,IL1R1,IL33,IL6,ITGA4,ITGA5,ITGA6,ITGB2,LAMA5,MAPK3,POSTN,SELP,SERPING1,STAT3,THBD,TIMP2,TNFRSF1A,TNFSF10,VCAM1	36
Cellular Movement,Hair and Skin Development and Function	Migration of keratinocytes	4.38e-08		0.621	AHR,CCL14,CCN2,CD9,CTNNA1,FN1,FOXO1,FSTL1,HBEGF,ICAM1,IL6,ITGB4,LRG1,MYC,PLEC,RAC1,SERPINE1,SOCS3,STAT3,TGFB1,TGFBR2,TIMP1,WASF2	23
Connective Tissue Disorders,Inflammatory Disease,Inflammatory Response,Organismal Injury and Abnormalities,Skeletal and Muscular Disorders	Experimentally-induced arthritis	1.2e-08		0.628	ADGRE5,AHR,CCL3L3,CCL4,CD44,CD59,CD69,CSF2,CSF3,CXCL2,FCGRT,FLT1,FOXO1,HTRA1,IFNG,IL1R1,IL33,IL6,IL6ST,KDR,MDK,NAMPT,NFKB1,NFKBIA,NUPR1,PTGER4,PTGS2,PTPN22,REL,RUNX3,SELE,SELP,SPHK1,SPNS2,STAT3,TGFB1,TIE1,TNFRSF1A,XCL1	39
Cell-To-Cell Signaling and Interaction,Hematological System Development and Function	Interaction of mononuclear leukocytes	2.6e-13		0.632	ANGPT2,CCL2,CCL3,CCL4,CCL5,CD151,CD2,CD34,CD3E,CD40,CD44,CD48,CD69,CX3CL1,CXCL12,CXCR4,ENG,EVL,EZR,FGF2,FLOT1,FN1,FOXO1,FYB1,HLA-DMA,HSP90AA1,ICAM1,ICAM2,ICAM3,IFNG,IL6,IL6ST,ITGA4,ITGA5,ITGB2,JMJD6,JUN,LCP1,LGALS3,MCAM,NEDD9,NRP1,PECAM1,PODXL,PRDX2,RAC1,RAC2,RGS1,RGS16,SCARB1,SELE,SELP,SKAP1,SWAP70,TGFB1,TGFBR2,TNFSF14,VCAM1,VWF	59
Free Radical Scavenging	Synthesis of hydrogen peroxide	1.6e-09		0.633	ANGPT2,APP,CANX,CAV1,CCL3,CCL4,CD36,CD44,CYBA,CYCS,FGF2,FYN,GNAS,IFNG,IL6,ITM2B,MAOA,MAPK1,MET,NFE2L2,PRDX1,PRDX2,PTGS2,RAC1,RAPGEF3,SHC1,STAT3,STC1,TGFB1	29
Cellular Movement,Hematological System Development and Function,Immune Cell Trafficking,Inflammatory Response	Transmigration of monocytes	3.52e-09		0.637	APP,CCL2,CCL3,COL4A1,CSF2,CXCL12,ENG,FN1,ICAM1,IFNG,ITGA4,ITGB2,LDLR,MCAM,PECAM1,TGFB1,TIMP2,TIMP3,TNFRSF1A,VCAM1	20
Connective Tissue Disorders,Organismal Injury and Abnormalities	Damage of connective tissue	4.85e-09		0.645	ADAMTS4,APP,CCN2,CLU,CTSC,CXCL12,CYTL1,DEPP1,EGR1,FGF2,FN1,HTRA1,HYAL2,IFNG,IL1R1,IL33,IL6,IL6ST,NAMPT,NFKBIA,PTGS2,SPARC,SULF1,SULF2,TIMP3,TNFAIP3,VCAN	27
Organismal Injury and Abnormalities	Scar tissue	1.11e-10		0.647	APOD,ARL4C,C1R,CFH,CST3,CXCL12,FABP5,FN1,GJA1,GSN,HTRA1,KLF2,LEPR,MDK,MT2A,NFKBIA,POSTN,PPIC,PRSS23,PTGS2,RHOU,SHC1,SPARC,TGFB1,TXNIP,VIM	26
Cellular Development,Cellular Growth and Proliferation,Hematological System Development and Function,Lymphoid Tissue Structure and Development	Cell proliferation of T lymphocytes	2.17e-17		0.662	A2M,AHNAK,AHR,ARHGDIB,BCL6B,BIRC3,BTNL9,CCL2,CCL4,CCL5,CCN2,CD151,CD2,CD247,CD36,CD37,CD3E,CD40,CD44,CD48,CD59,CD69,CD74,CD83,CDKN1A,CORO1A,CRTAM,CSF2,CTSD,CXCL12,CXCR4,CYTIP,DDIT4,DICER1,DOK2,DUSP10,EFNA1,EFNB2,EGR1,EGR3,EHD4,ETS2,FABP4,FCER1G,FKBP1A,FN1,FOXO1,FYB1,FYN,GJA1,GNAS,HAVCR2,HES1,HLA-DMA,HLA-DPA1,HLA-DPB1,HLA-DQB1,HLA-DRB1,HLA-E,ICAM1,ID2,IFNG,IL1R1,IL2RB,IL2RG,IL33,IL6,IL6ST,INSR,IRF…	141
Cancer,Organismal Injury and Abnormalities,Reproductive System Disease	Genital tumor	1.08e-08		0.664	A2M,AASS,ABL2,ABLIM1,ABLIM3,ACACB,ACKR1,ACTN1,ADAM15,ADAMTS1,ADAMTS4,ADAMTS9,ADCY4,ADGRA2,ADGRE5,ADGRF5,ADGRG6,ADGRL2,ADGRL4,AFDN,AFF1,AHNAK,AHR,AKAP12,AKNA,AKR1C1/AKR1C2,AKR1C3,ALDH2,ALOX5AP,ANGPT2,ANKRD12,ANP32B,ANXA2,ANXA5,AOPEP,AP1S2,APMAP,APOBEC3G,APOD,APOL3,APOLD1,APP,AQP1,ARHGAP29,ARHGAP31,ARHGDIB,ARHGEF12,ARHGEF15,ARID5B,ARL4C,ARL5B,ARL6IP1,ASAP1,ASPH,ATF3,ATP11A,ATP1A1,ATP8B1,BAZ2B,BCAR1…	666
Cell-To-Cell Signaling and Interaction	Response of mononuclear leukocytes	1.61e-10		0.674	AHR,APP,AREG,CCL2,CCL3,CD200,CD3E,CD40,CD48,CD59,CD69,CD83,CD93,CSF2,CXCL12,EPAS1,F8,FN1,FOXO1,FSTL1,FYN,GNAS,GZMB,HAVCR2,HLA-DQB1,HLA-DRB1,ICAM1,IFNG,IL1R1,IL33,IL6,JUN,KLRB1,LEPR,LGALS1,NAMPT,PIK3R1,PNP,POSTN,PTPRC,RCAN1,REL,SLA2,SOCS1,SOCS3,STAT3,TGFB1,TGFBR2,TNFRSF18,TNFRSF1A,TNFSF14,VCAM1,VMP1	53
Cellular Movement,Hematological System Development and Function,Immune Cell Trafficking,Inflammatory Response	Chemotaxis of phagocytes	1.84e-16		0.689	ANGPT2,APP,CAPG,CCL14,CCL2,CCL3,CCL3L3,CCL4,CCL5,CD151,CD37,CD69,CD74,CD9,CDKN1A,CORO1A,CSF2,CSF3,CST3,CX3CL1,CXCL12,CXCL2,CXCR4,CYTL1,EDNRB,ELN,FCER1G,FLOT1,FLT1,FYN,GAS6,GNLY,GRN,GSN,ICAM1,IFNG,IL1R1,IL33,IL6,ITGA4,ITGB2,LDLR,LGALS1,LGALS3,LITAF,LSP1,MAPK1,MAPK3,MDK,MMP28,MT-ND1,MTUS1,NPR1,NRP2,PLEC,PON2,RAC1,RAC2,REL,RHOB,S100A4,SELE,SELENOK,SELP,SERPINE1,SPHK1,SWAP70,TGFB1,TMSB10/TMSB4X,TNFRS…	73
Cell-mediated Immune Response,Cellular Development,Cellular Function and Maintenance,Cellular Growth and Proliferation,Embryonic Development,Hematological System Development and Function,Hematopoiesis,Lymphoid Tissue Structure and Development,Organ Development,Organismal Development,Tissue Development	Differentiation of T lymphocytes	4.22e-11		0.693	ABL2,AFF1,AHR,AREG,BCL2A1,CCL3,CCL5,CCN1,CD247,CD3E,CD69,CD74,CD83,CRTAM,CSF2,CXCL12,CXCR4,DICER1,DNAJB1,DUSP10,EBF1,EFNB2,EGR1,EGR3,EIF4G2,ENTPD1,FOSL2,FOXO1,GATA2,GIMAP1,HAVCR2,HLA-DMA,HLA-DRA,HLA-DRB1,HLX,HSP90AA1,ICAM1,ID1,ID2,ID3,IFNG,IL1R1,IL2RB,IL2RG,IL33,IL6,IRF8,ITGB2,ITPKC,JMJD6,KLF10,KLF4,KLRD1,LEPR,MAPK1,MDK,MPZL2,NR4A2,NRARP,PCGF2,PIK3R1,PNP,PRDX2,PTGER4,PTGS2,PTPN22,PTPRC,RAC1,REL,R…	89
Cell-To-Cell Signaling and Interaction,Hematological System Development and Function,Hypersensitivity Response,Immune Cell Trafficking	Adhesion of eosinophils	1.25e-08		0.693	CSF2,FN1,ICAM1,IFNG,ITGA4,ITGA5,ITGB2,LGALS1,LGALS3,PECAM1,SELP,SWAP70,THBD,VCAM1	14
Cellular Development,Cellular Growth and Proliferation,Digestive System Development and Function,Hepatic System Development and Function,Organ Development	Proliferation of liver cells	1.81e-11		0.702	AHR,CAV1,CCN1,CCN2,CDKN1A,CSF2,CXCL12,CXCR4,DICER1,DLC1,EDNRB,FLT1,HBEGF,ID1,IFNG,IL6,IL6ST,INSR,ITGA6,JUN,JUND,KLF2,LEPR,LGALS1,LGALS3,LIMS1,LIMS2,MAPK1,MDK,MET,MYC,NFE2L2,NFKB1,NFKBIA,OSMR,PIK3R1,PTGS2,RTN4,SERPINH1,SLC7A5,SOCS1,SOCS3,SPTBN1,SULF2,TGFB1,TGFBR2,TIMP1,TIMP2,TNFAIP3,TNFRSF1A	50
Cellular Development,Cellular Growth and Proliferation,Hematological System Development and Function,Lymphoid Tissue Structure and Development	Expansion of leukocytes	1.71e-08		0.703	AHR,BTNL9,CCND2,CD2,CD3E,CD40,CD69,CSF2,CSF3,CTSD,CXCL12,DDIT4,DICER1,EBF1,EGR1,EGR3,HAVCR2,IFNG,IL2RB,IL33,IL6,IRF8,KLF2,LCP1,LEPR,LRRC32,MDK,MET,MYBL1,MYC,PCGF2,PMAIP1,PRF1,PTPN22,PTPRC,REL,S1PR1,SERPINE1,SLC7A5,SOCS1,STAT3,STING1,TGFB1,TNFAIP3,TNFRSF18,TNFRSF1A,TRIB1	47
Cellular Movement,Hematological System Development and Function,Immune Cell Trafficking,Inflammatory Response	Chemotaxis of macrophages	1.38e-10		0.714	APP,CCL2,CCL3,CCL3L3,CCL4,CCL5,CD74,CDKN1A,CX3CL1,CXCL12,CYTL1,EDNRB,ELN,FLT1,ICAM1,LDLR,LGALS3,LITAF,MAPK1,MAPK3,MDK,MMP28,MTUS1,PLEC,REL,RHOB,S100A4,SELP,SPHK1,TGFB1,VCAM1	31
Cellular Development,Cellular Growth and Proliferation	Expansion of blood cells	6.05e-09		0.714	AHR,BTNL9,CCND2,CD2,CD3E,CD40,CD69,CSF2,CSF3,CTSD,CXCL12,DDIT4,DICER1,EBF1,EGR1,EGR3,EPAS1,ERG,GATA2,HAVCR2,IFNG,IL2RB,IL33,IL6,IL6ST,IRF8,KLF2,LCP1,LEPR,LRRC32,MAPK3,MDK,MET,MYBL1,MYC,PCGF2,PMAIP1,PRF1,PTPN22,PTPRC,RAC2,REL,S1PR1,SERPINE1,SLC7A5,SOCS1,STAT3,STING1,TGFB1,TNFAIP3,TNFRSF18,TNFRSF1A,TRIB1	53
Inflammatory Disease,Inflammatory Response,Organismal Injury and Abnormalities,Respiratory Disease	Asthma	3.42e-09		0.718	ALDH2,C1R,CCL2,CCL3L3,CCL5,CD44,CDKN1A,CSF2,CTSD,DAD1,FN1,FSTL1,GPR65,HAVCR2,HLA-DPB1,ICAM1,ICAM3,IFNG,IL1R1,IL33,IL3RA,IL6,INSR,ITGA4,LTC4S,MGLL,MYH9,NFKBIA,PDE7A,POSTN,PRDX1,PRMT1,PTGS2,PTPRC,RUNX3,SCN1B,SELE,SERPINE1,SERPING1,SOCS2,SOCS3,SPNS2,TGFB1,TIMP1,TIMP3,TUBA4A,TUBB,VCAM1	48
Cell-To-Cell Signaling and Interaction,Hematological System Development and Function,Immune Cell Trafficking,Inflammatory Response	Adhesion of phagocytes	1.53e-12		0.73	ANGPT2,CCL2,CCL5,CD34,CD37,CD44,CFH,CORO1A,CSF2,CTTN,CX3CL1,CXCL2,FLT1,FN1,FOXO1,GAS6,ICAM1,ICAM2,ICAM3,IFNG,IL1R1,IL33,IL6,ITGA4,ITGA5,ITGB2,KDR,LCP1,LGALS3,PRDX2,PTGS2,PTPN22,RAC1,RAC2,RHOB,SELE,SELP,SERPINE1,STAB1,TGFB1,TGFBR2,TXN,VCAM1,VWF	44
Digestive System Development and Function,Embryonic Development,Organismal Development	Development of digestive system	3.53e-08		0.731	AHR,ARID5B,ASPH,ATF3,CCND2,CD34,CLDN5,CLU,CSGALNACT1,CST3,CTNND1,DICER1,ECE1,EDNRB,ERG,FN1,FOXC1,GJA1,HES1,HLX,HSPB1,HYAL2,ID2,IFNG,IL1R1,IL6,IL6ST,INSR,ITGA5,ITGA6,JUN,LAMA5,LAMB1,LGALS3,LHX6,LRRC32,MEF2C,MEOX2,MET,MRTFB,NES,NFIC,NFKBIA,NRP1,PBX1,PDCD4,POSTN,SNAI1,SOCS1,SOCS3,SOX17,SOX4,SPTBN1,TGFB1,TGFBR2,TGFBR3,TIPARP,TMOD3,TMT1A,TNFRSF1A,VCAM1,VEGFC,VIM,VWF	64
Cellular Development,Cellular Growth and Proliferation,Hematological System Development and Function,Hematopoiesis,Lymphoid Tissue Structure and Development,Tissue Development	Differentiation of antigen presenting cells	4.89e-08		0.741	AHR,APP,CCL2,CD40,CDKN1A,CRK,CSF2,CSF3,CST3,EBF1,EGR1,EMP1,FN1,FOSL2,FOXO1,GATA2,GNLY,HLA-DRB1,ID2,ID3,IFI16,IFNG,IL2RB,IL33,IL6,IRF8,KDR,KLF4,LGALS3,LIFR,MAPK1,MDK,NFKB1,NRP1,PLAC8,QKI,RUNX3,SHC1,SLA,SLA2,SLC29A1,SOCS1,SOCS3,STAT3,TCF4,TGFB1,TGFBR2,TIMP1,TNFRSF1A,TNFSF10,TRIB1,TYROBP	52
Cellular Function and Maintenance,Molecular Transport	Flux of ion	3.45e-10		0.745	A2M,ACKR1,ANGPT2,ANXA2,APP,CAV1,CCL14,CCL2,CCL3,CCL3L3,CCL4,CCL5,CD2,CD247,CD3E,CD40,CORO1A,CSF2,CTNND1,CX3CL1,CXCL12,CXCR4,EGR1,ERG,ETS2,EZR,FGF2,FN1,FYN,GJA1,GNAQ,IFNG,IL6,INHBB,ITGB2,JUN,KLF2,LAT2,LGALS1,MAPK1,MGP,PECAM1,PGRMC1,PIEZO1,PIK3R1,PRF1,PTPRC,RAC1,RAC2,RTN4,S1PR1,SARAF,SGK1,SLA2,SLC25A25,TGFB1,TSPAN18,VWF,WNK1	59
Hematological System Development and Function,Humoral Immune Response,Lymphoid Tissue Structure and Development,Tissue Morphology	Quantity of B lymphocytes	4.26e-08		0.749	ACKR3,AFF1,AHR,ANGPT2,APP,ARHGDIB,ARID5B,BCL2A1,CD36,CD40,CD69,CD74,CDKN1A,CLTA,CSF2,CSF3,CXCL12,CXCR4,EBF1,EGR1,EGR3,FCER1G,FLI1,FLT1,FOXO1,FYN,GIMAP1,GJA1,GSTP1,ID2,IFNG,IL2RB,IL2RG,IL33,IL6,IL6ST,IRF8,ITGB2,KLF2,KLF4,MATK,MPZL2,MYBL1,MYC,MYH9,NEDD9,NFKB1,PBX1,PECAM1,PIK3R1,PNP,PPIC,PRF1,PTPN22,PTPRC,RAC2,REL,RGS1,S1PR1,SAMSN1,SCARF1,SELE,SELP,SHC1,SLA,SLC15A4,SOCS1,SOCS3,SOX4,SPHK1,SPNS2,STAT3…	77
Inflammatory Disease,Inflammatory Response,Organismal Injury and Abnormalities,Respiratory Disease	Inflammation of airway	3.09e-14		0.753	AHR,ALDH2,ARHGDIB,C1R,CAVIN1,CCL2,CCL3L3,CCL5,CD2,CD44,CD48,CD69,CDKN1A,CFH,CORO1A,CSF2,CTSD,CXCL12,DAD1,DPYSL2,DSTN,EHD2,ENTPD1,FN1,FSTL1,GPR65,HAVCR2,HLA-DPB1,HSPG2,ICAM1,ICAM3,IFNG,IL1R1,IL33,IL3RA,IL6,INSR,ITGA4,KCTD12,LAMC1,LCP1,LMNA,LTC4S,MAPK3,MGLL,MYH9,NFE2L2,NFKBIA,PDE7A,POSTN,PRDX1,PRMT1,PTGS2,PTPRC,RPS6,RUNX3,S100A11,S100A4,SCN1B,SELE,SERPINE1,SERPING1,SOCS2,SOCS3,SPNS2,SPTAN1,SPTBN1,S…	77
Cancer,Organismal Injury and Abnormalities	Lymphoid cancer	2.77e-17		0.76	AASS,ABL2,ABLIM1,ADAM15,ADAMTS9,ADCY4,ADGRA2,ADGRF5,ADGRL2,ADGRL4,AFAP1L1,AFDN,AFF1,AHNAK,AHR,AKNA,ALDH2,ANGPT2,ANXA2,ANXA5,APOL3,APP,AQP1,ARHGEF15,ARID5B,ATF3,ATP11A,BAZ2B,BCAR1,BIRC3,BTG1,BTNL9,C1QTNF1,C1R,C2CD4B,C7,CALCRL,CALD1,CAPN2,CAV1,CAV2,CAVIN2,CCDC50,CCL2,CCL3,CCL4,CCL5,CCN1,CCND2,CCNH,CD151,CD2,CD200,CD247,CD320,CD34,CD36,CD3E,CD40,CD44,CD48,CD52,CD69,CD7,CD74,CD83,CD96,CDC42EP3,CDKN1A…	406
Cellular Movement	Migration of dermal cells	4.26e-09		0.763	AHR,CCL14,CCN2,CD9,CTNNA1,ENG,FN1,FOXO1,FSTL1,HBEGF,ICAM1,IL6,ITGB4,LRG1,MYC,PDK4,PLEC,POSTN,RAC1,SERPINE1,SOCS3,STAT3,TGFB1,TGFBR2,TIMP1,WASF2	26
Cancer,Cardiovascular Disease,Organismal Injury and Abnormalities	Cardiovascular neoplasm	2.76e-08		0.765	ACKR1,ACKR3,ANGPT2,BMPR2,CCND2,CCNH,CD34,CD37,CDKN1A,CLU,CX3CL1,CXCL12,DICER1,EDNRB,EPAS1,FGF2,FKBP1A,FLT1,GNAQ,ICAM2,IGFBP7,IL6,IL6ST,IQGAP2,KDR,KLF2,KLF4,LHX6,MAPK1,MET,MYC,MYH9,NFKB1,NFKBIA,NHERF2,NOTCH4,NPR1,NRP2,PIK3R1,PLCB4,PTGS2,S100A4,SPTAN1,STAB1,STAT3,TEK,TGFBR2,TGFBR3,THBD,TJP1,TNFAIP3,TNFSF10,TUBA4A,VCAM1,VCAN	55
Cell-To-Cell Signaling and Interaction,Hematological System Development and Function,Immune Cell Trafficking,Inflammatory Response	Activation of antigen presenting cells	1.78e-12		0.767	ADGRF5,AHR,ANGPT2,ANXA2,APP,ATF3,CCL2,CCL3,CCL4,CCL5,CD200,CD36,CD37,CD40,CD44,CD48,CD74,CLU,CPE,CSF2,CSF3,CTSH,CTSL,CX3CL1,FCER1G,FN1,GJA1,GNLY,GRN,HAVCR2,HLA-DMA,HLA-DQB1,ICA1,ICAM1,IFNG,IL1R1,IL33,IL6,ITGA5,ITGB2,JMJD6,JUN,JUND,KLF4,LGALS3,MEF2C,METRNL,NAMPT,PDK4,PLAT,PRF1,PROS1,PTGER4,PTGS2,RAB3C,RAPGEF3,SELE,SERPING1,SOCS1,SPHK1,STAT3,STING1,TGFB1,TGFBR2,TGM2,TNFRSF1A,TNFSF10,TYROBP,VAMP8	69
Gastrointestinal Disease,Organismal Injury and Abnormalities	Damage of digestive system	2.3e-10		0.783	ALDH2,APP,AREG,ATP8B1,BNIP3,CARD10,CCL4,CCL5,CD40,CD44,CDKN1A,CFH,CSF3,CTSC,DICER1,EGR1,FGF2,FLT1,FOXC1,GSTP1,HAVCR2,HLA-DRA,HLA-DRB1,IFNG,IKBIP,IL1R1,IL2RG,IL6,IL6ST,ITGA4,ITGB2,JUN,JUND,KLF2,KLRD1,LAPTM5,MET,NFE2L2,NFIC,NFKB1,NUPR1,PRF1,PTGER4,PTGS2,RDX,SCARB1,SERPINE1,SERPING1,SGK1,SH3BP5,SOCS1,SPHK1,STAT3,STING1,TGFBR2,TIPARP,TNFAIP3,TNFRSF1A,TNFSF10,VAMP8	60
Cellular Development,Cellular Growth and Proliferation,Hematological System Development and Function,Lymphoid Tissue Structure and Development	Expansion of mononuclear leukocytes	1.15e-08		0.783	AHR,BTNL9,CCND2,CD2,CD3E,CD40,CD69,CSF2,CSF3,CTSD,CXCL12,DDIT4,DICER1,EBF1,EGR1,EGR3,HAVCR2,IFNG,IL2RB,IL33,IL6,IRF8,KLF2,LCP1,LEPR,LRRC32,MDK,MYBL1,MYC,PCGF2,PMAIP1,PRF1,PTPN22,PTPRC,REL,S1PR1,SLC7A5,SOCS1,STAT3,STING1,TGFB1,TNFAIP3,TNFRSF18,TNFRSF1A,TRIB1	45
Cell-To-Cell Signaling and Interaction	Immune response of myeloid cells	5.58e-08		0.785	APP,ARPC2,ATP1A1,BCAR1,CAPG,CCL2,CCL3,CD36,CD40,CD44,CD93,CDKN1A,CFH,CLIC4,CSF2,CSF3,CX3CL1,CYRIB,EGLN3,FCER1G,FN1,FYN,GRN,GSN,GULP1,ICAM1,IFNG,IL33,IL6,IL6ST,IRF8,ITGA4,ITGB2,LEPR,LGALS3,LY96,MAPK1,NANS,NFE2L2,PECAM1,PIEZO1,PROS1,PTPRC,PXN,RAB11A,RAC1,RAC2,RAPGEF3,RASA4,RGCC,SCARB1,SCARF1,SERPINE1,SPHK1,STAT3,TGFB1,TGM2,TYROBP,VCAM1,WASF2	60
Immunological Disease,Organismal Injury and Abnormalities	Atopy	3.32e-12		0.786	AHNAK,AHR,ALDH2,ANXA5,CAPG,CCL5,CD2,CD44,CD74,CNN3,CORO1A,CSF2,CST3,CTSL,CXCR4,DPYSL2,DUSP10,DUSP2,EIF3E,FABP4,FABP5,FCER1G,FKBP1A,FLOT1,FYN,GPR65,GSN,GZMB,HAVCR2,HLA-DQB1,HLA-DRA,HLA-DRB1,HLA-DRB5,IFI27,IFNG,IL2RB,IL2RG,IL33,IL3RA,IL6,ITGA6,JUN,KIF5B,LAMA5,LEPR,LGALS1,LTC4S,MYH9,NR4A2,OSMR,PDK4,PECAM1,PRDX1,PRF1,PTGS2,S100A11,S1PR1,SELENOK,SELP,SOCS2,SOCS3,SPNS2,SYNE2,TIMP1,TNFAIP3,TNFSF10,TNFSF…	71
Immunological Disease,Organismal Injury and Abnormalities	Immediate hypersensitivity	7.95e-12		0.786	AHNAK,AHR,ALDH2,ANXA5,CAPG,CCL5,CD2,CD44,CD74,CNN3,CORO1A,CSF2,CST3,CTSL,CXCR4,DPYSL2,DUSP10,DUSP2,EIF3E,FABP4,FABP5,FCER1G,FKBP1A,FLOT1,FYN,GPR65,GSN,GZMB,HLA-DQB1,HLA-DRA,HLA-DRB1,HLA-DRB5,IFI27,IFNG,IL2RB,IL2RG,IL33,IL3RA,IL6,ITGA6,JUN,KIF5B,LAMA5,LEPR,LGALS1,LTC4S,MYH9,NR4A2,OSMR,PDK4,PECAM1,PRDX1,PRF1,PTGS2,S100A11,S1PR1,SELENOK,SELP,SOCS2,SOCS3,SPNS2,SYNE2,TIMP1,TNFAIP3,TNFSF10,TNFSF14,TPM1…	70
Cellular Function and Maintenance	Engulfment of antigen presenting cells	5.25e-08		0.788	APP,BCAR1,CAPG,CCL3,CD36,CD44,CD93,CDKN1A,CLIC4,CSF2,CSF3,CTNND1,CX3CL1,FCER1G,FYN,GRN,GSN,GSTP1,IFNG,IL33,ITGB2,LEPR,LGALS3,NFE2L2,PIEZO1,PROS1,PTPRC,PXN,RAB11A,RAC1,RAPGEF3,RASA4,RGCC,SCARB1,SCARF1,SERPINE1,SWAP70,TGM2,TYROBP,WNK1	40
Cell-To-Cell Signaling and Interaction	Binding of blood cells	7.52e-28		0.789	A2M,ACKR1,ADGRE5,ANGPT2,ANXA5,APP,BCAM,CCL2,CCL3,CCL3L3,CCL4,CCL5,CCN1,CD151,CD2,CD200,CD34,CD36,CD37,CD3E,CD40,CD44,CD48,CD69,CD74,CD83,CD9,CFH,CLU,CORO1A,CSF2,CTTN,CX3CL1,CXCL12,CXCL2,CXCR4,EMCN,ENG,ENTPD1,ERG,EVL,EZR,F8,FCER1G,FGF2,FLOT1,FLT1,FN1,FOXO1,FYB1,FYN,GAS6,GZMB,HLA-DMA,HSP90AA1,HSPG2,ICAM1,ICAM2,ICAM3,IFNG,IL1R1,IL33,IL6,IL6ST,IRF8,ITGA4,ITGA5,ITGA6,ITGB2,JMJD6,JUN,KDR,LAMA5,LCP1,LGA…	121
Cell-To-Cell Signaling and Interaction,Hematological System Development and Function,Immune Cell Trafficking	Adhesion of immune cells	3.48e-24		0.789	A2M,ADGRE5,ANGPT2,APP,CCL2,CCL3,CCL3L3,CCL4,CCL5,CCN1,CD151,CD2,CD200,CD34,CD36,CD37,CD40,CD44,CD48,CD69,CD74,CD83,CD9,CFH,CLU,CORO1A,CSF2,CTTN,CX3CL1,CXCL12,CXCL2,CXCR4,EMCN,ENTPD1,ERG,EZR,FLOT1,FLT1,FN1,FOXO1,FYB1,FYN,GAS6,HSP90AA1,ICAM1,ICAM2,ICAM3,IFNG,IL1R1,IL33,IL6,IL6ST,ITGA4,ITGA5,ITGA6,ITGB2,JMJD6,KDR,LCP1,LGALS1,LGALS3,LSP1,MCAM,MYC,NEDD9,NFKBIA,NR4A3,NRP1,PECAM1,PODXL,PRDX2,PTGER4,PTGS…	101
Embryonic Development,Hair and Skin Development and Function,Organ Development,Organismal Development,Tissue Development	Formation of skin	3.24e-09		0.791	BCL6B,BMX,CCN2,CCND2,CD109,CDKN1A,CLIC4,COL18A1,CSF2,CTNND1,CTSL,DICER1,EMP1,ETS2,FABP5,FGF2,FLNB,FN1,FOSL2,FOXC1,FYN,FZD6,GJA1,GNAS,HLA-DRB1,ID1,IFNG,IL6,INHBB,INSR,ITGA6,ITGB4,KDR,KLF4,KLF7,LAMA5,LAMC1,LDB2,MAFF,MYC,MYH9,NFIB,NFKBIA,PLEC,PTGS2,RBM38,RUNX3,SAV1,SNAI1,SOCS1,SOX18,SPHK1,STAT3,TEK,TGFB1,TGM2,TIE1,TNFSF10,TXNIP,UGCG,VCAN,VEGFC,YBX1	63
Cellular Movement,Hematological System Development and Function,Immune Cell Trafficking	Homing of leukocytes	4.88e-20		0.793	ACKR3,ANGPT2,APP,CAPG,CCL14,CCL2,CCL3,CCL3L3,CCL4,CCL5,CD151,CD37,CD40,CD44,CD69,CD74,CD9,CDKN1A,CORO1A,CSF2,CSF3,CST3,CX3CL1,CXCL12,CXCL2,CXCR4,CYTL1,EDNRB,ELN,ENPP2,FCER1G,FLOT1,FLT1,FN1,FOXO1,FYB1,FYN,GAS6,GNAS,GNLY,GPSM3,GRN,GSN,ICAM1,IFNG,IL1R1,IL33,IL6,ITGA4,ITGB2,KDR,LCP1,LDLR,LGALS1,LGALS3,LITAF,LSP1,LYST,MAPK1,MAPK3,MDK,MMP28,MT-ND1,MTUS1,MYC,NEDD9,NPR1,NRP2,PLEC,PON2,RAC1,RAC2,REL,RGS1,…	95
Cellular Function and Maintenance,Molecular Transport	Flux of inorganic cation	3.84e-10		0.794	A2M,ACKR1,ANGPT2,ANXA2,APP,CAV1,CCL14,CCL2,CCL3,CCL3L3,CCL4,CCL5,CD2,CD247,CD3E,CD40,CORO1A,CSF2,CTNND1,CX3CL1,CXCL12,CXCR4,EGR1,ERG,ETS2,EZR,FGF2,FN1,GJA1,GNAQ,IL6,INHBB,ITGB2,JUN,KLF2,LAT2,LGALS1,MAPK1,MGP,PECAM1,PGRMC1,PIEZO1,PIK3R1,PRF1,PTPRC,RAC1,RAC2,RTN4,S1PR1,SARAF,SGK1,SLA2,SLC25A25,TGFB1,TSPAN18,VWF,WNK1	57
Cellular Function and Maintenance	Ion homeostasis of cells	2.1e-09		0.796	A2M,ABL2,ACKR1,ADAMTS1,ANGPT2,ANXA2,APLP2,APP,ATOX1,ATP1A1,C1QTNF1,C7,CAV1,CCDC47,CCL14,CCL2,CCL3,CCL3L3,CCL4,CCL5,CD2,CD247,CD36,CD3E,CD40,CD52,CDH5,CORO1A,CSF2,CTNND1,CX3CL1,CXCL12,CXCL2,CXCR4,CYBRD1,EDNRB,EGR1,EIF3E,ERG,ETS2,EZR,FGF2,FN1,FYN,GATA2,GJA1,GNAQ,IFNG,IL6,INHBB,ITGB2,JUN,KDR,KLF2,LAT2,LGALS1,LRP5,MAPK1,MAPK3,MGP,MT2A,MYC,NCOA4,NFKB1,PDE2A,PECAM1,PGRMC1,PIEZO1,PIK3R1,PRF1,PTGER4,PTPR…	87
Cellular Function and Maintenance	Internalization of cells	5.96e-08		0.799	ANXA2,APMAP,APP,ARPC2,BCAR1,CAPG,CAV1,CCL3,CD36,CD44,CD48,CD93,CDKN1A,CFH,CLIC4,CLTC,CSF2,CSF3,CX3CL1,CXCL12,CXCR4,CYRIB,ETS2,EZR,FCER1G,FGD4,FYN,GAS6,GRN,GSN,GSTP1,GULP1,ICAM1,IFITM3,IFNG,IL33,IL6,IRF8,ITGB2,JMJD6,KLF2,LEPR,LGALS3,LY96,MAPK1,NANS,NFE2L2,NRP2,PECAM1,PIEZO1,PIK3R1,PROS1,PTGER4,PTPRC,PXN,QKI,RAB11A,RAC1,RAC2,RAPGEF3,RASA4,RGCC,S100A10,SCARB1,SCARF1,SERPINE1,TGFB1,TGM2,TYROBP,VIM,WA…	71
Organismal Development,Tissue Development	Morphogenesis of epithelial tissue	2.67e-11		0.799	AHR,ANXA2,CLIC4,COL18A1,CXCL2,CXCR4,DICER1,EFNB2,FGF2,FLNB,GAS6,HEG1,ID1,INHBB,JMJD1C,JUN,KDR,LAMA5,LGALS3,MET,MGP,NFKBIA,NOTCH4,PECAM1,PIK3C2A,PXN,RAC1,RASIP1,RCAN1,RHOB,RRAS,STC1,TIMP1,TIMP2,VCAM1,VEGFC	36
Cell-To-Cell Signaling and Interaction	Adhesion of myeloid cells	6.74e-17		0.8	ADGRE5,ANGPT2,ANXA5,APP,BCAM,CCL2,CCL5,CD34,CD36,CD37,CD44,CFH,CORO1A,CSF2,CTTN,CX3CL1,CXCL12,CXCL2,FLT1,FN1,FOXO1,FYN,GAS6,ICAM1,ICAM3,IFNG,IL1R1,IL33,IL6,ITGA4,ITGA5,ITGB2,KDR,LAMA5,LCP1,LGALS1,LGALS3,PECAM1,PRDX2,PTGS2,PTPN22,RAC1,RAC2,RHOB,SELE,SELP,SERPINE1,SERPING1,STAB1,SWAP70,TGFB1,TGFBR2,THBD,TXN,VCAM1,VWF	56
Cellular Function and Maintenance	Engulfment of leukocytes	5.6e-09		0.804	ANXA5,APP,BCAR1,CAPG,CCL3,CCL5,CD36,CD44,CD93,CDKN1A,CFH,CLIC4,CRK,CSF2,CSF3,CTNND1,CX3CL1,DOCK1,FCER1G,FYN,GRN,GSN,GSTP1,ICAM1,IFNG,IL33,ITGB2,LEPR,LGALS3,NFE2L2,PECAM1,PIEZO1,PROS1,PTPRC,PXN,RAB11A,RAC1,RAC2,RAPGEF3,RASA4,RGCC,SCARB1,SCARF1,SERPINE1,SWAP70,TGM2,TYROBP,WNK1	48
Cell-To-Cell Signaling and Interaction,Hematological System Development and Function,Immune Cell Trafficking	Adhesion of lymphocytes	5.15e-09		0.807	CCL2,CCL3,CCL4,CD151,CD2,CD44,CD48,CX3CL1,CXCL12,CXCR4,EZR,FLOT1,FN1,FYB1,HSP90AA1,ICAM1,ICAM2,IFNG,IL6,IL6ST,ITGA4,ITGA5,ITGB2,MCAM,NEDD9,PECAM1,RAC1,RAC2,RGS1,SELE,SELP,SKAP1,SWAP70,TGFB1,VCAM1	35
Lipid Metabolism,Small Molecule Biochemistry	Metabolism of eicosanoid	8.83e-12		0.816	ACACB,AKR1C1/AKR1C2,AKR1C3,ALOX5AP,ANGPT2,APP,AREG,CAV1,CCL3L3,CCL5,CCN1,CD36,CD40,CD74,CD83,CLU,COTL1,CSF2,CSF3,EDNRB,EPHX1,FABP5,FCER1G,FN1,FYN,GPX1,GSTP1,IFNG,IGFBP7,IL33,IL6,LDLR,LEPR,LTC4S,MAPK1,MAPK3,MGLL,MGST2,MGST3,NFE2L2,NFKB1,NFKBIA,NPC2,PTGS2,RAC1,S1PR1,SOCS1,SPHK1,TGFB1,TGFBR2,TNFRSF1A,TNFSF10,VIM,VWF	54
Cell Signaling,Cellular Function and Maintenance,Molecular Transport,Vitamin and Mineral Metabolism	Flux of Ca2+	2.8e-10		0.818	A2M,ACKR1,ANGPT2,ANXA2,APP,CAV1,CCL14,CCL2,CCL3,CCL3L3,CCL4,CCL5,CD2,CD247,CD3E,CD40,CORO1A,CSF2,CTNND1,CX3CL1,CXCL12,CXCR4,EGR1,ERG,ETS2,EZR,FGF2,FN1,GJA1,GNAQ,IL6,INHBB,ITGB2,JUN,KLF2,LAT2,LGALS1,MGP,PECAM1,PGRMC1,PIEZO1,PIK3R1,PRF1,PTPRC,RAC1,RAC2,RTN4,S1PR1,SARAF,SGK1,SLA2,SLC25A25,TGFB1,TSPAN18,VWF,WNK1	56
Cellular Development,Cellular Growth and Proliferation	Cell proliferation of ovarian cancer cell lines	4.93e-08		0.825	APP,ATF3,BMPR2,CAV1,CCN1,CD44,CDKN1A,CLU,COL18A1,CRK,CSF2,CXCL12,CXCR4,DAB2,DLC1,ENTPD1,EPAS1,FN1,GLUL,GRN,HBEGF,ID1,IL6,KLF2,LGALS1,MYC,NFKB1,NOP53,PLAT,S1PR1,SERTAD1,SMAD1,SPARC,STAT3,STC1,TGFB1,TGFBR2,TGM2,TMSB10/TMSB4X,TNFSF10,WNK1,ZNF521	42
Hematological System Development and Function,Hematopoiesis,Tissue Morphology	Quantity of hematopoietic progenitor cells	4.46e-13		0.826	AFF1,AHR,ALDH2,ARHGDIB,ARID5B,CAPNS1,CCND2,CD247,CD34,CD36,CD3E,CD40,CD44,CD59,CD69,CD7,CD83,CD9,CDKN1A,CORO1A,CSF2,CSF3,CTSD,CXCL12,CXCR4,DOK2,EBF1,EFNB2,EGR3,EPAS1,ETS2,FCER1G,FLI1,FOSL2,FOXO1,FYB1,FYN,GATA2,GIMAP1,GJA1,HLA-DQB1,HYAL2,ID1,IFNG,IL2RB,IL2RG,IL33,IL6,IL6ST,IRF8,ITGB2,KDR,KLF2,KLF4,MAPK3,MATK,MCF2L,MECOM,MYC,NFE2L2,NFKB1,NFKBIA,NOTCH4,PBX1,PCGF2,PECAM1,PIK3R1,PLXND1,PNP,PPIC,PRDX1,…	108
Skeletal and Muscular System Development and Function	Quantity of bone	8.26e-10		0.826	AHR,APP,AREG,BMPR2,CAPNS1,CAV1,CCL2,CD44,CD9,CRTAP,CSF3,DICER1,EBF1,EGR1,FGF2,GATA2,GNAS,HCST,ID1,IFNG,IL1R1,IL6ST,IRF8,JAM2,KLF10,KLF4,LRP5,MGP,NACA,NFKB1,NRARP,NUPR1,PDK4,PLS3,POSTN,RAC1,SELENOW,SPARC,SPHK1,TEK,TGFB1,TGFBR2,TNFSF14,TSC22D3,TYROBP,WWTR1,ZNF521	47
Hematological System Development and Function,Immune Cell Trafficking,Inflammatory Response,Tissue Development	Accumulation of antigen presenting cells	1.14e-09		0.831	ACKR3,AHR,ANGPT2,CAV1,CCL2,CCL5,CD200,CD40,CD44,CSF2,CX3CL1,CXCL12,ENTPD1,FGF2,GRN,HAVCR2,IFNG,KLF4,LAMA5,LDLR,OSMR,PLAT,RUNX3,STAT3,SWAP70,TIMP1,TNFAIP3,TNFSF10,TYROBP,VEGFC	30
Cell-mediated Immune Response,Cellular Movement,Hematological System Development and Function,Immune Cell Trafficking	Cell movement of Th1 cells	1.62e-08		0.832	CAV1,CCL3L3,CCL4,CCL5,CD40,CD44,CX3CL1,CXCL12,ICAM1,IFNG,ITGA4,S1PR1,SELE,SELP,STING1	15
Cardiovascular System Development and Function,Cell Morphology	Branching of vasculature	3.75e-09		0.838	ADAMTS1,ADGRA2,ANGPT2,APP,CCL2,CD44,CXCR4,DICER1,EVL,FGF2,GLUL,HLX,HSPG2,HTRA1,IGFBP4,KDR,MDK,MYC,NRP1,PRCP,RTN4,S1PR1,TEK,TGFB1,TGFBR2,TIE1,TIMP3,VEGFC,VIM	29
Cancer,Hematological Disease,Immunological Disease,Organismal Injury and Abnormalities	Tumorigenesis of lymphocytes	6.45e-19		0.855	AASS,ABL2,ABLIM1,ADAMTS9,ADCY4,ADGRA2,ADGRF5,ADGRL2,ADGRL4,AFAP1L1,AFF1,AHNAK,AHR,AKNA,ALDH2,ANGPT2,ANXA2,ANXA5,APP,AQP1,ARHGEF15,ARID5B,ATF3,ATP11A,BAZ2B,BCAR1,BIRC3,BTG1,BTNL9,C1QTNF1,C1R,C2CD4B,C7,CALCRL,CALD1,CAPN2,CAV1,CAV2,CAVIN2,CCL2,CCL3,CCL4,CCL5,CCN1,CCND2,CCNH,CD151,CD2,CD200,CD247,CD34,CD36,CD3E,CD40,CD44,CD48,CD52,CD69,CD7,CD74,CD83,CDC42EP3,CDKN1A,CEBPD,CELF2,CEP68,CLTC,CLU,CMIP,CNT…	361
Cellular Movement,Hematological System Development and Function,Immune Cell Trafficking	Lymphocyte migration	5.46e-23		0.855	ABL2,ACKR1,ACKR3,ANGPT2,ANXA2,APOD,APP,BMPR2,CANX,CAV1,CCL14,CCL2,CCL3,CCL3L3,CCL4,CCL5,CD151,CD2,CD200,CD247,CD40,CD44,CD48,CD69,CD74,CLTC,COL4A1,CORO1A,CRK,CRTAM,CSF2,CSF3,CTTN,CX3CL1,CXCL12,CXCR4,CYTIP,DDIT4,DIAPH2,DICER1,DPYSL2,ENG,ENPP2,EVL,EZR,FABP5,FLOT1,FN1,FOXO1,FYB1,FYN,GNLY,HSP90AA1,ICAM1,ICAM2,IFITM3,IFNG,IL33,IL6,IL6ST,INSR,ITGA4,ITGA5,ITGA6,ITGB2,JUN,KLF2,LCP1,LDLR,LGALS1,LGALS3,MCA…	113
Cell Death and Survival,Cellular Function and Maintenance	Clearance of cells	2.45e-08		0.858	ANXA2,ARL5B,CCL2,CCL3,CCL3L3,CCL5,CD36,CD44,CLIC4,CSF2,CSF3,EDNRB,FABP5,FCER1G,IFNG,IL6,LEPR,LGALS3,PECAM1,RCAN1,SOCS1,STING1,TGFB1,TGM2,TNFAIP3,TNFSF10	26
Cellular Movement,Hematological System Development and Function,Immune Cell Trafficking,Inflammatory Response	Chemotaxis of granulocytes	2.19e-12		0.86	APP,CAPG,CCL14,CCL2,CCL3,CCL3L3,CCL4,CCL5,CD151,CD37,CD69,CD74,CORO1A,CSF2,CSF3,CST3,CX3CL1,CXCL12,CXCL2,FCER1G,FLOT1,GRN,GSN,ICAM1,IFNG,IL1R1,IL33,IL6,ITGA4,ITGB2,LGALS1,LGALS3,LSP1,LYST,MDK,MT-ND1,NPR1,RAC1,RAC2,SELE,SELENOK,SELP,TGFB1,TMSB10/TMSB4X,TNFRSF1A,VEGFC,XCL1	47
Hematological System Development and Function,Hematopoiesis	Development of hematopoietic system	1.05e-08		0.864	ACKR3,CCL3,CCL3L3,CCL4,CD3E,CD40,CD44,CD74,CD83,CDA,CDKN1A,CORO1A,CSF2,CSF3,CXCL12,CXCR4,DOK2,EBF1,EGR1,EGR3,ERG,FGF2,FLI1,FN1,FOXO1,FYN,GATA2,HES1,ID3,IFNG,IL2RB,IL2RG,IL33,IL6,IL6ST,IRF8,KLF4,LAT2,LMO2,LRP5,MECOM,MEF2C,NFKB1,NFKBIA,NOTCH4,PBX1,PECAM1,PIK3R1,PLSCR1,PRMT1,PTPN22,PTPRC,RAC1,RBM38,REL,RUNX3,SELE,SELP,SHC1,SOCS1,SOCS2,SOCS3,SOX17,STAT3,TCF4,TEK,TGFB1,TIMP1,TNFAIP3,TNFRSF1A,TNFSF10,T…	74
Lipid Metabolism,Small Molecule Biochemistry	Synthesis of prostaglandin	2.02e-08		0.871	ACACB,ANGPT2,APP,AREG,CAV1,CCN1,CD36,CD40,CD74,CD83,CLU,CSF2,CSF3,EDNRB,FABP5,FCER1G,IFNG,IGFBP7,IL33,IL6,LDLR,MAPK1,MAPK3,NFE2L2,NFKB1,NFKBIA,NPC2,PTGS2,S1PR1,SOCS1,SPHK1,TGFB1,TGFBR2,TNFRSF1A,TNFSF10,VIM,VWF	37
Lipid Metabolism,Small Molecule Biochemistry	Metabolism of prostaglandin	6.04e-09		0.872	ACACB,AKR1C1/AKR1C2,AKR1C3,ANGPT2,APP,AREG,CAV1,CCN1,CD36,CD40,CD74,CD83,CLU,CSF2,CSF3,EDNRB,FABP5,FCER1G,GSTP1,IFNG,IGFBP7,IL33,IL6,LDLR,MAPK1,MAPK3,NFE2L2,NFKB1,NFKBIA,NPC2,PTGS2,S1PR1,SOCS1,SPHK1,TGFB1,TGFBR2,TNFRSF1A,TNFSF10,VIM,VWF	40
Cardiovascular Disease,Organismal Injury and Abnormalities	Vascular lesion	3.29e-24		0.872	ACKR3,ADGRF5,AHR,ALOX5AP,ANGPT2,APP,CCL2,CCL3L3,CCL5,CCN2,CD36,CD40,CD44,CD59,COL18A1,CSF2,CST3,CTSC,CTSL,CX3CL1,CXCL12,CXCL2,DUSP10,ECSCR,EFNB2,EGR1,ELN,ENTPD1,FABP4,FLT1,FN1,FOXO1,GALNT15,GBP1,GPX1,GZMB,HSPG2,ICAM1,IER3,IFNG,IGFBP7,IL1R1,IL33,IL6,KDR,KLF2,KLF4,LAMB1,LAMB2,LAMC1,LDLR,LRP5,MAPK3,MGP,MRTFB,MT1M,MYC,NFE2L2,NFKB1,NFKBIA,NR4A3,OSMR,PECAM1,PIK3C2A,PLAT,POSTN,PTGER4,PTGS2,PTPRC,RCAN1,R…	96
Cellular Development,Cellular Growth and Proliferation,Embryonic Development,Hematological System Development and Function,Hematopoiesis,Lymphoid Tissue Structure and Development,Organ Development,Organismal Development,Tissue Development	Lymphopoiesis	3.3e-13		0.875	ABL2,AFF1,AHR,AREG,ARID5B,BCL2A1,CCL3,CCL5,CCN1,CCND2,CD2,CD247,CD36,CD3E,CD40,CD44,CD69,CD74,CD83,CDKN1A,CORO1A,CRTAM,CSF2,CSF3,CXCL12,CXCR4,DICER1,DNAJB1,DOK2,DUSP10,EBF1,EFNB2,EGR1,EGR3,EIF4G2,ENTPD1,ETS2,EZR,FCER1G,FKBP1A,FLI1,FLT1,FOSL2,FOXO1,FYB1,FYN,GAS6,GATA2,GIMAP1,GIMAP4,GZMB,HAVCR2,HLA-DMA,HLA-DQB1,HLA-DRA,HLA-DRB1,HLX,HSP90AA1,ICAM1,ID1,ID2,ID3,IFNG,IL1R1,IL2RB,IL2RG,IL33,IL6,IL6ST,IR…	139
Cardiovascular System Development and Function,Cellular Development,Cellular Function and Maintenance,Cellular Growth and Proliferation,Organismal Development,Tissue Development	Proliferation of endothelial cells	2.67e-22		0.876	ADAM15,ADAMTS1,ANGPT2,APP,ATOH8,BMPR2,CALCRL,CAV1,CAV2,CAVIN2,CCL2,CD34,CD36,CD44,CDKN1A,COL18A1,COL4A2,CSF2,CXCL12,CXCR4,CYBA,DAAM1,DAB2,DICER1,EDNRB,EFNA1,EGFL7,EGR1,EGR3,EIF3E,ENG,EVL,FABP4,FGF2,FLI1,FLT1,FN1,FOXO1,GAS6,GBP1,GJA1,GNAQ,GNAS,GRN,HBEGF,HTRA1,ID1,IFNG,IL33,IL6,ITGA4,JUN,KDM6B,KDR,KLF2,LGALS1,LRG1,MAPK1,MCAM,MDK,MEF2C,MGP,MYC,MYOF,NHERF2,NR2F2,NR4A2,NRARP,NRP1,NRP2,PDE2A,PECAM1,PRC…	97
Cellular Movement	Homing of blood cells	1.15e-20		0.876	ACKR3,ANGPT2,APP,CAPG,CCL14,CCL2,CCL3,CCL3L3,CCL4,CCL5,CD151,CD37,CD40,CD44,CD69,CD74,CD9,CDKN1A,CORO1A,CSF2,CSF3,CST3,CX3CL1,CXCL12,CXCL2,CXCR4,CYTL1,EDNRB,ELN,ENPP2,FCER1G,FLOT1,FLT1,FN1,FOXO1,FYB1,FYN,GAS6,GJA1,GNAS,GNLY,GPSM3,GRN,GSN,ICAM1,IFNG,IL1R1,IL33,IL6,ITGA4,ITGB2,KDR,LCP1,LDLR,LGALS1,LGALS3,LITAF,LSP1,LYST,MAPK1,MAPK3,MDK,MMP28,MT-ND1,MTUS1,MYC,NEDD9,NPR1,NRP2,PLEC,PON2,PTPRC,RAC1,RAC…	97
Hematological System Development and Function,Tissue Morphology	Quantity of leukocytes	1.91e-21		0.88	ACKR3,ADGRE5,AFF1,AHR,ALDH2,ANGPT2,APP,ARHGDIB,ARID5B,ATF3,BAG3,BCL2A1,BCL6B,BIRC3,BMPR2,CALCRL,CAV1,CCL2,CCL3,CCL3L3,CCL4,CCL5,CD200,CD247,CD34,CD36,CD3E,CD40,CD44,CD48,CD69,CD7,CD74,CD83,CDKN1A,CEMIP2,CFH,CLIC4,CLTA,CLU,CORO1A,CRTAM,CSF2,CSF3,CTSD,CX3CL1,CXCL12,CXCL2,CXCR4,CYTIP,DICER1,DOK2,DUSP10,EBF1,EFNB2,EGR1,EGR3,EIF4B,EPAS1,ETS2,FABP5,FCER1G,FKBP1A,FLI1,FLT1,FOSL2,FOXO1,FYB1,FYN,GATA2,GIM…	207
Free Radical Scavenging,Small Molecule Biochemistry	Biosynthesis of hydrogen peroxide	5.31e-09		0.884	ANGPT2,APP,CANX,CAV1,CCL3,CCL4,CD36,CYBA,CYCS,FGF2,FYN,GNAS,IFNG,IL6,ITM2B,MAOA,MAPK1,MET,NFE2L2,PRDX1,PRDX2,PTGS2,RAC1,RAPGEF3,SHC1,STAT3,STC1,TGFB1	28
Cardiovascular System Development and Function,Cell-To-Cell Signaling and Interaction	Activation of endothelial cells	5.95e-08		0.886	ANGPT2,BCL2A1,CSF3,FERMT2,FGF2,GPX1,HBEGF,ID1,ID3,IFI16,IFNG,IL33,IL6,KDR,MEOX2,PECAM1,TCF4,TGFB1	18
Cell-To-Cell Signaling and Interaction	Binding of lymphatic system cells	4.18e-10		0.889	ANXA2,CCL2,CCL3,CCL4,CCL5,CD151,CD2,CD3E,CD40,CD44,CD48,CD69,CX3CL1,CXCL12,CXCR4,ENG,EVL,EZR,FCGRT,FLOT1,FN1,FYB1,HLA-DMA,HSP90AA1,ICAM1,ICAM2,IFNG,IL6,IL6ST,ITGA4,ITGA5,ITGB2,JMJD6,MCAM,MET,NEDD9,PECAM1,RAC1,RAC2,RGS1,SCARB1,SELE,SELP,SKAP1,SWAP70,TGFB1,TNFSF14,VCAM1	48
Cardiovascular System Development and Function,Organismal Development,Visual System Development and Function	Neovascularization of eye	1.47e-19		0.89	A2M,ADAM15,AHR,ALOX5AP,BIN2,CAV1,CCN1,CCN2,CD200,CD37,CFI,COL18A1,COL4A1,COL4A2,CORO1A,CYBA,ELN,EPAS1,FCER1G,FGF2,FLT1,FN1,FYB1,HSPG2,HTRA1,ICAM1,IFNG,INSR,ITGA5,ITGB2,KDR,LAMC1,LAT2,LGALS1,LGALS3,LIMD2,NOSTRIN,NRARP,NRP1,PLAT,PRDX4,PTGS2,RAC2,S100A4,SERPINE1,SOCS3,SPARC,STING1,TGFBR2,TIMP1,TIMP2,TYROBP,VCAM1,VEGFC,VWF,WARS1	56
Tissue Development	Accumulation of cells	3.74e-24		0.896	ACKR3,ADGRE5,AHR,ANGPT2,BCL2A1,CAV1,CCL2,CCL3,CCL3L3,CCL5,CCN1,CD200,CD40,CD44,CDKN1A,CLU,COL18A1,CSF2,CSF3,CTSC,CX3CL1,CXCL12,CXCL2,CXCR4,DICER1,DOCK1,EGR1,EGR3,ENG,ENPP2,ENTPD1,ETS2,FGF2,FLT1,FSTL1,GATA2,GNAQ,GRN,HAVCR2,ICAM1,IER3,IFI16,IFNG,IL1R1,IL2RB,IL2RG,IL33,IL6,IL6ST,ITGA4,ITGA5,ITGA6,ITGB2,KDR,KLF2,KLF4,LAMA5,LDLR,LRP5,LTC4S,MAPK3,MDK,MRTFB,MYC,NFKB1,OSMR,PARVA,PBX1,PLAT,POSTN,PTGS2,RAC…	100
Cellular Function and Maintenance	Engulfment of phagocytes	3.57e-08		0.896	ANXA5,APP,BCAR1,CAPG,CCL3,CD36,CD44,CD93,CDKN1A,CFH,CLIC4,CSF2,CSF3,CTNND1,CX3CL1,FCER1G,FYN,GRN,GSN,GSTP1,ICAM1,IFNG,IL33,ITGB2,LEPR,LGALS3,NFE2L2,PIEZO1,PROS1,PTPRC,PXN,RAB11A,RAC1,RAC2,RAPGEF3,RASA4,RGCC,SCARB1,SCARF1,SERPINE1,SWAP70,TGM2,TYROBP,WNK1	44
Cell Death and Survival	Anoikis	3.25e-09		0.901	AHR,BIRC3,CAV1,COL4A1,COL4A2,CTNND1,CTTN,DAB2,FLT1,FN1,GRN,HTRA1,ITGA5,ITGA6,ITGB4,IVNS1ABP,LGALS3,MAPK1,NDRG1,NFKBIA,NR4A2,PDK4,PLEC,PTGS2,RAC1,RDX,RHOB,RRAS,SHC1,SRGN,TGFB1,TGM2,TIMP1,TNFRSF1A,TNFSF10,TPM1,ZEB1	37
Cellular Movement,Hematological System Development and Function,Immune Cell Trafficking	Cellular infiltration by leukocytes	2.57e-23		0.904	ACKR1,AHR,ALOX5AP,ANGPT2,ANXA2,APOD,APP,AREG,BMPR2,C1QTNF1,CAV1,CCL2,CCL3,CCL3L3,CCL4,CCL5,CCN1,CCN2,CD2,CD247,CD36,CD40,CD44,CD48,CD69,CD93,CDKN1A,CFH,CLEC14A,CORO1A,CSF2,CSF3,CTSC,CTTN,CX3CL1,CXCL12,CXCL2,DDIT4,DICER1,EGFL7,EGLN3,EIF4B,EPAS1,EZR,FABP4,FABP5,FCER1G,FLT1,FN1,FSTL1,GAS6,GATA2,GJA1,HSPB1,ICAM1,ID1,IFITM3,IFNG,IKBIP,IL1R1,IL33,IL6,IL6ST,ITGA4,ITGB2,ITGB4,KDM6B,KDR,LAPTM5,LDLR,LGALS1…	128
Cellular Movement	Chemotaxis of myeloid cells	2.66e-17		0.907	ANGPT2,APP,CAPG,CCL14,CCL2,CCL3,CCL3L3,CCL4,CCL5,CD151,CD37,CD69,CD74,CD9,CDKN1A,CORO1A,CSF2,CSF3,CST3,CX3CL1,CXCL12,CXCL2,CXCR4,CYTL1,EDNRB,ELN,FCER1G,FLOT1,FLT1,FYN,GNLY,GRN,GSN,ICAM1,IFNG,IL1R1,IL33,IL6,ITGA4,ITGB2,LDLR,LGALS1,LGALS3,LITAF,LSP1,LYST,MAPK1,MAPK3,MDK,MMP28,MT-ND1,MTUS1,NPR1,PLEC,PON2,PTPRC,RAC1,RAC2,REL,RHOB,S100A4,SELE,SELENOK,SELP,SERPINE1,SPHK1,SWAP70,TGFB1,TMSB10/TMSB4X,TNFR…	73
Connective Tissue Development and Function,Tissue Morphology	Quantity of connective tissue	5.58e-14		0.909	ACACB,ADAMTS1,AHNAK,AHR,ANGPT2,APP,AQP1,ARID5B,ATF3,BAG3,BCL6B,CAPNS1,CAV1,CCL2,CCN2,CCND2,CD36,CD44,CD59,CD83,CD9,CDKN1A,CEBPD,COPRS,CPE,CRTAP,CSF2,CSF3,DICER1,DNAJB4,EBF1,EGR1,EPAS1,FABP5,FGF2,FLI1,FN1,FOSL2,FSTL1,GATA2,GNAQ,GNAS,GPX1,HCST,HSPG2,HYAL2,ID1,ID2,IFNG,IL1R1,IL33,IL6,IL6ST,INSR,IRF8,ITPRID2,JAM2,JUN,KLF10,KLF2,KLF4,LDLR,LEPR,LGALS3,LMNA,LRP5,LRRC8C,LTC4S,MEOX2,MYC,NACA,NFE2L1,NFE2L2…	111
Hematological System Development and Function,Immune Cell Trafficking,Inflammatory Response,Tissue Development	Accumulation of macrophages	6.73e-09		0.913	ACKR3,AHR,ANGPT2,CAV1,CCL2,CCL5,CD200,CD40,CD44,CSF2,CX3CL1,CXCL12,ENTPD1,FGF2,GRN,HAVCR2,KLF4,LAMA5,LDLR,OSMR,PLAT,STAT3,TIMP1,TNFAIP3,TNFSF10,VEGFC	26
Cell-mediated Immune Response,Cellular Movement,Hematological System Development and Function,Immune Cell Trafficking	T cell migration	7.86e-22		0.915	ABL2,ACKR1,ACKR3,ANGPT2,ANXA2,APOD,APP,BMPR2,CANX,CAV1,CCL14,CCL2,CCL3,CCL3L3,CCL4,CCL5,CD200,CD247,CD40,CD44,CD69,CD74,COL4A1,CORO1A,CRK,CTTN,CX3CL1,CXCL12,CXCR4,DDIT4,DIAPH2,DICER1,DPYSL2,ENPP2,EZR,FABP5,FLOT1,FN1,FOXO1,FYB1,FYN,GNLY,HSP90AA1,ICAM1,IFNG,IL33,IL6,IL6ST,INSR,ITGA4,ITGA6,ITGB2,KLF2,LCP1,LDLR,LGALS1,LGALS3,MCAM,MDK,MYC,MYH9,PECAM1,PIK3R1,PLEC,PRF1,PTGS2,PTPRB,RAC1,RAC2,RGS1,RGS16,S…	92
Lipid Metabolism,Small Molecule Biochemistry	Synthesis of fatty acid	3.33e-08		0.919	ACACB,ALOX5AP,ANGPT2,APP,AREG,CAV1,CAV2,CCL3L3,CCL5,CCN1,CD36,CD40,CD74,CD83,CLU,COTL1,CSF2,CSF3,CXCL12,EDNRB,EGR1,ELOVL7,FABP5,FCER1G,FN1,FYN,IFNG,IGFBP7,IL33,IL6,LDLR,LEPR,LTC4S,MAPK1,MAPK3,MGST2,MGST3,MYC,NFE2L2,NFKB1,NFKBIA,NPC2,PDK4,PTGS2,QKI,RAC1,S1PR1,SLC38A1,SOCS1,SOCS3,SPHK1,TGFB1,TGFBR2,TNFRSF1A,TNFSF10,TXN,VIM,VWF	58
Cellular Development,Cellular Growth and Proliferation,Hematological System Development and Function,Hematopoiesis,Lymphoid Tissue Structure and Development,Tissue Development	Hematopoiesis of phagocytes	1.15e-08		0.921	APP,CCL2,CD40,CD74,CDA,CDKN1A,CSF2,CSF3,CST3,EBF1,EMP1,ETS2,FN1,FOXO1,GATA2,GNLY,HLA-DRB1,ID2,ID3,IFI16,IFNG,IL1R1,IL2RB,IL33,IL6,IRF8,JUN,KDR,KLF4,LIFR,MDK,MEF2C,MYC,NFIC,NFKB1,PLAC8,REL,RUNX3,SLA,SLA2,SLC29A1,SOCS1,STAT3,TCF4,TGFB1,TGFBR2,TNFRSF1A,TNFSF10	48
Digestive System Development and Function,Gastrointestinal Disease,Hepatic System Development and Function,Hepatic System Disease,Inflammatory Disease,Inflammatory Response,Organ Development,Organismal Injury and Abnormalities	Inflammation of liver	4.08e-09		0.923	ACKR1,AHNAK,AKAP12,BIRC3,CCL2,CCL3,CCL3L3,CCL4,CCL5,CCN1,CD44,CD48,CXCL2,CYBA,EGR1,EMP1,FABP4,FKBP1A,FLT1,GSTP1,HAVCR2,HNRNPU,ICAM1,IFNG,IL1R1,IL2RB,IL2RG,IL3RA,IL6,INSR,ITGB2,JUN,KLRB1,KLRC1,LAPTM5,LDLR,LGALS1,LGALS3,MCTP1,METRNL,NAMPT,NFE2L1,NFE2L2,NFKB1,PDE7A,PECAM1,PRF1,PTGS2,PTPRC,RAC2,S100A4,SERPINE1,SOCS1,SOCS3,SOX17,SPARC,STAB1,STAT3,STING1,TCF4,TFPI,TGFB1,TIMP1,TIMP3,TNFAIP3,TNFRSF18,TNF…	72
Cellular Growth and Proliferation,Lymphoid Tissue Structure and Development	Expansion of lymphatic system cells	3.41e-08		0.925	AHR,BTNL9,CCND2,CD2,CD3E,CD40,CD69,CSF2,CSF3,CTSD,CXCL12,DDIT4,DICER1,EBF1,EGR1,EGR3,ERG,HAVCR2,IFNG,IL2RB,IL33,IL6,IRF8,KLF2,LCP1,LEPR,LRRC32,MDK,MYBL1,MYC,PCGF2,PLAT,PMAIP1,PRF1,PTPN22,PTPRC,REL,S1PR1,SLC7A5,SOCS1,STAT3,STING1,TGFB1,TNFAIP3,TNFRSF18,TNFRSF1A,TRIB1	47
Cellular Movement,Immune Cell Trafficking	Migration of lymphoid cells	1.98e-23		0.926	ABL2,ACKR1,ACKR3,ANGPT2,ANXA2,APOD,APP,BMPR2,CANX,CAV1,CCL14,CCL2,CCL3,CCL3L3,CCL4,CCL5,CD151,CD2,CD200,CD247,CD40,CD44,CD48,CD69,CD74,CLTC,COL4A1,CORO1A,CRK,CRTAM,CSF2,CSF3,CTTN,CX3CL1,CXCL12,CXCR4,CYTIP,DDIT4,DIAPH2,DICER1,DOCK1,DPYSL2,ENG,ENPP2,EVL,EZR,FABP5,FLOT1,FN1,FOXO1,FYB1,FYN,GNLY,HSP90AA1,ICAM1,ICAM2,IFITM3,IFNG,IL33,IL6,IL6ST,INSR,ITGA4,ITGA5,ITGA6,ITGB2,JUN,KLF2,LCP1,LDLR,LGALS1,LGAL…	114
Cell-To-Cell Signaling and Interaction	Binding of myeloid cells	1.28e-21		0.929	ACKR1,ADGRE5,ANGPT2,ANXA5,APP,BCAM,CCL2,CCL3,CCL5,CD2,CD34,CD36,CD37,CD40,CD44,CD48,CD69,CFH,CORO1A,CSF2,CTTN,CX3CL1,CXCL12,CXCL2,ERG,FGF2,FLT1,FN1,FOXO1,FYN,GAS6,ICAM1,ICAM3,IFNG,IL1R1,IL33,IL6,ITGA4,ITGA5,ITGA6,ITGB2,JMJD6,JUN,KDR,LAMA5,LCP1,LGALS1,LGALS3,LSP1,NFE2L2,PECAM1,PRDX2,PTGS2,PTPN22,PTPRC,RAC1,RAC2,RHOB,SCARB1,SELE,SELP,SERPINE1,SERPING1,STAB1,SWAP70,TGFB1,TGFBR2,THBD,TXN,VCAM1,VWF	71
Cellular Development,Connective Tissue Development and Function,Tissue Development	Differentiation of adipocytes	2.66e-09		0.937	A2M,AAMDC,ADGRF5,ADIRF,AP1S2,ARID5B,ATF3,BNIP3,CAVIN1,CCDC85B,CEBPD,COPRS,CTNND1,DUSP10,EBF1,EGLN3,EPHX1,FABP4,FERMT2,FGF2,FN1,FOSL2,FOXO1,FYN,GATA2,GPX1,HES1,HNRNPU,ID2,IFI16,IFNG,IL6,INSR,ITGA6,KLF4,LMCD1,LMNA,LRG1,LRP5,LRRC8C,LXN,MECOM,METRNL,MYC,NFE2L2,NFIA,NR4A2,NR4A3,NRP1,PIK3R1,PLAC8,PTGS2,RUNX1T1,SAV1,SMAD1,SNAI1,SOCS1,SOX4,ST13,TGFB1,TIMP1,TIMP3,WWTR1,YWHAH,ZFP36L2	65
Cellular Movement,Renal and Urological System Development and Function	Cell movement of kidney cell lines	4.03e-08		0.939	ANXA2,AP1S2,APP,ARHGEF12,BCAR1,CAV1,CCL5,CRK,CTTN,CXCL12,CXCR4,CYTL1,DAB2,DLC1,DOCK1,DOCK4,EFNA1,EZR,FBLN2,FGF2,FN1,GAS6,GLIPR2,ICAM1,ITGB2,MAPK1,MET,NFKB1,POSTN,PXN,RAC2,SELE,SPHK1,TGFB1,VIM,ZEB1	36
Organismal Injury and Abnormalities	Abnormal morphology of epithelial tissue	3.3e-08		0.946	ADGRF5,AHR,AREG,BACE2,CAV1,CAV2,CCN2,CD151,CD40,CD44,CDKN1A,CEBPD,CFH,CLIC4,COL15A1,COL18A1,EDNRB,EHD4,ELK3,EPAS1,FLT1,FSTL1,GRN,HBEGF,HSPG2,IL1R1,INHBB,ITGA6,ITGB4,JMJD1C,JUN,KLF2,KLF4,LAMB2,LAMC1,LDLR,LGALS3,LRP5,MDK,MYBL1,NFKBIA,NPC2,PAM,PLEC,PLVAP,POSTN,PTGER4,RASIP1,REL,SAV1,SCARB2,SELP,SHC1,SOX17,SPARC,SYNE2,TEK,TGFB1,TGFBR2,TIE1,TNFAIP3,TNFRSF1A,TNFSF14,TSC22D3,WIPF1,ZEB1	66
Cellular Movement,Embryonic Development	Cell movement of embryonic cells	1.13e-10		0.949	AQP1,BCAR1,CAPNS1,CCL14,CCL2,CCL3,CCL5,COL4A1,CXCL12,CXCR4,EDNRB,EFNB2,FLT1,FN1,GJA1,HBEGF,IFNG,ITGA4,ITGA5,LAMA5,LRP5,NCKAP1,PHACTR4,RAC1,RTN4,RUNX3,S100A4,S1PR1,SLC3A2,SNAI1,TIMP2,VCAN,VIM	33
Cell-To-Cell Signaling and Interaction	Response of myeloid cells	5.62e-09		0.952	APP,ARPC2,ATP1A1,BCAR1,CAPG,CCL2,CCL3,CCL4,CD36,CD40,CD44,CD9,CD93,CDKN1A,CFH,CLIC4,CSF2,CSF3,CX3CL1,CYRIB,EGLN3,FCER1G,FN1,FYN,GNAQ,GRN,GSN,GULP1,ICAM1,IFNG,IL33,IL6,IL6ST,IRF8,ITGA4,ITGB2,LEPR,LGALS3,LY96,MAPK1,NANS,NFE2L2,PECAM1,PIEZO1,PLCB4,PROS1,PTPRC,PXN,RAB11A,RAC1,RAC2,RAPGEF3,RASA4,RGCC,SCARB1,SCARF1,SERPINE1,SHC1,SOCS1,SPHK1,STAT3,TGFB1,TGM2,TYROBP,VCAM1,WASF2	66
Cancer,Gastrointestinal Disease,Hepatic System Disease,Organismal Injury and Abnormalities	Hepatocellular carcinoma	9.56e-10		0.953	ADAMTS1,ADAMTS9,AHNAK,AKNA,AKR1C1/AKR1C2,AKR1C3,ALDH2,ANXA2,ANXA5,AREG,ARHGEF12,ARL2,ASAP1,ASPH,ATP1A1,BAZ2B,C7,CAPN2,CCN1,CCN2,CD109,CD247,CD44,CDA,CDC42EP3,CDKN1A,COL15A1,COL4A1,COL4A2,CRIP1,CTNNA1,CTSD,CTTN,CXCL12,CXCL2,CYB5A,CYBRD1,DAAM1,DIPK1B,DLC1,DST,DUSP10,DYNLL1,EDNRB,EGR1,EHD2,EIF4B,ENAH,ENG,ENPP2,EPB41L3,EVA1B,F8,FABP5,FGF2,FILIP1,FKBP1A,FLT1,FN1,FNIP2,FOXO1,FRY,GARRE1,GBP1,GLUL,GNAS,G…	204
Cardiovascular System Development and Function,Cell-To-Cell Signaling and Interaction	Binding of endothelial cells	4.23e-30		0.953	ACKR1,ADAM15,ADGRE5,ANGPT2,ANXA2,ANXA5,APP,CCL2,CCL3,CCL4,CCL5,CCN1,CD151,CD34,CD36,CD37,CD44,COL18A1,CX3CL1,CXCL12,CXCL2,CXCR4,EFNB2,EGFL7,EGR3,ELN,ENG,ERG,FCGRT,FERMT2,FGF2,FLT1,FN1,FOXO1,GAS6,ICAM1,ICAM2,IFNG,IGFBP7,IL6,ITGA4,ITGA6,ITGB2,JUN,KDR,LEPR,LGALS3,MCAM,MET,NFKBIA,NRP1,PECAM1,PIK3R1,PLPP3,PLXND1,RAC1,RCAN1,S100A10,S1PR1,SELE,SELP,SERPINE1,SERPING1,SHC1,SLC7A5,SPARC,STAB1,SULF2,TCIM,TG…	80
Cancer,Hematological Disease,Immunological Disease,Organismal Injury and Abnormalities	Lymphoma	6.11e-17		0.955	AASS,ABL2,ABLIM1,ADAMTS9,ADCY4,ADGRA2,ADGRF5,AFAP1L1,AHNAK,AHR,AKNA,ALDH2,ANGPT2,ANXA2,APP,AQP1,ARHGEF15,ATF3,BAZ2B,BIRC3,BTG1,C1QTNF1,C1R,C2CD4B,C7,CALCRL,CALD1,CAPN2,CAV1,CAV2,CAVIN2,CCL2,CCL5,CCN1,CCND2,CCNH,CD151,CD2,CD200,CD247,CD34,CD36,CD3E,CD40,CD44,CD48,CD52,CD69,CD7,CD74,CD83,CDKN1A,CELF2,CLTC,CLU,CMIP,COL15A1,COL18A1,COL4A1,COL4A2,CPXM2,CREM,CSF2,CST3,CTSH,CTSL,CXCL12,CXCR4,CYTIP,DIAPH…	276
Hematological System Development and Function,Organismal Functions	Coagulation of blood	1.07e-12		0.956	ANXA2,ANXA5,APLP2,APP,C1QTNF1,CAV1,CCL5,CD36,CD59,CSF3,CX3CL1,CXCL12,DGKH,ENTPD1,F8,FCER1G,FZD6,GAS6,GNAQ,GSN,HSPG2,IL6,JMJD1C,LDLR,LYST,MAPK1,MMRN1,MRTFB,NFE2L2,PECAM1,PLAT,PLPP1,PON2,PRDX2,PROS1,RNASE1,SELP,SERPINE1,SGK1,SNAI1,TFPI,THBD,VCAN,VKORC1,VWF,ZEB1	46
Cellular Function and Maintenance	Homeostasis of leukocytes	3.1e-14		0.957	ABL2,AFF1,AHR,AREG,BCL2A1,CCL3,CCL5,CCN1,CD2,CD247,CD3E,CD40,CD69,CD74,CD83,CDKN1A,CFH,CORO1A,CRTAM,CSF2,CXCL12,CXCR4,CYCS,DICER1,DNAJB1,DOK2,DUSP10,EBF1,EFNB2,EGR1,EGR3,EIF4G2,ENTPD1,ETS2,FCER1G,FKBP1A,FLI1,FLT1,FOSL2,FOXO1,FYB1,FYN,GAS6,GATA2,GIMAP1,GIMAP4,HAVCR2,HLA-DMA,HLA-DQB1,HLA-DRA,HLA-DRB1,HLX,HSP90AA1,ICAM1,ID1,ID2,ID3,IFNG,IL1R1,IL2RB,IL2RG,IL33,IL6,IL6ST,IRF8,ITGA4,ITGB2,ITPKC,JMJD6,J…	128
Cellular Function and Maintenance	Lymphocyte homeostasis	2.36e-13		0.959	ABL2,AFF1,AHR,AREG,BCL2A1,CCL3,CCL5,CCN1,CD2,CD247,CD3E,CD40,CD69,CD74,CD83,CDKN1A,CORO1A,CRTAM,CSF2,CXCL12,CXCR4,CYCS,DICER1,DNAJB1,DOK2,DUSP10,EBF1,EFNB2,EGR1,EGR3,EIF4G2,ENTPD1,ETS2,FCER1G,FKBP1A,FLI1,FLT1,FOSL2,FOXO1,FYB1,FYN,GAS6,GATA2,GIMAP1,GIMAP4,HAVCR2,HLA-DMA,HLA-DQB1,HLA-DRA,HLA-DRB1,HLX,HSP90AA1,ICAM1,ID1,ID2,ID3,IFNG,IL1R1,IL2RB,IL2RG,IL33,IL6,IL6ST,IRF8,ITGA4,ITGB2,ITPKC,JMJD6,JUN,K…	124
Embryonic Development,Organismal Development	Development of genitourinary system	1.55e-10		0.964	ADAMTS1,AHR,AKAP12,ANXA2,AQP1,AREG,ARHGDIB,ARHGEF12,ARID5B,BAG3,C1QTNF1,CAV1,CAVIN1,CCN2,CCND2,CD44,CDH5,CDKN1A,CEBPD,CFH,COL4A1,CREM,CRK,CSF2,CTNND1,CX3CL1,CXCL12,CXCR4,DAAM1,DIAPH2,DICER1,EFNA1,EGR1,EHD2,EHD4,EIF2S2,ENG,EPAS1,EZR,FCER1G,FGF2,FLT1,FN1,FOXC1,FSTL1,FYN,GATA2,GJA1,GNAS,GRB10,GRN,GSN,HBEGF,HNRNPU,HTRA1,ICAM1,ID1,ID2,IFNG,IGFBP4,IGFBP7,IL1R1,INHBB,INSR,ITGA6,ITPRID2,JAM2,JMJD1C,JMJD6…	144
Cancer,Organismal Injury and Abnormalities	Lymphohematopoietic cancer	1.86e-16		0.975	AASS,ABL2,ABLIM1,ACKR1,ADAM15,ADAMTS9,ADCY4,ADGRA2,ADGRF5,ADGRL2,ADGRL4,AFAP1L1,AFDN,AFF1,AHNAK,AHR,AKNA,ALDH2,ANGPT2,ANP32B,ANXA2,ANXA5,APOBEC3G,APOL3,APP,AQP1,ARHGAP9,ARHGEF15,ARID5B,ARL6IP1,ATF3,ATP11A,ATP8B1,B3GNT7,BAZ2B,BCAR1,BCL2A1,BIRC3,BTG1,BTNL9,C1QTNF1,C1R,C2CD4B,C7,CALCRL,CALD1,CAPN2,CAV1,CAV2,CAVIN2,CCDC50,CCL2,CCL3,CCL4,CCL5,CCN1,CCND2,CCNH,CCNL1,CD109,CD151,CD2,CD200,CD247,CD320,CD3…	492
Cellular Development,Cellular Growth and Proliferation,Hematological System Development and Function,Hematopoiesis,Lymphoid Tissue Structure and Development,Tissue Development	Hematopoiesis of mononuclear leukocytes	3.26e-14		0.978	ABL2,AFF1,AHR,APP,AREG,ARID5B,BCL2A1,CCL2,CCL3,CCL5,CCN1,CCND2,CD2,CD247,CD36,CD3E,CD40,CD44,CD69,CD74,CD83,CDA,CDKN1A,CORO1A,CRTAM,CSF2,CSF3,CST3,CXCL12,CXCR4,DICER1,DNAJB1,DOK2,DUSP10,EBF1,EFNB2,EGR1,EGR3,EIF4G2,ENTPD1,ETS2,EZR,FCER1G,FKBP1A,FLI1,FLT1,FOSL2,FOXO1,FYB1,FYN,GAS6,GATA2,GIMAP1,GIMAP4,GNLY,GZMB,HAVCR2,HLA-DMA,HLA-DQB1,HLA-DRA,HLA-DRB1,HLX,HSP90AA1,ICAM1,ID1,ID2,ID3,IFI16,IFNG,IL1R1,…	146
Cellular Movement,Hematological System Development and Function,Immune Cell Trafficking,Inflammatory Response	Chemotaxis of neutrophils	2.26e-12		0.978	APP,CAPG,CCL2,CCL3,CCL3L3,CCL4,CCL5,CD151,CD37,CD69,CD74,CORO1A,CSF2,CSF3,CST3,CX3CL1,CXCL12,CXCL2,FCER1G,FLOT1,GRN,GSN,ICAM1,IFNG,IL1R1,IL33,IL6,ITGA4,ITGB2,LGALS3,LSP1,MDK,MT-ND1,NPR1,RAC1,RAC2,SELE,SELENOK,SELP,TGFB1,TMSB10/TMSB4X,TNFRSF1A,VEGFC,XCL1	44
Cancer,Hematological Disease,Immunological Disease,Organismal Injury and Abnormalities	Neoplasia of leukocytes	4.22e-19		0.984	AASS,ABL2,ABLIM1,ADAMTS9,ADCY4,ADGRA2,ADGRF5,ADGRL2,ADGRL4,AFAP1L1,AFF1,AHNAK,AHR,AKNA,ALDH2,ANGPT2,ANXA2,ANXA5,APP,AQP1,ARHGEF15,ARID5B,ATF3,ATP11A,BAZ2B,BCAR1,BIRC3,BTG1,BTNL9,C1QTNF1,C1R,C2CD4B,C7,CALCRL,CALD1,CAPN2,CAV1,CAV2,CAVIN2,CCDC50,CCL2,CCL3,CCL4,CCL5,CCN1,CCND2,CCNH,CD151,CD2,CD200,CD247,CD320,CD34,CD36,CD3E,CD40,CD44,CD48,CD52,CD69,CD7,CD74,CD83,CDC42EP3,CDKN1A,CEBPD,CELF2,CEP68,CLTC…	392
Cell-mediated Immune Response,Cellular Function and Maintenance,Hematological System Development and Function	T cell homeostasis	2.14e-13		0.986	ABL2,AFF1,AHR,AREG,BCL2A1,CCL3,CCL5,CCN1,CD2,CD247,CD3E,CD40,CD69,CD74,CD83,CDKN1A,CORO1A,CRTAM,CSF2,CXCL12,CXCR4,DICER1,DNAJB1,DOK2,DUSP10,EBF1,EFNB2,EGR1,EGR3,EIF4G2,ENTPD1,ETS2,FCER1G,FKBP1A,FLI1,FLT1,FOSL2,FOXO1,FYB1,FYN,GAS6,GATA2,GIMAP1,GIMAP4,HAVCR2,HLA-DMA,HLA-DQB1,HLA-DRA,HLA-DRB1,HLX,HSP90AA1,ICAM1,ID1,ID2,ID3,IFNG,IL1R1,IL2RB,IL2RG,IL33,IL6,IL6ST,IRF8,ITGA4,ITGB2,ITPKC,JMJD6,JUN,KDR,KL…	120
Cell-mediated Immune Response,Cellular Development,Cellular Function and Maintenance,Cellular Growth and Proliferation,Embryonic Development,Hematological System Development and Function,Hematopoiesis,Lymphoid Tissue Structure and Development,Organ Development,Organismal Development,Tissue Development	T cell development	6.92e-14		0.986	ABL2,AFF1,AHR,AREG,BCL2A1,CCL3,CCL5,CCN1,CD2,CD247,CD3E,CD40,CD69,CD74,CD83,CDKN1A,CORO1A,CRTAM,CSF2,CXCL12,CXCR4,DICER1,DNAJB1,DOK2,DUSP10,EBF1,EFNB2,EGR1,EGR3,EIF4G2,ENTPD1,ETS2,FCER1G,FKBP1A,FLI1,FLT1,FOSL2,FOXO1,FYB1,FYN,GAS6,GATA2,GIMAP1,GIMAP4,HAVCR2,HLA-DMA,HLA-DQB1,HLA-DRA,HLA-DRB1,HLX,HSP90AA1,ICAM1,ID1,ID2,ID3,IFNG,IL1R1,IL2RB,IL2RG,IL33,IL6,IL6ST,IRF8,ITGA4,ITGB2,ITPKC,JMJD6,JUN,KDR,KL…	119
Cell-To-Cell Signaling and Interaction,Inflammatory Response	Immune response of phagocytes	6.87e-11		0.987	ANXA5,APP,ATP1A1,BCAR1,CAPG,CCL2,CCL3,CCL4,CD36,CD40,CD44,CD74,CD93,CDKN1A,CFH,CLIC4,CSF2,CSF3,CST3,CX3CL1,EGLN3,FCER1G,FN1,FYN,GRN,GSN,HSP90AA1,ICAM1,IFNG,IL33,IL6,IL6ST,IRF8,ITGA4,ITGB2,LEPR,LGALS3,LY96,NFE2L2,PIEZO1,PROS1,PTPRC,PXN,RAB11A,RAPGEF3,RASA4,RGCC,SCARB1,SCARF1,SERPINE1,SPHK1,STAT3,SWAP70,TGFB1,TGM2,TYROBP,VCAM1	57
Hematological System Development and Function,Immune Cell Trafficking,Inflammatory Response,Tissue Development	Accumulation of leukocytes	2.43e-20		0.997	ACKR3,ADGRE5,AHR,ANGPT2,BCL2A1,CAV1,CCL2,CCL3,CCL3L3,CCL5,CD200,CD40,CD44,COL18A1,CSF2,CSF3,CTSC,CX3CL1,CXCL12,CXCL2,CXCR4,DOCK1,EGR1,EGR3,ENPP2,ENTPD1,ETS2,FGF2,GNAQ,GRN,HAVCR2,ICAM1,IER3,IFNG,IL1R1,IL2RB,IL2RG,IL33,IL6,IL6ST,ITGA4,ITGA5,ITGA6,ITGB2,KLF2,KLF4,LAMA5,LDLR,LTC4S,MAPK3,NFKB1,OSMR,PLAT,POSTN,PTGS2,RGS16,ROBO4,RUNX3,S1PR1,SELE,SELP,SERPING1,SH2D2A,SHC1,SLC15A4,SOCS3,STAT3,SWAP70,TGFB1…	81
Cellular Movement,Hematological System Development and Function,Immune Cell Trafficking	Cell movement of lymphocytes	2.93e-22		0.998	ABL2,ACKR1,ACKR3,ANGPT2,ANXA2,APOD,APP,BMPR2,CANX,CAV1,CCL14,CCL2,CCL3,CCL3L3,CCL4,CCL5,CD151,CD2,CD200,CD247,CD40,CD44,CD48,CD69,CD74,CLTC,COL4A1,CORO1A,CRK,CRTAM,CSF2,CSF3,CTTN,CX3CL1,CXCL12,CXCR4,CYTIP,DDIT4,DIAPH2,DICER1,DPYSL2,EIF4B,ENG,ENPP2,EVL,EZR,FABP5,FLOT1,FN1,FOXO1,FYB1,FYN,GAS6,GNAS,GNLY,HSP90AA1,ICAM1,ICAM2,IFITM3,IFNG,IL33,IL6,IL6ST,INSR,ITGA4,ITGA5,ITGA6,ITGB2,JUN,KDR,KLF2,LCP1,LD…	123
Hematological System Development and Function,Inflammatory Response,Tissue Morphology	Quantity of macrophages	3.06e-14		1.011	ANGPT2,BIRC3,CAV1,CCL2,CCL3,CD200,CD36,CD40,CDKN1A,CLIC4,CLU,CSF2,CX3CL1,DICER1,FABP5,FOSL2,GNAS,GRN,HAVCR2,HBEGF,ID2,IFNG,IL1R1,IL2RG,IL33,IL6,INSR,IRF8,ITGB2,LDLR,LEPR,LGALS3,LITAF,LSP1,LTC4S,MDK,MYC,NFE2L2,NFKB1,NFKBIA,PLAT,PLXND1,PRF1,PRMT1,PTGS2,SCARB1,SELENOW,SELP,SEPTIN2,SERPINE1,SOCS1,SOCS3,STAB1,STAT3,STC1,TEK,TGFB1,TGFBR2,TGM2,THBD,TNFAIP3,TNFRSF1A,TRIB1,UACA,YBX1	65
Cell Death and Survival	Removal of cells	8.04e-09		1.013	ANXA2,ARL5B,CCL2,CCL3,CCL3L3,CCL5,CD36,CD44,CLIC4,CSF2,CSF3,EDNRB,FABP5,FCER1G,IFNG,IL6,LDLR,LEPR,LGALS3,PECAM1,PLAT,RCAN1,SOCS1,STING1,TGFB1,TGM2,TNFAIP3,TNFSF10	28
Cancer,Hematological Disease,Organismal Injury and Abnormalities	Mature lymphocytic neoplasm	4.26e-14		1.014	AASS,ABLIM1,ADAMTS9,ADGRF5,ADGRL2,AHNAK,AHR,AKNA,ALDH2,ANGPT2,ANXA2,ANXA5,APP,AQP1,ARHGEF15,ATF3,BAZ2B,BIRC3,BTG1,C1QTNF1,C1R,C7,CALCRL,CALD1,CAPN2,CAV1,CAV2,CAVIN2,CCDC50,CCL2,CCL3,CCL4,CCL5,CCN1,CCND2,CD151,CD2,CD200,CD247,CD320,CD34,CD36,CD3E,CD40,CD44,CD48,CD52,CD69,CD7,CD74,CD83,CDC42EP3,CDKN1A,CEBPD,CELF2,CEP68,CLTC,CLU,CNTNAP3B,COL15A1,COL18A1,COL4A1,COL4A2,CPD,CPXM2,CREM,CRK,CSF2,CST3,CTS…	309
Cellular Movement,Hematological System Development and Function,Immune Cell Trafficking,Inflammatory Response	Chemotaxis of leukocytes	1.33e-19		1.019	ACKR3,ANGPT2,APP,CAPG,CCL14,CCL2,CCL3,CCL3L3,CCL4,CCL5,CD151,CD37,CD40,CD69,CD74,CD9,CDKN1A,CORO1A,CSF2,CSF3,CST3,CX3CL1,CXCL12,CXCL2,CXCR4,CYTL1,EDNRB,ELN,FCER1G,FLOT1,FLT1,FN1,FYN,GAS6,GNAS,GNLY,GPSM3,GRN,GSN,ICAM1,IFNG,IL1R1,IL33,IL6,ITGA4,ITGB2,KDR,LCP1,LDLR,LGALS1,LGALS3,LITAF,LSP1,LYST,MAPK1,MAPK3,MDK,MMP28,MT-ND1,MTUS1,NEDD9,NPR1,NRP2,PLEC,PON2,RAC1,RAC2,REL,RGS1,RHOB,S100A4,S1PR1,SELE,SEL…	89
Cellular Movement	Chemotaxis of blood cells	4.68e-20		1.021	ACKR3,ANGPT2,APP,CAPG,CCL14,CCL2,CCL3,CCL3L3,CCL4,CCL5,CD151,CD37,CD40,CD69,CD74,CD9,CDKN1A,CORO1A,CSF2,CSF3,CST3,CX3CL1,CXCL12,CXCL2,CXCR4,CYTL1,EDNRB,ELN,FCER1G,FLOT1,FLT1,FN1,FYN,GAS6,GNAS,GNLY,GPSM3,GRN,GSN,ICAM1,IFNG,IL1R1,IL33,IL6,ITGA4,ITGB2,KDR,LCP1,LDLR,LGALS1,LGALS3,LITAF,LSP1,LYST,MAPK1,MAPK3,MDK,MMP28,MT-ND1,MTUS1,NEDD9,NPR1,NRP2,PLEC,PON2,PTPRC,RAC1,RAC2,REL,RGS1,RHOB,S100A4,S1PR1,SE…	90
Cell-mediated Immune Response,Cellular Movement,Hematological System Development and Function,Immune Cell Trafficking	Migration of helper T lymphocytes	2.35e-08		1.03	CAV1,CCL2,CCL3L3,CCL4,CCL5,CD40,CD44,CX3CL1,CXCL12,IFNG,RGS16,SELE,STING1	13
Hematological System Development and Function,Lymphoid Tissue Structure and Development,Tissue Morphology	Quantity of lymphocytes	7.65e-15		1.035	ACKR3,AFF1,AHR,ANGPT2,APP,ARHGDIB,ARID5B,BAG3,BCL2A1,BCL6B,BIRC3,CALCRL,CAV1,CCL2,CCL4,CCL5,CD247,CD36,CD3E,CD40,CD44,CD48,CD69,CD7,CD74,CD83,CDKN1A,CEMIP2,CLTA,CORO1A,CRTAM,CSF2,CSF3,CTSD,CXCL12,CXCR4,CYTIP,DICER1,DOK2,DUSP10,EBF1,EFNB2,EGR1,EGR3,EIF4B,ETS2,FABP5,FCER1G,FKBP1A,FLI1,FLT1,FOXO1,FYB1,FYN,GATA2,GIMAP1,GJA1,GNLY,GSTP1,HAVCR2,HBEGF,HCST,HLA-DMA,HLA-DQB1,HLA-DRB1,ICAM1,ID1,ID2,ID3,IFNG…	162
Cellular Movement,Hematological System Development and Function,Immune Cell Trafficking	Transmigration of leukocytes	8.88e-20		1.039	ACKR3,ADAM15,APP,BMPR2,CANX,CAV1,CCL2,CCL3,CCL3L3,CCL4,CCL5,CD37,CD40,CD44,CD53,CD74,CDH5,COL4A1,CSF2,CXCL12,CXCL2,CXCR4,EFNB2,ENG,ENPP2,FABP5,FN1,HSP90AA1,ICAM1,ICAM2,IFNG,IL6,ITGA4,ITGB2,JAM2,LDLR,LGALS1,LSP1,MCAM,MET,MYH9,NOTCH4,PECAM1,PTPRB,RAC1,RAC2,RTN4,SELE,SERPINE1,SHC1,SOCS3,STAB1,STC1,STING1,TGFB1,TGFBR2,TGM2,TIMP2,TIMP3,TNFRSF1A,VCAM1	61
Cellular Function and Maintenance	Homeostasis of blood cells	2.01e-15		1.039	ABL2,AFF1,AHR,AREG,BCL2A1,CCL3,CCL5,CCN1,CD2,CD247,CD3E,CD40,CD69,CD74,CD83,CDKN1A,CFH,CORO1A,CRTAM,CSF2,CXCL12,CXCR4,CYCS,DICER1,DNAJB1,DOK2,DUSP10,EBF1,EFNB2,EGR1,EGR3,EIF4G2,EMCN,ENTPD1,EPAS1,ETS2,FCER1G,FKBP1A,FLI1,FLT1,FOSL2,FOXO1,FSTL1,FYB1,FYN,GAS6,GATA2,GIMAP1,GIMAP4,HAVCR2,HLA-DMA,HLA-DQB1,HLA-DRA,HLA-DRB1,HLX,HSP90AA1,ICAM1,ID1,ID2,ID3,IFNG,IL1R1,IL2RB,IL2RG,IL33,IL6,IL6ST,IRF8,ITGA4,IT…	135
Cellular Movement,Hematological System Development and Function,Immune Cell Trafficking	Cell movement of antigen presenting cells	1.22e-21		1.041	ACKR1,ANGPT2,APP,AREG,BMPR2,C1QTNF1,CAV1,CCL2,CCL3,CCL3L3,CCL4,CCL5,CCN1,CCN2,CD40,CD44,CD74,CDKN1A,CLEC14A,CSF2,CTTN,CX3CL1,CXCL12,CXCR4,CYTL1,DDIT4,DICER1,EDNRB,EGLN3,ELN,ENG,EPAS1,EPS8,FLT1,FN1,FSTL1,GAS6,GJA1,GNLY,GSN,HLA-DQB1,ICAM1,ICAM2,IFNG,IL33,IL6,IL6ST,ITGA5,ITGB2,KDM6B,KDR,LDLR,LGALS1,LGALS3,LITAF,LSP1,MAPK1,MAPK3,MDK,MMP28,MTUS1,MYC,NDRG1,NFE2L2,NPR1,NRP1,NRP2,PDK4,PLEC,PLXND1,PRCP,PT…	103
Cell-To-Cell Signaling and Interaction	Adhesion of blood cells	3.99e-25		1.045	A2M,ADGRE5,ANGPT2,ANXA5,APP,BCAM,CCL2,CCL3,CCL3L3,CCL4,CCL5,CCN1,CD151,CD2,CD200,CD34,CD36,CD37,CD40,CD44,CD48,CD69,CD74,CD83,CD9,CFH,CLU,CORO1A,CSF2,CTTN,CX3CL1,CXCL12,CXCL2,CXCR4,EMCN,ENTPD1,ERG,EZR,FCER1G,FLOT1,FLT1,FN1,FOXO1,FYB1,FYN,GAS6,GZMB,HSP90AA1,HSPG2,ICAM1,ICAM2,ICAM3,IFNG,IL1R1,IL33,IL6,IL6ST,ITGA4,ITGA5,ITGA6,ITGB2,JMJD6,KDR,LAMA5,LCP1,LGALS1,LGALS3,LSP1,MCAM,MYC,NEDD9,NFKBIA,NR4A3,…	107
Tissue Morphology	Quantity of progenitor cells	7.48e-14		1.047	AFF1,AHR,ALDH2,ANGPT2,APP,ARHGDIB,ARID5B,CAPNS1,CCND2,CD247,CD34,CD36,CD3E,CD40,CD44,CD59,CD69,CD7,CD83,CD9,CDKN1A,CORO1A,CSF2,CSF3,CTSD,CXCL12,CXCR4,DOK2,EBF1,EFNB2,EGR3,EPAS1,ETS2,FCER1G,FLI1,FOSL2,FOXO1,FYB1,FYN,GATA2,GIMAP1,GJA1,HLA-DQB1,HYAL2,ID1,ID2,IFNG,IL1R1,IL2RB,IL2RG,IL33,IL6,IL6ST,IRF8,ITGB2,KDR,KLF2,KLF4,LAMC1,MAPK3,MATK,MCF2L,MECOM,MYC,NFE2L2,NFKB1,NFKBIA,NOTCH4,PBX1,PCGF2,PECAM1,PI…	113
Cellular Movement,Hair and Skin Development and Function	Cell movement of keratinocytes	3.4e-10		1.047	AHR,CCL14,CCN2,CD9,CTNNA1,EFNA1,FERMT2,FN1,FOXO1,FSTL1,HBEGF,ICAM1,IL6,ITGA5,ITGB4,LGALS3,LRG1,MYC,PLEC,RAC1,S1PR1,SERPINE1,SOCS3,STAT3,TGFB1,TGFBR2,TIMP1,WASF2	28
Hematological System Development and Function,Tissue Morphology	Quantity of mononuclear leukocytes	4.06e-15		1.051	ACKR3,AFF1,AHR,ANGPT2,APP,ARHGDIB,ARID5B,ATF3,BAG3,BCL2A1,BCL6B,BIRC3,CALCRL,CAV1,CCL2,CCL4,CCL5,CD247,CD36,CD3E,CD40,CD44,CD48,CD69,CD7,CD74,CD83,CDKN1A,CEMIP2,CLTA,CLU,CORO1A,CRTAM,CSF2,CSF3,CTSD,CX3CL1,CXCL12,CXCR4,CYTIP,DICER1,DOK2,DUSP10,EBF1,EFNB2,EGR1,EGR3,EIF4B,ETS2,FABP5,FCER1G,FKBP1A,FLI1,FLT1,FOXO1,FYB1,FYN,GATA2,GIMAP1,GJA1,GNAS,GNLY,GSTP1,HAVCR2,HBEGF,HCST,HLA-DMA,HLA-DQB1,HLA-DRB1,I…	166
Hematological System Development and Function,Tissue Development	Accumulation of myeloid cells	4.21e-18		1.051	ACKR3,ADGRE5,AHR,ANGPT2,BCL2A1,CAV1,CCL2,CCL3,CCL3L3,CCL5,CD200,CD40,CD44,COL18A1,CSF2,CSF3,CTSC,CX3CL1,CXCL12,CXCL2,EGR1,ENTPD1,ETS2,FGF2,GATA2,GNAQ,GRN,HAVCR2,IFNG,IL1R1,IL33,IL6,IL6ST,ITGA4,ITGA5,ITGA6,ITGB2,KLF4,LAMA5,LDLR,LTC4S,MAPK3,MDK,OSMR,PLAT,POSTN,PTGS2,SELP,SERPING1,SLC15A4,STAT3,THBD,TIMP1,TIMP2,TNFAIP3,TNFRSF1A,TNFSF10,VCAM1,VEGFC	59
Cancer,Organismal Injury and Abnormalities	Non rhabdoid tumor	1.27e-21		1.054	AASS,ABL2,ABLIM1,ACACB,ACKR1,ACKR3,ADAM15,ADAMTS1,ADAMTS9,ADCY4,ADGRA2,ADGRE5,ADGRF5,ADGRG6,ADGRL2,ADGRL4,AFAP1L1,AFDN,AFF1,AHNAK,AHR,AKAP12,AKNA,ALDH2,ALOX5AP,ANGPT2,ANP32B,ANXA2,ANXA5,AOPEP,APBB2,APOBEC3G,APOD,APOL3,APOLD1,APP,AQP1,ARHGAP29,ARHGAP9,ARHGEF12,ARHGEF15,ARID5B,ARL6IP1,ASPH,ATF3,ATP11A,ATP1A1,ATP8B1,B3GNT7,BACE2,BAZ2B,BCAR1,BCL2A1,BIRC3,BMPR2,BMX,BNIP3,BTG1,BTNL9,C1orf115,C1QTNF1,C1…	668
Cell-To-Cell Signaling and Interaction,Inflammatory Response	Response of macrophages	2.12e-09		1.058	APP,ATP1A1,BCAR1,CAPG,CCL3,CD36,CD44,CD93,CDKN1A,CLIC4,CSF2,CSF3,CX3CL1,EGLN3,FCER1G,FYN,GNAQ,GRN,GSN,IFNG,IL33,IL6,IL6ST,IRF8,ITGB2,LEPR,LGALS3,LY96,NFE2L2,PIEZO1,PLCB4,PROS1,PTPRC,PXN,RAB11A,RAPGEF3,RASA4,RGCC,SCARB1,SCARF1,SERPINE1,SOCS1,SPHK1,STAT3,TGM2,TYROBP	46
Cell-To-Cell Signaling and Interaction	Response of antigen presenting cells	5.48e-11		1.059	APP,ATP1A1,BCAR1,CAPG,CCL3,CCL5,CD36,CD40,CD44,CD74,CD93,CDKN1A,CLIC4,CSF2,CSF3,CST3,CX3CL1,CXCL12,EGLN3,FCER1G,FN1,FYN,GNAQ,GRN,GSN,HSP90AA1,IFNG,IL33,IL6,IL6ST,IRF8,ITGB2,LEPR,LGALS3,LY96,NFE2L2,PIEZO1,PLCB4,PROS1,PTPRC,PXN,RAB11A,RAPGEF3,RASA4,RGCC,SCARB1,SCARF1,SERPINE1,SOCS1,SOCS3,SPHK1,STAT3,SWAP70,TGM2,TYROBP	55
Cellular Movement,Hematological System Development and Function,Hypersensitivity Response,Immune Cell Trafficking,Inflammatory Response	Cell movement of mast cells	3.21e-08		1.067	CCL2,CCL5,CD9,CX3CL1,CXCL12,FYN,ICAM1,IFNG,ITGA4,PIK3R1,RAC1,RAC2,SELE,SELP,SPHK1,SWAP70,TGFB1,VEGFC	18
Inflammatory Disease,Inflammatory Response,Organismal Injury and Abnormalities,Skeletal and Muscular Disorders	Inflammation of muscle	2.13e-10		1.067	ACKR3,BMPR2,CALD1,CAV2,CCL2,CCL4,CCL5,CDKN1A,CELF2,CNN3,COL4A1,COL4A2,CXCL12,DAB2,EGR1,ENG,FCER1G,FKBP1A,GBP1,GZMB,IFI16,IFI27,IFI44L,IFI6,IFNG,IGFBP4,IL1R1,IL2RB,IL2RG,ISG20,MDK,MYC,NKG7,PGRMC1,PLS3,PLSCR1,PTGS2,RUNX3,S100A11,S100A6,S1PR1,SERPING1,SERPINH1,SOCS1,SPARC,TGFB1,TGFBR2,TGFBR3,TMSB10/TMSB4X,TNFSF10,TPM4	51
Digestive System Development and Function,Hepatic System Development and Function,Organ Development	Response of liver	1.51e-09		1.068	ACKR1,AHNAK,AKAP12,ANGPT2,BIRC3,CCL2,CCL3,CCL3L3,CCL4,CCL5,CCN1,CD44,CD48,CXCL2,CYBA,EGR1,EMP1,FABP4,FKBP1A,FLT1,GSTP1,HAVCR2,HNRNPU,ICAM1,IFNG,IL1R1,IL2RB,IL2RG,IL3RA,IL6,IL6ST,INSR,ITGB2,JUN,KLRB1,KLRC1,LAPTM5,LDLR,LGALS1,LGALS3,MCTP1,MET,METRNL,NAMPT,NFE2L1,NFE2L2,NFKB1,PDE7A,PECAM1,PIK3R1,PRF1,PTGS2,PTPRC,RAC2,S100A4,SERPINE1,SOCS1,SOCS3,SOX17,SPARC,STAB1,STAT3,STING1,TCF4,TFPI,TGFB1,TIMP1,TI…	76
Dermatological Diseases and Conditions,Inflammatory Disease,Inflammatory Response,Organismal Injury and Abnormalities	Dermatitis	3.64e-23		1.078	ABLIM3,AHNAK,AHR,ANXA5,AREG,ATP1A1,BMX,CAPG,CAVIN2,CCL5,CD2,CD200,CD40,CD44,CD7,CD74,CD96,CNN3,COL4A1,COL4A2,CSF2,CSF3,CST3,CTSC,CTSD,CTSH,CTSL,CTSW,CTTN,CX3CL1,CXCR4,CYTIP,DPYSL2,DUSP10,DUSP2,EIF3E,EPS8,FABP4,FABP5,FCER1G,FCGRT,FKBP1A,FLOT1,FN1,FYN,GBP1,GNG11,GPR65,GSN,GSTP1,GZMB,HBEGF,HLA-DPB1,HLA-DQB1,HLA-DRA,HLA-DRB1,HLA-DRB5,HLA-E,ICAM1,IFI27,IFI44L,IFI6,IFNG,IL1R1,IL2RB,IL2RG,IL33,IL3RA,IL6…	126
Cellular Development,Cellular Growth and Proliferation,Hematological System Development and Function,Lymphoid Tissue Structure and Development	Proliferation of immune cells	8.71e-20		1.08	A2M,AHNAK,AHR,ARHGDIB,BCL2A1,BCL6B,BIRC3,BTG1,BTNL9,CCL2,CCL4,CCL5,CCN2,CCND2,CD151,CD2,CD247,CD320,CD36,CD37,CD3E,CD40,CD44,CD48,CD59,CD69,CD74,CD83,CDKN1A,CLU,CORO1A,CRTAM,CSF2,CSF3,CTSD,CX3CL1,CXCL12,CXCL2,CXCR4,CYTIP,DDIT4,DICER1,DOK2,DUSP10,EBF1,EFNA1,EFNB2,EGR1,EGR3,EHD4,ETS2,EZR,FABP4,FCER1G,FKBP1A,FLI1,FN1,FOSL2,FOXO1,FYB1,FYN,GATA2,GIMAP1,GJA1,GNAS,GSTP1,HAVCR2,HCST,HES1,HLA-DMA,HLA-DPA1…	177
Cellular Growth and Proliferation	Expansion of cells	8.46e-13		1.089	AHR,AREG,BCAR1,BTNL9,CCND2,CD2,CD36,CD3E,CD40,CD69,CDKN1A,CSF2,CSF3,CTSD,CXCL12,CXCR4,DDIT4,DICER1,DOK2,EBF1,EGR1,EGR3,EPAS1,ERG,FGF2,GATA2,GJA1,GNAS,HAVCR2,IFNG,IL2RB,IL33,IL6,IL6ST,IRF8,KDR,KLF2,LCP1,LEPR,LRRC32,MAOA,MAPK3,MDK,MET,MYBL1,MYC,PCGF2,PLAT,PMAIP1,PMP22,PRF1,PRMT1,PTGS2,PTPN22,PTPRC,RAC1,RAC2,REL,S1PR1,SERPINE1,SLC7A5,SOCS1,STAT3,STING1,TGFB1,TGFBR2,TGM2,TNFAIP3,TNFRSF18,TNFRSF1A,TRI…	72
Cell-To-Cell Signaling and Interaction,Hematological System Development and Function,Inflammatory Response	Binding of monocytes	8.14e-11		1.089	ANGPT2,CCL2,CCL3,CCL5,CD34,CX3CL1,CXCL12,FGF2,FN1,FOXO1,ICAM1,IFNG,ITGB2,JUN,LCP1,LGALS3,PRDX2,RAC1,SELE,SELP,TGFB1,TGFBR2,VCAM1,VWF	24
Cell-To-Cell Signaling and Interaction	Adhesion of leukemia cell lines	1.32e-09		1.091	AFDN,ANGPT2,CCL2,CCL3,CCL4,CD44,CRK,CX3CL1,CXCL12,CYTIP,DAB2,EGFL7,EGR1,ENG,ERG,FN1,FYB1,ICAM1,ITGA4,ITGA6,ITGB2,PALMD,PIK3R1,PRMT1,RAC1,RHOU,SELE,SELP,SKAP1,TCIM,TGM2,TNFRSF18,VCAM1,WWTR1	34
Lymphoid Tissue Structure and Development,Tissue Morphology	Quantity of lymphoid cells	5.26e-15		1.101	ACKR3,AFF1,AHR,ALDH2,ANGPT2,APP,ARHGDIB,ARID5B,BAG3,BCL2A1,BCL6B,BIRC3,CALCRL,CAV1,CCL2,CCL4,CCL5,CD247,CD36,CD3E,CD40,CD44,CD48,CD69,CD7,CD74,CD83,CDKN1A,CEMIP2,CLTA,CORO1A,CRTAM,CSF2,CSF3,CTSD,CXCL12,CXCR4,CYTIP,DICER1,DOK2,DUSP10,EBF1,EFNB2,EGR1,EGR3,EIF4B,ETS2,FABP5,FCER1G,FKBP1A,FLI1,FLT1,FOXO1,FYB1,FYN,GATA2,GIMAP1,GJA1,GNLY,GSTP1,HAVCR2,HBEGF,HCST,HLA-DMA,HLA-DQB1,HLA-DRB1,ICAM1,ID1,ID2,ID…	163
Lymphoid Tissue Structure and Development,Tissue Morphology	Quantity of lymphatic system cells	1.97e-17		1.101	ACKR3,AFF1,AHR,ALDH2,ANGPT2,APP,ARHGDIB,ARID5B,BAG3,BCL2A1,BCL6B,BIRC3,CALCRL,CAV1,CCL2,CCL4,CCL5,CD151,CD247,CD34,CD36,CD3E,CD40,CD44,CD48,CD69,CD7,CD74,CD83,CD9,CDKN1A,CEMIP2,CLTA,CORO1A,CRTAM,CSF2,CSF3,CTSD,CXCL12,CXCR4,CYTIP,DICER1,DOK2,DUSP10,EBF1,EFNB2,EGR1,EGR3,EIF4B,ETS2,FABP5,FCER1G,FKBP1A,FLI1,FLT1,FOSL2,FOXO1,FYB1,FYN,GATA2,GIMAP1,GJA1,GNLY,GSTP1,HAVCR2,HBEGF,HCST,HLA-DMA,HLA-DQB1,HLA-…	178
Cellular Development,Cellular Growth and Proliferation,Hematological System Development and Function,Lymphoid Tissue Structure and Development	Proliferation of mononuclear leukocytes	1.73e-19		1.104	A2M,AHNAK,AHR,ARHGDIB,BCL2A1,BCL6B,BIRC3,BTNL9,CCL2,CCL4,CCL5,CCN2,CCND2,CD151,CD2,CD247,CD320,CD36,CD37,CD3E,CD40,CD44,CD48,CD59,CD69,CD74,CD83,CDKN1A,CORO1A,CRTAM,CSF2,CSF3,CTSD,CXCL12,CXCL2,CXCR4,CYTIP,DDIT4,DICER1,DOK2,DUSP10,EBF1,EFNA1,EFNB2,EGR1,EGR3,EHD4,ETS2,EZR,FABP4,FCER1G,FKBP1A,FLI1,FN1,FOSL2,FOXO1,FYB1,FYN,GATA2,GIMAP1,GJA1,GNAS,GSTP1,HAVCR2,HCST,HES1,HLA-DMA,HLA-DPA1,HLA-DPB1,HLA-DQ…	169
Hematological System Development and Function,Tissue Morphology	Quantity of blood cells	4.61e-23		1.109	ACKR3,ADGRE5,AFF1,AHR,ALDH2,ANGPT2,APP,AQP1,ARHGDIB,ARID5B,ATF3,BAG3,BCL2A1,BCL6B,BIRC3,BMPR2,CALCRL,CAPNS1,CAV1,CCL2,CCL3,CCL3L3,CCL4,CCL5,CCND2,CD200,CD247,CD34,CD36,CD3E,CD40,CD44,CD48,CD59,CD69,CD7,CD74,CD83,CD9,CDKN1A,CEMIP2,CFH,CLIC4,CLTA,CLU,CORO1A,CRTAM,CSF2,CSF3,CTSD,CX3CL1,CXCL12,CXCL2,CXCR4,CYTIP,DICER1,DOK2,DUSP10,EBF1,EFNB2,EGR1,EGR3,EIF4B,EPAS1,ETS2,FABP5,FCER1G,FKBP1A,FLI1,FLT1,FOS…	230
Cellular Movement	Cell movement of dermal cells	2.39e-12		1.11	AHR,CAPN2,CCL14,CCN2,CD9,CTNNA1,EFNA1,ENG,FERMT2,FN1,FOXO1,FSTL1,GSN,HBEGF,ICAM1,IL6,ITGA5,ITGB4,LGALS3,LRG1,MYC,PDK4,PLEC,POSTN,RAC1,S1PR1,SERPINE1,SOCS3,STAT3,TGFB1,TGFBR2,TIMP1,WASF2	33
Hematological System Development and Function,Tissue Development	Accumulation of blood cells	8.02e-20		1.118	ACKR3,ADGRE5,AHR,ANGPT2,BCL2A1,CAV1,CCL2,CCL3,CCL3L3,CCL5,CD200,CD40,CD44,COL18A1,CSF2,CSF3,CTSC,CX3CL1,CXCL12,CXCL2,CXCR4,DOCK1,EGR1,EGR3,ENPP2,ENTPD1,ETS2,FGF2,GATA2,GNAQ,GRN,HAVCR2,ICAM1,IER3,IFNG,IL1R1,IL2RB,IL2RG,IL33,IL6,IL6ST,ITGA4,ITGA5,ITGA6,ITGB2,KLF2,KLF4,LAMA5,LDLR,LTC4S,MAPK3,MDK,MYC,NFKB1,OSMR,PLAT,POSTN,PTGS2,RGS16,ROBO4,RUNX3,S1PR1,SELE,SELP,SERPING1,SH2D2A,SHC1,SLC15A4,SOCS3,STAT…	84
Cellular Movement	Extravasation of cells	9.89e-13		1.124	ANGPT2,CCL2,CCL3,CCL3L3,CCL4,CCL5,CD44,CORO1A,CTTN,CXCL12,CXCR4,CYTIP,ENPP2,ESAM,FOXC1,ICAM1,ICAM2,IL1R1,ITGB2,JAM2,LDLR,LMNA,LSP1,MDK,MYH9,NECTIN2,PECAM1,PLVAP,PTGER4,SELE,SELP,VWF	32
Cell-To-Cell Signaling and Interaction,Hematological System Development and Function,Immune Cell Trafficking	Adhesion of mononuclear leukocytes	3.98e-11		1.128	ANGPT2,CCL2,CCL3,CCL4,CCL5,CD151,CD2,CD34,CD44,CD48,CX3CL1,CXCL12,CXCR4,EZR,FLOT1,FN1,FOXO1,FYB1,HSP90AA1,ICAM1,ICAM2,IFNG,IL6,IL6ST,ITGA4,ITGA5,ITGB2,LCP1,LGALS3,MCAM,NEDD9,PECAM1,PRDX2,RAC1,RAC2,RGS1,SELE,SELP,SKAP1,SWAP70,TGFB1,TGFBR2,VCAM1,VWF	44
Cellular Movement,Hematological System Development and Function,Hypersensitivity Response,Immune Cell Trafficking	Cell movement of eosinophils	5.54e-08		1.132	AREG,CCL14,CCL2,CCL3,CCL3L3,CCL4,CCL5,CD2,CD48,CSF2,CXCL12,CXCL2,FABP4,ICAM2,ID1,IFNG,IL33,ITGA4,ITGB2,LGALS1,LGALS3,LTC4S,NFE2L2,RUNX3,SWAP70,TXN,VCAM1	27
Cellular Movement	Transmigration of blood cells	2.5e-20		1.133	ACKR3,ADAM15,APP,BMPR2,CANX,CAV1,CCL2,CCL3,CCL3L3,CCL4,CCL5,CD37,CD40,CD44,CD53,CD74,CDH5,COL4A1,CSF2,CXCL12,CXCL2,CXCR4,EFNB2,ENG,ENPP2,FABP5,FN1,GJA1,HSP90AA1,ICAM1,ICAM2,IFNG,IL6,ITGA4,ITGB2,JAM2,LDLR,LGALS1,LSP1,MCAM,MET,MYH9,NOTCH4,PECAM1,PTPRB,RAC1,RAC2,RTN4,SELE,SERPINE1,SHC1,SOCS3,STAB1,STC1,STING1,TGFB1,TGFBR2,TGM2,TIMP2,TIMP3,TNFRSF1A,VCAM1	62
Molecular Transport	Quantity of metal	2.3e-17		1.133	A2M,ACKR1,ADAMTS1,AKAP12,ANGPT2,ANXA2,APLP2,APP,AQP1,ARL6IP1,ATP1A1,BMPR2,CAV1,CCL2,CCL3,CCL3L3,CCL4,CCL5,CD2,CD247,CD3E,CD59,CSF2,CX3CL1,CXCL12,CXCR4,CYBRD1,ECE1,EDNRB,ELN,ENTPD1,FABP4,FCER1G,FGF2,FKBP1A,FN1,FYN,GNAQ,GNAS,GRN,GSN,HSP90AA1,HYAL2,ICAM1,IFNG,IGFBP7,IL33,IL6,INSR,JUND,KDR,KLF2,LAMC1,LAT2,LGALS1,LMNA,LRP5,MAPK1,MARCKSL1,MCAM,MGP,MYC,MYH9,NEDD9,NFKB1,NHERF2,NRN1,PIEZO1,PIK3R1,PMP22,PR…	93
Cell-To-Cell Signaling and Interaction	Adhesion of lymphatic system cells	1.69e-09		1.144	ANXA2,CCL2,CCL3,CCL4,CD151,CD2,CD44,CD48,CX3CL1,CXCL12,CXCR4,EZR,FLOT1,FN1,FYB1,HSP90AA1,ICAM1,ICAM2,IFNG,IL6,IL6ST,ITGA4,ITGA5,ITGB2,MCAM,MET,NEDD9,PECAM1,RAC1,RAC2,RGS1,SELE,SELP,SKAP1,SWAP70,TGFB1,VCAM1	37
Cardiovascular System Development and Function,Cell-To-Cell Signaling and Interaction	Binding of vascular endothelial cells	3.24e-15		1.146	ADAM15,ADGRE5,ANGPT2,ANXA5,APP,CCL2,CCN1,CD36,CD44,CX3CL1,CXCL12,CXCR4,EGFL7,EGR3,ERG,FERMT2,FGF2,FLT1,FN1,ICAM1,IFNG,IGFBP7,ITGA4,ITGA6,ITGB2,KDR,LGALS3,MCAM,NFKBIA,PECAM1,PLXND1,RCAN1,SELE,SELP,SHC1,SPARC,STAB1,SULF2,TGFB1,TMSB10/TMSB4X,VCAM1,VIM,VWF,WWTR1	44
Hematological System Development and Function,Tissue Morphology	Quantity of myeloid cells	9.24e-18		1.152	ADGRE5,AHR,ANGPT2,APP,AQP1,ARHGDIB,ATF3,BAG3,BCL2A1,BCL6B,BIRC3,BMPR2,CAPNS1,CAV1,CCL2,CCL3,CCL3L3,CCND2,CD200,CD34,CD36,CD40,CD59,CD9,CDKN1A,CFH,CLIC4,CLU,CSF2,CSF3,CX3CL1,CXCL12,CXCL2,CXCR4,DICER1,DOK2,EPAS1,FABP5,FLI1,FOSL2,GATA2,GJA1,GNAS,GRN,GSN,HAVCR2,HBEGF,HYAL2,ICAM1,ID1,ID2,IFNG,IL1R1,IL2RB,IL2RG,IL33,IL6,IL6ST,INSR,IRF8,ITGB2,JUN,KDR,KLF2,LDLR,LEPR,LGALS1,LGALS3,LITAF,LSP1,LTC4S,MAPK3,M…	139
Cellular Movement,Embryonic Development	Migration of embryonic cells	1.16e-10		1.168	AQP1,BCAR1,CAPNS1,CCL14,CCL2,CCL3,CCL5,COL4A1,CXCL12,CXCR4,EDNRB,EFNB2,FLT1,FN1,GJA1,HBEGF,IFNG,ITGA4,ITGA5,LAMA5,LRP5,NCKAP1,PHACTR4,RAC1,RTN4,S1PR1,SLC3A2,SNAI1,TIMP2,VCAN	30
Gastrointestinal Disease,Organismal Injury and Abnormalities	Colorectal lesion	3.41e-08		1.171	A2M,AASS,ABL2,ACACB,ACAP1,ACKR3,ACTN1,ADAM15,ADAMTS1,ADAMTS4,ADAMTS9,ADGRA2,ADGRE5,ADGRG6,ADGRL2,ADGRL4,ADIRF,AFAP1L1,AFDN,AHNAK,AHR,AKAP12,AKR1C1/AKR1C2,AKR1C3,ALDH2,ANGPT2,ANXA2,ANXA5,AOPEP,APLP2,APOBEC3G,APOD,AQP1,AREG,ARHGAP31,ARHGEF15,ARID5B,ARL2,ARL4C,ARPC1A,ASPH,ATF3,ATP11A,ATP8B1,BACE2,BAG3,BAZ2B,BCAM,BCAR1,BCL2A1,BMPR2,BMX,C1orf115,C1R,C21orf91,C7,CALD1,CAMSAP2,CANX,CAPG,CAPZA2,CARD10,CA…	518
Cellular Movement,Immune Cell Trafficking	Cell movement of lymphatic system cells	2.66e-22		1.179	ABL2,ACKR1,ACKR3,ANGPT2,ANXA2,APOD,APP,BMPR2,CANX,CAV1,CCL14,CCL2,CCL3,CCL3L3,CCL4,CCL5,CD151,CD2,CD200,CD247,CD40,CD44,CD48,CD69,CD74,CD9,CLTC,COL4A1,CORO1A,CRK,CRTAM,CSF2,CSF3,CTTN,CX3CL1,CXCL12,CXCR4,CYTIP,DDIT4,DIAPH2,DICER1,DOCK1,DPYSL2,EIF4B,ENG,ENPP2,EVL,EZR,FABP5,FLOT1,FN1,FOXO1,FYB1,FYN,GAS6,GNAS,GNLY,HSP90AA1,ICAM1,ICAM2,IFITM3,IFNG,IL33,IL6,IL6ST,INSR,ITGA4,ITGA5,ITGA6,ITGB2,JUN,KDR,KL…	125
Cell Signaling,Small Molecule Biochemistry	Synthesis of nitric oxide	2.3e-10		1.18	ANGPT2,APP,CAV1,CAVIN2,CCL2,CD200,CD36,CD40,CLU,CPD,CSF2,CYB5R3,CYBA,DICER1,DNAJB1,DOK2,DYNLL1,EDNRB,FLT1,FN1,FOXO1,GJA1,HBEGF,HLA-DRB1,HSP90AA1,ICAM1,IFNG,IL33,IL6,INSR,IRF8,ITGA4,ITGB2,JUN,KLF2,KLF4,MAPK1,MAPK3,MET,NFE2L2,NFKBIA,NPR1,PHLDA1,PIK3R1,PRDX1,PTGS2,RAC1,S1PR1,SCARB1,SHC1,SOCS1,SOCS3,SPAG9,TFPI,TGFB1,TGFBR2,TNFAIP3,TNFRSF1A,TNFSF10,VWF	60
Cardiovascular System Development and Function,Cell-To-Cell Signaling and Interaction	Interaction of endothelial cells	1.06e-29		1.19	ACKR1,ADAM15,ADGRE5,ANGPT2,ANXA2,ANXA5,APP,CCL2,CCL3,CCL4,CCL5,CCN1,CD151,CD34,CD36,CD37,CD44,CDH5,COL18A1,CX3CL1,CXCL12,CXCL2,CXCR4,EFNB2,EGFL7,EGR3,ELN,ENG,ERG,FCGRT,FERMT2,FGF2,FLT1,FN1,FOXO1,GAS6,ICAM1,ICAM2,IFNG,IGFBP7,IL6,ITGA4,ITGA6,ITGB2,JUN,KDR,LEPR,LGALS3,MCAM,MET,NFKBIA,NRP1,PECAM1,PIK3R1,PLPP3,PLXND1,RAC1,RCAN1,S100A10,S1PR1,SELE,SELP,SERPINE1,SERPING1,SHC1,SLC7A5,SPARC,STAB1,SULF2,TC…	81
Cell Morphology	Polarization of leukocytes	8.04e-10		1.191	AHR,CCL3,CCL5,CD36,CD40,CRTAM,CSF2,CSF3,CX3CL1,CXCL12,CXCR4,ENG,ENPP2,FCER1G,FLT1,FN1,FSTL1,FYB1,FYN,ICAM1,IFNG,IL33,IL6,ITGB2,KLF4,LCP1,LSP1,MAOA,MYH9,NAMPT,PIK3R1,POSTN,RAC1,REL,SELE,SOCS3,STAT3,STING1,SWAP70,TGFB1,TGM2,TIMP3,TXN,WIPF1,WWTR1	45
Organismal Injury and Abnormalities	Fibrosis of tissue	1.8e-08		1.192	AHR,BMPR2,CAV1,CCL2,CCL5,CD9,CEBPD,CEMIP2,CX3CL1,CXCR4,DICER1,EGR1,ENPP2,FOXO1,GNAS,IFI27,IFNG,IL1R1,IL6,IRF8,ITGA5,JUN,JUND,LEPR,MAFF,MEF2C,MYC,NFKBIA,NR4A3,PTGS2,RHOB,SERPINE1,TCF4,TGFB1,TGFBR2,TIMP3,TM4SF1,VWF	38
Cell-To-Cell Signaling and Interaction	Aggregation of cells	9.43e-16		1.192	ADAM15,APP,C1QTNF1,CCL5,CD151,CD2,CD36,CD40,CD44,CD9,CDKN1A,CFH,CLU,CMIP,CSF3,CST3,CTNND1,CXCL12,DAB2,EFNB2,EGFL7,ENTPD1,ESAM,FCER1G,FGF2,FN1,FYN,GAS6,GATA2,GNAQ,GNAS,GSN,HBEGF,HSPB1,ICAM1,ICAM2,ICAM3,IL6,IL6ST,ITGA5,ITGB2,LGALS1,MAPK1,MET,MMRN1,MYH9,NECTIN2,NR4A3,NRP1,PECAM1,PIK3R1,PLAT,PLPP3,PRDX2,PTGER4,PTGS2,PTPN22,PXN,REL,RGS16,SCARB1,SCARF1,SELP,SERPINH1,SGK1,SHC1,SLC3A2,STAT3,TGFB1,THBD,TI…	79
Cancer,Organismal Injury and Abnormalities	Invasive carcinoma	2.06e-10		1.195	AAMDC,AASS,ADAMTS1,ADAMTS4,ADAMTS9,ALDH2,ANGPT2,ANXA2,APOD,AREG,ATF3,CALD1,CAVIN1,CCN1,CD44,CD48,CDC42EP3,CDKN1A,CLU,COL15A1,COX7A1,CST7,CTNND1,CX3CL1,CXCL2,DNAJB6,DOK2,DST,DUSP4,EGR1,EGR3,EIF4B,EPAS1,EPS8,ETS2,FABP4,FERMT2,FKBP1A,FLT1,FN1,FNBP1L,FOXC1,GJA1,GLIPR2,GSN,HAVCR2,HLA-E,HSP90AA1,IER3,IGFBP4,IL2RB,IL2RG,IL6,IL6ST,INSR,KCTD12,KDR,KLF2,KLRB1,KLRC1,LGALS1,LIMA1,LIMD2,LYST,MAPK1,MCF2L,MEF2C…	111
Cardiovascular System Development and Function,Organismal Development	Vascularization of absolute anatomical region	4.02e-22		1.196	A2M,ADAM15,ADAMTS1,AHR,ALOX5AP,ARHGEF15,BIN2,CAV1,CCN1,CCN2,CD200,CD37,CD40,CDH5,CFI,COL18A1,COL4A1,COL4A2,CORO1A,CSF2,CSF3,CYBA,ELN,EPAS1,FCER1G,FGF2,FLT1,FN1,FYB1,GJA1,HSPG2,HTRA1,ICAM1,IFNG,INSR,ITGA5,ITGB2,KDR,LAMC1,LAT2,LGALS1,LGALS3,LIMD2,LRP5,MAPK1,NOSTRIN,NRARP,NRP1,PLAT,PRDX4,PTGS2,RAC2,RHOJ,S100A4,SERPINE1,SOCS3,SPARC,SPHK1,STAT3,STC1,STING1,TGFBR2,TIMP1,TIMP2,TYROBP,VCAM1,VEGFC,VWF,WAR…	69
Cancer,Hematological Disease,Organismal Injury and Abnormalities	Hematologic cancer of cells	4.59e-19		1.205	AASS,ABL2,ABLIM1,ADAMTS9,ADCY4,ADGRA2,ADGRF5,ADGRL2,ADGRL4,AFAP1L1,AFF1,AHNAK,AHR,AKNA,ALDH2,ANGPT2,ANXA2,APP,AQP1,ARHGEF15,ARID5B,ATF3,ATP11A,BAZ2B,BCAR1,BIRC3,BTG1,BTNL9,C1QTNF1,C1R,C2CD4B,C7,CALCRL,CALD1,CAPN2,CAV1,CAV2,CAVIN2,CCDC50,CCL2,CCL3,CCL4,CCL5,CCN1,CCND2,CCNH,CD151,CD2,CD200,CD247,CD320,CD34,CD36,CD3E,CD40,CD44,CD48,CD52,CD69,CD7,CD74,CD83,CDC42EP3,CDKN1A,CELF2,CEP68,CLTC,CLU,CMIP,CN…	374
Cellular Movement,Hematological System Development and Function,Immune Cell Trafficking	Migration of mononuclear leukocytes	9.64e-24		1.208	ABL2,ACKR1,ACKR3,ANGPT2,ANXA2,APOD,APP,BMPR2,CANX,CAV1,CCL14,CCL2,CCL3,CCL3L3,CCL4,CCL5,CCN2,CD151,CD2,CD200,CD247,CD40,CD44,CD48,CD69,CD74,CLTC,COL4A1,CORO1A,CRK,CRTAM,CSF2,CSF3,CTTN,CX3CL1,CXCL12,CXCR4,CYTIP,DDIT4,DIAPH2,DICER1,DPYSL2,EFNB2,ENG,ENPP2,EVL,EZR,FABP5,FLOT1,FLT1,FN1,FOXO1,FYB1,FYN,GNLY,HSP90AA1,ICAM1,ICAM2,IFITM3,IFNG,IL33,IL6,IL6ST,INSR,ITGA4,ITGA5,ITGA6,ITGB2,JUN,KLF2,LCP1,LDLR,L…	119
Cellular Movement	Cellular infiltration	2.67e-24		1.212	ACKR1,AHR,ALDH2,ALOX5AP,ANGPT2,ANXA2,APOD,APP,AREG,BMPR2,C1QTNF1,CAV1,CCL2,CCL3,CCL3L3,CCL4,CCL5,CCN1,CCN2,CD2,CD247,CD36,CD40,CD44,CD48,CD69,CD93,CDKN1A,CFH,CLEC14A,CORO1A,CSF2,CSF3,CTSC,CTTN,CX3CL1,CXCL12,CXCL2,DDIT4,DICER1,EGFL7,EGLN3,EIF4B,ENG,EPAS1,EZR,FABP4,FABP5,FCER1G,FGF2,FLT1,FN1,FSTL1,GAS6,GATA2,GBP1,GJA1,HSPB1,ICAM1,ID1,IFITM3,IFNG,IKBIP,IL1R1,IL33,IL6,IL6ST,IRF8,ITGA4,ITGB2,ITGB4,JUN…	139
Cellular Development,Cellular Growth and Proliferation,Hematological System Development and Function,Hematopoiesis,Lymphoid Tissue Structure and Development,Tissue Development	Development of antigen presenting cells	4.44e-08		1.218	APP,CAV1,CCL2,CD40,CD9,CDKN1A,CSF2,CSF3,DICER1,EBF1,ECSCR,EGR1,EMP1,FN1,FOXO1,GATA2,GNLY,HES1,ID2,ID3,IFI16,IFNG,IFRD1,IL1R1,IL2RB,IL33,IL6,IRF8,KDR,KLF4,LDLR,LIFR,MATK,MDK,NFE2L2,NFKB1,NUPR1,PLAC8,RUNX3,SLA,SLA2,SLC29A1,SOCS1,STAT3,TCF4,TGFB1,TGFBR2,TNFRSF1A	48
Cellular Movement	Extravasation	2.32e-12		1.227	ALOX5AP,ANGPT2,CCL2,CCL3,CCL3L3,CCL4,CCL5,CD44,CORO1A,CTTN,CXCL12,CXCR4,CYTIP,DOCK4,ENPP2,ESAM,FOXC1,ICAM1,ICAM2,IL1R1,ITGB2,JAM2,LDLR,LMNA,LSP1,MDK,MYH9,NECTIN2,PECAM1,PLVAP,PTGER4,SELE,SELP,TGFB1,VWF	35
Cardiovascular System Development and Function	Neovascularization of organ	1.77e-20		1.228	A2M,ADAM15,AHR,ALOX5AP,BIN2,CAV1,CCN1,CCN2,CD200,CD37,CDH5,CFI,COL18A1,COL4A1,COL4A2,CORO1A,CYBA,EFNB2,ELN,EPAS1,FCER1G,FGF2,FLT1,FN1,FYB1,HSPG2,HTRA1,ICAM1,IFNG,INSR,ITGA5,ITGB2,KDR,LAMC1,LAT2,LGALS1,LGALS3,LIMD2,NOSTRIN,NRARP,NRP1,PLAT,PRDX4,PTGS2,RAC2,S100A4,SERPINE1,SOCS3,SPARC,STING1,TGFBR2,TIMP1,TIMP2,TYROBP,VCAM1,VEGFC,VWF,WARS1	58
Cardiovascular System Development and Function,Cell-To-Cell Signaling and Interaction	Adhesion of endothelial cells	9.47e-24		1.228	ADAM15,ADGRE5,ANGPT2,ANXA5,CCL2,CCL3,CCL4,CCL5,CCN1,CD151,CD34,CD36,CD37,CD44,COL18A1,CX3CL1,CXCL12,CXCL2,CXCR4,EFNB2,EGFL7,EGR3,ELN,ENG,ERG,FERMT2,FLT1,FN1,FOXO1,GAS6,ICAM1,ICAM2,IFNG,IGFBP7,ITGA4,ITGA6,ITGB2,KDR,LGALS3,MCAM,MET,NFKBIA,PECAM1,PIK3R1,PLPP3,PLXND1,RAC1,RCAN1,SELE,SELP,SERPING1,SHC1,SPARC,SULF2,TCIM,TGFB1,TGFBR2,THBD,TMSB10/TMSB4X,TXN,VCAM1,VEGFC,VIM,WWTR1	64
Connective Tissue Development and Function,Embryonic Development,Organismal Development,Skeletal and Muscular System Development and Function,Tissue Development	Cartilage development	1.66e-08		1.244	BMPR2,CCN1,CCN2,CFH,CHST12,CLEC3B,CSGALNACT1,DICER1,FOSL2,FOXO1,GNAS,GRN,HBEGF,HES1,HSPG2,ITGA10,ITGA5,KDM6B,MAPK3,MDK,MEF2C,NFIA,PBX1,RAC1,SMAD1,SNAI1,SOX4,SULF1,SULF2,TGFB1,TGFBR2,ZEB1	32
Cancer,Organismal Injury and Abnormalities	Lymphoreticular neoplasm	4.71e-16		1.249	AASS,ABL2,ABLIM1,ACKR1,ADAMTS9,ADCY4,ADGRA2,ADGRF5,AFAP1L1,AFDN,AHNAK,AHR,AKNA,ALDH2,ANGPT2,ANP32B,ANXA2,APOBEC3G,APP,AQP1,ARHGAP9,ARHGEF15,ARID5B,ARL6IP1,ATF3,ATP8B1,B3GNT7,BAZ2B,BCAR1,BIRC3,BMPR2,BTG1,BTNL9,C1QTNF1,C1R,C2CD4B,C7,CALCRL,CALD1,CAPN2,CAV1,CAV2,CAVIN2,CCL2,CCL5,CCN1,CCND2,CCNH,CCNL1,CD109,CD151,CD2,CD200,CD247,CD34,CD36,CD3E,CD40,CD44,CD48,CD52,CD69,CD7,CD74,CD83,CD9,CDA,CDC42BPA,C…	402
Cell-mediated Immune Response,Cellular Movement,Hematological System Development and Function,Immune Cell Trafficking	Transmigration of T lymphocytes	3.34e-14		1.258	BMPR2,CANX,CAV1,CCL3,CCL3L3,CCL4,CCL5,CD40,CD44,COL4A1,CXCL12,CXCR4,ENPP2,FABP5,HSP90AA1,ICAM1,IFNG,ITGB2,LDLR,MYH9,PTPRB,RAC1,RAC2,STAB1,STING1,TGM2	26
Cancer,Organismal Injury and Abnormalities	Invasion of tissue	1.01e-09		1.261	ACKR3,AFAP1L1,CAV1,CCL2,CCN2,CD151,CD44,CDH5,COL18A1,CXCL12,CXCR4,EDNRB,ENAH,ENPP2,EVL,EZR,FGF2,FLT1,FN1,GBP1,IFNG,IGFBP4,IL33,LAMC1,MAP3K11,MET,MYC,NEDD9,NRP1,PDCD4,PXN,RAC1,SERPINE1,SNAI1,SOCS3,STAT3,TGFB1,THBD,TIMP2,TIMP3,TNFSF10,VEGFC,ZEB1	43
Cellular Movement	Mobilization of progenitor cells	6.45e-09		1.261	CALCRL,CCL2,CCL3,CSF2,CSF3,CXCL12,CXCL2,CXCR4,GJA1,ROBO4,RUNX3,S1PR1,SELE,SOCS3,VCAM1	15
Cellular Movement	Migration of epithelial cells	3.01e-11		1.264	AHR,ANXA2,CCL14,CCN2,CD9,CTNNA1,CXCL12,CXCL2,DICER1,DOK2,ENG,FN1,FOXO1,FSTL1,HBEGF,ICAM1,IL6,ITGB4,LRG1,MET,MYC,NR4A2,PDK4,PLEC,PMP22,POSTN,RAC1,RRAS,S100A4,SERPINE1,SOCS3,SPARC,STAT3,TGFB1,TGFBR2,TIMP1,VIM,WASF2	38
Cell-To-Cell Signaling and Interaction,Inflammatory Response	Response of phagocytes	6.12e-13		1.267	ANXA5,APP,ATP1A1,BCAR1,CAPG,CCL2,CCL3,CCL4,CCL5,CD36,CD40,CD44,CD74,CD9,CD93,CDKN1A,CFH,CLIC4,CSF2,CSF3,CST3,CX3CL1,CXCL12,EGLN3,FCER1G,FN1,FYN,GNAQ,GRN,GSN,HSP90AA1,ICAM1,IFNG,IL33,IL6,IL6ST,IRF8,ITGA4,ITGB2,LEPR,LGALS3,LY96,NFE2L2,PIEZO1,PLCB4,PROS1,PTPRC,PXN,RAB11A,RAPGEF3,RASA4,RGCC,SCARB1,SCARF1,SERPINE1,SHC1,SOCS1,SPHK1,STAT3,SWAP70,TGFB1,TGM2,TYROBP,VCAM1	64
Cancer,Organismal Injury and Abnormalities	Genitourinary tumor	1.41e-08		1.276	A2M,AAMDC,AASS,ABL2,ABLIM1,ABLIM3,ACACB,ACKR1,ACTN1,ADAM15,ADAMTS1,ADAMTS4,ADAMTS9,ADCY4,ADGRA2,ADGRE5,ADGRF5,ADGRG6,ADGRL2,ADGRL4,AFDN,AFF1,AHNAK,AHR,AKAP12,AKNA,AKR1C1/AKR1C2,AKR1C3,ALDH2,ALOX5AP,ANGPT2,ANKRD12,ANKRD29,ANP32B,ANXA2,ANXA5,AOPEP,AP1S2,APLP2,APMAP,APOBEC3G,APOD,APOL3,APOLD1,APP,AQP1,AREG,ARHGAP29,ARHGAP31,ARHGAP9,ARHGDIB,ARHGEF12,ARHGEF15,ARID5B,ARL2,ARL4C,ARL5B,ARL6IP1,ASAP1,ASPH…	785
Connective Tissue Disorders,Immunological Disease,Inflammatory Disease,Inflammatory Response,Organismal Injury and Abnormalities,Skeletal and Muscular Disorders	Rheumatoid arthritis	1.21e-17		1.276	ADAM15,ADAMTS4,ADGRE5,ADGRG6,APLP2,AREG,ARHGDIB,ASAP1,C1R,CALCRL,CALD1,CCL14,CCL2,CCL3,CCL4,CCL5,CD247,CD36,CD40,CD44,CD69,CD74,CD83,CDA,CELF2,CLIC2,CLU,COL4A2,CSF2,CSF3,CSGALNACT1,CST3,CTSC,CX3CL1,CXCL12,CXCL2,CXCR4,CYYR1,DUSP2,DYNLL1,EHD4,EIF3E,EPAS1,ERH,FABP4,FCGRT,FGF2,FKBP1A,FLT1,FN1,FOXO1,FRY,GBP1,GCA,GLIPR2,GLUL,GNLY,GPSM3,GRB10,GRN,GSN,GZMA,GZMB,HAVCR2,HLA-DMA,HLA-DPA1,HLA-DPB1,HLA-DQA2,H…	146
Cellular Movement,Hematological System Development and Function,Immune Cell Trafficking,Inflammatory Response	Cellular infiltration by phagocytes	7.09e-20		1.283	ACKR1,ALOX5AP,ANGPT2,ANXA2,APP,AREG,C1QTNF1,CAV1,CCL2,CCL3,CCL4,CCL5,CCN1,CCN2,CD36,CD44,CDKN1A,CFH,CLEC14A,CORO1A,CSF2,CSF3,CTSC,CTTN,CXCL12,CXCL2,DDIT4,DICER1,EGLN3,EPAS1,FABP4,FCER1G,FLT1,FSTL1,GAS6,GATA2,GJA1,HSPB1,ICAM1,IFNG,IL1R1,IL33,IL6,IL6ST,ITGB2,KDM6B,KDR,LDLR,LGALS1,LGALS3,MAPK3,MDK,MET,MYC,NDRG1,NFE2L2,NFKBIA,NPR1,NRP1,PDK4,PLAT,PRCP,PTGER4,PTGS2,RAC2,RTN4,S100A10,SELE,SELP,SERPINE1,…	89
Cellular Development,Cellular Growth and Proliferation,Hematological System Development and Function,Hematopoiesis,Lymphoid Tissue Structure and Development,Tissue Development	Differentiation of myeloid leukocytes	2.76e-08		1.285	AHR,APP,CCL2,CCL3,CD40,CD74,CDA,CRK,CSF2,CSF3,CST3,CXCL12,EGR1,ETS2,FGF2,FOSL2,GATA2,GNLY,HLA-DRB1,ID2,IFI16,IFNG,IL1R1,IL33,IL6,IL6ST,IRF8,JUN,KLF4,LGALS3,MAPK1,MAPK3,MDK,MEF2C,MYBL1,MYC,NFIC,NRP1,PLSCR1,QKI,RAC2,REL,RUNX1T1,SELE,SELP,SHC1,SOCS1,SOCS3,STAT3,TCF4,TGFB1,TIMP1,TNFSF10,TRIB1,TYROBP	55
Post-Translational Modification	Phosphorylation of protein	4.6e-08		1.286	ABL2,AHR,ANXA2,APP,AREG,BCAR1,BIRC3,BMPR2,BMX,CCL2,CCL3,CCL4,CCL5,CCN1,CCN2,CCND2,CD109,CD2,CD247,CD34,CD36,CD3E,CD40,CD44,CD48,CD74,CD9,CDC42BPA,CDC42BPB,CDH5,CDKN1A,CRK,CSF2,CX3CL1,CXCR4,DAB2,DICER1,DYNLL1,EDNRB,EFNA1,EFNB2,ENG,ERG,FCER1G,FGF2,FLOT1,FLT1,FN1,FNIP2,FYN,GAS6,GNAS,GPRC5B,GRB10,HCST,HIPK3,HLA-DRB1,HSP90AA1,HSPB1,IFNG,INSR,ITGA6,ITGB2,KDR,LAT2,LEPR,LGALS1,MAP3K11,MAP3K6,MAPK1,MAPK3,…	109
Cellular Movement,Skeletal and Muscular System Development and Function	Migration of vascular smooth muscle cells	4.1e-19		1.286	ACKR3,ALOX5AP,ANGPT2,ATF3,BMPR2,CALCRL,CCL2,CCL5,CCN1,CCN2,CD44,CLIC4,CRIP2,CTTN,EGR1,ELN,FGF2,FLT1,FN1,FOXO1,GNAQ,IGFBP4,IL6,KDR,KLF4,MEOX2,MYH9,NAMPT,NFE2L2,PARVA,POSTN,PTGS2,RAC1,RAMP2,RAMP3,RCAN1,RTN4,S100A4,S1PR1,SERPINE1,TFPI,TGFB1,TIMP1,TNFSF10,TXN,WASF2	46
Cancer,Hematological Disease,Immunological Disease,Organismal Injury and Abnormalities	Lymphocytic cancer	1.15e-16		1.291	AASS,ABL2,ABLIM1,ADAMTS9,ADCY4,ADGRA2,ADGRF5,ADGRL2,ADGRL4,AFAP1L1,AFDN,AFF1,AHNAK,AHR,AKNA,ALDH2,ANGPT2,ANXA2,ANXA5,APOL3,APP,AQP1,ARHGEF15,ARID5B,ATF3,ATP11A,BAZ2B,BCAR1,BIRC3,BTG1,BTNL9,C1QTNF1,C1R,C2CD4B,C7,CALCRL,CALD1,CAPN2,CAV1,CAV2,CAVIN2,CCDC50,CCL2,CCL3,CCL4,CCL5,CCN1,CCND2,CCNH,CD151,CD2,CD200,CD247,CD320,CD34,CD36,CD3E,CD40,CD44,CD48,CD52,CD69,CD7,CD74,CD83,CD96,CDC42EP3,CDKN1A,CEBPD,…	402
Cancer,Hematological Disease,Organismal Injury and Abnormalities	Malignant lymphocytic neoplasm	1.15e-16		1.291	AASS,ABL2,ABLIM1,ADAMTS9,ADCY4,ADGRA2,ADGRF5,ADGRL2,ADGRL4,AFAP1L1,AFDN,AFF1,AHNAK,AHR,AKNA,ALDH2,ANGPT2,ANXA2,ANXA5,APOL3,APP,AQP1,ARHGEF15,ARID5B,ATF3,ATP11A,BAZ2B,BCAR1,BIRC3,BTG1,BTNL9,C1QTNF1,C1R,C2CD4B,C7,CALCRL,CALD1,CAPN2,CAV1,CAV2,CAVIN2,CCDC50,CCL2,CCL3,CCL4,CCL5,CCN1,CCND2,CCNH,CD151,CD2,CD200,CD247,CD320,CD34,CD36,CD3E,CD40,CD44,CD48,CD52,CD69,CD7,CD74,CD83,CD96,CDC42EP3,CDKN1A,CEBPD,…	402
Cellular Development,Cellular Growth and Proliferation,Hematological System Development and Function,Hematopoiesis,Lymphoid Tissue Structure and Development,Tissue Development	Myelopoiesis of leukocytes	1.86e-09		1.292	APP,CCL2,CCL3,CD40,CD74,CDA,CSF2,CSF3,CST3,CXCL12,EGR1,ETS2,FGF2,FOSL2,GATA2,GNLY,HLA-DRB1,IFI16,IFNG,IL1R1,IL33,IL6,IL6ST,IRF8,JUN,KLF4,MAPK1,MAPK3,MEF2C,MYBL1,MYC,NFIC,PLSCR1,RAC2,REL,RUNX1T1,SELE,SELP,SHC1,SOCS1,STAT3,TCF4,TGFB1,TNFSF10,TRIB1	45
Cancer,Organismal Injury and Abnormalities,Reproductive System Disease	Mammary tumor	7.58e-15		1.295	AAMDC,AASS,ABL2,ABLIM1,ABLIM3,ACACB,ACKR1,ADAM15,ADAMTS1,ADAMTS4,ADAMTS9,ADCY4,ADGRA2,ADGRF5,ADGRG6,ADGRL2,AFDN,AHNAK,AKAP12,AKR1C1/AKR1C2,AKR1C3,ALDH2,ANGPT2,ANKRD12,ANKRD29,ANP32B,AOPEP,APLP2,APOBEC3G,APOD,APP,AQP1,AREG,ARHGAP31,ARHGAP9,ARHGDIB,ARHGEF15,ARID5B,ARL2,ARL4C,ASAP1,ATF3,ATP1A1,ATP8B1,BAG3,BCAM,BCAR1,BCL2A1,BMPR2,BMX,C1orf54,CALD1,CANX,CAPN2,CAPZA2,CAV1,CAV2,CAVIN1,CCL2,CCL3,CCL4,CCL…	430
Cell Morphology	Enlargement of cells	3.22e-13		1.295	ADAM15,AHR,ANGPT2,APP,ATF3,BMX,CAV1,CCN2,CDC42SE2,CREM,CSF3,CTSC,CTSD,CTTN,CYBA,DICER1,DPYSL2,ECE1,EMP1,EMP2,EPAS1,EZR,FGF2,FLNB,FN1,FOSL2,FOXO1,GJA1,GNAQ,GPX1,GRN,GSN,HBEGF,HES1,HSPB1,HSPG2,IER3,IL1R1,IL33,IL6,IL6ST,JUN,JUND,KLF4,LEPR,LIMA1,LMCD1,LMNA,MAPK1,MARCKS,MDK,MEF2C,MYC,NFKB1,NFKBIA,NPR1,NR4A3,PBX1,PMP22,PTGS2,RAC1,RAPGEF3,RHOB,RPS6KA2,S100A10,S100A6,SELENON,SERPINE1,SGK1,SHC1,SMAD1,SNCG…	85
Cancer,Organismal Injury and Abnormalities	Hematological or lymphatic system tumor	1.5e-17		1.297	AASS,ABL2,ABLIM1,ACKR1,ADAM15,ADAMTS9,ADCY4,ADGRA2,ADGRF5,ADGRG6,ADGRL2,ADGRL4,AFAP1L1,AFDN,AFF1,AHNAK,AHR,AKNA,ALDH2,ANGPT2,ANP32B,ANXA2,ANXA5,APOBEC3G,APOL3,APP,AQP1,ARHGAP9,ARHGEF15,ARID5B,ARL6IP1,ATF3,ATP11A,ATP8B1,B3GNT7,BAZ2B,BCAR1,BCL2A1,BIRC3,BMPR2,BNIP3,BTG1,BTNL9,C1QTNF1,C1R,C2CD4B,C7,CALCRL,CALD1,CAPN2,CAV1,CAV2,CAVIN2,CCDC50,CCL2,CCL3,CCL4,CCL5,CCN1,CCND2,CCNH,CCNL1,CD109,CD151,CD2,CD…	506
Cancer,Hematological Disease,Organismal Injury and Abnormalities	Hematologic cancer	8.68e-16		1.298	AASS,ABL2,ABLIM1,ACKR1,ADAMTS9,ADCY4,ADGRA2,ADGRF5,ADGRL2,ADGRL4,AFAP1L1,AFDN,AFF1,AHNAK,AHR,AKNA,ALDH2,ANGPT2,ANP32B,ANXA2,ANXA5,APOBEC3G,APOL3,APP,AQP1,ARHGAP9,ARHGEF15,ARID5B,ARL6IP1,ATF3,ATP11A,ATP8B1,B3GNT7,BAZ2B,BCAR1,BCL2A1,BIRC3,BTG1,BTNL9,C1QTNF1,C1R,C2CD4B,C7,CALCRL,CALD1,CAPN2,CAV1,CAV2,CAVIN2,CCDC50,CCL2,CCL3,CCL4,CCL5,CCN1,CCND2,CCNH,CCNL1,CD109,CD151,CD2,CD200,CD247,CD320,CD34,CD36,…	488
Gastrointestinal Disease,Inflammatory Disease,Inflammatory Response,Organismal Injury and Abnormalities	Dextran sodium sulfate-induced colitis	3.23e-08		1.3	AREG,ARHGDIB,CCL3L3,CCL5,CD53,CD69,CD74,DUSP10,HLA-DMA,HLA-DQB1,HLA-DRB5,IFI16,IFNG,IKBIP,IL1R1,IL2RG,IL6,IL6ST,LAPTM5,LRG1,PIK3R1,PTPRC,SELENOW,SERPINE1,SOCS3,SPNS2,STAT3,STING1,TCF4,TIMP1,TNFRSF18,TNFRSF1A	32
Connective Tissue Disorders,Inflammatory Disease,Inflammatory Response,Organismal Injury and Abnormalities,Skeletal and Muscular Disorders	Osteoarthritis	5.48e-11		1.3	ACKR3,ADAM15,ADAMTS1,ADAMTS4,ADAMTS9,APOD,CCL2,CCL3,CLU,CXCL2,CYTL1,DEPP1,EPAS1,FGF2,FILIP1,FOXO1,FYN,GRN,HES1,HLA-DPA1,HLA-DRA,HLA-DRB1,HLA-E,HTRA1,HYAL2,ICAM1,IL6,LRP5,MMP28,NAMPT,NCOA4,NFKB1,NR4A2,NR4A3,NRP1,NUPR1,POSTN,PTGER4,PTGS2,RUNX3,S100A10,SCN1B,SLC29A1,SOX4,TEAD1,TGFB1,TGFBR2,TIMP1,TIMP2,TIMP3,TUBA4A,TUBB,VCAM1	53
Cellular Development,Cellular Growth and Proliferation,Hematological System Development and Function,Hematopoiesis,Lymphoid Tissue Structure and Development,Tissue Development	Leukopoiesis	5.07e-17		1.305	ABL2,AFF1,AHR,APP,AREG,ARID5B,BCL2A1,CAV1,CCL2,CCL3,CCL5,CCN1,CCND2,CD2,CD247,CD36,CD3E,CD40,CD44,CD69,CD74,CD83,CD9,CDA,CDKN1A,CORO1A,CRK,CRTAM,CSF2,CSF3,CST3,CXCL12,CXCR4,DICER1,DNAJB1,DOK2,DUSP10,EBF1,ECSCR,EFNB2,EGR1,EGR3,EIF4G2,EMP1,ENTPD1,ETS2,EZR,FCER1G,FGF2,FKBP1A,FLI1,FLT1,FN1,FOSL2,FOXO1,FYB1,FYN,GAS6,GATA2,GIMAP1,GIMAP4,GNLY,GZMB,HAVCR2,HES1,HLA-DMA,HLA-DQB1,HLA-DRA,HLA-DRB1,HLX,HSP90A…	174
Cancer,Organismal Injury and Abnormalities	Connective or soft tissue tumor	3.55e-12		1.307	A2M,ABL2,ACACB,ACKR1,ADAM15,ADAMTS1,ADAMTS4,ADCY4,ADGRE5,ADGRF5,AFAP1L1,AFF1,AHNAK,AHR,AKAP12,AKNA,AKR1C3,ALOX5AP,ANGPT2,ANKRD12,ANXA2,APBB2,APOL3,APOLD1,AQP1,ARHGAP29,ARHGAP31,ARHGAP9,ARHGEF15,ASAP1,ATF3,ATOH8,ATP11A,ATP8B1,B3GNT7,BAZ2B,BCAM,BCAR1,BCL6B,BIN2,BMPR2,BTNL9,C1orf115,C21orf91,C2CD4B,C7,CALCOCO2,CALCRL,CALD1,CAMSAP2,CAPG,CAPN2,CARD10,CASKIN2,CAV1,CAV2,CAVIN1,CAVIN2,CCDC107,CCDC50,CCN1…	412
Cellular Development,Cellular Growth and Proliferation,Hematological System Development and Function,Lymphoid Tissue Structure and Development	Proliferation of lymphocytes	1.76e-18		1.309	A2M,AHNAK,AHR,ARHGDIB,BCL2A1,BCL6B,BIRC3,BTNL9,CCL2,CCL4,CCL5,CCN2,CCND2,CD151,CD2,CD247,CD320,CD36,CD37,CD3E,CD40,CD44,CD48,CD59,CD69,CD74,CD83,CDKN1A,CORO1A,CRTAM,CSF2,CTSD,CXCL12,CXCR4,CYTIP,DDIT4,DICER1,DOK2,DUSP10,EBF1,EFNA1,EFNB2,EGR1,EGR3,EHD4,ETS2,EZR,FABP4,FCER1G,FKBP1A,FLI1,FN1,FOSL2,FOXO1,FYB1,FYN,GATA2,GIMAP1,GJA1,GNAS,HAVCR2,HES1,HLA-DMA,HLA-DPA1,HLA-DPB1,HLA-DQB1,HLA-DRB1,HLA-E,ICAM…	165
Cellular Movement	Cell movement of cancer cells	2.43e-15		1.309	ADAM15,ADGRE5,BCAR1,CAV1,CCL2,CCL3,CCL5,CCN2,CD44,CD74,COL18A1,CSF2,CSF3,CXCL12,CXCR4,EZR,FLT1,FN1,GSN,IL6,ITGA4,KDR,KLF4,LAMA5,LSP1,MCAM,MEOX2,MET,MGLL,NEDD9,NRP1,RAC1,RAPGEF3,RHOB,S100A6,SELE,SERPINE1,SNAI1,SOCS1,SPARC,SPHK1,SWAP70,TGFB1,TM4SF1,VCAM1,VCAN,VIM,ZEB1	48
Cell-To-Cell Signaling and Interaction	Binding of vascular cells	1.47e-15		1.31	ADAM15,ADGRE5,ANGPT2,ANXA5,APP,CCL2,CCN1,CD36,CD44,CX3CL1,CXCL12,CXCR4,EGFL7,EGR3,ERG,FERMT2,FGF2,FLT1,FN1,ICAM1,IFNG,IGFBP7,ITGA4,ITGA6,ITGB2,KDR,LGALS3,MCAM,NFKBIA,PECAM1,PLXND1,RCAN1,SELE,SELP,SHC1,SPARC,STAB1,SULF2,TFPI,TGFB1,TMSB10/TMSB4X,VCAM1,VIM,VWF,WWTR1	45
Cellular Movement,Hematological System Development and Function,Immune Cell Trafficking,Inflammatory Response	Cell movement of macrophages	1.49e-22		1.317	ACKR1,ANGPT2,APP,AREG,BMPR2,C1QTNF1,CAV1,CCL2,CCL3,CCL3L3,CCL4,CCL5,CCN1,CCN2,CD44,CD74,CDKN1A,CLEC14A,CSF2,CTTN,CX3CL1,CXCL12,CXCR4,CYTL1,DDIT4,DICER1,EDNRB,EGLN3,ELN,ENG,EPAS1,FLT1,FN1,FSTL1,GAS6,GJA1,GSN,ICAM1,IFNG,IL33,IL6,IL6ST,ITGB2,KDM6B,KDR,LDLR,LGALS1,LGALS3,LITAF,MAPK1,MAPK3,MDK,MMP28,MTUS1,MYC,NDRG1,NFE2L2,NPR1,NRP1,PDK4,PLEC,PLXND1,PRCP,PTGER4,PTGS2,RAC1,RAC2,REL,RHOB,RTN4,S100A10,S10…	91
Cancer,Organismal Injury and Abnormalities	Breast or ovarian neoplasm	8.87e-15		1.318	AAMDC,AASS,ABL2,ABLIM1,ABLIM3,ACACB,ACKR1,ADAM15,ADAMTS1,ADAMTS4,ADAMTS9,ADCY4,ADGRA2,ADGRF5,ADGRG6,ADGRL2,AFDN,AHNAK,AKAP12,AKNA,AKR1C1/AKR1C2,AKR1C3,ALDH2,ANGPT2,ANKRD12,ANKRD29,ANP32B,AOPEP,APLP2,APOBEC3G,APOD,APP,AQP1,AREG,ARHGAP31,ARHGAP9,ARHGDIB,ARHGEF12,ARHGEF15,ARID5B,ARL2,ARL4C,ASAP1,ATF3,ATP1A1,ATP8B1,BAG3,BCAM,BCAR1,BCL2A1,BMPR2,BMX,C1orf54,CALCOCO2,CALD1,CANX,CAPN2,CAPZA2,CAV1,CAV2,CA…	506
Cancer,Organismal Injury and Abnormalities	Size of tumor	4.56e-10		1.319	ADGRE5,AREG,ARL4C,CAV1,CCND2,CD151,CDKN1A,CLU,COL18A1,CXCR4,EGR1,ENG,ETS2,FERMT2,FGF2,FLT1,HIPK3,HNRNPU,ID1,IFNG,IL33,IL6,IL6ST,IPO11,IQGAP2,ISLR,JUN,KDR,LGALS1,LIMS1,LRP5,LRRC32,MAOA,MEOX2,MET,MYC,NFE2L2,NRP1,POSTN,PRDX2,PRMT1,PTGS2,RAB11A,RASAL2,SELENOP,SERPINE1,SMAD1,SNHG7,SPTBN1,STAB1,STAT3,STING1,SULF2,TGFBR2,TGM2,TIMP1,TIMP2,TM4SF1,TNFSF10,VEGFC	60
Cellular Movement	Migration of sarcoma cell lines	4.09e-08		1.319	ADGRE5,AHNAK,ARPC2,BCAM,CAPN2,CAV1,CD44,CEMIP2,CTTN,DAB2,DOCK1,ECE1,FLNB,FN1,FYN,IL6,LEPR,LMNA,MAPK1,MCAM,MDK,MGLL,NHERF2,PARVA,PCED1B-AS1,PXN,S100A11,SERPINE1,SULF1,TIMP2,VCAN,VEGFC,XCL1	33
Cardiovascular System Development and Function,Cellular Development,Cellular Function and Maintenance,Cellular Growth and Proliferation,Organismal Development,Tissue Development	Cell proliferation of vascular endothelial cells	2.49e-16		1.321	ADAM15,ANGPT2,CALCRL,CAV1,CAVIN2,CCL2,CD44,CDKN1A,COL18A1,CXCL12,DAAM1,DAB2,DICER1,EDNRB,EGR3,ENG,EVL,FABP4,FGF2,FLI1,FLT1,FN1,FOXO1,GAS6,GNAS,IFNG,IL33,IL6,ITGA4,KDR,KLF2,LGALS1,MDK,MEF2C,MYOF,NHERF2,NR4A2,NRARP,NRP1,NRP2,PDE2A,PECAM1,PROS1,RAC1,RCAN1,RUNX3,SEMA6A,SEMA6B,SOX17,SPARC,STAT3,SULF1,TEK,TGFB1,TNFSF10,WNK1,WWTR1	57
Cell-To-Cell Signaling and Interaction,Cellular Movement,Hematological System Development and Function,Immune Cell Trafficking	Recruitment of lymphocytes	8.04e-09		1.328	CCL2,CCL3,CCL4,CCL5,CD40,CD44,CSF2,CSF3,CX3CL1,CXCL12,CXCR4,FABP5,FN1,ICAM1,IFITM3,IFNG,IL1R1,IL33,IL6,JUN,NFKB1,S1PR1,SELE,SELP,STING1,TGFB1,TIMP1,VCAM1	28
Cellular Movement,Hematological System Development and Function,Immune Cell Trafficking,Inflammatory Response	Cell movement of monocytes	1.09e-13		1.336	ANGPT2,ANXA2,APP,CCL14,CCL2,CCL3,CCL4,CCL5,CCN1,CCN2,COL4A1,CSF2,CSF3,CX3CL1,CXCL12,CXCR4,CYTL1,ELN,ENG,FLT1,FN1,GATA2,GNLY,ICAM1,IFNG,IL6,IL6ST,ITGA4,ITGB2,KDM6B,LDLR,LGALS1,LGALS3,MAOA,MCAM,MDK,PECAM1,PON2,POSTN,RAC2,SELE,SERPINE1,SOCS1,TGFB1,TIMP2,TIMP3,TNFRSF1A,VCAM1	48
Cellular Movement,Skeletal and Muscular System Development and Function	Cell movement of vascular smooth muscle cells	2.8e-22		1.339	ACKR3,ALOX5AP,ANGPT2,ATF3,BMPR2,CALCRL,CCL2,CCL3,CCL5,CCN1,CCN2,CD44,CLIC4,CRIP2,CTTN,EFNA1,EGR1,ELN,FGF2,FLT1,FN1,FOXO1,GNAQ,IGFBP4,IL6,IL6ST,KDR,KLF4,MEOX2,MYH9,NAMPT,NFE2L2,PARVA,POSTN,PTGS2,RAC1,RAMP2,RAMP3,RCAN1,RTN4,S100A4,S1PR1,SERPINE1,STAT3,TFPI,TGFB1,TIMP1,TNFSF10,TRIB1,TXN,WASF2	51
Cancer,Organismal Injury and Abnormalities	Subcutaneous tumor	1.34e-10		1.34	ACKR1,ADAMTS1,ADGRE5,AHR,AKR1C3,ANGPT2,ANXA2,APOLD1,ATF3,C1orf115,CALCRL,CAVIN2,CCN1,CD34,CD44,CDC42EP3,CFH,CLDN5,COL15A1,COL18A1,CRIM1,CRIP1,CTNND1,CTSC,CXCR4,CYBA,DST,EDNRB,EMCN,FERMT2,FGF2,FKBP1A,FN1,FYN,GLUL,GNAS,GNG11,HAVCR2,HNRNPU,HOPX,ID3,IFI44L,IFNG,INSR,JUN,KCTD12,LAMA5,LAMB2,LAPTM5,LGALS1,LIFR,LSP1,MAOA,MAPK1,MAPK3,MET,MYBL1,MYC,NDRG1,NFE2L2,NR2F2,NR4A2,NR4A3,NRP2,NUAK1,NUPR1,OLFM1,PDK4…	113
Organismal Injury and Abnormalities,Renal and Urological Disease	Cystic kidney disease	6.11e-10		1.342	A2M,ACTN1,ADAMTS9,ANGPT2,BIRC3,CALD1,CAV2,CAVIN1,CCN2,CCND2,CD2,CDKN1A,CLU,CPE,CYGB,DSTN,EGR1,EPAS1,FGF2,FILIP1L,FKBP1A,FSTL1,FYB1,GSN,IFNG,IRF8,ISLR,LAMC1,LRP5,MYC,NFIA,OLFM1,PDCD4,PRSS23,PTGS2,PTPRC,RAPGEF3,RHOU,SAMSN1,SGK1,SOCS1,SPNS2,SPRY1,SYNE2,TGFB1,TIMP1,TIMP2,TNS1,TUBB,WNK1,WWTR1	51
Tissue Development	Organization of extracellular matrix	4.85e-09		1.342	ABL2,ADAM15,ADAMTS4,ADAMTS9,APBB2,APLP2,APP,CCN1,COL18A1,CSGALNACT1,CST3,DNAJB6,ELN,FLOT1,FN1,HSD17B12,HSPG2,IL6,LAMB1,LAMC1,LCP1,LGALS3,POSTN,PRDX4,TGFB1,TNXB,VWA1	27
Organismal Injury and Abnormalities	Acute disease	1.84e-12		1.344	A2M,ABL2,ABLIM1,ACKR1,ACTN1,ADAMTS9,ADGRA2,ADGRL4,AFDN,AFF1,AHNAK,AHR,ALDH2,ANGPT2,ANXA2,APOBEC3G,APP,ARHGAP9,ARID5B,ARL4C,ARL6IP1,ATF3,ATP11A,ATP1A1,ATP8B1,B3GNT7,BAZ2B,BCAM,BCAR1,BCL2A1,BIRC3,BTG1,BTNL9,CALCRL,CAV1,CCL2,CCL3,CCL3L3,CCL5,CCN1,CCN2,CCND2,CCNL1,CD109,CD2,CD200,CD247,CD34,CD36,CD3E,CD44,CD48,CD52,CD7,CD74,CD9,CDA,CDC42BPA,CDC42EP3,CDC42SE2,CDKN1A,CEBPD,CLIC3,CLIC4,CLU,CNTNAP3B,COL1…	324
Hematological System Development and Function,Immune Cell Trafficking,Inflammatory Response,Tissue Development	Accumulation of neutrophils	5.8e-09		1.351	AHR,CAV1,CCL2,CCL3,CD44,CSF2,CSF3,CTSC,CXCL12,CXCL2,EGR1,GRN,IFNG,IL1R1,IL33,IL6,ITGA4,ITGA5,ITGA6,ITGB2,LAMA5,SELP,TIMP2,TNFRSF1A,TNFSF10	25
Cellular Movement,Hematological System Development and Function,Hematopoiesis	Mobilization of hematopoietic progenitor cells	6.5e-08		1.352	CALCRL,CCL3,CSF2,CSF3,CXCL12,CXCL2,CXCR4,GJA1,ROBO4,RUNX3,S1PR1,SELE,VCAM1	13
Gastrointestinal Disease,Hepatic System Disease,Organismal Injury and Abnormalities	Liver Damage	2.39e-08		1.357	ALDH2,APP,AREG,ATP8B1,BNIP3,CARD10,CCL4,CCL5,CD40,CD44,CDKN1A,CFH,CSF3,DICER1,EGR1,FLT1,GSTP1,HAVCR2,HLA-DRA,HLA-DRB1,IFNG,IL1R1,IL2RG,IL6,IL6ST,ITGB2,JUN,JUND,KLF2,KLRD1,LAPTM5,MET,NFE2L2,NFKB1,PRF1,PTGS2,RDX,SCARB1,SERPINE1,SERPING1,SGK1,SH3BP5,SOCS1,STAT3,TGFBR2,TIPARP,TNFAIP3,TNFRSF1A,TNFSF10	49
Connective Tissue Disorders,Inflammatory Disease,Inflammatory Response,Organismal Injury and Abnormalities,Skeletal and Muscular Disorders	Polyarthritis	1.5e-10		1.36	ADGRE5,AHR,CCL3,CCL4,CCL5,CD44,CD69,CD74,CD83,CDA,CSF2,CSF3,DUSP2,FLT1,GNLY,GZMA,HLA-DRA,HTRA1,IFNG,IL33,IL6,KDR,LGALS1,MAPK3,NAMPT,NFKB1,NFKBIA,NR4A2,NR4A3,PECAM1,PTGER4,PTGS2,PTPRC,REL,S100A10,SELE,SELP,SOCS1,SPHK1,SPNS2,STAT3,STING1,TGFB1,TIE1,TNFAIP3,TNFRSF1A,TXN	47
Lymphoid Tissue Structure and Development,Tissue Morphology	Quantity of bone marrow cells	2.39e-08		1.364	AHR,ARID5B,CD151,CD44,CD9,CDKN1A,CSF2,CSF3,CXCL12,CXCR4,DOK2,EBF1,EGR1,FLI1,FOSL2,GATA2,ID1,IFNG,IL2RG,IL6,IL6ST,IRF8,ITGB2,JAM2,MATK,MECOM,MYC,NFKBIA,PBX1,PECAM1,PRF1,PROS1,RBM38,RCAN1,REL,SELP,SLC29A1,SOCS3,TIMP1,TMOD3,TNFRSF1A,TNFSF10,TYROBP,VIM,ZFP36L2	45
Cellular Development,Embryonic Development,Organismal Development,Tissue Development	Differentiation of embryonic tissue	2.06e-09		1.37	APP,CAV1,CCL4,COL4A1,CSF3,CYTL1,DAB2,ETS2,FGF2,FLT1,FN1,FOSL2,FOXC1,FOXO1,GATA2,HBEGF,HES1,HOPX,HSBP1,ID1,ID2,ID3,IFNG,IL6,ITGA5,JUN,KDM6B,KDR,LIFR,LIMS1,LMNA,MAPK1,MAPK3,MEF2C,MEOX2,MET,MYH9,NDRG1,NFKBIA,NR4A2,PXN,RUNX3,S1PR1,SNAI1,SOCS3,SOX17,SPHK1,ST13,STAT3,TGFB1,TNFSF14,TSC22D3,WWTR1,ZEB1	54
Inflammatory Response	Inflammatory response	1.3e-28		1.373	ACKR1,ACKR3,ADGRE5,ADGRF5,AHR,AKNA,ALOX5AP,ANGPT2,ANXA2,APOL3,APP,ATF3,BCL2A1,BIRC3,C2CD4B,CAPG,CAV1,CCL14,CCL2,CCL3,CCL3L3,CCL4,CCL5,CD151,CD200,CD36,CD37,CD40,CD44,CD69,CD74,CD9,CD96,CDH5,CDKN1A,CEBPD,CFH,CLU,COL18A1,CORO1A,CSF2,CSF3,CST3,CX3CL1,CXCL12,CXCL2,CXCR4,CYBA,CYTL1,DICER1,EDNRB,EGLN3,EGR1,ELN,ENG,EPAS1,FABP4,FCER1G,FGF2,FKBP1A,FLOT1,FLT1,FN1,FOSL2,FYN,GAS6,GJA1,GNAS,GNLY,GPRC5B,GPSM3,…	177
Cellular Development,Cellular Growth and Proliferation,Hematological System Development and Function,Hematopoiesis,Lymphoid Tissue Structure and Development,Tissue Development	Differentiation of phagocytes	1.03e-08		1.386	AHR,APP,CCL2,CD40,CD74,CDA,CDKN1A,CRK,CSF2,CSF3,CST3,EBF1,EGR1,EMP1,ETS2,FN1,FOSL2,FOXO1,GATA2,GNLY,HLA-DRB1,ID2,ID3,IFI16,IFNG,IL1R1,IL2RB,IL33,IL6,IRF8,JUN,KDR,KLF4,LGALS3,LIFR,MAPK1,MDK,MEF2C,MYC,NFIC,NFKB1,NRP1,PLAC8,PLSCR1,QKI,REL,RUNX3,SHC1,SLA,SLA2,SLC29A1,SOCS1,SOCS3,STAT3,TCF4,TGFB1,TGFBR2,TIMP1,TNFRSF1A,TNFSF10,TRIB1,TYROBP	62
Cardiovascular System Development and Function	Neovascularization	9.26e-27		1.387	A2M,ADAM15,AHR,ALOX5AP,ANXA2,BIN2,CAV1,CCN1,CCN2,CD200,CD37,CD40,CD44,CDH5,CFI,CLIC4,COL18A1,COL4A1,COL4A2,CORO1A,CSF2,CSF3,CXCL12,CXCR4,CYBA,ECSCR,EFNA1,EFNB2,ELN,EPAS1,FCER1G,FGD5,FGF2,FLT1,FN1,FYB1,HSPG2,HTRA1,ICAM1,IFNG,INSR,ITGA4,ITGA5,ITGB2,KDR,LAMC1,LAT2,LGALS1,LGALS3,LIMD2,MDK,MYC,NOSTRIN,NRARP,NRP1,PLAT,PRDX4,PTGS2,RAC1,RAC2,S100A10,S100A4,SERPINE1,SOCS3,SPARC,SPHK1,STING1,TGFB1,TGFBR2,T…	78
Cell-To-Cell Signaling and Interaction	Binding of leukemia cell lines	9.91e-12		1.389	AFDN,ANGPT2,ANXA2,ANXA5,APP,CCL2,CCL3,CCL4,CD36,CD44,CRK,CX3CL1,CXCL12,CXCR4,CYTIP,DAB2,EGFL7,EGR1,ENG,ERG,FN1,FYB1,ICAM1,IFNG,IL6,ITGA4,ITGA5,ITGA6,ITGB2,PALMD,PIK3R1,PRMT1,PROS1,RAC1,RHOH,RHOU,SELE,SELP,SKAP1,TCIM,TGM2,TNFRSF18,VCAM1,WWTR1	44
Cell Morphology	Orientation of cells	1.21e-14		1.389	ABL2,ADGRA2,AHR,CAV1,CCL2,CCL3,CCL5,CD151,CD36,CD40,CDH5,CLTC,CRTAM,CSF2,CSF3,CX3CL1,CXCL12,CXCR4,DAAM1,DOCK1,DPYSL2,ELN,ENG,ENPP2,FCER1G,FLT1,FN1,FSTL1,FYB1,FYN,HSBP1,ICAM1,IFNG,IL33,IL6,ITGA4,ITGB2,KLF2,KLF4,LAMA5,LCP1,LSP1,MAOA,MYC,MYH9,NAMPT,NCKAP1,PDLIM1,PIK3R1,POSTN,RAC1,RAPGEF3,REL,SAMSN1,SELE,SOCS3,STAT3,STING1,SWAP70,SYNE2,TGFB1,TGM2,TIMP1,TIMP3,TNS1,TXN,WIPF1,WWTR1	68
Cancer,Organismal Injury and Abnormalities	Growth of malignant tumor	7.1e-13		1.398	ABLIM1,AREG,ATF3,BNIP3,CAV1,CCL2,CCL3,CCN1,CCN2,CD151,CD34,CD40,CD44,CDH5,CSF2,CSF3,CST3,CTNND1,CXCL12,CXCR4,DICER1,DOCK4,EFNA1,EFNB2,EGR1,EGR3,EHD2,ENG,ENTPD1,EZR,FGF2,FN1,FOXO1,GAS6,GJA1,GNAS,GRN,GSTP1,HES1,HSPG2,ICAM2,ID1,ID2,ID3,IER3,IFNG,IL1R1,IL2RG,IL33,IL6,INHBB,INSR,JUN,KDR,KLF7,LEPR,LGALS1,LGALS3,LITAF,LMNA,LMO2,LRRC32,MAOA,MAPK1,MCAM,MET,MYC,NDRG1,NFE2L2,NFIC,NOP53,NR2F2,NR4A2,NRP1,PEA1…	105
Cellular Movement,Hematological System Development and Function,Immune Cell Trafficking,Inflammatory Response	Migration of monocytes	5.2e-14		1.405	ANXA2,APP,CCL2,CCL3,CCL4,CCL5,CCN2,COL4A1,CSF2,CSF3,CX3CL1,CXCL12,ENG,FLT1,FN1,ICAM1,IFNG,IL6,IL6ST,ITGA4,ITGB2,LDLR,LGALS1,LGALS3,MAOA,MCAM,PECAM1,POSTN,RAC2,SELE,TGFB1,TIMP2,TIMP3,TNFRSF1A,VCAM1	35
Cellular Movement	Invasion of prostate cancer cell lines	1.6e-13		1.406	ADGRE5,AHNAK,AKAP12,ATF3,CAPN2,CAV1,CD44,CD74,CTSH,CXCL12,CXCR4,ECE1,EGR1,EMP1,ENG,ERG,ETS2,EZR,FABP5,FN1,GNAS,GRN,ID1,ID2,ITGA6,KLF4,LCP1,LGALS3,LIMA1,LMNA,LRG1,MAOA,MYC,NCOA4,NDRG1,NES,NFKBIA,NR4A2,NR4A3,PLEC,PODXL,RAC1,RUNX3,S100A11,SMAD1,SNAI1,TGFB1,TIMP2,TNFSF10,TSPAN18,VIM	51
Cancer,Gastrointestinal Disease,Organismal Injury and Abnormalities	Colorectal tumor	5.6e-08		1.406	A2M,AASS,ABL2,ACACB,ACAP1,ACKR3,ACTN1,ADAM15,ADAMTS1,ADAMTS4,ADAMTS9,ADGRA2,ADGRE5,ADGRG6,ADGRL2,ADGRL4,ADIRF,AFAP1L1,AFDN,AHNAK,AHR,AKAP12,AKR1C1/AKR1C2,AKR1C3,ALDH2,ANGPT2,ANXA2,ANXA5,AOPEP,APLP2,APOBEC3G,APOD,AQP1,AREG,ARHGAP31,ARHGEF15,ARID5B,ARL2,ARL4C,ARPC1A,ASPH,ATF3,ATP11A,ATP8B1,BACE2,BAG3,BAZ2B,BCAM,BCAR1,BCL2A1,BMPR2,BMX,C1orf115,C1R,C21orf91,C7,CALD1,CAMSAP2,CANX,CAPG,CAPZA2,CARD10,CA…	516
Cell-To-Cell Signaling and Interaction	Signal transduction	5.3e-21		1.408	ABL2,ADCY4,ADGRE5,ADGRF5,ADGRL4,AKAP12,AKR1C1/AKR1C2,AKR1C3,ANGPT2,ANXA5,AREG,ARHGEF12,ATOH8,BCAM,BCAR1,BIRC3,BMX,CALCRL,CAV1,CCL2,CCL4,CCL5,CCN2,CD2,CD247,CD36,CD3E,CD48,CD59,CD83,CDC42BPB,CDC42EP3,CDC42SE2,CLIC2,CLIC3,CNIH1,CREM,CRK,CX3CL1,CXCL12,CXCR4,CYTL1,DDIT4,DOCK1,DOK2,DPYSL2,ECE1,EDNRB,ELK3,ENTPD1,EPAS1,ERG,FCER1G,FLNB,FYN,GAS6,GDI2,GJA1,GNAQ,GNAS,GNB4,GNG11,GNG12,GNG2,GPR65,GRB10,HBEGF,…	155
Hematological System Development and Function	Hemostasis	1.25e-14		1.413	ANXA2,ANXA5,APLP2,APP,C1QTNF1,CAV1,CCL2,CCL5,CD36,CD59,CSF3,CX3CL1,CXCL12,DGKH,ENTPD1,F8,FCER1G,FLI1,FN1,FYB1,FYN,FZD6,GAS6,GNAQ,GSN,GZMB,HSPG2,ICAM1,IL33,IL6,JMJD1C,LDLR,LGALS3,LYST,MAPK1,MMRN1,MRTFB,NFE2L2,PECAM1,PIK3R1,PLAT,PLPP1,PON2,PRDX2,PROS1,RNASE1,SELP,SERPINE1,SERPINH1,SGK1,SNAI1,TFPI,TGFB1,THBD,TSPAN18,VCAN,VIM,VKORC1,VWF,WIPF1,ZEB1	61
Cardiovascular System Development and Function,Organismal Development,Tissue Development	Morphogenesis of endothelial tissue	3.74e-08		1.419	ANXA2,CLIC4,COL18A1,CXCL2,CXCR4,EFNB2,FGF2,GAS6,HEG1,ID1,JUN,KDR,LGALS3,MET,NOTCH4,PECAM1,PIK3C2A,RCAN1,RHOB,STC1,TIMP2,VCAM1	22
Cardiovascular System Development and Function,Cell Morphology,Cellular Development,Cellular Function and Maintenance,Cellular Growth and Proliferation,Organismal Development,Tissue Development	Morphogenesis of endothelial cells	4.86e-08		1.419	ANXA2,CLIC4,COL18A1,CXCL2,EFNB2,FGF2,GAS6,HEG1,ID1,JUN,LGALS3,MET,NOTCH4,PECAM1,PIK3C2A,RCAN1,STC1,TIMP2,VCAM1	19
Cellular Development,Connective Tissue Development and Function,Tissue Development	Differentiation of bone cells	1.32e-13		1.426	AHR,AREG,BMPR2,CAPNS1,CCL2,CCL3,CCL3L3,CCL5,CCN1,CD200,CD9,CEBPD,CRIM1,CRK,CSF2,CST3,DICER1,DYNLL1,EFNB2,FCER1G,FERMT2,FGF2,FN1,FOSL2,GATA2,GJA1,GNAS,GSN,HCST,HTRA1,ID1,ID2,ID3,IFI16,IFNG,IL33,IL6,IL6ST,ITGA5,JUN,JUND,KDM6B,KLF10,KLF4,LMNA,LRP5,MAPK1,MAPK3,MDK,MEF2C,MYC,NAMPT,NEDD9,NFKB1,NRP1,PDK4,PIK3R1,PKIG,POSTN,PRXL2A,PTGER4,PTGS2,RAPGEF3,SELENOW,SMAD1,SNAI1,SOCS1,SOCS3,STC1,STING1,TGFB1,TGFB…	80
Cell Signaling,Molecular Transport,Vitamin and Mineral Metabolism	Quantity of Ca2+	3.49e-18		1.426	A2M,ACKR1,AKAP12,ANGPT2,ANXA2,APP,ARL6IP1,BMPR2,CAV1,CCL2,CCL3,CCL3L3,CCL4,CCL5,CD2,CD247,CD3E,CD59,CSF2,CX3CL1,CXCL12,CXCR4,ECE1,EDNRB,ELN,ENTPD1,FABP4,FCER1G,FGF2,FKBP1A,FN1,FYN,GNAQ,GNAS,GSN,HSP90AA1,ICAM1,IFNG,IGFBP7,IL33,IL6,INSR,KDR,KLF2,LAMC1,LAT2,LGALS1,LMNA,LRP5,MARCKSL1,MCAM,MGP,MYC,MYH9,NFKB1,NHERF2,NRN1,PIEZO1,PIK3R1,PMP22,PRDX2,PTGS2,PTPRC,RAPGEF3,RGS1,RTN4,S100A4,S1PR1,SELE,SELP,SGK…	78
Cellular Movement,Connective Tissue Development and Function	Migration of fibroblast cell lines	2.02e-09		1.433	ARHGEF12,BCAR1,CDKN1A,CLIC4,CNN3,CXCL12,DLC1,DOCK4,ELK3,ERG,FABP5,FGF2,FN1,GAS6,GNG12,HBEGF,IFI16,IL6,INSR,ITGA5,KLF2,LIMA1,LIMS2,MARCKS,MEOX2,MET,NEDD9,PIK3R1,PMP22,PTGS2,PXN,RAC1,RAC2,SERPINE1,STAT3,TGFB1,TGM2,VEGFC,XCL1	39
Cardiovascular Disease,Organismal Injury and Abnormalities	Atherosclerotic lesion	9.45e-19		1.437	ADGRF5,AHR,APP,CCL2,CCL3L3,CCL5,CD36,CD40,CD44,CD59,COL18A1,CSF2,CST3,CX3CL1,CXCL2,DUSP10,ECSCR,EGR1,ENTPD1,FABP4,FLT1,FN1,FOXO1,GPX1,GZMB,HSPG2,ICAM1,IFNG,IL1R1,IL33,LDLR,LRP5,MAPK3,NFE2L2,NFKB1,NFKBIA,OSMR,PECAM1,SCARB1,SELE,SELP,SERPINE1,SHC1,SOCS3,TGFBR2,THBD,TIMP1,TNFAIP3,TNFRSF1A,TNFSF10,VCAM1,VCAN,WWTR1	53
Organismal Injury and Abnormalities	Sclerotic lesion	7.3e-18		1.437	ADGRF5,AHR,APP,CCL2,CCL3L3,CCL5,CD36,CD40,CD44,CD59,COL18A1,CSF2,CST3,CX3CL1,CXCL2,DUSP10,ECSCR,EGR1,ENTPD1,FABP4,FKBP1A,FLT1,FN1,FOXO1,GPX1,GZMB,HSPG2,ICAM1,IFNG,IL1R1,IL33,KDR,LDLR,LRP5,MAPK3,NFE2L2,NFKB1,NFKBIA,OSMR,PECAM1,SCARB1,SELE,SELP,SERPINE1,SHC1,SOCS3,TGFBR2,THBD,TIMP1,TNFAIP3,TNFRSF1A,TNFSF10,TUBA4A,VCAM1,VCAN,WWTR1	56
Cardiovascular Disease,Organismal Injury and Abnormalities	Occlusion of blood vessel	1.72e-22		1.45	ADGRF5,AHR,ALOX5AP,ANKRD29,APP,BIRC3,CAV1,CCL2,CCL3L3,CCL5,CD36,CD40,CD44,CD52,CD59,CDKN1A,CLU,COL18A1,CSF2,CST3,CX3CL1,CXCL12,CXCL2,DOCK4,DOCK9,DUSP10,ECSCR,EDNRB,EGR1,ELN,ENTPD1,ERG,F8,FABP4,FABP5,FERMT2,FGD5,FKBP1A,FLT1,FN1,FOXO1,GJA1,GPX1,GZMB,HCST,HSPG2,ICAM1,IFNG,IL1R1,IL33,IL6,INSR,ITGB2,JUN,KDR,KLF2,KLF4,LAMP2,LDLR,LGALS3,LIMA1,LMCD1,LRP5,MAPK3,MCF2L,MECOM,NFE2L2,NFKB1,NFKBIA,NNMT,NPR1,OS…	113
Cell Morphology	Polarization of cells	2.03e-14		1.452	ABL2,ADGRA2,AHR,CAV1,CCL2,CCL3,CCL5,CD151,CD36,CD40,CDH5,CLTC,CRTAM,CSF2,CSF3,CX3CL1,CXCL12,CXCR4,DAAM1,DOCK1,DPYSL2,ENG,ENPP2,FCER1G,FLT1,FN1,FSTL1,FYB1,FYN,HSBP1,ICAM1,IFNG,IL33,IL6,ITGA4,ITGB2,KLF4,LAMA5,LCP1,LSP1,MAOA,MYC,MYH9,NAMPT,NCKAP1,PDLIM1,PIK3R1,POSTN,RAC1,RAPGEF3,REL,SAMSN1,SELE,SOCS3,STAT3,STING1,SWAP70,SYNE2,TGFB1,TGM2,TIMP1,TIMP3,TNS1,TXN,WIPF1,WWTR1	66
Cardiovascular System Development and Function,Cellular Movement	Chemotaxis of vascular endothelial cells	1.21e-08		1.461	CD36,CXCL12,ECSCR,ENPP2,FGF2,GAS6,LGALS3,PTGS2,SOX4,THBD,VEGFC,WNK1	12
Cell-mediated Immune Response,Cellular Movement,Hematological System Development and Function,Immune Cell Trafficking	Cell movement of helper T lymphocytes	9e-11		1.489	ANGPT2,CAV1,CCL3L3,CCL4,CCL5,CD40,CD44,CTTN,CX3CL1,CXCL12,ICAM1,IFNG,ITGA4,LGALS1,MCAM,RGS16,S1PR1,SELE,SELP,STAT3,STING1	21
Cancer,Organismal Injury and Abnormalities	Lymphohematopoietic neoplasia	6.82e-17		1.491	AASS,ABL2,ABLIM1,ACKR1,ADAM15,ADAMTS9,ADCY4,ADGRA2,ADGRF5,ADGRL2,ADGRL4,AFAP1L1,AFDN,AFF1,AHNAK,AHR,AKNA,ALDH2,ANGPT2,ANP32B,ANXA2,ANXA5,APOBEC3G,APOL3,APP,AQP1,ARHGAP9,ARHGEF15,ARID5B,ARL6IP1,ATF3,ATP11A,ATP8B1,B3GNT7,BAZ2B,BCAR1,BCL2A1,BIRC3,BMPR2,BNIP3,BTG1,BTNL9,C1QTNF1,C1R,C2CD4B,C7,CALCRL,CALD1,CAPN2,CAV1,CAV2,CAVIN2,CCDC50,CCL2,CCL3,CCL4,CCL5,CCN1,CCND2,CCNH,CCNL1,CD109,CD151,CD2,CD200,CD2…	501
Cellular Development,Cellular Growth and Proliferation	Cell proliferation of melanoma cell lines	1.93e-09		1.504	ABL2,ABLIM1,ACKR3,ADAMTS4,BCAR1,CALCRL,CD44,CEBPD,COL4A2,CSF2,CXCL12,DDX21,DNAJB6,DUSP4,FERMT2,FGF2,FYN,GNAQ,GNAS,IFNG,IL6,JUN,KLF9,LAMA5,LGALS1,LGALS3,LMNA,MAPK3,MCAM,MDK,MGLL,MYC,NAMPT,NET1,NOTCH4,PBX1,PRDX2,RAC1,RAI14,RHOJ,SELE,SELP,SLC38A1,SNCG,SOX4,SPTAN1,STAT3,SULF1,TEK,THBD,TMT1A,TNFSF10,VCAN	53
Embryonic Development,Hematological System Development and Function,Lymphoid Tissue Structure and Development,Organ Development,Organismal Development,Tissue Development	Formation of lymphoid tissue	5.22e-12		1.51	AHR,ANGPT2,BMPR2,CALCRL,CCL3,CD37,CD3E,CD40,CD74,CD83,CD9,CDKN1A,CLEC14A,CORO1A,CSF2,CSF3,CXCL12,CXCR4,DICER1,EDNRB,EFNB2,EGR1,EGR3,FGF2,FLI1,FLT1,FOXC1,GATA2,HEG1,HES1,HLA-DMA,ID2,ID3,IFNG,IL2RB,IL2RG,IL6,ITGA4,KDR,LAT2,LCP1,LMO2,MAPK1,MAPK3,MEF2C,MYC,NFKB1,NFKBIA,NRP2,PBX1,PRDX2,PTPRC,RAC1,RAMP2,REL,S1PR1,SCARF1,SELE,SELP,SHC1,SOCS1,SOCS3,SOX18,SPNS2,TCF4,TEK,TGFB1,TIE1,TMEM204,TNFAIP3,TNFRSF1A…	76
Cardiovascular Disease,Organismal Injury and Abnormalities	Vaso-occlusion	4.1e-23		1.512	ADGRF5,AHR,ALOX5AP,ANKRD29,APP,BIRC3,CAV1,CCL2,CCL3L3,CCL5,CD36,CD40,CD44,CD52,CD59,CDKN1A,CLU,COL18A1,CSF2,CST3,CX3CL1,CXCL12,CXCL2,DOCK4,DOCK9,DUSP10,ECSCR,EDNRB,EGR1,ELN,ENTPD1,ERG,F8,FABP4,FABP5,FERMT2,FGD5,FKBP1A,FLT1,FN1,FOXO1,GJA1,GNAQ,GPX1,GZMB,HCST,HSPG2,ICAM1,IFNG,IL1R1,IL33,IL6,INSR,ITGB2,JUN,KDR,KLF2,KLF4,LAMP2,LDLR,LGALS3,LIMA1,LMCD1,LRP5,MAPK3,MCF2L,MECOM,NFE2L2,NFKB1,NFKBIA,NNMT,NP…	115
Free Radical Scavenging,Small Molecule Biochemistry	Metabolism of hydrogen peroxide	5.88e-09		1.515	ANGPT2,APP,CANX,CAV1,CCL3,CCL4,CD36,CYBA,CYCS,CYGB,FGF2,FYN,GNAS,GPX1,IFNG,IL6,ITM2B,MAOA,MAPK1,MET,NFE2L2,PRDX1,PRDX2,PTGS2,RAC1,RAPGEF3,SHC1,STAT3,STC1,TGFB1,TXN	31
Cellular Movement	Homing of tumor cell lines	1.01e-08		1.516	ACKR1,ACTN1,AKAP12,ANXA2,CAPN2,CCL14,CCL2,CCL3,CCL3L3,CCL4,CCL5,CD151,CD44,CD69,CSF2,CX3CL1,CXCL12,CXCR4,DAAM1,ENAH,ENG,FGF2,FLT1,FN1,FYN,GAS6,ITGA6,JUN,LIFR,MDK,NRP1,RHOU,S1PR1,SHC1,SPARC,SPHK1,TGFB1,WARS1	38
Cardiovascular System Development and Function,Organismal Development	Development of artery	1.59e-10		1.518	ADAMTS9,ADGRF5,ALDH2,BMPR2,CCL2,CCL5,COL18A1,CSF2,CXCR4,CYCS,EFNB2,ELN,EMP1,ENG,FLT1,FOXC1,HES1,HLA-DQB1,ICAM1,IFI16,INSR,JUN,KLF10,KLF7,LDLR,LEPROTL1,MDK,MEF2C,NOTCH4,NRP1,PDE2A,PLXND1,RTN4,RUNX3,SERPINE1,SOX4,SPHK1,STAT3,TGFBR2,TIMP2,TNFSF10,TUBA4A,TUBB6	43
Cellular Movement,Hematological System Development and Function,Immune Cell Trafficking	Cell movement of PBMCs	2.83e-09		1.522	ACKR3,ANGPT2,ANXA2,APP,CCL2,CCL3,CCL4,CCL5,CLTC,CX3CL1,CXCL12,CXCR4,CYTL1,EFNB2,FLOT1,FOXO1,FYB1,ICAM1,LCP1,PECAM1,RGS1,SELP,SHC1,TIMP1	24
Cardiovascular Disease,Organismal Injury and Abnormalities	Size of vascular lesion	5.04e-11		1.524	COL18A1,CSF2,CX3CL1,EGR1,ENTPD1,FABP4,FOXO1,GPX1,ICAM1,IFNG,IL1R1,IL33,LDLR,LRP5,OSMR,SCARB1,SELE,SELP,SHC1,SOCS3,TGFBR2,TIMP1,TNFAIP3,TNFRSF1A,TNFSF10,VCAM1,WWTR1	27
Cell Morphology,Cellular Assembly and Organization,Cellular Function and Maintenance	Formation of lamellipodia	1.79e-10		1.527	ABLIM1,ABLIM3,ADGRF5,AQP1,ARPC2,BCAR1,CCL2,CCN1,CCN2,CD44,CRK,CXCL12,ENPP2,EZR,FGD4,FGF2,FN1,FNBP1L,FYN,HSP90AA1,HSPB1,IFNG,ITGA4,ITGA6,ITGB4,LCP1,MET,MYC,MYH9,NCKAP1,NRP1,PARVA,PIK3R1,PMP22,PTPN22,PXN,RAC1,RAC2,RHOB,S1PR1,SPARC,SPHK1,STAT3,SWAP70,TGFB1,TGFBR3,VIM,WASF2	48
Cellular Movement	Cell movement of leukemia cell lines	3.26e-14		1.529	ACTN1,ANXA2,APP,CAPN2,CCL14,CCL2,CCL4,CCL5,CD44,CLTC,CRK,CSF2,CX3CL1,CXCL12,CXCR4,DIAPH2,DPYSL2,ENG,FGD4,FLNB,FLT1,FN1,FYB1,ITGA4,KLRC1,LGALS3,MARCKS,MATK,NEDD9,PIK3C2A,PIK3R1,PXN,RAC1,RGS1,RHOU,S1PR1,SELE,SELP,SH2D2A,SHC1,SPHK1,STAT3,STC1,TGFB1,TGM2,TIMP1,VCAM1,WARS1	48
Cardiovascular Disease,Organismal Injury and Abnormalities	Occlusion of artery	1.12e-22		1.534	ADGRF5,AHR,ALOX5AP,ANKRD29,APP,BIRC3,CAV1,CCL2,CCL3L3,CCL5,CD36,CD40,CD44,CD52,CD59,CDKN1A,CLU,COL18A1,CSF2,CST3,CX3CL1,CXCL12,CXCL2,DOCK4,DOCK9,DUSP10,ECSCR,EDNRB,EGR1,ELN,ENTPD1,F8,FABP4,FABP5,FERMT2,FGD5,FKBP1A,FLT1,FN1,FOXO1,GJA1,GPX1,GZMB,HCST,HSPG2,ICAM1,IFNG,IL1R1,IL33,IL6,INSR,ITGB2,JUN,KDR,KLF2,KLF4,LAMP2,LDLR,LGALS3,LIMA1,LMCD1,LRP5,MAPK3,MCF2L,MECOM,NFE2L2,NFKB1,NFKBIA,NNMT,NPR1,OSMR,P…	112
Cellular Development,Cellular Growth and Proliferation	Colony formation of cells	2.64e-10		1.534	ACKR3,AHR,AKAP12,AKR1C3,ANXA2,AREG,ATF3,ATOX1,BAG3,BCL6B,CAV1,CCL2,CCL3,CCL3L3,CCL4,CCN1,CD44,CD9,CDA,CDKN1A,CLU,CRK,CSF2,CSF3,CTSD,CXCL12,CYGB,CYTL1,DICER1,DLC1,DOCK4,DOK2,EGR1,EPAS1,EPB41L3,EZR,FERMT2,FGF2,FLT1,FN1,FYN,GJA1,GNAQ,GRN,GZMB,HES1,ID1,IFI16,IFITM3,IFNG,IGFBP4,IGFBP7,IL6,IL6ST,INSR,IRF8,ITGB4,JUN,JUND,KLF2,KLF4,LAPTM5,LEPR,LIMA1,LMNA,MAP3K11,MAPK1,MAPK3,MCAM,MCF2L,MDK,MECOM,MET,MGLL,…	120
Cellular Movement,Connective Tissue Development and Function	Cell movement of fibroblast cell lines	4.51e-10		1.535	AHR,ARHGEF12,ARPC2,ASAP1,BCAR1,CD44,CDKN1A,CLIC4,CNN3,CRK,CTTN,CXCL12,DAB2,DLC1,DOCK4,EFNA1,ELK3,ERG,FABP5,FGF2,FN1,FOSL2,GAS6,GNG12,HBEGF,IFI16,IFNG,IL6,INSR,ITGA4,ITGA5,KLF2,LIMA1,LIMS2,MARCKS,MEOX2,MET,NEDD9,PIK3R1,PMP22,PTGS2,PXN,RAC1,RAC2,RTN4,SERPINE1,STAT3,TGFB1,TGM2,TJP1,VEGFC,VIM,XCL1	53
Cellular Development,Connective Tissue Development and Function,Tissue Development	Differentiation of bone	8.77e-14		1.552	AHR,AREG,BMPR2,CAPNS1,CCL2,CCL3,CCL3L3,CCL5,CCN1,CD200,CD9,CEBPD,CRIM1,CRK,CSF2,CST3,DICER1,DYNLL1,EFNB2,FCER1G,FERMT2,FGF2,FN1,FOSL2,GATA2,GJA1,GNAS,GSN,HCST,HTRA1,ID1,ID2,ID3,IFI16,IFNG,IL33,IL6,IL6ST,ITGA5,JUN,JUND,KDM6B,KLF10,KLF4,LMNA,LRP5,MAPK1,MAPK3,MDK,MEF2C,MYC,NAMPT,NEDD9,NFKB1,NRP1,PDK4,PIK3R1,PKIG,POSTN,PRXL2A,PTGER4,PTGS2,RAPGEF3,SELENOW,SMAD1,SNAI1,SOCS1,SOCS3,STC1,STING1,TGFB1,TGFB…	81
Hematological System Development and Function,Immune Cell Trafficking,Inflammatory Response,Tissue Development	Accumulation of phagocytes	7e-15		1.553	ACKR3,AHR,ANGPT2,CAV1,CCL2,CCL3,CCL5,CD200,CD40,CD44,COL18A1,CSF2,CSF3,CTSC,CX3CL1,CXCL12,CXCL2,EGR1,ENTPD1,ETS2,FGF2,GRN,HAVCR2,IFNG,IL1R1,IL33,IL6,ITGA4,ITGA5,ITGA6,ITGB2,KLF4,LAMA5,LDLR,LTC4S,OSMR,PLAT,RUNX3,SELP,SLC15A4,STAT3,SWAP70,TIMP1,TIMP2,TNFAIP3,TNFRSF1A,TNFSF10,TYROBP,VCAM1,VEGFC	50
Embryonic Development,Organ Development,Organismal Development,Respiratory System Development and Function,Tissue Development	Formation of lung	2.7e-09		1.554	ANXA2,BMPR2,CAV1,CAV2,CCL2,CCN2,CD9,CSF2,CTSH,CXCL12,CXCL2,DICER1,ELN,EPAS1,FGF2,FOSL2,FSTL1,HBEGF,HEG1,HES1,HIF3A,HOPX,ID1,IFNG,IL6,INHBB,JMJD6,KDM6B,KDR,KLF2,LAMA5,LAMC1,MAPK1,MAPK3,MGP,NFIB,NPC2,PECAM1,PHF14,PTGER4,SAV1,SELENON,SOX4,SPARC,TEK,TGFB1,TGFBR2,THBD,TIMP3,TNFRSF1A,ZNF521	51
Respiratory System Development and Function	Respiratory system development	4.05e-09		1.554	AHR,ANXA2,BMPR2,CAV1,CAV2,CCL2,CCN2,CD9,CRK,CSF2,CTSH,CXCL12,CXCL2,DICER1,ECE1,ELN,EPAS1,FGF2,FOSL2,FSTL1,HBEGF,HEG1,HES1,HIF3A,HOPX,ID1,IFNG,IL6,INHBB,JMJD6,KDM6B,KDR,KLF2,LAMA5,LAMC1,MAPK1,MAPK3,MGP,NFIB,NPC2,PECAM1,PHF14,PTGER4,SAV1,SELENON,SOX4,SPARC,TEK,TGFB1,TGFBR2,THBD,TIMP3,TNFRSF1A,ZNF521	54
Cancer,Cellular Development,Cellular Growth and Proliferation,Organismal Injury and Abnormalities,Tumor Morphology	Proliferation of cancer cells	1.87e-11		1.557	AREG,ATF3,BNIP3,CAV1,CCL3,CCN1,CD151,CD34,CD40,CD44,CDH5,CSF2,CSF3,CST3,CTNND1,CXCL12,CXCR4,DICER1,DOCK4,EFNA1,EGR1,EZR,FGF2,FOXO1,GAS6,GJA1,GRN,HES1,HSPG2,ID1,ID2,ID3,IER3,IFNG,IL1R1,IL6,INHBB,INSR,JUN,KDR,LEPR,LGALS1,LGALS3,LITAF,LMO2,MAPK1,MCAM,MET,MYC,NDRG1,NFIC,NOP53,NR2F2,NR4A2,NRP1,PEA15,PLAT,PTGS2,PXN,RCAN1,RHOB,S100A6,SELP,SNAI1,SOCS1,SOCS3,SOX4,SOX7,SPHK1,STAT3,TEAD1,TGFB1,TNFSF10,TXNIP…	76
Cellular Development,Skeletal and Muscular System Development and Function,Tissue Development	Differentiation of muscle	3.12e-14		1.558	ANGPT2,AREG,ATF3,ATP11A,BMPR2,BTG1,CCL2,CCN2,CCND2,CD44,CD9,CDKN1A,CFH,DICER1,EFNB2,EGR1,ENG,FGF2,FN1,FOSL2,FOXO1,GPR65,GPX1,HOPX,HYAL2,ID2,ID3,IFI16,IFNG,IFRD1,IL6,ITGA6,JUN,KDM6B,LAMC1,LDLR,LGALS1,LGALS3,LIMS1,LMNA,MAFF,MAPK1,MEF2C,MET,MGP,MRTFB,MYC,NACA,NFIC,NFKBIA,NKTR,NOTCH4,NR4A2,NR4A3,NUPR1,PDK4,PIEZO1,PIK3R1,PLEC,PMP22,QKI,RAC1,RBM38,S100A4,SELENON,SHC1,SMAD1,SOCS1,SOCS3,SOX4,SPAG9,STAT3,…	80
Cellular Development	Differentiation of progenitor cells	2.55e-08		1.569	A2M,ABL2,ANGPT2,BTG1,CAV1,CCL3,CD3E,CD40,CDKN1A,CEBPD,CSF2,CSF3,CXCL12,DOCK1,EBF1,EFNB2,EGR1,EGR3,EMP1,EPAS1,ERG,FGF2,FLI1,FLT1,FN1,FOXC1,FOXO1,FYN,GATA2,GPX1,GZMB,HES1,HOPX,HYAL2,ICAM2,ID1,ID2,ID3,IFI16,IFNG,IL1R1,IL2RG,IL6,IL6ST,IRF8,ITGA6,JUN,KDR,KLF4,LGALS1,LMNA,LMO2,LXN,MAPK1,MEF2C,MET,MYC,NCOA4,NFE2L2,NFIC,NFKBIA,NOTCH4,PECAM1,PIK3R1,PLAC8,PLEC,PLSCR1,PNP,PRMT1,PTGS2,PTPRC,RAC1,S1PR1,SLC29A…	87
Cardiovascular Disease,Organismal Injury and Abnormalities	Size of atherosclerotic lesion	1.11e-10		1.569	COL18A1,CSF2,CX3CL1,EGR1,ENTPD1,FABP4,FOXO1,GPX1,ICAM1,IFNG,IL1R1,IL33,LDLR,LRP5,OSMR,SCARB1,SELE,SELP,SOCS3,TGFBR2,TIMP1,TNFAIP3,TNFRSF1A,TNFSF10,VCAM1,WWTR1	26
Cellular Movement	Cellular infiltration by myeloid cells	8.41e-20		1.572	ACKR1,ALOX5AP,ANGPT2,ANXA2,APP,AREG,C1QTNF1,CAV1,CCL2,CCL3,CCL4,CCL5,CCN1,CCN2,CD2,CD36,CD44,CD48,CDKN1A,CFH,CLEC14A,CORO1A,CSF2,CSF3,CTSC,CTTN,CXCL2,DDIT4,DICER1,EGLN3,EPAS1,FABP4,FCER1G,FLT1,FSTL1,GAS6,GATA2,GJA1,HSPB1,ICAM1,ID1,IFNG,IL1R1,IL33,IL6,IL6ST,ITGB2,KDM6B,KDR,LDLR,LGALS1,LGALS3,LTC4S,MDK,MET,MYC,NDRG1,NFE2L2,NFKBIA,NPR1,NRP1,PDK4,PLAT,PRCP,PTGER4,PTGS2,RAC2,RTN4,RUNX3,S100A10,SELE,SE…	93
Embryonic Development,Organismal Development,Renal and Urological System Development and Function	Development of urinary tract	9.61e-11		1.576	ADAMTS1,AHR,ANXA2,AQP1,AREG,ARID5B,C1QTNF1,CAV1,CD44,CDKN1A,CFH,COL4A1,CRK,CTNND1,CX3CL1,EFNA1,EHD4,EPAS1,EZR,FCER1G,FGF2,FLT1,FOXC1,FSTL1,GRN,HBEGF,ICAM1,ID2,IFNG,INSR,JMJD6,KDR,LAMA5,LAMC1,LGALS3,MECOM,MEF2C,MET,MGP,MYC,NFE2L2,NFIA,PBX1,PTGS2,RRAS,SNAI1,SOCS1,SOX17,SOX4,SPRY1,SULF1,SULF2,TGFB1,TIMP1,TIMP2,TIPARP,TNS2,TSC22D1,WWTR1,ZEB1,ZNF521	61
Embryonic Development,Organ Development,Organismal Development,Renal and Urological System Development and Function,Tissue Development	Formation of kidney	1.27e-09		1.576	ADAMTS1,AHR,ANXA2,AQP1,AREG,ARID5B,C1QTNF1,CAV1,CD44,CDKN1A,CFH,COL4A1,CRK,CTNND1,CX3CL1,EFNA1,EHD4,EPAS1,EZR,FCER1G,FGF2,FLT1,FOXC1,GRN,HBEGF,ICAM1,ID2,IFNG,INSR,JMJD6,KDR,LAMA5,LAMC1,LGALS3,MEF2C,MET,MGP,MYC,NFE2L2,PBX1,PTGS2,RRAS,SNAI1,SOCS1,SOX17,SOX4,SPRY1,SULF1,SULF2,TGFB1,TIMP1,TIMP2,TIPARP,TNS2,TSC22D1,WWTR1,ZEB1,ZNF521	58
Cellular Movement	Cell movement of epithelial cells	2.73e-15		1.58	AHR,ANXA2,CAPN2,CCL14,CCN2,CD9,CRK,CTNNA1,CXCL12,CXCL2,DICER1,DOK2,EFNA1,ENG,FERMT2,FGF2,FN1,FOXO1,FSTL1,GSN,HBEGF,ICAM1,IFNG,IL6,ITGA5,ITGB4,LGALS3,LRG1,MET,MYC,NR4A2,PDK4,PIK3R1,PLEC,PMP22,POSTN,RAC1,RRAS,S100A4,S1PR1,SERPINE1,SOCS3,SPARC,STAT3,TGFB1,TGFBR2,TIMP1,VIM,WASF2	49
Tissue Development	Branching of epithelial tissue	3.24e-11		1.584	AHR,ANGPT2,CAV1,CCL2,CCN1,CD44,CLIC4,COL18A1,DICER1,EFNB2,EVL,FERMT2,FGF2,FN1,GLUL,HLX,KDR,LAMA5,LMO2,MET,MGP,NFKBIA,NRP2,PXN,RASIP1,RRAS,TEK,TGFB1,TIMP1,TIMP2,VEGFC	31
Cell-To-Cell Signaling and Interaction	Interaction of leukemia cell lines	1.92e-11		1.591	AFDN,ANGPT2,ANXA2,ANXA5,APP,CCL2,CCL3,CCL4,CD36,CD44,CRK,CX3CL1,CXCL12,CXCR4,CYTIP,DAB2,EGFL7,EGR1,ENG,ERG,FN1,FYB1,ICAM1,IFNG,IL6,ITGA4,ITGA5,ITGA6,ITGB2,PALMD,PIK3R1,PODXL,PRMT1,PROS1,RAC1,RHOH,RHOU,SELE,SELP,SKAP1,TCIM,TGM2,TNFRSF18,VCAM1,WWTR1	45
Cellular Movement,Hematological System Development and Function,Immune Cell Trafficking	Cell movement of mononuclear leukocytes	4.18e-23		1.598	ABL2,ACKR1,ACKR3,ANGPT2,ANXA2,APOD,APP,BMPR2,CANX,CAV1,CCL14,CCL2,CCL3,CCL3L3,CCL4,CCL5,CCN1,CCN2,CD151,CD2,CD200,CD247,CD40,CD44,CD48,CD69,CD74,CLTC,COL4A1,CORO1A,CRK,CRTAM,CSF2,CSF3,CTTN,CX3CL1,CXCL12,CXCR4,CYTIP,CYTL1,DDIT4,DIAPH2,DICER1,DPYSL2,EFNB2,EIF4B,ELN,ENG,ENPP2,EVL,EZR,FABP5,FLOT1,FLT1,FN1,FOXO1,FYB1,FYN,GAS6,GATA2,GNAS,GNLY,HSP90AA1,ICAM1,ICAM2,IFITM3,IFNG,IL33,IL6,IL6ST,INSR,ITGA4,I…	135
Cellular Movement,Hematological System Development and Function,Immune Cell Trafficking	Migration of antigen presenting cells	1.49e-12		1.601	APP,BMPR2,CCL2,CCL3,CCL3L3,CCL4,CCL5,CD40,CD44,CD74,CSF2,CX3CL1,CXCL12,CXCR4,ENG,EPAS1,EPS8,FLT1,FN1,GJA1,HLA-DQB1,ICAM1,ICAM2,IFNG,IL33,ITGA5,KDR,LGALS1,LGALS3,MAPK3,MDK,NRP2,PLXND1,PTGS2,RAC1,RAC2,RHOB,RUNX3,S100A10,S1PR1,SELE,SERPINE1,STAB1,SWAP70,TIMP1,TYROBP,VCAM1,VCAN	48
Cellular Development,Skeletal and Muscular System Development and Function,Tissue Development	Differentiation of muscle cells	2.51e-14		1.612	ANGPT2,AREG,ATF3,ATP11A,BTG1,CCL2,CCN2,CCND2,CD44,CD9,CDKN1A,CFH,DICER1,EFNB2,EGR1,ENG,FGF2,FOSL2,FOXO1,GPR65,GPX1,HOPX,HYAL2,ID3,IFI16,IFNG,IFRD1,IL6,ITGA6,JUN,KDM6B,LAMC1,LDLR,LGALS1,LGALS3,LIMS1,LMNA,MAFF,MAPK1,MEF2C,MET,MGP,MRTFB,MYC,NACA,NFIC,NFKBIA,NKTR,NR4A2,NR4A3,NUPR1,PIEZO1,PIK3R1,PLEC,PMP22,QKI,RAC1,RBM38,S100A4,SELENON,SHC1,SMAD1,SOCS1,SOCS3,SOX4,SPAG9,STAT3,TGFB1,TGFBR2,TGM2,TMEM204,…	75
Cancer,Organismal Injury and Abnormalities	Liquid tumor	5.02e-08		1.621	ABL2,ABLIM1,ACKR1,ADAMTS9,ADGRA2,ADGRL2,ADGRL4,AFDN,AFF1,AHNAK,AKNA,ALDH2,ANP32B,ANXA2,APOBEC3G,ARHGAP9,ARHGEF15,ARID5B,ARL6IP1,ATP11A,ATP8B1,B3GNT7,BAZ2B,BCAR1,BIRC3,BMPR2,BTG1,BTNL9,CALCRL,CCDC50,CCL2,CCL3,CCL4,CCL5,CCN1,CCND2,CCNL1,CD109,CD2,CD200,CD247,CD320,CD34,CD36,CD3E,CD40,CD44,CD48,CD52,CD7,CD74,CD9,CDA,CDC42BPA,CDC42EP3,CDKN1A,CEBPD,CEP68,CLDN5,CLIC3,CNTNAP3B,COL15A1,COL18A1,COL4A1,COL…	325
Cell-To-Cell Signaling and Interaction	Activation of cells	1.53e-33		1.621	ACKR3,ADGRF5,AHNAK,AHR,ANGPT2,ANXA2,APP,AREG,ATF3,BCL2A1,BNIP3,C1QTNF1,CCL2,CCL3,CCL3L3,CCL4,CCL5,CCN1,CCN2,CD2,CD200,CD247,CD36,CD37,CD3E,CD40,CD44,CD48,CD59,CD69,CD7,CD74,CD83,CD9,CD93,CDKN1A,CFH,CLU,CORO1A,CPE,CRTAM,CSF2,CSF3,CST3,CTNND1,CTSH,CTSL,CX3CL1,CXCL12,CXCL2,CXCR4,CYRIB,DDIT4,DGKH,EBF1,EDNRB,EFNB2,EGR3,EIF4B,ENTPD1,FCER1G,FERMT2,FGF2,FKBP1A,FN1,FOXO1,FSTL1,FYN,FZD6,GATA2,GIMAP6,GJA1,G…	221
Lipid Metabolism,Molecular Transport,Small Molecule Biochemistry	Release of eicosanoid	1.72e-08		1.634	AHR,ALOX5AP,APOD,CCL2,CCL5,CD40,CSF2,CSF3,CX3CL1,FCER1G,IFNG,IL1R1,INSR,LGALS1,MAPK1,MAPK3,NAMPT,PIK3R1,PTGER4,PTGS2,S100A10,SLA,STAT3,TGFBR2,TNFRSF1A,TNFSF10,VIM	27
Molecular Transport	Quantity of metal ion	1.2e-20		1.635	A2M,ACKR1,ADAMTS1,AKAP12,ANGPT2,ANXA2,APP,AQP1,ARL6IP1,ATP1A1,BMPR2,CAV1,CCL2,CCL3,CCL3L3,CCL4,CCL5,CD2,CD247,CD3E,CD59,CSF2,CX3CL1,CXCL12,CXCR4,ECE1,EDNRB,ELN,ENTPD1,FABP4,FCER1G,FGF2,FKBP1A,FN1,FYN,GNAQ,GNAS,GRN,GSN,HSP90AA1,ICAM1,IFNG,IGFBP7,IL33,IL6,INSR,KDR,KLF2,LAMC1,LAT2,LGALS1,LMNA,LRP5,MAPK1,MARCKSL1,MCAM,MGP,MYC,MYH9,NFKB1,NHERF2,NRN1,PIEZO1,PIK3R1,PMP22,PRDX2,PTGS2,PTPRC,RAPGEF3,RGS1,R…	87
Cell-To-Cell Signaling and Interaction,Cellular Movement,Hematological System Development and Function,Immune Cell Trafficking	Recruitment of granulocytes	8.71e-13		1.641	ACKR1,ADGRE5,AHR,ALOX5AP,CAV1,CCL2,CCL3,CCL3L3,CCL4,CCL5,CD37,CD44,CD53,CD69,CSF2,CTSC,CXCL12,CXCL2,EPAS1,FLOT1,FOSL2,GSN,ICAM1,IFNG,IL1R1,IL33,IL6,ITGB2,KDM6B,LGALS1,LGALS3,LSP1,LY96,MDK,MMP28,NFE2L2,PIK3R1,PLAT,PTGS2,RAC1,RCAN1,RTN4,S1PR1,SELE,SELP,SERPINE1,STAT3,SWAP70,TNFRSF1A,VCAM1,VCAN,VWF	52
Cellular Development,Cellular Growth and Proliferation	Proliferation of prostate cancer cell lines	3.43e-10		1.652	ACKR3,AKAP12,AKR1C3,BMX,CALD1,CAV1,CCN1,CD151,CD44,CD74,CDC37,CDKN1A,CEBPD,CLU,CREM,CSF2,DAB2,DYNLL1,EGR1,ELOVL7,ENTPD1,EPAS1,ERG,ETS2,FABP5,FGF2,FLI1,FOXO1,FYN,GNAQ,GRN,HBEGF,ID1,ID2,IFI16,IFNG,IGFBP7,IL6,IQGAP2,ITGA6,ITGB4,JMJD1C,JUND,KCTD12,KLF4,LAMB2,LAMP2,LCP1,LGALS3,LMNA,LRG1,MAOA,MAPK1,MAPK3,MET,MYC,NASP,NCOA4,NDRG1,NR4A2,PBX1,PDCD4,PDK4,PIK3R1,PLEC,PXN,RAC1,SHC1,SLC7A5,SOCS1,SOCS3,STAT3,S…	78
Cellular Movement	Transmigration of cells	1.28e-21		1.668	ACKR1,ACKR3,ADAM15,APP,BMPR2,CANX,CAPN2,CAV1,CCL2,CCL3,CCL3L3,CCL4,CCL5,CD151,CD37,CD40,CD44,CD53,CD74,CDH5,COL4A1,CSF2,CX3CL1,CXCL12,CXCL2,CXCR4,EFNB2,ELN,ENAH,ENG,ENPP2,EZR,FABP5,FN1,GJA1,HSP90AA1,ICAM1,ICAM2,ID1,ID3,IFNG,IL6,ITGA4,ITGB2,JAM2,LDLR,LGALS1,LSP1,MCAM,MET,MYH9,NOTCH4,PECAM1,PTPRB,RAC1,RAC2,RTN4,SELE,SERPINE1,SHC1,SOCS3,STAB1,STC1,STING1,TGFB1,TGFBR2,TGM2,TIMP2,TIMP3,TNFRSF1A,VCAM1	71
Cancer,Organismal Injury and Abnormalities	Extrahepatic metastasis	2.61e-18		1.668	ACKR3,ADAM15,ADAMTS1,ADGRA2,ADIRF,AKAP12,AKR1C1/AKR1C2,AKR1C3,ANXA2,ATF3,BMPR2,C1R,CAPG,CAV1,CCL2,CCL5,CCN1,CCN2,CCND2,CD151,CD200,CD36,CD44,CD9,CEBPD,CLU,COL18A1,COL4A1,COL4A2,CSF2,CSF3,CTNND1,CXCL12,CXCR4,DICER1,DLC1,DPYSL2,DUSP4,EDNRB,EFNB2,EGFL7,EMP1,ENAH,ENPP2,EPB41L3,FKBP1A,FLT1,FRY,GLUL,GSTP1,HLA-E,HNRNPU,HSP90AA1,HTRA1,ICAM1,ID2,IGFBP7,IL6,INSR,ISLR,ITGA4,IVNS1ABP,KDR,LGALS1,LGALS3,LMCD1,…	103
Cardiovascular System Development and Function,Cell-To-Cell Signaling and Interaction	Adhesion of vascular endothelial cells	3.59e-14		1.671	ADAM15,ADGRE5,ANGPT2,ANXA5,CCL2,CCN1,CD36,CD44,CX3CL1,CXCL12,CXCR4,EGFL7,EGR3,ERG,FERMT2,FLT1,ICAM1,IFNG,IGFBP7,ITGA4,ITGA6,ITGB2,KDR,LGALS3,MCAM,NFKBIA,PECAM1,PLXND1,RCAN1,SELE,SELP,SHC1,SPARC,SULF2,TGFB1,TMSB10/TMSB4X,VCAM1,VIM,WWTR1	39
Cellular Movement,Immune Cell Trafficking	Transmigration of lymphatic system cells	8.54e-17		1.674	ACKR3,BMPR2,CANX,CAV1,CCL3,CCL3L3,CCL4,CCL5,CD40,CD44,COL4A1,CXCL12,CXCR4,ENG,ENPP2,FABP5,FN1,HSP90AA1,ICAM1,IFNG,ITGB2,LDLR,MYH9,NOTCH4,PECAM1,PTPRB,RAC1,RAC2,STAB1,STING1,TGM2,TNFRSF1A	32
Cellular Movement,Hematological System Development and Function,Immune Cell Trafficking	Transmigration of lymphocytes	4.2e-16		1.674	ACKR3,BMPR2,CANX,CAV1,CCL3,CCL3L3,CCL4,CCL5,CD40,CD44,COL4A1,CXCL12,CXCR4,ENG,ENPP2,FABP5,FN1,HSP90AA1,ICAM1,IFNG,ITGB2,LDLR,MYH9,NOTCH4,PTPRB,RAC1,RAC2,STAB1,STING1,TGM2,TNFRSF1A	31
Cancer,Organismal Injury and Abnormalities,Respiratory Disease	Advanced lung cancer	9.61e-10		1.68	ACKR3,ADAMTS1,AKAP12,ANXA2,ATF3,BMPR2,CCL2,CCL5,CCN1,CD151,CD200,CD44,CLU,CSF2,CSF3,CTNND1,CXCL12,CXCR4,DICER1,EDNRB,EGFL7,ENAH,FKBP1A,FLT1,FN1,GSTP1,HAVCR2,HNRNPU,HSP90AA1,HTRA1,ID2,INSR,IVNS1ABP,KDR,KLRC1,LGALS1,LMCD1,MAPK1,MET,MYC,NFKB1,PDLIM1,POSTN,PRDX2,PTGS2,RAC1,RASAL2,RNASE1,RPL7,RPS6,S1PR1,SELP,SERPINE1,SNAI1,STAT3,TEK,TGFB1,TGFBR2,THBD,TMSB10/TMSB4X,TUBA4A,VEGFC,YWHAE	63
Cancer,Organismal Injury and Abnormalities,Respiratory Disease	Pulmonary metastasis	3.65e-09		1.68	ACKR3,ADAMTS1,AKAP12,ANXA2,ATF3,BMPR2,CCL2,CCL5,CCN1,CD151,CD200,CLU,CSF2,CSF3,CTNND1,CXCL12,CXCR4,DICER1,EDNRB,EGFL7,ENAH,FLT1,HNRNPU,HTRA1,ID2,IVNS1ABP,KDR,LGALS1,LMCD1,MET,MYC,PDLIM1,POSTN,PRDX2,RAC1,RASAL2,S1PR1,SELP,SERPINE1,SNAI1,STAT3,TGFBR2,THBD,VEGFC	44
Cell-To-Cell Signaling and Interaction	Adhesion of vascular cells	1.63e-14		1.69	ADAM15,ADGRE5,ANGPT2,ANXA5,APP,CCL2,CCN1,CD36,CD44,CX3CL1,CXCL12,CXCR4,EGFL7,EGR3,ERG,FERMT2,FLT1,ICAM1,IFNG,IGFBP7,ITGA4,ITGA6,ITGB2,KDR,LGALS3,MCAM,NFKBIA,PECAM1,PLXND1,RCAN1,SELE,SELP,SHC1,SPARC,SULF2,TGFB1,TMSB10/TMSB4X,VCAM1,VIM,WWTR1	40
Cardiovascular System Development and Function,Embryonic Development,Organ Development,Organismal Development,Tissue Development	Cardiogenesis	3.13e-15		1.695	ACKR3,ADAMTS9,ADGRL2,BCAR1,BMPR2,CALCRL,CAPNS1,CCL3L3,CCL5,CCN1,CCND2,CDKN1A,CRIP1,CRK,CSF3,CXCL12,CXCR4,CYCS,DAAM1,DICER1,DLC1,DNAJB6,ECE1,EFNA1,ELN,EMP1,EMP2,ENG,FGF2,FILIP1L,FKBP1A,FLT1,FN1,FOXC1,FOXO1,GJA1,GNAQ,HBEGF,HEG1,HES1,HNRNPU,HOPX,HSPG2,ICAM1,ID1,ID2,ID3,IFI16,IL6,INSR,ITGA4,JMJD6,JUN,KDR,KLF10,KLF4,KLF7,LEPROTL1,LIMS1,LIMS2,LMNA,MAPK1,MARCKSL1,MECOM,MEF2C,MET,MRTFB,MYC,NACA,NPR1,NR2F…	113
Cellular Function and Maintenance	Internalization of leukemia cell lines	1.23e-08		1.702	ANXA2,CDKN1A,CXCL12,CXCR4,ETS2,FCER1G,IFITM3,IFNG,IL33,IL6,IRF8,KLF2,RAPGEF3,S100A10,SCARF1,SERPINE1,TGFB1,TGM2,TYROBP,VIM	20
Cell-To-Cell Signaling and Interaction	Activation of connective tissue cells	1.35e-08		1.709	CCL3L3,CCN2,CD44,CSF2,CXCL12,CXCR4,EBF1,EDNRB,FGF2,FN1,FOXO1,FSTL1,GJA1,IFNG,IL6,IL6ST,INSR,LDLR,LEPR,LGALS3,LRP5,NPC2,PTGS2,RGCC,SELENOW,SERPINH1,SNAI1,SPARC,SPHK1,STAT3,STC1,TGFB1,TIMP1,TIMP2,TNFAIP3,TYROBP,VCAM1,ZNF521	38
Cellular Movement,Hematological System Development and Function,Immune Cell Trafficking	Cell movement of peripheral blood leukocytes	1.63e-09		1.71	ACKR3,ANGPT2,ANXA2,APP,CCL2,CCL3,CCL4,CCL5,CDH5,CLTC,CX3CL1,CXCL12,CXCR4,CYTL1,EFNB2,FLOT1,FOXO1,FYB1,ICAM1,LCP1,PECAM1,RGS1,SELE,SELP,SHC1,TIMP1	26
Cancer,Hematological Disease,Organismal Injury and Abnormalities	Neoplasia of blood cells	9.08e-18		1.713	AASS,ABL2,ABLIM1,ACKR1,ADAMTS9,ADCY4,ADGRA2,ADGRF5,ADGRL2,ADGRL4,AFAP1L1,AFDN,AFF1,AHNAK,AHR,AKNA,ALDH2,ANGPT2,ANP32B,ANXA2,ANXA5,APOBEC3G,APP,AQP1,ARHGAP9,ARHGEF15,ARID5B,ARL6IP1,ATF3,ATP11A,ATP8B1,B3GNT7,BAZ2B,BCAR1,BIRC3,BMPR2,BTG1,BTNL9,C1QTNF1,C1R,C2CD4B,C7,CALCRL,CALD1,CAPN2,CAV1,CAV2,CAVIN2,CCDC50,CCL2,CCL3,CCL4,CCL5,CCN1,CCND2,CCNH,CCNL1,CD109,CD151,CD2,CD200,CD247,CD320,CD34,CD36,CD3E,CD…	483
Cardiovascular System Development and Function,Organismal Development,Tissue Morphology	Outgrowth of blood vessel	4.23e-08		1.715	CCN2,COL18A1,CXCR4,EGR3,FLT1,GAS6,JAM2,KDR,PTGS2,RND1,SERPINE1,STAT3	12
Cell-To-Cell Signaling and Interaction,Cellular Assembly and Organization	Fusion of cells	6.23e-12		1.739	ANXA5,ATP1A1,CAPN2,CAV1,CCL2,CD200,CD36,CD44,CD53,CD9,CLIC4,CLTC,CSF2,CST3,CXCL12,CXCR4,DICER1,DOCK1,EFNB2,EHD2,ENTPD1,FLOT1,FOXO1,ID2,IFI16,IFITM3,IFRD1,KLF2,LDLR,LGALS1,MAPK1,MYH9,MYOF,NECTIN2,NR2F2,RAPGEF3,RDX,SELENOW,SLC3A2,SLC7A5,SOX4,TANC1,TGFB1,TNFSF14,TYROBP,VCAM1,YBX3	47
Cancer,Organismal Injury and Abnormalities	Advanced extracranial solid tumor	1.38e-24		1.743	ABL2,ACKR3,ADAM15,ADAMTS1,ADGRA2,ADIRF,AKAP12,AKR1C1/AKR1C2,AKR1C3,ANGPT2,ANXA2,ARL4C,ATF3,ATP8B1,BMPR2,C1R,CALCOCO2,CAPG,CAV1,CCL2,CCL5,CCN1,CCN2,CCND2,CD151,CD200,CD36,CD44,CD48,CD9,CEBPD,CFH,CLU,COL15A1,COL4A1,COL4A2,CSF2,CSF3,CST7,CTNNAL1,CTNND1,CXCL12,CXCR4,DAB2,DICER1,DNAJB6,DPYSL2,DUSP4,EDNRB,EFNB2,EGFL7,EMP1,ENAH,ENPP2,EPAS1,EPB41L3,FGF2,FKBP1A,FLT1,FN1,FRY,FYN,GJA1,GLUL,GSTP1,HAVCR2,HLA-…	145
Cellular Movement	Cell movement of prostate cancer cell lines	2.32e-12		1.744	ADAM15,AHNAK,AKAP12,ANXA2,BCAR1,CAPN2,CAV1,CD151,CLU,CTSH,CXCL12,CXCR4,EMP1,ENG,ERG,FN1,FYN,GNAS,GRN,HSP90AA1,ID1,IL6,ITGA6,ITGB4,KDR,KLF4,LCP1,LGALS3,LMNA,LRG1,MYC,NDRG1,NES,NR4A2,NRP1,PLEC,PTGER4,RAC1,RUNX3,S100A11,SMAD1,SNAI1,STAT3,TGFB1,TGM2,TIMP2,TMSB10/TMSB4X,TNFAIP3,TNFSF10,TSPAN18,VIM,WWTR1	52
Infectious Diseases,Organismal Injury and Abnormalities	Sepsis	1.46e-11		1.753	A2M,ATF3,BCL2A1,BIRC3,CAV1,CCDC47,CCL3L3,CCL5,CD2,CD247,CD36,CD44,CLIC4,CLTC,CTSC,ENPP2,ENTPD1,EPAS1,F8,FSTL1,FYN,GAS6,GBP1,GCA,GNLY,GNS,GZMA,GZMH,GZMK,HLA-DPA1,HLA-DQB1,HLA-DRA,ICAM1,IFI16,IFI27,IFITM3,IFNG,IGFBP7,IL1R1,IL2RB,IL6,IL6ST,INSR,IPO11,ITGA4,ITGB2,KLRB1,KLRC1,KLRF1,LAMP2,LDLR,LGALS1,LGALS3,LY96,MARCKS,MGLL,MT2A,MYBL1,MYC,NAMPT,NFKB1,NFKBIA,PDE7A,POMP,PRF1,PTGS2,RAB11A,RTN4,SAMSN1,SCAR…	88
Cancer,Hematological Disease,Organismal Injury and Abnormalities	Myeloid or lymphoid neoplasm	2.62e-15		1.754	AASS,ABL2,ABLIM1,ACKR1,ADAMTS9,ADCY4,ADGRA2,ADGRF5,ADGRL2,ADGRL4,AFAP1L1,AFDN,AFF1,AHNAK,AHR,AKNA,ALDH2,ANGPT2,ANP32B,ANXA2,ANXA5,APOBEC3G,APOL3,APP,AQP1,ARHGAP9,ARHGEF15,ARID5B,ARL6IP1,ATF3,ATP11A,ATP8B1,B3GNT7,BAZ2B,BCAR1,BIRC3,BMPR2,BTG1,BTNL9,C1QTNF1,C1R,C2CD4B,C7,CALCRL,CALD1,CAPN2,CAV1,CAV2,CAVIN2,CCDC50,CCL2,CCL3,CCL4,CCL5,CCN1,CCND2,CCNH,CCNL1,CD109,CD151,CD2,CD200,CD247,CD320,CD34,CD36,C…	489
Cell-To-Cell Signaling and Interaction	Adhesion of epithelial cells	2.45e-08		1.755	ADAM15,AFDN,CCN2,CD2,CD44,CLIC4,CLU,CXCL12,DAB2,ENG,EVL,FGF2,FN1,HBEGF,HSPG2,ICAM1,IFNG,ITGA4,ITGA5,ITGA6,ITGB2,LAMC1,LGALS3,POSTN,RAC1,RRAS,STAT3,TGFBR3,TIMP1,TIMP3,VCAM1	31
Cellular Movement,Embryonic Development	Cell movement of embryonic cell lines	1.79e-10		1.758	AHR,APP,ARHGEF12,ASAP1,BCAM,BCAR1,CCL5,CCN1,CDKN1A,CLIC4,CNN3,COL18A1,CTTN,CXCL12,CXCR4,CYTL1,DLC1,DOCK1,DOCK4,EFNA1,ELK3,ENG,FBLN2,FGF2,FN1,HLX,ICAM1,ID1,IL6,ITGA4,ITGB2,KLF2,LIMS2,MEOX2,MET,NEDD9,NFKB1,PMP22,POSTN,RAC1,SELE,SERPINE1,SPHK1,STAT3,TEK,TGFB1,VEGFC,VIM	48
Cardiovascular System Development and Function,Cellular Development,Cellular Growth and Proliferation,Organ Development,Organismal Development,Skeletal and Muscular System Development and Function,Tissue Development	Proliferation of vascular smooth muscle cells	5.55e-10		1.766	AHR,ALOX5AP,ANGPT2,BMPR2,CALCRL,CCL2,CCN1,CDKN1A,CEBPD,CXCL12,EFNB2,EGR1,FGF2,FOXO1,GJA1,HBEGF,ID3,IGFBP4,IL6,INSR,JUN,KDM6B,KLF4,LMCD1,LMNA,MYC,NFE2L2,NR4A3,POSTN,RAC1,RTN4,SCARB1,SERPINE1,SOCS1,SOCS3,STAT3,SYNE2,TFPI,TGFB1,TNFRSF1A,TNFSF10,TRIB1,TXN	43
Cellular Movement	Cell movement of tumor cells	2.48e-15		1.77	ADAM15,ADGRE5,ANGPT2,BCAR1,CAV1,CCL2,CCL3,CCL5,CCN2,CD44,CD74,COL18A1,CSF2,CSF3,CXCL12,CXCR4,EZR,FLT1,FN1,GSN,HBEGF,IL6,ITGA4,KDR,KLF4,LAMA5,LGALS3,LSP1,MCAM,MEOX2,MET,MGLL,NEDD9,NFKBIA,NRP1,PTGS2,RAC1,RAPGEF3,RHOB,S100A6,SELE,SERPINE1,SNAI1,SOCS1,SOX7,SPARC,SPHK1,SWAP70,TGFB1,TM4SF1,VCAM1,VCAN,VIM,ZEB1	54
Cellular Growth and Proliferation	Proliferation of vascular cells	1.64e-22		1.771	ADAM15,AHR,ALOX5AP,ANGPT2,BMPR2,CALCRL,CAV1,CAVIN2,CCL2,CCN1,CD44,CDKN1A,CEBPD,COL18A1,CXCL12,DAAM1,DAB2,DICER1,EDNRB,EFNB2,EGR1,EGR3,ENG,EVL,FABP4,FGF2,FLI1,FLT1,FN1,FOXO1,FZD4,GAS6,GJA1,GNAS,HBEGF,ID3,IFNG,IGFBP4,IL33,IL6,INSR,ITGA4,JUN,KDM6B,KDR,KLF2,KLF4,LGALS1,LMCD1,LMNA,MDK,MEF2C,MYC,MYOF,NFE2L2,NHERF2,NR4A2,NR4A3,NRARP,NRP1,NRP2,PDE2A,PECAM1,POSTN,PROS1,RAC1,RCAN1,RTN4,RUNX3,SCARB1,SEMA6A,…	89
Cellular Function and Maintenance	Cellular homeostasis	4.25e-19		1.777	A2M,ABL2,ACACB,ACAP1,ACKR1,ADAMTS1,ADGRF5,AFDN,AFF1,AHR,ALDH2,ANGPT2,ANXA2,APLP2,APP,AQP1,AREG,ARL6IP1,ATOX1,ATP1A1,BACE2,BAG3,BCL2A1,BMPR2,BNIP3,C1QTNF1,C7,CALCOCO2,CAPNS1,CAV1,CCDC47,CCL14,CCL2,CCL3,CCL3L3,CCL4,CCL5,CCN1,CD151,CD2,CD247,CD36,CD3E,CD40,CD52,CD69,CD74,CD83,CDH5,CDKN1A,CFH,CHMP1B,CHMP3,CLIC4,CLTC,COL4A1,COL4A2,CORO1A,CPE,CRTAM,CSF2,CTNND1,CTSD,CTSL,CTTN,CX3CL1,CXCL12,CXCL2,CXCR4,C…	304
Cellular Development,Cellular Growth and Proliferation	Proliferation of blood cells	1.44e-21		1.777	A2M,AHNAK,AHR,ARHGDIB,BCL2A1,BCL6B,BIRC3,BTG1,BTNL9,CCL2,CCL3,CCL3L3,CCL4,CCL5,CCN2,CCND2,CD151,CD2,CD247,CD320,CD34,CD36,CD37,CD3E,CD40,CD44,CD48,CD59,CD69,CD74,CD83,CDKN1A,CLU,CORO1A,CRTAM,CSF2,CSF3,CTSD,CX3CL1,CXCL12,CXCL2,CXCR4,CYTIP,DAB2,DDIT4,DICER1,DOK2,DUSP10,EBF1,EFNA1,EFNB2,EGR1,EGR3,EHD4,EPAS1,ERG,ETS2,EZR,FABP4,FCER1G,FGF2,FKBP1A,FLI1,FN1,FOSL2,FOXO1,FYB1,FYN,GATA2,GIMAP1,GJA1,GNAS,GS…	194
Embryonic Development,Organ Development,Organismal Development,Tissue Development	Development of sensory organ	2.62e-11		1.778	AP1S2,APP,AQP1,AREG,CCL2,CD247,CDH5,CDKN1A,CEBPD,CFH,CLIC4,COL18A1,CRK,CYTL1,DICER1,EBF1,ECE1,EFNA1,EGR1,FGF2,FOSL2,FOXC1,FYN,FZD4,FZD6,GATA2,HES1,HIF3A,HLA-DMA,HLA-E,HSPG2,ID1,ID3,IFI16,IGFBP7,IL1R1,IL6,INHBB,ITGA4,ITGA6,KDM6B,KDR,KLF2,LAMB2,LGALS3,LRP5,MAPK1,MAPK3,MET,MRTFB,MYC,NES,NR4A3,NRP1,PBX1,PIK3R1,RAC1,SEMA6A,SERPINE1,SHANK3,SOX17,SOX4,SPARC,SPTBN1,STAT3,THBD,TIMP2,TM4SF1,VCAM1,VEGFC,WAR…	72
Embryonic Development,Organismal Development	Development of body trunk	1.09e-28		1.786	ACKR3,ADAMTS1,ADAMTS9,ADGRL2,AHR,ANXA2,AQP1,AREG,ARID5B,ATF3,BCAR1,BMPR2,C1QTNF1,CALCRL,CAPNS1,CAV1,CAV2,CCL2,CCL3,CCL3L3,CCL5,CCN1,CCN2,CCND2,CD3E,CD40,CD44,CD74,CD83,CD9,CDH5,CDKN1A,CFH,CLU,COL4A1,CORO1A,CRIP1,CRK,CSF2,CSF3,CST3,CTNND1,CTSH,CX3CL1,CXCL12,CXCL2,CXCR4,CYCS,DAAM1,DICER1,DLC1,DNAJB6,ECE1,ECSCR,EDNRB,EFNA1,EGR1,EGR3,EHD4,ELN,EMP1,EMP2,ENG,EPAS1,ERG,EZR,FCER1G,FGF2,FILIP1L,FKBP1A,FLI…	229
Connective Tissue Development and Function,Tissue Development	Growth of connective tissue	3.12e-17		1.787	AHR,AKAP12,ANXA2,AQP1,AREG,ARHGEF12,ATF3,BCAR1,BMPR2,BMX,CAPNS1,CAV1,CCL2,CCN1,CCN2,CCND2,CD109,CD40,CD44,CD48,CD74,CD83,CDKN1A,CRK,CSF2,CSF3,CTSD,CXCL12,CYGB,DICER1,DUSP4,EDNRB,EFNA1,EFNB2,ELN,ENG,FGF2,FN1,FOSL2,FOXC1,FOXO1,FSTL1,FYN,GAS6,GJA1,GNAQ,GNG2,GPX1,GRB10,GRN,GSTP1,GZMK,HBEGF,HSPB1,ID2,IFI16,IFNG,IGFBP4,IGFBP7,IL2RB,IL33,IL6,IL6ST,INHBB,INSR,ITGA5,JUN,JUND,KLF10,KLF4,KLF9,LEPR,LGALS1,LG…	141
Infectious Diseases,Organismal Injury and Abnormalities	Infection by coronavirus	5.13e-16		1.792	AHNAK,ALOX5AP,AP1S2,APOD,ARL4C,ARL5B,ATP11A,ATP1A1,CALCRL,CAPZA2,CAV2,CCL2,CCL3,CCL4,CCL5,CCN2,CD74,CD9,CDKN1A,CFI,CLEC3B,CLTC,CLU,CPLX1,CSF3,CXCL2,CYCS,DAB2,DOCK4,EGR1,EGR3,EIF4B,EMP1,F8,FYN,GNAQ,GNLY,GPR65,GPX1,GZMB,HLA-DPA1,HLA-DPB1,HLA-DQB1,HLA-DRA,HLA-DRB1,HLA-DRB5,HLA-E,ICAM1,IFI27,IFI44L,IFI6,IFITM3,IFNG,IL1R1,IL3RA,IL6,INSR,KCTD12,LGALS1,MAOA,MARCKS,MGLL,MMRN1,MYC,NAMPT,NCKAP1,NFIB,NFKB1,…	108
Lipid Metabolism,Small Molecule Biochemistry	Synthesis of lipid	4.99e-08		1.793	A2M,ACACB,ADGRF5,AFDN,AHR,AKR1C1/AKR1C2,AKR1C3,ALOX5AP,ANGPT2,APP,AREG,ATF3,ATP1A1,ATP8B1,BMPR2,BMX,BNIP3,C1QTNF1,CAPN2,CAV1,CAV2,CCL2,CCL3L3,CCL5,CCN1,CD36,CD40,CD74,CD83,CD9,CLU,COTL1,CREM,CSF2,CSF3,CX3CL1,CXCL12,CYB5A,DAB2,DGKH,EBF1,EDNRB,EGR1,ELOVL7,ENPP2,FABP4,FABP5,FCER1G,FGF2,FLT1,FN1,FOXO1,FYN,GNLY,GRB10,HBEGF,IFNG,IGFBP4,IGFBP7,IL33,IL6,INSR,ITGA6,ITGB2,KDR,KLF4,LDLR,LEPR,LTC4S,MAPK1,MAP…	119
Cellular Compromise	Respiratory burst	2.28e-08		1.804	AHR,APP,ATP1A1,CCL2,CD40,CSF2,CXCL2,CYBA,FCER1G,FN1,ICAM1,IFNG,INSR,IRF8,ITGA4,ITGB2,PTPRC,RAC1,RAC2,TGFB1,TYROBP,VCAM1	22
Cardiovascular System Development and Function,Organismal Development,Tissue Development	Development of endothelial tissue	7.58e-30		1.816	ADAM15,ADAMTS1,ANGPT2,ANXA2,APP,ATOH8,BMPR2,CALCRL,CAV1,CAV2,CAVIN2,CCL2,CCN1,CD151,CD34,CD36,CD44,CD9,CDH5,CDKN1A,CLIC4,COL18A1,COL4A2,CSF2,CXCL12,CXCL2,CXCR4,CYBA,DAAM1,DAB2,DICER1,EDNRB,EFNA1,EFNB2,EGFL7,EGR1,EGR3,EIF3E,ENG,ENPP2,EVL,FABP4,FGF2,FLI1,FLT1,FN1,FOXO1,GAS6,GBP1,GJA1,GNAQ,GNAS,GPX1,GRN,HBEGF,HEG1,HSPG2,HTRA1,ID1,IFNG,IL33,IL6,ITGA4,JUN,KDM6B,KDR,KLF2,LGALS1,LGALS3,LRG1,MAPK1,MCAM,M…	123
Connective Tissue Disorders,Organismal Injury and Abnormalities,Skeletal and Muscular Disorders	Non-traumatic arthropathy	1.76e-23		1.818	ACKR3,ADAM15,ADAMTS1,ADAMTS4,ADAMTS9,ADGRE5,ADGRG6,APLP2,APOD,AREG,ARHGDIB,ASAP1,C1R,CALCRL,CALD1,CCL14,CCL2,CCL3,CCL4,CCL4L1/CCL4L2,CCL5,CD247,CD36,CD40,CD44,CD69,CD74,CD83,CDA,CELF2,CLIC2,CLU,COL4A2,CSF2,CSF3,CSGALNACT1,CST3,CTSC,CX3CL1,CXCL12,CXCL2,CXCR4,CYTL1,CYYR1,DEPP1,DOCK1,DUSP2,DYNLL1,EHD4,EIF3E,EPAS1,ERH,FABP4,FCGRT,FGF2,FILIP1,FILIP1L,FKBP1A,FLT1,FN1,FOXO1,FRY,FYN,GBP1,GCA,GLIPR2,GLUL,…	183
Cellular Movement	Migration of tumor cells	5.41e-19		1.823	ADAM15,ADGRE5,ANGPT2,BCAR1,CAV1,CCL2,CCL3,CCL5,CCN2,CD151,CD44,CD74,COL18A1,CSF2,CSF3,CTTN,CXCL12,CXCR4,ENPP2,EZR,FLT1,FN1,GSN,GZMB,HBEGF,HES1,IL6,ITGA4,ITGA5,KDR,KLF4,LAMA5,LGALS3,LSP1,MCAM,MEOX2,MET,MGLL,NEDD9,NFKBIA,NRP1,POSTN,PTGS2,PXN,RAC1,RAPGEF3,RHOB,S100A6,SELE,SERPINE1,SNAI1,SOCS1,SOX7,SPARC,SPARCL1,SPHK1,SWAP70,TFPI,TGFB1,TIMP1,TM4SF1,VCAM1,VCAN,VEGFC,VIM,ZEB1	66
Cellular Movement	Migration of melanoma cell lines	6.4e-11		1.826	ADAM15,AHNAK,AKAP12,CCN1,CCN2,CD151,CD36,CD44,CDC42EP5,CDH5,COL18A1,CST3,CXCL12,CXCR4,DNAJB6,FERMT2,FGF2,FLT1,FYN,LAMA5,LGALS3,MCAM,MDK,MGLL,NET1,NRP1,PIEZO1,PRDX2,RAC1,RAI14,RAPGEF3,RRAS,S100A11,SLC38A1,SPARC,SPHK1,TGFB1,TIMP2,TMIGD2,TMT1A,VCAN	41
Cellular Movement,Hematological System Development and Function,Immune Cell Trafficking	Transmigration of mononuclear leukocytes	1.21e-18		1.831	ACKR3,APP,BMPR2,CANX,CAV1,CCL2,CCL3,CCL3L3,CCL4,CCL5,CD40,CD44,COL4A1,CSF2,CXCL12,CXCR4,EFNB2,ENG,ENPP2,FABP5,FN1,HSP90AA1,ICAM1,IFNG,ITGA4,ITGB2,LDLR,MCAM,MYH9,NOTCH4,PECAM1,PTPRB,RAC1,RAC2,STAB1,STING1,TGFB1,TGM2,TIMP2,TIMP3,TNFRSF1A,VCAM1	42
Cardiovascular System Development and Function	Vascularization	1.28e-27		1.84	A2M,ADAM15,ADAMTS1,AHR,ALOX5AP,ANGPT2,ANXA2,ARHGEF15,BIN2,CAV1,CCN1,CCN2,CD200,CD37,CD40,CD44,CDH5,CFI,CLIC4,COL18A1,COL4A1,COL4A2,CORO1A,CSF2,CSF3,CXCL12,CXCR4,CYBA,ECSCR,EFNA1,EFNB2,ELN,ENG,EPAS1,FCER1G,FGD5,FGF2,FLT1,FN1,FYB1,GAS6,GJA1,HSPG2,HTRA1,ICAM1,ID1,ID3,IFNG,IL6,INSR,ITGA4,ITGA5,ITGB2,JCAD,KDR,LAMC1,LAT2,LGALS1,LGALS3,LIMD2,LRP5,MAPK1,MDK,MMRN2,MYC,NOSTRIN,NRARP,NRP1,NRP2,PLAT,PRDX4,PT…	95
Cell-To-Cell Signaling and Interaction	Binding of epithelial cells	5.44e-09		1.841	ADAM15,AFDN,CCN2,CD2,CD44,CLIC4,CLU,CXCL12,DAB2,ENG,EVL,FGF2,FN1,HBEGF,HSPG2,ICAM1,IFNG,IL1R1,IL6,ITGA4,ITGA5,ITGA6,ITGB2,ITGB4,LAMC1,LGALS3,POSTN,RAC1,RRAS,STAT3,TGFBR3,TIMP1,TIMP3,VCAM1	34
Cellular Movement,Hematological System Development and Function,Immune Cell Trafficking,Inflammatory Response	Migration of macrophages	2.88e-13		1.842	APP,BMPR2,CCL2,CCL3,CCL3L3,CCL4,CCL5,CD74,CSF2,CX3CL1,CXCL12,CXCR4,ENG,EPAS1,FLT1,FN1,GJA1,IFNG,IL33,KDR,LGALS3,MAPK3,MDK,PLXND1,PTGS2,RAC1,RAC2,RHOB,S100A10,S1PR1,SERPINE1,STAB1,TIMP1,TYROBP,VCAN	35
Cellular Development,Cellular Growth and Proliferation	Development of tumor cell lines	7.91e-10		1.847	ABL2,AHR,AKAP12,AKR1C3,ANXA2,ASPH,ATF3,ATOX1,BAG3,BCL6B,CAV1,CCL2,CCN1,CD44,CDKN1A,CLU,COL18A1,CRK,CTNND1,CTSD,CYGB,CYTL1,DICER1,DLC1,ECSCR,EGR1,EPAS1,EPB41L3,FERMT2,FGF2,FN1,FOXO1,FYN,GJA1,GLUL,GNAQ,GRN,GZMB,HES1,ID1,IFI16,IFITM3,IFNG,IGFBP4,IGFBP7,IL33,IL6,IL6ST,INSR,ITGA6,ITGB4,JUN,KLF2,KLF4,LAMA5,LAPTM5,LEPR,LMNA,MAP3K11,MCAM,MDK,MECOM,MET,MGLL,MT1X,MYC,NDRG1,NFKBIA,NUPR1,OSMR,PCGF2,PDK4,PEA1…	98
Cellular Movement,Hematological System Development and Function,Immune Cell Trafficking,Inflammatory Response	Infiltration by neutrophils	5.21e-15		1.848	ACKR1,ALOX5AP,ANGPT2,ANXA2,CCL3,CCL4,CCN2,CD36,CD44,CFH,CLEC14A,CORO1A,CSF3,CTSC,CTTN,CXCL2,DDIT4,DICER1,EPAS1,FABP4,FCER1G,FSTL1,HSPB1,ICAM1,IFNG,IL1R1,IL33,IL6,ITGB2,KDM6B,LDLR,LGALS1,LGALS3,MDK,MET,MYC,NFE2L2,NFKBIA,PDK4,PLAT,PTGS2,RAC2,SELE,SELP,SERPINE1,SGK1,SOCS3,SPHK1,STAT3,TGFBR2,THBD,TIMP1,TNFAIP3,TNFRSF18,TNFRSF1A,VWF,XCL1,YBX1	58
Cell-To-Cell Signaling and Interaction	Binding of lymphoma cell lines	6.73e-09		1.85	ANXA2,APP,CCL2,CD44,CXCL12,CXCL2,EGR3,ELN,FN1,FOXO1,FYN,GAS6,HLX,ICAM1,IL6,ITGA4,ITGA6,ITGB2,JUN,NFKBIA,PECAM1,RCAN1,SHC1,TGFB1,VCAM1,VCAN	26
Cardiovascular System Development and Function,Embryonic Development,Hematological System Development and Function,Lymphoid Tissue Structure and Development,Organ Development,Organismal Development,Tissue Development	Lymphangiogenesis	1.91e-10		1.855	AHR,ANGPT2,BMPR2,CD9,CLEC14A,CXCL12,EDNRB,EFNB2,FGF2,FLT1,FOXC1,HEG1,ITGA4,KDR,NRP2,S1PR1,SOX18,TEK,TIE1,TMEM204,VCAM1,VEGFC	22
Cellular Development,Cellular Growth and Proliferation,Hematological System Development and Function,Hematopoiesis,Lymphoid Tissue Structure and Development,Tissue Development	Development of phagocytes	1.13e-09		1.86	APP,CAV1,CCL2,CD40,CD74,CD9,CDA,CDKN1A,CSF2,CSF3,CST3,DICER1,EBF1,ECSCR,EGR1,EMP1,ETS2,FN1,FOXO1,GATA2,GNLY,HES1,HLA-DRB1,ID2,ID3,IFI16,IFNG,IFRD1,IL1R1,IL2RB,IL33,IL6,IRF8,JUN,KDR,KLF4,LDLR,LIFR,MAPK1,MAPK3,MATK,MDK,MEF2C,MYC,NFE2L2,NFIC,NFKB1,NUPR1,PLAC8,REL,RUNX3,SLA,SLA2,SLC29A1,SOCS1,STAT3,TCF4,TGFB1,TGFBR2,TNFRSF1A,TNFSF10	61
Organismal Development,Tissue Development	Development of epithelial tissue	6.13e-35		1.864	ADAM15,ADAMTS1,AHR,ANGPT2,ANXA2,APP,ATOH8,BMPR2,CALCRL,CAV1,CAV2,CAVIN2,CCL2,CCN1,CCN2,CD151,CD34,CD36,CD3E,CD40,CD44,CD9,CDH5,CDKN1A,CFH,CLIC4,COL18A1,COL4A2,CSF2,CXCL12,CXCL2,CXCR4,CYBA,DAAM1,DAB2,DICER1,ECE1,EDNRB,EFNA1,EFNB2,EGFL7,EGR1,EGR3,EIF3E,ELN,ENG,ENPP2,EVL,FABP4,FGF2,FLI1,FLNB,FLT1,FN1,FOSL2,FOXC1,FOXO1,GAS6,GBP1,GJA1,GNAQ,GNAS,GPX1,GRN,HBEGF,HEG1,HNRNPU,HSPG2,HTRA1,ID1,ID2,ID3,IFNG,I…	153
Cellular Movement,Connective Tissue Development and Function	Migration of fibroblasts	2.76e-09		1.866	ABL2,AHR,AQP1,ARID5B,BCAR1,CALCRL,CAPNS1,CAV1,CCL2,CCN1,CDKN1A,CX3CL1,CXCL12,CYGB,ELN,ENG,FGF2,FLNB,FN1,FSTL1,HBEGF,HSPB1,HYAL2,IL33,MAPK1,MET,MYC,PDK4,PDLIM1,PLEC,PMP22,POSTN,PXN,RAC1,RAC2,RAMP2,RAMP3,RAPGEF3,S1PR1,STAT3,SYNE2,TGFB1,TGFBR2,TIMP2,TNS1,TPM1	46
Cardiovascular System Development and Function,Organismal Development	Formation of neointima	3.86e-08		1.884	ACKR3,BCAR1,CCL2,COL18A1,CREM,ELN,FLT1,GJA1,IL6ST,KLF4,MAPK3,MDK,MTUS1,MYC,NR4A3,SELP,SERPINE1,STAT3,TFPI,TIMP1	20
Infectious Diseases,Organismal Injury and Abnormalities	Systemic inflammatory response syndrome and/or sepsis	6.53e-12		1.885	A2M,ATF3,BCL2A1,BIRC3,CAV1,CCDC47,CCL3L3,CCL5,CD2,CD247,CD36,CD44,CLIC4,CLTC,CTSC,ENPP2,ENTPD1,EPAS1,F8,FSTL1,FYN,GAS6,GBP1,GCA,GNLY,GNS,GZMA,GZMH,GZMK,HLA-DPA1,HLA-DQB1,HLA-DRA,ICAM1,IFI16,IFI27,IFI44L,IFITM3,IFNG,IGFBP7,IL1R1,IL2RB,IL6,IL6ST,INSR,IPO11,ITGA4,ITGB2,KLRB1,KLRC1,KLRF1,LAMP2,LDLR,LGALS1,LGALS3,LY96,MARCKS,MGLL,MT2A,MYBL1,MYC,NAMPT,NFKB1,NFKBIA,PDE7A,POMP,PRF1,PTGS2,RAB11A,RTN4,SAMS…	91
Cell-To-Cell Signaling and Interaction,Hematological System Development and Function,Immune Cell Trafficking,Inflammatory Response	Adhesion of monocytes	3.52e-09		1.885	ANGPT2,CCL2,CCL5,CD34,CX3CL1,FN1,FOXO1,ICAM1,IFNG,ITGB2,LCP1,LGALS3,PRDX2,RAC1,SELE,SELP,TGFB1,TGFBR2,VCAM1,VWF	20
Cancer,Hematological Disease,Organismal Injury and Abnormalities	Hematopoietic neoplasm	1.43e-16		1.895	AASS,ABL2,ABLIM1,ACKR1,ADAMTS9,ADCY4,ADGRA2,ADGRF5,ADGRL2,ADGRL4,AFAP1L1,AFDN,AFF1,AHNAK,AHR,AKNA,ALDH2,ANGPT2,ANP32B,ANXA2,ANXA5,APOBEC3G,APOL3,APP,AQP1,ARHGAP9,ARHGEF15,ARID5B,ARL6IP1,ATF3,ATP11A,ATP8B1,B3GNT7,BAZ2B,BCAR1,BCL2A1,BIRC3,BMPR2,BNIP3,BTG1,BTNL9,C1QTNF1,C1R,C2CD4B,C7,CALCRL,CALD1,CAPN2,CAV1,CAV2,CAVIN2,CCDC50,CCL2,CCL3,CCL4,CCL5,CCN1,CCND2,CCNH,CCNL1,CD109,CD151,CD2,CD200,CD247,CD32…	499
Cellular Movement,Hematological System Development and Function,Immune Cell Trafficking,Inflammatory Response	Migration of neutrophils	1.89e-10		1.901	ACKR1,ADAM15,ANGPT2,BMPR2,CCL3,CCL3L3,CCL5,CD37,CD44,CFH,CORO1A,CSF2,CXCL12,CXCL2,ENG,FN1,GPR65,ICAM1,IFNG,IL6,IL6ST,ITGA6,ITGB2,LGALS3,LSP1,MET,MYH9,PECAM1,PTPRB,RAC1,RTN4,SELE,SELP,SERPINE1,SOCS3,TGFB1,TGFBR2,TNFRSF1A,TXN,VCAM1	40
Cardiovascular System Development and Function,Cellular Movement	Migration of microvascular endothelial cells	3.86e-08		1.902	ANXA2,COL18A1,CXCL12,EFNA1,EGR1,FGF2,FOXC1,GAS6,NRP1,PLPP3,RCAN1,STAT3,TGFBR2,TIMP1,TIMP2,TJP1	16
Embryonic Development,Organismal Development,Tissue Development	Growth of embryonic tissue	2.73e-10		1.91	AFAP1L1,AHR,APP,CD44,CDKN1A,CLU,COL18A1,CSF3,CTNNA1,CX3CL1,CXCL12,EPAS1,FERMT2,FGF2,FOXO1,GATA2,GJA1,GNAS,GRN,HBEGF,HES1,ID1,ID2,ID3,IFNG,IL6,INSR,ITGA6,KDR,KLF4,LGALS1,LIMS1,LIMS2,LMNA,LMO2,LRP5,MDK,MYC,NFIA,NFIB,NR4A3,PHF14,PLAT,PTGS2,QKI,REV3L,RRAS,S100A4,S1PR1,SCN1B,SHANK3,SMAD1,SNAI1,STAT3,TGFB1,TGFBR2,TIMP2,VEGFC,ZEB1	59
Organismal Development,Tissue Morphology	Outgrowth of vessel	2.35e-08		1.91	CCN2,COL18A1,CXCR4,EDNRB,EGR3,FLT1,GAS6,JAM2,KDR,PTGS2,RND1,SERPINE1,STAT3	13
DNA Replication, Recombination, and Repair	Synthesis of DNA	1.09e-09		1.916	A2M,ANGPT2,APOBEC3G,APP,AREG,ATF3,BCAR1,CAV1,CCL3,CCL5,CCN1,CCND2,CD40,CDKN1A,CLU,CREM,CRK,CSF2,CSF3,CTNND1,CXCL12,ENTPD1,FGF2,FLT1,FN1,FOXO1,FYN,GJA1,GNAS,GRN,HBEGF,ID1,IFNG,IGFBP4,IL6,IL6ST,INSR,ITGA5,JUN,KDR,KLF2,LDLR,LGALS1,LGALS3,MAPK1,MET,MYBL1,MYC,NFKBIA,NR4A3,PIK3R1,PIK3R3,PROS1,PTGS2,PTPN22,PXN,RAC1,RAI14,REV3L,S100A11,SGK1,SHC1,SLC29A1,SNAI1,SPARC,SPHK1,STAT3,TGFB1,TGFBR2,TGFBR3,TIMP2,T…	75
Cardiovascular System Development and Function,Cell Death and Survival	Survival of vascular endothelial cells	5.95e-08		1.921	ABL2,ANGPT2,CCN1,DAB2,FGF2,FOXO1,GAS6,KDR,KLF2,NFE2L2,PIK3C2A,POSTN,PTGS2,S1PR1,SEMA6A,TEK,TIE1,TNFSF10	18
Cancer,Organismal Injury and Abnormalities	Visceral metastasis	4.62e-18		1.927	ACKR3,ADAMTS1,ADIRF,AKAP12,AKR1C1/AKR1C2,AKR1C3,ANXA2,ATF3,BMPR2,C1R,CAPG,CAV1,CCL2,CCL5,CCN1,CCN2,CCND2,CD151,CD200,CD36,CD44,CD9,CEBPD,CLU,COL4A1,COL4A2,CSF2,CSF3,CTNND1,CXCL12,CXCR4,DICER1,DPYSL2,DUSP4,EDNRB,EFNB2,EGFL7,EMP1,ENAH,ENPP2,EPB41L3,FLT1,FRY,GLUL,GSTP1,HNRNPU,HSP90AA1,HTRA1,ICAM1,ID2,IGFBP7,IL6,ISLR,IVNS1ABP,KDR,LGALS1,LGALS3,LMCD1,MAPK1,MET,MYC,NFKB1,NRN1,NUAK1,PDLIM1,PLAT,PLPP3,PL…	93
Cancer,Organismal Injury and Abnormalities,Respiratory Disease	Respiratory system tumor	2.84e-08		1.933	AASS,ABL2,ABLIM3,ACKR1,ACKR3,ACTN1,ADAM15,ADAMTS1,ADCY4,ADGRE5,ADGRG6,ADGRL2,ADGRL4,AFDN,AFF1,AHNAK,AHR,AKAP12,AKR1C3,ANGPT2,ANXA2,AOPEP,APBB2,APLP2,APMAP,APOD,AQP1,AREG,ARHGAP29,ARHGAP31,ARHGAP9,ARHGEF12,ARHGEF15,ARID5B,ARL4C,ARL6IP1,ASPH,ATF3,ATOH8,ATP11A,ATP1A1,BACE2,BCAR1,BCL6B,BIN2,BMPR2,BMX,BTNL9,C7,CALD1,CAMSAP2,CAPG,CARD10,CAV1,CAVIN1,CAVIN2,CCDC50,CCL2,CCL3,CCL5,CCN1,CCN2,CCND2,CCNL1,CD1…	467
Gastrointestinal Disease,Inflammatory Disease,Inflammatory Response,Organismal Injury and Abnormalities	Experimental colitis	1.84e-08		1.935	AREG,ARHGDIB,CCL3L3,CCL5,CD53,CD69,CD74,DUSP10,HLA-DMA,HLA-DQB1,HLA-DRB5,IFI16,IFNG,IKBIP,IL1R1,IL2RG,IL6,IL6ST,LAPTM5,LRG1,NFE2L2,PIK3R1,PTPRC,S1PR1,SELENOW,SERPINE1,SOCS3,SPNS2,STAT3,STING1,TCF4,TIMP1,TNFAIP3,TNFRSF18,TNFRSF1A	35
Cardiovascular System Development and Function,Cellular Development,Cellular Function and Maintenance,Cellular Growth and Proliferation,Organismal Development,Tissue Development	Endothelial cell development	1.33e-29		1.942	ADAM15,ADAMTS1,ANGPT2,ANXA2,APP,ATOH8,BMPR2,CALCRL,CAV1,CAV2,CAVIN2,CCL2,CCN1,CD151,CD34,CD36,CD44,CD9,CDH5,CDKN1A,CLIC4,COL18A1,COL4A2,CSF2,CXCL12,CXCL2,CXCR4,CYBA,DAAM1,DAB2,DICER1,EDNRB,EFNA1,EFNB2,EGFL7,EGR1,EGR3,EIF3E,ENG,ENPP2,EVL,FABP4,FGF2,FLI1,FLT1,FN1,FOXO1,GAS6,GBP1,GJA1,GNAQ,GNAS,GPX1,GRN,HBEGF,HEG1,HSPG2,HTRA1,ID1,IFNG,IL33,IL6,ITGA4,JUN,KDM6B,KDR,KLF2,LGALS1,LGALS3,LRG1,MAPK1,MCAM,M…	120
Cellular Movement	Migration of connective tissue cells	1.56e-13		1.943	ABL2,AHR,AQP1,ARID5B,BCAR1,CALCRL,CAPNS1,CAV1,CCL2,CCL3,CCL4,CCL5,CCN1,CCN2,CD44,CDKN1A,CX3CL1,CXCL12,CXCR4,CYGB,ELN,ENG,FGF2,FLNB,FN1,FOXO1,FSTL1,HBEGF,HSPB1,HSPG2,HYAL2,ID1,IL33,IL6,ITGA5,LGALS1,LIMA1,LRP5,MAPK1,MAPK3,MET,MYC,PDK4,PDLIM1,PLEC,PMP22,POSTN,PXN,RAC1,RAC2,RAMP2,RAMP3,RAPGEF3,S1PR1,STAT3,SYNE2,TGFB1,TGFBR2,TIMP2,TNS1,TPM1	61
Cellular Development,Embryonic Development,Organismal Development	Differentiation of embryonic cells	3.92e-08		1.95	CAV1,CCL4,CDKN1A,COL4A1,CSF3,CYTL1,DAB2,EIF4G2,ENG,FGF2,FLT1,FN1,FOXC1,FOXO1,GATA2,GJA1,HBEGF,HOPX,HSBP1,ID2,ID3,IFNG,IL6,ITGA5,JUN,KDM6B,KDR,LIFR,LIMS1,LMNA,MAPK1,MAPK3,MEF2C,MET,MYC,MYH9,NR4A2,NRP1,PXN,RUNX3,SNAI1,SOCS3,SOX17,ST13,STAT3,TGFB1,TNFSF14,TSC22D3,WASF2,WWTR1,ZEB1	51
Cellular Movement,Hematological System Development and Function,Immune Cell Trafficking	Cellular infiltration by granulocytes	7.18e-17		1.96	ACKR1,ALOX5AP,ANGPT2,ANXA2,AREG,CCL3,CCL4,CCL5,CCN2,CD2,CD36,CD44,CD48,CFH,CLEC14A,CORO1A,CSF2,CSF3,CTSC,CTTN,CXCL2,DDIT4,DICER1,EPAS1,FABP4,FCER1G,FSTL1,GATA2,HSPB1,ICAM1,ID1,IFNG,IL1R1,IL33,IL6,ITGB2,KDM6B,LDLR,LGALS1,LGALS3,LTC4S,MDK,MET,MYC,NFE2L2,NFKBIA,PDK4,PLAT,PTGS2,RAC2,RUNX3,SELE,SELP,SERPINE1,SGK1,SOCS3,SPHK1,STAT3,TGFBR2,TGM2,THBD,TIMP1,TNFAIP3,TNFRSF18,TNFRSF1A,VWF,XCL1,YBX1	68
Cell-To-Cell Signaling and Interaction,Cellular Movement,Hematological System Development and Function,Immune Cell Trafficking,Inflammatory Response	Recruitment of neutrophils	9.85e-11		1.962	ACKR1,AHR,ALOX5AP,CAV1,CCL2,CCL3,CCL3L3,CCL4,CCL5,CD37,CD44,CD53,CD69,CSF2,CTSC,CXCL12,CXCL2,EPAS1,FLOT1,FOSL2,GSN,ICAM1,IFNG,IL1R1,IL33,IL6,ITGB2,LGALS3,LSP1,LY96,MDK,MMP28,NFE2L2,PLAT,PTGS2,RAC1,RCAN1,RTN4,S1PR1,SELE,SELP,SERPINE1,TNFRSF1A,VCAN,VWF	45
Cellular Growth and Proliferation,Lymphoid Tissue Structure and Development	Proliferation of lymphatic system cells	4.67e-20		1.978	A2M,AHNAK,AHR,APP,ARHGDIB,BCL2A1,BCL6B,BIRC3,BTNL9,CCL2,CCL3,CCL4,CCL5,CCN2,CCND2,CD151,CD2,CD247,CD320,CD36,CD37,CD3E,CD40,CD44,CD48,CD59,CD69,CD74,CD83,CDKN1A,CORO1A,CRTAM,CSF2,CSF3,CTSD,CXCL12,CXCR4,CYTIP,DDIT4,DICER1,DOK2,DUSP10,EBF1,EFNA1,EFNB2,EGR1,EGR3,EHD4,ERG,ETS2,EZR,FABP4,FCER1G,FGF2,FKBP1A,FLI1,FN1,FOSL2,FOXO1,FYB1,FYN,GATA2,GIMAP1,GJA1,GNAS,GSTP1,HAVCR2,HES1,HLA-DMA,HLA-DPA1,HLA-DPB1…	176
Cellular Assembly and Organization,Cellular Function and Maintenance,Organismal Development,Tissue Development	Formation of actin stress fibers	3.86e-14		1.979	ABL2,ADGRF5,ARHGEF12,ARHGEF15,BCAR1,BMX,CALD1,CAV1,CCL2,CCN2,CD44,CDC42BPB,CDKN1A,COL18A1,CRK,CTNND1,CTTN,CXCL12,DAAM1,DAB2,DLC1,ELN,EVL,FERMT2,FGF2,FN1,FYN,GNAQ,GNG12,GNG2,GPR65,KANK3,KDR,KLF2,LMCD1,MAPK1,MCF2L,MET,MYH9,NET1,NPR1,PDLIM1,PIK3R1,PLAT,PTGER4,PTPRB,PXN,RAC1,RAPGEF3,RGCC,RGS16,RHOB,RND1,S100A10,S1PR1,SELE,SH2D2A,SNAI1,SPARC,STAT3,TGFB1,TJP1,TMIGD2,TNFAIP1,TPM1,TPM4,VCAM1,WASF2	68
Cardiovascular System Development and Function,Organismal Development,Tissue Development	Development of cardiovascular tissue	7.02e-30		1.983	ADAM15,ADAMTS1,ALDH2,ANGPT2,ANXA2,APP,ATOH8,BMPR2,CALCRL,CAV1,CAV2,CAVIN2,CCL2,CCN1,CD151,CD34,CD36,CD44,CD9,CDH5,CDKN1A,CLIC4,COL18A1,COL4A2,CSF2,CXCL12,CXCL2,CXCR4,CYBA,DAAM1,DAB2,DICER1,EDNRB,EFNA1,EFNB2,EGFL7,EGR1,EGR3,EIF3E,ENG,ENPP2,EVL,FABP4,FGF2,FLI1,FLT1,FN1,FOXO1,GAS6,GBP1,GJA1,GNAQ,GNAS,GPX1,GRN,HBEGF,HEG1,HSPG2,HTRA1,ID1,IFNG,IL33,IL6,ITGA4,JUN,KDM6B,KDR,KLF2,LGALS1,LGALS3,LRG1,MAPK1,…	124
Cardiovascular System Development and Function,Cellular Development,Cellular Function and Maintenance,Cellular Growth and Proliferation,Organismal Development,Tissue Development	Development of vascular endothelial cells	7.42e-10		1.993	ANXA2,APP,CCN1,CD151,CD9,CDH5,COL18A1,ENPP2,FGF2,FLT1,GAS6,JUN,KDR,LGALS3,MEF2C,NOTCH4,PIK3C2A,RASIP1,RCAN1,TIE1,TIMP2,WASF2	22
Cancer,Cellular Movement,Organismal Injury and Abnormalities,Tumor Morphology	Invasion of cancer cells	5.57e-17		1.998	ACKR3,ADGRE5,CAPN2,CD44,CD53,CLU,CSF3,CTSL,CXCL12,CXCL2,CXCR4,EZR,FERMT2,ID1,IL6,ITGA6,ITGB4,KLF4,LGALS1,MAPK1,MCAM,MDK,MET,NEDD9,NFE2L2,NRP1,POSTN,RAC1,RBM38,RHOB,RUNX3,S100A6,SOCS1,SPHK1,TGFB1,VCAN	36
Organismal Survival	Survival of organism	3.28e-20	Increased	2	ADAM15,ALDH2,ANGPT2,APLP2,APOBEC3G,APOD,APP,AQP1,AREG,ARHGDIB,ATF3,BCL2A1,BIRC3,BMPR2,C1QTNF1,CANX,CAV1,CCL2,CCL3,CCL3L3,CCN2,CCND2,CD2,CD3E,CD40,CD44,CD48,CD69,CD74,CD96,CDA,CDH5,CDKN1A,CFH,CLIC4,CLTA,COL18A1,CSF2,CSF3,CTNND1,CTSC,CTSD,CX3CL1,CXCL12,CXCL2,CXCR4,CYCS,DICER1,DOK2,DUSP10,DUSP4,EFNB2,EGLN3,ELK3,ELN,ENG,EPAS1,ERG,ETS2,FABP5,FCGRT,FLI1,FLT1,FOXO1,FSTL1,GATA2,GCA,GLUL,GNAQ,GNAS,GPX1,GR…	186
Cancer,Cellular Development,Cellular Growth and Proliferation,Organismal Injury and Abnormalities,Tumor Morphology	Proliferation of tumor cells	2.82e-13	Increased	2	ANGPT2,ANXA2,AREG,ATF3,BMPR2,BNIP3,CAV1,CCL3,CCN1,CD151,CD34,CD40,CD44,CDH5,CDKN1A,CREM,CSF2,CSF3,CST3,CTNND1,CXCL12,CXCR4,DICER1,DOCK4,EFNA1,EGR1,EZR,FGF2,FN1,FOXO1,GAS6,GJA1,GRN,HBEGF,HES1,HSPG2,ID1,ID2,ID3,IER3,IFNG,IGFBP7,IL1R1,IL6,IL6ST,INHBB,INSR,JUN,KDR,LEPR,LGALS1,LGALS3,LITAF,LMO2,MAPK1,MCAM,MET,MYC,NDRG1,NEDD9,NFIC,NFKBIA,NOP53,NR2F2,NR4A2,NRP1,PEA15,PLAT,PTGS2,PXN,RAC1,RCAN1,RHOB,S100A…	97
Cellular Movement,Hematological System Development and Function,Immune Cell Trafficking	Cell movement of leukocytes	8.26e-37	Increased	2.031	ABL2,ACKR1,ACKR3,ADAM15,AHR,ALOX5AP,ANGPT2,ANXA2,APOD,APP,AREG,BMPR2,C1QTNF1,CANX,CAPG,CAV1,CCL14,CCL2,CCL3,CCL3L3,CCL4,CCL5,CCN1,CCN2,CD151,CD2,CD200,CD247,CD36,CD37,CD40,CD44,CD48,CD53,CD69,CD74,CD9,CD93,CDH5,CDKN1A,CFH,CLEC14A,CLTC,COL4A1,CORO1A,CRK,CRTAM,CSF2,CSF3,CST3,CTSC,CTTN,CX3CL1,CXCL12,CXCL2,CXCR4,CYTIP,CYTL1,DDIT4,DIAPH2,DICER1,DPYSL2,EDNRB,EFNB2,EGFL7,EGLN3,EIF4B,ELN,ENG,ENPP2,EPAS1,…	217
Cell-To-Cell Signaling and Interaction	Interaction of lymphoma cell lines	1.6e-09	Increased	2.032	ANXA2,APP,CCL2,CD44,CXCL12,CXCL2,EGR3,ELN,EZR,FN1,FOXO1,FYN,GAS6,HLX,ICAM1,IL6,ITGA4,ITGA6,ITGB2,JUN,NFKBIA,PECAM1,PODXL,RAC1,RCAN1,SHC1,TGFB1,VCAM1,VCAN	29
Cellular Movement	Migration of cancer cells	2.49e-16	Increased	2.037	ADAM15,ADGRE5,ANGPT2,BCAR1,CAV1,CCL2,CCL3,CCL5,CCN2,CD151,CD44,CD74,COL18A1,CSF2,CSF3,CXCL12,CXCR4,EZR,FLT1,FN1,GSN,HBEGF,IL6,ITGA4,ITGA5,KDR,KLF4,LAMA5,LGALS3,LSP1,MCAM,MEOX2,MET,MGLL,NEDD9,NFKBIA,NRP1,PTGS2,PXN,RAC1,RAPGEF3,RHOB,S100A6,SELE,SERPINE1,SNAI1,SOCS1,SOX7,SPARC,SPHK1,SWAP70,TGFB1,TM4SF1,VCAM1,VCAN,VIM,ZEB1	57
Cancer,Organismal Injury and Abnormalities	Metastatic solid tumor	1.17e-20	Increased	2.037	ABL2,ACKR3,ADAM15,ADAMTS1,ADGRA2,ADIRF,AFAP1L1,AKAP12,AKR1C1/AKR1C2,AKR1C3,ANGPT2,ANXA2,ARID5B,ATF3,BMPR2,C1R,CALD1,CAPG,CAV1,CCL2,CCL5,CCN1,CCN2,CCND2,CD151,CD200,CD36,CD44,CD48,CD9,CEBPD,CLU,COL18A1,COL4A1,COL4A2,CSF2,CSF3,CST7,CTNND1,CXCL12,CXCR4,DICER1,DLC1,DNAJB6,DPYSL2,DUSP4,EDNRB,EFNB2,EGFL7,EMP1,ENAH,ENPP2,EPAS1,EPB41L3,FERMT2,FKBP1A,FLT1,FN1,FRY,FYN,GATA2,GJA1,GLUL,GNAS,GSTP1,HAVCR2,HLA-…	144
Cellular Movement,Hematological System Development and Function,Immune Cell Trafficking,Inflammatory Response	Cell movement of phagocytes	6.63e-29	Increased	2.042	ACKR1,ADAM15,ALOX5AP,ANGPT2,ANXA2,APP,AREG,BMPR2,C1QTNF1,CAPG,CAV1,CCL14,CCL2,CCL3,CCL3L3,CCL4,CCL5,CCN1,CCN2,CD151,CD36,CD37,CD40,CD44,CD69,CD74,CD9,CDKN1A,CFH,CLEC14A,COL4A1,CORO1A,CSF2,CSF3,CST3,CTSC,CTTN,CX3CL1,CXCL12,CXCL2,CXCR4,CYTL1,DDIT4,DICER1,EDNRB,EGLN3,ELN,ENG,EPAS1,EPS8,FABP4,FCER1G,FLOT1,FLT1,FN1,FSTL1,FYN,GAS6,GATA2,GJA1,GNLY,GPR65,GRN,GSN,HLA-DQB1,HSPB1,ICAM1,ICAM2,IFNG,IL1R1,IL33…	154
Cellular Movement	Cell movement of sarcoma cell lines	1.01e-08	Increased	2.067	ADGRE5,AHNAK,ARPC2,BCAM,CAPN2,CAV1,CD44,CEMIP2,CTTN,CXCL12,DAB2,DOCK1,ECE1,EPS8,FLNB,FN1,FYN,IL6,ITGA5,LEPR,LIFR,LMNA,LRP5,MAPK1,MCAM,MDK,MGLL,NHERF2,PARVA,PCED1B-AS1,PXN,S100A11,SERPINE1,SULF1,TIMP2,VCAN,VEGFC,XCL1	38
Organismal Development	Formation of vessel component	1.36e-08	Increased	2.068	ACKR3,BCAR1,CCL2,COL18A1,CREM,ELN,FLT1,GJA1,IL6ST,KLF4,MAPK3,MDK,MTUS1,MYC,NR4A3,PTGER4,RAPGEF3,SELP,SERPINE1,STAT3,TFPI,TIMP1	22
Cellular Movement	Migration of prostate cancer cell lines	1.7e-11	Increased	2.084	ADAM15,AHNAK,ANXA2,BCAR1,CAPN2,CAV1,CD151,CLU,CTSH,CXCL12,CXCR4,EMP1,ENG,ERG,FN1,GNAS,GRN,ID1,IL6,ITGA6,ITGB4,KDR,KLF4,LGALS3,LMNA,LRG1,MYC,NDRG1,NES,NR4A2,PLEC,PTGER4,RAC1,RUNX3,S100A11,SMAD1,SNAI1,STAT3,TGFB1,TGM2,TIMP2,TMSB10/TMSB4X,TNFAIP3,TNFSF10,TSPAN18,VIM,WWTR1	47
Cellular Development,Connective Tissue Development and Function,Tissue Development	Differentiation of connective tissue cells	8.98e-22	Increased	2.091	A2M,AAMDC,ADGRF5,ADIRF,AHR,AP1S2,AREG,ARID5B,ATF3,BMPR2,BNIP3,CAPNS1,CAVIN1,CCDC85B,CCL2,CCL3,CCL3L3,CCL4,CCL5,CCN1,CCN2,CD200,CD44,CD9,CDKN1A,CEBPD,COPRS,CRIM1,CRK,CSF2,CST3,CTNND1,CYTL1,DICER1,DUSP10,DYNLL1,EBF1,EFNB2,EGLN3,EPHX1,FABP4,FCER1G,FERMT2,FGF2,FN1,FOSL2,FOXO1,FYN,GATA2,GJA1,GNAS,GPR65,GPX1,GRN,GSN,HCST,HES1,HNRNPU,HSPG2,HTRA1,HYAL2,ID1,ID2,ID3,IFI16,IFNG,IL33,IL6,IL6ST,INSR,ITGA5,ITG…	145
Cancer,Organismal Injury and Abnormalities,Tumor Morphology	Invasion of malignant tumor	2.23e-18	Increased	2.101	ACKR3,ADGRE5,CAPN2,CCL2,CD44,CD53,CLU,CSF3,CTNND1,CTSL,CTTN,CXCL12,CXCL2,CXCR4,EZR,FERMT2,FGF2,ICAM1,ID1,IL6,ITGA5,ITGA6,ITGB4,KLF4,LGALS1,MAPK1,MCAM,MDK,MET,NEDD9,NFE2L2,NRP1,POSTN,PTGS2,RAC1,RBM38,RHOB,RUNX3,S100A6,SERPINE1,SOCS1,SPHK1,TGFB1,TGFBR2,TIMP2,VCAN,VIM	47
Cellular Development,Cellular Growth and Proliferation,Connective Tissue Development and Function,Embryonic Development,Organismal Development,Skeletal and Muscular System Development and Function,Tissue Development	Osteoclastogenesis	8.26e-10	Increased	2.111	AHR,ANXA2,CAV1,CCL2,CCL3,CCL3L3,CD40,CD44,CD83,CD9,CSF2,CST3,DICER1,EBF1,FGF2,FOXO1,GPR65,HES1,ICAM1,IFNG,IFRD1,IL1R1,IL33,IL6,IL6ST,IRF8,JUN,LDLR,MAPK3,MATK,NFIA,NFKB1,NFKBIA,NUPR1,PTGS2,SOCS1,SOCS3,STAT3,TEK,TGFB1,TGFBR2,TNFAIP3,TNFRSF1A,TNFSF10,TXN,TXNIP,ZNF521	47
Cellular Function and Maintenance	Engulfment of cells	7.86e-13	Increased	2.129	ABL2,ACTN1,ANXA2,ANXA5,APLP2,APMAP,APP,ARPC2,BCAR1,BMX,CAPG,CAV1,CCL3,CCL4,CCL5,CD151,CD36,CD44,CD48,CD93,CDKN1A,CFH,CLIC3,CLIC4,CLTC,CORO1A,CRK,CSF2,CSF3,CTNND1,CTTN,CX3CL1,CXCL12,CXCR4,CYBA,CYRIB,DAB2,DOCK1,DOCK4,DPYSL2,EGR1,EHD2,EHD4,EPS8,ETS2,EZR,FCER1G,FCHO2,FGD4,FGF2,FLOT1,FN1,FYN,GAS6,GATA2,GRN,GSN,GSTP1,GULP1,HBEGF,HSP90AA1,HYAL2,ICAM1,IFITM3,IFNG,IL2RB,IL2RG,IL33,IL6,IRF8,ITGB2,JMJD6,KLF…	120
Cellular Development,Cellular Growth and Proliferation,Connective Tissue Development and Function,Tissue Development	Cell proliferation of fibroblasts	2.91e-14	Increased	2.132	AHR,ANXA2,AQP1,AREG,ARHGEF12,ATF3,BCAR1,CAV1,CCL2,CCN1,CCN2,CCND2,CD40,CD44,CD74,CDKN1A,CRK,CSF2,CTSD,CXCL12,DUSP4,ELN,ENG,FGF2,FN1,FOSL2,FOXC1,FSTL1,FYN,GAS6,GJA1,GNG2,GPX1,GRB10,GRN,GSTP1,GZMK,HBEGF,HSPB1,IFNG,IGFBP4,IGFBP7,IL33,IL6,IL6ST,ITGA5,JUN,JUND,KLF4,LGALS3,LMNA,MAPK1,MAPK3,MEOX2,MET,MYC,NCOA4,NDRG1,NFKBIA,NUPR1,PCGF2,PDK4,PHF14,PLAT,POSTN,PRDX1,PRDX4,RAC1,SERPINE1,SERTAD1,SNHG7,SOCS1,S…	93
Cancer,Organismal Injury and Abnormalities	Advanced malignant solid tumor	7.44e-26	Increased	2.141	ABL2,ACKR3,ADAM15,ADAMTS1,ADGRA2,ADIRF,AFAP1L1,AKAP12,AKR1C1/AKR1C2,AKR1C3,ANGPT2,ANXA2,ARID5B,ARL4C,ATF3,ATP8B1,BMPR2,BTG1,C1R,CALCOCO2,CALD1,CAPG,CAV1,CCL2,CCL5,CCN1,CCN2,CCND2,CD151,CD200,CD36,CD44,CD48,CD9,CEBPD,CFH,CLU,COL15A1,COL18A1,COL4A1,COL4A2,CSF2,CSF3,CST7,CTNNAL1,CTNND1,CXCL12,CXCR4,DAB2,DICER1,DLC1,DNAJB6,DPYSL2,DUSP4,EDNRB,EFNA1,EFNB2,EGFL7,EMP1,ENAH,ENG,ENPP2,EPAS1,EPB41L3,FERMT2,…	170
Lipid Metabolism,Molecular Transport,Small Molecule Biochemistry	Release of lipid	5.44e-09	Increased	2.175	AHR,ALOX5AP,APOD,APP,CAV1,CAV2,CCL2,CCL5,CD40,CSF2,CSF3,CX3CL1,FABP4,FCER1G,GNAQ,IFNG,IL1R1,INSR,LGALS1,MAPK1,MAPK3,MYC,NAMPT,PIK3R1,PTGER4,PTGS2,S100A10,SLA,STAT3,TGFB1,TGFBR2,TNFRSF1A,TNFSF10,VIM	34
Cellular Development,Cellular Growth and Proliferation,Connective Tissue Development and Function,Organismal Development,Tissue Development	Development of connective tissue cells	4.18e-17	Increased	2.186	AHR,ANXA2,ASAP1,ATF3,BCAR1,BMPR2,CALD1,CAV1,CCL2,CCL3,CCL3L3,CD40,CD44,CD83,CD9,CDKN1A,CSF2,CST3,CTTN,DICER1,EBF1,EGR1,FGF2,FLT1,FOXO1,GATA2,GPR65,GRN,GSN,HES1,ICAM1,ID1,ID2,ID3,IFNG,IFRD1,IL1R1,IL33,IL6,IL6ST,IRF8,ITGA5,JUN,JUND,KLF4,LDLR,LRP5,MAPK1,MAPK3,MATK,MEF2C,MYC,NFIA,NFKB1,NFKBIA,NUPR1,PDCD4,PTGS2,RAC1,SERPINE1,SMAD1,SOCS1,SOCS3,SPARC,SPARCL1,STAT3,STC1,SULF1,SULF2,TEK,TGFB1,TGFBR2,TNFAI…	81
Lipid Metabolism,Molecular Transport,Small Molecule Biochemistry	Release of fatty acid	8.54e-09	Increased	2.194	AHR,ALOX5AP,APOD,CAV1,CAV2,CCL2,CCL5,CD40,CSF2,CSF3,CX3CL1,FABP4,FCER1G,IFNG,IL1R1,INSR,LGALS1,MAPK1,MAPK3,NAMPT,PIK3R1,PTGER4,PTGS2,S100A10,SLA,STAT3,TGFBR2,TNFRSF1A,TNFSF10,VIM	30
Cellular Growth and Proliferation	Colony formation	8.99e-10	Increased	2.196	ACKR3,AHR,AKAP12,AKR1C3,ANXA2,AREG,ATF3,ATOX1,BAG3,BCL6B,CAV1,CCL2,CCL3,CCL3L3,CCL4,CCN1,CD44,CD9,CDA,CDKN1A,CLU,CRK,CSF2,CSF3,CTSD,CXCL12,CYGB,CYTL1,DICER1,DLC1,DOCK1,DOCK4,DOK2,EGR1,EPAS1,EPB41L3,EZR,FERMT2,FGF2,FLT1,FN1,FSTL1,FYN,GJA1,GNAQ,GRN,GZMB,HES1,ID1,IFI16,IFITM3,IFNG,IGFBP4,IGFBP7,IL3RA,IL6,IL6ST,INSR,IRF8,ITGA6,ITGB4,JUN,JUND,KLF2,KLF4,LAMP2,LAPTM5,LEPR,LGALS3,LIMA1,LMNA,LMO2,LRG1,MAP…	139
Cellular Growth and Proliferation,Connective Tissue Development and Function,Tissue Development	Proliferation of connective tissue cells	5.72e-17	Increased	2.199	AHR,AKAP12,ANXA2,AQP1,AREG,ARHGEF12,ATF3,BCAR1,BMPR2,BMX,CAPNS1,CAV1,CCL2,CCN1,CCN2,CCND2,CD109,CD40,CD44,CD74,CDKN1A,CRK,CSF2,CSF3,CTSD,CXCL12,CYGB,DICER1,DUSP4,EDNRB,EFNA1,EFNB2,ELN,ENG,FGF2,FN1,FOSL2,FOXC1,FOXO1,FSTL1,FYN,GAS6,GJA1,GNAQ,GNG2,GPX1,GRB10,GRN,GSTP1,GZMK,HBEGF,HSPB1,ID2,IFI16,IFNG,IGFBP4,IGFBP7,IL33,IL6,IL6ST,INHBB,INSR,ITGA5,JUN,JUND,KLF10,KLF4,KLF9,LEPR,LGALS1,LGALS3,LIMA1,LMNA,…	135
Cell-To-Cell Signaling and Interaction,Cellular Movement	Recruitment of myeloid cells	9.83e-19	Increased	2.2	ACKR1,ADGRE5,ADGRG6,AHR,ALOX5AP,ANGPT2,APP,CAV1,CCL2,CCL3,CCL3L3,CCL4,CCL5,CCN1,CD36,CD37,CD40,CD44,CD53,CD69,CD74,CSF2,CTSC,CX3CL1,CXCL12,CXCL2,CXCR4,EPAS1,FLOT1,FLT1,FOSL2,GSN,HBEGF,ICAM1,IFITM3,IFNG,IL1R1,IL33,IL6,IL6ST,ITGB2,KDM6B,KDR,LGALS1,LGALS3,LSP1,LY96,MDK,MMP28,NFE2L2,NFIC,NFKB1,NFKBIA,PECAM1,PIK3R1,PLAT,PTGS2,RAC1,RCAN1,RHOB,RTN4,S100A4,S1PR1,SELE,SELP,SERPINE1,SNAI1,STAT3,SWAP70,TFPI…	77
Cardiovascular System Development and Function,Organismal Development	Morphogenesis of blood vessel	1.72e-08	Increased	2.2	ADAMTS9,ADGRF5,AHR,ANGPT2,BMPR2,COL4A1,EFNB2,ENG,FGF2,FLT1,FOXC1,FZD4,GJA1,GRN,HES1,ID1,KDR,LDLR,LRP5,MDK,MRTFB,NOTCH4,NR2F2,NRP1,RTN4,SOX4,TGFBR2	27
Cell-To-Cell Signaling and Interaction,Cellular Movement,Hematological System Development and Function,Immune Cell Trafficking	Recruitment of mononuclear leukocytes	7.62e-09	Increased	2.202	CCL2,CCL3,CCL4,CCL5,CCN1,CD40,CD44,CSF2,CSF3,CX3CL1,CXCL12,CXCR4,FABP5,FN1,ICAM1,IFITM3,IFNG,IL1R1,IL33,IL6,IL6ST,ITGA4,JUN,NFKB1,PTGS2,RTN4,S1PR1,SELE,SELP,STAT3,STING1,TGFB1,TIMP1,VCAM1	34
Cellular Movement	Cell movement of myeloid cells	4.41e-32	Increased	2.204	ACKR1,ADAM15,ALOX5AP,ANGPT2,ANXA2,APP,AREG,BMPR2,C1QTNF1,CAPG,CAV1,CCL14,CCL2,CCL3,CCL3L3,CCL4,CCL5,CCN1,CCN2,CD151,CD2,CD36,CD37,CD44,CD48,CD69,CD74,CD9,CDKN1A,CFH,CLEC14A,COL4A1,CORO1A,CSF2,CSF3,CST3,CTSC,CTTN,CX3CL1,CXCL12,CXCL2,CXCR4,CYTL1,DDIT4,DICER1,EDNRB,EGLN3,ELN,ENG,EPAS1,FABP4,FCER1G,FLOT1,FLT1,FN1,FSTL1,FYB1,FYN,GAS6,GATA2,GJA1,GNLY,GPR65,GRN,GSN,HSPB1,ICAM1,ICAM2,ID1,IFNG,IL1R1,IL33,…	159
Cellular Movement,Hematological System Development and Function,Immune Cell Trafficking,Inflammatory Response	Cell movement of neutrophils	2.03e-21	Increased	2.221	ACKR1,ADAM15,ALOX5AP,ANGPT2,ANXA2,APP,BMPR2,CAPG,CCL2,CCL3,CCL3L3,CCL4,CCL5,CCN2,CD151,CD36,CD37,CD44,CD69,CD74,CFH,CLEC14A,CORO1A,CSF2,CSF3,CST3,CTSC,CTTN,CX3CL1,CXCL12,CXCL2,DDIT4,DICER1,ENG,EPAS1,FABP4,FCER1G,FLOT1,FN1,FSTL1,GPR65,GRN,GSN,HSPB1,ICAM1,IFNG,IL1R1,IL33,IL6,IL6ST,ITGA4,ITGA6,ITGB2,KDM6B,LDLR,LGALS1,LGALS3,LSP1,MDK,MET,MT-ND1,MYC,MYH9,NFE2L2,NFKBIA,NPR1,PDK4,PECAM1,PLAT,PTGS2,PTPRB…	96
Embryonic Development,Nervous System Development and Function,Organismal Development	Development of central nervous system	2.37e-10	Increased	2.235	AASS,ABL2,ADAMTS4,ADGRA2,AFDN,APBB2,APLP2,APP,CCND2,CD3E,CD93,COL4A1,CREM,CRK,CRTAC1,CST3,CX3CL1,CXCL12,CXCR4,CYCS,DDIT4,DICER1,DLC1,DUSP10,DYNLL1,EFNA1,ENAH,ENG,ENPP2,ENTPD1,EZR,FGF2,FN1,FOXC1,FOXO1,FYN,FZD6,GNB4,GSTP1,HES1,HSPG2,ID2,IFNG,IL33,IL6,IL6ST,ITGA6,KDM6B,KLF9,LAMB2,LAMC1,LHX6,LRP5,MAOA,MAPK1,MAPK3,MARCKSL1,MDK,MECOM,MEOX2,MET,MID1,MMRN2,MRTFB,MYC,NCKAP1,NDRG1,NFIA,NFIB,NR2F2,NR4A2,NR4…	111
Cell-To-Cell Signaling and Interaction,Cellular Movement	Recruitment of cells	3.35e-23	Increased	2.239	ACKR1,ADGRE5,ADGRG6,AHR,ALOX5AP,ANGPT2,APP,CAV1,CCL2,CCL3,CCL3L3,CCL4,CCL5,CCN1,CD200,CD36,CD37,CD40,CD44,CD53,CD69,CD74,CD93,CLU,CSF2,CSF3,CTSC,CX3CL1,CXCL12,CXCL2,CXCR4,EFNB2,EGR1,ENG,ENTPD1,EPAS1,FABP5,FGF2,FLOT1,FLT1,FN1,FOSL2,GSN,HBEGF,ICAM1,IFITM3,IFNG,IL1R1,IL33,IL6,IL6ST,ITGA4,ITGB2,JUN,KDM6B,KDR,LEPR,LGALS1,LGALS3,LSP1,LY96,MDK,MMP28,NFE2L2,NFIC,NFKB1,NFKBIA,PECAM1,PIK3R1,PLAT,PTGS2,RAC1…	98
Organismal Development	Growth of organism	6.53e-09	Increased	2.245	ABL2,ADAMTS1,AFAP1L1,AFDN,AHR,APP,AQP1,AREG,ARID5B,ATOX1,BCL2A1,BMPR2,CD36,CD44,CDH5,CDKN1A,CEBPD,CLIC4,CLU,COL18A1,COL4A1,COL4A2,CSF3,CTNNA1,CTSD,CX3CL1,CXCL12,CXCL2,DICER1,EDNRB,EFNB2,EIF3E,EPAS1,ETS2,FERMT2,FGF2,FLT1,FN1,FOSL2,FOXO1,FSTL1,GATA2,GJA1,GNAS,GNLY,GRB10,GRN,GSN,HBEGF,HEG1,HES1,HSP90AA1,HSPG2,ID1,ID2,ID3,IFNG,IGFBP4,IL1R1,IL2RG,IL6,IL6ST,INHBB,INSR,ITGA6,JUND,KDR,KIF5B,KLF2,KLF4,LAM…	139
Cell-To-Cell Signaling and Interaction	Binding of melanoma cell lines	3.63e-08	Increased	2.251	ADAM15,CD151,CD44,IL6,ITGA4,ITGA5,ITGA6,LGALS3,MCAM,RRAS,SCARB1,SELP,SERPINE1,SPTAN1,TGFB1,THBD,VCAN	17
Cardiovascular System Development and Function	Morphogenesis of cardiovascular system	1.35e-14	Increased	2.257	ADAMTS9,ADGRF5,AHR,ANGPT2,ANXA2,BMPR2,CCN1,CLDN5,CLIC4,COL18A1,COL4A1,CXCL2,CXCR4,DLC1,EFNA1,EFNB2,ELN,ENG,FGF2,FKBP1A,FLT1,FOXC1,FZD4,GAS6,GJA1,GRN,HEG1,HES1,ID1,INSR,JUN,KDR,LDLR,LGALS3,LRP5,MDK,MECOM,MEF2C,MET,MRTFB,NACA,NOTCH4,NR2F2,NRP1,PECAM1,PIK3C2A,PLXND1,RCAN1,RHOB,RTN4,S1PR1,SAV1,SMAD1,SNAI1,SOX17,SOX4,STC1,TGFB1,TGFBR2,TGFBR3,TIE1,TIMP2,TPM1,VCAM1	64
Cell-To-Cell Signaling and Interaction,Cellular Movement	Recruitment of blood cells	5.61e-22	Increased	2.26	ACKR1,ADGRE5,ADGRG6,AHR,ALOX5AP,ANGPT2,APP,CAV1,CCL2,CCL3,CCL3L3,CCL4,CCL5,CCN1,CD200,CD36,CD37,CD40,CD44,CD53,CD69,CD74,CD93,CLU,CSF2,CSF3,CTSC,CX3CL1,CXCL12,CXCL2,CXCR4,EGR1,ENTPD1,EPAS1,FABP5,FLOT1,FLT1,FN1,FOSL2,GSN,HBEGF,ICAM1,IFITM3,IFNG,IL1R1,IL33,IL6,IL6ST,ITGA4,ITGB2,JUN,KDM6B,KDR,LEPR,LGALS1,LGALS3,LSP1,LY96,MDK,MMP28,NFE2L2,NFIC,NFKB1,NFKBIA,PECAM1,PIK3R1,PLAT,PTGS2,RAC1,RCAN1,RHOB,RTN…	92
Cardiovascular Disease,Organismal Injury and Abnormalities	Arteriosclerosis	7.79e-25	Increased	2.274	ADGRF5,AHR,ALOX5AP,ANKRD29,APP,BIRC3,CAV1,CCL2,CCL3L3,CCL5,CD36,CD40,CD44,CD52,CD59,CDKN1A,CLU,COL18A1,CSF2,CST3,CX3CL1,CXCL2,DOCK4,DOCK9,DUSP10,ECSCR,EDNRB,EGR1,ELN,ENTPD1,FABP4,FABP5,FERMT2,FGD5,FKBP1A,FLT1,FN1,FOXO1,GJA1,GPX1,GZMB,HCST,HSPG2,ICAM1,IFNG,IL1R1,IL33,IL6,INSR,ITGB2,JUN,KDR,KLF2,KLF4,LAMP2,LDLR,LGALS3,LMCD1,LRP5,MAPK3,MCF2L,MECOM,MGP,NFE2L2,NFKB1,NFKBIA,NNMT,NPR1,OSMR,PARVA,PDE7A,P…	107
Cardiovascular Disease,Organismal Injury and Abnormalities	Atherosclerosis	6.72e-24	Increased	2.276	ADGRF5,AHR,ALOX5AP,ANKRD29,APP,BIRC3,CAV1,CCL2,CCL3L3,CCL5,CD36,CD40,CD44,CD52,CD59,CDKN1A,CLU,COL18A1,CSF2,CST3,CX3CL1,CXCL2,DOCK4,DOCK9,DUSP10,ECSCR,EDNRB,EGR1,ELN,ENTPD1,FABP4,FABP5,FERMT2,FGD5,FKBP1A,FLT1,FN1,FOXO1,GJA1,GPX1,GZMB,HCST,HSPG2,ICAM1,IFNG,IL1R1,IL33,IL6,INSR,ITGB2,JUN,KDR,KLF2,KLF4,LAMP2,LDLR,LGALS3,LMCD1,LRP5,MAPK3,MCF2L,MECOM,NFE2L2,NFKB1,NFKBIA,NNMT,NPR1,OSMR,PARVA,PDE7A,PECAM…	105
Cellular Movement	Migration of blood cells	1.28e-39	Increased	2.333	ABL2,ACKR1,ACKR3,ADAM15,ADGRE5,ADGRG6,AHR,ALOX5AP,ANGPT2,ANXA2,APOD,APP,AREG,BMPR2,C1QTNF1,CANX,CAPG,CAV1,CCL14,CCL2,CCL3,CCL3L3,CCL4,CCL5,CCN1,CCN2,CD151,CD2,CD200,CD247,CD34,CD36,CD37,CD40,CD44,CD48,CD53,CD69,CD74,CD9,CD93,CDH5,CDKN1A,CFH,CLEC14A,CLTC,CLU,COL4A1,CORO1A,CRK,CRTAM,CSF2,CSF3,CST3,CTSC,CTTN,CX3CL1,CXCL12,CXCL2,CXCR4,CYTIP,CYTL1,DDIT4,DIAPH2,DICER1,DOCK1,DOCK4,DPYSL2,EDNRB,EFNB2,EGF…	236
Cellular Movement,Hematological System Development and Function,Immune Cell Trafficking,Inflammatory Response	Migration of phagocytes	9.78e-21	Increased	2.339	ACKR1,ADAM15,ANGPT2,ANXA2,APP,BMPR2,CCL2,CCL3,CCL3L3,CCL4,CCL5,CCN2,CD37,CD40,CD44,CD74,CFH,COL4A1,CORO1A,CSF2,CSF3,CX3CL1,CXCL12,CXCL2,CXCR4,ENG,EPAS1,EPS8,FLT1,FN1,FYN,GJA1,GPR65,HLA-DQB1,ICAM1,ICAM2,IFNG,IL33,IL6,IL6ST,ITGA4,ITGA5,ITGA6,ITGB2,KDR,LDLR,LGALS1,LGALS3,LSP1,MAOA,MAPK3,MCAM,MDK,MET,MYH9,NRP2,PECAM1,PIK3R1,PLXND1,POSTN,PTGS2,PTPRB,RAC1,RAC2,RHOB,RTN4,RUNX3,S100A10,S1PR1,SELE,SELP,SE…	85
Cellular Movement	Cell movement of melanoma cell lines	7.17e-11	Increased	2.346	ADAM15,AHNAK,AKAP12,CCN1,CCN2,CD151,CD36,CD44,CDC42EP5,CDH5,COL18A1,CST3,CXCL12,CXCR4,DNAJB6,FERMT2,FGF2,FLT1,FN1,FYN,LAMA5,LGALS3,MCAM,MDK,MGLL,NAMPT,NET1,NRP1,PIEZO1,PRDX2,RAC1,RAI14,RAPGEF3,RRAS,S100A11,SERPINE1,SLC38A1,SPARC,SPHK1,TGFB1,TIMP2,TMIGD2,TMT1A,VCAN,WASF2	45
Cellular Movement,Skeletal and Muscular System Development and Function	Migration of muscle cells	1.25e-26	Increased	2.352	ACKR1,ACKR3,ALOX5AP,ANGPT2,ARPC2,ATF3,BMPR2,CALCRL,CAV1,CCL2,CCL5,CCN1,CCN2,CD44,CLIC4,CLU,CRIP2,CRK,CTTN,CXCL2,EGFL7,EGR1,ELN,FGF2,FLT1,FN1,FOXO1,GJA1,GNAQ,HBEGF,IGFBP4,IL6,IL6ST,KDR,KLF4,LDLR,MAPK1,MAPK3,MEOX2,MET,MYC,MYH9,NACA,NAMPT,NES,NET1,NFE2L2,NRP1,PARVA,PLAT,POSTN,PTGER4,PTGS2,RAC1,RAMP2,RAMP3,RAPGEF3,RCAN1,RTN4,S100A11,S100A4,S1PR1,SERPINE1,STAT3,TEK,TFPI,TGFB1,TIMP1,TNFSF10,TRIB1,TXN,V…	75
Cellular Movement,Skeletal and Muscular System Development and Function	Migration of smooth muscle cells	8.16e-26	Increased	2.352	ACKR1,ACKR3,ALOX5AP,ANGPT2,ARPC2,ATF3,BMPR2,CALCRL,CAV1,CCL2,CCL5,CCN1,CCN2,CD44,CLIC4,CLU,CRIP2,CRK,CTTN,CXCL2,EGFL7,EGR1,ELN,FGF2,FLT1,FN1,FOXO1,GJA1,GNAQ,HBEGF,IGFBP4,IL6,IL6ST,KDR,KLF4,LDLR,MAPK1,MAPK3,MEOX2,MYC,MYH9,NAMPT,NES,NFE2L2,NRP1,PARVA,PLAT,POSTN,PTGER4,PTGS2,RAC1,RAMP2,RAMP3,RAPGEF3,RCAN1,RTN4,S100A11,S100A4,S1PR1,SERPINE1,STAT3,TEK,TFPI,TGFB1,TIMP1,TNFSF10,TRIB1,TXN,VAMP3,VCAN,VIM,…	72
Cellular Movement,Skeletal and Muscular System Development and Function	Cell movement of smooth muscle cells	9.58e-27	Increased	2.354	A2M,ACKR1,ACKR3,ALOX5AP,ANGPT2,ARPC2,ATF3,BMPR2,CALCRL,CAV1,CCL2,CCL3,CCL5,CCN1,CCN2,CD44,CLIC4,CLU,CRIP2,CRK,CTTN,CXCL2,EFNA1,EGFL7,EGR1,ELN,ENPP2,FGF2,FLT1,FN1,FOXO1,GJA1,GNAQ,HBEGF,IGFBP4,IL6,IL6ST,KDR,KLF4,LDLR,MAPK1,MAPK3,MEOX2,MYC,MYH9,NAMPT,NES,NFE2L2,NRP1,PARVA,PLAT,POSTN,PTGER4,PTGS2,RAC1,RAMP2,RAMP3,RAPGEF3,RCAN1,RTN4,S100A11,S100A4,S1PR1,SERPINE1,STAT3,TEK,TFPI,TGFB1,TIMP1,TNFSF10,TRIB…	76
Cellular Function and Maintenance	Endocytosis by eukaryotic cells	1.49e-10	Increased	2.365	ACTN1,ANXA2,ANXA5,APLP2,APMAP,APP,ARPC2,BCAR1,BMX,CAPG,CAV1,CCL3,CCL4,CCL5,CD36,CD44,CD93,CDKN1A,CFH,CLIC3,CLIC4,CLTC,CSF2,CSF3,CTNND1,CTTN,CX3CL1,CXCL12,CXCR4,CYRIB,DAB2,DPYSL2,EGR1,EHD2,ETS2,FCER1G,FCHO2,FGF2,FYN,GAS6,GRN,GSN,GULP1,HBEGF,HSP90AA1,HYAL2,ICAM1,IFITM3,IFNG,IL33,IL6,IRF8,ITGB2,KLF2,LEPR,LGALS3,MAPK1,MET,MYH9,NANS,NDRG1,NFE2L2,NRP2,PECAM1,PIEZO1,PLSCR1,PRF1,PROS1,PTGER4,PTPRC,PXN,QK…	95
Cell-To-Cell Signaling and Interaction,Cellular Movement,Hematological System Development and Function,Immune Cell Trafficking,Inflammatory Response	Recruitment of phagocytes	5.4e-19	Increased	2.381	ACKR1,ADGRG6,AHR,ALOX5AP,ANGPT2,APP,CAV1,CCL2,CCL3,CCL3L3,CCL4,CCL5,CCN1,CD36,CD37,CD40,CD44,CD53,CD69,CD74,CLU,CSF2,CTSC,CX3CL1,CXCL12,CXCL2,CXCR4,EPAS1,FLOT1,FLT1,FOSL2,GSN,HBEGF,ICAM1,IFITM3,IFNG,IL1R1,IL33,IL6,IL6ST,ITGB2,KDR,LEPR,LGALS1,LGALS3,LSP1,LY96,MDK,MMP28,NFE2L2,NFIC,NFKB1,NFKBIA,PECAM1,PLAT,PTGS2,RAC1,RCAN1,RHOB,RTN4,S100A4,S1PR1,SELE,SELP,SERPINE1,SNAI1,STAT3,TFPI,TGFB1,TGFBR2,TJP1…	75
Cellular Movement,Immune Cell Trafficking	Leukocyte migration	2.67e-39	Increased	2.384	ABL2,ACKR1,ACKR3,ADAM15,ADGRE5,ADGRG6,AHR,ALOX5AP,ANGPT2,ANXA2,APOD,APP,AREG,BMPR2,C1QTNF1,CANX,CAPG,CAV1,CCL14,CCL2,CCL3,CCL3L3,CCL4,CCL5,CCN1,CCN2,CD151,CD2,CD200,CD247,CD34,CD36,CD37,CD40,CD44,CD48,CD53,CD69,CD74,CD9,CD93,CDH5,CDKN1A,CFH,CLEC14A,CLTC,CLU,COL4A1,CORO1A,CRK,CRTAM,CSF2,CSF3,CST3,CTSC,CTTN,CX3CL1,CXCL12,CXCL2,CXCR4,CYTIP,CYTL1,DDIT4,DIAPH2,DICER1,DOCK1,DPYSL2,EDNRB,EFNB2,EGFL7,EGL…	235
Cardiovascular System Development and Function,Tissue Development	Formation of endothelial tube	2.44e-14	Increased	2.395	ADAM15,ATF3,BMX,CAV1,CCL2,CD44,COL18A1,COL4A2,CSF3,CX3CL1,CXCL12,FGF2,FLT1,FN1,FOXO1,GRN,KDR,KLF2,MEOX2,PECAM1,SELE,SERPINE1,STAT3,TGFB1,TGFBR2	25
Cellular Movement	Cell movement of muscle cells	4.13e-27	Increased	2.405	A2M,ACKR1,ACKR3,ALOX5AP,ANGPT2,ARPC2,ATF3,BMPR2,CALCRL,CAV1,CCL2,CCL3,CCL5,CCN1,CCN2,CD44,CLIC4,CLU,CRIP2,CRK,CTTN,CXCL2,EFNA1,EGFL7,EGR1,ELN,ENPP2,FGF2,FLT1,FN1,FOXO1,GJA1,GNAQ,HBEGF,IGFBP4,IL6,IL6ST,KDR,KLF4,LDLR,MAPK1,MAPK3,MEOX2,MET,MYC,MYH9,NACA,NAMPT,NES,NET1,NFE2L2,NRP1,PARVA,PLAT,POSTN,PTGER4,PTGS2,RAC1,RAMP2,RAMP3,RAPGEF3,RCAN1,RTN4,S100A11,S100A4,S1PR1,SERPINE1,STAT3,TEK,TFPI,TGFB1,TIMP…	79
Cell-To-Cell Signaling and Interaction,Cellular Movement,Hematological System Development and Function,Immune Cell Trafficking	Recruitment of leukocytes	3.01e-22	Increased	2.419	ACKR1,ADGRE5,ADGRG6,AHR,ALOX5AP,ANGPT2,APP,CAV1,CCL2,CCL3,CCL3L3,CCL4,CCL5,CCN1,CD200,CD36,CD37,CD40,CD44,CD53,CD69,CD74,CD93,CLU,CSF2,CSF3,CTSC,CX3CL1,CXCL12,CXCL2,CXCR4,EGR1,EPAS1,FABP5,FLOT1,FLT1,FN1,FOSL2,GSN,HBEGF,ICAM1,IFITM3,IFNG,IL1R1,IL33,IL6,IL6ST,ITGA4,ITGB2,JUN,KDM6B,KDR,LEPR,LGALS1,LGALS3,LSP1,LY96,MDK,MMP28,NFE2L2,NFIC,NFKB1,NFKBIA,PECAM1,PIK3R1,PLAT,PTGS2,RAC1,RCAN1,RHOB,RTN4,S100A…	91
Cellular Movement	Cell movement of blood cells	1.28e-39	Increased	2.427	ABL2,ACKR1,ACKR3,ADAM15,ADGRE5,ADGRG6,AHR,ALOX5AP,ANGPT2,ANXA2,APOD,APP,AREG,BMPR2,C1QTNF1,CANX,CAPG,CAV1,CCL14,CCL2,CCL3,CCL3L3,CCL4,CCL5,CCN1,CCN2,CD151,CD2,CD200,CD247,CD34,CD36,CD37,CD40,CD44,CD48,CD53,CD69,CD74,CD9,CD93,CDH5,CDKN1A,CFH,CLEC14A,CLTC,CLU,COL4A1,CORO1A,CRK,CRTAM,CSF2,CSF3,CST3,CTSC,CTTN,CX3CL1,CXCL12,CXCL2,CXCR4,CYTIP,CYTL1,DDIT4,DIAPH2,DICER1,DOCK1,DOCK4,DPYSL2,EDNRB,EFNB2,EGF…	238
Cancer,Organismal Injury and Abnormalities	Angiogenesis in tumor	8.62e-15	Increased	2.447	ADAMTS1,ANXA2,BAG3,CCN1,CD44,CD9,CDH5,COL18A1,COL4A1,CSF2,CST3,CXCL12,DICER1,FBLN2,FGF2,FLT1,ITGA4,KDR,LGALS1,MAP3K6,MET,MYC,NDRG1,NRP1,NRP2,PIK3C2A,PTGS2,PXN,S1PR1,SEMA6A,SERPINE1,SNAI1,SOX4,STAT3,TEK,TGFB1,TGFBR2,TGM2,THBD,TIMP1,TIMP2,TIMP3,TJP1,VEGFC	44
Cellular Development,Cellular Growth and Proliferation	Proliferation of stem cells	2.27e-09	Increased	2.453	AFAP1L1,APP,CCN1,CCND2,CD109,CD34,CD44,CDKN1A,CEBPD,CSF2,CSF3,CXCL12,CXCL2,DAB2,DOK2,EPAS1,FERMT2,FGF2,FN1,GATA2,GJA1,GNAS,HBEGF,HES1,HNRNPU,IFNG,IL6,JMJD1C,KDR,KLF4,LGALS1,LMO2,LRP5,MECOM,MYC,NES,NFIB,PBX1,PIK3R1,POSTN,PTGS2,PTPRC,QKI,S1PR1,SNAI1,SOCS2,SOCS3,SOX17,SOX18,STAT3,TGFB1,TGFBR2,TIMP3,TSC22D1,TXNIP,VEGFC	56
Cell-To-Cell Signaling and Interaction	Adhesion of tumor cell lines	3.82e-18	Increased	2.461	ADAM15,AFDN,AKAP12,ANGPT2,ANXA2,ASAP1,CAV1,CCL2,CCL3,CCL4,CCN1,CCN2,CD151,CD44,CD9,CEMIP2,CFH,CRK,CTNND1,CTTN,CX3CL1,CXCL12,CXCL2,CXCR4,CYTIP,DAB2,EGFL7,EGR1,EGR3,ELN,ENG,ERG,EVL,FN1,FOXO1,FYB1,GZMB,HES1,HLX,ICAM1,IFITM3,IFNG,IL6,INHBB,ITGA4,ITGA5,ITGA6,ITGB2,JUN,LGALS3,LRP5,MAPK1,MARCKS,MCAM,MECOM,MET,MYH9,NECTIN2,NET1,NFKBIA,NOSTRIN,NRP1,PALMD,PARVA,PHLDA1,PIK3R1,PRMT1,PXN,RAC1,RCAN1,RHOU,RRAS,…	96
Cellular Development,Cellular Growth and Proliferation,Organ Development,Skeletal and Muscular System Development and Function,Tissue Development	Proliferation of muscle cells	2.27e-16	Increased	2.466	AHR,ALOX5AP,ANGPT2,APOD,ATOH8,BMPR2,CALCRL,CAPN2,CAV1,CCL2,CCL3,CCL5,CCN1,CCND2,CDKN1A,CEBPD,CLU,CSF3,CX3CL1,CXCL12,CYBA,DNAJB6,EFNB2,EGR1,ELN,FGF2,FN1,FOXC1,FOXO1,GJA1,GNAQ,GNAS,GPX1,HBEGF,HOPX,ID2,ID3,IFI16,IFNG,IGFBP4,IL6,IL6ST,INSR,ITGA5,ITGA6,JUN,KDM6B,KLF10,KLF4,LMCD1,LMNA,MAPK1,MAPK3,MEF2C,MET,MYC,NACA,NAMPT,NFE2L2,NPR1,NR4A2,NR4A3,PIK3R1,PLAT,POSTN,PTGS2,RAC1,RTN4,S1PR1,SAV1,SCARB1,SERPIN…	93
Organ Development,Skeletal and Muscular System Development and Function,Tissue Development	Growth of muscle tissue	2.44e-16	Increased	2.466	AHR,ALOX5AP,ANGPT2,APOD,ATOH8,BMPR2,CALCRL,CAPN2,CAV1,CCL2,CCL3,CCL5,CCN1,CCND2,CDKN1A,CEBPD,CLU,CSF3,CX3CL1,CXCL12,CYBA,DNAJB6,EFNB2,EGR1,ELN,FGF2,FN1,FOXC1,FOXO1,GJA1,GNAQ,GNAS,GPX1,HBEGF,HEG1,HOPX,ID2,ID3,IFI16,IFNG,IGFBP4,IL6,IL6ST,INSR,ITGA5,ITGA6,JUN,KDM6B,KLF10,KLF4,LMCD1,LMNA,MAPK1,MAPK3,MEF2C,MET,MYC,NACA,NAMPT,NFE2L2,NPR1,NR4A2,NR4A3,PIK3R1,PLAT,POSTN,PTGS2,RAC1,RTN4,S1PR1,SAV1,SCARB1,S…	94
Cellular Movement,Connective Tissue Development and Function	Cell movement of fibroblasts	7.68e-13	Increased	2.478	ABL2,AHR,ANGPT2,AQP1,ARID5B,BCAR1,CALCRL,CAPN2,CAPNS1,CAV1,CCL2,CCN1,CD44,CDKN1A,CX3CL1,CXCL12,CYGB,ELN,ENAH,ENG,ENPP2,EZR,FGF2,FLNB,FN1,FSTL1,GSN,HBEGF,HSPB1,HYAL2,IFNG,IL1R1,IL33,JUN,MAPK1,MET,MYC,PDK4,PDLIM1,PLEC,PMP22,POSTN,PXN,RAC1,RAC2,RAMP2,RAMP3,RAPGEF3,RHOB,S1PR1,SPARC,STAT3,SYNE2,TGFB1,TGFBR2,TIMP2,TNS1,TPM1,VIM,WASF2	60
Cellular Movement,Hematological System Development and Function,Immune Cell Trafficking	Migration of granulocytes	1.49e-12	Increased	2.483	ACKR1,ADAM15,ANGPT2,BMPR2,CCL2,CCL3,CCL3L3,CCL4,CCL5,CD37,CD44,CFH,CORO1A,CSF2,CSF3,CXCL12,CXCL2,ENG,FN1,GPR65,ICAM1,ICAM2,IFNG,IL33,IL6,IL6ST,ITGA6,ITGB2,LAMA5,LGALS1,LGALS3,LSP1,MET,MYH9,PECAM1,PTPRB,RAC1,RTN4,SELE,SELP,SERPINE1,SOCS3,SWAP70,TGFB1,TGFBR2,TNFRSF1A,TXN,VCAM1	48
Cellular Movement	Cell movement of connective tissue cells	1.35e-16	Increased	2.498	ABL2,AHR,ANGPT2,AQP1,ARID5B,BCAR1,CALCRL,CAPN2,CAPNS1,CAV1,CCL14,CCL2,CCL3,CCL4,CCL5,CCN1,CCN2,CD44,CDKN1A,CX3CL1,CXCL12,CXCR4,CYGB,ELN,ENAH,ENG,ENPP2,EZR,FGF2,FLNB,FN1,FOXO1,FSTL1,GSN,HBEGF,HSPB1,HSPG2,HYAL2,ID1,IFNG,IL1R1,IL33,IL6,ITGA5,JUN,LGALS1,LIMA1,LRP5,MAPK1,MAPK3,MET,MYC,PDK4,PDLIM1,PLEC,PMP22,POSTN,PXN,RAC1,RAC2,RAMP2,RAMP3,RAPGEF3,RHOB,S100A4,S1PR1,SPARC,STAT3,SYNE2,TGFB1,TGFBR2,TIMP2,…	76
Cancer,Organismal Injury and Abnormalities,Tumor Morphology	Invasion of tumor	2.5e-22	Increased	2.504	ACKR3,ADGRE5,ANXA2,AREG,ASAP1,CAPN2,CAV1,CCL2,CCN2,CD151,CD44,CD53,CLU,CSF3,CTNND1,CTSL,CTTN,CXCL12,CXCL2,CXCR4,DICER1,ENPP2,EZR,FERMT2,FGF2,FKBP1A,FN1,GZMB,HBEGF,HES1,ICAM1,ID1,IL6,ITGA5,ITGA6,ITGB4,KLF4,LGALS1,MAPK1,MCAM,MDK,MET,NEDD9,NFE2L2,NRP1,PDCD4,POSTN,PTGS2,PXN,RAC1,RBM38,REL,RHOB,RUNX3,S100A6,SERPINE1,SNAI1,SOCS1,SOX7,SPHK1,STAT3,TGFB1,TGFBR2,TIMP2,VCAN,VEGFC,VIM,ZEB1,ZFYVE21	69
Cell-To-Cell Signaling and Interaction,Cellular Assembly and Organization	Cell-cell contact	3.55e-26	Increased	2.535	ABL2,ACTN1,ADAM15,ADGRE5,ADGRL2,AFDN,AHR,ANGPT2,ANXA5,APLP2,APP,ARHGEF15,ATP1A1,BCAM,CAPN2,CAV1,CCL2,CCL5,CCN1,CD151,CD2,CD200,CD34,CD36,CD44,CD53,CD9,CD93,CDH5,CLDN5,CLIC4,CLTC,CLU,COL4A1,CPLX1,CRTAM,CSF2,CST3,CTNNA1,CTNND1,CTTN,CX3CL1,CXCL12,CXCR4,DAB2,DICER1,DOCK1,DOCK4,DUSP4,EFNB2,EHD2,ENTPD1,EPS8,ERG,ESAM,FGF2,FLOT1,FN1,FOXO1,FYN,GAS6,GJA1,GRN,HOPX,ICAM1,ID2,IFI16,IFITM3,IFNG,IFRD1,IL6,INSR,…	156
Cellular Development,Cellular Growth and Proliferation,Organ Development,Skeletal and Muscular System Development and Function,Tissue Development	Proliferation of smooth muscle cells	5.13e-17	Increased	2.543	AHR,ALOX5AP,ANGPT2,APOD,BMPR2,CALCRL,CAPN2,CAV1,CCL2,CCL3,CCL5,CCN1,CDKN1A,CEBPD,CLU,CX3CL1,CXCL12,CYBA,EFNB2,EGR1,ELN,FGF2,FOXO1,GJA1,GNAQ,GNAS,HBEGF,ID2,ID3,IFNG,IGFBP4,IL6,IL6ST,INSR,JUN,KDM6B,KLF4,LMCD1,LMNA,MAPK1,MAPK3,MYC,NAMPT,NFE2L2,NPR1,NR4A2,NR4A3,PIK3R1,PLAT,POSTN,PTGS2,RAC1,RTN4,S1PR1,SCARB1,SERPINE1,SHC1,SOCS1,SOCS3,SPARC,STAT3,SYNE2,TFPI,TGFB1,TGFBR2,TGM2,THBD,TNFAIP3,TNFRSF1A,TNFSF…	73
Organismal Development	Formation of vessel	5.62e-19	Increased	2.58	ADAMTS1,ADGRL4,AHR,ALDH2,ANGPT2,APP,CCL2,CCL5,CCN2,CD3E,CDH5,COL4A2,CSF2,CXCL12,CXCR4,CYCS,DICER1,EFNB2,EMP1,ENG,ENPP2,EPAS1,FABP4,FGF2,FLT1,FN1,ICAM1,IFI16,IL33,IL6,JUN,KDR,KLF10,KLF7,LEPROTL1,MEF2C,NR4A2,NRP1,PDE2A,PECAM1,PIK3C2A,PLXND1,PROS1,PTGS2,RAC1,RUNX3,SELE,SERPINE1,SPARC,SPHK1,SPTBN1,STAT3,TEK,TGFB1,TGFBR2,TGFBR3,TIMP2,TNFSF10,TUBA4A,TUBB6,VEGFC	61
Cellular Assembly and Organization	Formation of cytoskeleton	3.6e-17	Increased	2.587	ABL2,ACTN1,ADGRF5,APP,ARHGEF12,ARHGEF15,ARL2,ARPC2,BCAR1,BMX,CALD1,CAMSAP2,CAV1,CCL2,CCN2,CD44,CDC42BPB,CDC42EP5,CDH5,CDKN1A,COL18A1,CORO1A,CRK,CSF3,CTNND1,CTTN,CXCL12,CYRIB,DAAM1,DAB2,DLC1,DPYSL2,DSTN,DYNLL1,ELN,ESAM,EVL,FAM107A,FERMT2,FGF2,FN1,FYN,GAS6,GNAQ,GNG12,GNG2,GPR65,GSN,GZMB,HDGFL3,ICAM1,KANK3,KDR,KLF2,LAT2,LMCD1,MAPK1,MCF2L,MET,MYC,MYH9,MYO1C,NCKAP1,NET1,NPR1,PAM,PDLIM1,PECAM1,PIK3R1,P…	102
Cancer,Cellular Movement,Organismal Injury and Abnormalities,Tumor Morphology	Invasion of tumor cells	4.41e-22	Increased	2.591	ACKR3,ADGRE5,AREG,ASAP1,CAPN2,CD44,CD53,CLU,CSF3,CTSL,CTTN,CXCL12,CXCL2,CXCR4,ENPP2,EZR,FERMT2,FKBP1A,FN1,GZMB,HBEGF,HES1,ICAM1,ID1,IL6,ITGA6,ITGB4,KLF4,LGALS1,MAPK1,MCAM,MDK,MET,NEDD9,NFE2L2,NRP1,PDCD4,POSTN,PTGS2,PXN,RAC1,RBM38,REL,RHOB,RUNX3,S100A6,SERPINE1,SNAI1,SOCS1,SOX7,SPHK1,STAT3,TGFB1,TGFBR2,VCAN,VEGFC,ZFYVE21	57
Cardiovascular System Development and Function,Cellular Movement	Homing of endothelial cells	4.11e-14	Increased	2.606	ANGPT2,CCL2,CD36,CXCL12,CXCR4,ECSCR,EFNA1,EGR3,ENPP2,FGF2,GAS6,HSPB1,KDR,LGALS3,MET,NRP1,PLXND1,PTGS2,RAB13,RAC1,SELE,SOX4,TEK,THBD,TMSB10/TMSB4X,VEGFC,WNK1	27
Cardiovascular System Development and Function,Cellular Movement	Chemotaxis of endothelial cells	1.98e-13	Increased	2.606	ANGPT2,CCL2,CD36,CXCL12,CXCR4,ECSCR,EFNA1,EGR3,ENPP2,FGF2,GAS6,HSPB1,KDR,LGALS3,MET,NRP1,PLXND1,PTGS2,RAB13,SELE,SOX4,TEK,THBD,TMSB10/TMSB4X,VEGFC,WNK1	26
Cellular Assembly and Organization	Development of cytoplasm	2.37e-12	Increased	2.612	ABL2,ACTN1,ADGRF5,APP,ARHGEF12,ARHGEF15,ARL2,ARPC2,BCAR1,BMX,CALD1,CAMSAP2,CAV1,CCL2,CCN2,CD44,CD74,CDC42BPB,CDC42EP5,CDH5,CDKN1A,COL18A1,CORO1A,CRK,CSF3,CTNND1,CTSD,CTTN,CXCL12,CYRIB,DAAM1,DAB2,DLC1,DPYSL2,DSTN,DYNLL1,EHD4,ELN,ESAM,EVL,FAM107A,FERMT2,FGF2,FN1,FOXO1,FYN,GAS6,GLUL,GNAQ,GNAS,GNG12,GNG2,GPR65,GSN,GZMB,HDGFL3,ICAM1,KANK3,KDR,KLF2,LAMP2,LAT2,LMCD1,MAPK1,MCF2L,MET,MYC,MYH9,MYO1C,NCKAP1…	112
Cellular Movement,Hematological System Development and Function,Immune Cell Trafficking	Cell movement of granulocytes	8.29e-24	Increased	2.624	ACKR1,ADAM15,ALOX5AP,ANGPT2,ANXA2,APP,AREG,BMPR2,CAPG,CCL14,CCL2,CCL3,CCL3L3,CCL4,CCL5,CCN2,CD151,CD2,CD36,CD37,CD44,CD48,CD69,CD74,CFH,CLEC14A,CORO1A,CSF2,CSF3,CST3,CTSC,CTTN,CX3CL1,CXCL12,CXCL2,DDIT4,DICER1,ENG,EPAS1,FABP4,FCER1G,FLOT1,FN1,FSTL1,GATA2,GPR65,GRN,GSN,HSPB1,ICAM1,ICAM2,ID1,IFNG,IL1R1,IL33,IL6,IL6ST,ITGA4,ITGA6,ITGB2,KDM6B,LAMA5,LDLR,LGALS1,LGALS3,LSP1,LTC4S,LYST,MDK,MET,MT-ND1,MYC…	109
Cellular Function and Maintenance	Internalization by tumor cell lines	7.1e-12	Increased	2.625	ACTN1,ANXA2,APLP2,AREG,CAV1,CCL3L3,CCL5,CD36,CD44,CDKN1A,CLIC3,CLTC,CXCL12,CXCR4,DAB2,EHD2,ETS2,FCER1G,FCHO2,FGF2,GAS6,HBEGF,HSP90AA1,IFITM3,IFNG,IL33,IL6,IRF8,KLF2,LGALS3,MET,NDRG1,NRP1,PRF1,RAC1,RAPGEF3,RHOB,S100A10,SCARB1,SCARB2,SCARF1,SERPINE1,SHANK3,TGFB1,TGM2,TNFSF10,TYROBP,VCAN,VIM,ZEB1	50
Cardiovascular System Development and Function,Organismal Development	Formation of blood vessel	1.14e-14	Increased	2.626	ADAMTS1,ALDH2,APP,CCL2,CCL5,CCN2,CD3E,CDH5,COL4A2,CXCL12,CXCR4,CYCS,DICER1,EFNB2,EMP1,ENPP2,FABP4,FGF2,FLT1,FN1,ICAM1,IFI16,IL33,IL6,JUN,KDR,KLF10,KLF7,LEPROTL1,MEF2C,NR4A2,NRP1,PDE2A,PECAM1,PIK3C2A,PLXND1,PTGS2,RAC1,RUNX3,SELE,SERPINE1,SPARC,SPHK1,STAT3,TEK,TGFB1,TGFBR2,TGFBR3,TIMP2,TNFSF10,TUBA4A,TUBB6	52
Cellular Function and Maintenance	Endocytosis	2.15e-10	Increased	2.639	ABL2,ACTN1,ANXA2,ANXA5,APLP2,APMAP,APP,ARPC2,BCAR1,BMX,CANX,CAPG,CAV1,CAV2,CCL3,CCL4,CCL5,CD151,CD36,CD44,CD93,CDKN1A,CFH,CLIC3,CLIC4,CLTC,CLU,CSF2,CSF3,CTNND1,CTTN,CX3CL1,CXCL12,CXCR4,CYRIB,DAB2,DPYSL2,EGR1,EHD2,EHD4,ENTPD1,EPS8,ETS2,EZR,FCER1G,FCHO2,FGD4,FGF2,FLOT1,FNBP1L,FYN,GAS6,GRN,GSN,GSTP1,GULP1,HBEGF,HSP90AA1,HSPG2,HYAL2,ICAM1,IFITM3,IFNG,IL33,IL6,INSR,IRF8,ITGB2,JMJD6,KLF2,LDLR,LEPR,LGAL…	124
Organismal Injury and Abnormalities	Angiogenesis of lesion	6.02e-16	Increased	2.656	ADAMTS1,ANXA2,BAG3,CCN1,CD36,CD44,CD9,CDH5,COL18A1,COL4A1,CSF2,CSF3,CST3,CXCL12,DICER1,FBLN2,FGF2,FLT1,IFNG,ITGA4,KDR,LGALS1,MAP3K6,MET,MYC,NDRG1,NRP1,NRP2,PIK3C2A,PTGS2,PXN,S1PR1,SEMA6A,SERPINE1,SNAI1,SOX4,STAT3,TEK,TGFB1,TGFBR2,TGM2,THBD,TIMP1,TIMP2,TIMP3,TJP1,TNFRSF1A,VEGFC	48
Cellular Development,Cellular Growth and Proliferation,Embryonic Development,Organ Development,Organismal Development,Skeletal and Muscular System Development and Function,Tissue Development	Formation of muscle cells	6.76e-09	Increased	2.661	AREG,CCL3L3,CDKN1A,DAAM1,DICER1,EGR3,FGF2,FILIP1L,FN1,FOSL2,FOXO1,GSN,HBEGF,HNRNPU,HOPX,HSP90AA1,JUN,KLF10,KLF2,LAMB2,MARCKSL1,MEF2C,MET,MYOF,PLEC,PMP22,QKI,RAC1,RRAS,SERPINE1,SOCS2,SPARCL1,TGFB1,TGFBR2,TGM2,TPM1,TXN,VCAM1,WWTR1	39
Cellular Assembly and Organization,Cellular Function and Maintenance,Organismal Development,Tissue Development	Formation of actin filaments	1.97e-16	Increased	2.668	ABL2,ACTN1,ADGRF5,ARHGEF12,ARHGEF15,ARPC2,BCAR1,BMX,CALD1,CAV1,CCL2,CCN2,CD44,CDC42BPB,CDC42EP5,CDKN1A,COL18A1,CORO1A,CRK,CSF3,CTNND1,CTTN,CXCL12,CYRIB,DAAM1,DAB2,DLC1,DSTN,ELN,ESAM,EVL,FAM107A,FERMT2,FGF2,FN1,FYN,GNAQ,GNG12,GNG2,GPR65,GSN,ICAM1,KANK3,KDR,KLF2,LAT2,LMCD1,MAPK1,MCF2L,MET,MYH9,MYO1C,NCKAP1,NET1,NPR1,PDLIM1,PECAM1,PIK3R1,PLAT,PTGER4,PTPRB,PXN,RAC1,RAPGEF3,RGCC,RGS16,RHOB,RND1,RTN4,S…	86
Cellular Movement,Hematological System Development and Function,Immune Cell Trafficking	Transendothelial migration of leukocytes	4.86e-08	Increased	2.691	CAV1,CD44,CXCL12,ENG,ENPP2,FN1,ICAM1,IFNG,JAM2,LGALS1,MYH9,NOTCH4,RAC1,RAC2,STAB1,STC1,STING1,TGM2,TNFRSF1A	19
Cellular Development,Cellular Growth and Proliferation	Proliferation of progenitor cells	6.2e-11	Increased	2.692	ATOH8,BTG1,CCL2,CCL3,CCL4,CCND2,CD2,CD34,CD3E,CD40,CDKN1A,CSF2,CSF3,CXCL12,CXCL2,DAB2,EBF1,EGR1,EGR3,EPAS1,ERG,ETS2,FGF2,FLI1,FN1,FOXO1,FYB1,FYN,GATA2,GJA1,GNAS,GPX1,GSTP1,GZMB,HES1,ID1,IFNG,IL2RG,IL33,IL6,IRF8,ITGA5,ITGA6,JMJD1C,KLF10,KLF2,KLF4,LGALS3,MAPK3,MCF2L,MECOM,MEF2C,MET,MYC,MYH9,NFKBIA,NR4A3,PBX1,PCGF2,PIK3R1,POSTN,PTGS2,PTPN22,PTPRC,REL,S1PR1,SCN1B,SOCS1,SOCS2,SOCS3,SOX18,SPRY1,STAT3,T…	80
Cell Morphology,Cellular Movement	Cell spreading of tumor cell lines	3.25e-09	Increased	2.744	AKAP12,CAPN2,CD151,CD9,CRK,CXCL12,DIAPH2,DOCK1,EDNRB,EVL,FERMT2,FLNB,FN1,FYB1,GAS6,IFNG,ITGA4,ITGA5,ITGB4,KLRC1,MARCKS,MATK,MDK,MYH9,NET1,PARVA,PODXL,PXN,RAC1,SAMSN1,SPARC,SPHK1,STAT3,TFPI,TPM1,VCAM1,VIM	37
Cancer,Organismal Injury and Abnormalities,Tumor Morphology	Progression of tumor	9.74e-15	Increased	2.756	ABL2,ACKR3,ADAM15,ALDH2,ANXA2,ATF3,CAV1,CCL5,CCN2,CD44,CDKN1A,CLU,CSF2,CXCL12,CXCR4,CYB5A,ENG,EPAS1,EZR,FCER1G,FERMT2,FGF2,FKBP1A,FLT1,FOXC1,FOXO1,FYN,GAS6,GSTP1,GZMB,HAVCR2,HSP90AA1,IGFBP4,IL2RB,IL2RG,IL33,IL6,INSR,ITGA6,JUN,KDR,KLRC1,LGALS1,MAPK1,MCAM,MET,MYC,NEDD9,NES,NFKB1,NFKBIA,NR2F2,NRP1,NRP2,PDCD4,PRF1,PSMB5,PTGS2,PXN,S100A4,SERPINE1,SOX4,SPARC,SPARCL1,STAB1,STAT3,TEAD1,TEK,TGFBR2,THBD,TI…	76
Cellular Assembly and Organization,Cellular Function and Maintenance	Organization of actin cytoskeleton	7.82e-12	Increased	2.761	ABL2,ACTN1,AKAP12,ARPC1A,ARPC2,BCAR1,CDC42BPA,CDC42BPB,CLU,CORO1A,CRK,CSF3,CTTN,CXCL12,DLC1,DNAJB6,DPYSL2,EFNA1,EHD2,EMP2,ENAH,ENG,EPS8,ESAM,EVL,EZR,FAM107A,FGF2,FLNB,FN1,GAS6,GJA1,GSN,ICAM1,IQGAP2,LCP1,MRTFB,MYH9,NEDD9,NET1,PAM,PARVA,PDLIM1,PHACTR4,PLEC,PLS3,PMP22,PRMT1,PXN,RAB13,RAC1,RAC2,RAPGEF3,RDX,RHOB,RHOJ,RHOU,RND1,RPS6,S1PR1,SEPTIN2,SHC1,SLC3A2,SPTBN1,TAOK2,TGFB1,TGM2,THSD7A,TJP1,TMOD3,TM…	75
Cellular Movement	Homing of cells	9.75e-32	Increased	2.779	A2M,ACKR1,ACKR3,ACTN1,ADGRA2,AKAP12,ANGPT2,ANXA2,APP,ARPC2,BCAR1,BIN2,CAPG,CAPN2,CAV1,CCL14,CCL2,CCL3,CCL3L3,CCL4,CCL5,CCN1,CCN2,CD151,CD36,CD37,CD40,CD44,CD69,CD74,CD9,CDKN1A,CLU,CORO1A,CRK,CSF2,CSF3,CST3,CTTN,CX3CL1,CXCL12,CXCL2,CXCR4,CYRIB,CYTL1,DAAM1,DOCK4,ECSCR,EDNRB,EFNA1,EFNB2,EGR3,ELN,ENAH,ENG,ENPP2,FCER1G,FGF2,FLOT1,FLT1,FN1,FOXO1,FYB1,FYN,GAS6,GJA1,GNAS,GNLY,GPSM3,GRN,GSN,HBEGF,HSPB1,IC…	150
Cell-To-Cell Signaling and Interaction,Connective Tissue Development and Function	Binding of fibroblast cell lines	1.95e-11	Increased	2.782	ADGRA2,AKAP12,CCN1,CCN2,CD44,CXCL2,DLC1,EVL,FN1,GNAS,ICAM1,IL2RG,IL6,ITGA4,ITGA5,ITGA6,ITGB2,LDLR,MAPK1,PLXND1,PMP22,RAC1,RAMP2,RAMP3,SCARB1,STAT3,TFPI,TGFB1,TGM2,VEGFC,VIM	31
Cell-To-Cell Signaling and Interaction	Communication of cells	3.25e-23	Increased	2.831	ABL2,ADCY4,ADGRE5,ADGRF5,ADGRL4,AKAP12,AKR1C1/AKR1C2,AKR1C3,ANGPT2,ANXA5,APP,AREG,ARHGEF12,ATOH8,BCAM,BCAR1,BIRC3,BMX,C1QTNF1,CALCRL,CAV1,CCDC50,CCL2,CCL4,CCL5,CCN2,CD2,CD247,CD36,CD3E,CD40,CD48,CD59,CD83,CD9,CDC42BPB,CDC42EP3,CDC42SE2,CLIC2,CLIC3,CNIH1,CREM,CRK,CSF2,CSF3,CX3CL1,CXCL12,CXCR4,CYTL1,DDIT4,DOCK1,DOK2,DPYSL2,ECE1,EDNRB,ELK3,ENG,ENTPD1,EPAS1,ERG,FCER1G,FERMT2,FGF2,FLNB,FLT1,FN1,FYN,GA…	186
Cellular Development,Cellular Growth and Proliferation,Hematological System Development and Function,Hematopoiesis	Proliferation of hematopoietic progenitor cells	3.42e-10	Increased	2.844	BTG1,CCL3,CCL4,CCND2,CD2,CD34,CD3E,CD40,CDKN1A,CSF2,CSF3,CXCL12,CXCL2,DAB2,EBF1,EGR1,EGR3,EPAS1,ERG,ETS2,FGF2,FLI1,FOXO1,FYB1,FYN,GATA2,GSTP1,IFNG,IL2RG,IL33,IL6,IRF8,JMJD1C,KLF2,KLF4,LGALS3,MAPK3,MCF2L,MECOM,MEF2C,MYC,MYH9,NFKBIA,NR4A3,PBX1,PCGF2,PIK3R1,POSTN,PTGS2,PTPN22,PTPRC,REL,S1PR1,SOCS1,SOCS2,SOCS3,SOX18,STAT3,TGFB1,TIMP3,TNFAIP3,TNFRSF1A,TSC22D1,TXNIP	64
Embryonic Development,Organ Development,Organismal Development,Skeletal and Muscular System Development and Function,Tissue Development	Development of muscle tissue	1.2e-09	Increased	2.852	AREG,CCL3L3,CDKN1A,DAAM1,DICER1,EGR3,FGF2,FILIP1L,FKBP1A,FLOT1,FN1,FOSL2,FOXC1,FOXO1,GSN,HBEGF,HNRNPU,HOPX,HSP90AA1,JUN,KLF10,KLF2,LAMB2,MARCKSL1,MEF2C,MET,MYOF,PLEC,PMP22,QKI,RAC1,RRAS,SERPINE1,SOCS2,SPARCL1,TGFB1,TGFBR2,TGFBR3,TGM2,TPM1,TXN,VCAM1,WWTR1,YBX3	44
Cellular Movement	Migration of myeloid cells	3.74e-16	Increased	2.855	ACKR1,ADAM15,ANGPT2,APP,BMPR2,CCL2,CCL3,CCL3L3,CCL4,CCL5,CD37,CD44,CFH,COL4A1,CORO1A,CSF2,CSF3,CX3CL1,CXCL12,CXCL2,CXCR4,ENG,FLT1,FN1,GPR65,ICAM1,ICAM2,IFNG,IL33,IL6,IL6ST,ITGA4,ITGA6,ITGB2,LAMA5,LDLR,LGALS1,LGALS3,LSP1,MCAM,MDK,MET,MYH9,PECAM1,PTPRB,RAC1,RTN4,S1PR1,SELE,SELP,SERPINE1,SOCS3,STAB1,SWAP70,TGFB1,TGFBR2,TGM2,TIMP2,TIMP3,TNFRSF1A,TXN,VCAM1	62
Tissue Development	Formation of epithelial tissue	1.08e-15	Increased	2.86	ADAM15,ATF3,BMX,CAV1,CCL2,CCN2,CD44,COL18A1,COL4A2,CSF3,CX3CL1,CXCL12,ELN,FGF2,FLT1,FN1,FOXO1,GRN,HSPG2,KDR,KLF2,LAMB1,LAMC1,MEOX2,MMRN2,PECAM1,RAMP2,SELE,SERPINE1,SHANK3,STAT3,SULF1,SULF2,TGFB1,TGFBR2	35
Cancer,Organismal Injury and Abnormalities	Growth of tumor	1.97e-17	Increased	2.87	AAMDC,ABLIM1,ACKR3,ADAM15,ADAMTS1,ADGRG6,AFAP1L1,AFDN,AHR,AKR1C3,ANGPT2,ANXA2,APMAP,AREG,ARHGAP31,ARL2,ASPH,ATF3,BMPR2,BMX,BNIP3,CAPN2,CARD10,CAV1,CCL2,CCL3,CCL5,CCN1,CCN2,CD151,CD34,CD36,CD40,CD44,CD59,CDA,CDC42EP3,CDH5,CDKN1A,CEBPD,CLU,COL18A1,COL4A1,CREM,CRIP1,CSF2,CSF3,CST3,CTNND1,CTTN,CXCL12,CXCR4,CYBA,CYGB,CYTL1,DDX21,DICER1,DLC1,DNAJB6,DOCK4,DPYSL2,DUSP4,EFNA1,EFNB2,EGFL7,EGR1,EGR3,EHD2,EI…	253
Cellular Movement	Chemotaxis	2.46e-30	Increased	2.884	A2M,ACKR1,ACKR3,ACTN1,ADGRA2,AKAP12,ANGPT2,ANXA2,APP,BCAR1,BIN2,CAPG,CAPN2,CAV1,CCL14,CCL2,CCL3,CCL3L3,CCL4,CCL5,CCN1,CCN2,CD151,CD36,CD37,CD40,CD44,CD69,CD74,CD9,CDKN1A,CLU,CORO1A,CRK,CSF2,CSF3,CST3,CTTN,CX3CL1,CXCL12,CXCL2,CXCR4,CYRIB,CYTL1,DOCK4,ECSCR,EDNRB,EFNA1,EFNB2,EGR3,ELN,ENG,ENPP2,FCER1G,FGF2,FLOT1,FLT1,FN1,FYN,GAS6,GNAS,GNLY,GPSM3,GRN,GSN,HBEGF,HSPB1,ICAM1,IFNG,IL1R1,IL33,IL6,ITGA4,ITG…	140
Cardiovascular System Development and Function,Organismal Development	Sprouting angiogenesis	4.27e-11	Increased	2.906	ADAMTS9,ADGRA2,CLEC14A,FGF2,FLT1,GJA1,GLUL,ITGA5,JCAD,JMJD6,KDR,KLF2,KLF4,MECOM,NRARP,NRP1,PARVA,PDE2A,PIK3C2A,RAMP2,RHOJ,SEMA6A,SMAD1,STAB1,TEK,TGFB1,TJP1,TNFRSF1A,TSPAN18,VIM	30
Cellular Development,Cellular Growth and Proliferation,Hematological System Development and Function,Hematopoiesis	Proliferation of hematopoietic cells	1.27e-10	Increased	2.933	BTG1,CCL3,CCL3L3,CCL4,CCND2,CD2,CD34,CD3E,CD40,CDKN1A,CSF2,CSF3,CXCL12,CXCL2,DAB2,EBF1,EGR1,EGR3,EPAS1,ERG,ETS2,FGF2,FLI1,FOXO1,FYB1,FYN,GATA2,GSTP1,IFNG,IL2RG,IL33,IL6,IL6ST,IRF8,JMJD1C,KLF2,KLF4,LGALS3,MAPK3,MCF2L,MECOM,MEF2C,MYC,MYH9,NFKBIA,NR4A3,PBX1,PCGF2,PIK3R1,POSTN,PTGS2,PTPN22,PTPRC,RAC2,REL,S1PR1,SOCS1,SOCS2,SOCS3,SOX18,STAT3,TGFB1,TIMP3,TNFAIP3,TNFRSF1A,TSC22D1,TXNIP	67
Organismal Injury and Abnormalities	Growth of lesion	6.61e-18	Increased	2.935	AAMDC,ABLIM1,ACKR3,ADAM15,ADAMTS1,ADGRG6,AFAP1L1,AFDN,AHR,AKR1C3,ANGPT2,ANXA2,APMAP,AREG,ARHGAP31,ARL2,ASPH,ATF3,BMPR2,BMX,BNIP3,CAPN2,CAPNS1,CARD10,CAV1,CCL2,CCL3,CCL5,CCN1,CCN2,CD151,CD34,CD36,CD40,CD44,CD59,CDA,CDC42EP3,CDH5,CDKN1A,CEBPD,CLU,COL18A1,COL4A1,CREM,CRIP1,CSF2,CSF3,CST3,CTNND1,CTTN,CXCL12,CXCR4,CYBA,CYGB,CYTL1,DDX21,DICER1,DLC1,DNAJB6,DOCK4,DPYSL2,DUSP4,EFNA1,EFNB2,EGFL7,EGR1,EGR3,…	255
Skeletal and Muscular System Development and Function	Function of muscle	4.56e-10	Increased	2.982	AQP1,ASPH,ATP1A1,BCAR1,BIRC3,CAV1,CAV2,CD44,CDKN1A,CLU,COX7A1,CRK,DOCK1,EDNRB,EFNA1,ENTPD1,FGF2,FKBP1A,FOXO1,FZD4,GJA1,HBEGF,ICAM1,IER3,IFRD1,IGFBP4,IL6,IL6ST,INHBB,IVNS1ABP,LAMP2,LDLR,LIMS1,LIMS2,LMCD1,LMNA,MAOA,MAPK1,MARCKSL1,MEF2C,MEOX2,MET,PDLIM5,PIK3R1,PLAT,PLEC,PTGER4,PTGS2,RAPGEF3,SELENON,SHC1,SPHK1,STC1,SULF1,SULF2,TGFB1,TIMP3,TPM1,TXNIP,ZBTB20	60
Cell Morphology,Cellular Assembly and Organization,Cellular Function and Maintenance	Extension of cellular protrusions	1.3e-09	Increased	2.991	AFDN,APP,ARPC2,ATF3,BCAR1,BMX,CCL2,CD44,CD9,CDKN1A,CORO1A,CRK,CSF2,CTTN,CXCL12,CXCR4,DAAM1,DICER1,DOCK4,DPYSL2,EIF4G2,EVL,FGF2,FLT1,FN1,FYN,GAS6,GSN,IFRD1,IL6,ITGA4,KDR,LMCD1,MDK,MGLL,MYH9,NFIA,NRP1,NRP2,OLFM1,PLAT,RAC1,RAC2,RTN4,S1PR1,SCN1B,SERPINE1,SPAG9,SPTAN1,TGFB1,WIPF1	51
Tissue Morphology	Quantity of cells	1.5e-28	Increased	3.018	A2M,ABL2,ACKR3,ADAMTS1,ADAMTS4,ADGRE5,ADGRF5,AFF1,AHR,ALDH2,ANGPT2,APLP2,APOD,APP,AQP1,ARHGDIB,ARID5B,ARL6IP1,ARPC2,ATF3,BAG3,BCAR1,BCL2A1,BCL6B,BIRC3,BMPR2,CALCRL,CANX,CAPNS1,CAV1,CAV2,CCL2,CCL3,CCL3L3,CCL4,CCL5,CCN2,CCND2,CD151,CD200,CD247,CD34,CD36,CD3E,CD40,CD44,CD48,CD59,CD69,CD7,CD74,CD83,CD9,CDKN1A,CEMIP2,CFH,CLIC4,CLTA,CLU,COL18A1,COPRS,CORO1A,CREM,CRTAM,CRTAP,CSF2,CSF3,CTSD,CX3CL1,CXCL12…	328
Cell Morphology	Shape change of tumor cell lines	2.14e-12	Increased	3.02	AKAP12,ANXA5,CAPN2,CD151,CD9,CRK,CTNND1,CXCL12,DIAPH2,DOCK1,DPYSL2,EDNRB,EVL,FERMT2,FLNB,FN1,FYB1,GAS6,GNAQ,HES1,IFNG,IL6,INHBB,ITGA4,ITGA5,ITGB4,KLRC1,MAPK1,MARCKS,MATK,MDK,MET,MYC,MYH9,MYO1C,NEDD9,NET1,PARVA,PODXL,PXN,RAB13,RAC1,RHOB,SAMSN1,SPARC,SPHK1,STAT3,TAOK2,TFPI,TPM1,VCAM1,VIM,WASF2	53
Cellular Movement	Migration of vascular cells	7.66e-35	Increased	3.055	ACKR3,ADAM15,ADAMTS1,ALOX5AP,ANGPT2,ANXA2,ATF3,BMPR2,CALCRL,CAV1,CAVIN2,CCL2,CCL5,CCN1,CCN2,CD151,CD36,CD44,CD9,CDH5,CLIC4,COL18A1,CRIP2,CRK,CSF2,CSF3,CTTN,CXCL12,DICER1,DLC1,ECSCR,EFNA1,EFNB2,EGR1,EGR3,ELN,ENG,FGF2,FLNB,FLT1,FN1,FOXC1,FOXO1,FSTL1,FZD4,GAS6,GLUL,GNAQ,HLX,ID1,ID3,IFNG,IGFBP4,IL33,IL6,ITGA4,ITGB4,KDR,KLF2,KLF4,LGALS1,MDK,MEOX2,MYH9,NAMPT,NFE2L2,NOSTRIN,NR4A2,NRP1,PARVA,PDE2A,PIK3C2…	104
Organismal Injury and Abnormalities	Wound	2.85e-19	Increased	3.066	ADAM15,ANXA2,AQP1,BMX,CAV1,CCL3,CD44,CDKN1A,CLIC4,CSF2,CSF3,CX3CL1,EFNB2,EGR1,ELK3,FGF2,FLT1,FN1,GJA1,GRN,GSN,HBEGF,HSPB1,HTRA1,ICAM1,IFNG,IL1R1,IL33,IL6,IL6ST,ITGA5,ITGB2,LEPR,LGALS3,LIMA1,MDK,MET,MT2A,MYC,NACA,NFE2L2,NFIC,PDK4,PECAM1,PLAT,PLEC,PLPP3,POSTN,PRCP,PTGS2,RAC1,RAC2,SCARB1,SERPINE1,SLC3A2,SPARC,SYNPO,TGFB1,THBD,TINAGL1,TNFRSF1A,TPM1,VIM	63
Cardiovascular System Development and Function,Organismal Development	Growth of blood vessel	3.31e-21	Increased	3.118	ADGRA2,AHR,ALOX5AP,ANGPT2,BMPR2,CALCRL,CCL2,CCN1,CCN2,CD40,CDKN1A,CEBPD,COL18A1,CSF3,CX3CL1,CXCL12,CXCR4,EDNRB,EFNB2,EGR1,EGR3,FGF2,FLT1,FN1,FOXC1,FOXO1,GAS6,GJA1,HBEGF,ID3,IFNG,IGFBP4,IL6,IL6ST,INSR,ITGA5,JAM2,JUN,KDM6B,KDR,KLF4,LEPR,LGALS1,LGALS3,LMCD1,LMNA,MYC,NFE2L2,NR4A3,NRP1,POSTN,PTGS2,RAC1,RND1,ROBO4,RTN4,SCARB1,SERPINE1,SERPINH1,SOCS1,SOCS3,STAT3,SYNE2,TFPI,TGFB1,TIMP1,TIMP2,TNFRSF1A,TNF…	72
Organismal Development	Growth of vessel	1.05e-24	Increased	3.202	ACKR3,ADGRA2,AHR,ALOX5AP,ANGPT2,BCAR1,BMPR2,CALCRL,CCL2,CCN1,CCN2,CD40,CDKN1A,CEBPD,COL18A1,CREM,CRIM1,CSF3,CX3CL1,CXCL12,CXCR4,EDNRB,EFNB2,EGR1,EGR3,ELN,FGF2,FLT1,FN1,FOXC1,FOXO1,GAS6,GJA1,HBEGF,ID3,IFNG,IGFBP4,IL6,IL6ST,INSR,ITGA5,JAM2,JUN,KDM6B,KDR,KLF4,LEPR,LGALS1,LGALS3,LIMS1,LIMS2,LMCD1,LMNA,MAPK3,MDK,MTUS1,MYC,NFE2L2,NR4A3,NRP1,POSTN,PTGER4,PTGS2,RAC1,RAPGEF3,RND1,ROBO4,RTN4,SCARB1,SELP,SE…	86
Cardiovascular System Development and Function,Cellular Movement	Movement of vascular endothelial cells	1.21e-28	Increased	3.229	ACKR3,ADAM15,ADAMTS1,ANGPT2,ANXA2,BMPR2,CAV1,CAVIN2,CCN1,CD151,CD36,CD44,CD9,CDH5,COL18A1,CRK,CSF3,CXCL12,DICER1,DLC1,DOCK1,ECSCR,EFNA1,EFNB2,EGR1,EGR3,ENG,ENPP2,FGF2,FLNB,FLT1,FN1,FOXC1,FOXO1,FSTL1,GAS6,GLUL,HLX,HSPG2,ID1,ID3,IFNG,IL33,ITGA4,ITGB4,KDR,KLF2,LGALS1,LGALS3,MDK,MEOX2,NOSTRIN,NR4A2,NRP1,PDE2A,PIK3C2A,PLPP3,PLXND1,PROS1,PTGS2,RAC1,RCAN1,RTN4,S1PR1,SELE,SH2D2A,SOX4,SPARC,STAB1,STAT3,TA…	84
Cell Morphology,Cellular Movement	Cell spreading	2.34e-12	Increased	3.245	A2M,AHR,AKAP12,ASAP1,BCAR1,CAPN2,CCL5,CCN1,CD151,CD36,CD40,CD44,CD9,CORO1A,CRK,CXCL12,DAB2,DIAPH2,DLC1,DOCK1,EDNRB,EFNA1,EVL,FERMT2,FLNB,FN1,FYB1,GAS6,GZMB,HSPG2,ICAM1,IFNG,ITGA4,ITGA5,ITGA6,ITGB2,ITGB4,KLRC1,LGALS1,LGALS3,MAPK1,MAPK3,MARCKS,MATK,MDK,MET,MYH9,NEDD9,NET1,PARVA,PECAM1,PMP22,PODXL,POSTN,PTPN22,PXN,RAC1,RAPGEF3,RHOB,RRBP1,RTN4,SAMSN1,SERPINE1,SPARC,SPHK1,STAT3,TFPI,TGFB1,TNS1,TPM1,VC…	73
Cellular Assembly and Organization,Organismal Development,Tissue Development	Formation of filaments	1.57e-19	Increased	3.279	A2M,ABL2,ACTN1,ADGRF5,APP,ARHGEF12,ARHGEF15,ARL2,ARPC2,BCAR1,BMX,CALD1,CAMSAP2,CAV1,CCL2,CCN2,CD44,CDC42BPB,CDC42EP5,CDH5,CDKN1A,COL18A1,CORO1A,CRK,CSF3,CTNND1,CTSL,CTTN,CXCL12,CYRIB,DAAM1,DAB2,DLC1,DPYSL2,DSTN,DYNLL1,ELN,ESAM,EVL,FAM107A,FERMT2,FGF2,FN1,FYN,GNAQ,GNG12,GNG2,GPR65,GSN,GZMB,HDGFL3,HSPB1,ICAM1,ITM2B,KANK3,KDR,KLF2,LAT2,LMCD1,MAPK1,MCF2L,MET,MYH9,MYO1C,NCKAP1,NET1,NPR1,PDLIM1,PECAM1,…	109
Cellular Movement	Migration of neural cells	6.69e-09	Increased	3.301	ACKR3,ANGPT2,APBB2,APP,CCL2,CCL3L3,CCN1,CCN2,CD9,CRK,CSF2,CX3CL1,CXCL12,CXCR4,DDIT4,EBF1,EDNRB,EFNA1,EFNB2,FGF2,FN1,FYN,GAS6,GATA2,GJA1,GSN,HBEGF,HSP90AA1,ITGA6,KDR,KLF4,LAMC1,LHX6,MDK,MEF2C,MET,MRTFB,MYH9,NCKAP1,NFIA,NR2F2,NR4A2,NRP1,NRP2,PLAT,PMP22,PTPRB,PXN,RAC1,RTN4,SEMA6A,SERPINE1,STAT3,TGFBR2,VIM,YWHAE	56
Cardiovascular System Development and Function,Organ Development,Skeletal and Muscular System Development and Function	Function of cardiac muscle	2.26e-08	Increased	3.302	AQP1,ASPH,ATP1A1,BCAR1,BIRC3,CAV1,CLU,COX7A1,EDNRB,EFNA1,FGF2,FKBP1A,HBEGF,ICAM1,IER3,IL6,IVNS1ABP,LAMP2,LDLR,LIMS1,LIMS2,LMNA,MAOA,MAPK1,MARCKSL1,MEF2C,PDLIM5,PLAT,RAPGEF3,SHC1,SPHK1,TGFB1,TIMP3,TPM1,TXNIP,ZBTB20	36
Cellular Development,Cellular Growth and Proliferation	Cell proliferation of breast cancer cell lines	3.28e-08	Increased	3.328	ACKR3,ADAMTS1,ADGRG6,AHR,ANXA2,ARL2,BCAR1,BMPR2,BMX,CALCRL,CARD10,CAV1,CCN1,CCN2,CCND2,CD151,CD44,CD59,CDC42SE2,CDKN1A,CEBPD,CLU,CNOT6L,CSF2,CTSD,CX3CL1,CXCL12,CXCR4,CYTL1,DAB2,DLC1,DNAJB6,EIF3E,EIF4G2,ENAH,ETS2,EZR,FABP4,FABP5,FERMT2,FGF2,FLOT1,FN1,FOXC1,FOXO1,GJA1,GNAS,GNG2,GPX1,GRN,HAVCR2,HBEGF,HES1,HNRNPU,HSD17B12,ID1,ID2,IER3,IFITM3,IFNG,IGFBP7,IL6,INSR,ITGA5,ITGB4,JUN,KDR,KLF4,LGALS1,LGALS3…	114
Cell-To-Cell Signaling and Interaction	Attachment of cells	8.53e-14	Increased	3.349	ADAM15,AFAP1L1,BCAM,BCAR1,CCN2,CD36,CD44,CRK,CXCL12,DAB2,EFNA1,EGR1,ELN,ENG,FERMT2,FGF2,FN1,FYN,HSPG2,ICAM1,ICAM2,IL6,ITGA5,ITGA6,ITGB2,LAMC1,LGALS3,NEDD9,NRP1,PMP22,PODXL,POSTN,RHOB,SELE,SPARC,SWAP70,TEK,TFPI,TGFB1,TGM2,TIMP2,VCAM1,VCAN,VWF	44
Cancer,Organismal Injury and Abnormalities,Reproductive System Disease	Neoplasia of breast cancer cell lines	8.16e-09	Increased	3.359	ADAMTS1,ADGRF5,ATF3,BMX,CCL2,CCN2,CD151,CD44,CSF2,CSF3,CXCL12,CXCL2,CXCR4,DLC1,DUSP2,EGFL7,ENAH,ENPP2,EPAS1,FABP5,FLOT1,FNBP1L,FOXC1,IL33,LGALS3,MATK,MCAM,MECOM,MET,MRTFB,MTUS1,NCKAP1,NFKBIA,NSRP1,PCGF2,PDLIM1,PRDX2,PRF1,PTGS2,RUNX3,S100A4,SERTAD1,SNAI1,SNCG,TGFB1,TGFBR2,TGFBR3,VIM,WWTR1,ZFYVE21	50
Cell Cycle	Mitogenesis	6.24e-10	Increased	3.383	AHR,AREG,CAPN2,CCN1,CD40,CRK,CSF2,FGF2,FLT1,FYN,GAS6,HBEGF,IL2RB,IL6,INSR,KDR,LTC4S,MAPK1,MAPK3,MARCKS,MDK,MET,MYC,PIK3R1,PTGS2,RAC1,SHC1,SLA,SOCS1,SPARC,SPHK1,STAT3,TGFB1,TXN,VEGFC	35
Cardiovascular System Development and Function,Cellular Movement	Migration of vascular endothelial cells	3.51e-25	Increased	3.385	ACKR3,ADAM15,ADAMTS1,ANGPT2,ANXA2,BMPR2,CAV1,CAVIN2,CCN1,CD151,CD36,CD44,CD9,CDH5,COL18A1,CRK,CSF3,CXCL12,DICER1,DLC1,ECSCR,EFNA1,EFNB2,EGR1,EGR3,ENG,FGF2,FLNB,FLT1,FN1,FOXC1,FOXO1,FSTL1,GAS6,GLUL,HLX,ID1,ID3,IFNG,IL33,ITGA4,ITGB4,KDR,KLF2,LGALS1,MDK,MEOX2,NOSTRIN,NR4A2,NRP1,PDE2A,PIK3C2A,PLPP3,PLXND1,PROS1,PTGS2,RAC1,RCAN1,RTN4,S1PR1,SELE,SH2D2A,STAB1,STAT3,TAGLN2,TGFB1,TGFBR2,THBD,THSD7A,TIE1,T…	76
Cellular Assembly and Organization,Organismal Development,Tissue Development	Fibrogenesis	6.82e-22	Increased	3.399	A2M,ABL2,ACTN1,ADGRF5,APP,ARHGEF12,ARHGEF15,ARL2,ARPC2,BCAR1,BMX,CALD1,CAMSAP2,CAV1,CCL2,CCN2,CD44,CDC42BPB,CDC42EP5,CDH5,CDKN1A,COL18A1,CORO1A,CRK,CSF3,CTNND1,CTSL,CTTN,CXCL12,CYRIB,DAAM1,DAB2,DLC1,DPYSL2,DSTN,DYNLL1,ELN,EPAS1,ESAM,EVL,FAM107A,FERMT2,FGF2,FILIP1L,FN1,FSTL1,FYN,GNAQ,GNG12,GNG2,GPR65,GSN,GZMB,HBEGF,HDGFL3,HSPB1,ICAM1,IFNG,IL6,ITM2B,KANK3,KDR,KLF2,LAT2,LMCD1,MAPK1,MARCKSL1,MCF2L,ME…	124
Embryonic Development,Organismal Development	Development of body axis	1.43e-18	Increased	3.415	AASS,ABL2,ADGRA2,AFDN,AHR,AP1S2,APBB2,APLP2,APP,AQP1,AREG,ARHGEF12,ARID5B,ARL6IP1,ASPH,BMPR2,CCL2,CCND2,CD247,CD34,CD3E,CD93,CDH5,CDKN1A,CEBPD,CFH,CLDN5,CLIC4,CLU,COL18A1,COL4A1,CPE,CREM,CRK,CRTAC1,CSGALNACT1,CST3,CTNND1,CX3CL1,CXCL12,CXCR4,CYTL1,DDIT4,DICER1,DLC1,DYNLL1,EBF1,ECE1,EFNA1,EGR1,ENAH,ENPP2,ENTPD1,EZR,FGF2,FN1,FOSL2,FOXC1,FOXO1,FYN,FZD4,FZD6,GATA2,GJA1,GNAQ,GNAS,GNB4,GRN,HES1,HIF3A,HL…	173
Cell-To-Cell Signaling and Interaction	Binding of tumor cell lines	5.35e-23	Increased	3.457	ADAM15,AFDN,AKAP12,ANGPT2,ANXA2,ANXA5,APP,ASAP1,CALCRL,CAV1,CCL2,CCL3,CCL4,CCN1,CCN2,CD151,CD36,CD44,CD9,CEMIP2,CFH,CRK,CTNND1,CTTN,CX3CL1,CXCL12,CXCL2,CXCR4,CYTIP,DAB2,EGFL7,EGR1,EGR3,ELN,ENG,ERG,EVL,FERMT2,FGF2,FN1,FOXO1,FYB1,FYN,GAS6,GZMB,HES1,HLX,ICAM1,IFITM3,IFNG,IL6,INHBB,INSR,ITGA4,ITGA5,ITGA6,ITGB2,ITGB4,JUN,LAMA5,LGALS3,LRP5,MAPK1,MARCKS,MCAM,MECOM,MET,MYH9,NECTIN2,NET1,NFKBIA,NOSTRIN,NR…	117
Cellular Growth and Proliferation	Outgrowth of cells	1.43e-12	Increased	3.502	A2M,APBB2,APP,ARL6IP1,CCL2,CCN1,CD9,CDC42BPA,CDH5,CDKN1A,CEBPD,CELF2,CLU,CRK,CSF3,CTSD,CXCL12,CXCL2,DICER1,DOCK1,DPYSL2,EFNA1,EFNB2,EGR3,EIF4G2,ENPP2,EZR,FAM107A,FGF2,FLT1,FN1,FYN,GJA1,GNAQ,GNAS,GRN,HDGFL3,HSP90AA1,IFNG,IL6,IL6ST,ITGA4,ITGA6,JUN,KDR,KLF7,LGALS1,LIFR,MAPK1,MAPK3,MARCKS,MATK,MDK,MET,MYH9,NFIA,NFKB1,NRN1,NRP1,PKP4,PLAT,PTPRM,PXN,RAB11A,RAB13,RAC1,REL,RND1,RPS6,RTN4,S100A4,SCARF1,SCN…	86
Cell-To-Cell Signaling and Interaction,Cellular Assembly and Organization,Cellular Function and Maintenance	Formation of focal adhesions	1.6e-09	Increased	3.511	ACTN1,AKAP12,APOD,ASAP1,BCAR1,CALD1,CAV1,CCN2,CD44,CDC42BPA,CDC42BPB,COL18A1,CSF2,CTNND1,CTTN,DLC1,ENPP2,EZR,FAM107A,FERMT2,FGF2,FN1,FYB1,GNG12,GNG2,KDR,LGALS3,LIMS1,MYH9,NET1,NRP1,PTGS2,PXN,RAC1,RHOB,RND1,RRAS,S100A10,S1PR1,TAOK2,TEK,TGFB1,TGM2,VIM	44
Embryonic Development,Organismal Development	Development of head	1.22e-19	Increased	3.544	AASS,ABL2,ADGRA2,AFDN,AHR,AP1S2,APBB2,APLP2,APP,AQP1,AREG,ARHGEF12,ARID5B,ARL6IP1,ASPH,CCL2,CCND2,CD247,CD34,CD3E,CD93,CDH5,CDKN1A,CEBPD,CFH,CLDN5,CLIC4,CLU,COL18A1,COL4A1,CPE,CREM,CRK,CRTAC1,CSGALNACT1,CST3,CTNND1,CX3CL1,CXCL12,CXCR4,CYTL1,DDIT4,DICER1,DLC1,DYNLL1,EBF1,ECE1,EFNA1,EGR1,ENAH,ENPP2,ENTPD1,EZR,FGF2,FN1,FOSL2,FOXC1,FOXO1,FYN,FZD4,FZD6,GATA2,GJA1,GNAQ,GNAS,GNB4,GRN,HES1,HIF3A,HLA-DMA,…	169
Cellular Development,Cellular Growth and Proliferation,Nervous System Development and Function,Tissue Development	Outgrowth of neurons	5.19e-11	Increased	3.573	A2M,APBB2,APP,ARL6IP1,CCL2,CD9,CDC42BPA,CDKN1A,CELF2,CLU,CRK,CSF3,CXCL12,DOCK1,DPYSL2,EFNA1,EFNB2,EGR3,EIF4G2,ENPP2,EZR,FAM107A,FGF2,FN1,GJA1,GNAQ,GNAS,GRN,HDGFL3,IFNG,IL6,IL6ST,ITGA4,ITGA6,JUN,KLF7,LGALS1,LIFR,MAPK1,MAPK3,MARCKS,MATK,MDK,MET,MYH9,NFIA,NFKB1,NRN1,NRP1,PKP4,PLAT,PTPRM,PXN,RAB11A,RAB13,RAC1,REL,RND1,RPS6,RTN4,S100A4,SCARF1,SCN1B,SEMA6A,SERPINE1,SHC1,SNX3,SOCS2,SPTBN1,STAT3,TGM2,TIM…	76
Cell Morphology	Shape change of neurons	5.97e-09	Increased	3.587	A2M,ABL2,ADAMTS4,AFDN,APLP2,APP,ASAP1,ATF3,C21orf91,CALD1,CAPNS1,CAV1,CCN1,CD9,CDKN1A,CRIP1,CXCL12,CXCR4,DICER1,DOCK1,DPYSL2,EFNA1,EGR1,EGR3,EIF4G2,ENTPD1,EPS8,EZR,FAM107A,FGF2,FYN,GRN,IFNG,IL1R1,IL33,IL6,JUN,KLF9,LIFR,MAPK1,MAPK3,MARCKS,MEF2C,MET,MID1,MT2A,NFKB1,NFKBIA,NNMT,NRN1,NRP2,NUAK1,PDLIM5,PKP4,PLAT,PTGS2,RAC1,RHOB,RND1,RPS6,RTN4,SEMA6A,SGK1,SHANK3,SPAG9,STAT3,SULF1,SULF2,SYNPO,TGFB1,UGCG	71
Cell Morphology,Cellular Assembly and Organization,Cellular Development,Cellular Function and Maintenance,Cellular Growth and Proliferation,Nervous System Development and Function,Organismal Development,Tissue Development	Branching of neurons	1.23e-08	Increased	3.587	A2M,ABL2,ADAMTS4,AFDN,APLP2,APP,ASAP1,ATF3,C21orf91,CALD1,CAPNS1,CAV1,CCN1,CDKN1A,CRIP1,CXCL12,CXCR4,DICER1,DOCK1,DPYSL2,EFNA1,EGR1,EGR3,EIF4G2,ENTPD1,EPS8,EZR,FAM107A,FGF2,FYN,GRN,IFNG,IL1R1,IL33,IL6,JUN,KLF9,LIFR,MAPK1,MAPK3,MARCKS,MEF2C,MET,MID1,MT2A,NFKB1,NFKBIA,NNMT,NRN1,NRP2,NUAK1,PDLIM5,PKP4,PLAT,PTGS2,RAC1,RHOB,RND1,RPS6,RTN4,SEMA6A,SGK1,SHANK3,SPAG9,STAT3,SULF1,SULF2,SYNPO,TGFB1,UGCG	70
Cell-To-Cell Signaling and Interaction	Interaction of tumor cell lines	5.81e-23	Increased	3.612	ADAM15,AFDN,AKAP12,ANGPT2,ANXA2,ANXA5,APP,ASAP1,CALCRL,CAV1,CCL2,CCL3,CCL4,CCN1,CCN2,CD151,CD36,CD44,CD9,CEMIP2,CFH,CRK,CTNND1,CTTN,CX3CL1,CXCL12,CXCL2,CXCR4,CYTIP,DAB2,EGFL7,EGR1,EGR3,ELN,ENG,ERG,EVL,EZR,FERMT2,FGF2,FN1,FOXO1,FYB1,FYN,GAS6,GJA1,GZMB,HES1,HLX,ICAM1,IFITM3,IFNG,IL6,INHBB,INSR,ITGA4,ITGA5,ITGA6,ITGB2,ITGB4,JUN,LAMA5,LGALS3,LRP5,MAPK1,MARCKS,MCAM,MECOM,MET,MYH9,NECTIN2,NET1,NFKBIA,N…	120
Cellular Development,Cellular Growth and Proliferation,Nervous System Development and Function,Tissue Development	Outgrowth of neurites	1.4e-10	Increased	3.644	A2M,APBB2,APP,CCL2,CD9,CDC42BPA,CDKN1A,CELF2,CRK,CSF3,CXCL12,DOCK1,DPYSL2,EFNA1,EFNB2,EGR3,EIF4G2,ENPP2,EZR,FAM107A,FGF2,FN1,GJA1,GNAQ,GNAS,GRN,HDGFL3,IFNG,IL6,IL6ST,ITGA4,JUN,KLF7,LGALS1,LIFR,MAPK1,MAPK3,MARCKS,MATK,MDK,MET,MYH9,NFIA,NFKB1,NRN1,NRP1,PKP4,PLAT,PTPRM,PXN,RAB11A,RAB13,RAC1,REL,RND1,RPS6,RTN4,S100A4,SCARF1,SCN1B,SEMA6A,SERPINE1,SHC1,SNX3,SOCS2,SPTBN1,STAT3,TGM2,TIMP2,TXN,VCAM1,VCAN,…	73
Cellular Assembly and Organization	Assembly of organelle	8.05e-14	Increased	3.724	A2M,ABL2,ABLIM1,ABLIM3,ACTN1,ADAMTS9,ADGRF5,AHR,ANXA2,ANXA5,APP,ARHGEF12,ARHGEF15,ARL2,ARL6IP1,ARPC2,ASAP1,BAG3,BCAR1,BMX,BNIP3,CALD1,CAMSAP2,CAV1,CAV2,CCL2,CCN2,CD34,CD36,CD44,CDC42BPB,CDC42EP5,CDH5,CDKN1A,CHMP1B,CHMP3,CLTC,COL18A1,CORO1A,CRK,CSF3,CTNND1,CTSD,CTSL,CTTN,CXCL12,CYRIB,DAAM1,DAB2,DICER1,DLC1,DPYSL2,DSTN,DYNC2I1,DYNLL1,ELN,ENAH,ESAM,EVL,EZR,FAM107A,FERMT2,FGF2,FN1,FNBP1L,FYN,GDI2,GLU…	168
Cellular Development,Cellular Growth and Proliferation,Nervous System Development and Function,Tissue Development	Growth of neurites	7.85e-13	Increased	3.755	A2M,APBB2,APP,CAV1,CCL2,CD9,CDC42BPA,CDKN1A,CELF2,COTL1,CRK,CSF3,CXCL12,CXCR4,DOCK1,DPYSL2,DUSP10,EFNA1,EFNB2,EGR1,EGR3,EIF4G2,ENPP2,EZR,FAM107A,FGF2,FLT1,FN1,GJA1,GNAQ,GNAS,GRN,HDGFL3,IFNG,IL6,IL6ST,INPP1,ITGA4,JUN,KLF4,KLF7,LGALS1,LIFR,MAOA,MAPK1,MAPK3,MARCKS,MATK,MDK,MET,MID1,MT2A,MYC,MYH9,NES,NFIA,NFKB1,NFKBIA,NRN1,NRP1,PKP4,PLAT,PTPRM,PXN,RAB11A,RAB13,RAC1,REL,RND1,RPS6,RTN4,S100A4,SCARF1,SC…	92
Cellular Movement	Invasion of breast cancer cell lines	9.22e-16	Increased	3.777	ABL2,ADAM15,ADAMTS1,AFDN,AHNAK,AHR,APP,ASAP1,BAG3,CAV1,CCN1,CCN2,CCNH,CD44,CDC42BPB,CDKN1A,CEBPD,CEMIP2,CRTAP,CTNND1,CTTN,CXCL12,CXCR4,CYTL1,DIAPH2,DNAJB6,DPYSL2,DUSP4,EIF3E,EMP1,ENAH,EZR,FGF2,FN1,FNBP1L,FOXC1,GJA1,HSBP1,HSP90AA1,ID1,ID2,IFITM3,IL6,ITGA5,ITGB4,JUN,KDM6B,KLF4,LIMA1,LY96,MAFF,MAPK1,MATK,MCAM,MECOM,MET,MRTFB,MYC,NAMPT,NCKAP1,NET1,NFKBIA,NSRP1,NUCB1,PARVA,PCGF2,PDCD4,PDLIM1,PIK3R1,PO…	104
Cell-To-Cell Signaling and Interaction	Adhesion of connective tissue cells	3.46e-13	Increased	3.846	ADGRA2,AKAP12,ANGPT2,ANXA2,APP,BCAR1,CCL2,CCN1,CCN2,CD44,CLTC,CSF2,CXCL12,DLC1,EFNA1,EFNB2,EVL,FERMT2,FGF2,FN1,ICAM1,IFNG,IL6,ITGA5,LDLR,MAPK1,MAPK3,PALMD,PLEC,PLXND1,PMP22,POSTN,RAC1,RAMP2,RHOB,RNASE1,RND1,SELENOW,SPARC,STAT3,TGFB1,TGFBR3,TGM2,TIMP2,VCAM1,VCAN,VEGFC,VIM	48
Cellular Movement	Migration of breast cancer cell lines	1.39e-15	Increased	3.871	ACTN1,ADAM15,ADGRF5,AFDN,AHNAK,AHR,ANGPT2,ANXA2,ARHGDIB,ATF3,ATOX1,BAG3,BCAR1,CAPN2,CAV1,CCL2,CCL5,CCN2,CD44,CD9,CEBPD,CEMIP2,CRK,CTNNAL1,CTNND1,CTSL,CTTN,CXCL12,CXCR4,DLC1,DNAJB6,DUSP4,EMP1,ENAH,ENG,FERMT2,FGF2,FN1,FNBP1L,FOXC1,GJA1,GZMB,HNRNPU,HSBP1,HSD17B12,HSP90AA1,ID1,IFNG,IL6,ITGA6,JUN,KLF4,LY96,MAPK1,MAPK3,MATK,MCAM,MCF2L,MET,MTUS1,MYC,MYH9,NDRG1,NET1,NRP1,NSRP1,PCGF2,PDCD4,PDLIM1,PGRMC1,P…	103
Cellular Movement	Cell movement of breast cancer cell lines	4.78e-15	Increased	3.909	ACTN1,ADAM15,ADGRF5,AFDN,AHNAK,AHR,ANGPT2,ANXA2,ARHGDIB,ATF3,ATOX1,BAG3,BCAR1,CAPN2,CAV1,CCL2,CCL5,CCN2,CD151,CD44,CD9,CEBPD,CEMIP2,CRK,CTNNAL1,CTNND1,CTSL,CTTN,CXCL12,CXCR4,DAAM1,DLC1,DNAJB6,DUSP4,EMP1,ENAH,ENG,EVL,FERMT2,FGF2,FN1,FNBP1L,FOXC1,GJA1,GZMB,HNRNPU,HSBP1,HSD17B12,HSP90AA1,ID1,IFNG,IL6,ITGA6,JUN,JUND,KLF4,LIMA1,LY96,MAPK1,MAPK3,MATK,MCAM,MCF2L,MET,MTUS1,MYC,MYH9,NDRG1,NET1,NFKBIA,NRP1…	111
Cellular Movement	Invasion of carcinoma cell lines	3.35e-13	Increased	3.974	APP,AREG,ASAP1,ASPH,BCAR1,BMPR2,CAPN2,CAPNS1,CARD10,CAV1,CCN1,CCN2,CD44,CFH,CLU,CSF2,CSF3,CTNND1,CTSH,CTTN,CX3CL1,CXCL12,CXCR4,DAAM1,DICER1,DLC1,DNAJB4,DOCK4,EGR1,ENAH,ENPP2,EPAS1,EZR,FBLN2,FGF2,FN1,FSTL1,GLUL,GRN,GSN,HBEGF,HSP90AA1,HTRA1,ID1,IFNG,IL6,INHBB,ITGA5,JUN,JUND,KLF4,KLF9,LGALS1,LRG1,MAPK1,MDK,MET,MTUS1,MYC,MYCT1,MYH9,NDRG1,NEDD9,NR4A2,NRP2,NUAK1,NUPR1,PARVA,PHF14,PLAT,PLXDC2,POSTN,PRMT…	106
Cell Morphology	Sprouting	2.27e-17	Increased	3.981	A2M,ABL2,ADAMTS1,ADAMTS4,ADGRA2,AFDN,ANGPT2,ANXA2,APLP2,APP,AQP1,ASAP1,ATF3,C21orf91,CALD1,CAPNS1,CAV1,CCL2,CCN1,CD44,CDKN1A,COL18A1,CRIP1,CRK,CTNND1,CXCL12,CXCR4,DICER1,DOCK1,DPYSL2,EFNA1,EFNB2,EGR1,EGR3,EIF4G2,EMB,ENTPD1,EPS8,EVL,EZR,FAM107A,FERMT2,FGF2,FN1,FYN,GLUL,GRN,HLX,HSPG2,HTRA1,IFNG,IGFBP4,IL1R1,IL33,IL6,JUN,KDR,KLF9,LIFR,LMO2,MAPK1,MAPK3,MARCKS,MDK,MEF2C,MET,MID1,MT2A,MYC,NFKB1,NFKBIA,…	107
Cell-To-Cell Signaling and Interaction	Binding of connective tissue cells	7.65e-14	Increased	4.002	ADGRA2,AKAP12,ANGPT2,ANXA2,APP,BCAR1,CCL2,CCN1,CCN2,CD44,CLTC,CSF2,CXCL12,DLC1,EFNA1,EFNB2,EVL,FERMT2,FGF2,FN1,GSN,ICAM1,IFNG,IL6,ITGA5,LDLR,MAPK1,MAPK3,MYH9,PALMD,PLEC,PLXND1,PMP22,POSTN,RAC1,RAMP2,RHOB,RNASE1,RND1,SELENOW,SPARC,STAT3,TGFB1,TGFBR3,TGM2,TIMP2,VCAM1,VCAN,VEGFC,VIM	50
Embryonic Development,Organ Development,Organismal Development,Skeletal and Muscular System Development and Function,Tissue Development	Formation of muscle	4.08e-16	Increased	4.041	ADAMTS4,ANXA5,AREG,ARID5B,CAPN2,CAV1,CCL3L3,CD53,CDKN1A,CXCL12,CXCR4,DAAM1,DICER1,DOCK1,EGR3,EHD2,ELN,ENG,FGF2,FILIP1L,FKBP1A,FLNB,FLOT1,FN1,FOSL2,FOXC1,FOXO1,GJA1,GSN,HBEGF,HLX,HNRNPU,HOPX,HSP90AA1,HSPG2,ID2,IFI16,IFNG,IL6,ITGA5,JUN,KLF10,KLF2,LAMA5,LAMB2,MAPK1,MARCKSL1,MEF2C,MEOX2,MET,MRTFB,MYH9,MYOF,NFKBIA,NPR1,NR2F2,PLEC,PMP22,PRMT1,PTGER4,PXN,QKI,RAC1,RAPGEF3,RRAS,SERPINE1,SHC1,SOCS2,SOX4,SP…	88
Cellular Growth and Proliferation,Tissue Development	Proliferation of neural cells	2.6e-17	Increased	4.042	A2M,AFDN,AHR,APBB2,APP,AREG,ARL6IP1,BTG1,CAV1,CCL2,CCL5,CCN1,CD9,CDC42BPA,CDKN1A,CELF2,CLU,COTL1,CPE,CRK,CSF2,CSF3,CST3,CTNNA1,CX3CL1,CXCL12,CXCL2,CXCR4,DGKH,DICER1,DOCK1,DPYSL2,DUSP10,EDNRB,EFNA1,EFNB2,EGR1,EGR3,EIF4G2,ENPP2,EPAS1,EZR,FAM107A,FGF2,FLT1,FN1,FOXO1,FYN,GATA2,GJA1,GNAQ,GNAS,GRN,GZMB,HDGFL3,HES1,HTRA1,ID1,ID2,ID3,IFNG,IL1R1,IL33,IL6,IL6ST,INPP1,ITGA4,ITGA6,JUN,KDR,KLF4,KLF7,LEPR,LGAL…	141
Cellular Development,Cellular Growth and Proliferation,Nervous System Development and Function,Tissue Development	Proliferation of neuronal cells	6.5e-14	Increased	4.057	A2M,APBB2,APP,ARL6IP1,CAV1,CCL2,CD9,CDC42BPA,CDKN1A,CELF2,CLU,COTL1,CPE,CRK,CSF3,CTNNA1,CX3CL1,CXCL12,CXCR4,DOCK1,DPYSL2,DUSP10,EFNA1,EFNB2,EGR1,EGR3,EIF4G2,ENPP2,EZR,FAM107A,FGF2,FLT1,FN1,GATA2,GJA1,GNAQ,GNAS,GRN,HDGFL3,HES1,ID1,ID3,IFNG,IL6,IL6ST,INPP1,ITGA4,ITGA6,JUN,KLF4,KLF7,LGALS1,LIFR,MAOA,MAPK1,MAPK3,MARCKS,MATK,MDK,MET,MID1,MT2A,MYC,MYH9,NES,NFIA,NFKB1,NFKBIA,NRN1,NRP1,PKP4,PLAT,PTPRM,PX…	105
Cell Morphology,Cellular Development	Branching of cells	8.48e-15	Increased	4.149	A2M,ABL2,ADAMTS4,AFDN,AHR,ANGPT2,ANXA2,APLP2,APP,AQP1,ASAP1,ATF3,C21orf91,CALD1,CAPNS1,CAV1,CCL2,CCN1,CD44,CDKN1A,COL18A1,CRIP1,CRK,CTNND1,CXCL12,CXCR4,DICER1,DOCK1,DPYSL2,EFNA1,EFNB2,EGR1,EGR3,EIF4G2,ENTPD1,EPS8,EVL,EZR,FAM107A,FERMT2,FGF2,FN1,FYN,GAS6,GLUL,GRN,HLX,IFNG,IL1R1,IL33,IL6,JUN,KDR,KLF9,LIFR,LMO2,MAPK1,MAPK3,MARCKS,MEF2C,MET,MID1,MT2A,NFKB1,NFKBIA,NNMT,NOTCH4,NRN1,NRP2,NUAK1,PAM,PDLIM…	96
Cardiovascular System Development and Function,Cell Morphology,Cellular Development,Organismal Development,Tissue Development	Tubulation of vascular endothelial cells	1.54e-14	Increased	4.19	ADAM15,APP,ARHGEF15,CAVIN2,CCN1,CD44,CD9,CXCL12,ECSCR,EDNRB,EFNB2,ERG,FGF2,FLT1,FOXO1,GAS6,ID1,ID3,IL33,KDR,NRP1,PECAM1,PIK3C2A,RDX,RHOJ,RUNX3,SOX7,STAT3,SULF2,TAGLN2,TEK,TGFB1,TMIGD2,VEGFC,WNK1	35
Cancer,Organismal Injury and Abnormalities	Neoplasia of tumor cell lines	3.51e-20	Increased	4.271	ABLIM1,ADAMTS1,ADAMTS9,ADGRF5,AFAP1L1,ANGPT2,AREG,ASAP1,ATF3,BCAR1,BCL6B,BMX,CALD1,CAMSAP2,CAPN2,CAV1,CCL2,CCN1,CCN2,CD151,CD44,CD59,CDC42EP5,CDKN1A,CEBPD,CNOT6L,COL18A1,COL4A1,COL4A2,CRIP1,CRIP2,CSF2,CSF3,CTNND1,CTTN,CXCL12,CXCL2,CXCR4,CYBA,DDX21,DICER1,DLC1,DNAJB4,DUSP2,EFNB2,EGFL7,EGR1,ENAH,ENPP2,ENTPD1,EPAS1,ERG,EZR,FABP4,FABP5,FERMT2,FGF2,FLOT1,FN1,FNBP1L,FOXC1,FYN,FZD6,GJA1,GNAS,GNB4,GRN,GS…	157
Cardiovascular System Development and Function,Organismal Development	Vasculogenesis	4.51e-51	Increased	4.407	A2M,ADAM15,ADAMTS1,ADAMTS9,ADGRA2,ADGRF5,AHR,ALDH2,ALOX5AP,ANGPT2,ANXA2,AP1S2,APP,ARHGEF15,ATF3,ATOH8,BCL6B,BIN2,BMPR2,BMX,CALCRL,CAPNS1,CAV1,CAV2,CAVIN2,CCL2,CCL5,CCN1,CCN2,CD151,CD200,CD34,CD36,CD37,CD3E,CD40,CD44,CD9,CDH5,CDKN1A,CEBPD,CFI,CLIC4,COL18A1,COL4A1,COL4A2,CORO1A,CSF2,CSF3,CX3CL1,CXCL12,CXCL2,CXCR4,CYBA,CYCS,CYGB,DAAM1,DAB2,DICER1,ECSCR,EDNRB,EFNA1,EFNB2,EGFL7,EGLN3,EGR1,EGR3,EIF3E,E…	247
Cell Morphology,Cellular Assembly and Organization,Cellular Development,Cellular Function and Maintenance,Cellular Growth and Proliferation,Nervous System Development and Function,Organismal Development,Tissue Development	Neuritogenesis	2.12e-13	Increased	4.41	A2M,ABL2,ADAMTS1,ADAMTS4,ADGRG6,AFDN,AHR,APLP2,APP,AREG,ASAP1,ATF3,C21orf91,CALD1,CAMSAP2,CAPNS1,CAV1,CCN1,CCN2,CD3E,CD44,CDKN1A,CLU,CRIP1,CRK,CTNND1,CTTN,CX3CL1,CXCL12,CXCR4,DAB2,DICER1,DOCK1,DPYSL2,ECE1,EFNA1,EFNB2,EGR1,EGR3,EIF4G2,ENTPD1,EPB41L3,EPS8,EZR,FAM107A,FBXO31,FGF2,FLOT1,FNBP1L,FYN,FZD4,GJA1,GPRC5B,GRN,HDGFL3,HES1,HSPB1,ID1,IFNG,IL1R1,IL33,IL6,ITGA6,ITM2C,JUN,KDR,KLF7,KLF9,LAMB1,LAMB2…	135
Cell Morphology,Cellular Development,Cellular Growth and Proliferation,Nervous System Development and Function,Organismal Development,Tissue Development	Morphogenesis of neurons	2.66e-13	Increased	4.41	A2M,ABL2,ADAMTS1,ADAMTS4,ADGRG6,AFDN,AHR,APLP2,APP,AREG,ASAP1,ATF3,C21orf91,CALD1,CAMSAP2,CAPNS1,CAV1,CCN1,CCN2,CD3E,CD44,CDKN1A,CLU,CRIP1,CRK,CTNND1,CTTN,CX3CL1,CXCL12,CXCR4,DAB2,DICER1,DOCK1,DPYSL2,ECE1,EFNA1,EFNB2,EGR1,EGR3,EIF4G2,ENTPD1,EPB41L3,EPS8,EZR,FAM107A,FBXO31,FGF2,FLOT1,FNBP1L,FYN,FZD4,GJA1,GPRC5B,GRN,HDGFL3,HES1,HSPB1,ID1,ID2,IFNG,IL1R1,IL33,IL6,ITGA6,ITM2C,JUN,KDR,KLF7,KLF9,LAMB1,L…	136
Cell Morphology,Tissue Development	Tubulation of cells	2.12e-15	Increased	4.434	ADAM15,APP,ARHGEF15,CAV1,CAVIN2,CCN1,CD44,CD9,CDH5,CLIC4,CXCL12,CXCR4,ECSCR,EDNRB,EFNB2,ENG,ERG,ESAM,FGF2,FLT1,FOXO1,FZD4,GAS6,GBP1,ID1,ID3,IL33,IL6,KDR,MCF2L,MGP,NRP1,PECAM1,PIK3C2A,RCAN1,RDX,RHOB,RHOJ,RUNX3,S1PR1,SOX7,STAT3,SULF2,TAGLN2,TEK,TGFB1,TIMP3,TMIGD2,VEGFC,VIM,WNK1	51
Cellular Development,Cellular Growth and Proliferation,Nervous System Development and Function,Organismal Development,Tissue Development	Development of neurons	2.13e-14	Increased	4.435	A2M,AASS,ABL2,ADAMTS1,ADAMTS4,ADGRE5,ADGRG6,ADGRL2,AFDN,AHR,APLP2,APP,AREG,ARHGEF15,ASAP1,ATF3,C21orf91,CALD1,CAMSAP2,CAPNS1,CAV1,CCN1,CCN2,CD3E,CD44,CDKN1A,CFH,CLU,COL4A1,CRIP1,CRK,CTNND1,CTTN,CX3CL1,CXCL12,CXCR4,DAB2,DICER1,DOCK1,DPYSL2,ECE1,EFNA1,EFNB2,EGFL7,EGR1,EGR3,EIF4G2,ENAH,ENTPD1,EPB41L3,EPS8,EZR,FAM107A,FBXO31,FGF2,FLOT1,FNBP1L,FYN,FZD4,GJA1,GPRC5B,GRN,HDGFL3,HES1,HSPB1,ICAM1,ID1,ID2,I…	155
Cardiovascular System Development and Function,Cell Morphology,Cellular Development,Organismal Development,Tissue Development	Tubulation of endothelial cells	9.97e-18	Increased	4.449	ADAM15,APP,ARHGEF15,CAV1,CAVIN2,CCN1,CD44,CD9,CXCL12,CXCR4,ECSCR,EDNRB,EFNB2,ENG,ERG,ESAM,FGF2,FLT1,FOXO1,GAS6,GBP1,ID1,ID3,IL33,IL6,KDR,MCF2L,MGP,NRP1,PECAM1,PIK3C2A,RCAN1,RDX,RHOB,RHOJ,RUNX3,S1PR1,SOX7,STAT3,SULF2,TAGLN2,TEK,TGFB1,TIMP3,TMIGD2,VEGFC,VIM,WNK1	48
Cellular Development,Cellular Growth and Proliferation,Nervous System Development and Function,Organismal Development,Tissue Development	Development of neural cells	8.84e-16	Increased	4.55	A2M,AASS,ABL2,ADAMTS1,ADAMTS4,ADGRE5,ADGRG6,ADGRL2,AFDN,AHR,APLP2,APP,AREG,ARHGEF15,ASAP1,ATF3,C21orf91,CALD1,CAMSAP2,CAPNS1,CAV1,CCN1,CCN2,CD3E,CD44,CD93,CDKN1A,CFH,CLU,COL4A1,CRIP1,CRK,CTNND1,CTTN,CX3CL1,CXCL12,CXCR4,DAB2,DDIT4,DICER1,DOCK1,DPYSL2,ECE1,EFNA1,EFNB2,EGFL7,EGR1,EGR3,EIF4G2,ENAH,ENTPD1,EPB41L3,EPS8,EZR,FAM107A,FBXO31,FGF2,FLOT1,FNBP1L,FOXO1,FYN,FZD4,GJA1,GPRC5B,GRN,GZMB,HDGFL3,HES1…	165
Cancer,Organismal Injury and Abnormalities	Metastasis of tumor cell lines	6.19e-17	Increased	4.646	ABLIM1,ADAMTS1,ADGRF5,AFAP1L1,ANGPT2,ASAP1,ATF3,BCAR1,CALD1,CAMSAP2,CAPN2,CAV1,CCL2,CCN1,CCN2,CD151,CD44,CD59,CDC42EP5,CEBPD,COL18A1,COL4A1,COL4A2,CSF2,CSF3,CTNND1,CTTN,CXCL12,CXCL2,CXCR4,CYBA,DDX21,DICER1,EFNB2,EGFL7,ENAH,ENPP2,ENTPD1,EPAS1,EZR,FABP4,FABP5,FERMT2,FN1,FNBP1L,FOXC1,FYN,GNB4,GSN,HSP90AA1,HTRA1,ID2,IFNG,IL1R1,IL6,ITGA4,ITGA6,ITGB4,KDM6B,KLF4,KLF9,LAMA5,LAPTM5,LDLR,LGALS3,LIFR,LMNA,M…	125
Cardiovascular System Development and Function,Organismal Development	Angiogenesis	5.86e-59	Increased	4.816	A2M,ADAM15,ADAMTS1,ADAMTS9,ADGRA2,ADGRF5,AHR,ALDH2,ALOX5AP,ANGPT2,ANXA2,AP1S2,APP,AQP1,AREG,ARHGAP31,ARHGEF15,ASPH,ATF3,ATOH8,BCL6B,BIN2,BMPR2,BMX,BTG1,CALCRL,CAPNS1,CAV1,CAV2,CAVIN2,CCL2,CCL5,CCN1,CCN2,CD151,CD200,CD34,CD36,CD37,CD3E,CD40,CD44,CD9,CDH5,CDKN1A,CEBPD,CFH,CFI,CLDN5,CLEC14A,CLIC4,COL18A1,COL4A1,COL4A2,CORO1A,CSF2,CSF3,CST3,CTSH,CX3CL1,CXCL12,CXCL2,CXCR4,CYBA,CYCS,CYGB,DAAM1,DAB2,DIC…	287
Cancer	Cell transformation	7.76e-17	Increased	4.816	A2M,AASS,ABL2,ABLIM1,ABLIM3,ACKR1,ADAMTS1,ADAMTS9,ADCY4,ADGRA2,ADGRE5,ADGRF5,ADGRL2,ADGRL4,AFAP1L1,AFDN,AFF1,AHNAK,AHR,AKAP12,AKNA,ALDH2,ANGPT2,ANKRD12,ANP32B,ANXA2,ANXA5,APLP2,APOBEC3G,APOD,APP,AQP1,AREG,ARHGAP31,ARHGAP9,ARHGEF12,ARHGEF15,ARID5B,ARL6IP1,ASAP1,ASPH,ATF3,ATP11A,ATP1A1,ATP8B1,B3GNT7,BAZ2B,BCAR1,BCL2A1,BCL6B,BIN2,BIRC3,BMPR2,BMX,BTG1,BTNL9,C1QTNF1,C1R,C2CD4B,C7,CALCRL,CALD1,CAMSAP2,…	661
Cancer,Organismal Injury and Abnormalities	Metastasis of cells	2.79e-17	Increased	4.829	ABLIM1,ADAMTS1,ADGRF5,AFAP1L1,ANGPT2,ARHGAP31,ASAP1,ATF3,BCAR1,CALD1,CAMSAP2,CAPN2,CAV1,CCL2,CCN1,CCN2,CD151,CD44,CD59,CDC42EP5,CEBPD,COL18A1,COL4A1,COL4A2,CSF2,CSF3,CTNND1,CTTN,CXCL12,CXCL2,CXCR4,CYBA,DDX21,DICER1,EFNB2,EGFL7,ENAH,ENPP2,ENTPD1,EPAS1,EZR,FABP4,FABP5,FERMT2,FGF2,FN1,FNBP1L,FOXC1,FYN,GNB4,GSN,HSP90AA1,HTRA1,ID2,IFNG,IL1R1,IL6,ITGA4,ITGA6,ITGB4,KDM6B,KLF4,KLF9,LAMA5,LAPTM5,LDLR,LGAL…	134
Cancer,Organismal Injury and Abnormalities	Neoplasia of cells	3.6e-17	Increased	4.864	A2M,AASS,ABL2,ABLIM1,ABLIM3,ACKR1,ADAMTS1,ADAMTS9,ADCY4,ADGRA2,ADGRE5,ADGRF5,ADGRL2,ADGRL4,AFAP1L1,AFDN,AFF1,AHNAK,AHR,AKAP12,AKNA,ALDH2,ANGPT2,ANKRD12,ANP32B,ANXA2,ANXA5,APLP2,APOBEC3G,APOD,APP,AQP1,AREG,ARHGAP31,ARHGAP9,ARHGEF12,ARHGEF15,ARID5B,ARL6IP1,ASAP1,ASPH,ATF3,ATP11A,ATP1A1,ATP8B1,B3GNT7,BAZ2B,BCAR1,BCL6B,BIN2,BIRC3,BMPR2,BMX,BTG1,BTNL9,C1QTNF1,C1R,C2CD4B,C7,CALCRL,CALD1,CAMSAP2,CAPN2,C…	656
Cancer,Organismal Injury and Abnormalities	Metastasis	1.49e-34	Increased	4.869	ABL2,ABLIM1,ACKR3,ADAM15,ADAMTS1,ADGRA2,ADGRE5,ADGRF5,ADIRF,AFAP1L1,AFDN,AKAP12,AKR1C1/AKR1C2,AKR1C3,ANGPT2,ANXA2,ANXA5,AQP1,ARHGAP31,ARID5B,ARL4C,ASAP1,ATF3,BCAR1,BMPR2,C1R,CALD1,CAMSAP2,CAPG,CAPN2,CAV1,CCL2,CCL5,CCN1,CCN2,CCND2,CD151,CD200,CD36,CD40,CD44,CD48,CD59,CD9,CD96,CDA,CDC42EP5,CDKN1A,CEBPD,CLU,COL18A1,COL4A1,COL4A2,CSF2,CSF3,CST3,CST7,CTNNA1,CTNND1,CTSH,CTTN,CXCL12,CXCL2,CXCR4,CYB5A,CY…	275
Cancer,Organismal Injury and Abnormalities	Advanced stage tumor	5.09e-39	Increased	4.933	ABL2,ABLIM1,ACKR3,ADAM15,ADAMTS1,ADGRA2,ADGRE5,ADGRF5,ADIRF,AFAP1L1,AFDN,AKAP12,AKR1C1/AKR1C2,AKR1C3,ANGPT2,ANXA2,ANXA5,AQP1,ARHGAP31,ARID5B,ARL4C,ASAP1,ATF3,ATP8B1,BCAR1,BMPR2,BTG1,C1R,CALCOCO2,CALD1,CAMSAP2,CAPG,CAPN2,CAV1,CCL2,CCL5,CCN1,CCN2,CCND2,CD151,CD200,CD36,CD40,CD44,CD48,CD52,CD59,CD74,CD9,CD96,CDA,CDC42EP5,CDKN1A,CEBPD,CFH,CLU,COL15A1,COL18A1,COL4A1,COL4A2,CSF2,CSF3,CST3,CST7,CTNNA1,C…	296
Cancer,Organismal Injury and Abnormalities	Advanced malignant tumor	1.24e-38	Increased	4.933	ABL2,ABLIM1,ACKR3,ADAM15,ADAMTS1,ADGRA2,ADGRE5,ADGRF5,ADIRF,AFAP1L1,AFDN,AKAP12,AKR1C1/AKR1C2,AKR1C3,ANGPT2,ANXA2,ANXA5,AQP1,ARHGAP31,ARID5B,ARL4C,ASAP1,ATF3,ATP8B1,BCAR1,BMPR2,BTG1,C1R,CALCOCO2,CALD1,CAMSAP2,CAPG,CAPN2,CAV1,CCL2,CCL5,CCN1,CCN2,CCND2,CD151,CD200,CD36,CD40,CD44,CD48,CD52,CD59,CD74,CD9,CD96,CDA,CDC42EP5,CDKN1A,CEBPD,CFH,CLU,COL15A1,COL18A1,COL4A1,COL4A2,CSF2,CSF3,CST3,CST7,CTNNA1,C…	295
Cancer,Organismal Injury and Abnormalities	Invasive tumor	1.34e-39	Increased	4.943	AAMDC,AASS,ABL2,ABLIM1,ACKR3,ADAM15,ADAMTS1,ADAMTS4,ADAMTS9,ADGRA2,ADGRE5,ADGRF5,ADIRF,AFAP1L1,AFDN,AKAP12,AKR1C1/AKR1C2,AKR1C3,ALDH2,ANGPT2,ANXA2,ANXA5,APOD,AQP1,AREG,ARHGAP31,ARID5B,ARL4C,ASAP1,ATF3,BCAR1,BMPR2,C1R,CALD1,CAMSAP2,CAPG,CAPN2,CAV1,CAVIN1,CCL2,CCL5,CCN1,CCN2,CCND2,CD151,CD200,CD36,CD40,CD44,CD48,CD59,CD83,CD9,CD96,CDA,CDC42EP3,CDC42EP5,CDKN1A,CEBPD,CLU,COL15A1,COL18A1,COL4A1,COL4A2…	327
Cancer,Organismal Injury and Abnormalities	Invasive cancer	2.63e-39	Increased	4.95	AAMDC,AASS,ABL2,ABLIM1,ACKR3,ADAM15,ADAMTS1,ADAMTS4,ADAMTS9,ADGRA2,ADGRE5,ADGRF5,ADIRF,AFAP1L1,AFDN,AKAP12,AKR1C1/AKR1C2,AKR1C3,ALDH2,ANGPT2,ANXA2,ANXA5,APOD,AQP1,AREG,ARHGAP31,ARID5B,ARL4C,ASAP1,ATF3,BCAR1,BMPR2,C1R,CALD1,CAMSAP2,CAPG,CAPN2,CAV1,CAVIN1,CCL2,CCL5,CCN1,CCN2,CCND2,CD151,CD200,CD36,CD40,CD44,CD48,CD59,CD83,CD9,CD96,CDA,CDC42EP3,CDC42EP5,CDKN1A,CEBPD,CLU,COL15A1,COL18A1,COL4A1,COL4A2…	326
Cellular Movement	Cell movement of carcinoma cell lines	2.44e-13	Increased	5.001	AREG,ARL4C,ASPH,BCAM,BMPR2,CAPN2,CAPNS1,CARD10,CAV1,CCL2,CCL3,CCL4,CCL5,CCN1,CCN2,CD44,CD9,CLU,CRK,CSF2,CSF3,CTNND1,CTSH,CTTN,CX3CL1,CXCL12,CXCR4,DAAM1,DLC1,DNAJB4,DOCK4,EFNA1,EPAS1,EZR,FBLN2,FERMT2,FGD4,FGF2,FN1,GAS6,GLUL,HIPK3,HSP90AA1,ICAM1,ID1,IFNG,IGFBP7,IL6,ITGA4,ITGA5,ITGA6,ITGB4,JUN,KLF4,KLF9,LGALS1,LIFR,LMCD1,LRG1,MET,MTUS1,MYC,MYH9,MYOF,NDRG1,NEDD9,NFE2L2,NFKBIA,NNMT,NR4A2,NRP1,NRP2,NUP…	114
Cancer,Organismal Injury and Abnormalities	Cancer of cells	1.2e-17	Increased	5.034	A2M,AASS,ABL2,ABLIM1,ABLIM3,ACKR1,ADAMTS1,ADAMTS9,ADCY4,ADGRA2,ADGRE5,ADGRF5,ADGRL2,ADGRL4,AFAP1L1,AFDN,AFF1,AHNAK,AHR,AKAP12,AKNA,ALDH2,ANGPT2,ANKRD12,ANXA2,ANXA5,APLP2,APOD,APP,AQP1,ARHGAP31,ARHGAP9,ARHGEF12,ARHGEF15,ARID5B,ARL6IP1,ASAP1,ASPH,ATF3,ATP11A,ATP1A1,B3GNT7,BAZ2B,BCAR1,BCL6B,BIN2,BIRC3,BTG1,BTNL9,C1QTNF1,C1R,C2CD4B,C7,CALCRL,CALD1,CAMSAP2,CAPN2,CASKIN2,CAV1,CAV2,CAVIN1,CAVIN2,CCDC107…	598
Cellular Movement	Migration of carcinoma cell lines	6.82e-10	Increased	5.281	AREG,ARL4C,ASPH,BCAM,BMPR2,CAPN2,CAPNS1,CARD10,CAV1,CCN1,CCN2,CD44,CLU,CRK,CSF2,CSF3,CTNND1,CTSH,CTTN,CX3CL1,CXCL12,DAAM1,DLC1,EFNA1,EPAS1,EZR,FBLN2,FGF2,FN1,GAS6,GLUL,HIPK3,HSP90AA1,ICAM1,ID1,IFNG,IGFBP7,IL6,ITGA5,ITGA6,ITGB4,JUN,KLF4,KLF9,LGALS1,LIFR,LMCD1,LRG1,MET,MTUS1,MYC,MYH9,MYOF,NDRG1,NEDD9,NFKBIA,NNMT,NR4A2,NRP1,NRP2,NUPR1,PHF14,PODXL,POSTN,PRMT1,PROS1,PTGS2,PTPRM,QKI,RAC1,RHOU,RUNX3,S10…	98
Cardiovascular System Development and Function,Cellular Movement	Migration of endothelial cells	4.08e-34	Increased	5.325	ACKR3,ADAM15,ADAMTS1,ADGRA2,ANGPT2,ANXA2,ATOH8,BCAR1,BMPR2,BMX,CAV1,CAVIN2,CCL2,CCL5,CCN1,CCN2,CD151,CD36,CD40,CD44,CD9,CDH5,COL18A1,COL4A1,COL4A2,CRK,CSF2,CSF3,CX3CL1,CXCL12,DICER1,DLC1,ECSCR,EFNA1,EFNB2,EGFL7,EGR1,EGR3,ELN,ENG,ERG,ESAM,FGF2,FLNB,FLT1,FN1,FOXC1,FOXO1,FSTL1,GAS6,GATA2,GLUL,GRN,HLX,HSP90AA1,HSPB1,ICAM1,ID1,ID3,IFNG,IL33,INSR,ITGA4,ITGB2,ITGB4,KDM6B,KDR,KLF2,LGALS1,MAPK1,MARCKS,MCA…	127
Cell Death and Survival	Cell viability	1.54e-08	Increased	5.4	A2M,ABL2,ACKR3,ADAMTS1,AHNAK,AHR,ANGPT2,ANXA2,ANXA5,APOD,APP,AREG,ARPC2,ATF3,BAG3,BCAR1,BCL2A1,BCL6B,BIRC3,BMX,BNIP3,CAPN2,CARD10,CAV1,CCDC47,CCL2,CCL3,CCL4,CCL5,CCN1,CCN2,CCND2,CCNL1,CD151,CD200,CD247,CD3E,CD40,CD44,CD48,CD59,CD74,CD9,CDC42BPA,CDH5,CDKN1A,CEBPD,CFH,CLU,CRK,CSF2,CSF3,CST3,CTSD,CTTN,CX3CL1,CXCL12,CXCL2,CXCR4,CYBA,DAB2,DDX21,DEPP1,DICER1,DNAJB6,DOCK1,DOK2,DST,DUSP10,DUSP2,EBF1,ECE1…	261
Cardiovascular System Development and Function,Cellular Movement	Cell movement of endothelial cells	1.88e-37	Increased	5.417	ACKR3,ADAM15,ADAMTS1,ADGRA2,ANGPT2,ANXA2,ATOH8,BCAR1,BMPR2,BMX,CAV1,CAVIN2,CCL2,CCL5,CCN1,CCN2,CD151,CD36,CD40,CD44,CD9,CDH5,COL18A1,COL4A1,COL4A2,CRK,CSF2,CSF3,CX3CL1,CXCL12,CXCR4,DICER1,DLC1,DOCK1,ECSCR,EFNA1,EFNB2,EGFL7,EGR1,EGR3,ELN,ENG,ENPP2,ERG,ESAM,FGF2,FLNB,FLT1,FN1,FOXC1,FOXO1,FSTL1,GAS6,GATA2,GLUL,GRN,HLX,HSP90AA1,HSPB1,HSPG2,ICAM1,ID1,ID3,IFNG,IL33,INSR,ITGA4,ITGB2,ITGB4,KDM6B,KDR,KLF2…	138
Cellular Movement	Migration of tumor cell lines	1.11e-28	Increased	5.731	A2M,ACKR3,ACTN1,ADAM15,ADGRE5,ADGRF5,ADGRL2,AFAP1L1,AFDN,AHNAK,AHR,AKAP12,ANGPT2,ANXA2,APP,AREG,ARHGDIB,ARL4C,ARPC2,ASPH,ATF3,ATOX1,BAG3,BCAM,BCAR1,BMPR2,C1QTNF1,CALD1,CAMSAP2,CAPN2,CAPNS1,CARD10,CAV1,CCL2,CCL3,CCL4,CCL5,CCN1,CCN2,CCNH,CD151,CD36,CD40,CD44,CD9,CDC42EP3,CDC42EP5,CDH5,CDKN1A,CEBPD,CEMIP2,CFH,CLTC,CLU,COL18A1,CRK,CSF2,CSF3,CST3,CTNNAL1,CTNND1,CTSH,CTSL,CTTN,CX3CL1,CXCL12,CXCL2,CXCR4…	285
Cell Death and Survival	Cell survival	4.96e-10	Increased	5.737	A2M,ABL2,ACKR3,ADAMTS1,AHNAK,AHR,ANGPT2,ANXA2,ANXA5,APOD,APP,AREG,ARPC2,ATF3,BAG3,BCAR1,BCL2A1,BCL6B,BEX3,BIRC3,BMX,BNIP3,CAPN2,CARD10,CAV1,CCDC47,CCL2,CCL3,CCL4,CCL5,CCN1,CCN2,CCND2,CCNL1,CD151,CD200,CD247,CD3E,CD40,CD44,CD48,CD59,CD74,CD9,CDC42BPA,CDH5,CDKN1A,CEBPD,CFH,CLU,COL18A1,CRK,CSF2,CSF3,CST3,CTSD,CTTN,CX3CL1,CXCL12,CXCL2,CXCR4,CYBA,DAB2,DDX21,DEPP1,DICER1,DNAJB6,DOCK1,DOK2,DST,DUSP10,DU…	277
Cellular Movement	Migration of cells	1.09e-57	Increased	5.792	A2M,ABL2,ACKR1,ACKR3,ACTN1,ADAM15,ADAMTS1,ADGRA2,ADGRE5,ADGRF5,ADGRG6,ADGRL2,AFAP1L1,AFDN,AHNAK,AHR,AKAP12,ALOX5AP,ANGPT2,ANXA2,AP1S2,APBB2,APLP2,APOD,APP,AQP1,AREG,ARHGAP31,ARHGDIB,ARHGEF12,ARID5B,ARL4C,ARPC2,ASAP1,ASPH,ATF3,ATOH8,ATOX1,BAG3,BCAM,BCAR1,BMPR2,BMX,C1QTNF1,CALCRL,CALD1,CAMSAP2,CANX,CAPG,CAPN2,CAPNS1,CARD10,CAV1,CAVIN2,CCL14,CCL2,CCL3,CCL3L3,CCL4,CCL5,CCN1,CCN2,CCNH,CD151,CD2,CD200,…	478
Cellular Movement	Cell movement of tumor cell lines	1e-31	Increased	5.899	A2M,ACKR1,ACKR3,ACTN1,ADAM15,ADGRE5,ADGRF5,ADGRL2,AFAP1L1,AFDN,AHNAK,AHR,AKAP12,ANGPT2,ANXA2,AP1S2,APP,AREG,ARHGDIB,ARL4C,ARPC2,ASAP1,ASPH,ATF3,ATOX1,BAG3,BCAM,BCAR1,BMPR2,BTG1,C1QTNF1,CALD1,CAMSAP2,CAPN2,CAPNS1,CARD10,CAV1,CCL14,CCL2,CCL3,CCL3L3,CCL4,CCL5,CCN1,CCN2,CCNH,CD151,CD36,CD40,CD44,CD69,CD9,CDC42EP3,CDC42EP5,CDH5,CDKN1A,CEBPD,CEMIP2,CFH,CLIC4,CLTC,CLU,COL18A1,CRK,CSF2,CSF3,CST3,CTNNAL1,…	313
Cellular Movement	Invasion of tumor cell lines	1.14e-26	Increased	5.957	A2M,ABL2,ABLIM1,ADAM15,ADAMTS1,ADGRE5,ADGRL2,AFAP1L1,AFDN,AHNAK,AHR,AKAP12,ANXA2,APP,AREG,ASAP1,ASPH,ATF3,BAG3,BCAM,BCAR1,BMPR2,C1QTNF1,CAMSAP2,CAPN2,CAPNS1,CARD10,CAV1,CCL2,CCN1,CCN2,CCNH,CD151,CD44,CD74,CD9,CDC42BPA,CDC42BPB,CDC42EP5,CDKN1A,CEBPD,CEMIP2,CFH,CLU,COL18A1,CRK,CRTAP,CSF2,CSF3,CTNNAL1,CTNND1,CTSD,CTSH,CTTN,CX3CL1,CXCL12,CXCR4,CYRIB,CYTL1,DAAM1,DAB2,DDX21,DIAPH2,DICER1,DLC1,DNAJB4,DN…	264
Cellular Movement	Invasion of cells	1.99e-32	Increased	6.03	A2M,ABL2,ABLIM1,ACKR3,ADAM15,ADAMTS1,ADGRE5,ADGRL2,AFAP1L1,AFDN,AHNAK,AHR,AKAP12,ANGPT2,ANXA2,APP,AREG,ASAP1,ASPH,ATF3,BAG3,BCAM,BCAR1,BMPR2,C1QTNF1,CAMSAP2,CAPN2,CAPNS1,CARD10,CAV1,CAVIN2,CCL2,CCN1,CCN2,CCNH,CD151,CD44,CD53,CD74,CD9,CDC42BPA,CDC42BPB,CDC42EP5,CDH5,CDKN1A,CEBPD,CELF2,CEMIP2,CFH,CLU,COL18A1,CRK,CRTAP,CSF2,CSF3,CST3,CTNNAL1,CTNND1,CTSD,CTSH,CTSL,CTTN,CX3CL1,CXCL12,CXCL2,CXCR4,CYRIB…	302
Cellular Movement	Cell movement	8.17e-58	Increased	6.136	A2M,ABL2,ACKR1,ACKR3,ACTN1,ADAM15,ADAMTS1,ADGRA2,ADGRE5,ADGRF5,ADGRG6,ADGRL2,AFAP1L1,AFDN,AHNAK,AHR,AKAP12,ALDH2,ALOX5AP,ANGPT2,ANXA2,AP1S2,APBB2,APLP2,APOD,APP,AQP1,AREG,ARHGAP31,ARHGDIB,ARHGEF12,ARID5B,ARL4C,ARPC2,ASAP1,ASPH,ATF3,ATOH8,ATOX1,BAG3,BCAM,BCAR1,BIN2,BMPR2,BMX,BTG1,C1QTNF1,CALCRL,CALD1,CAMSAP2,CANX,CAPG,CAPN2,CAPNS1,CARD10,CAV1,CAV2,CAVIN2,CCL14,CCL2,CCL3,CCL3L3,CCL4,CCL5,CCN1,CCN2,…	500
Cell Morphology,Cellular Assembly and Organization,Cellular Function and Maintenance	Formation of cellular protrusions	8.13e-22	Increased	6.173	A2M,ABL2,ABLIM1,ABLIM3,ACAP1,ACKR1,ADAMTS1,ADAMTS4,ADAMTS9,ADGRA2,ADGRF5,ADGRG6,AFAP1L1,AFDN,AHNAK,AHR,AKAP12,APLP2,APP,AQP1,AREG,ARL2,ARPC2,ASAP1,ATF3,ATP8B1,BCAR1,C21orf91,CALD1,CAMSAP2,CAPG,CAPN2,CAPNS1,CAV1,CCL2,CCL5,CCN1,CCN2,CD3E,CD44,CD9,CDC42BPA,CDC42BPB,CDC42EP5,CDKN1A,CLU,CRIP1,CRK,CTNND1,CTTN,CX3CL1,CXCL12,CXCR4,DAB2,DIAPH2,DICER1,DOCK1,DPYSL2,DYNC2I1,DYNLL1,ECE1,EFNA1,EFNB2,EGR1,EGR3,…	213
Cellular Development,Cellular Growth and Proliferation	Cell proliferation of tumor cell lines	1.34e-15	Increased	6.2	A2M,ABL2,ABLIM1,ACKR3,ACTN1,ADAM15,ADAMTS1,ADAMTS4,ADGRE5,ADGRG6,ADGRL2,AHNAK,AHR,AKAP12,AKR1C1/AKR1C2,AKR1C3,ANGPT2,ANXA2,APP,AQP1,AREG,ARL2,ARL4C,ASPH,ATF3,BACE2,BCAM,BCAR1,BIRC3,BMPR2,BMX,BNIP3,C1QTNF1,CALCRL,CALD1,CAPG,CAPN2,CARD10,CAV1,CCL2,CCL3,CCN1,CCN2,CCND2,CD151,CD320,CD40,CD44,CD59,CD74,CD9,CDC37,CDC42EP3,CDC42SE2,CDKN1A,CEBPD,CELF2,CEMIP2,CFH,CHMP1B,CLTA,CLTC,CLU,CMIP,CNOT6L,COL18A1,C…	364
Cellular Assembly and Organization,Cellular Function and Maintenance	Microtubule dynamics	3.46e-25	Increased	7	A2M,ABL2,ABLIM1,ABLIM3,ACAP1,ACKR1,ADAMTS1,ADAMTS4,ADAMTS9,ADGRA2,ADGRF5,ADGRG6,AFAP1L1,AFDN,AHNAK,AHR,AKAP12,ANGPT2,APLP2,APP,AQP1,AREG,ARL2,ARL6IP1,ARPC2,ASAP1,ATF3,ATP8B1,BCAR1,BCL6B,BMX,C21orf91,CALD1,CAMSAP2,CANX,CAPG,CAPN2,CAPNS1,CAV1,CCL2,CCL5,CCN1,CCN2,CD3E,CD44,CD9,CDC42BPA,CDC42BPB,CDC42EP5,CDH5,CDKN1A,CHMP1B,CLU,CORO1A,CRIP1,CRK,CSF2,CTNND1,CTTN,CX3CL1,CXCL12,CXCR4,DAAM1,DAB2,DIAPH2,DI…	256
Cellular Assembly and Organization,Cellular Function and Maintenance	Organization of cytoskeleton	8.88e-27	Increased	7.066	A2M,ABL2,ABLIM1,ABLIM3,ACAP1,ACKR1,ACTN1,ADAMTS1,ADAMTS4,ADAMTS9,ADGRA2,ADGRF5,ADGRG6,AFAP1L1,AFDN,AHNAK,AHR,AKAP12,ANGPT2,APLP2,APP,AQP1,AREG,ARL2,ARL6IP1,ARPC1A,ARPC2,ASAP1,ATF3,ATP8B1,BAG3,BCAR1,BCL6B,BMX,C21orf91,CALD1,CAMSAP2,CANX,CAPG,CAPN2,CAPNS1,CAV1,CCL2,CCL3,CCL5,CCN1,CCN2,CD3E,CD44,CD9,CDC42BPA,CDC42BPB,CDC42EP5,CDH5,CDKN1A,CHMP1B,CLTC,CLU,CORO1A,CRIP1,CRK,CSF2,CSF3,CTNND1,CTTN,CX3CL1,…	285
Cellular Assembly and Organization,Cellular Function and Maintenance	Organization of cytoplasm	8.02e-21	Increased	7.069	A2M,ABL2,ABLIM1,ABLIM3,ACAP1,ACKR1,ACTN1,ADAMTS1,ADAMTS4,ADAMTS9,ADGRA2,ADGRF5,ADGRG6,AFAP1L1,AFDN,AHNAK,AHR,AKAP12,ANGPT2,APLP2,APP,AQP1,AREG,ARL2,ARL6IP1,ARPC1A,ARPC2,ASAP1,ATF3,ATP8B1,BAG3,BCAR1,BCL6B,BMX,C21orf91,CALD1,CAMSAP2,CANX,CAPG,CAPN2,CAPNS1,CAV1,CAV2,CCDC47,CCL2,CCL3,CCL5,CCN1,CCN2,CD3E,CD44,CD9,CDC42BPA,CDC42BPB,CDC42EP5,CDH5,CDKN1A,CFH,CHMP1B,CLTC,CLU,CORO1A,CRIP1,CRK,CSF2,CSF3,CTN…	292
Endocrine System Disorders,Gastrointestinal Disease,Metabolic Disease,Organismal Injury and Abnormalities	Diabetic complication	4.66e-50			ACKR1,ADAMTS4,AKR1C3,ANGPT2,APLP2,APOD,APOLD1,APP,AQP1,ARHGAP9,ARHGEF15,ATF3,ATP11A,ATP1A1,C1R,C7,CADM3-AS1,CAVIN1,CAVIN2,CCL2,CCL3,CCL5,CCN1,CCND2,CD2,CD247,CD34,CD36,CD3E,CD48,CD52,CD53,CD7,CD83,CDKN1A,CLDN5,CLEC14A,CLEC3B,CLU,COL15A1,COL18A1,COL4A1,COL4A2,CORO1A,CPE,CPNE8,CRIM1,CRIP1,CTSD,CTSH,CTSL,CXCL2,CXCR4,DAAM1,DAD1,DLC1,DUSP2,EGR1,EGR3,FABP4,FERMT2,FGF2,FKBP1A,FLI1,FN1,FOXC1,FYN,GAS6,GLI…	176
Endocrine System Disorders,Gastrointestinal Disease,Metabolic Disease,Organismal Injury and Abnormalities,Renal and Urological Disease	Diabetic nephropathy	3.15e-44			ACKR1,ADAMTS4,AKR1C3,APOD,APOLD1,AQP1,ARHGAP9,ARHGEF15,ATF3,ATP11A,ATP1A1,C1R,C7,CADM3-AS1,CAVIN2,CCL2,CCL3,CCL5,CCN1,CCND2,CD2,CD247,CD34,CD36,CD3E,CD48,CD52,CD53,CD7,CD83,CDKN1A,CLDN5,CLEC14A,CLEC3B,CLU,COL4A1,CORO1A,CPE,CPNE8,CRIM1,CRIP1,CTSH,CTSL,CXCL2,CXCR4,DAAM1,DAD1,DLC1,DUSP2,EGR1,EGR3,FABP4,FKBP1A,FLI1,FN1,FOXC1,FYN,GAS6,GLIPR2,GLUL,GZMA,GZMK,GZMM,HES1,HLA-DMA,HLA-DPA1,HLA-DPB1,HLA-DQB1,…	158
Organismal Injury and Abnormalities,Reproductive System Disease	Endometriosis	1.27e-29			ACKR1,AHR,ANGPT2,APOD,ATF3,C7,CAV2,CCL2,CCL4,CCN1,CCN2,CD44,CD48,CDC42EP3,CFH,COL18A1,CPE,CRIP1,CTNNA1,CTSH,CX3CL1,CXCL12,CXCR4,DEPP1,DUSP2,DYNLL1,EGR1,EZR,FABP4,FGF2,FLT1,FMO2,FN1,FOSL2,FOXO1,GAS6,GNAS,GSTP1,GZMA,HEG1,HLA-DPA1,HLA-DPB1,HLA-DRA,HSPB1,HYAL2,ICAM1,ID1,IFI27,IGFBP7,IL1R1,IL2RB,IL2RG,IL33,IL6,INSR,ISG20,ITGA5,ITGA6,ITGB4,ITM2B,JUN,KCTD12,KDR,LEPR,LHFPL6,LMNA,LRP5,LY96,MAOA,MARCKS,MGL…	113
Organismal Injury and Abnormalities,Reproductive System Disease	Benign pelvic disease	2.66e-28			ACKR1,ADGRE5,AHNAK,AHR,ANGPT2,ANKRD29,ANXA2,APOD,APOLD1,ARID5B,ATF3,BNIP3,C1orf115,C7,CALCRL,CAV2,CAVIN2,CCL2,CCL4,CCN1,CCN2,CD34,CD44,CD48,CDC42EP3,CFH,CLDN5,COL15A1,COL18A1,CPE,CRIM1,CRIP1,CTNNA1,CTNND1,CTSC,CTSH,CX3CL1,CXCL12,CXCR4,CYBA,DEPP1,DST,DUSP2,DYNLL1,EDNRB,EGR1,EMCN,ERG,ETS2,EZR,FABP4,FGF2,FKBP1A,FLT1,FMO2,FN1,FOSL2,FOXO1,GAS6,GNAS,GNG11,GSTP1,GZMA,HAPLN3,HEG1,HLA-DPA1,HLA-DPB1,HLA-DR…	189
Organismal Injury and Abnormalities,Reproductive System Disease	Disorder of pregnancy	9.55e-23			ABLIM1,ACACB,ADAMTS4,ADGRF5,ADGRG6,ADIRF,AHNAK,AKAP12,ANKRD29,ANXA5,APOL3,ARHGEF15,ARL5B,ATP1A1,ATP8B1,BACE2,BCAM,C1R,C7,CALCRL,CANX,CAPN2,CCDC50,CCL2,CCL3,CCL4,CD2,CD247,CD40,CD44,CDH5,CFH,CFI,CLEC14A,CLEC3B,COL4A1,COL4A2,CPD,CRTAM,CST3,CTTN,CX3CL1,CXCL12,CXCL2,CYB5R3,DEPP1,DIPK1B,DNAJB6,DOCK4,EGFL7,EGLN3,ENG,ENPP2,EPB41L4A,FABP4,FBLN2,FCER1G,FGF2,FLT1,FMO2,FOXC1,FSTL1,FZD4,GBP4,GJA1,GNLY,GRB10,…	162
Cardiovascular Disease,Organismal Injury and Abnormalities	Abnormal morphology of vasculature	3.23e-21			ACKR3,ADGRA2,AHR,ANGPT2,ARHGAP31,ARHGEF12,BCAM,BMPR2,CALCRL,CAV1,CD151,CD44,CDH5,CFH,CLIC4,CLU,COL15A1,COL18A1,CRK,CST3,CTTN,CXCL12,CXCR4,DLC1,ECE1,EDNRB,EFNB2,EGLN3,EHD4,ELK3,ELN,ENG,ENPP2,EPAS1,ERG,FLT1,FN1,GJA1,HES1,HSPG2,ICAM1,ID1,ID3,IL6,ITGA4,ITGA5,JMJD6,JUN,KLF2,LDLR,LGALS3,LMO2,LRP5,MAPK1,MDK,MEF2C,MGP,MMRN2,MRTFB,MYC,NOSTRIN,NOTCH4,NPC2,NR2F2,NRARP,NRP1,PAM,PCGF2,PLVAP,PLXND1,PROS1,PTGER…	91
Cardiovascular Disease,Organismal Injury and Abnormalities,Reproductive System Disease	Preeclampsia	1.15e-20			ABLIM1,ACACB,ADAMTS4,ADGRF5,ADGRG6,ADIRF,AHNAK,AKAP12,ANKRD29,APOL3,ARHGEF15,ARL5B,BCAM,C1R,C7,CANX,CCDC50,CCL2,CCL3,CCL4,CD40,CDH5,CFH,CFI,CLEC14A,CPD,CST3,CTTN,CX3CL1,CXCL12,CXCL2,CYB5R3,DEPP1,DIPK1B,DNAJB6,EGFL7,ENG,FABP4,FGF2,FLT1,FMO2,FOXC1,FZD4,GNLY,GSN,GSTP1,GZMA,HBEGF,HES1,ICAM1,ICAM2,IER3,IFNG,IL1R1,IL6,IL6ST,INMT,JMJD6,KDR,KLF9,KLRD1,KLRF1,LCP1,LDLR,LGALS1,LGALS3,LMNA,MAOA,MET,MGP,MMP28…	109
Cancer,Hematological Disease,Immunological Disease,Organismal Injury and Abnormalities	Peripheral T-cell lymphoma	3.46e-20			ADAMTS9,ANGPT2,BTG1,C1QTNF1,C1R,CALD1,CAV2,CCN1,CD151,CD2,CD200,CD52,CD69,CD7,CLU,COL15A1,COL4A1,COL4A2,CREM,CTSH,DUSP2,EFNB2,ENG,EPAS1,FERMT2,FN1,FYN,GAS6,GJA1,GZMB,HLA-DPB1,HSP90AA1,ID2,IFI44L,IGFBP7,IL2RB,IL2RG,IL3RA,ITGA5,ITM2C,JMJD1C,JUN,JUND,KDR,LAMB1,LAMB2,LIFR,MAPK3,MYOF,NFIB,NNMT,NR4A2,NR4A3,OSMR,PCDH17,PIK3R1,PNP,PRF1,PSMB5,PTPRC,REL,RGCC,SELP,SEPTIN10,SERPINH1,SERTAD1,SOCS1,SPARC,STAT3…	81
Organismal Functions,Organismal Injury and Abnormalities,Tissue Morphology	Healing of wound	2.08e-19			ADAM15,AQP1,CAV1,CCL3,CD44,CDKN1A,CLIC4,CSF2,CX3CL1,EFNB2,EGR1,ELK3,FGF2,FLT1,FN1,GJA1,GRN,GSN,HBEGF,HSPB1,ICAM1,IFNG,IL1R1,IL6,IL6ST,ITGB2,LEPR,LIMA1,MDK,MET,MT2A,MYC,NACA,PDK4,PECAM1,PLAT,PLEC,PLPP3,POSTN,PTGS2,RAC1,RAC2,SCARB1,SERPINE1,SLC3A2,SPARC,TGFB1,TNFRSF1A,TPM1,VIM	50
Organismal Functions,Organismal Injury and Abnormalities	Healing of lesion	2.09e-18			ADAM15,AQP1,CAV1,CCL3,CD44,CDKN1A,CLIC4,CSF2,CX3CL1,EFNB2,EGR1,ELK3,FGF2,FLT1,FN1,GJA1,GRN,GSN,HBEGF,HSPB1,ICAM1,IFNG,IL1R1,IL6,IL6ST,ITGB2,LEPR,LIMA1,MDK,MET,MT2A,MYC,NACA,PDK4,PECAM1,PIK3R1,PLAT,PLEC,PLPP3,POSTN,PTGS2,RAC1,RAC2,SCARB1,SERPINE1,SLC3A2,SPARC,TGFB1,TGFBR2,TNFRSF1A,TPM1,VIM	52
Cardiovascular Disease,Organismal Injury and Abnormalities	Abnormal morphology of blood vessel	3.95e-18			ACKR3,ADGRA2,AHR,ANGPT2,ARHGAP31,BCAM,BMPR2,CALCRL,CD151,CDH5,CFH,CLU,COL15A1,CRK,CST3,CTTN,CXCL12,CXCR4,ECE1,EDNRB,EFNB2,EGLN3,EHD4,ELK3,ELN,ENG,ENPP2,ERG,FLT1,FN1,GJA1,HSPG2,IL6,ITGA4,ITGA5,JMJD6,JUN,KLF2,LDLR,LGALS3,LMO2,LRP5,MEF2C,MGP,MMRN2,MRTFB,MYC,NOTCH4,NR2F2,NRARP,NRP1,PAM,PCGF2,PLVAP,PLXND1,PROS1,PTGER4,PXN,RAMP2,RASIP1,SCARB1,SHC1,SOX4,TEK,TFPI,TIMP3,TLL1,TNFRSF1A,WASF2	69
Cancer,Gastrointestinal Disease,Organismal Injury and Abnormalities	Invasive colorectal cancer	7.06e-18			ACKR3,ADIRF,AKR1C1/AKR1C2,AKR1C3,C1R,CAPG,CAV1,CCL2,CCN2,CCND2,CD36,CD44,CD9,CEBPD,CLU,COL4A1,COL4A2,CXCL12,DPYSL2,DUSP4,EFNB2,EMP1,ENPP2,EPB41L3,FLT1,FRY,GLUL,GSTP1,HTRA1,ICAM1,ID2,IGFBP7,IL6,ISLR,KDR,LGALS3,MAPK1,MET,NFKB1,NRN1,NUAK1,PLAT,PLPP3,PLS3,PLSCR4,PTGS2,RAC1,REV3L,S100A4,SERPINE1,SRPX,TEK,TFPI,TGFBR2,TGFBR3,TM4SF1,VCAM1,VEGFC,YBX3,ZFP36L2	60
Cancer,Gastrointestinal Disease,Organismal Injury and Abnormalities	Metastatic malignant neoplasm of digestive system	1.62e-17			ACKR3,ADIRF,AKR1C1/AKR1C2,AKR1C3,C1R,CAPG,CAV1,CCL2,CCN1,CCN2,CCND2,CD36,CD44,CD9,CEBPD,CLU,COL4A1,COL4A2,CXCL12,DPYSL2,DUSP4,EFNB2,EMP1,ENPP2,EPB41L3,FKBP1A,FLT1,FRY,GJA1,GLUL,GSTP1,HLA-E,HSP90AA1,HTRA1,ICAM1,ID2,IGFBP7,IL2RB,IL6,ISLR,KDR,KLRC1,LGALS3,MAPK1,MET,NFKB1,NRN1,NUAK1,PLAT,PLEC,PLPP3,PLS3,PLSCR4,PTGS2,RAC1,REV3L,S100A4,SCN1B,SERPINE1,SRPX,TEK,TFPI,TGFB1,TGFBR3,TM4SF1,TUBA4A,VCAM1,VEGFC…	70
Cancer,Gastrointestinal Disease,Organismal Injury and Abnormalities	Advanced colorectal cancer	5.34e-17			ACKR3,ADIRF,AKR1C1/AKR1C2,AKR1C3,C1R,CAPG,CAV1,CCL2,CCN2,CCND2,CD36,CD44,CD9,CEBPD,CLU,COL4A1,COL4A2,CXCL12,DPYSL2,DUSP4,EFNB2,EMP1,ENPP2,EPB41L3,FLT1,FRY,GLUL,GSTP1,HTRA1,ICAM1,ID2,IGFBP7,IL6,ISLR,KDR,LGALS3,MAPK1,MET,NFKB1,NRN1,NUAK1,PLAT,PLPP3,PLS3,PLSCR4,PTGS2,PTPRC,RAC1,REV3L,S100A4,SERPINE1,SRPX,TEK,TFPI,TGFBR3,TM4SF1,VCAM1,VEGFC,ZFP36L2	59
[truncated: 106 more rows]
