# Supplementary material for: Big data analytics and scRNA-seq in human aortic aneurysms and dissections: role of endothelial MerTK
Source: Theranostics. 2025 Jan 1;15(1):202–15. doi: 10.7150/thno.103851 (PMC11667232; doi:10.7150/thno.103851)
Supplement: Supplementary file 1 — Supplementary information. [file thnov15p0202s1.zip › 3-EC vs NK cell/ML Disease Pathwyas-EC vs NK cell.xls]

## Sheet: Sheet0
© 2000-2024 QIAGEN. All rights reserved.
My Pathways	-log(p-value)	Ratio	Molecules
Epidermolysis bullosa	6.43	0.583	CCND2,CD40,CSF2,IFNG,IKBIP,IL1R1,IL6,ITGA6,ITGB4,LITAF,PLEC,S100A13,SLC29A1,WWTR1
Pulmonary embolism	4.61	0.778	ANXA5,NPR1,PLAT,TFPI,VKORC1,VWF,ZNF521
Arterial embolism	4.61	0.778	ANXA5,NPR1,PLAT,TFPI,VKORC1,VWF,ZNF521
Genodermatosis	4.56	0.524	CCND2,CD40,CSF2,IFNG,IKBIP,IL1R1,IL6,ITGB4,LITAF,S100A13,WWTR1
Organismal abnormalities of semilunar valve	4.31	0.5	ACKR3,ECE1,HBEGF,MEF2C,MEOX2,PBX1,PTGS2,PTPRB,STAT3,TIMP2,TNFRSF1A
Pancreatic endocrine tumor	4.22	0.462	ABL2,CDC42BPB,COL18A1,COL4A2,ENG,FLT1,KDR,MEOX2,MET,PIK3R1,PRDX1,TJP1
Neuroendocrine gastroenteropancreatic tumor	4.22	0.462	ABL2,CDC42BPB,COL18A1,COL4A2,ENG,FLT1,KDR,MEOX2,MET,PIK3R1,PRDX1,TJP1
Endocrine gastroenteropancreatic tumor	4.22	0.462	ABL2,CDC42BPB,COL18A1,COL4A2,ENG,FLT1,KDR,MEOX2,MET,PIK3R1,PRDX1,TJP1
Thoracic neoplasm	4.18	0.433	CDKN1A,EPAS1,FGF2,FLT1,FN1,ID2,KDR,MET,MYC,MYCT1,STAT3,TGFBR2,TNFSF10
Intrathoracic organ tumor	4.18	0.433	CDKN1A,EPAS1,FGF2,FLT1,FN1,ID2,KDR,MET,MYC,MYCT1,STAT3,TGFBR2,TNFSF10
Lymphedema	3.97	0.5	ATP1A1,GATA2,ID2,ITGA4,PIEZO1,PLEC,PTGS2,SOX18,VCAM1,VEGFC
Deterioration of connective tissue	3.97	0.5	CCN2,EVL,FGF2,FN1,IL6,JUN,NAMPT,NFKB1,PTGS2,SULF2
Retinal neovascularization	3.88	0.458	AFDN,CAV2,CCN2,EPAS1,FLT1,INSR,KDR,SOCS3,TJP1,VCAM1,WARS1
Stroke	3.86	0.529	APP,COL4A1,ENG,HSPB1,HTRA1,IL1R1,PLAT,PTGS2,TLL1
Alveolitis	3.78	0.571	ABL2,CEBPD,GZMA,GZMB,IL6,NAMPT,PRMT1,STAT3
Amyloidosis	3.66	0.414	AFDN,APP,CD36,CDC42BPB,CLU,CTSL,EHD2,NNMT,PHLDA1,PTGS2,VIM,XAF1
Pulmonary interstitial fibrosis	3.62	0.5	CAV1,EGR1,FLT1,JMJD1C,KDR,NOSTRIN,PLAT,PTGS2,YWHAE
Hepato-pancreato-biliary cancer	3.53	0.455	AREG,CDKN1A,ID2,IL6,KDR,MYC,MYCT1,RAB11A,STAT3,TNFSF10
Hepatobiliary neoplasm	3.5	0.423	AREG,CDKN1A,FGF2,FLT1,IL6,JUN,KDR,MYC,MYCT1,NFKB1,STAT3
Peripheral arterial disease	3.34	0.387	ANXA2,CAVIN2,CD44,CD9,GNAQ,LAMA5,PLAT,PTPRB,SERPINE1,TFPI,TUBA4A,VWF
Development of carcinoma	3.34	0.435	CDKN1A,FLT1,HSP90AA1,JUN,KDR,MET,MYC,MYCT1,PAM,SNAI1
Ischemia of brain	3.33	0.407	CAV1,CLU,CX3CL1,DYNLL1,ENG,GPX1,GRB10,GSN,JAM2,PTGS2,VWF
Autoimmune anemia	3.19	0.45	CD40,CFI,CXCL2,FCER1G,FKBP1A,IL2RB,NFKB1,SELP,SLC3A2
Early-onset epilepsy	3.11	0.714	HES1,INHBB,JMJD1C,PCDH19,SPTAN1
Neovascularization of choroid	3.09	0.6	ADAM15,CFI,COL18A1,KDR,PLAT,TIMP2
Urolithiasis	3.09	0.6	AFDN,BMX,CAV1,CAV2,CD44,PTGS2
Familial amyloidosis	3.09	0.6	APP,EHD2,GSN,LAMP2,PTGS2,SCARB1
Digestive system neuroendocrine tumor	3.06	0.364	ABL2,CDC42BPB,COL18A1,COL4A2,ENG,FLT1,KDR,MEOX2,MET,PIK3R1,PRDX1,TJP1
Acanthosis	3.04	0.471	FOSL2,IKBIP,IL1R1,INSR,LMNA,NFKBIA,S100A13,TEK
Chronic bowel disorder	3.04	0.471	AHR,CCL4,COL4A2,ERH,FGF2,ITGA4,KLF2,STAT3
Thoracic hypoplasia	3.04	0.471	GJA1,IL2RB,IL2RG,MEF2C,PHLDA1,SOX7,STAT3,TEAD1
Hepatocellular carcinoma	3.02	0.379	AREG,CDKN1A,FLT1,IL6,JUN,KDR,MET,MYC,NFKB1,OSMR,STAT3
Renal lesion	3.02	0.379	ANGPT2,CAV1,CDKN1A,FLT1,ID2,ID3,KDR,MET,MYC,SYNPO,WWTR1
Peripheral arterial thrombosis	3.02	0.379	ANXA2,CAVIN2,CD44,CD9,GNAQ,LAMA5,PLAT,PTPRB,SERPINE1,TFPI,VWF
Hepatobiliary carcinoma	3.02	0.379	AREG,CDKN1A,CSF2,FLT1,IL6,JUN,KDR,MET,MYC,SAV1,STAT3
Scar tissue	2.84	0.385	CD9,CTNNAL1,EMP2,GJA1,KDR,LSP1,RHOU,SHC1,TGFB1,VIM
Pleural effusion	2.84	0.444	ABL2,EFNB2,ELK3,HSP90AA1,IVNS1ABP,PLAT,PTGS2,TUBA4A
Tularemia	2.84	0.444	CCL2,CSF2,IFNG,IL33,IL6,S100A13,TEK,TGFBR2
Pulmonary hypertensive arterial disease	2.84	0.444	BMPR2,CSF2,EDNRB,ENG,EPAS1,FOSL2,IRF8,TNFSF10
Occlusion of carotid artery	2.84	0.444	ELN,EVL,FERMT2,ITGA4,ITGB2,PGRMC1,PTGS2,RAB11A
Aortic valve disease	2.84	0.444	ACKR3,ECE1,MEF2C,PBX1,PTGS2,PTPRB,TIMP2,TJP1
Pulmonary arterial hypertension or pulmonary veno-occlusive disease	2.84	0.444	BMPR2,CSF2,EDNRB,ENG,EPAS1,FOSL2,IRF8,TNFSF10
Biliary tract tumor	2.83	0.409	IL6,KDR,LEPR,MAPK1,MET,PSMB5,SNAI1,STAT3,TNFSF10
Hepatobiliary system cancer	2.83	0.409	AREG,CDKN1A,FLT1,IL6,KDR,MYC,MYCT1,STAT3,TXNIP
Cholelithiasis	2.74	0.625	CANX,CPE,NACA,PMP22,SCARB1
Edema	2.74	0.625	GATA2,MEF2C,PIEZO1,SERPING1,SOX7
Developmental epilepsy	2.74	0.625	HES1,INHBB,JMJD1C,PCDH19,SPTAN1
Hereditary venous malformation	2.7	0.37	CCNH,EFNB2,FKBP1A,FLT1,HES1,JMJD1C,KDR,NOTCH4,RUNX1T1,TEK
Stenosis of cardiac valve	2.69	0.467	ACKR3,AHR,LDLR,MEF2C,PBX1,STAT3,TIMP2
Albuminuria	2.66	0.421	ANGPT2,FLT1,HBEGF,LAMB2,MYH9,SMAD1,TJP1,TXNIP
Myoclonus	2.66	0.421	ABL2,BAG3,CAPN2,CDC42BPB,DDIT4,JMJD1C,LIFR,SCARB2
Memory deficits	2.66	0.421	APP,IFITM3,ITM2B,NNMT,PTGS2,SHANK3,TNFRSF1A,VAMP3
Abnormal bone density	2.66	0.421	AKNA,CD40,CSF2,CSF3,IRF8,ITGB2,LRP5,NFKB1
Heart septal defect	2.66	0.421	CXCR4,ECE1,EVL,JUN,MEF2C,MRTFB,TEAD1,TLL1
Disrupted blood brain barrier	2.66	0.421	ADGRA2,CD40,CSF2,IFNG,IL6,NFKBIA,STAT3,TSPAN12
Atrial or ventricular septal defect	2.66	0.421	CXCR4,ECE1,EVL,JUN,MEF2C,MRTFB,TEAD1,TLL1
Fibrosarcoma	2.62	0.344	ANXA5,CDKN1A,FGF2,IFNG,KDR,MYC,PRDX1,PTPN22,S100A4,TXN,VEGFC
Infection by Dengue virus 2	2.62	0.344	AFDN,AFF1,ATP1A1,CANX,CLTA,CLTC,IFITM3,ISG20,MYOF,SEMA6A,TJP1
Thrombosis of vein	2.6	1	PLAT,VKORC1,VWF
Upper urinary tract tumor	2.57	0.324	CAV2,CDKN1A,EPAS1,FLT1,GLUL,GNG2,ID2,ID3,KDR,MAPK1,MET,MYC
Contact hypersensitivity	2.52	0.375	AKNA,BIRC3,CAV2,CD40,CSF2,FYN,ICAM1,IL33,PTGS2
Remodeling of left ventricle	2.49	0.438	CYBA,DICER1,ID2,ID3,MEF2C,NFKB1,TNFRSF1A
Infarction	2.49	0.438	APP,FGF2,HTRA1,PLAT,PTGER4,PTGS2,SCARB1
Ventricular remodeling	2.49	0.438	CYBA,DICER1,ID2,ID3,MEF2C,NFKB1,TNFRSF1A
Mammary tumor	2.49	0.4	APBB2,CXCR4,ENAH,FN1,ID1,MYC,PTGS2,TUBA4A
Severe hemorrhagic disease	2.49	0.4	CDC42BPB,F8,FLI1,MAPK1,S1PR1,TXN,VKORC1,VWF
Carcinomatous lesion	2.49	0.4	FLT1,GLUL,JUN,KDR,MYC,STAT3,TGFB1,TNFSF10
Embolus	2.44	0.556	EVL,ITGA4,PLAT,PRDX1,VKORC1
Wilms tumor	2.43	0.345	ABL2,AFDN,CD36,COL4A1,DICER1,EZR,GRB10,KDR,LAMA5,TJP1
Urinary tract tumor	2.38	0.324	CDKN1A,EPAS1,FLT1,GLUL,GNG2,ID2,ID3,KDR,MET,MYC,STAT3
Urinary system neoplasm	2.38	0.324	CDKN1A,EPAS1,FLT1,GLUL,GNG2,ID2,ID3,KDR,MET,MYC,STAT3
Esophageal squamous cell carcinoma	2.38	0.36	CTTN,CXCL2,HSP90AA1,ID2,IKBIP,PGRMC1,TGFBR2,TUBA4A,YBX1
Progressive kidney disease	2.38	0.36	CLU,ENG,FLT1,INHBB,KDR,MET,TGFB1,TGFBR3,WNK1
Development of head and neck tumor	2.35	0.308	CDC42BPB,CTSL,DICER1,EIF2S2,ELK3,FOXO1,HSP90AA1,IFNG,PCGF2,PDCD4,TLL1,TUBA4A
Cholestasis	2.34	0.381	ATP8B1,CANX,CDC42BPB,CDKN1A,CSF2,IFNG,ITPRID2,SOX17
Cholangiocarcinoma	2.34	0.381	IL6,LEPR,MAPK1,MET,PSMB5,SNAI1,STAT3,TNFSF10
Stenosis of vasculature	2.34	0.381	AFDN,DAAM1,ECE1,ELN,IFNG,IGFBP7,JAM2,MGP
Hyperthyroidism	2.33	0.462	CCL3,CD40,GRB10,IL6,MEF2C,TGFB1
Aortic dilatation	2.32	0.412	ANGPT2,MEF2C,NR4A3,SOX7,TEAD1,TGFBR2,TIMP3
Right ventricular abnormality	2.32	0.412	ACKR3,DICER1,HBEGF,MEF2C,PBX1,RUNX1T1,STAT3
Head and neck squamous cell carcinoma	2.31	0.333	CTNND1,HSP90AA1,MET,NET1,PTGS2,RAC1,SASH1,STAT3,TJP1,TUBA4A
Head and neck squamous tumor	2.31	0.333	CTNND1,HSP90AA1,MET,NET1,PTGS2,RAC1,SASH1,STAT3,TJP1,TUBA4A
Development of urinary tract tumor	2.28	0.314	ATF3,ELK3,EPAS1,FLT1,IVNS1ABP,KDR,KLF4,MET,MYC,NFE2L2,RUNX1T1
Septic shock	2.25	0.346	ATF3,CD40,ICAM1,IFNG,IL1R1,INSR,LY96,MEOX2,TNFRSF1A
Pancreaticobiliary neoplasm	2.25	0.346	COL18A1,EPAS1,IL6,KDR,MEOX2,MYC,MYCT1,STAT3,TNFSF10
Pancreatobiliary tumor	2.25	0.346	COL18A1,EPAS1,IL6,KDR,MEOX2,MYC,MYCT1,STAT3,TNFSF10
Bile duct carcinoma	2.2	0.364	IL6,LEPR,MAPK1,MET,PSMB5,SNAI1,STAT3,TNFSF10
Ventricular septal defect	2.2	0.364	CXCR4,ECE1,EVL,JUN,MEF2C,MRTFB,TEAD1,TLL1
Bile duct cancer	2.2	0.364	IL6,LEPR,MAPK1,MET,PSMB5,SNAI1,STAT3,TNFSF10
Bile duct tumor	2.2	0.364	IL6,LEPR,MAPK1,MET,PSMB5,SNAI1,STAT3,TNFSF10
Severe kidney disease	2.2	0.364	CANX,CFI,FOSL2,JUND,LMNA,NET1,TGFB1,TJP1
Bile duct adenocarcinoma	2.2	0.364	IL6,LEPR,MAPK1,MET,PSMB5,SNAI1,STAT3,TNFSF10
Biliary tract adenocarcinoma	2.2	0.364	IL6,LEPR,MAPK1,MET,PSMB5,SNAI1,STAT3,TNFSF10
Pruritus	2.19	0.5	CCDC47,DYNLL1,LDLR,STAT3,VWF
Orthopedic injury	2.19	0.5	JAM2,LMNA,MAPK1,PTGS2,TXN
Infarction of muscle	2.16	0.389	FGF2,KDR,PLAT,PTGS2,PTPRB,SCARB1,VWF
Parasitic Infection	2.16	0.389	CD44,CSF2,IFNG,IL2RB,IL6,IRF8,PIK3R1
Cognitive impairment	2.16	0.389	APP,NNMT,SHANK3,SYNPO,TNFRSF1A,VAMP3,VAMP8
Aneurysm	2.16	0.389	ANGPT2,CAVIN2,MEF2C,NR4A3,PTGS2,TGFBR2,TIMP3
Congenital heart disease	2.14	0.429	CXCR4,JUN,MEF2C,MRTFB,SMAD1,TEAD1
Immunosuppression	2.14	0.429	AHR,EPAS1,FKBP1A,HBEGF,RAPGEF3,TGFB1
Stenosis of semilunar valve	2.14	0.429	ACKR3,AHR,LDLR,MEF2C,STAT3,TIMP2
Purpura	2.14	0.429	GNAQ,KDR,PBX1,PTPRB,SOCS1,VWF
Ebola hemorrhagic fever	2.13	0.333	ABL2,CAV2,CRK,CTSL,EHD2,FABP4,IFNG,IL6,PTPRM
Glioblastoma	2.13	0.333	CAV2,CDKN1A,COL18A1,CXCL12,CXCR4,FOXO1,KDR,MYC,QKI
Blastoma	2.13	0.333	CAV2,CDKN1A,COL18A1,CXCL12,CXCR4,DICER1,FOXO1,KDR,MYC
Syndromic infantile epilepsy	2.07	0.571	HES1,INHBB,PCDH19,SPTAN1
Infantile epilepsy	2.07	0.571	HES1,INHBB,PCDH19,SPTAN1
Childhood epilepsy	2.07	0.571	HES1,INHBB,PCDH19,SPTAN1
Developmental epileptic encephalopathy	2.07	0.571	HES1,INHBB,PCDH19,SPTAN1
Childhood onset epilepsy syndrome	2.07	0.571	HES1,INHBB,PCDH19,SPTAN1
Syndromic epilepsy	2.07	0.571	HES1,INHBB,PCDH19,SPTAN1
Mesenchymal tumor	2.06	0.348	CDKN1A,IFNG,KDR,MYC,PRDX1,S100A4,TXN,VEGFC
Erythema	2.06	0.348	CANX,EPAS1,FGF2,HBEGF,IVNS1ABP,JAM2,NEDD9,TGFB1
Biliary tract carcinoma	2.06	0.348	IL6,LEPR,MAPK1,MET,PSMB5,SNAI1,STAT3,TNFSF10
Venous malformation	2.02	0.321	BMPR2,CCNH,FKBP1A,FLT1,JMJD1C,NOTCH4,PAM,SMAD1,TEK
B-cell leukemia	2.02	0.321	AFDN,CD3E,EBF1,ID2,ID3,MEF2C,MYC,PTPRB,SCARB1
Aplastic anemia	2.02	0.321	ALDH2,ATP1A1,CD74,CLTA,COL4A2,FKBP1A,GLUL,IVNS1ABP,SLC3A2
Arteriovenous malformation	2.02	0.321	BMPR2,CCNH,ENG,FLT1,JMJD1C,KDR,NOTCH4,PAM,SMAD1
Abdominal neuroendocrine tumor	2.02	0.321	ABL2,COL18A1,COL4A2,ENG,FLT1,KDR,MET,PIK3R1,PRDX1
Respiratory distress syndrome	2.01	0.368	CD83,COL18A1,EPAS1,NFE2L2,PLAT,PTPRB,STAT3
Acute respiratory distress syndrome	2.01	0.368	CST7,IL1R1,IL6,MAFF,NFE2L2,PLAT,STAT3
Polyarthritis	2.01	0.368	CSF2,CSF3,IFNG,IL33,IL6,NFKB1,PTGS2
Pulmonary Hypertension	2.01	0.368	AHR,BMPR2,CAV1,CXCR4,EDNRB,PDCD4,TNFSF10
Bacterial peritonitis	2.01	0.368	AHNAK,ATF3,CCL2,CLTA,CSF2,IL6,NFKB1
Enterocolitis	2.01	0.368	CTSL,IFI6,IL6ST,MYOF,PSMB5,STAT3,TGFB1
Ulcer	2.01	0.368	CSF2,CTSL,IFNG,NFKBIA,PTGS2,SOCS1,STAT3
Vaso-occlusion	2.01	0.368	ELN,LDLR,NFKB1,PLAT,PMP22,PRCP,PTGS2
Retinitis	1.99	0.303	CD200,EPAS1,FCER1G,IFNG,IRF8,MEOX2,PTGER4,RAB11A,SELE,TNFRSF1A
Malignant neoplasm of retroperitoneum	1.99	0.303	CDKN1A,FLT1,GLUL,KDR,MET,MYC,PEA15,PTPRB,TNFSF10,VWF
Thrombocytopenia	1.97	0.4	CXCR4,FILIP1,FLI1,MRTFB,MYH9,PTGS2
Arteriosclerosis	1.97	0.4	CD44,IL33,LDLR,NFKB1,PTGS2,SCARB1
Hypertrophy	1.97	0.4	AHR,CAV1,CAVIN2,DYNLL1,GNAQ,IL6
Metastatic head and neck tumor	1.97	0.4	CD44,HES1,KDR,MET,PTGS2,VEGFC
Inflammatory arthropathy	1.94	0.333	CCL3L3,CD36,CSF2,CXCL2,IL33,IL6,MEOX2,PTGS2
Interstitial lung disease	1.94	0.333	CAV1,EGR1,FLT1,FOSL2,MEOX2,MET,PLAT,PTGS2
Arthralgia/arthritis	1.94	0.333	CCL3L3,CD36,CSF2,CXCL2,IL33,IL6,MEOX2,PTGS2
Lymph node cancer	1.94	0.333	CTNND1,EVL,FKBP1A,ITGA4,TGFB1,TNFRSF1A,TUBA4A,VEGFC
Connective tissue dysplasia	1.94	0.333	CCN2,FGF2,HSPG2,ITGA5,JAM2,MATK,STAT3,SULF2
Liver metastasis	1.91	0.31	CXCR4,JAM2,KDR,MEF2C,PDLIM1,PTGS2,S100A4,SNAI1,SNCG
Ductal carcinoma	1.91	0.31	AREG,CCN2,IL6,LEPR,MET,STAT3,TAOK2,TNFSF10,TUBA4A
Pediatric cancer	1.91	0.31	BIRC3,CDH5,CYBA,IL1R1,MET,NFKB1,TAOK2,TNFRSF1A,XAF1
Glioma	1.91	0.31	CAPN2,CDKN1A,CXCR4,FGF2,FOXO1,JUN,MYC,PMAIP1,TNFSF10
Pancreaticobiliary cancer	1.91	0.31	AREG,CCN2,IL6,KDR,RAB11A,STAT3,TAOK2,TNFSF10,VWF
Central nervous system neuroepithelial tumor	1.91	0.31	CAPN2,CDKN1A,CXCR4,FGF2,FOXO1,JUN,MYC,PMAIP1,TNFSF10
Extrapulmonary squamous cell carcinoma	1.91	0.31	CFH,CTTN,HSP90AA1,MET,PTGS2,SAMSN1,SASH1,TJP1,TUBA4A
Autism	1.88	0.35	ABL2,BCAR1,CDC42BPB,CRK,DOCK1,HNRNPU,RAC2
Sinusitis	1.88	0.35	BIRC3,CLEC14A,GZMA,HNRNPU,HSD17B12,PSMB5,PTGS2
Rheumatic Disease	1.88	0.35	CCL3,CCL3L3,CSF2,CXCL2,IL33,IL6,PTGS2
Lymphoproliferative disorder	1.88	0.35	AFDN,CCL2,CDKN1A,FSTL1,IRF8,MYC,TNFSF10
Sinus disorder	1.88	0.35	BIRC3,CLEC14A,GZMA,HNRNPU,HSD17B12,PSMB5,PTGS2
Fatal infantile encephalopathy or pulmonary hypertension	1.88	0.35	AHR,BMPR2,CAV1,CXCR4,EDNRB,PDCD4,TNFSF10
Lymphatic node tumor	1.83	0.32	CDKN1A,EPAS1,FGF2,FKBP1A,ID2,MEOX2,TUBA4A,VEGFC
Growth of tumor	1.83	0.32	COL18A1,CSF2,FGF2,HBEGF,IL6,MET,MYC,STAT3
Genitourinary carcinoma	1.83	0.32	CDKN1A,IFNG,KDR,MET,MYC,SNCG,SOX7,TUBA4A
Cardiac lesion	1.83	0.32	AHR,ANGPT2,FN1,KDR,MEF2C,NPR1,TEAD1,TSC22D1
Lymph node lesion	1.83	0.32	CDKN1A,EPAS1,FGF2,FKBP1A,ID2,MEOX2,TUBA4A,VEGFC
Deterioration of bone	1.82	0.375	FGF2,IFNG,IL6,JUN,NFKB1,PTGS2
Atherosclerosis	1.82	0.375	CD44,IL33,LDLR,NFKB1,PTGS2,SCARB1
Blood clot	1.82	0.375	CFH,PLAT,PTGS2,TFPI,VIM,VWF
Occlusion of artery	1.82	0.375	ELN,LDLR,NFKB1,PLAT,PMP22,PTGS2
Pulmonary vascular disease	1.82	0.375	BMPR2,CAV1,EDNRB,IFITM3,MGP,SLC3A2
Digestive system cancer	1.82	0.375	CDKN1A,KDR,MYC,NFKB1,STAT3,TNFSF10
Severe hepatic system disorder	1.82	0.375	CDC42BPB,CFI,EPAS1,IFI6,NFKBIA,PDE7A
Myoclonic seizure	1.81	0.5	CAPN2,JMJD1C,SCARB2,SGK1
Failure of kidney	1.81	0.5	CFI,FKBP1A,NPC2,PTGS2
Proteinuria	1.81	0.5	CFI,FLT1,HBEGF,SMAD1
Epileptic encephalopathy	1.81	0.5	HES1,INHBB,PCDH19,SPTAN1
Plasmacytoma	1.81	0.275	CTSL,HSP90AA1,IL6,KLF4,MT-ND1,MYC,MYCT1,OSMR,PRMT1,STAT3,TNFSF10
Urinary tract obstruction	1.81	0.3	CD9,CTNNA1,DDX21,ITGA6,MECOM,MYH9,PTGS2,PXN,SCARB2
Xanthoma	1.8	0.286	ACACB,ATP1A1,CAV2,CD36,CRK,DAB2,FN1,KDR,LDLR,TJP1
Amnesia	1.79	0.417	AFDN,APP,GRB10,HES1,INSR
Familial epilepsy	1.79	0.417	BMPR2,PCDH19,RCAN1,S100A6,TNFAIP3
Conjunctivitis	1.75	0.333	EVL,FKBP1A,ICAM1,IL1R1,ITGA4,ITGB2,TGFB1
Aortic dissection	1.75	0.333	BMX,HSP90AA1,LAMP2,LIMS1,MEF2C,NPR1,ZEB1
Failure of heart	1.75	0.333	BIRC3,CAMSAP2,CTSL,JUN,MAPK3,MEF2C,TIMP1
Vesicoureteral reflux	1.75	0.333	BIRC3,IKBIP,MEOX2,SERTAD1,SOX17,TGFB1,TNXB
Adenoma	1.75	0.333	CDKN1A,FOXO1,GNAS,IFNG,PSMB5,PTGS2,RAB11A
Malignant solid tumor	1.75	0.333	FERMT2,FN1,KDR,MYC,STAT3,TNFSF10,TUBA4A
Preterm birth or low birth weight	1.75	0.333	AKNA,IFNG,IL6,IRF8,LSP1,LY96,PTGS2
Development of malignant tumor	1.72	0.308	AFDN,CAV1,CDKN1A,FLT1,JUN,KDR,MET,MYC
Malignant astrocytoma	1.72	0.308	CAV2,CDKN1A,COL18A1,CXCL12,CXCR4,FOXO1,MYC,QKI
High grade malignant glioma	1.72	0.308	CAV2,CDKN1A,COL18A1,CXCL12,CXCR4,FOXO1,MYC,QKI
Fibrous tissue tumor	1.72	0.308	CDKN1A,IFNG,KDR,MYC,PRDX1,S100A4,TXN,VEGFC
High grade astrocytoma	1.72	0.308	CAV2,CDKN1A,COL18A1,CXCL12,CXCR4,FOXO1,MYC,QKI
Nonpituitary endocrine tumor	1.72	0.308	COL18A1,CTSL,ENG,FLT1,KDR,MET,SNAI1,SOX7
Development of renal tumor	1.72	0.278	ATF3,CDKN1A,ELK3,EPAS1,FLT1,GLUL,IVNS1ABP,KDR,MET,MYC
Contact dermatitis	1.71	0.29	CD2,CSF2,FCER1G,FKBP1A,FYN,GRB10,HLA-DQB1,ITGB2,NR4A2
Thymus cancer	1.71	0.29	BCL6B,CAVIN1,EID1,FLT1,ID2,ID3,NFKB1,SPHK1,TGFB1
Malignant neoplasm of anterior mediastinum	1.71	0.29	BCL6B,CAVIN1,EID1,FLT1,ID2,ID3,NFKB1,SPHK1,TGFB1
Headache	1.69	0.6	IL6ST,LIFR,PTGS2
Renal thrombotic microangiopathy	1.69	0.6	CFH,CFI,THBD
Encephalopathy with late-onset epilepsy	1.69	0.6	HES1,INHBB,SLC29A1
Combined immunodeficiency	1.68	0.353	CCND2,CXCR4,ERH,IL2RB,IL2RG,PTPRC
Deficiency of cell-mediated immunity	1.68	0.353	CCND2,CXCR4,ERH,IL2RB,IL2RG,PTPRC
Demyelination	1.64	0.318	AFDN,CCL3L3,CTSL,GAS6,NFKBIA,PHLDA1,S1PR1
Cerebral hemorrhage	1.64	0.318	APP,COL4A2,INSR,MAPK1,MAPK3,PLAT,VKORC1
Sjögren syndrome	1.64	0.318	CFI,CXCL12,FYN,KLRB1,NFKBIA,PTPRC,TXN
Rheumatic disease of joint	1.64	0.318	FOXO1,IFNG,IL6,PIK3R1,PTGS2,TGFBR2,TNFAIP3
Melanoma	1.64	0.318	APP,COL18A1,IL6,KDR,MCAM,SNAI1,STAT3
Hypersensitivity pneumonitis	1.64	0.318	ABL2,CANX,GLUL,GZMA,GZMB,JUND,PRMT1
Immune-mediated pneumonitis	1.64	0.318	ABL2,CANX,GLUL,GZMA,GZMB,JUND,PRMT1
Melanocytic lesion	1.64	0.318	APP,COL18A1,IL6,KDR,MCAM,SNAI1,STAT3
Systemic inflammatory response syndrome and/or sepsis	1.64	0.318	F8,HAVCR2,ICAM1,IFNG,IL1R1,ITGB2,LY96
Allergic contact dermatitis	1.64	0.27	BIRC3,CSF2,CYTIP,GRB10,HLA-DQB1,ICAM1,IL1R1,NR4A2,PIK3R1,XCL1
Diastolic dysfunction	1.63	0.385	ANGPT2,IFNG,IL6,NFKBIA,TIMP1
Progression of tumor	1.62	0.296	CSF2,FN1,KDR,MEOX2,MYC,PTGS2,PXN,TNFSF10
Plasma cell dyscrasia	1.62	0.296	ENAH,GRB10,MAPK1,PSMB5,SNAI1,SOCS2,TLL1,WARS1
Osteitis	1.62	0.296	CDKN1A,GNG2,IKBIP,IL1R1,NFKB1,OSMR,PTGS2,TNFRSF1A
Ischemia of heart	1.61	0.444	KDR,NOTCH4,PLAT,PTGS2
Anorexia	1.61	0.444	IFNG,IL6,LEPR,MYC
Hematoma	1.61	0.444	APP,EIF4G2,TNFAIP3,VKORC1
Renal impairment	1.61	0.444	CFI,FKBP1A,NPC2,PTGS2
Mesangial nephropathy	1.61	0.444	AFDN,CAV2,CAVIN2,TJP1
Malignant neoplasm of respiratory system	1.56	0.333	EPAS1,FLT1,FN1,IL6,KDR,STAT3
Viral hemorrhagic fever	1.56	0.333	CAV2,CRK,CTSL,IFNG,IL6,PTPRM
Allergic asthma	1.56	0.333	DOCK1,FYN,HNRNPU,IL6,RUNX1T1,SOCS2
Small intestine tumor	1.56	0.333	CAV2,CDKN1A,FGF2,IL6,PEA15,PTGS2
Eosinophilia	1.56	0.333	CD2,CD48,CSF2,FCER1G,IL33,PTPRC
Failure of liver	1.56	0.333	CFI,FKBP1A,IL6,NFKBIA,STAT3,TIMP3
End stage renal disease	1.56	0.333	ECE1,FKBP1A,PTGS2,SYNPO,TNFRSF1A,WWTR1
Short stature	1.56	0.333	CCN2,FGF2,FLNB,HSPG2,LIMA1,RAC1
Malignant neoplasm of bronchus and lung	1.56	0.333	ENAH,EPAS1,FLT1,FN1,IL6,KDR
Severe combined immunodeficiency	1.56	0.333	CCND2,CXCR4,ERH,IL2RB,IL2RG,PTPRC
Severe immunodeficiency	1.56	0.333	CCND2,CXCR4,ERH,IL2RB,IL2RG,PTPRC
Advanced-stage chronic kidney disease	1.56	0.333	ECE1,FKBP1A,PTGS2,SYNPO,TNFRSF1A,WWTR1
Severe primary immunodeficiency disorder	1.56	0.333	CCND2,CXCR4,ERH,IL2RB,IL2RG,PTPRC
Development of angioma	1.53	0.304	COL18A1,EPAS1,IVNS1ABP,KDR,MAPK1,NOTCH4,RAB11A
Stenosis of blood vessel	1.53	0.304	ARHGEF12,DAAM1,ECE1,ELN,IGFBP7,MGP,TPM1
Pericardial effusion	1.53	0.304	ECE1,ENG,MEF2C,NOTCH4,PTGS2,TUBA4A,VCAM1
Stenosis of artery	1.53	0.304	ARHGEF12,DAAM1,ECE1,ELN,IGFBP7,MGP,TPM1
Liver carcinoma	1.53	0.304	CDKN1A,FLT1,IL6,JUN,KDR,MYC,STAT3
Intraabdominal organ tumor	1.53	0.304	CDKN1A,ERH,FLT1,KDR,MYC,STAT3,TNFSF10
Plasma cell myeloma	1.53	0.286	ENAH,GRB10,MAPK1,PSMB5,SNAI1,SOCS2,TLL1,WARS1
Hypersensitivity reaction type I	1.49	0.357	FCER1G,LTC4S,TAOK2,TNFAIP3,TNFRSF1A
Hyperphosphatemia	1.49	0.357	DNAJB6,ENAH,IVNS1ABP,NNMT,PAM
Occlusion of blood vessel	1.49	0.357	ELN,LDLR,NFKB1,PMP22,PTGS2
Diabetes mellitus	1.49	0.357	INSR,ITGB2,LEPR,SLC3A2,SOCS1
Peripheral vascular disease	1.49	0.357	CD36,ENG,PTGS2,SERPINE1,VWF
Severe disorder of pancreas	1.49	0.357	CREM,INHBB,LEPR,SNCG,TIMP2
Corneal neovascularization	1.49	0.357	FGF2,ICAM1,ITGB2,S100A4,VEGFC
Endocrine pancreatic dysfunction	1.49	0.357	INSR,ITGB2,LEPR,SLC3A2,SOCS1
Sporadic neurological disorder	1.49	0.357	APP,CLU,CPLX1,PTGS2,TLL1
Kidney adenocarcinoma	1.46	0.265	CDKN1A,ELK3,FLT1,GLUL,IVNS1ABP,KDR,MET,MYC,SOX7
Renal cell carcinoma	1.46	0.265	CDKN1A,ELK3,FLT1,GLUL,IVNS1ABP,KDR,MET,MYC,SOX7
Autoimmune bullous skin disease	1.45	0.316	CD40,CFI,CSF2,IL1R1,LSP1,TFPI
Hematuria	1.45	0.316	ABL2,AFDN,CLIC4,CLU,PSMB5,TJP1
Dwarfism	1.45	0.316	CCN2,FGF2,FLNB,HSPG2,LIMA1,RAC1
Paresis	1.45	0.316	AKAP12,CAPNS1,ITGA4,KDR,TIMP2,TUBA4A
Constriction of bronchus	1.45	0.316	CFI,CSF2,IFNG,IL33,NFKB1,NFKBIA
Bullous dermatitis	1.45	0.316	CD40,CFI,CSF2,IL1R1,LSP1,TFPI
Familial short stature	1.45	0.316	CCN2,FGF2,FLNB,HSPG2,LIMA1,RAC1
Coagulation factor deficiency syndrome	1.45	0.316	CLEC14A,F8,MAPK1,MCFD2,VKORC1,VWF
Sarcoma	1.44	0.276	ATF3,CDKN1A,CSF3,FGF2,IL6,KDR,STAT3,VEGFC
Ewing sarcoma family of tumors	1.44	0.276	ELN,ENG,EPAS1,FGF2,ITGA4,JAM2,NRP1,TUBA4A
Pancreatobiliary adenocarcinoma	1.44	0.276	AREG,CCN2,IL6,LGALS1,MET,STAT3,TAOK2,TNFSF10
Cachexia	1.44	0.292	IFITM3,IL6,MYC,NRP1,PAM,PTGS2,TGFB1
Osteopetrosis	1.44	0.292	CAVIN2,CD44,CSF2,CSF3,JUN,NFKB1,ZNF521
Leydig cell tumor	1.44	0.292	CDKN1A,CEBPD,CLU,DICER1,HSP90AA1,INHBB,TUBA4A
Large-cell lymphoma	1.44	0.292	CCND2,HES1,KLF4,MYC,PMAIP1,SHANK3,SOX7
Intestinal tumor	1.44	0.292	CDKN1A,ENAH,ERH,ID2,ID3,KDR,TNFSF10
Acute lung injury	1.44	0.292	CFI,IL6,MEOX2,PLAT,SERPINE1,TNFRSF1A,XAF1
Neuroinflammation	1.44	0.292	APP,CD36,FYN,IL6,PHLDA1,PTGS2,VIM
Central nervous system hemangioma	1.44	0.292	EIF4G2,EPAS1,ICAM1,IVNS1ABP,KLF2,KLF4,THBD
Spindle cell neoplasm	1.44	0.292	FLT1,KDR,LHX6,LRP5,MET,OSMR,SASH1
Formation of solid tumor	1.44	0.292	CDKN1A,FERMT2,FLT1,JUN,KDR,MYC,PDCD4
Abdominal cyst	1.44	0.4	EPAS1,KLF4,MYC,SYNPO
Growth failure or short stature	1.44	0.4	EFNB2,FOSL2,HSPG2,MEF2C
West syndrome	1.43	0.5	HES1,INHBB,SLC29A1
Thrombotic microangiopathy	1.43	0.5	CFH,CFI,THBD
Hepatoblastoma	1.39	0.257	DDX21,HSP90AA1,IFITM3,KLF4,MECOM,MYC,SAV1,TLL1,TUBA4A
Hyperinsulinism	1.36	0.333	CAVIN2,CD36,INSR,LEPR,STAT3
Endothelial dysfunction	1.36	0.333	ECE1,EFNB2,MCAM,PTGS2,SHC1
Hyperglycemia	1.36	0.333	INHBB,INSR,LEPR,LRP5,TIMP2
Irregular dentition	1.36	0.333	EBF1,LHX6,LRP5,SPARC,TXN
Cerebral degeneration	1.36	0.267	CD44,CST7,ENAH,GRN,SASH1,SYNPO,VAMP8,WNK1
Metastatic carcinoma	1.36	0.267	CLTC,CLU,CTNND1,FLT1,HIPK3,KDR,RGCC,WNK1
Malignant neuroendocrine neoplasm	1.36	0.267	EIF2S2,FLT1,IFNG,KDR,MET,MYC,SHANK3,TNFSF10
Malignant neoplasm of heart, mediastinum and pleura	1.36	0.267	BCL6B,CAVIN1,ID2,ID3,KLF4,MYC,SPHK1,TUBA4A
Degenerative ataxia	1.36	0.267	CD200,CD83,DPYSL2,EGR1,GLUL,ITM2B,LY96,MEF2C
Metastatic epithelial neoplasm	1.36	0.267	CLTC,CLU,CTNND1,FLT1,HIPK3,KDR,RGCC,WNK1
Pancreatic mass	1.36	0.267	ENG,EPAS1,IL6,KDR,MYC,MYCT1,STAT3,TUBA4A
Pancreaticobiliary carcinoma	1.36	0.267	CCN2,IL6,KDR,MET,PTGS2,STAT3,TNFSF10,VWF
Polycythemia	1.36	0.267	AFDN,BIRC3,CSF2,EGLN3,IL33,IL6,NFKB1,TAOK2
Pancreatic lesion	1.36	0.267	ENG,EPAS1,IL6,KDR,MYC,MYCT1,STAT3,TUBA4A
Infection by Influenza A virus	1.35	0.28	IFITM3,IFNG,IL6,MAPK1,SOCS1,SPHK1,STING1
Arterial aneurysm	1.35	0.28	ANGPT2,MEF2C,NR4A3,PTGS2,TGFB1,TGFBR2,TIMP3
Aortic aneurysm	1.35	0.28	ANGPT2,MEF2C,NR4A3,PTGS2,TGFB1,TGFBR2,TIMP3
Infarction of cerebrum	1.34	0.3	FLT1,FN1,HSPB1,PLAT,SASH1,TAOK2
Preterm birth	1.34	0.3	AKNA,IFNG,IL6,IRF8,LSP1,LY96
Dysplasia of skeleton	1.34	0.3	CCN2,FGF2,HSPG2,ITGA5,JAM2,SULF2
Tauopathy	1.34	0.3	AFDN,APP,CDC42BPB,GRB10,GRN,SYNPO
Bronchopathy	1.34	0.3	CCL2,HAVCR2,IFNG,IRF8,TNFSF10,XAF1
Advanced stage carcinoma	1.34	0.3	CDH5,CTNND1,DNAJB6,FLT1,GSTP1,KDR
Non-melanoma solid tumor	1.34	0.3	CDKN1A,FERMT2,KDR,MET,MYC,VEGFC
DNA repair-deficiency disorder	1.34	0.3	CCL3,CCND2,CXCR4,ERH,IL2RB,IL2RG
Heterotaxy or ciliopathy	1.34	0.3	CFI,INHBB,LMNA,LRP5,SOX17,TIMP2
Allergic airway inflammation	1.34	0.3	DOCK1,FYN,HNRNPU,IL6,RUNX1T1,SOCS2
Familial degenerative brain disorder	1.31	0.25	CD200,CD83,DPYSL2,EGR1,GLUL,GRN,ITM2B,LY96,MEF2C
Infection by SARS coronavirus	1.31	0.25	BMPR2,CANX,DNAJB6,DYNLL1,GJA1,GRN,HNRNPU,HSPG2,IFITM3
Infarction of heart	1.29	0.364	PLAT,PTGS2,SCARB1,VWF
Infarction of cardiac muscle	1.29	0.364	PLAT,PTGS2,SCARB1,VWF
Myocardial infarction	1.29	0.364	PLAT,PTGS2,SCARB1,VWF
Atelectasis	1.29	0.364	CD44,CXCR4,EPAS1,SHANK3
Interstitial fibrosis	1.29	0.364	FKBP1A,FLT1,NPR1,WWTR1
Renal vascular disorder	1.29	0.364	CFH,CFI,INSR,THBD
Macrophage activation syndrome or hemophagocytic lymphohistiocytosis	1.29	0.258	APP,CCL2,CD36,CSF2,IFNG,IL6,PRF1,STAT3
Hemophagocytic lymphohistiocytosis	1.29	0.258	APP,CCL2,CD36,CSF2,IFNG,IL6,PRF1,STAT3
Progression of squamous-cell carcinoma	1.29	0.258	ABL2,COL4A2,CRK,NDRG1,PON2,TGFBR2,TJP1,TUBA4A
Progression of squamous cell tumor	1.29	0.258	ABL2,COL4A2,CRK,NDRG1,PON2,TGFBR2,TJP1,TUBA4A
Formation of renal lesion	1.29	0.258	ATF3,CDKN1A,EPAS1,FLT1,GLUL,KDR,MET,MYC
Hemophagocytic syndrome	1.29	0.258	APP,CCL2,CD36,CSF2,IFNG,IL6,PRF1,STAT3
Chronic form of lymphocytic leukemia	1.29	0.258	FOXC1,IFNG,KLF4,MAPK1,MEF2C,MYC,TGM2,TNFSF10
B-cell lymphoproliferative disorder	1.26	0.269	CDKN1A,FKBP1A,HSP90AA1,IL6,MYC,PIK3R1,PSMB5
Papillary adenocarcinoma	1.26	0.269	FLT1,HES1,KDR,MET,NOTCH4,RUNX1T1,SOX7
Infarction of brain	1.26	0.269	APP,HSPB1,HTRA1,IL1R1,NRP1,TAOK2,TCIM
Progressive malignant solid tumor	1.26	0.269	DLC1,FLT1,FOXO1,KDR,MYC,TGFBR2,TJP1
Extrapancreatic malignant tumor	1.25	0.312	ID1,MYC,STAT3,TNFSF10,TUBA4A
Steatohepatitis	1.25	0.312	JUN,MAFF,NFE2L1,NFKBIA,TAOK2
Thrombosis of atrium	1.25	0.312	AHR,HBEGF,PRDX1,PTGS2,TGFB1
Chronic renal failure	1.25	0.312	ECE1,FKBP1A,SYNPO,TNFRSF1A,WWTR1
Angioedema	1.25	0.312	APOD,C1R,MARCKS,PLEC,SERPING1
Bullous pemphigoid	1.25	0.312	CCL5,CFI,CXCL2,FYB1,TFPI
Thrombosis of heart	1.25	0.312	AHR,HBEGF,PRDX1,PTGS2,TGFB1
Myocarditis	1.25	0.312	CCL3L3,CLU,IFNG,IL1R1,TGFB1
Immune-mediated uveitis	1.25	0.312	CD200,IFNG,IL1R1,RAB11A,TNFRSF1A
Cutaneous telangiectasia	1.25	0.312	BMPR2,ENG,RCAN1,S100A6,TNFAIP3
Chronic renal impairment	1.25	0.312	ECE1,FKBP1A,SYNPO,TNFRSF1A,WWTR1
Immunodeficiency	1.25	0.286	CXCR4,IL2RB,IL2RG,NFKB1,NOSTRIN,TNFAIP3
Extracranial solid tumor	1.25	0.286	FN1,KDR,MYC,STAT3,TNFSF10,TUBA4A
Spermatogenic impairment	1.25	0.286	CAMSAP2,DDX21,GJA1,HSP90AA1,LIMS1,TSC22D3
Microangiopathy	1.24	0.429	CCNH,CFH,VWF
Shock Response	1.21	0.25	ATF3,CD40,ICAM1,IFNG,IL1R1,INSR,MEOX2,TNFRSF1A
Autosomal dominant spinocerebellar ataxia	1.21	0.25	CD200,CD83,DPYSL2,EGR1,GLUL,ITM2B,LY96,MEF2C
Autosomal dominant cerebellar ataxia	1.21	0.25	CD200,CD83,DPYSL2,EGR1,GLUL,ITM2B,LY96,MEF2C
Mediastinal cancer	1.21	0.25	BCL6B,CAVIN1,ID2,ID3,KLF4,MYC,SPHK1,TUBA4A
Dominant spinocerebellar ataxia	1.21	0.25	CD200,CD83,DPYSL2,EGR1,GLUL,ITM2B,LY96,MEF2C
Pelvic carcinoma	1.21	0.25	ID2,ID3,IFNG,KLF4,MYC,SOX7,TLL1,TUBA4A
Squamous cell tumor	1.18	0.259	CDKN1A,EID1,FGF2,HSP90AA1,JUN,MET,TUBA4A
Development of benign tumor	1.18	0.259	CDKN1A,FOXO1,GNAS,IFNG,PSMB5,PTGS2,RAB11A
Papilloma	1.18	0.259	GSTP1,KDR,KLF10,MYC,NRP1,RAB11A,STAT3
Esophageal carcinoma	1.18	0.259	CTTN,CXCL2,ID2,IKBIP,PGRMC1,TUBA4A,YBX1
Intestinal adenoma	1.18	0.259	CAV2,CD44,ERH,GNAS,NHERF2,PTGS2,RAB11A
Lymphatic system tumor	1.18	0.259	CCL2,CDKN1A,IRF8,MYC,PRDX1,STAT3,XAF1
High bone mass disease	1.18	0.259	CAVIN2,CD44,CSF2,CSF3,JUN,NFKB1,ZNF521
Progressive central nervous system tumor	1.18	0.259	APBB2,FLT1,IL6,KDR,PHLDA1,SNCG,STAT3
Autosomal dominant encephalopathy	1.18	0.237	ANXA5,CD200,CD83,CDC37,DPYSL2,ENAH,GLUL,ITM2B,MATK
Mineral deficiency	1.16	0.273	AFDN,BMPR2,EGLN3,EID1,JMJD1C,SOX7
Periodontal disease	1.16	0.273	C1R,CXCL12,IFITM3,IL6,NOTCH4,PTGS2
Cutis laxa	1.16	0.273	DNAJB6,ELN,ENG,GAS6,PROS1,S100A4
Tumor tissue	1.16	0.273	CDKN1A,COL18A1,NUAK1,TGFB1,TJP1,TMSB10/TMSB4X
Acute pancreatitis	1.16	0.273	CTSD,IFNG,INSR,LIFR,LRRC8C,PTGS2
Atrioventricular septal defect and common atrioventricular junction	1.16	0.273	CLTA,ELN,GJA1,IGFBP4,MEF2C,SOX7
Interstitial pneumonia	1.16	0.273	CD36,FKBP1A,IL1R1,SASH1,TGFB1,TNFRSF1A
Listeriosis	1.16	0.273	CAV2,IL6,IL6ST,ITM2B,SOCS1,STAT3
Non-M3 acute myeloid leukemia	1.16	0.273	ANXA5,CCND2,CSF2,ERG,RUNX1T1,SLC29A1
Abdominal carcinoma	1.16	0.273	AREG,CDKN1A,FLT1,JUN,KDR,STAT3
Advanced malignant solid tumor	1.16	0.273	DUSP4,ENAH,EPAS1,FN1,KDR,SNAI1
Familial autoimmune disease	1.16	0.273	CSF2,IL1R1,IL2RB,IL2RG,LITAF,S100A13
Hereditary bleeding disorder	1.16	0.273	F8,MAPK1,MYH9,TJP1,VKORC1,VWF
Congenital left heart disease	1.16	0.273	ECE1,GJA1,MEF2C,PBX1,PTPRB,TAOK2
Development of vascular tumor	1.16	0.273	COL18A1,EPAS1,IVNS1ABP,MAPK1,NOTCH4,RAB11A
Abortion	1.16	0.333	ANXA5,CD2,LY96,PTGER4
Myasthenia gravis	1.16	0.333	FCER1G,FKBP1A,IRF8,SAMSN1
Sphingolipidosis	1.16	0.333	CAV2,DDIT4,NPC2,UGCG
Thyroiditis	1.15	0.294	CSF2,EBF1,IFNG,PTGS2,TNFRSF1A
Psoriasis	1.15	0.294	CXCL2,IFNG,IL33,S100A13,TEK
Hyperactive behavior	1.15	0.294	CREM,DYNLL1,GNAS,MAOA,MAPK3
Infection of respiratory tract	1.15	0.294	FSTL1,HAVCR2,HTRA1,PTGS2,RPGR
Staphylococcal infection	1.15	0.294	CD36,ECE1,EVL,STK17B,ZNF521
Chronic sinusitis	1.15	0.294	BIRC3,CLEC14A,GZMA,HNRNPU,PTGS2
Humoral immunodeficiency	1.15	0.294	CCND2,CXCR4,IL2RB,IL2RG,PTPRC
Idiopathic and/or familial pulmonary arterial hypertension	1.15	0.294	ADAM15,BMPR2,EDNRB,ENG,EPAS1
Bone marrow neoplasm	1.15	0.242	AFDN,CDKN1A,ID2,ID3,MECOM,MYC,SNAI1,TRIB1
Colorectal adenoma	1.11	0.25	CD44,ERH,FGF2,GNAS,GSTP1,PTGS2,SHC1
Colon adenoma	1.11	0.25	CD44,ERH,FGF2,GNAS,GSTP1,PTGS2,SHC1
Lung carcinoma	1.11	0.25	CDKN1A,DICER1,FLT1,KDR,MYC,PAM,TNFSF10
Visceral metastasis	1.11	0.25	DUSP4,ENAH,EPAS1,FN1,KDR,S100A4,SNAI1
Gastrointestinal adenoma	1.11	0.25	CD44,ERH,FGF2,GNAS,GSTP1,PTGS2,SHC1
Kidney carcinoma	1.08	0.235	ATF3,CDKN1A,CRK,FLT1,IVNS1ABP,KDR,MET,MYC
Upper renal tract carcinoma	1.08	0.235	ATF3,CDKN1A,CRK,FLT1,IVNS1ABP,KDR,MET,MYC
Urinary tract carcinoma	1.08	0.235	ATF3,CDKN1A,CRK,FLT1,IVNS1ABP,KDR,MET,MYC
Glomerulonephritis	1.08	0.261	FKBP1A,HBEGF,IL6,LAT2,NFE2L2,SOCS1
Iron deficiency	1.08	0.261	BMPR2,EGLN3,JMJD1C,KLRC1,SMAD1,SOX7
Leukocytosis	1.08	0.261	BIRC3,CSF3,IL33,NFKB1,NFKBIA,SELE
Infection by cytomegalovirus	1.08	0.261	CAMSAP2,EIF4B,ENAH,FKBP1A,NFIC,VIM
Genital tract cancer	1.08	0.261	ATF3,ID3,IFNG,MYC,SOX7,TUBA4A
Thoracic cancer	1.08	0.261	ENAH,EPAS1,FLT1,IL6,KDR,MET
Intrathoracic malignant tumor	1.08	0.261	ENAH,EPAS1,FLT1,IL6,KDR,MET
Hyperalgesia	1.08	0.375	ERH,IL33,PTGS2
Hemoglobinopathy	1.08	0.375	CD44,CYB5R3,FKBP1A
Hereditary Eye Disease	1.08	0.375	CXCL12,CXCL2,RPGR
Obstruction of intestine	1.08	0.375	EDNRB,ITGA4,RAB11A
Gastrointestinal obstruction	1.08	0.375	EDNRB,ITGA4,RAB11A
Primary pulmonary hypertension	1.06	0.278	ADAM15,BMPR2,CAV1,EDNRB,EPAS1
Glomerulosclerosis	1.06	0.278	ANGPT2,CFI,HBEGF,NR2F2,SNAI1
Systemic inflammatory response syndrome	1.06	0.278	CD36,CST7,FSTL1,TGFB1,VWF
Cerebrovascular dysfunction	1.06	0.278	CD36,CLU,COL4A1,PTGS2,VWF
Invasive breast carcinoma	1.06	0.278	AREG,FKBP1A,PSMB5,RAB11A,TUBA4A
Hereditary retinal disease	1.06	0.278	A2M,CCN1,CFI,METRNL,RPGR
Immune mediated inflammatory disease	1.05	0.308	CD2,CD48,FKBP1A,PTGS2
Cerebral malaria	1.05	0.308	C7,CD36,CFI,ICAM1
Malaria	1.05	0.308	C7,CD36,CFI,PTGS2
Thrombus	1.05	0.308	CFH,CFI,PTGS2,VWF
Restenosis	1.05	0.308	CCL2,FKBP1A,INSR,PTGS2
Axonal neuropathy	1.05	0.308	LMNA,NFKBIA,SELE,SPTAN1
Tricuspid valve disorder	1.05	0.308	ADAM15,HIPK3,LRP5,NOTCH4
Central nervous system amyloidosis	1.05	0.308	AFDN,APP,CD36,CLU
Congenital urinary tract anomaly	1.05	0.308	A2M,HSP90AA1,NFIA,PTGS2
Thymic epithelial tumor	1.05	0.308	FLT1,MYC,XAF1,YBX3
Development of astrocytoma	1.04	0.241	CAV2,FGF2,MEF2C,MYC,QKI,SOX7,TUBA4A
Endocrine gland tumor	1.04	0.241	CDKN1A,FLT1,IFNG,KDR,MET,MYC,SNAI1
Cystic kidney disease	1.04	0.241	BCL6B,EPAS1,FKBP1A,MYC,SOCS1,SYNPO,XAF1
Adrenal cancer	1.04	0.241	DNAJB6,ENAH,GNAS,HSP90AA1,SMAD1,SNAI1,ZEB1
Nondiabetic nephropathy	1.04	0.241	BCL6B,EPAS1,FKBP1A,MYC,SOCS1,SYNPO,XAF1
B-cell chronic lymphoproliferative disorder	1.04	0.241	FOXC1,IFNG,KLF4,MAPK1,MEF2C,MYC,TNFSF10
Malignant neoplasm of pancreatic duct	1.04	0.241	ABL2,GNAS,LGALS1,PTGS2,TAOK2,TGFBR2,TUBA4A
Chronic lymphoproliferative disease	1.04	0.241	FOXC1,IFNG,KLF4,MAPK1,MEF2C,MYC,TNFSF10
Malignant connective or soft tissue neoplasm	1.04	0.241	CDKN1A,CTSL,IFNG,IL6,MYC,MYCT1,VEGFC
Pancreatic ductal carcinoma	1.04	0.241	ABL2,GNAS,LGALS1,PTGS2,TAOK2,TGFBR2,TUBA4A
Genitourinary adenocarcinoma	1.04	0.241	CDKN1A,FLT1,GLUL,KDR,MET,MYC,PRDX1
Extraadrenal retroperitoneal tumor	1.02	0.229	EPAS1,FLT1,ID2,ID3,KDR,MET,MYC,MYCT1
Retroperitoneal neoplasm	1.02	0.229	EPAS1,FLT1,ID2,ID3,KDR,MET,MYC,MYCT1
B-lymphoblastic leukemia/lymphoma	1.02	0.229	AFDN,EBF1,ID2,ID3,MYC,PRDX2,PTPRB,SCARB1
Atrial fibrillation	1.01	0.25	CREM,HSP90AA1,MEF2C,PIEZO1,RPS6KA2,TGFB1
Lymphoid cancer	1.01	0.25	AFDN,CCL2,IRF8,MYC,STAT3,TNFSF10
Infection by Influenza virus	1.01	0.25	IFITM3,IFNG,IL6,MAPK1,SPHK1,STING1
Arrhythmia of atrium	1.01	0.25	CREM,HSP90AA1,MEF2C,PIEZO1,RPS6KA2,TGFB1
Venoocclusion	1.01	0.25	ERG,GRB10,PLAT,PRCP,SMAD1,YWHAE
Ophthalmia	1.01	0.25	EVL,IFNG,IL1R1,ITGA4,ITGB2,TGFB1
Atrial fibrillation or flutter	1.01	0.25	CREM,HSP90AA1,MEF2C,PIEZO1,RPS6KA2,TGFB1
Genital carcinoma	0.98	0.233	ID2,ID3,IFNG,KLF4,MET,MYC,SOX7
Papillary carcinoma	0.98	0.233	FGF2,FLT1,HES1,KDR,MET,RBM38,SOX7
Sex cord stromal tumor	0.98	0.233	CDKN1A,CEBPD,CLU,HSP90AA1,INHBB,SMAD1,TUBA4A
Pancreatic ductal adenocarcinoma	0.98	0.233	ABL2,GNAS,LGALS1,PTGS2,TAOK2,TGFBR2,TUBA4A
Hypertension	0.973	0.263	ANGPT2,BMPR2,CYBA,JUND,NPR1
Crohn disease	0.973	0.263	APP,CD36,ITGA4,STAT3,TIMP1
Wasting	0.973	0.263	GPX1,NFKBIA,NRP1,PTGS2,TGFB1
Muscle spasticity	0.973	0.263	BCAR1,CRK,DOCK1,HNRNPU,RAC2
Skin pigmentation disorder	0.973	0.263	IL6,LIFR,NFKBIA,SASH1,TLL1
Olfaction disorder	0.973	0.263	APP,NR2F2,PTGER4,RCAN1,TEAD1
Proteinosis	0.973	0.263	CDC42BPB,CSF2,CSF3,ETS2,IL3RA
Oxidative stress	0.973	0.263	GPX1,HSPB1,MAFF,NFE2L2,NR4A3
Progressive dementia	0.973	0.263	AFDN,APP,GRB10,GRN,SGK1
Familial hypocalcemia	0.973	0.263	GNAS,KLF4,PDE7A,RUNX1T1,SOX7
Degenerative dementia	0.973	0.263	AFDN,APP,GRB10,GRN,SGK1
Abdominal adenocarcinoma	0.973	0.263	CCN2,FLT1,KDR,MET,TNFSF10
Advanced stage tumor	0.973	0.263	FN1,KDR,S100A4,STAT3,TGFBR3
Non-hematological solid tumor	0.973	0.263	CDKN1A,FERMT2,KDR,MYC,RAB11A
Advanced extracranial solid tumor	0.973	0.263	APBB2,ENAH,EPAS1,FN1,KDR
Alzheimer disease or frontotemporal dementia	0.973	0.263	AFDN,APP,GRB10,GRN,SGK1
Androgen-independent prostate tumor	0.965	0.222	AFDN,BCL6B,BIRC3,CDH5,IGFBP7,IVNS1ABP,MET,TUBA4A
Granuloma	0.949	0.286	CYBA,FGF2,IFNG,SOCS1
Atherosclerotic lesion	0.949	0.286	FN1,IL33,LDLR,TUBA4A
Hypercalciuria	0.949	0.286	CAV1,CD44,PTGS2,VAMP3
Brain metastasis	0.949	0.286	CD44,HES1,MET,TUBA4A
Thrombosis of kidney	0.949	0.286	CFH,CFI,GLUL,THBD
Metastatic central nervous system tumor	0.949	0.286	CD44,HES1,MET,TUBA4A
Aplasia or hypoplasia of lung	0.949	0.286	CCN2,HBEGF,ITGA6,PBX1
Skin hyperpigmentation	0.949	0.286	IVNS1ABP,LIFR,NFKBIA,TLL1
Genitourinary tumor	0.949	0.286	FN1,ID1,MYC,TUBA4A
Intracranial metastasis	0.949	0.286	CD44,HES1,MET,TUBA4A
Hyperparathyroidism	0.946	0.333	ANKRD12,CTNNA1,PTGS2
Autoimmune thyroid disease	0.946	0.333	CD40,IL6,TNFRSF1A
Polyuria	0.946	0.333	PTGS2,SPTAN1,TJP1
Dyspnea	0.946	0.333	CXCR4,EPAS1,FGF2
Ischemic stroke	0.946	0.333	AFDN,PLAT,PTGS2
Retinal vasculopathy	0.946	0.333	COL4A1,PTGS2,TNFRSF1A
Chronic inflammatory arthropathy	0.938	0.24	CSF2,IFNG,IL33,IL6,PTGS2,TGFB1
Rheumatoid arthritis	0.938	0.24	CSF2,IFNG,IL33,IL6,PTGS2,TGFB1
Astrocytoma	0.938	0.24	CAV2,COL18A1,CXCL12,CXCR4,FOXO1,MYC
Development of digestive organ tumor	0.938	0.24	AREG,CDKN1A,JUN,KDR,MYC,SAV1
Progression of carcinoma	0.938	0.24	DLC1,FOXO1,KDR,MYC,TGFBR2,TJP1
Adrenal cortex tumor	0.938	0.24	ATP1A1,DLC1,FERMT2,HSP90AA1,INHBB,SERTAD1
Sclerosis	0.938	0.24	CXCL12,EDNRB,FOSL2,PIK3R1,PXN,RAB11A
Large-cell diffuse lymphoma	0.938	0.24	CCND2,DYNLL1,KLF4,MYC,SHANK3,SOX7
Diffuse aggressive lymphoma	0.938	0.24	CCND2,DYNLL1,KLF4,MYC,SHANK3,SOX7
Ocular lesion	0.938	0.24	APBB2,CDKN1A,DICER1,GNAQ,PIK3R1,TUBA4A
Progressive epithelial neoplasm	0.938	0.24	DLC1,FOXO1,KDR,MYC,TGFBR2,TJP1
Chronic arthropathy	0.938	0.24	CSF2,IFNG,IL33,IL6,PTGS2,TGFB1
Diffuse large B-cell lymphoma	0.938	0.24	CCND2,DYNLL1,KLF4,MYC,SHANK3,SOX7
Large cell non-Hodgkin lymphoma	0.938	0.24	CCND2,DYNLL1,KLF4,MYC,SHANK3,SOX7
Aggressive large-cell diffuse lymphoma	0.938	0.24	CCND2,DYNLL1,KLF4,MYC,SHANK3,SOX7
Combined pituitary hormone deficiency or pituitary stalk interruption syndrome	0.938	0.24	EIF2S2,GJA1,PRDX2,PTPRB,SELE,TLL1
Mixed hematopoietic and lymphoid cancer	0.92	0.226	AFDN,CCL2,CDKN1A,IRF8,MYC,TNFSF10,XAF1
Development of colorectal tumor	0.92	0.226	AREG,FGF2,FLT1,KDR,NFKBIA,PTGS2,SOCS1
Thymus gland tumor	0.92	0.226	CAVIN1,FLT1,ID2,ID3,SPHK1,XAF1,YBX3
Lymphoproliferative malignancy	0.92	0.226	AFDN,CCL2,CDKN1A,IRF8,MYC,TNFSF10,XAF1
Brain atrophy	0.92	0.226	CDC42BPB,CSF3,ENAH,GRN,SYNPO,VAMP8,VIM
Mediastinal lymphoma	0.92	0.226	BCL6B,CAVIN1,ID2,ID3,KLF4,MYC,SPHK1
Thorax lymphoma	0.92	0.226	BCL6B,CAVIN1,ID2,ID3,KLF4,MYC,SPHK1
Abdominal aorta lesion	0.898	0.25	ANGPT2,NR4A3,PTGS2,TGFB1,TIMP3
Hypercholesterolemia	0.898	0.25	CANX,CLTA,CTSD,DAB2,LDLR
Cytosis of blood cells	0.898	0.25	BIRC3,IL33,NFKB1,NFKBIA,SELE
Erythrocytosis	0.898	0.25	ECE1,EPAS1,PRDX1,RAC1,SOCS3
Epithelial neoplasm	0.898	0.25	CDKN1A,FLT1,KDR,MYC,RAB11A
Atopic disease	0.898	0.25	DOCK1,FKBP1A,FYN,IL6,TNFSF14
Lupus erythematosus	0.898	0.25	COL4A2,CSF2,IL2RB,IL6,IRF8
Advanced malignant tumor	0.898	0.25	FN1,KDR,S100A4,STAT3,TGFBR3
Early-onset encephalopathy	0.898	0.25	JMJD1C,LIFR,NR4A2,SHANK3,SPTAN1
Progression of glioma	0.874	0.231	APBB2,FLT1,IL6,PHLDA1,SNCG,STAT3
Sepsis	0.874	0.231	F8,ICAM1,IFNG,IL1R1,ITGB2,LY96
Progression of neuroepithelial tumor	0.874	0.231	APBB2,FLT1,IL6,PHLDA1,SNCG,STAT3
Embryonal tumor	0.874	0.231	CAV2,CXCR4,DDX21,FOXO1,KDR,MYC
Progressive solid tumor	0.874	0.231	DLC1,FLT1,FOXO1,KDR,MYC,TGFBR2
Invasive colorectal cancer	0.874	0.231	ENG,FLT1,KDR,TGFBR2,TSC22D3,WNK1
Ovulatory disorder	0.874	0.231	AHR,GNAQ,MATK,PTGS2,SNCG,TAOK2
Infection by Chlamydia pneumoniae	0.874	0.231	AHR,APP,IFNG,IVNS1ABP,PIK3R1,RGS1
Myeloproliferative neoplasm	0.864	0.219	AFDN,CDKN1A,COL4A2,EGR1,ERH,IL2RB,RUNX1T1
Hemochromatosis	0.864	0.219	BMPR2,EGLN3,FSTL1,HLA-DQB1,JMJD1C,S100A4,SMAD1
Undifferentiated tumor	0.864	0.219	CAVIN2,ENG,JMJD1C,LSP1,NOTCH4,TGFBR3,TUBA4A
Undifferentiated malignant neoplasm	0.864	0.219	CAVIN2,ENG,JMJD1C,LSP1,NOTCH4,TGFBR3,TUBA4A
Hypersensitive reaction	0.861	0.267	CSF2,FCER1G,FKBP1A,IL6
Cystic Fibrosis	0.861	0.267	INSR,IRF8,TGFB1,TLL1
Progressive encephalopathy	0.861	0.267	APP,GRN,SGK1,SHANK3
Gastroenteritis	0.861	0.267	DNAJB1,HBEGF,IKBIP,PTGS2
Acute coronary event	0.861	0.267	MAFF,NOTCH4,PLAT,PTGS2
Midline defect	0.861	0.267	JUN,MEOX2,PTGS2,TEAD1
Severe endocrine system disorder	0.861	0.267	CREM,HES1,LEPR,TIMP2
Familial skeletal dysplasia	0.861	0.267	ATP1A1,CCN2,HSPG2,ITGA5
CFTR-related disorder	0.861	0.267	INSR,IRF8,TGFB1,TLL1
Extrapulmonary secondary neoplasm	0.861	0.267	CD44,HES1,MET,TUBA4A
Tonic-clonic seizure	0.852	0.4	PCDH19,SPTAN1
Thromboembolism	0.852	0.4	PLAT,PTGS2
Motor seizure	0.852	0.4	PCDH19,SPTAN1
Familial diabetes mellitus	0.852	0.4	FOXC1,INSR
Interstitial fibrosis of kidney	0.836	0.3	FKBP1A,PTGS2,TNFRSF1A
Systemic autoimmune syndrome	0.836	0.3	INSR,PTGS2,SLC3A2
Primary dyslipidemia	0.836	0.3	AFDN,LDLR,SYNPO
Macular dystrophy or cone or cone-rod dystrophy	0.836	0.3	CCN1,CFI,CXCL2
Familial dyslipidemia	0.836	0.3	AFDN,LDLR,SYNPO
Nasopharyngeal epithelial tumor	0.828	0.238	ERH,HSP90AA1,MEF2C,MET,TUBA4A
Colitis	0.828	0.238	COL4A2,CXCL2,EGLN3,HBEGF,IKBIP
Dementia	0.828	0.238	AFDN,APP,GRB10,GRN,SGK1
Cataract disease	0.828	0.238	IFNG,NDRG1,PMAIP1,PTGS2,SPTAN1
Nasopharyngeal carcinoma	0.828	0.238	ERH,HSP90AA1,MEF2C,MET,TUBA4A
Bicuspid aortic valve	0.828	0.238	ECE1,MEF2C,PBX1,PTPRB,TAOK2
Hyperlipoproteinemia	0.828	0.238	CANX,CLTA,CTSD,DAB2,LDLR
Hepatotoxicity	0.828	0.238	APP,IFNG,NFE2L2,STAT3,TNFRSF1A
Lens opacity	0.828	0.238	IFNG,NDRG1,PMAIP1,PTGS2,SPTAN1
Retinal lesion	0.828	0.238	APBB2,CDKN1A,DICER1,HSP90AA1,TUBA4A
Type M7 acute myeloid leukemia	0.815	0.222	BIRC3,CTNNA1,CYCS,ERG,HLX,MECOM
Myeloid leukemia	0.815	0.222	DICER1,EIF2S2,MECOM,MEF2C,MYC,SNAI1
Development of genital tumor	0.815	0.222	FOXO1,KLF4,MET,MYC,SOX7,TUBA4A
Toxoplasmosis	0.815	0.222	ABL2,CD40,IFNG,IRF8,SOCS1,TNFSF10
Metastatic colorectal cancer	0.815	0.222	DUSP4,FLT1,KDR,TSC22D3,WNK1,YWHAE
Pancreatic duct disorder	0.815	0.222	GNAS,LGALS1,PTGS2,TAOK2,TGFBR2,TUBA4A
Malignant neoplasm of male genital organ	0.815	0.222	ATF3,ID2,ID3,MET,NFKBIA,TUBA4A
B-cell neoplasm	0.815	0.222	CDKN1A,HSP90AA1,IL6,MYC,PIK3R1,PSMB5
Liquid tumor	0.815	0.222	AFDN,ID1,IFNG,IRF8,MYC,SNAI1
Protozoan infection	0.815	0.222	CD36,CD40,CFI,IFNG,IRF8,TNFSF10
Thrombocytosis	0.813	0.205	AFDN,BAG3,CAVIN2,ENG,IL33,IL6,LGALS3,PTGS2
Squamous-cell carcinoma	0.811	0.212	ABL2,CDKN1A,EID1,HSP90AA1,MET,TGFBR2,TUBA4A
Psychosis	0.783	0.25	ADGRL2,AFDN,LAMP2,SYNPO
Airway hyperresponsiveness	0.783	0.25	IFNG,IL33,LTC4S,STAT3
Osteoarthritis	0.783	0.25	CRK,FOXO1,HES1,PTGS2
Bipolar disorder	0.783	0.25	AFDN,DYNLL1,FYN,GRB10
Atrial septal defect	0.783	0.25	GJA1,MEF2C,PTGS2,TLL1
Pulmonary emphysema	0.783	0.25	FOXO1,HTRA1,IFNG,IL6ST
Graft-vs-host disease	0.783	0.25	CSF2,FKBP1A,NFE2L2,S100A13
Visual disturbance	0.783	0.25	MAPK1,MAPK3,PTGS2,SPTAN1
Large intestine neoplasm	0.783	0.25	ENAH,KDR,MET,TNFSF10
Dysglycemia	0.783	0.25	INSR,LEPR,RAPGEF3,TIMP2
Hand deformity	0.783	0.25	COL15A1,LMNA,PTGS2,VAMP3
Dryness of skin	0.783	0.25	ACACB,FOSL2,MYH9,NFKBIA
Development of intestinal tumor	0.765	0.227	ANKRD12,AREG,FLT1,KDR,PTGS2
Non-small cell lung carcinoma	0.765	0.227	DICER1,FLT1,KDR,PTGS2,VEGFC
Cirrhosis of liver	0.765	0.227	ATP1A1,CLTA,EIF2S2,IFNG,TGFB1
Adenocarcinoma	0.765	0.227	CCN2,FLT1,ID1,KDR,TNFSF10
Intervertebral disc disorder	0.765	0.227	CCN2,HSPG2,PSMB5,SLC29A1,TJP1
Toxemia	0.765	0.227	IFNG,IL1R1,LY96,MEOX2,TNFRSF1A
Non-small cell carcinoma	0.765	0.227	DICER1,FLT1,KDR,PTGS2,VEGFC
Advanced fibrosis	0.765	0.227	ATP1A1,CLTA,EIF2S2,IFNG,TGFB1
Non-traumatic arthropathy	0.765	0.227	COL4A2,CSF2,IFNG,IL6,PTGS2
Advanced hepatic fibrosis	0.765	0.227	ATP1A1,CLTA,EIF2S2,IFNG,TGFB1
Familial vascular disease	0.762	0.206	BMPR2,EDNRB,ELN,ENG,JUN,PBX1,SOX7
Soft tissue sarcoma	0.762	0.206	ATF3,CDKN1A,COL4A2,DICER1,KDR,SPHK1,WARS1
Malignant neoplasm of soft connective tissue	0.762	0.206	ATF3,CDKN1A,COL4A2,DICER1,KDR,SPHK1,WARS1
Degenerative brain disorder	0.76	0.214	CDC42BPB,CSF3,ENAH,GRN,SYNPO,VIM
Congestive heart failure	0.76	0.214	BIRC3,CAV1,IGFBP4,MEF2C,NPR1,TLL1
Endotoxemia	0.76	0.214	ICAM1,IFNG,IL1R1,LY96,MEOX2,TNFRSF1A
Endotoxicosis	0.76	0.214	ICAM1,IFNG,IL1R1,LY96,MEOX2,TNFRSF1A
Bone marrow cancer	0.76	0.214	EIF2S2,GATA2,MECOM,MEF2C,MYC,SNAI1
Nerve sheath tumor	0.76	0.214	C7,FLT1,HSP90AA1,KDR,OSMR,STAT3
Malignant neoplasm of retina	0.76	0.214	APBB2,CDKN1A,DICER1,HSP90AA1,PCGF2,TUBA4A
Retinoblastoma	0.76	0.214	APBB2,CDKN1A,DICER1,HSP90AA1,PCGF2,TUBA4A
High grade lymphoid cancer	0.76	0.214	CCND2,DYNLL1,KLF4,MYC,SHANK3,SOX7
Early-onset seizures	0.76	0.214	HES1,JMJD1C,MGLL,NFE2L1,PCDH19,SPTAN1
Severe neurological disorder	0.76	0.214	CDC42BPB,CYCS,GJA1,GRN,IFNG,SPTAN1
High grade lymphocytic cancer	0.76	0.214	CCND2,DYNLL1,KLF4,MYC,SHANK3,SOX7
Aggressive B cell non-Hodgkin lymphoma	0.76	0.214	CCND2,DYNLL1,KLF4,MYC,SHANK3,SOX7
Aggressive non-Hodgkin lymphoma	0.76	0.214	CCND2,DYNLL1,KLF4,MYC,SHANK3,SOX7
Aggressive mature B-cell lymphoma	0.76	0.214	CCND2,DYNLL1,KLF4,MYC,SHANK3,SOX7
Aggressive B-cell lymphoma	0.76	0.214	CCND2,DYNLL1,KLF4,MYC,SHANK3,SOX7
Abnormal aortic valve physiology	0.742	0.273	ACKR3,PTPRB,TIMP2
Nodule	0.742	0.273	CCN2,PRDX2,SMAD1
Nephritis	0.742	0.273	COL4A1,FKBP1A,FOXO1
Autosomal dominant polycystic kidney disease	0.742	0.273	ATF3,CALD1,FKBP1A
Parasitemia	0.742	0.273	APP,CD36,CFI
Mucopolysaccharidoses	0.742	0.273	GNS,HGSNAT,TLL1
Thoracic aortic aneurysm	0.742	0.273	S100A4,SLC3A2,TGFBR2
Hemosiderosis	0.742	0.273	CCL4,CSF3,PRDX2
Aortic occlusive disease	0.742	0.273	CD44,ELN,LDLR
Pathological dilation of the thoracic aorta	0.742	0.273	S100A4,SLC3A2,TGFBR2
Colorectal lesion	0.742	0.273	ERH,KDR,PTGS2
Hydrocephalus	0.716	0.333	CCND2,MPDZ
Generalized seizures	0.716	0.333	PCDH19,SPTAN1
Ventricular fibrillation	0.716	0.333	ENTPD1,TNFRSF1A
Autoimmune thyroiditis	0.716	0.333	PTGS2,TNFRSF1A
Lymphoma	0.715	0.2	CCL2,CDKN1A,ID2,ID3,MYC,TNFSF10,XAF1
Ovarian tumor	0.715	0.2	CTSL,ENG,FOXO1,IFNG,SAV1,TGFB1,TUBA4A
Breakage of bone	0.713	0.235	JAM2,LMNA,PTGS2,TGFBR2
Fracture of bone	0.713	0.235	JAM2,LMNA,PTGS2,TGFBR2
Adenomatous polyp	0.713	0.235	CSF2,GNAS,LAMB1,PTGS2
Thrombophilia	0.713	0.235	CAVIN2,PROS1,THBD,YBX3
Hypertriglyceridemia	0.713	0.235	INSR,LAMP2,NHERF2,RAB11A
Infection by Staphylococcus aureus	0.713	0.235	CD36,EVL,HSP90AA1,ZNF521
Abdominal hemorrhage	0.713	0.235	ABL2,CAV2,CDC42BPB,TJP1
Steatorrhea	0.713	0.235	ATF3,ATP1A1,GZMB,IFNG
Autoinflammatory disorder	0.713	0.235	IL1R1,STING1,TNFRSF1A,TUBB
Hereditary thrombophilia	0.713	0.235	CAVIN2,PROS1,THBD,YBX3
Hyperglyceridemia	0.713	0.235	INSR,LAMP2,NHERF2,RAB11A
Chronic pulmonary disease	0.713	0.235	CD69,HTRA1,IFNG,IL6ST
Familial insulin resistance	0.713	0.235	CAV2,INSR,SYNPO,ZFP36L2
Severe liver disease	0.713	0.235	EIF2S2,EPAS1,MYH9,PDE7A
Childhood progressive encephalopathy	0.713	0.235	LIFR,NR4A2,SEMA6B,SHANK3
Chronic respiratory disorder	0.713	0.235	CD69,HTRA1,IFNG,IL6ST
Infection by HIV-1	0.709	0.207	ATP1A1,CAV2,CTNNAL1,CXCL12,CXCR4,RHOB
Endometrioid neoplasm	0.709	0.207	CTSL,ENG,INHBB,MATK,STAT3,TGFB1
Malignant myeloid neoplasm	0.709	0.207	DICER1,GATA2,MECOM,MEF2C,MYC,SNAI1
Temporal lobe atrophy	0.709	0.207	CST7,DNAJB4,ENAH,FYN,GRN,SYNPO
HIV infection	0.706	0.217	ATP1A1,CAV2,CDC42BPB,CXCL12,CXCR4
Hypercalcemia	0.706	0.217	ADAMTS1,BCAR1,MYH9,PTGS2,SULF2
Acquired immunodeficiency syndrome	0.706	0.217	BCL2A1,CLU,HSD17B12,IL2RB,PRDX1
Cirrhosis	0.706	0.217	ATP1A1,CLTA,EIF2S2,IFNG,TGFB1
Ventricular extrasystole	0.706	0.217	ADGRL2,JAM2,MARCKSL1,MYH9,ZFP36L2
Torticollis	0.706	0.217	APP,PTGS2,SELE,SELP,WNK1
Osteomyelitis	0.706	0.217	GNG2,IKBIP,OSMR,SHC1,TNFRSF1A
Keratosis	0.706	0.217	AFDN,INSR,MYC,NFKBIA,PTGS2
Inborn error of amino acid metabolism	0.706	0.217	ABL2,CDC42BPB,ITPRID2,XAF1,YBX3
Head and neck carcinoma	0.706	0.217	APBB2,HSP90AA1,KDR,MET,PTGS2
Severe bone disorder	0.706	0.217	ADAMTS1,EVL,FOSL2,IRF8,PTGS2
Iron overload of liver	0.706	0.217	BMPR2,EGLN3,JMJD1C,MCAM,SMAD1
Proliferative glomerulonephritis	0.706	0.217	CCND2,CFH,MET,SASH1,YBX3
Proliferative nephritis	0.706	0.217	CCND2,CFH,MET,SASH1,YBX3
Retroperitoneal fibrosis	0.706	0.217	CDH5,FKBP1A,FOXC1,ITGA6,TGFBR2
Nonhematologic malignant neoplasm	0.706	0.217	FERMT2,JUN,KDR,MYC,STAT3
Lymphoproliferative disorder of the skin	0.706	0.217	CXCL12,CXCR4,MAPK1,NFKBIA,REL
Extrasystole	0.706	0.217	ADGRL2,JAM2,MARCKSL1,MYH9,ZFP36L2
Supra-aortic artery disease	0.706	0.217	ANXA2,FERMT2,NNMT,PLAT,PTPRB
Colorectal adenocarcinoma	0.672	0.194	CD53,CD9,FLT1,ISLR,ITGA4,KDR,TEK
Eye neoplasm	0.672	0.194	APBB2,CDKN1A,DICER1,GNAQ,HSP90AA1,PCGF2,TUBA4A
Orbital tumor	0.672	0.194	APBB2,CDKN1A,DICER1,GNAQ,HSP90AA1,PCGF2,TUBA4A
Development of hemangioma	0.661	0.2	EPAS1,KDR,MAPK1,MECOM,NOTCH4,RAB11A
Precursor B-cell acute lymphoblastic leukemia	0.661	0.2	AFDN,EBF1,ID2,ID3,PRDX2,PTPRB
Development of cardiovascular neoplasm	0.661	0.2	EPAS1,IVNS1ABP,MAPK1,NOTCH4,PTPRB,RAB11A
Hyper-IgE syndrome	0.661	0.2	CCL3,EBF1,IL6ST,MET,STAT3,YBX3
Inborn error renal tubular transport	0.661	0.2	ABL2,CCND2,HAVCR2,PIK3R3,WNK1,YBX3
Cerebral atrophy	0.661	0.2	CST7,ENAH,GRN,PLEC,SYNPO,VAMP8
Malignant neoplasm of eye	0.661	0.2	APBB2,CDKN1A,DICER1,GNAQ,HSP90AA1,TUBA4A
Malignant neoplasm of eye and adnexa	0.661	0.2	APBB2,CDKN1A,DICER1,GNAQ,HSP90AA1,TUBA4A
Hereditary renal tubular disorder	0.661	0.2	ABL2,CCND2,HAVCR2,PIK3R3,WNK1,YBX3
Orbital cancer	0.661	0.2	APBB2,CDKN1A,DICER1,GNAQ,HSP90AA1,TUBA4A
Large intestine adenoma	0.661	0.2	CD44,ERH,FGF2,GSTP1,PTGS2,SHC1
Infection by human herpesvirus 4	0.66	0.25	CCL3,CD40,ITGA5
Anthrax	0.66	0.25	GZMB,IFNG,PRF1
Hypospadia	0.66	0.25	A2M,HSP90AA1,PTGS2
Asthma	0.66	0.25	FCER1G,IL33,LTC4S
Vestibular disorder	0.66	0.25	BMX,KDR,NFKB1
Chronic brain damage	0.66	0.25	GAS6,PTGS2,SOCS1
Thoracic aortic aneurysms and dissections	0.66	0.25	CDKN1A,TGFBR2,TJP1
Aplasia or hypoplasia	0.66	0.25	MEF2C,SPRY1,STAT3
Cerebral disorder	0.66	0.25	CREM,MAPK1,MAPK3
Familial seizure disorder	0.66	0.25	PCDH19,TLL1,YBX1
Fatty lesion	0.653	0.208	ANGPT2,LDLR,NR4A3,PTGS2,TIMP3
Combined pituitary hormone deficiency	0.653	0.208	EIF2S2,GJA1,PRDX2,PTPRB,TLL1
Primary neoplasm	0.653	0.208	EPAS1,FGF2,ID2,SNAI1,TUBA4A
Complex neurodevelopmental disorder	0.65	0.222	FOXC1,HTRA1,IQGAP2,SPRY1
Tremor	0.65	0.222	CDC42BPB,GNAS,MYC,NPC2
Alzheimer disease	0.65	0.222	AFDN,APP,GRB10,SGK1
Hypoxia	0.65	0.222	CAV2,EDNRB,EIF4B,GNAQ
Pulmonary alveolar proteinosis	0.65	0.222	CDC42BPB,CSF2,CSF3,IL3RA
Intestinal polyp	0.65	0.222	PTGS2,S100A13,TLL1,TNFSF10
Abdominal hernia	0.65	0.222	ATP1A1,CDKN1A,CRK,CTNNA1
Immediate hypersensitivity	0.65	0.222	CSF2,FCER1G,FKBP1A,IL6
Atopy	0.65	0.222	CSF2,FCER1G,FKBP1A,IL6
Chronic inflammatory disorder	0.65	0.222	CSF2,CYBA,NFKBIA,PTGS2
Malignant genitourinary solid tumor	0.65	0.222	IFNG,MYC,SOX7,TUBA4A
Primary myelofibrosis	0.631	0.189	AFDN,CTNNA1,GRB10,HSP90AA1,MEF2C,MYH9,PXN
Development of neuroepithelial tumor	0.616	0.194	CDKN1A,CXCR4,FGF2,FOXO1,JUN,MYC
Neuroendocrine tumor	0.616	0.194	CDKN1A,IFNG,KDR,MET,MYC,PIK3R1
Intraepithelial neoplasm	0.616	0.194	ATF3,CDKN1A,HSD17B12,MET,MYC,STAT3
Musculoskeletal cancer	0.616	0.194	CDC37,KDR,MET,TUBA4A,WNK1,ZEB1
Mature T-cell neoplasm	0.616	0.194	CXCL12,CXCR4,HAVCR2,MAPK1,NFKBIA,REL
Hereditary kidney disease	0.609	0.286	FKBP1A,SOCS1
Cryptorchidism	0.609	0.286	CDC42BPB,ZFP36L2
Alkalosis	0.609	0.286	SGK1,WNK1
Stenosis of aortic valve	0.609	0.286	LDLR,TIMP2
Nonalcoholic steatohepatitis	0.609	0.286	EIF2S2,JUN
Hypoplasia	0.609	0.286	MEF2C,STAT3
Telangiectasis	0.609	0.286	BMPR2,ENG
Neurologic gait disorder	0.609	0.286	DICER1,ITGA4
Hypolipoproteinemia	0.609	0.286	HES1,NNMT
Complex neurocristopathy syndrome	0.603	0.2	FOXC1,HTRA1,IQGAP2,NFIC,SPRY1
Acute myeloid leukemia	0.603	0.2	DICER1,MECOM,MEF2C,MYC,SNAI1
Septicemia	0.603	0.2	ICAM1,IFNG,IL1R1,LY96,TNFRSF1A
Salt-sensitive essential hypertension	0.603	0.2	EGLN3,MEF2C,PTPRB,TAOK2,WNK1
Liver cholangiocarcinoma	0.603	0.2	CAV2,INSR,KDR,PAM,PSMB5
Gastrointestinal polyposis	0.603	0.2	CAV2,CSF2,IRF8,PTGS2,TCF4
Intra-hepatic biliary tract cancer	0.603	0.2	CAV2,INSR,KDR,PAM,PSMB5
Intrahepatic bile duct cancer	0.603	0.2	CAV2,INSR,KDR,PAM,PSMB5
Acute respiratory disorder	0.593	0.211	CCL3L3,CFI,PLAT,PTGS2
Systolic dysfunction of heart ventricle	0.593	0.211	ECE1,JUN,NFKB1,RPS6
Renal tubular acidosis	0.593	0.211	SGK1,SPTAN1,VAMP3,WNK1
Synovitis	0.593	0.211	IFNG,IL1R1,PTGS2,TNFAIP3
Formation of uterine carcinoma	0.593	0.211	KLF4,MYC,SOX7,TUBA4A
Uterine carcinoma	0.593	0.211	KLF4,MYC,SOX7,TUBA4A
Atopic dermatitis	0.593	0.211	CSF2,FKBP1A,SOCS2,TIMP1
Endocardial cushion defect	0.593	0.211	CLTA,ELN,GJA1,MEF2C
Infection by Influenza A virus subtype H1N1	0.593	0.211	IFITM3,IFNG,MAPK1,SPHK1
Carditis	0.593	0.211	CCL3L3,IFNG,IL33,ITGB2
Cleft lip	0.593	0.211	CTNND1,PBX1,PTGS2,PTPRM
Differentiated thyroid cancer	0.593	0.211	FLT1,KDR,KLF9,VIM
Left ventricular systolic dysfunction	0.593	0.211	ECE1,JUN,NFKB1,RPS6
Primum atrial septal defect	0.593	0.211	ECE1,MEF2C,PBX1,SOX7
Ciliopathy	0.593	0.211	CFI,INHBB,LMNA,TIMP2
High grade glioma	0.593	0.211	CAV2,COL18A1,CXCL12,CXCR4
Invasive breast adenocarcinoma	0.593	0.211	CAV2,CFI,CTSL,TUBA4A
Upper airway cancer	0.593	0.211	ERH,HSP90AA1,MEF2C,TUBA4A
Pharyngeal carcinoma	0.593	0.211	ERH,HSP90AA1,MEF2C,TUBA4A
High grade central nervous system tumor	0.593	0.211	CAV2,COL18A1,CXCL12,CXCR4
Orofacial dysmorphism	0.593	0.211	EVL,ITGA4,PBX1,VEGFC
Ear-nose-throat cancer	0.593	0.211	ERH,HSP90AA1,MEF2C,TUBA4A
Childhood encephalopathy	0.593	0.211	LIFR,NR4A2,SHANK3,SPTAN1
High-grade neuroepithelial tumor	0.593	0.211	CAV2,COL18A1,CXCL12,CXCR4
Lymphomagenesis of T lymphocytes	0.592	0.184	CDKN1A,EGR1,HAVCR2,MYC,NFKBIA,PSMB5,TGM2
T-cell non-Hodgkin lymphoma	0.592	0.184	CDKN1A,EGR1,HAVCR2,MYC,NFKBIA,PSMB5,TGM2
Mature B-cell lymphoma	0.592	0.184	CCND2,HSP90AA1,KLF4,MYC,PMAIP1,SHANK3,SOX7
Mature B cell malignant tumor	0.592	0.184	CCND2,HSP90AA1,IL6,KLF4,MYC,OSMR,PSMB5
Ulceration of skin	0.589	0.231	SELE,SELP,STING1
Neurodevelopmental disorder	0.589	0.231	CRK,DOCK1,PIK3R3
Laminopathy	0.589	0.231	LMNA,SUN1,SYNE2
Myasthenic syndrome	0.589	0.231	FCER1G,IRF8,SAMSN1
Congenital abnormality of the lower urinary tract	0.589	0.231	A2M,HSP90AA1,PTGS2
Lung injury	0.589	0.231	EGR1,IL6,SELP
Adrenal gland tumor	0.575	0.188	CTNNA1,FERMT2,KLF4,MYC,SNAI1,SOX7
Neuroepithelial tumor	0.575	0.188	CDKN1A,CXCR4,FGF2,FOXO1,JUN,MYC
Myelodysplastic/myeloproliferative neoplasm	0.575	0.188	CDA,EID1,GPX1,IRF8,NFIA,RUNX1T1
Periadrenal tumor	0.575	0.188	CTNNA1,FERMT2,KLF4,MYC,SNAI1,SOX7
Advanced malignant gastrointestinal neoplasm	0.575	0.188	APBB2,COL4A2,GSTP1,ID1,KDR,WNK1
Advanced gastrointestinal tumor	0.575	0.188	APBB2,COL4A2,GSTP1,ID1,KDR,WNK1
Non-germinomatous germ cell tumor	0.575	0.188	FOXO1,HSP90AA1,KDR,KLF4,MYC,TUBA4A
Mature lymphocytic neoplasm	0.575	0.188	HSP90AA1,IL6,MYC,NFKBIA,PSMB5,REL
Prostatomegaly	0.558	0.192	AKAP12,BIRC3,S100A4,SNAI1,TLL1
Development of adenocarcinoma	0.558	0.192	CDKN1A,FLT1,KDR,MET,PSMB5
Hypophosphatemia	0.558	0.192	CTNNA1,FGF2,GNAS,SMAD1,TLL1
Prostatic carcinoma	0.558	0.192	ETS2,ID2,ID3,MET,MYC
Chronic myeloid leukemia	0.558	0.192	CCDC47,EIF2S2,LAMB1,POSTN,SOCS3
Epileptic seizure	0.558	0.192	CAPN2,DOCK1,JMJD1C,NFKBIA,SCARB2
Abdominal aortic aneurysm	0.558	0.192	ANGPT2,NR4A3,PTGS2,TGFB1,TIMP3
Angiosarcoma	0.558	0.192	CDKN1A,FLT1,IL6,KDR,STAT3
Pituitary gland adenoma	0.558	0.192	CSF2,FERMT2,FOXO1,GNAS,IFNG
Cardiovascular neoplasm	0.558	0.192	FGF2,IL6,MAPK1,PSMB5,STAT3
Scoliosis	0.558	0.192	EGR3,KLF4,LHX6,LMNA,SOX7
Atresia	0.558	0.192	CTNNA1,ITGA6,MCFD2,PMAIP1,SOX7
Metastatic gastrointestinal tract cancer	0.558	0.192	DUSP4,KDR,TSC22D3,WNK1,YWHAE
Sellar neoplasm	0.558	0.192	CSF2,FERMT2,FOXO1,GNAS,IFNG
Aggressive cancer	0.558	0.192	CCND2,KLF4,MYC,SHANK3,SOX7
Pathological dilation of abdominal aorta	0.558	0.192	ANGPT2,NR4A3,PTGS2,TGFB1,TIMP3
Lymphocytic neoplasm	0.558	0.192	AFDN,CCL2,IRF8,MYC,TNFSF10
Myeloid neoplasm	0.556	0.179	AFDN,DICER1,EIF2S2,MECOM,MYC,MYCT1,SNAI1
Alopecia areata	0.541	0.2	CSF2,IFNG,IL2RB,IL2RG
Systemic lupus erythematosus	0.541	0.2	CSF2,IL2RB,IL6,IRF8
Fungal Infection	0.541	0.2	IFNG,IL6,MEOX2,TNFRSF1A
X-linked hereditary disease	0.541	0.2	F8,MAPK1,PCDH19,VWF
Gastro-esophageal carcinoma	0.541	0.2	CTTN,FLI1,HSP90AA1,KDR
Sex-Linked Hereditary Disorder	0.541	0.2	F8,MAPK1,PCDH19,VWF
Cardiac fibrillation	0.541	0.2	CREM,HSP90AA1,MEF2C,TGFB1
Muscle fibrillation	0.541	0.2	CREM,HSP90AA1,MEF2C,TGFB1
Primary immunodeficiency disorder	0.541	0.2	CXCR4,IL2RB,IL2RG,TNFAIP3
Retinal neoplasm	0.536	0.182	APBB2,CDKN1A,DICER1,HSP90AA1,PCGF2,TUBA4A
Facial neoplasm	0.536	0.182	ANKRD12,COL4A2,FKBP1A,HSP90AA1,LMCD1,TUBA4A
Mature B-cell neoplasm	0.536	0.182	CCND2,HSP90AA1,IL6,MYC,OSMR,PSMB5
Thymoma	0.527	0.214	MYC,XAF1,YBX3
Insulin-dependent diabetes mellitus	0.527	0.214	HLA-DQB1,IFNG,INSR
Streptococcal infection	0.527	0.214	CFI,IL1R1,PTGS2
Dysgenesis	0.527	0.214	MEF2C,SPRY1,STAT3
Contact dermatitis or eczema	0.527	0.214	FKBP1A,NR4A2,PRDX1
Cushing syndrome	0.523	0.25	GNAS,INSR
Hypothermia	0.523	0.25	KLF2,STAT3
Chronic kidney disease	0.523	0.25	CFI,FKBP1A
Growth hormone deficiency	0.523	0.25	INSR,TLL1
Congenital malformation of genital organs	0.523	0.25	MID1,PTGS2
Rhizomelia	0.523	0.25	BAG3,LIFR
Osteosarcoma	0.522	0.175	CD44,KDR,MET,PRDX1,RHOU,SAV1,TUBA4A
Advanced malignant bone neoplasm	0.516	0.185	CDC37,KDR,PSMB5,WNK1,ZEB1
Myopathy of skeletal muscle	0.516	0.185	CTSL,FOXO1,LMNA,PSMB5,TUBA4A
Development of lung carcinoma	0.516	0.185	CDKN1A,DICER1,SNAI1,TMSB10/TMSB4X,TUBA4A
Skeletal metastasis	0.516	0.185	CDC37,KDR,PSMB5,WNK1,ZEB1
Soft tissue neoplasm	0.516	0.185	ABL2,APP,CDKN1A,COL4A2,FGF2
Gastroesophageal cancer	0.516	0.185	CD44,CTTN,KDR,NFE2L2,TUBA4A
Progressive myopathy	0.516	0.185	APP,CAV2,CTSL,PSMB5,ZFP36L2
Bone marrow lesion	0.516	0.185	ID2,IFNG,MECOM,MYC,SNAI1
Pathological Cyst	0.5	0.176	DYNLL1,EPAS1,GPX1,MYC,PTGS2,XAF1
Myosarcoma	0.5	0.176	CDKN1A,COL4A2,DICER1,SPHK1,TUBA4A,WARS1
Plasma cell neoplasm	0.5	0.176	HSP90AA1,IL6,KLF4,MYC,OSMR,PSMB5
Mixed neoplasia	0.5	0.176	EID1,KLF4,MYC,NUAK1,TJP1,TUBA4A
Kidney clear cell tumor	0.495	0.19	ELK3,FLT1,HIF3A,KDR
Adenomatous intestinal polyp	0.495	0.19	CAV2,CSF2,GNAS,PTGS2
Endometrial carcinoma	0.495	0.19	KLF4,MYC,SOX7,TUBA4A
Megaloblastic anemia	0.495	0.19	CCND2,CDKN1A,DYNLL1,PTPRC
Omphalocele	0.495	0.19	GNAQ,MARCKSL1,TUBA4A,VCAM1
Lipodystrophy	0.495	0.19	CAVIN1,LMNA,TGFB1,TYROBP
Hyperkeratosis	0.495	0.19	AFDN,CTSC,MYC,NFKBIA
Clear-cell adenocarcinoma	0.495	0.19	ELK3,FLT1,HIF3A,KDR
Infection by chlamydia	0.495	0.19	AHR,IFNG,IVNS1ABP,PIK3R1
Allergic inflammation	0.495	0.19	CCL4,IL6,JAM2,TGFB1
Mixed cell carcinoma	0.495	0.19	CAV2,CDKN1A,SAV1,TUBA4A
Neoplastic colorectal polyp	0.495	0.19	CAV2,CSF2,GNAS,PTGS2
Renal clear cell adenocarcinoma	0.495	0.19	ELK3,FLT1,HIF3A,KDR
Progressive neurological disorder	0.495	0.19	APP,GRN,SGK1,WARS1
Clear cell neoplasm	0.495	0.19	ELK3,FLT1,HIF3A,KDR
Clear cell carcinoma	0.495	0.19	ELK3,FLT1,HIF3A,KDR
Stromal neoplasm	0.495	0.19	CDKN1A,CLU,KDR,SMAD1
Tongue disease	0.495	0.19	HSP90AA1,IL3RA,STING1,TUBA4A
Esophageal lesion	0.495	0.19	CDKN1A,COL4A2,CTTN,TUBA4A
Intracranial embryonal tumor	0.477	0.179	CDKN1A,FERMT2,HSP90AA1,NRP1,TUBA4A
Esophagus tumor	0.477	0.179	APBB2,CDKN1A,MAFF,NFE2L2,TUBA4A
Lymphoblastic lymphoma	0.477	0.179	CDKN1A,KLF4,MYC,SLC3A2,SOX7
Pancytopenia	0.477	0.179	ERG,IVNS1ABP,PRF1,VWF,ZFP36L2
Occurrence of tumor	0.477	0.179	AFDN,DICER1,GRB10,SERPINE1,TGFBR2
Neuroendocrine carcinoma	0.477	0.179	EIF2S2,FLT1,KDR,MYC,SHANK3
Rectum tumor	0.477	0.179	DAB2,DYNLL1,KDR,PTGS2,SPTBN1
Spinocerebellar disease	0.477	0.179	ATP1A1,CD200,CLTA,GLUL,ITM2B
Malignant peripheral nerve sheath tumor	0.477	0.179	CDKN1A,FLT1,KDR,MYC,STAT3
Neuroblastic tumor	0.477	0.179	CDKN1A,CLU,LGALS3,MET,TGFB1
Embryonal tumor of brain	0.477	0.179	CDKN1A,FERMT2,HSP90AA1,NRP1,TUBA4A
Neuroblastoma	0.477	0.179	CDKN1A,CLU,LGALS3,MET,TGFB1
Chronic malignant hematological neoplasm	0.477	0.179	CAV2,CCDC47,EIF2S2,MYC,POSTN
Peripheral nerve sheath tumor	0.477	0.179	CDKN1A,FLT1,KDR,MYC,STAT3
Malignant soft tissue neoplasm	0.477	0.179	ABL2,CDKN1A,COL4A2,FGF2,WARS1
Adverse drug reaction	0.473	0.2	AHR,MAFF,NFE2L2
Pregnancy-induced hypertension	0.473	0.2	FLT1,FN1,PTGS2
Autoimmune glomerulonephritis	0.473	0.2	FKBP1A,LIMA1,TJP1
Lupus nephritis	0.473	0.2	FKBP1A,FYN,IL33
Hypothyroidism	0.473	0.2	CD40,IFI6,NFKBIA
Azoospermia	0.473	0.2	EPAS1,MYH9,TSC22D3
Blindness	0.473	0.2	CANX,PTGS2,ZFP36L2
Chorea	0.473	0.2	CDC42BPB,PBX1,PEA15
Lysosomal storage disease	0.473	0.2	MYOF,SPHK1,UGCG
Reperfusion injury	0.473	0.2	CFI,EVL,FKBP1A
Paroxysmal movement disorder	0.473	0.2	DYNLL1,MEF2C,SPTBN1
Maternal hypertension	0.473	0.2	FLT1,FN1,PTGS2
Immune-mediated nephritis	0.473	0.2	FKBP1A,LIMA1,TJP1
Primary hypertension	0.473	0.2	BMPR2,EPAS1,WNK1
Major affective disorder	0.473	0.2	AFDN,DYNLL1,GRB10
Sclerotic lesion	0.473	0.2	IL33,LDLR,TUBA4A
Hemangioma	0.466	0.171	ANGPT2,EID1,HBEGF,MAPK1,NOTCH4,PSMB5
Myelomonocytic leukemia	0.466	0.171	CDA,EID1,GPX1,IRF8,NFIA,RUNX1T1
Arteriosclerosis of coronary artery	0.452	0.182	EHD2,LDLR,PTGS2,SCARB1
Arteriosclerosis of coronary vessel	0.452	0.182	EHD2,LDLR,PTGS2,SCARB1
Atherosclerosis of coronary vessel	0.452	0.182	EHD2,LDLR,PTGS2,SCARB1
Leukopenia	0.452	0.182	CFI,IFNG,IL6,SOCS1
Coronary artery disease	0.452	0.182	EHD2,LDLR,PTGS2,SCARB1
Infection by Zaire ebolavirus	0.452	0.182	ABL2,ANXA5,CRK,PTPRM
Nasopharyngeal tumor	0.452	0.182	ERH,HSP90AA1,MEF2C,TUBA4A
Neoplastic intestinal polyp	0.452	0.182	CAV2,CSF2,GNAS,PTGS2
Congenital myopathy	0.452	0.182	BAG3,DDIT4,FOXO1,GRB10
Sideroblastic anemia	0.452	0.182	CDA,EID1,GATA2,PTPRB
Severe neutropenia	0.452	0.182	GSTP1,IER3,MAFF,PMAIP1
Refractory cytopenia	0.452	0.182	CDA,EID1,GATA2,PTPRB
Gastric lesion	0.452	0.182	ABL2,AHR,JAM2,KDR
Axonal degeneration	0.452	0.182	NFKBIA,SELE,SPTAN1,SPTBN1
Thalassemia	0.452	0.222	CD44,FKBP1A
Severe sepsis	0.452	0.222	INSR,PSMB5
Thermal hyperalgesia	0.452	0.222	FGF2,IRF8
Autosomal dominant kidney disease	0.452	0.222	ATF3,FKBP1A
Heart conduction disorder	0.452	0.222	LMNA,MEF2C
Platelet clot	0.452	0.222	MYH9,SOCS2
Familial glomerulopathy	0.452	0.222	ENG,FN1
Obesity	0.448	0.333	LEPR
Degeneration of eye	0.448	0.333	RPGR
Neuropathic pain	0.448	0.333	TYROBP
Overweight disorder	0.448	0.333	LEPR
Diffuse B-cell lymphoma	0.441	0.172	CCND2,KLF4,MYC,SHANK3,SOX7
Bladder carcinoma	0.441	0.172	CCND2,KDR,MAFF,NFE2L2,TUBA4A
Gastrointestinal stromal tumor	0.441	0.172	CSF3,ID2,IRF8,KDR,RUNX1T1
Gastric adenocarcinoma	0.441	0.172	FLI1,HSP90AA1,KDR,TIMP3,TXN
Oral cancer	0.441	0.172	CDH5,CTNND1,HSP90AA1,PTGS2,SHC1
Methylmalonic acidemia	0.441	0.172	CLTC,GRB10,ID2,ID3,KLF9
Gastroesophageal adenocarcinoma	0.441	0.172	FLI1,HSP90AA1,KDR,TIMP3,TXN
Rectosigmoid neoplasm	0.441	0.172	DAB2,DYNLL1,KDR,PTGS2,SPTBN1
Hereditary malignant hematological system tumor	0.441	0.172	GATA2,IFNG,MAPK1,RUNX1T1,TUBA4A
Development of primitive neuroectodermal tumor	0.435	0.167	CXCR4,FERMT2,LGALS3,MET,TGFB1,TNFSF10
Chronic myelomonocytic leukemia	0.435	0.167	CDA,EID1,GPX1,IRF8,NFIA,RUNX1T1
Development of neuroectodermal tumor	0.435	0.167	CXCR4,FERMT2,LGALS3,MET,TGFB1,TNFSF10
Angioma	0.435	0.167	ANGPT2,EID1,HBEGF,MAPK1,NOTCH4,PSMB5
Hypergammaglobulinemia	0.424	0.188	AFDN,CDKN1A,IRF8
Uveitis	0.424	0.188	CD200,IFNG,TNFRSF1A
Attention Deficit Disorders	0.424	0.188	IFI6,IRF8,STING1
Visceromegaly	0.424	0.188	CDKN1A,LMNA,SPTBN1
Depressive disorder	0.424	0.188	GNAQ,IL6,UGCG
Behavioral deficit	0.424	0.188	CREM,MAPK3,VAMP3
Infantile encephalopathy	0.424	0.188	LIFR,NR4A2,SHANK3
Coronary occlusion	0.424	0.188	LDLR,PTGS2,SCARB1
Short attention span	0.424	0.188	IFI6,IRF8,STING1
Dyslipidemia	0.413	0.174	IL6,LAMP2,LDLR,LEPR
Fibroma	0.413	0.174	CTNNAL1,FGF2,FKBP1A,SERPINE1
Epilepsy	0.413	0.174	DOCK1,FYN,JMJD1C,RAC1
Pneumonia	0.413	0.174	IFNG,IL6,TGFB1,TNFRSF1A
Splenic cancer	0.413	0.174	CD44,EVL,IL6,ITGA4
Familial nephrotic syndrome	0.413	0.174	INHBB,LAMB2,SHC1,TJP1
Large intestine carcinoma	0.413	0.174	DUSP4,FGF2,FLT1,KDR
Familial congenital anomalies of the kidney and urinary tract	0.413	0.174	ATF3,FKBP1A,INHBB,TCIM
Dyserythropoietic anemia or sideroblastic anemia	0.413	0.174	CDA,EID1,GATA2,PTPRB
Aggressive lymphoma	0.413	0.174	CCND2,KLF4,MYC,SHANK3
Non-colon gastrointestinal cancer	0.413	0.174	CD44,PTGS2,SHC1,TUBA4A
Malignant intracranial tumor	0.408	0.167	CD44,FERMT2,MET,NRP1,TUBA4A
Spinocerebellar ataxia	0.408	0.167	ATP1A1,CD200,CLTA,GLUL,ITM2B
Bone cancer	0.408	0.167	CDC37,MET,TUBA4A,WNK1,ZEB1
Mediastinal neoplasm	0.408	0.167	ID2,ID3,MYC,TUBA4A,XAF1
Pancreatic carcinoma	0.408	0.167	LGALS1,PTGS2,PTPRB,TAOK2,VWF
Skin squamous cell carcinoma	0.408	0.167	CD200,ITM2B,KLF4,SERTAD1,TGFB1
Head and neck tumor	0.408	0.167	KDR,LAMB1,MET,MYC,PCGF2
Pediatric neoplasm	0.405	0.162	BCL6B,BIRC3,CAVIN1,CDH5,MET,TAOK2
Osteogenesis imperfecta	0.392	0.2	CRTAP,SERPINH1
Obstruction of airway	0.392	0.2	CCL2,PBX1
Arrhythmia of heart ventricle	0.392	0.2	ECE1,JAM2
Speech and language disorders	0.392	0.2	GSN,MECOM
Congenital lower extremity deformity	0.392	0.2	LRP5,SOX17
Encephalitis	0.381	0.176	APP,IFNG,IL6
Huntington Disease	0.381	0.176	CDC42BPB,PBX1,PEA15
Retinal dystrophy	0.381	0.176	CFI,CXCL2,RPGR
Thrombolysis	0.381	0.176	LAT2,PLAT,YWHAE
Medullary carcinoma	0.381	0.176	FLT1,KDR,MET
Chronic obstructive pulmonary disease	0.381	0.176	HTRA1,IFNG,IL6ST
Medullary thyroid carcinoma	0.381	0.176	FLT1,KDR,MET
Pelvic organ prolapse	0.381	0.176	AHR,EVL,PTGS2
Cerebral edema	0.381	0.176	FOXO1,GRB10,PAM
Obstructive pulmonary disease	0.381	0.176	HTRA1,IFNG,IL6ST
Severe inflammatory disorder	0.381	0.176	IFNG,NFKBIA,TNFAIP3
Familial colorectal tumor	0.381	0.176	CAV2,CSF2,PTGS2
Infection by Mycobacterium bovis	0.381	0.176	AHR,AKNA,IFNG
Hashimotos encephalitis	0.381	0.176	HAVCR2,IFNG,TEK
Hereditary retinal degeneration	0.381	0.176	CFI,CXCL2,RPGR
Chronic liver disease	0.381	0.176	CANX,IL6,STAT3
Genital tumor	0.378	0.167	ATF3,CDKN1A,MYC,TUBA4A
Dysfunction of left ventricle	0.378	0.167	NFKB1,NR4A3,PIK3R1,TGFBR2
Malabsorption	0.378	0.167	ATP1A1,HSP90AA1,JUN,PDK4
Advanced pulmonary disease	0.378	0.167	ENAH,EPAS1,FN1,KDR
Advanced lung cancer	0.378	0.167	ENAH,EPAS1,FN1,KDR
Severe developmental disorder	0.378	0.167	LIMA1,PTGS2,SCARB1,SOX17
Multi-organ cancers	0.378	0.167	IFNG,TGFBR2,TIMP1,TUBA4A
High-grade lymphoma	0.377	0.161	CCND2,KLF4,MYC,SHANK3,SOX7
Primitive neuroectodermal tumor	0.377	0.161	CXCR4,FERMT2,MET,TGFB1,TNFSF10
Recurrence of tumor	0.377	0.161	CTNNA1,MET,RHOB,SOX4,TUBA4A
Neuroectodermal tumor	0.377	0.161	CXCR4,FERMT2,KDR,TGFB1,TNFSF10
Pancreatic cyst	0.377	0.161	CEBPD,CLU,NPC2,OSMR,SOCS2
Non-melanoma skin cancer	0.377	0.161	CD200,ITM2B,KLF4,SERTAD1,TGFB1
Catecholamine-secreting tumor	0.377	0.161	CLU,LGALS3,MET,MYC,TGFB1
Lymphoreticular neoplasm	0.377	0.161	AFDN,CDKN1A,MYC,STAT3,TNFSF10
Advanced colorectal cancer	0.377	0.161	APBB2,COL4A2,ID1,KDR,WNK1
Familial cerebellar ataxia	0.377	0.161	ATP1A1,CD200,CLTA,GLUL,ITM2B
Tubular adenocarcinoma	0.377	0.161	FLT1,IFNG,KDR,MET,SLC3A2
Advanced colorectal tumor	0.377	0.161	APBB2,COL4A2,ID1,KDR,WNK1
Primitive nervous system tumor	0.377	0.161	CXCR4,FERMT2,MET,TGFB1,TNFSF10
Hyperphagia	0.352	0.25	STAT3
Fredrickson hyperlipoproteinemia	0.352	0.25	LDLR
Non-cancer pain	0.352	0.25	PTGS2
Teratoma	0.349	0.156	FOXO1,HSP90AA1,KLF4,MYC,TUBA4A
Upper aerodigestive tract carcinoma	0.349	0.156	CTNND1,CTTN,HSP90AA1,PTGS2,TUBA4A
Large intestine adenocarcinoma	0.349	0.156	FLT1,ISLR,ITGA4,KDR,TEK
Progression of malignant tumor	0.346	0.16	FOXO1,KDR,MYC,TGFBR2
Polycystic Kidney Disease	0.346	0.16	ATF3,FKBP1A,INHBB,TCIM
Histiocytosis	0.346	0.16	CDKN1A,IL6,PRDX1,PRF1
Nonsquamous non-small cell lung carcinoma	0.346	0.16	CDKN1A,DICER1,FLT1,KDR
Ovarian lesion	0.346	0.16	ENG,FOXO1,TGFB1,TUBA4A
Advanced adenocarcinoma	0.346	0.16	CLTC,FLT1,KDR,YBX1
Non-squamous lung carcinoma	0.346	0.16	CDKN1A,DICER1,FLT1,KDR
Infection by enterobacteriaceae	0.346	0.16	CD44,IFNG,IL1R1,IRF8
Non-squamous lung cancer	0.346	0.16	CDKN1A,DICER1,FLT1,KDR
Female genital carcinoma	0.343	0.167	CSF2,KLF4,SOX7
Hypotension	0.343	0.167	CEBPD,IFNG,KLF2
Osteoporosis	0.343	0.167	ID1,IRF8,LRP5
Follicular thyroid tumor	0.343	0.167	FLT1,KDR,KLF9
Follicular thyroid carcinoma	0.343	0.167	FLT1,KDR,KLF9
Thyroid gland nonmedullary carcinoma	0.343	0.167	FLT1,KDR,KLF9
Low bone density	0.343	0.167	ID1,IRF8,LRP5
Progressive muscular dystrophy	0.343	0.167	CAV2,CRK,CTNNAL1
Recurrent solid tumor	0.343	0.167	KDR,MAPK1,MYC
Thyroid gland adenocarcinoma	0.343	0.167	FLT1,KDR,KLF9
Gastric carcinoma	0.343	0.167	FLI1,KDR,TXN
Head and neck adenocarcinoma	0.343	0.167	FLT1,KDR,KLF9
Hepatorenal fibrocystic disease	0.343	0.167	FKBP1A,INHBB,TCIM
Frontotemporal lobar degeneration or amyotrophic lateral sclerosis	0.343	0.167	GRN,SASH1,WNK1
Anogenital cancer	0.343	0.167	KDR,MYC,TUBA4A
Frontotemporal degeneration spectrum disorder	0.343	0.167	GRN,SASH1,WNK1
Metabolic syndrome X	0.342	0.182	ARID5B,EIF2S2
Peptic disorder	0.342	0.182	NPR1,PTGS2
Dyskinesia	0.342	0.182	JMJD1C,SPTAN1
Ventricular tachycardia	0.342	0.182	ECE1,JAM2
Enteritis	0.342	0.182	CXCL2,PTGS2
Pneumococcal infection	0.342	0.182	CFI,SCN1B
Glucose metabolism disorder	0.342	0.182	INSR,LEPR
Peptic ulcer disease	0.342	0.182	NPR1,PTGS2
Invasive mammary tumor	0.342	0.182	RAB11A,TUBA4A
Childhood onset movement disorder	0.342	0.182	LIFR,SHANK3
Non-astrocytoma brain tumor	0.322	0.152	IVNS1ABP,NRP1,PRCP,TAOK2,VCAN
Development of sarcoma	0.322	0.152	ATF3,CD44,CDKN1A,KDR,TUBA4A
Metastatic malignant neoplasm of digestive system	0.322	0.152	CLTC,DUSP4,ENG,KDR,WNK1
Endometrium tumor	0.316	0.154	KDR,KLF4,MYC,SOX7
Upper gastrointestinal tract tumor	0.316	0.154	AHR,MYC,MYCT1,TUBA4A
Metastatic adenocarcinoma	0.316	0.154	CLTC,FLT1,KDR,YBX1
Enterobacteriaceae infection	0.316	0.154	CD44,IFNG,IRF8,LSP1
Progressive hematopoietic disorder	0.309	0.158	GRB10,PSMB5,RUNX1T1
Chronic hepatitis	0.309	0.158	CTNNAL1,IFNG,STAT3
Ovarian cyst	0.309	0.158	BMPR2,COL18A1,ENG
Hyperlipidemia	0.309	0.158	ATP1A1,LAMP2,LDLR
Hyperphenylalaninemia	0.309	0.158	IGFBP4,ITPRID2,SOCS2
Intrahepatic cholestasis	0.309	0.158	ATP8B1,CANX,KLF9
Tachycardia	0.309	0.158	ECE1,JAM2,MEF2C
Parkinson's disease	0.309	0.158	CANX,FCGRT,HLA-DRB1
Hypoalbuminemia	0.309	0.158	KLRC1,NFKB1,PMAIP1
Myelitis	0.309	0.158	IFNG,IL6,TEK
Hypotrichosis	0.309	0.158	GLIPR2,PGRMC1,SOX18
Malignant neoplasm of large intestine	0.309	0.158	KDR,PTGS2,TNFSF10
Hereditary skeletal myopathy	0.299	0.167	LMNA,SYNE2
Dystrophy of muscle	0.299	0.167	LMNA,SYNE2
Hypoglycemia	0.299	0.167	FOXO1,INSR
Convulsion	0.299	0.167	PCDH19,SPTAN1
Thrombosis of artery	0.299	0.167	SERPINE1,VWF
Anemia	0.299	0.167	PAM,PBX1
Acute coronary syndrome	0.299	0.167	PLAT,PTGS2
Dermatitis	0.299	0.167	FKBP1A,ITGB2
Delayed puberty	0.299	0.167	FOSL2,TXNIP
Valvulopathy	0.299	0.167	MEF2C,STAT3
Eosinophilic inflammation	0.299	0.167	IL33,LTC4S
Rejection of organ	0.299	0.167	FKBP1A,IFNG
Graft rejection	0.299	0.167	FKBP1A,SERPING1
Left heart disease	0.299	0.167	GJA1,MEF2C
Ventricular dysfunction	0.299	0.167	MEF2C,PIK3R1
Syndromic neurodevelopmental disorder	0.299	0.167	PIK3R3,SPTAN1
Graft failure	0.299	0.167	FKBP1A,SERPING1
Testicular germ cell tumor	0.298	0.147	HSP90AA1,PEA15,SOX18,TUBA4A,VCAM1
Calcification of kidney	0.289	0.148	ABL2,CD44,MEOX2,PAM
Prostatic intraepithelial tumor	0.289	0.148	CDKN1A,MET,MYC,SOCS3
Skin carcinoma	0.289	0.148	CSF2,EBF1,ENG,FERMT2
Early onset cardiomyopathy	0.289	0.148	CAV2,EHD2,NACA,RHOB
Upper gastrointestinal tract cancer	0.289	0.148	CD44,PTGS2,SHC1,TUBA4A
Male genital neoplasm	0.289	0.148	ATF3,MET,MYC,TUBA4A
B-cell lymphoma	0.289	0.148	CCND2,CDKN1A,MYC,PDCD4
Myocardial fibrosis	0.289	0.148	FN1,MARCKSL1,MEF2C,TSC22D1
Small blue round cell sarcoma	0.289	0.148	CDKN1A,DICER1,SPHK1,TUBA4A
Development of malignant neoplasm of lung	0.289	0.148	CDKN1A,SNAI1,TMSB10/TMSB4X,TUBA4A
Demyelinating peripheral neuropathy	0.284	0.2	LMNA
Rickets	0.284	0.2	FGF2
Weight loss	0.284	0.2	IFNG
Severe obesity	0.284	0.2	DICER1
Familial congenital malformation	0.278	0.15	ECE1,JUN,MEF2C
Colonic polyposis	0.278	0.15	CAV2,CSF2,PTGS2
Infection by respiratory syncytial virus	0.278	0.15	CCL2,SASH1,STING1
Loss of hair	0.278	0.15	CRK,IQGAP2,SLC3A2
Non-insulin-dependent diabetes mellitus	0.278	0.15	FOXO1,INSR,LEPR
Calcinosis	0.278	0.15	ENAH,MGP,PTGS2
Abnormal growth in endometrium	0.278	0.15	CAV1,KDR,SOX7
Recurrent malignant solid tumor	0.278	0.15	KDR,MAPK1,MYC
Autosomal recessive immunological disorder	0.278	0.15	IRF8,PRMT1,TUBA4A
Dysglobulinemia	0.278	0.15	AFDN,CDKN1A,IRF8
Non type 1 diabetes mellitus	0.278	0.15	FOXO1,INSR,LEPR
Lung neuroendocrine carcinoma	0.265	0.143	EIF2S2,HSD17B12,KDR,MYC
Pulmonary metastasis	0.265	0.143	ENAH,FLT1,FN1,KDR
Prostatic tumor	0.265	0.143	ATF3,MET,MYC,TUBA4A
Small cell lung carcinoma	0.265	0.143	EIF2S2,HSD17B12,KDR,MYC
Bone tumor	0.265	0.143	CDC37,KDR,MET,TUBA4A
Rhabdomyosarcoma	0.265	0.143	CDKN1A,DICER1,SPHK1,TUBA4A
Gigantism	0.265	0.143	BTG1,GSTP1,MAFF,PSMB5
Conotruncal heart malformations	0.265	0.143	DICER1,JUN,PBX1,SOX7
Familial ataxia	0.265	0.143	ATP1A1,CLTA,GLUL,ITM2B
Neuroendocrine lung cancer	0.265	0.143	EIF2S2,HSD17B12,KDR,MYC
Chronic lymphocytic leukemia / small lymphocytic lymphoma	0.265	0.143	CDKN1A,KLF4,MEF2C,MYC
Thoracic neuroendocrine neoplasm	0.265	0.143	EIF2S2,HSD17B12,KDR,MYC
Myasthenia	0.262	0.154	FCER1G,SAMSN1
Dysplasia of bone	0.262	0.154	CLTA,CRTAP
Ovarian failure	0.262	0.154	GNG2,HNRNPU
Premature ovarian failure	0.262	0.154	GNG2,HNRNPU
Impaired glucose tolerance	0.262	0.154	INSR,LRP5
Bone deformity	0.262	0.154	ID1,ZBTB20
Complex congenital heart disease	0.262	0.154	ADGRL2,GNAQ
Single ventricle defect	0.262	0.154	ADGRL2,GNAQ
Cardiotoxicity	0.262	0.154	AFDN,RAC2
Adult-onset diabetes mellitus	0.262	0.154	AFDN,GRB10
Infection by Citrobacter	0.262	0.154	IFNG,IL6
Oligodendroglioma	0.254	0.139	BCL6B,CAVIN1,PHLDA1,TLL1,TUBA4A
T-cell malignant neoplasm	0.254	0.139	CDKN1A,HAVCR2,MYC,PSMB5,TGM2
Histiocytic or dendritic cell neoplasm	0.254	0.139	CDKN1A,PRDX1,PSMB5,TUBA4A,WNK1
Small-cell carcinoma	0.251	0.143	EIF2S2,KDR,SHANK3
Hypotonia	0.251	0.143	CAVIN2,HSP90AA1,MGLL
Herpes simplex encephalitis	0.251	0.143	CSF2,IFNG,PTGER4
Hyperammonemia	0.251	0.143	LAMP2,SGK1,VAMP8
Invasive breast cancer	0.251	0.143	PGRMC1,RAB11A,TUBA4A
Congenital bleeding disorder	0.251	0.143	F8,MYH9,VWF
Neoplastic polyp	0.251	0.143	CSF2,ID2,PTGS2
Familial cardiovascular disease	0.251	0.143	LDLR,MEF2C,SOX7
Colorectal carcinoma	0.251	0.143	DUSP4,FLT1,KDR
Soft tissue lesion	0.251	0.143	ABL2,CDKN1A,FGF2
Autosomal recessive immunodeficiency	0.251	0.143	CYBA,IRF8,PRMT1
Familial polyposis	0.242	0.138	CSF2,HSD17B12,IRF8,PTGS2
Metastatic melanoma	0.242	0.138	EGLN3,NACA,SNAI1,XAF1
Growth acceleration	0.242	0.138	CCNH,KLF4,RAC1,SOX7
Overgrowth syndrome	0.242	0.138	CCNH,KLF4,RAC1,SOX7
Ductal breast carcinoma	0.242	0.138	EBF1,GLUL,SNCG,TUBA4A
T acute lymphoblastic leukemia	0.242	0.138	EGFL7,ERG,MYC,STING1
Development of non-small cell lung carcinoma	0.242	0.138	CDKN1A,DICER1,SNAI1,TUBA4A
Familial open angle glaucoma	0.232	0.167	CARD10
Primary open-angle glaucoma	0.232	0.167	CARD10
Primary genetic hyperlipidemia	0.232	0.167	LDLR
Severe psychological disorder	0.232	0.167	MEF2C
Primary glaucoma	0.232	0.167	COL18A1
Nevus	0.23	0.143	COL4A2,GNAQ
Bradycardia	0.23	0.143	ANGPT2,RAC1
Anaphylaxis	0.23	0.143	CD40,FCER1G
Jaundice	0.23	0.143	CFI,NFKBIA
Congenital hand deformity	0.23	0.143	LMNA,VAMP3
Seizure disorder	0.23	0.143	JMJD1C,VKORC1
Autosomal recessive inborn error of metabolism	0.23	0.143	INSR,TLL1
Aplasia	0.23	0.143	AHR,FKBP1A
Congenital malformation of genitourinary system	0.23	0.143	FKBP1A,PTGS2
Early-onset muscular dystrophy	0.23	0.143	HES1,SELENON
Early-onset skeletal myopathy	0.23	0.143	HES1,SELENON
Hereditary connective tissue disorder	0.23	0.143	CSF3,ZNF521
Syndromic developmental and metabolic disorder	0.192	0.143	CANX
Familial growth hormone deficiency	0.192	0.143	TLL1
Pervasive developmental disorder	0.192	0.143	MEF2C
Retinal degeneration	0.192	0.143	RPGR
Hypocalcemia	0.192	0.143	GNAS
Pemphigus	0.192	0.143	CFI
Idiopathic pulmonary fibrosis	0.192	0.143	FLT1
Metabolic acidosis	0.192	0.143	INSR
Hereditary pancreatic syndrome	0.192	0.143	FOXC1
Brain neuroepithelial tumor	0	0.0541	CDKN1A,MYC
Epithelial basal cell carcinoma	0	0.037	IL6
Hereditary cytopenia	0	0.05	MYH9
Neuro-cardio-facio-cutaneous syndrome	0	0.0588	TLL1
Intrinsic cardiomyopathy	0	0.0526	LMNA
Encephalomyopathy	0	0.0938	INSR,NR4A3,SLC3A2
Familial psychiatric disease	0	0.0588	CDC42BPB
Neuromuscular disease with neuropathy	0	0.125	BIRC3,MT-ND1,WARS1
Cerebellar lesion	0	0.12	FERMT2,HSP90AA1,TUBA4A
Isolated developmental disorder	0	0.0833	AHR
Syndromic developmental disorder with congenital malformation	0	0.0667	EID1
Ulcerative or indeterminate colitis	0	0.0909	CD9,PTGS2
Idiopathic fibrosis	0	0.0625	AFDN
Familial cystic kidney	0	0.0952	FKBP1A,INHBB
Mitochondrial neuromuscular disorder	0	0.0909	INSR,NR4A3,SLC3A2
Familial neurological disorder	0	0.111	PBX1,PHLDA1
Left ventricular heart disease	0	0.0909	MEF2C
Demyelination of brain	0	0.0625	PTGS2
Basal-cell tumor	0	0.0714	FERMT2,IL6
Hearing loss	0	0.0909	ZFP36L2
Infection by Hepatitis C virus	0	0.0303	ABL2
Uterine tumor	0	0.1	KLF7,SOX7,TUBA4A
Hypogonadism	0	0.0588	SNAI1
Testicular tumor	0	0.0625	HSP90AA1,TUBA4A
Leigh syndrome	0	0.0938	INSR,NR4A3,SLC3A2
Myocardial dysfunction	0	0.125	MARCKSL1,MEF2C
Tuberculosis	0	0.133	IFNG,NFKBIA
Infection by hepatitis B virus	0	0.125	IL2RB,IL6
Prostatic adenocarcinoma	0	0.125	CDC37,KLF4,MET,MYC
Chronic pancreatitis	0	0.0909	AHR,IVNS1ABP,TXN
Porphyria	0	0.0625	EGLN3
Intrauterine growth retardation	0	0.111	ANKRD12,HIPK3,PTGS2
Diffuse lymphoma	0	0.129	CCND2,CDKN1A,MYC,SOX7
Myelofibrosis	0	0.111	JUN,LMNA,SNCG
Noonan syndrome	0	0.0625	TLL1
Myelodysplastic syndrome	0	0.136	DICER1,GATA2,QKI
Pancreatic adenocarcinoma	0	0.115	LGALS1,TAOK2,TUBA4A
Colon carcinoma	0	0.105	IFNG,KDR
T-cell lymphoproliferative disorder	0	0.133	CDKN1A,HAVCR2,MYC,PSMB5
Hypertrophic cardiomyopathy	0	0.0909	TPM1
Autosomal recessive osteopetrosis	0	0.12	BAG3,DDIT4,NDRG1
Insulin resistance	0	0.105	INSR,ITPRID2
Development of neuroendocrine tumor	0	0.0968	COL4A2,FOXO1,IFNG
Transposition of great vessels	0	0.111	CRK,LHX6,LRP5
Medulloblastoma	0	0.103	FERMT2,HSP90AA1,TUBA4A
Rhinitis	0	0.0667	ATP1A1
Thyroid gland tumor	0	0.0882	FLT1,KDR,PLAC8
Detachment of retina	0	0.0769	SPTAN1
Urinary tract infection	0	0.0769	PTGS2
Atrial ventricular block	0	0.118	MEF2C,PTGS2
Development of endocrine gland tumor	0	0.133	COL4A2,ELK3,IFNG,SOX7
Autosomal recessive polycystic kidney disease	0	0.087	CX3CL1,INHBB
Development of gonadal tumor	0	0.13	FOXO1,MCAM,SMAD1
Acute lymphoblastic leukemia	0	0.0741	EGFL7,MYC
Endometrioid carcinoma	0	0.0857	ATP1A1,BIRC3,STAT3
T-cell leukemia	0	0.0882	EGFL7,IFNG,MYC
Gastrointestinal adenocarcinoma	0	0.0714	EVL,KDR
Gonadal tumor	0	0.136	CDKN1A,FOXO1,TUBA4A
Systolic dysfunction	0	0.0909	MARCKSL1
Development of ovarian tumor	0	0.111	FOXO1,NFKBIA,PEA15
Amyotrophic lateral sclerosis	0	0.105	SASH1,WNK1
Multiple Sclerosis	0	0.133	BIRC3,IFNG,PTGS2,WARS1
Ataxia	0	0.133	CANX,SPTAN1
Polycythemia vera	0	0.129	IFNG,MAPK1,TNFSF10,XAF1
Seizures	0	0.133	JMJD1C,PCDH19
Sexually transmitted disease	0	0.0286	ABL2
Osteopenia	0	0.125	RHOU
Akinesia	0	0.1	HNRNPU
Mesothelioma	0	0.0357	TUBA4A
Essential thrombocythemia	0	0.0938	IFNG,MAPK1,PTGS2
Mental retardation	0	0.136	CCND2,CST7,EID1
Lymphocytic leukemia	0	0.125	EGFL7,IFNG,IRF8,MYC
Mast cell neoplasm	0	0.0833	HSP90AA1,RHOU
Hypokalemia	0	0.111	WNK1
Histiocytic sarcoma	0	0.08	CDKN1A,PRDX1
Ankylosis	0	0.133	HLA-DQB1,IFNG
Hypogonadotropic hypogonadism	0	0.1	PBX1
Focal segmental glomerulosclerosis	0	0.0833	TGFB1
Development of germ cell tumor	0	0.105	CAV2,FOXO1,HSP90AA1,STK17B
Nephrosis	0	0.13	INHBB,LAMB2,TJP1
Vasculitis	0	0.087	CFI,STING1
Pituitary gland tumor	0	0.0833	CDKN1A,GNAS,IFNG
Chronic lymphocytic leukemia	0	0.0968	KLF4,MEF2C,MYC
Hypoproteinemia	0	0.111	KLRC1,PMAIP1
Non-Hodgkin lymphoma	0	0.0732	CDKN1A,MYC,PSMB5
Allodynia	0	0.0833	SOCS3
Mesothelial tumor	0	0.0357	TUBA4A
Granulosa cell tumor	0	0.129	HSP90AA1,JMJD1C,SMAD1,TUBA4A
Ulcerative colitis	0	0.0909	CD9,PTGS2
Pheochromocytoma	0	0.103	EIF4B,FGF2,INHBB
T-lymphoblastic leukemia/lymphoma	0	0.118	EGFL7,ID1,MYC,PMP22
Infertility condition	0	0.0667	LEPR
Dysmyelination	0	0.125	NFKBIA,S1PR1
Paralysis	0	0.105	NDRG1,SPTAN1
Fibrosis	0	0.111	TGFB1
Mastocytosis	0	0.1	IL2RB
Salivary gland tumor	0	0.0526	HSP90AA1
Diabetic nephropathy	0	0.0833	INSR
Development of bone tumor	0	0.0385	LMCD1
Progressive motor neuropathy	0	0.087	MT-ND1,WARS1
Candidiasis	0	0.05	APP
Basal cell carcinoma	0	0.037	IL6
Respiratory failure	0	0.118	EPAS1,MEF2C
Ichthyosis	0	0.13	ARHGAP31,CAV2,MYH9
Withdrawal syndrome	0	0.111	JAM2
Stomach tumor	0	0.115	AHR,KDR,PTGS2
Peripheral neuropathy	0	0.129	FLT1,FN1,LMNA,PTGS2
Acidosis	0	0.125	INSR
Ptosis	0	0.111	EGR3,PLEC
Development of respiratory system tumor	0	0.08	CDKN1A,TUBA4A
Neuroaxonal dystrophy	0	0.136	CANX,LRP5,NOTCH4
Cerebellar ataxia	0	0.111	ATP1A1,CLTA,ITM2B
Spinal muscular atrophy	0	0.111	GNAQ,HSPB1
Acute renal failure	0	0.0667	FKBP1A
Lung adenocarcinoma	0	0.125	CDKN1A,DICER1,TUBA4A
Infection by mycobacteria	0	0.133	AKNA,IFNG
Salmonellosis	0	0.13	EBF1,FYN,IRF8
Infection by herpes simplex virus	0	0.0667	IFNG
Agenesis	0	0.0476	FKBP1A
Synostosis	0	0.0667	HTRA1
Anovulation	0	0.12	GNAQ,SNCG,TAOK2
Anxiety Disorders	0	0.1	SGK1
Blepharitis	0	0.05	CTNNA1
Carcinosarcoma	0	0.115	ATP1A1,RHOB,TUBA4A
Carotid artery disease	0	0.0667	NNMT
B-cell non-Hodgkin lymphoma	0	0.0909	CCND2,HSP90AA1,MYC
Neural tube defect	0	0.125	TEAD1
Intraventricular hemorrhage	0	0.129	AFDN,PLAT,RUNX1T1,VKORC1
Premature aging	0	0.0741	LMNA,TXNIP
Metabolic bone disease	0	0.0625	CTNNA1
Neuromuscular disease	0	0.105	IFNG,WARS1
Sensorineural hearing loss	0	0.125	FSTL1
Gastric ulcer	0	0.125	PTGS2
Motor dysfunction	0	0.0588	GJA1
Hematopoietic neoplasm	0	0.1	CDKN1A,MYC,TGFBR2
Follicular lymphoma	0	0.0909	HSP90AA1,IVNS1ABP,TUBA4A
Relapsing-remitting multiple sclerosis	0	0.132	BIRC3,CD52,PTGS2,S1PR1,WARS1
Urea cycle disorder	0	0.125	LAMP2,SGK1,VAMP8
Oligozoospermia	0	0.125	CAMSAP2,YBX3
Hepatic encephalopathy	0	0.0556	DPYSL2
Otitis media	0	0.0323	PTGS2
Spontaneous abortion	0	0.0667	MEF2C
Gastrointestinal tract cancer	0	0.125	DUSP4,KDR,TNFSF10
Gait disturbance	0	0.133	DICER1,NRP1
Metastatic breast cancer	0	0.12	CDH5,CTNND1,PECAM1
Acute kidney injury	0	0.0588	FYB1
Left ventricular dysfunction	0	0.0909	MEF2C
Uveal melanoma	0	0.111	GNAQ,IL3RA,NOTCH4,VAMP3
Paraganglioma	0	0.103	EIF4B,FGF2,INHBB
Craniosynostosis	0	0.0952	EVL,HTRA1
Malignant mixed Mullerian tumor	0	0.115	ATP1A1,RHOB,TUBA4A
Adrenal gland hypofunction	0	0.0625	CLTA
Advanced breast cancer	0	0.12	CDH5,CTNND1,PECAM1
Mastocytoma	0	0.0811	HSP90AA1,PRMT1,TNFAIP3
Precancerous condition	0	0.107	NOTCH4,POSTN,PTGS2
Mitochondrial disorder	0	0.0476	CST7
Colon adenocarcinoma	0	0.08	KDR,NR4A3
Gallbladder neoplasm	0	0.136	EPAS1,HSD17B12,MYC
Peroxisomal disorder	0	0.0588	DPYSL2
Female genital neoplasm	0	0.08	FOXO1,TUBA4A
Male infertility	0	0.111	LIMA1,LSP1
Heart block	0	0.133	MEF2C,PTGS2
Neuronal ceroid lipofuscinosis	0	0.0526	CTSD
Anhedonia	0	0.0667	FOSL2
Paraproteinemia	0	0.133	ENAH,PSMB5
Oral squamous cell carcinoma	0	0.0435	HSP90AA1
Breast carcinoma	0	0.105	FKBP1A,TUBA4A
Endometrial adenocarcinoma	0	0.0833	HSP90AA1,LEPR
Microcytic anemia	0	0.0952	LGALS3,RAC1
Valvular regurgitation	0	0.0476	MATK
Recurrent neoplasm	0	0.111	MAPK1,MYC
Microcytosis	0	0.125	LGALS3,RAC1
Noise-induced hearing loss	0	0.105	GPX1,NFKB1
Lipofuscinosis	0	0.13	BAG3,CTSD,DDIT4
Polysyndactyly	0	0.125	ABLIM1,EIF4B
Aciduria	0	0.0476	INSR
Urination disorder	0	0.111	HBEGF
Gastrointestinal ulcer	0	0.125	PSMB5,PTGS2
Lower motor neuron disease	0	0.111	GNAQ,HSPB1
Leukoencephalopathy	0	0.0909	CDC42BPB
Sympathetic paraganglioma	0	0.103	EIF4B,FGF2,INHBB
Congenital deformity of foot	0	0.0833	VAMP3
Mitochondrial encephalomyopathy	0	0.0938	INSR,NR4A3,SLC3A2
Cerebral tumor	0	0.13	IVNS1ABP,KLF4,STC1
Sympathetic nervous system neoplasm	0	0.103	EIF4B,FGF2,INHBB
Cutaneous melanoma	0	0.111	APP,CD151,FGF2
Metabolic alkalosis	0	0.0833	BACE2,ECE1
Germ cell cancer	0	0.133	HSP90AA1,TUBA4A
Neurocutaneous syndrome	0	0.0588	FKBP1A
Immunoglobulin deficiency	0	0.0833	IRF8
Metabolic encephalopathy	0	0.0556	DPYSL2
Primary cardiomyopathy	0	0.0625	FOSL2
Non-small cell adenocarcinoma	0	0.0968	CDKN1A,DICER1,TUBA4A
Articular rigidity	0	0.111	HLA-DQB1,IFNG
Otalgia	0	0.0312	PTGS2
Ventricular dilatation	0	0.0556	TIMP3
Inborn error of carbohydrate metabolism	0	0.1	TLL1
Smooth muscle tumor	0	0.0882	COL4A2,DDX21,MEF2C
Urothelial neoplasm	0	0.0769	RUNX1T1,TUBA4A
Supraventricular arrhythmia	0	0.13	AFDN,CREM,TGFB1
Glandular intraepithelial neoplasm	0	0.133	MET,MYC,SOCS3,STAT3
Mitochondrial encephalopathy	0	0.0938	INSR,NR4A3,SLC3A2
Oral cavity carcinoma	0	0.0385	HSP90AA1
Acute leukemia	0	0.136	MECOM,MYC,SNAI1
Chronic infection	0	0.0588	AHR
Congenital malformation of brain	0	0.0769	TEAD1
Fistula	0	0.0909	TNFRSF1A
Cerebellar neoplasm	0	0.107	FERMT2,HSP90AA1,TUBA4A
Peripheral nervous system neoplasm	0	0.133	FERMT2,GPR65,MYC,STAT3
Progressive muscle weakness	0	0.125	TUBA4A,ZFP36L2
Breast adenocarcinoma	0	0.133	HSP90AA1,PRDX1,STK17B,TUBA4A
Sperm disorder	0	0.0625	EPAS1
Maculopathy	0	0.1	PTGS2
Early-onset ataxia	0	0.103	EGR1,HLX,NEDD9
Acute renal insufficiency	0	0.0667	FKBP1A
Familial cardiomyopathy	0	0.0667	FOSL2
Gastrointestinal carcinoma	0	0.1	DUSP4,KDR
Advanced prostate cancer	0	0.103	SNCG,TUBA4A,YBX3
Sinus arrhythmia	0	0.0435	AFDN
Caveolinopathy	0	0.0909	TPM1
Adipose tissue tumor	0	0.13	EIF2S2,KDR,TNFRSF1A
Spleen neoplasm	0	0.136	ITGA4,REL,STING1
Drug dependence	0	0.125	MEF2C
Primitive neuroectodermal brain tumor	0	0.103	FERMT2,HSP90AA1,TUBA4A
Female genital tract cancer	0	0.12	SOX7,TAOK2,TUBA4A
Mitral valvular disease	0	0.0833	PBX1
Lung squamous cell carcinoma	0	0.115	KDR,MEOX2,TUBA4A
Atrioventricular conduction disorder	0	0.125	MEF2C,PTGS2
Cerebral dysgenesis	0	0.111	SPTAN1
Polyposis	0	0.13	CSF2,ID2,PTGS2
Congenital encephalopathy	0	0.0769	TEAD1
Abdominal sympathetic paraganglioma	0	0.103	EIF4B,FGF2,INHBB
Neck neoplasm	0	0.0833	FLT1,KDR,PLAC8
Gonadotrophin-releasing hormone deficiency	0	0.1	PBX1
Anterior segment anomalies	0	0.0667	FOXC1
Epithelial ovarian tumor	0	0.111	CSF2,IFNG
Mitochondrial leukoencephalopathy	0	0.0909	INSR,NR4A3,SLC3A2
Upper aero-digestive squamous cell carcinoma	0	0.0833	HSP90AA1,TUBA4A
Thoracoabdominal paraganglioma	0	0.103	EIF4B,FGF2,INHBB
Hepatic adenocarcinoma	0	0.133	AHR,ITGA5,KDR,PAM
Infantile convulsion	0	0.0833	MGLL,NFE2L1
Congenital mental retardation	0	0.0667	EID1
Axial myopathy	0	0.111	GNAQ,HSPB1
Non-cyclic neutropenia	0	0.1	TUBA4A
Chronic thrombocytosis	0	0.12	IFNG,MAPK1,PTGS2
Uterine carcinosarcoma	0	0.115	ATP1A1,RHOB,TUBA4A
Orofacial cleft	0	0.118	PBX1,PTPRM
Malignant neoplasm of cerebellum	0	0.115	FERMT2,HSP90AA1,TUBA4A
Lethal skeletal dysplasia	0	0.133	FLNB,VAMP3
Neurogenic muscular atrophy	0	0.136	LMNA,NACA,SLC7A5
Malignant neoplasm of aerodigestive tract	0	0.115	HSP90AA1,PTGS2,TUBA4A
Urothelial cancer	0	0.0769	RUNX1T1,TUBA4A
Syndromic mental retardation	0	0.0455	EID1
BCR-ABL negative myeloid neoplasm	0	0.0882	IFNG,MAPK1,MEF2C
Thyroid carcinoma	0	0.0667	FLT1,KDR
Ovarian adenocarcinoma	0	0.0385	TUBA4A
Anterior segment inflammation	0	0.0455	CTNNA1
Malignant neoplasm of connective or soft tissue of abdomen	0	0.0909	ATF3,FLI1
Malignant neoplasm of connective or soft tissue of pelvis	0	0.115	ATP1A1,RHOB,TUBA4A
Leopard syndrome and Noonan syndrome	0	0.0588	TLL1
Severe heart disease	0	0.0667	MARCKSL1
Severe anemia	0	0.0417	ERH
Progressive motor neuron disease	0	0.0909	MT-ND1,WARS1
Severe encephalopathy	0	0.0667	CDC42BPB
Early-onset myopathy	0	0.0588	CTSL
Relapsed multiple sclerosis	0	0.128	ACACB,BIRC3,PTGS2,S1PR1,WARS1
Early-onset neurological disorder	0	0.087	JMJD1C,SPTAN1
Advanced melanoma	0	0.107	EGLN3,NACA,SNAI1
Severe connective tissue disorder	0	0.136	ADAMTS1,FOSL2,IRF8
Severe myopathy	0	0.087	LIMS1,NOTCH4
Severe cardiovascular disorder	0	0.1	PARVA
Malignant gallbladder neoplasm	0	0.136	EPAS1,HSD17B12,MYC
Metastatic malignant neoplasm of prostate	0	0.103	SNCG,TUBA4A,YBX3
Epithelial dysplasia	0	0.125	CDC37,PCGF2
Upper gastrointestinal polyp	0	0.115	CAV2,HES1,PTGS2
Female genital tract adenocarcinoma	0	0.037	FOXO1
Abdominal paraganglioma	0	0.103	EIF4B,FGF2,INHBB
Hamartomatous polyposis syndrome	0	0.0938	ENG,FKBP1A,IRF8
Conventional melanoma	0	0.111	APP,CD151,FGF2
Brain glioma	0	0.0541	CDKN1A,MYC
Radial ray deficiency	0	0.0769	MEF2C
Ocular melanoma	0	0.0833	GNAQ,NOTCH4,VAMP3
Familial arrhythmia	0	0.0667	FOSL2
Lymphohematopoietic neoplasia	0	0.136	CDKN1A,MYC,STAT3
Ear malformation	0	0.0455	ELK3
Pituitary lesion	0	0.107	CDKN1A,GNAS,IFNG
Connective tissue cancer	0	0.121	CD44,MET,RHOU,SAV1
Antibody-deficiency syndrome	0	0.0833	IRF8
Cardiovascular disorder of cardiac valve	0	0.0455	MATK
Familial heart disease	0	0.111	MEF2C,SOX7
Hereditary neuropathy	0	0.0909	LMNA
Schizophrenia spectrum disorder	0	0.125	TLL1
Chronic myeloproliferative neoplasm	0	0.107	AFDN,CCDC47,EIF2S2
Malignant hematological disorder	0	0.0833	ID1,MYC
Relapsed neoplasia	0	0.105	MAPK1,MYC
Ovarian carcinoma	0	0.105	CSF2,IFNG
Neurocristopathy syndrome	0	0.133	EDNRB,PIK3R3
Familial congenital heart disease	0	0.0526	SOX7
Familial tumor	0	0.103	DYNLL1,MAPK1,TUBA4A
Intestinal adenocarcinoma	0	0.133	CXCR4,EVL,FLT1,KDR
Syndromic encephalopathy	0	0.0667	DYNLL1
Intestinal carcinoma	0	0.136	DUSP4,FLT1,KDR
Familial mental retardation	0	0.0455	EID1
Hereditary myopathy	0	0.1	LMNA
Noninflammatory cervical disorder	0	0.125	HIPK3,LIMA1,TUBA4A
Head and neck melanoma	0	0.0833	GNAQ,NOTCH4,VAMP3
Central nervous system primitive neuroectodermal tumor	0	0.103	FERMT2,HSP90AA1,TUBA4A
Philadelphia chromosome negative hematological system tumor	0	0.0968	IFNG,MAPK1,MEF2C
Dyscrasia	0	0.133	ENAH,PSMB5
Cervical tumor	0	0.125	HIPK3,LIMA1,TUBA4A
Limb defect	0	0.1	PTGS2
Foot deformity	0	0.0909	VAMP3
Familial midline defect	0	0.0952	PBX1,SOX7
Exanthem of skin	0	0.13	CLTC,IVNS1ABP,LAMP2
Malignant myeloid disease	0	0.136	DICER1,GATA2,QKI
Lesion of cervix	0	0.125	HIPK3,LIMA1,TUBA4A
Head and neck neuroendocrine tumor	0	0.0811	CDKN1A,GNAS,IFNG
Syndromic ciliopathy	0	0.136	INHBB,SHC1,TJP1
Pelvic carcinosarcoma	0	0.115	ATP1A1,RHOB,TUBA4A
Upper gastrointestinal carcinoma	0	0.107	CTNND1,CTTN,KDR
Extrapancreatic neuroendocrine tumor	0	0.133	CDKN1A,IFNG,KDR,MET
Neurogenic tumor	0	0.0357	STAT3
Sun-shielded melanoma	0	0.111	GNAQ,IFNG,MAPK1,NOTCH4
Blue round small cell tumor	0	0.0938	CDKN1A,KDR,TGFB1
Congenital adrenal insufficiency	0	0.125	DPYSL2,PTGS2
Subcutaneous tumor	0	0.133	DLC1,HAVCR2,HIPK3,S1PR1
Azoospermia or oligozoospermia	0	0.105	EPAS1,YBX3
Primary disorder of muscle	0	0.0625	FOSL2
Pediatric-onset neurological disease	0	0.0833	LIFR,SPTAN1
Familial syndromic intellectual disability	0	0.0435	EID1
Intellectual disability and congenital malformations	0	0.0667	EID1
Congenital cytopenia	0	0.05	MYH9
Dilated or arrhythmogenic cardiomyopathy	0	0.111	FOSL2,LMNA
Bone resorption disorder	0	0.118	EIF2S2,ERH
Early-onset thrombocytopenia	0	0.05	MYH9
Philadelphia chromosome negative chronic myeloproliferative neoplasm	0	0.0882	IFNG,MAPK1,MEF2C
Mitochondrial DNA-related disorder	0	0.121	INSR,MT-ND1,NR4A3,SLC3A2
Mullerian mixed tumor	0	0.115	ATP1A1,RHOB,TUBA4A
Endocrine carcinoma	0	0.133	EIF2S2,FLT1,KDR,MYC
Follicular B-cell or T-cell lymphoma	0	0.0625	HSP90AA1,MAPK1
Non-inflammatory intestinal disease	0	0.133	EDNRB,RAB11A
Lens disorder	0	0.1	PTGS2
Familial encephalopathy	0	0.133	MECOM,PHLDA1
Ovarian or fallopian tube carcinoma	0	0.105	CSF2,IFNG
Noonan spectrum disorder	0	0.0588	TLL1
Hereditary peripheral neuropathy	0	0.0909	AFDN,LMNA
Progressive neuropathy	0	0.0909	MT-ND1,WARS1
Progressive neuromuscular disease	0	0.125	BIRC3,MT-ND1,WARS1
Histiocytic neoplasm	0	0.107	CDKN1A,PRDX1,TUBA4A
Malignant solid organ tumor	0	0.125	CDKN1A,CSF2,FERMT2,FGF2,WARS1
Non-uveal melanoma	0	0.111	APP,CD151,FGF2
Pelvic adenocarcinoma	0	0.115	CDC37,MET,MYC
Invasive adenocarcinoma	0	0.128	ATF3,ENG,HSD17B12,MET,TUBA4A
Non-ocular melanoma	0	0.111	APP,CD151,FGF2
Lung squamous cell tumor	0	0.115	KDR,MEOX2,TUBA4A
Congenital neurological disorder	0	0.0769	TEAD1
Familial brain tumor	0	0.1	DYNLL1,FKBP1A
Urogenital infection	0	0.0833	PTGS2
Familial polycystic kidney disease	0	0.0952	FKBP1A,INHBB
Depigmentation/hyperpigmentation of skin	0	0.111	LIFR
Formation of bone lesion	0	0.136	FGF2,IFNG,TGFBR2
