# Supplementary material for: Big data analytics and scRNA-seq in human aortic aneurysms and dissections: role of endothelial MerTK
Source: Theranostics. 2025 Jan 1;15(1):202–15. doi: 10.7150/thno.103851 (PMC11667232; doi:10.7150/thno.103851)
Supplement: Supplementary file 1 — Supplementary information. [file thnov15p0202s1.zip › 3-EC vs NK cell/Upstream Analysis activated-EC vs NK cell.xls]

## Sheet: Sheet0
© 2000-2024 QIAGEN. All rights reserved.
Upstream Regulator	Expr Log Ratio	Molecule Type	Predicted Activation State	Activation z-score	Flags	p-value of overlap	Target Molecules in Dataset	Mechanistic Network
VEGF (family)		group	Activated	6.281	bias	4.47e-35	A2M,ACKR3,ADAM15,ADAMTS1,ADGRF5,ADGRL2,AHR,AKAP12,ALOX5AP,ANGPT2,ATF3,BCL2A1,C1QTNF1,CALCRL,CCL14,CCN1,CD40,CD44,CD93,CDH5,CRTAC1,CSF2,CSGALNACT1,CXCL12,CXCL2,CXCR4,CYYR1,DIAPH2,DUSP4,EFNA1,EFNB2,EGR1,EGR3,ELN,EMCN,EMP1,EMP2,ENPP2,ENTPD1,FABP4,FGF2,FLT1,FN1,GASK1B,GPRC5B,GRB10,HBEGF,HES1,HOPX,ICAM1,ID1,IFNG,IGFBP4,IL1R1,IL3RA,IL6,IL6ST,INHBB,ISG20,ITGA10,ITGA6,JAM2,JUN,KDR,LDLR,LPAR6,MALL,MEF2C,M…	485 (20)
TGFB1	-2.013	growth factor	Activated	5.569	bias	4.25e-60	AASS,ABLIM3,ACKR1,ACTN1,ADAM15,ADAMTS4,AHNAK,AHR,AKR1C1/AKR1C2,ALDH2,ALOX5AP,ANXA2,AOPEP,APP,AQP1,AREG,ARID5B,ARPC2,ATF3,BIRC3,BMPR2,BTG1,C1R,CALCOCO2,CALD1,CAPNS1,CAV1,CAV2,CAVIN2,CCDC85B,CCL2,CCL3,CCL3L3,CCL4,CCL5,CCN1,CCN2,CCND2,CD34,CD36,CD40,CD44,CD59,CD69,CD74,CD83,CD9,CDC42EP3,CDH5,CDKN1A,CEBPD,CELF2,CFH,CFI,CHMP3,CLIC4,CLU,CNIH1,CNN3,COL18A1,COL4A1,COL4A2,COTL1,CRIP2,CSF2,CST3,CTNND1,CTSC…	673 (19)
AGT		growth factor	Activated	5.561	bias	4.24e-28	ADAMTS4,ANGPT2,AREG,ARHGEF12,ATF3,ATP1A1,C1QTNF1,CAV1,CAVIN1,CCL2,CCL3L3,CCL4,CCL5,CCN2,CCND2,CD109,CD36,CD44,CDH5,CDKN1A,CFI,COL15A1,COL18A1,COL4A1,COL4A2,COX7A1,CPE,CREM,CRIM1,CXCL12,CXCL2,CYBA,DAB2,ECE1,EDNRB,EFNB2,EGR1,ELN,ENG,FGF2,FLT1,FN1,GAS6,GJA1,GPX1,GRN,GSTP1,HBEGF,HES1,HSPB1,HSPG2,ICAM1,ID3,IFI16,IFNG,IGFBP4,IGFBP7,IL6,IL6ST,INHBB,INSR,ITGA10,ITGA5,ITGB2,ITGB4,JUN,KDR,KLF4,LAMB1,LAMB2,…	466 (16)
OSM		cytokine	Activated	5.026		4.91e-13	A2M,ACKR1,ADAMTS1,ADAMTS4,ADGRG6,AHR,AKR1C1/AKR1C2,AKR1C3,ANGPT2,ANXA2,ARHGEF12,ARL4C,ATF3,C1R,CCL2,CCL5,CCND2,CDA,CDKN1A,CEBPD,CSF2,CSF3,CTSH,CTSL,CXCL12,CXCL2,EGR1,ETS2,F8,FGF2,FN1,FOXC1,GBP1,GCA,GLUL,GNS,HBEGF,HIPK3,ICAM1,ID1,ID2,IER3,IFNG,IL33,IL6,IL6ST,ISG20,JMJD1C,JUN,KIF5B,KLF10,LDLR,LEPR,LIFR,LITAF,LRG1,MAOA,MARCKS,MGLL,MPZL2,MT1X,MT2A,MYC,NAMPT,NUAK1,OSMR,PDCD4,PDLIM5,PKIG,PLCB4,PRDX2,QK…	385 (16)
EDN1		cytokine	Activated	4.906	bias	4.33e-16	ANXA5,AREG,BCL2A1,CALCRL,CCL2,CCN1,CCN2,COL4A1,CST3,CTNND1,CXCR4,EDNRB,EGR1,ENAH,EZR,FGF2,FN1,GJA1,GRN,HBEGF,ICAM1,IL6,INSR,ITGA5,JUN,LEPR,MARCKSL1,MCAM,MYC,PLCB4,PTGER4,PTGS2,PXN,RAMP3,SELE,SERPINE1,SOCS1,SOCS3,TGM2,TIMP1,TIMP3,TPM4,VCAM1,VCAN,VEGFC,VIM,VWF,YWHAE,ZEB1	474 (19)
NPM1	-0.141	transcription regulator	Activated	4.849	bias	2.78e-10	AKR1C1/AKR1C2,AKR1C3,CCL2,CCL3,CCL4,CCN1,CCN2,COL4A1,COL4A2,CSF3,CXCL2,EGFL7,EGLN3,EGR1,EGR3,FN1,GJA1,HBEGF,ICAM1,IFNG,IL6,IL6ST,JUN,KLF10,KLF4,MEF2C,NUAK1,RPS6KA2,SEMA6A,SGK1,STC1,TNFAIP3,TRIB1,VEGFC	510 (18)
NRG1		growth factor	Activated	4.779	bias	1.45e-11	ACTN1,ANGPT2,BNIP3,CAV1,CAVIN1,CAVIN2,CCN1,CCN2,CCND2,CDKN1A,CRIM1,CXCR4,DAB2,DAD1,DUSP4,EGR1,EGR3,EMP2,FABP5,FGF2,FN1,FSTL1,GAS6,GATA2,HES1,ID1,IER3,ITGB2,JUN,JUND,LHFPL6,LIFR,MARCKS,MGLL,MYC,NDRG1,NR4A3,PDCD4,PMP22,PTGS2,PXN,SELE,SERPINE1,SGK1,SNAI1,SOX4,TGM2,TNFAIP1,TNS1,VEGFC,VIM,ZFP36L2	448 (20)
F2		peptidase	Activated	4.75	bias	6.02e-21	ADAMTS9,ANGPT2,BIRC3,CALD1,CCL2,CCL3L3,CCN1,CCN2,CCND2,CD36,CD44,CDKN1A,CLU,COL4A1,COTL1,CX3CL1,CXCR4,DAAM1,DST,ECE1,EDNRB,EGR1,EHD4,ENTPD1,FGF2,FLT1,FN1,FOSL2,HBEGF,HSP90AA1,ICAM1,IER3,IGFBP4,IL6,JUN,KDR,LAMP2,LMCD1,MAPK3,MGLL,MYC,MYH9,NCOA7,NFKBIA,NR4A3,PLAT,PLPP1,PMAIP1,PROS1,PTGS2,RAC1,RAC2,RCAN1,RHOB,RHOJ,RNH1,SELE,SELP,SERPINE1,SRGN,TAGLN2,TEK,TFPI,THBD,TIMP2,TNFAIP3,TNFSF10,VCAM1,VWF	526 (18)
HGF		growth factor	Activated	4.694	bias	4.31e-24	A2M,ACKR3,ADAMTS1,ADGRF5,ADGRL2,AHR,AKAP12,ANGPT2,ATF3,BCL2A1,BIRC3,CALCRL,CAV1,CCL14,CCL2,CCL4,CCL5,CCN1,CCN2,CD40,CD44,CD93,CDKN1A,COL4A1,CSF2,CXCL2,CXCR4,DDX21,DIAPH2,DUSP4,DYNLL1,EFNB2,EGR1,EMP1,EMP2,ENTPD1,FLT1,FN1,GRB10,HBEGF,HES1,HLX,ICAM1,ID1,IER3,IFNG,IGFBP4,IL3RA,IL6,IL6ST,IRF8,ISG20,ITGA6,JUN,LDLR,MEOX2,MET,MID1,MYC,NAMPT,NES,NFKB1,NR4A2,NR4A3,NRP1,OSMR,PHLDA1,PLPP1,PLPP3,PMP22,PTGS2,R…	451 (17)
CG (complex)		complex	Activated	4.67	bias	5.47e-19	ADAMTS1,ADAMTS4,ADAMTS9,AKR1C3,AREG,ARID5B,BMPR2,BTG1,C1R,CCL2,CCND2,CD34,CD93,CDKN1A,CEBPD,CLU,CREM,CX3CL1,CXCL12,CXCR4,EFNB2,EGR1,ELK3,EMB,EMCN,EMP1,ENPP2,EPAS1,FABP4,FABP5,FILIP1L,FOSL2,FYN,FZD4,GASK1B,GJA1,HLA-E,ICAM1,ID2,IER3,IFI16,IFNG,IGFBP4,IL33,IL6,INHBB,ITGA4,JUN,JUND,KLF4,LDLR,LEPR,LMCD1,MAPK3,MCAM,MRPS6,MYC,NFKB1,NPR1,NRP1,PDLIM1,PECAM1,PHLDA1,PLAT,PLPP3,PLXND1,PMAIP1,PODXL,PTGS2,RASA…	558 (20)
HMG20A		transcription regulator	Activated	4.6	bias	1.46e-11	ATF3,CCL5,CCN1,CCN2,CD44,CD9,CLU,CX3CL1,ELN,FGF2,HBEGF,IGFBP4,IL6,ITGA5,JUN,LDLR,MGP,MYC,NNMT,OSMR,POSTN,RGS16,SERPINE1,SNAI1,SPHK1,TGFB1,TGM2,TIMP1,TIMP3,VCAM1,VCAN,VEGFC	462 (13)
STAT3	0.659	transcription regulator	Activated	4.531	bias	1.79e-27	A2M,AHR,ANGPT2,AREG,BMPR2,CCL2,CCL3L3,CCL4,CCL5,CCN2,CCND2,CD40,CD44,CD69,CD74,CD83,CD9,CDH5,CDKN1A,CEBPD,CFH,CSF2,CSF3,CTSL,CTTN,CX3CL1,CXCL12,CXCL2,CXCR4,DDIT4,EBF1,EGR1,EGR3,ENPP2,ENTPD1,EPAS1,FCER1G,FERMT2,FGF2,FLI1,FLT1,FN1,GJA1,GPR65,GRB10,GSTP1,GZMA,GZMB,GZMK,HAVCR2,HEG1,HLA-DMA,HLA-DRB5,ICAM1,ID1,ID2,ID3,IFI16,IFI27,IFI6,IFITM3,IFNG,IL1R1,IL2RB,IL33,IL6,IL6ST,ISG20,ITGA5,ITGA6,ITGB2,JUN,K…	472 (16)
MRTFB	1.415	transcription regulator	Activated	4.511	bias	7.41e-14	ABLIM1,ADAMTS1,ARID5B,CALD1,CAVIN2,CCL5,CCN1,CCN2,CD151,CDC42EP3,CRIM1,CXCL12,CXCR4,CYBA,DAB2,DNAJB4,EGR1,EGR3,EZR,FILIP1L,FLI1,FN1,ID1,ITGA5,ITGA6,LMNA,MGST2,MYH9,NFIB,NUAK1,POSTN,PTGS2,S1PR1,SCARB1,SELENOP,SELP,SERPINE1,SGK1,SULF1,TPM1	253 (8)
RRAS2	-0.348	enzyme	Activated	4.439	bias	5.86e-14	AHR,CAV1,CD36,CD3E,CD74,CFH,CSF3,EGR1,EGR3,ETS2,HES1,HLA-DMA,IER3,IFI44L,IFITM3,ITGA5,LAMB1,MDK,MPZL2,NAMPT,NR4A3,NRP1,PARVA,PLSCR1,POSTN,PXN,RGS1,RGS16,SCN1B,SELE,SERPINE1,SHC1,SKAP1,TNFAIP3,VCAN,VEGFC,WARS1	458 (17)
F2R	0.393	G-protein coupled receptor	Activated	4.395	bias	4.93e-15	ANGPT2,CCL2,CCN1,CCN2,CD44,CXCL12,ECE1,EGR1,EGR3,FLT1,FN1,GJA1,ICAM1,IGFBP7,IL6,ITGA6,KDR,LAMB1,MCAM,PLAT,PTGS2,S100A4,SELE,SELP,TEK,TFPI,TGM2,TJP1,TNFAIP3,VCAM1,VEGFC,VIM,VWF	590 (20)
8-bromo-cAMP		chemical reagent	Activated	4.357	bias	1.28e-19	ADCY4,ALDH2,APP,ARHGEF12,ATOH8,BCAR1,BIRC3,BMPR2,CAPN2,CAV1,CAV2,CCN2,CCND2,CDKN1A,CLU,CREM,CTNNA1,CTSD,CTSL,DIAPH2,DICER1,DOCK1,DUSP4,EGR1,ENAH,ENTPD1,EZR,FGF2,FLNB,FN1,FOXO1,FYN,FZD4,GJA1,GLUL,GNG12,GNS,GSN,GSTP1,HGSNAT,ID1,ID2,ID3,IL6,IL6ST,INHBB,INSR,IQGAP2,ITGA4,ITGA6,JUN,KDR,LAMB2,LAMP2,LDLR,LEPR,LIFR,MAOA,MYC,MYH9,NFKBIA,NOTCH4,NPR1,NRP1,PIK3R1,PLAT,PMAIP1,PTGS2,PXN,RAC2,RPN1,SCARB1,SERPIN…	598 (20)
TGF BETA (family)		group	Activated	4.289	bias	5.36e-21	ADGRE5,AHR,ATOH8,BNIP3,CCL2,CCL3,CCL3L3,CCL4,CCL5,CCN1,CCN2,CCND2,CD36,CD53,CD69,CDKN1A,CLU,COL4A1,COL4A2,CSF2,CSF3,CXCL2,CXCR4,DAB2,DICER1,EID1,ENG,ENTPD1,EPAS1,FBLN2,FGF2,FN1,FSTL1,GZMB,HES1,HIF3A,HSP90AA1,HSPG2,ID1,ID2,ID3,IFNG,IGFBP4,IL6,ITGA5,ITGA6,JUN,KDM6B,KLF10,LEPR,LMCD1,MET,MYC,MYCT1,NEDD9,NR4A2,PDE2A,PLAT,PLPP3,POSTN,PRMT1,PTGS2,QKI,RHOB,RUNX3,SELE,SERPINE1,SERPINH1,SGK1,SMAD1,SNAI1,SO…	556 (18)
ESRRA		transcription regulator	Activated	4.183	bias	4.99e-06	ACKR3,APOLD1,CCL2,CD36,CDH5,COL4A1,COL4A2,CSF3,CTSH,CTTN,CX3CL1,CXCL12,CXCR4,CYB5A,CYCS,ECSCR,EFNA1,EFNB2,EGFL7,EGR3,EMP2,EPAS1,FABP4,ICAM1,IGFBP4,LRG1,MYH9,NRP1,NRP2,PDK4,PLXND1,PRCP,PTPRM,SEMA6A,TIE1,TNFRSF1A	509 (16)
CEBPB	-1.059	transcription regulator	Activated	4.121	bias	1.8e-11	AKR1C3,ALOX5AP,APP,BCL2A1,CCL2,CCL3,CCL3L3,CCL4,CCL5,CCND2,CD74,CDC42EP3,CDKN1A,CEBPD,CLU,CSF3,CTSC,CXCL2,CXCR4,CYB5A,DAB2,EBF1,EFNB2,EMCN,F8,FABP4,FCER1G,FN1,FSTL1,GLIPR2,GNAS,GNLY,HSP90AA1,ICAM1,ID1,IER3,IFITM3,IFNG,IGFBP4,IL3RA,IL6,INMT,INSR,JUN,KLF10,LAMC1,LDLR,LEPR,LY96,MGP,MYC,NASP,NFE2L1,NRP1,NUPR1,PDK4,PEA15,PLXND1,POLE4,PRDX4,PRMT1,PTGS2,RAC2,RCAN1,SCARB1,SERPINE1,SGK1,SOCS3,STAT3,TGFB1,…	521 (19)
lactic acid		chemical - endogenous mammalian	Activated	4.086	bias	2.05e-07	AHNAK,ATOH8,ATP1A1,CCL2,CCN2,CLU,COL18A1,CPLX1,CSF2,CXCL12,ENTPD1,FBLN2,FN1,FSTL1,IFNG,KDR,LAMA5,LY96,OLFM1,PARVA,PCDH17,PRF1,RUNX1T1,SERPINE1,SNAI1,SPARC,SPARCL1,STOM,TCF4,TEAD1,TSPAN18,TXN,VCAN,WWTR1	474 (18)
VEGFA		growth factor	Activated	3.978	bias	1.77e-19	ADAM15,ADAMTS1,ALDH2,ANGPT2,BCL2A1,BCL6B,CAV1,CCL14,CCL2,CCL3L3,CCN1,CCN2,CD34,CD36,CD40,CD83,CDH5,CDKN1A,CLDN5,CLIC4,CSF2,CSF3,CST3,CXCL12,CXCL2,CXCR4,DUSP4,EFNB2,EGR1,ETS2,FABP4,FGF2,FLT1,FN1,GBP1,GJA1,GRB10,HAVCR2,HBEGF,HES1,HLA-DQB1,HLX,ICAM1,ID1,ID3,IFNG,IGFBP4,IL6,ITGA4,KDR,LMNA,MEF2C,MEOX2,NOTCH4,NR2F2,NR4A2,NRP1,PECAM1,PLAT,PLPP3,PTGS2,RCAN1,SELE,SERPINE1,SNCG,SPARC,STC1,TEK,TGFB1,THBD,TI…	399 (18)
PDGF-BB (complex)		complex	Activated	3.909	bias	3.92e-20	ACKR3,AHR,AKAP12,AREG,ATF3,CALD1,CAV2,CCL2,CCN1,CCN2,CCNL1,CD44,CDKN1A,CEBPD,COL18A1,CSF2,CSF3,CXCL2,CYCS,DAB2,EDNRB,EGR1,EGR3,ETS2,FGF2,FLT1,FN1,GJA1,GLUL,HBEGF,HES1,HLA-E,ID3,IER3,IGFBP4,IL6,ITGA5,JUN,KLF10,LAMB2,LDLR,LGALS3,LMNA,MCFD2,MGST2,MYC,NAMPT,NR4A2,NR4A3,PCGF2,PDLIM1,PHLDA1,PLAT,POSTN,PTGS2,RGS1,RHOB,RPS6,SERPINE1,SGK1,SLC29A1,SNAI1,SOCS3,SPHK1,STAT3,TGFB1,TGM2,THBD,TIMP1,TNFAIP3,TRIB1…	555 (19)
IL6	2.499	cytokine	Activated	3.81	bias	4.28e-27	A2M,ADAMTS1,ADAMTS4,ADGRE5,ADGRL2,AHNAK,AHR,APP,AREG,ARL4C,ATF3,CCL2,CCL3L3,CCL4,CCL5,CCN2,CD36,CD40,CD44,CD48,CD53,CD74,CD83,CDKN1A,CEBPD,CEMIP2,CFH,CLU,CSF2,CST3,CTSC,CXCL2,CXCR4,CYTIP,EGLN3,EGR1,ENPP2,ETS2,FCGRT,FGF2,FLI1,FN1,GZMB,HLA-DMA,HLA-DRB5,ICAM1,ICAM3,ID1,ID2,IFI16,IFITM3,IFNG,IGFBP4,IL1R1,IL2RG,IL6,IL6ST,IRF8,JUN,JUND,KDM6B,KDR,KLRB1,KLRD1,LDLR,LGALS1,LIFR,LRG1,LY96,MET,MT1E,MT1M,MT1X…	486 (13)
lenalidomide		chemical drug	Activated	3.796		6.16e-06	CAV1,CAV2,CCL3,CEMIP2,DEPP1,DOCK4,FCHO2,FN1,FZD4,GZMB,HLA-DPB1,HLA-DRB1,IFI27,IFI6,IFNG,IL3RA,IRF8,KLF4,LIMA1,LRP5,MGLL,MYC,NFIB,NRP1,PNP,PRF1,PROS1,PTPRC,PTPRM,REL,RGS1,RGS16,S100A16,SEPTIN2,TCF4,VIM,YPEL2	491 (14)
NSUN6	-0.089	enzyme	Activated	3.771	bias	1.24e-10	CAVIN2,CCN1,CCN2,CRIM1,DAB2,EMP2,FGF2,FSTL1,GAS6,ITGB2,LHFPL6,MARCKS,NDRG1,PMP22,SERPINE1,SGK1,TGM2,TNS1
Brd4		kinase	Activated	3.742	bias	4.4e-05	C1R,COL4A1,COL4A2,EDNRB,IL6,ITGA6,KDR,KLF4,LGALS3,MYC,PECAM1,PLAT,POLE4,SELE,SLC25A25,TIMP1,TNFSF10	533 (22)
FGFR1	0.455	kinase	Activated	3.727		4.75e-05	CCND2,CDKN1A,COL4A1,ELN,ENG,FGF2,FLNB,GPX1,HES1,IL6,ITGA10,ITGB4,JUN,MGST3,MYC,PDCD4,PRMT1,PTGS2,RPS6,SNAI1,SPARC,TGFB1,TXN,VIM,YBX3,ZEB1	498 (16)
ELK1		transcription regulator	Activated	3.659	bias	0.000398	BMPR2,CCL2,CDKN1A,EGR1,EGR3,JAM2,JUN,MECOM,NUPR1,PLXDC2,PTGS2,SNAI1,SOCS3,SOX18,TIPARP,TPD52L1	564 (23)
thioacetamide		chemical toxicant	Activated	3.654	bias	1.91e-15	ADAMTS1,AKAP12,AKR1C3,ANXA2,BIRC3,CCN2,CD200,CD44,CLU,CXCL2,CYGB,EDNRB,ELN,EMP1,EPHX1,FSTL1,GNG11,GPX1,IER3,IL6,ITGB4,JUN,KDR,LGALS1,LGALS3,LXN,MET,MYC,NFE2L2,PECAM1,PLCB4,PLPP3,PMP22,PRMT1,PTGS2,RCN1,RGCC,S100A10,S100A11,SCN1B,SELENOW,SPARC,SPARCL1,STING1,TCF4,TGFB1,TGM2,TIMP1,TIMP2,TMSB10/TMSB4X	618 (19)
SP1	0.3	transcription regulator	Activated	3.614	bias	2.76e-14	ADAMTS1,ADCY4,AFAP1L1,AKAP12,ATF3,BACE2,CAV1,CCL2,CCL5,CCN2,CCND2,CD40,CD59,CDH5,CDKN1A,CEBPD,CPLX1,CREM,CTSD,CXCL12,CXCR4,CYBRD1,DIAPH2,DLC1,EGR1,ENG,EZR,FGF2,FLT1,FN1,FYN,GJA1,GNAS,HBEGF,HES1,ICAM1,IFITM3,IFNG,IGFBP4,IL2RB,INSR,JAM2,JUN,KDR,KLF4,KRT81,LDLR,MAOA,MEOX2,MET,MYBL1,MYC,NDRG1,NES,NFKB1,NFKBIA,NPR1,PCDH17,PMAIP1,PTGER4,PTGS2,ROBO4,RRAS,SCARB1,SERPINE1,SGK1,SNCG,SOCS1,SOX4,SPARC,STAT3,…	449 (22)
lysophosphatidylinositol		chemical - endogenous mammalian	Activated	3.606	bias	1.65e-05	ANGPT2,CCL2,CD36,CD74,CSF3,CX3CL1,FABP4,GLUL,HLA-DRB1,ICAM1,IL33,SELE,STC1	512 (18)
SOX7	1.429	transcription regulator	Activated	3.606	bias	7.83e-08	CALCRL,COL4A1,COL4A2,EFNA1,EGFL7,ENG,FLT1,HSPG2,KDR,LRP5,NOTCH4,SOX4,STC1,VCAN
triamterene		chemical drug	Activated	3.606	bias	1.78e-09	A2M,ADAMTS1,ANXA2,BIRC3,CD44,CLU,IER3,IL6,ITGB4,LGALS3,LXN,MYC,RCN1,S100A10,S100A11,STING1,TIMP1,TMSB10/TMSB4X,TUBB,VIM
ERG	0.917	transcription regulator	Activated	3.603	bias	3.85e-12	ACTN1,ARHGAP31,ATOH8,ATP8B1,BACE2,BIRC3,CAMSAP2,CD59,CDC42BPB,CDC42SE2,CTNNA1,CXCR4,DAAM1,DIAPH2,DOCK1,DSTN,EGFL7,EPB41L3,ERG,FLNB,FLT1,FYN,GATA2,ICAM1,ICAM2,IFI16,IL6,ITGA6,KLF10,LAMA5,LAMB1,MET,MPZL2,NDRG1,NEDD9,NR4A2,OLFM1,PARVA,PECAM1,PHACTR2,PHACTR4,PLAT,PLPP3,PREX2,PTGER4,PTPN22,PTPRM,PXN,RAPGEF5,RASIP1,RHOJ,RRAS,SELE,SNAI1,SOX4,SPARC,TACC1,TGFBR2,TRIOBP,TSC22D3,VIM,VWF,WIPF1,ZEB1	539 (17)
SMARCA4	-0.047	transcription regulator	Activated	3.596	bias	5.59e-24	A2M,ABLIM3,ADAM15,AHNAK,AHR,ALDH2,AP1S2,APOBEC3G,APOL3,AREG,ARHGDIB,ARL4C,BCL2A1,BNIP3,C1orf54,CCDC85B,CCL2,CCN2,CCND2,CD44,CD52,CD74,CDKN1A,CLIC2,COTL1,CRIM1,CTSH,CXCR4,DUSP4,EBF1,EGR1,ETS2,FABP4,FLNB,FMO2,FN1,FOSL2,GBP1,GPX1,GSTP1,GULP1,HAPLN3,HCST,HLA-DRA,HLA-E,ICAM1,ICAM2,ID3,IER3,IFI16,IFI27,IFITM3,IFNG,IGFBP4,IGFBP7,IL6,INPP1,ITGA5,JUN,KDM6B,KDR,LGALS1,LGALS3,LMNA,MAFF,MAPK1,MEF2C,MGP,MYC,N…	501 (14)
LEP		growth factor	Activated	3.593		3.29e-11	AKR1C1/AKR1C2,ANGPT2,APP,BCL2A1,CAV1,CCL2,CCL3L3,CCL5,CCN1,CD36,CDKN1A,COL4A1,CSF2,CSF3,CTSL,CYB5A,CYBA,ECE1,EGR1,FABP4,FLT1,FN1,GNAS,GPX1,HES1,ICAM1,IFNG,IL1R1,IL6,JUN,JUND,KDR,LDLR,LEPR,LIFR,LTC4S,MT-ND1,MYC,NAMPT,NOTCH4,NPR1,PECAM1,PLAT,PRDX1,PRF1,PTGS2,RAC1,SCARB1,SELE,SELENOP,SELP,SERPINE1,SOCS3,SPARC,STAT3,SULF1,TGFB1,TIMP1,TIMP3,TNFRSF1A,TNFSF10,VCAM1,VIM	512 (20)
puromycin aminonucleoside		chemical reagent	Activated	3.585		1.12e-07	A2M,ADAMTS1,ANXA2,AQP1,BCAR1,CD36,CD44,CLU,CYBA,GSTP1,IER3,ITGB4,LGALS3,LXN,MYC,NES,RCN1,S100A10,S100A11,SCARB1,TIMP1,TMSB10/TMSB4X,TUBB,VIM	269 (7)
FGF2	0.623	growth factor	Activated	3.563	bias	4.37e-25	ADGRL2,ANGPT2,AQP1,AREG,BNIP3,CAPZA2,CAV1,CCL2,CCN1,CCND2,CD34,CDH5,CDKN1A,CSF3,CTSL,CXCL12,CXCL2,CXCR4,CYGB,DAD1,EDNRB,EFNB2,EGLN3,EGR1,ELN,ENPP2,EPAS1,FABP4,FGF2,FLT1,FN1,FOXO1,GBP1,GJA1,HBEGF,HES1,ICAM1,ID2,ID3,IER3,IGFBP4,IL6,ITGA4,ITGA5,JUN,KDR,LAMB1,LMNA,LRP5,MCAM,MEOX2,MET,MGP,MYC,NES,NFKB1,NOTCH4,NR4A2,PECAM1,PLAT,PTGS2,S100A10,S100A4,SELE,SERPINE1,SESN3,SNAI1,SOCS3,SOX17,SPARC,SPHK1,SPRY…	545 (18)
CHUK		kinase	Activated	3.548	bias	5.51e-14	ACKR3,ATF3,CCL2,CCL3L3,CCL4,CCL5,CDKN1A,CEBPD,CLU,COL18A1,CSF2,CX3CL1,CXCL12,CXCL2,CYBA,ENAH,ENPP2,GBP4,GRN,HSP90AA1,ICAM1,IFI16,IFNG,IL6,ITM2B,KLF10,LIFR,MGP,MYC,NFKBIA,PLSCR1,PTGS2,RCAN1,RGS16,SELE,SGK1,SOCS3,TIMP3,TNFAIP3,VCAM1,VEGFC	497 (15)
SORL1	-0.841	transporter	Activated	3.535	bias	2.47e-13	APP,AQP1,CAV1,COL18A1,COL4A1,CXCL12,EFNA1,ENG,FLT1,FN1,FZD4,HLA-E,ICAM1,ITGA4,ITGA5,ITGA6,ITGB4,KLRC2,LAMB1,LAMC1,MDK,MET,NPR1,NRP2,PLSCR4,PLXND1,SCARB1,TFPI,TGFB1,TGFBR2,TGFBR3,TGM2,VEGFC	443 (13)
SRC (family)		group	Activated	3.522	bias	3.86e-10	ATP1A1,CCL2,CD36,EGR1,FGF2,FLT1,FN1,ICAM1,ID1,IL6,KLF2,MAOA,PTGS2,PXN,S100A4,SNAI1,TJP1,VCAM1,VEGFC	474 (22)
TCF7L2	0.348	transcription regulator	Activated	3.513	bias	1.17e-05	ADAMTS4,APOD,ARHGDIB,ASPH,ATP8B1,CCN2,CCND2,CD44,CDKN1A,CEMIP2,CHMP1B,CPD,CSF3,CTNNA1,CTNNAL1,DOCK9,ENPP2,EPAS1,FABP4,FKBP1A,FN1,GLUL,GSN,ID1,ID2,ID3,JUN,KIF5B,MAN1A1,MCAM,MET,MYC,NPC2,NR2F2,OSBPL1A,PHACTR4,PLAT,PTGS2,QKI,RASGEF1B,SGK1,STAT3,STK17B,SYPL1,TNS1,VCAN,VIM,YPEL2,ZEB1	525 (23)
SMAD2	0.022	transcription regulator	Activated	3.508	bias	2.26e-07	CCN2,CDH5,CDKN1A,FLT1,FN1,GZMB,HES1,IFNG,IL6,MET,NET1,RAC1,S1PR1,SELE,SERPINE1,SNAI1,SPHK1,TGFBR2,TIMP3,TPM1,VEGFC,VIM	543 (17)
2-bromoethylamine		chemical reagent	Activated	3.499	bias	7.87e-09	A2M,ADAMTS1,ANXA2,CD44,CLU,IER3,LGALS3,LXN,MYC,S100A10,S100A11,STING1,TIMP1,TMSB10/TMSB4X,TUBB,VIM
decitabine		chemical drug	Activated	3.498		3.02e-11	ADAMTS1,ADGRL2,AKAP12,ANXA2,ARHGDIB,BIRC3,BMPR2,BNIP3,BTG1,CAV1,CCL5,CCN2,CCND2,CD40,CD44,CD59,CD9,CDA,CDKN1A,CLDN5,CLU,CRTAC1,CXCL12,CXCR4,DLC1,DOCK1,DST,EFNB2,EGR3,EIF4B,EZR,FGF2,FILIP1,FILIP1L,FN1,FOXC1,GPX1,GSN,GSTP1,HBEGF,HDGFL3,HLA-E,ICAM1,ID1,IFI16,IFI27,IGFBP7,IL6,ITGA4,KLF4,LDLR,LEPR,LGALS1,LGALS3,LRG1,LXN,LY96,MET,MGST3,MYC,NDRG1,NECTIN2,NFIB,NFKBIA,NR4A2,NR4A3,OLFM1,PDLIM5,PON2,PTGS2,R…	584 (19)
RETN		other	Activated	3.487	bias	1.66e-08	CCL2,CCN2,CX3CL1,FABP4,FABP5,ICAM1,IL6,INSR,LDLR,MYC,PLAT,PTGS2,SELE,SELP,SERPINE1,SOCS3,STAT3,VCAM1	480 (21)
cyclic AMP		chemical - endogenous mammalian	Activated	3.483	bias	3.64e-12	APP,CCL2,CCN2,CCND2,CDC37,CDKN1A,CEBPD,CREM,CYCS,EGR1,ENTPD1,FGF2,FLT1,FN1,FOSL2,GJA1,HBEGF,IFNG,IGFBP4,IL33,IL6,INSR,JUN,KDR,MYC,NR4A2,PTGS2,RAPGEF3,RHOB,SCARB1,SERPINE1,SOCS3,STAT3,THBD,TIMP1,TNFSF10,TXNIP,VWF	532 (20)
HOXA3		transcription regulator	Activated	3.464		0.000144	ANXA2,CCL3L3,EGFL7,ENG,EPAS1,ICAM2,ITGA4,KLF2,NR2F2,PLXND1,RAC2,SOX17
PRL		cytokine	Activated	3.457	bias	9.76e-15	A2M,AKR1C3,ANXA2,ANXA5,APP,AREG,BTG1,CAPN2,CAV1,CCL2,CD40,CD69,CDKN1A,CEBPD,CLDN5,CLU,CNN3,CPD,CST3,CTSD,CTSH,CXCL2,DUSP4,EGR1,FILIP1L,FN1,HES1,HIPK3,ICAM1,ID1,ID2,ID3,IER3,IFI44L,IFI6,IL6,JUN,LAMC1,MGP,MYC,NEDD9,NFKB1,NUPR1,PARP14,PDE7A,PDK4,PGRMC1,PKIG,PLAT,PLSCR1,RABAC1,RCAN1,SCARB1,SOCS1,SOCS2,SOCS3,SPARC,STAT3,TGFB1,TIMP1,TIMP2,TSC22D1,TSC22D3,TUBA1B,TXNIP,VIM,XAF1	571 (21)
phenylbutazone		chemical drug	Activated	3.414	bias	3.24e-10	A2M,ADAMTS1,ANXA2,CD44,CLU,IER3,ITGB4,LGALS3,LXN,PTGS2,RCN1,S100A10,S100A11,STING1,TIMP1,TMSB10/TMSB4X,TUBB,VIM	405 (12)
MRTFA		transcription regulator	Activated	3.371	bias	3.11e-13	ABLIM1,CAVIN2,CCL5,CCN1,CCN2,CD151,CD44,CDC42BPA,CDC42EP3,COX7A1,CRK,CTTN,CXCL12,CXCR4,CYBA,DNAJB4,EGR1,EGR3,EZR,FLI1,FN1,FNBP1L,ICAM1,ID1,ITGA5,ITGA6,LMNA,MGST2,MYH9,NFIB,PTGS2,RAC1,S1PR1,SCARB1,SELE,SELENOP,SELP,SERPINE1,SGK1,VCAM1	545 (24)
IL4		cytokine	Activated	3.371	bias	2.39e-21	ABLIM1,ADAMTS4,AHNAK,AHR,ALDH2,ALOX5AP,ANXA2,APOLD1,APP,AREG,BACE2,BNIP3,CAPG,CCL2,CCL3,CCL3L3,CCL4,CCL5,CCND2,CD2,CD200,CD36,CD40,CD44,CD69,CD74,CD83,CDKN1A,CELF2,CLDN5,CLTC,COL18A1,CRIP1,CSF2,CSF3,CST7,CTNNA1,CTSC,CTSL,CX3CL1,CXCL2,CXCR4,CYB5A,DDIT4,DICER1,DUSP10,ENTPD1,EPAS1,EPHX1,FABP4,FCER1G,FLNB,FLT1,FN1,FNIP2,GBP1,GJA1,GLIPR2,GNB4,GZMA,HBEGF,HLA-DMA,HLA-DPA1,HLA-DQA2,HLA-DQB1,HLA-DRA,HLA-D…	480 (16)
hexachlorobenzene		chemical toxicant	Activated	3.357	bias	6.29e-07	A2M,ANXA2,CD44,CLU,IER3,ITGB4,LGALS3,LXN,MYC,RCN1,S100A10,S100A11,TIMP1,TMSB10/TMSB4X,VIM	266 (7)
KCNJ2		ion channel	Activated	3.357	bias	0.023	CDC42BPA,CDC42BPB,DLC1,FLNB,IQGAP2,MPDZ,MYH9,PHACTR2,PLEC,SPTAN1,SPTBN1,SYNE2,TAOK2,THSD7A,TNXB
beta-estradiol		chemical - endogenous mammalian	Activated	3.344		4.2e-41	A2M,ABLIM1,ACKR3,ADAMTS1,ADAMTS4,ADCY4,ADGRF5,ADGRL4,ADIRF,AHR,AKAP12,ALDH2,ANKRD12,ANXA2,APOD,APP,AQP1,AREG,ARHGEF12,ARHGEF15,ARID5B,ATF3,ATOH8,B3GNT7,BACE2,BCAR1,BCL2A1,BIRC3,BMPR2,BTG1,CAPN2,CAV1,CAV2,CCL2,CCL3L3,CCL4,CCL5,CCN1,CCN2,CCND2,CD40,CD44,CD69,CD74,CD93,CDC42BPA,CDKN1A,CEBPD,CELF2,CEMIP2,CLDN5,CLIC3,CLIC4,CLU,CREM,CRIM1,CRK,CRTAC1,CRTAP,CSF2,CTNNA1,CTNND1,CTSD,CTSH,CTSL,CTTN,CXCL12,C…	686 (21)
medroxyprogesterone acetate		chemical drug	Activated	3.341	bias	1.15e-19	ADAMTS1,ADCY4,ALDH2,ANGPT2,ARHGEF12,ATOH8,BCAR1,BIRC3,BMPR2,CAPN2,CAV1,CAV2,CCL2,CCL3,CCL4,CCL5,CCN1,CCN2,CCND2,CD44,CDKN1A,CTNNA1,CTSL,CXCR4,DIAPH2,DOCK1,ENAH,ENPP2,EZR,FAM107A,FGF2,FLNB,FN1,FOXO1,FYN,FZD4,GLUL,GNG12,GNS,GSN,HGSNAT,HTRA1,ICAM1,ID1,ID2,ID3,IFNG,IGFBP7,IL6,IL6ST,INSR,IQGAP2,ITGA4,ITGA6,ITGB2,JUN,LAMB2,LAMP2,LEPR,LIFR,LMNA,MAOA,MPZL2,MYC,MYH9,NFKBIA,NOTCH4,NPR1,PIK3R1,PMAIP1,PXN,RA…	657 (24)
ADAM17	0.004	peptidase	Activated	3.328	bias	4.38e-06	AHNAK,ANXA2,AREG,ARL6IP1,CAVIN1,CSF3,CXCL2,EFNB2,EHD2,FN1,HES1,HSPB1,IL6,IL6ST,LRG1,MYH9,PEA15,PLAT,RTN4,SCARB1,SOCS3,YPEL5	556 (21)
CAV1	3.289	transmembrane receptor	Activated	3.315		1.1e-07	ADAMTS4,CAV1,CAV2,CAVIN1,CD36,CDKN1A,CTSD,EGR1,FGF2,FN1,HSD17B12,ICAM1,ID1,IFNG,IL6,INHBB,INSR,KDR,RAC1,SERPINE1,SNAI1,SPAG9,TFPI,TJP1,TNFRSF1A,VCAM1,VIM,ZEB1	406 (20)
SRF	0.251	transcription regulator	Activated	3.31	bias	7.36e-07	A2M,ACTN1,AKAP12,APOLD1,ATF3,CALD1,CCL5,CCN2,CDKN1A,CEBPD,CLDN5,CXCR4,DSTN,EGR1,EGR3,EZR,FABP5,FERMT2,FILIP1L,FLT1,GSN,HIF3A,HSPG2,IL6,ITGA6,JUN,JUND,KDR,LDLR,LEPR,LIMA1,LMCD1,MCF2L,MGST2,MYH9,NCOA7,NET1,NR4A2,PDE2A,PTGS2,PTMS,RNH1,SELP,TMOD3,TUBB6,VCAN	432 (22)
hydrogen peroxide		chemical - endogenous mammalian	Activated	3.309	bias	7.06e-19	AKR1C1/AKR1C2,AKR1C3,ANXA2,APP,ATF3,ATOX1,BCL2A1,BIRC3,CAV1,CCL2,CCL3L3,CCL4,CCL5,CCN2,CCNH,CD247,CD36,CD59,CDKN1A,CLU,CSF3,CST3,CTSD,CXCR4,CYCS,DDIT4,DEPP1,DNAJB1,DUSP10,DUSP2,DUSP4,EGR1,EID1,ELN,ENG,ENPP2,EPAS1,ERG,ETS2,EZR,FGF2,FN1,GPX1,GZMB,HBEGF,HES1,HLA-DRA,ICAM1,ID3,IER5,IFI6,IFNG,IL6,ITGA6,JUN,KDR,KLF2,KLF4,LDLR,MCAM,MDK,MYC,NFE2L2,PDCD4,PLPP1,PRDX1,PRDX2,PTGER4,PTGS2,RAC1,RCN1,REL,RUNX3,…	586 (23)
D-glucose		chemical - endogenous mammalian	Activated	3.303		2.12e-12	ACTN1,ANGPT2,APP,AQP1,ATF3,ATP8B1,CALD1,CANX,CAPZA2,CAV1,CCL2,CCN2,CCND2,CD36,CD59,CDKN1A,CLU,COL4A1,CPD,CREM,CTSC,CTSD,CX3CL1,CXCL2,CXCR4,CYBA,DAD1,DDIT4,DYNLL1,EGR1,EMCN,ENPP2,FABP5,FGF2,FN1,GJA1,GLUL,GPX1,GRN,GSN,HBEGF,HSPB1,ICAM1,ID1,IFNG,IL6,IL6ST,INHBB,INSR,ITGA5,JUN,KDR,KLF10,LAMB1,LAMC1,LCP1,LDLR,LGALS1,LY96,MCAM,MIDN,MT-ND1,MYC,NAMPT,NFE2L2,NFKB1,NR4A2,NR4A3,NUAK1,PDCD4,PODXL,PON2,PTGS2,…	623 (21)
GDF2		growth factor	Activated	3.293	bias	1.59e-13	ATP1A1,BMPR2,CAV1,CXCL12,CXCR4,EFNB2,EMB,ENG,ENPP2,FAM89A,GATA2,HES1,HTRA1,ICAM1,ID1,ID2,ID3,KDR,MYC,NFKBIA,NRP1,POSTN,SELE,SLC3A2,SLC7A5,SLCO2A1,SMAD1,SOCS2,SPARCL1,TGFB1,VCAM1,YWHAH	498 (22)
dimethyl n-oxalyl-glycine		chemical reagent	Activated	3.267	bias	2.31e-08	AHNAK,AKAP12,ASPH,ATF3,BNIP3,BTG1,CAV1,CAVIN1,CCN1,CCN2,CORO1A,CXCL12,DDIT4,EGLN3,EPAS1,FLT1,FOSL2,FYN,GJA1,HLA-DRB1,IKBIP,ISG20,ITGA5,JUN,KDR,MET,MPZL2,NCOA4,NDRG1,PAM,PECAM1,PHLDA1,SCARB1,SERPINE1,SLC29A1,SPNS2,SRPX,STC1,TRIOBP,TXNIP,VCAM1,VKORC1	518 (20)
lysophosphatidic acid		chemical - other	Activated	3.239	bias	9.77e-10	AREG,CCL2,CCL4,CCL5,CCN1,CCN2,CD36,CXCL2,EGR1,FABP4,GRN,ICAM1,IL6,JUN,KDR,MYC,NFKB1,PTGS2,SCARB1,SERPINE1,SNAI1,SOCS1,SPHK1,VCAM1,VEGFC,VIM	452 (15)
fenamic acid		chemical reagent	Activated	3.236	bias	7.61e-09	A2M,ADAMTS1,ANXA2,BIRC3,CD44,CLU,IER3,ITGB4,LGALS3,LXN,MYC,RCN1,S100A10,S100A11,STING1,TIMP1,TMSB10/TMSB4X,TUBB,VIM
sphingosine-1-phosphate		chemical - endogenous mammalian	Activated	3.236		1.63e-13	AHR,ANXA2,ATOH8,CCL2,CCL5,CCN2,CD36,CD44,CD83,CXCL2,EGR1,ENPP2,FGF2,FN1,GALNT15,ICAM1,ID2,IFNG,IL6,ITGB2,JUN,KDR,NRP1,NRP2,PTGS2,S1PR1,SELE,SERPINE1,SPHK1,TGFB1,TIMP1,VCAM1,VEGFC,VIM,VWF	415 (16)
SREBF1		transcription regulator	Activated	3.236	bias	0.000123	ACACB,ATOX1,CD36,CDKN1A,CEBPD,CFI,CYB5A,CYCS,DEPP1,ELOVL7,FABP4,FABP5,FN1,FOXO1,IL6,IVNS1ABP,LDLR,LGALS3,MDK,MEF2C,MT-ND1,NUPR1,PIK3R3,PLS3,PMP22,PTGS2,RPLP0,S100A13,SCARB1,SELENOP,SERPINE1,TGFB1	492 (22)
JUNB	0.35	transcription regulator	Activated	3.197	bias	7.96e-08	ATF3,CAV1,CCL3L3,CD44,CLU,CSF2,CSF3,CXCL2,EPAS1,FBLN2,FN1,HES1,ID2,IFI16,IL6,ITGB4,NAMPT,SERPINE1,SGK1,SNAI1,SPTAN1,SWAP70,TIMP1,TIMP3,VAMP8,VEGFC	608 (21)
nicotine		chemical drug	Activated	3.196		2.27e-06	AHR,CCL2,CCL3,CCL4,CCN2,CCND2,CD40,CD44,CDKN1A,EGR1,FGF2,FN1,GJA1,ICAM1,ID1,IL6,KDR,LDLR,LGALS3,LITAF,NFKB1,PLAT,POSTN,PTGS2,SELE,SERPINE1,STAT3,VEGFC,VIM,ZEB1	386 (16)
NORAD	0.374	other	Activated	3.162	bias	0.001	CCN1,CCN2,COL4A1,COL4A2,ID3,IGFBP4,JUN,LMCD1,RHOB,SGK1	263 (7)
S1PR4	-0.416	G-protein coupled receptor	Activated	3.162	bias	3.36e-06	AQP1,C1R,CDH5,CLDN5,CXCL2,IFI16,IL6,SELP,SERPING1,SPRY1	256 (7)
IFNG	-1.728	cytokine	Activated	3.158	bias	1.44e-34	A2M,ABLIM3,ADAMTS9,AHR,ALOX5AP,APOBEC3G,APP,AQP1,AREG,ATF3,ATP1A1,BCL2A1,BIRC3,BTG1,C1R,CALCOCO2,CAV1,CCL2,CCL3,CCL3L3,CCL4,CCL5,CCN2,CCND2,CD2,CD200,CD36,CD40,CD44,CD74,CD83,CDH5,CDKN1A,CEBPD,CFH,CLIC4,CORO1A,CREM,CRIM1,CSF2,CSF3,CTSC,CTSD,CTSH,CX3CL1,CXCL12,CXCL2,CXCR4,CYB5A,CYBA,CYTIP,DEPP1,DICER1,DUSP4,ECE1,EDNRB,EFNB2,EGLN3,EGR1,EGR3,ELN,ENTPD1,ETS2,FABP5,FAM107A,FCER1G,FGF2,FKBP1A,FLT1,FN1,…	486 (13)
SMAD3	0.026	transcription regulator	Activated	3.148	bias	1.62e-16	ADAM15,ADAMTS1,AREG,CCL2,CCL3L3,CCL4,CCN2,CCND2,CD59,CDH5,CDKN1A,COL4A1,COL4A2,DOCK4,DUSP4,EGR1,ELN,ENG,FN1,FOXO1,GZMA,GZMB,HBEGF,ID1,ID2,ID3,IFNG,IL6,JAM2,JUN,JUND,LAMB1,LAMC1,LDLR,MYC,NET1,POLE4,PTGS2,RAC1,RHOB,RPS6,RPS8,S1PR1,SERPINE1,SMAD1,SNAI1,SPARC,SPHK1,STAT3,TGFB1,TIMP1,TIMP2,TIMP3,TPM1,VCAN,VEGFC,VIM	547 (19)
EGF		growth factor	Activated	3.141	bias	4.64e-32	ABL2,ACTN1,ADAMTS1,AREG,ATF3,CAV1,CAVIN2,CCL2,CCN1,CCN2,CCND2,CD34,CD44,CDH5,CDKN1A,CEBPD,CLU,COL4A2,CREM,CTSD,CXCL2,CXCR4,DAD1,DLC1,DOCK4,DUSP4,EFNB2,EGR1,EGR3,EMP1,ENAH,EPAS1,ETS2,EZR,FGD4,FGF2,FLI1,FLT1,FN1,FOSL2,FSTL1,GATA2,GJA1,GLUL,GSTP1,HBEGF,HES1,ICAM1,ID1,ID2,IER3,IGFBP4,IL1R1,IL6,JUN,JUND,KDM6B,KLF10,LAMB1,MAOA,MAPK1,MAPK3,MET,MYC,NES,NFE2L1,NFE2L2,NR4A2,NR4A3,NRP1,PDCD4,PDK4,PECAM1,PHL…	649 (19)
MKNK1	0.089	kinase	Activated	3.13	bias	3.33e-07	ANXA2,ANXA5,BAG3,CCN1,CD34,CDH5,CFH,CLU,EGR1,FLNB,GNAQ,ID2,IFI16,IFRD1,KCTD12,LAMB2,LAMC1,MAPK1,MGP,MYC,NR4A3,PDK4,PDLIM5,RNH1,SERPINH1,SPARC,SPARCL1,TM9SF2,TXNIP,VIM
IL17A		cytokine	Activated	3.127	bias	5.04e-25	AREG,BCL2A1,C1R,CCL2,CCL3,CCL4,CCL5,CCN1,CCN2,CD40,CD44,CD83,CEBPD,COTL1,CSF2,CSF3,CTTN,CX3CL1,CXCL12,CXCL2,CXCR4,ENTPD1,FGF2,FN1,GLUL,GNLY,HBEGF,ICAM1,IFNG,IL2RG,IL33,IL6,JUN,KLF2,METRNL,MT1E,MT1M,MT1X,MT2A,MYC,NR4A2,NRP1,OSMR,PECAM1,PLAT,PODXL,PRF1,PTGS2,RGS16,S1PR1,SELE,SELP,SERPINE1,SGK1,SNAI1,SOCS1,SOCS3,STAT3,TGFB1,TGFBR2,THBD,TIMP1,TIMP2,TIMP3,TNFAIP3,TNFSF10,TNFSF14,VCAM1,VEGFC,VIM,VWF,XC…	463 (12)
MAPK7	0.23	kinase	Activated	3.124	bias	1.99e-05	ADAMTS1,BCL2A1,CCN1,CCN2,CXCL2,DLC1,ID1,IL6,JUN,KLF2,KLF4,LDLR,MEF2C,MYC,PLAT,PTGS2,TEK,THBD,VIM	528 (28)
JUN	0.591	transcription regulator	Activated	3.114	bias	7.05e-21	A2M,AKAP12,ANXA2,APP,ATF3,BCL2A1,BIRC3,BTG1,CAPN2,CAPNS1,CAV1,CCL2,CCN1,CCN2,CCND2,CD247,CD44,CDKN1A,CLU,CSF2,CSF3,CTSL,CX3CL1,CYCS,CYGB,DICER1,DOCK9,EHD4,EPAS1,EZR,FABP4,FGF2,FN1,FOXC1,GAS6,GJA1,GSTP1,HES1,HNRNPU,ICAM1,ID2,IFI16,IFNG,IGFBP4,IGFBP7,IL6,ITGB4,JUN,KDR,LAMP2,LGALS3,LMNA,MAPK3,MCF2L,MET,MT2A,MYC,MYH9,NAMPT,NDRG1,NFKBIA,NOTCH4,NUPR1,PARVA,PEA15,PRDX1,PTGS2,RHOB,S100A10,SERPINE1,SGK1,S…	586 (22)
SMAD1	0.76	transcription regulator	Activated	3.112	bias	0.000108	CCN2,CDKN1A,COL4A1,CXCL2,ICAM1,ID1,MYC,SELE,SMAD1,VCAM1	366 (21)
tretinoin		chemical drug	Activated	3.09		3.11e-32	A2M,ABLIM1,ACACB,ADAMTS4,AFDN,AHNAK,AHR,AKAP12,ANXA2,ANXA5,AP1S2,APOD,APP,AQP1,AREG,ARHGAP29,ATF3,ATOH8,BAG3,BCL2A1,BIRC3,BMPR2,BNIP3,BTG1,CAPN2,CCL2,CCL3,CCL4,CCL4L1/CCL4L2,CCN1,CCN2,CCND2,CD34,CD36,CD44,CD52,CD53,CD74,CD9,CD93,CDH5,CDKN1A,CLTC,COL4A1,COL4A2,COTL1,CPE,CREM,CSF2,CSF3,CTNND1,CTSC,CTSD,CTSL,CTTN,CXCL2,CXCR4,DAB2,DAD1,DLC1,DUSP4,DYNLL1,ECE1,EGR1,ELN,ENPP2,EPHX1,FABP4,FABP5,FCER1G,FG…	559 (16)
CTNNB1	-0.069	transcription regulator	Activated	3.066	bias	9.45e-13	ACAP1,AHR,APOD,APP,CAPNS1,CCL2,CCL3,CCL4,CCL5,CCN1,CCN2,CCND2,CD34,CD36,CD44,CDKN1A,CEMIP2,CLDN5,CLU,COL4A1,COL4A2,CRIP1,CSF3,CTNNA1,CX3CL1,CXCL12,CXCL2,CYB5A,CYB5R3,EGR1,ENPP2,FABP4,FBLN2,FCER1G,FGD4,FLI1,FN1,FOXC1,FZD4,GATA2,GJA1,GLUL,HBEGF,HES1,HTRA1,ID1,ID2,ID3,IFI16,IFNG,IL1R1,IL6,INHBB,IRF8,ITGA4,ITGA6,ITGB2,JAM2,JUN,KDR,LAMB1,LAP3,LGALS3,LHX6,LIMD2,LMNA,LMO2,LSP1,MAOA,MAP3K11,MECOM,MPZL2,M…	505 (21)
IL13		cytokine	Activated	3.063	bias	2.62e-23	ACKR3,ADAM15,ADAMTS4,ALOX5AP,ATF3,BCL2A1,BTNL9,CAPN2,CCL2,CCL3,CCL3L3,CCL4,CCL5,CCN2,CD247,CD36,CD37,CD3E,CD40,CD44,CD48,CD52,CFI,COL18A1,CTNNAL1,CTSC,CTSH,CX3CL1,CXCL2,CXCR4,DIPK2B,DUSP10,EGR1,ENPP2,EPAS1,EVL,EZR,FABP4,FKBP1A,FLOT1,FN1,GAS6,GSN,HBEGF,HLA-DRB5,HTRA1,ICAM1,IFNG,IL1R1,IL3RA,IL6,JUN,KLF4,MAOA,MATK,MT1X,PHLDA1,PIEZO1,POSTN,PTGS2,RPS6KA2,SAMSN1,SELP,SERPINE1,SLA,SOCS1,SOCS3,SPHK1,SWAP…	507 (19)
P38 MAPK (family)		group	Activated	3.05	bias	2.82e-22	ANXA5,ATF3,BCL2A1,BNIP3,CAV1,CCL2,CCL3L3,CCL5,CCN2,CCND2,CD36,CD40,CD44,CD69,CD83,CDH5,CDKN1A,CEBPD,CLDN5,CSF2,CSF3,CXCL12,CXCL2,CXCR4,DDIT4,EDNRB,EGR1,FABP4,FGF2,FN1,GBP1,GJA1,HTRA1,ICAM1,ID3,IER3,IFNG,IL6,ITGA4,ITGB2,ITGB4,JAM2,JUN,KLF4,MEF2C,MYC,NFE2L2,NFKB1,NPR1,NR4A3,PMAIP1,POSTN,PTGS2,RCAN1,RHOB,SELE,SERPINE1,SGK1,SNAI1,SOCS3,TGFB1,TIMP1,TIMP2,TIMP3,TJP1,TNFRSF1A,TNFSF10,TRIB1,VCAM1,VEGFC	460 (14)
alefacept		biologic drug	Activated	3.031	bias	8.43e-08	AKR1C3,CCL5,CD2,CD52,CD69,CST7,CYBA,GNLY,GZMB,HOPX,IFNG,IL2RB,KLRB1,KLRD1,PRF1,SOCS1,SOCS3,TGFB1,TGFBR3
ASPSCR1-TFE3		fusion gene/product	Activated	3.027	bias	1.52e-06	CD59,CELF2,CTSD,CTTN,DST,EPAS1,EZR,GNS,GPRC5B,GRN,HLA-E,MAFF,MET,MYOF,NPC2,PMP22,PXN,SCARB1,STOM,TACC1,TCN2,TMEM70,VAT1
TEAD3		transcription regulator	Activated	3	bias	0.00148	ARID5B,CALD1,CCN1,CCN2,FILIP1L,NUAK1,POSTN,SULF1,TPM1
TEAD2	0.405	transcription regulator	Activated	3	bias	0.000995	ARID5B,CALD1,CCN1,CCN2,FILIP1L,NUAK1,POSTN,SULF1,TPM1
gentamicin C		chemical drug	Activated	3	bias	5.16e-07	A2M,ADAMTS1,ANXA2,BIRC3,CD44,CLU,IER3,LGALS3,LXN,MYC,S100A10,S100A11,TIMP1,TMSB10/TMSB4X,TUBB,VIM
lomustine		chemical drug	Activated	2.998	bias	8.74e-10	A2M,ANXA2,BIRC3,CD44,CLU,ID1,IER3,ITGB4,LGALS3,LXN,MYC,RCN1,S100A10,S100A11,STING1,TIMP1,TMSB10/TMSB4X,TNFRSF10D,TUBB,VIM
cisplatin		chemical drug	Activated	2.997		2.09e-10	A2M,ADAMTS1,AKR1C1/AKR1C2,ANXA2,ANXA5,AQP1,ATF3,ATOX1,BCL2A1,BIRC3,C11orf96,CAPN2,CAV1,CCL2,CCL5,CCN2,CD44,CD53,CDKN1A,CLU,CTNND1,CYCS,DDIT4,DICER1,DOCK1,ECE1,EFNA1,EGR1,EPHX1,EXOC6,FABP4,FLT1,FN1,FYN,GSTP1,HDGFL3,ICAM1,ID2,IER3,IER5,IFI6,IFNG,IGFBP7,IL6,IL6ST,INMT,ITGA6,ITGB4,JUN,JUND,LAMB1,LGALS3,LMNA,LXN,MAOA,MARCKS,MBNL2,MCAM,MET,MGP,MT1X,MT2A,MYC,NAMPT,NES,NFE2L2,NFKBIA,PCGF2,PDK4,PLAT,PMAIP…	511 (18)
IFNA2		cytokine	Activated	2.983	bias	4.12e-10	BAG3,C1R,CAV1,CCL2,CCL3,CCL5,CD69,CDKN1A,CYB5A,DAD1,EGLN3,EPB41L3,FCER1G,FGF2,GBP1,GBP4,GNAS,HBEGF,HLA-DRB1,HLA-E,IFI16,IFI27,IFI44L,IFI6,IFITM3,IFNG,IL2RB,IL6,ISG20,LPAR6,MET,MT1M,MT1X,MT2A,MYC,NPDC1,PLAT,PLSCR1,PMAIP1,SAMSN1,SOCS1,SOCS2,SOCS3,TGM2,TNFRSF10D,TNFRSF1A,TNFSF10,VCAM1,VEGFC,XAF1	518 (18)
G PROTEIN ALPHA I (family)		group	Activated	2.982	bias	2.69e-08	ADAMTS1,ADAMTS9,ATF3,C1R,CCN1,CEBPD,FOSL2,GBP4,IFITM3,KLF4,LDLR,MAFF,NR4A3,SERPING1,SOCS3,SPHK1,TAGLN2,TIMP1,TUBB6	512 (17)
bleomycin		biologic drug	Activated	2.971	bias	7.58e-19	ACKR3,ANGPT2,ATF3,ATOX1,B3GNT7,BMPR2,CCL2,CCL3L3,CCL5,CCN2,CCND2,CDH5,CDKN1A,CLU,CPD,CSF2,CSF3,CTSD,CXCL12,CXCL2,CXCR4,ELN,EMP2,FABP4,FN1,FZD6,HBEGF,HSBP1,HSP90AA1,ICAM1,ID1,IFNG,IL6,KLF4,LGALS3,MAFF,MAP3K6,MID1,MYC,MYCT1,PECAM1,PLAT,PTGS2,RGCC,S100A4,SERPINE1,SMAD1,SNAI1,SOCS2,SOCS3,SOX4,SPHK1,STAT3,STK17B,STOM,TGFB1,TGFBR2,TIMP1,TIMP2,TIMP3,TINAGL1,TNFAIP3,TNFRSF1A,VIM,VWF	473 (17)
ARID1A	-0.349	transcription regulator	Activated	2.937		6.6e-20	ACTN1,ARID5B,CAV2,CAVIN2,CCL3L3,CCL4,CD109,CD40,CD44,CD83,CDH5,CDKN1A,CLIC3,CLU,COL4A1,CXCL2,CYBA,DAB2,EGR1,ENG,ESAM,EZR,FBLN2,FERMT2,FLI1,FLNB,FN1,FZD4,GLIPR2,GSN,HES1,HSPB1,HTRA1,ICAM1,ID2,IFI16,IGFBP7,INHBB,ITGA5,ITGA6,ITGB4,JUN,KLF4,LIMS1,LITAF,LRP5,LRRC32,MAPK3,MEF2C,MGP,NFIB,NFKBIA,NNMT,PALM2AKAP2,PDLIM5,PIEZO1,PLAT,PLCB4,PLS3,PLXND1,PMP22,PODXL,PRXL2A,PXN,RAMP2,RBPMS,S100A4,SELE,SERTAD1,SN…	576 (20)
PLAU		peptidase	Activated	2.915	bias	0.000203	CCL2,CCL5,CCN1,FLT1,FN1,GJA1,HLA-DMA,ICAM1,IL6,KDR,PHLDA1,SERPINE1,SNAI1,VIM	470 (19)
SYVN1	0.09	transporter	Activated	2.911	bias	0.00481	AHR,APLP2,APP,ATP1A1,CAVIN1,CD151,CD44,CDA,CRTAP,DAB2,HSPB1,ITGA6,ITGB4,LAPTM4A,MCAM,MYOF,NFE2L2,PLPP3,PODXL,SLC3A2,SLC7A5,SLCO4A1,STAT3,STOM,VIM	382 (7)
IL1A		cytokine	Activated	2.907	bias	2.09e-17	ADAMTS1,ADAMTS4,APOD,APP,ATF3,BIRC3,CCL2,CCL3,CCL4,CCL5,CCN1,CD40,CD44,CD83,CDKN1A,CSF2,CSF3,CXCL12,CXCL2,FGF2,GBP1,GNB4,HLA-E,HSP90AA1,HSPG2,ICAM1,IER3,IFNG,IL6,ITGA5,JAM2,JUN,MCAM,MT2A,MYC,NFKB1,NFKBIA,NR2F2,PTGS2,S100A10,SELE,SERPINE1,SERPING1,SPARC,STAT3,TGFB1,TIMP1,TNFAIP3,VCAM1,VEGFC,VIM	393 (13)
ACTIVIN (family)		group	Activated	2.901		5.09e-09	ADGRE5,AHR,BMPR2,CALCRL,CCN1,CCN2,CD44,CD93,CDKN1A,CLEC3B,CSF2,CXCR4,DDIT4,ELK3,ELN,ENG,ENPP2,ENTPD1,FZD4,ID1,IFNG,INHBB,KLF10,KLF9,MGP,RAPGEF3,RHOB,RHOU,RUNX1T1,S1PR1,SERPINE1,SOCS1,SOX17,SPARC,SRGN	381 (17)
FGF10		growth factor	Activated	2.892	bias	2.17e-05	AHNAK,ANXA2,CTSH,LDLR,PERP,PTGS2,S100A13,S100A6,SNAI1,TGFB1,TIMP3,TMOD3	564 (22)
BMP4	0.219	growth factor	Activated	2.89	bias	7.22e-15	CCN1,CDH5,CDKN1A,CSF3,DEPP1,EFNA1,EGR1,ELK3,ENG,FZD4,GATA2,GJA1,HES1,HOPX,HTRA1,ID1,ID2,ID3,IFNG,IL6,INHBB,ITGA4,JUN,KDR,KLF10,KLF4,KLF9,LCP1,MYC,NES,NUPR1,POSTN,RAPGEF3,RHOB,RUNX3,S1PR1,SCARB1,SERPINE1,SMAD1,SNAI1,SOX17,SPARC,SPNS2,SULF1,TGFB1,TGM2	518 (23)
LLGL2	-0.411	other	Activated	2.887	bias	1.71e-06	CCN1,CCN2,CRIM1,EMP2,FSTL1,GAS6,ITGB2,LHFPL6,NDRG1,SERPINE1,SGK1,TNS1
KMT2A	0.032	enzyme	Activated	2.883	bias	4.09e-07	BAG3,CDKN1A,DUSP10,EGR1,FN1,FOXC1,IGFBP4,MECOM,MGLL,MYC,MYCT1,PBX1,SCARB1,SMAD1,SNAI1,TGFB1,TRIB1	561 (18)
GNAQ	0.672	enzyme	Activated	2.883	bias	2.08e-14	ADAMTS1,AREG,ATF3,BNIP3,CCN1,CCN2,CD44,CREM,CX3CL1,CXCL12,EFNB2,EGR1,EMP1,GAS6,GNAQ,IFNG,IL6,LGALS3,LMCD1,MAFF,MEOX2,MYC,NFIA,NFIB,NR4A2,NR4A3,PHLDA1,PLAT,PLSCR1,PTGS2,RHOB,SERPINE1,SGK1,SH3BP5,SLCO4A1,SOCS3,SPHK1,THBD,VCAM1	479 (19)
IKBKG		kinase	Activated	2.88	bias	3.45e-08	BIRC3,CCL5,CD247,CD3E,CEBPD,CLU,CSF2,CX3CL1,CXCL12,CXCL2,ENPP2,EPAS1,GRN,ICAM1,IFI16,IL6,LIFR,MGP,NFKBIA,RCAN1,RGS16,SGK1,SOCS3,TNFAIP3,TNFSF10	409 (14)
ETS1	-0.893	transcription regulator	Activated	2.874	bias	6.64e-12	ARHGDIB,ARL4C,ARPC2,CAV1,CCL2,CCL5,CCN2,CD44,CD69,CDH5,CDKN1A,CRTAM,CSF2,CX3CL1,EGR1,ETS2,FLI1,FLT1,FN1,GZMA,GZMK,HCST,ICAM1,ID2,IFNG,IL2RB,ITGA10,ITGB2,LAMA5,LAMB1,LAMC1,MCAM,MET,MYC,NPR1,PERP,PRF1,RUNX3,SERPINE1,SNAI1,SRGN,TGFBR2,TNFSF14,VIM,ZEB1	540 (23)
allopurinol		chemical drug	Activated	2.864	bias	7.91e-09	A2M,ADAMTS1,ANXA2,BIRC3,CD44,CD69,CLU,IER3,ITGB4,LGALS3,LXN,MYC,PTGS2,RCN1,S100A10,S100A11,STING1,TIMP1,TMSB10/TMSB4X,TUBB,TXNIP,VIM	468 (20)
arachidonic acid		chemical - endogenous mammalian	Activated	2.861		1.05e-06	AKR1C1/AKR1C2,AKR1C3,BCL2A1,CD36,CD40,CD83,CLU,EGR1,FABP4,IL6,JUN,KDR,LDLR,NFKBIA,PECAM1,PTGS2,SELP,TNFRSF1A,VCAM1,VIM	495 (21)
ERK (family)		group	Activated	2.86	bias	1.95e-18	ACTN1,ADGRG6,APOBEC3G,AREG,ARPC2,CAV1,CCL2,CCL4,CCN2,CDH5,CDKN1A,CEBPD,CLU,CSF2,CTTN,CXCL2,DPYSL2,DUSP4,EGR1,EPAS1,FABP4,FGF2,FN1,FOSL2,FOXO1,HBEGF,ICAM1,ICAM3,IER3,IFNG,IL6,INPP1,ITGB2,JUN,KLF10,LAMB1,LDLR,MAFF,MCAM,MYC,NDRG1,NFE2L2,PDK4,PECAM1,PMAIP1,POSTN,PTGS2,SERPINE1,SOX4,SPTBN1,TGM2,TIMP1,UGCG,VCAN	497 (20)
INHBA		growth factor	Activated	2.853	bias	3.77e-08	ACTN1,AKR1C3,CCL2,CCN2,CCND2,CDKN1A,CPNE8,CXCR4,ECSCR,EFNB2,EGLN3,EIF4G2,ETS2,FN1,GULP1,IFNG,IL6,INHBB,KLF4,MGP,NR4A2,RGS16,SERPINE1,SOCS1,SOX17,SOX4,TIMP1,VIM	448 (20)
EIF2AK2	0.194	kinase	Activated	2.847	bias	0.000212	ATF3,BCL2A1,CDKN1A,CEBPD,EGR1,IFI27,IFI6,IFNG,IL6,ISG20,JUN,MT1M,MYC,NEDD9,NFKBIA,NNMT,PLSCR1,SELE,SOCS3,TNFAIP3	346 (16)
SLC15A4	-1.282	transporter	Activated	2.842	bias	2.23e-06	ADAMTS1,ANXA2,BCL2A1,CCL2,CCL5,CRIP1,ENTPD1,FILIP1L,GBP4,IFI16,IL1R1,IL6,ISG20,LGALS3,MARCKSL1,MYOF,PTGS2,RGS1,RRAS,S100A6,SLA,TSC22D1,TUBB,TUBB6,VCAM1,VIM	493 (19)
NFE2L2	-1.257	transcription regulator	Activated	2.829	bias	5e-11	ADAMTS1,AHR,AKR1C1/AKR1C2,AKR1C3,ARID5B,ATF3,ATP1A1,BNIP3,CCL3L3,CCL4,CCL5,CCN2,CD36,CDKN1A,CFH,COL4A2,COX7A1,CTSD,CXCL2,DAD1,DSTN,DYNLL1,EIF3E,EIF4G2,ELN,EMCN,EPAS1,EPHX1,FABP4,FN1,GNAQ,GPX1,GSTP1,HBEGF,HLA-E,HSP90AA1,ICAM1,IFNG,IFRD1,IL6,IL6ST,INMT,ISG20,KDR,LAMP2,LMNA,MAFF,MATK,MCFD2,MEF2C,MGLL,MGST3,NCKAP1,NFE2L1,NFE2L2,PIK3R1,POMP,PRDX1,PSMB5,PTGS2,PTPRB,RAMP2,RPLP0,RUNX1T1,S100A13,SCARB1,SE…	434 (17)
ETS2	2.299	transcription regulator	Activated	2.828	bias	0.001	CD34,CDKN1A,CSF3,FLT1,ICAM1,JUN,MYC,TGFBR2,TIE1,TNFSF14	449 (25)
BMPR2	1.195	kinase	Activated	2.823	bias	2.21e-05	CLIC4,CSF2,CXCL12,EFNB2,EHD2,FN1,ICAM1,ID1,ID2,KIF5B,LEPROT,MAPK1,SELE,SNAI1,VCAM1,YWHAH	464 (21)
pirinixic acid		chemical toxicant	Activated	2.82	bias	1.52e-08	ACACB,AKR1C3,ANXA2,ATP11A,BNIP3,CCL2,CCL5,CD200,CD36,CDKN1A,CFH,CFI,CLU,CXCL12,DAD1,DYNLL1,EIF3E,ENTPD1,FABP4,FABP5,FCER1G,FKBP1A,GLUL,GNB4,HLA-E,HSP90AA1,HSPB1,ID2,IFITM3,IFNG,IL6,IRF8,KDR,KLF10,LDLR,LGALS3,LIFR,MET,MGLL,MGST2,MGST3,MPDZ,MYC,NFKBIA,NPC2,PDCD4,PDK4,PERP,PHLDA1,PIK3R3,PPIC,PSMB5,PTGS2,PTPRC,RTN4,SERPINE1,TXN,VCAM1	513 (23)
STAT1/3/5 DIMER (complex)		complex	Activated	2.813	bias	7.97e-05	CEBPD,EPAS1,IL6ST,MT2A,SOCS2,SOCS3,TIMP1,TIMP3
WWTR1-CAMTA1		fusion gene/product	Activated	2.813	bias	9.29e-07	ATF3,CCN2,CEBPD,CXCL2,S100A6,SERPINE1,SOX7,TEAD1
F10		peptidase	Activated	2.805	bias	4.09e-06	CCL2,CCN1,CCN2,EGR1,ICAM1,IL6,SELE,VCAM1	332 (15)
RXR/VDR/VITAMIN D3 (complex)		complex	Activated	2.804	bias	0.000164	CCL5,CDKN1A,CSF2,FOXO1,IFNG,KLF4,LRP5,THBD
PLG		peptidase	Activated	2.803	bias	1.35e-06	CAV1,CCL2,CCN1,CD40,CLIC4,CRK,DOCK1,EDNRB,FYN,GULP1,IFNG,IL6,PECAM1,PTGS2,RAC1,RAC2,RAPGEF3,SERPINE1	369 (15)
PADI2		enzyme	Activated	2.8	bias	1.67e-05	ADAMTS9,CCL5,CXCL2,FN1,IL6,MYC,PTGS2,SNAI1,VIM	496 (17)
IRF1	-0.318	transcription regulator	Activated	2.794	bias	0.000771	APOL3,C1R,CCL2,CCL5,CD40,CD74,CDKN1A,CXCL2,DST,FN1,GBP4,IFI27,IFI44L,IFI6,IFITM3,IFNG,IL33,IL6,MYC,PTGS2,SOCS1,STAT3,TGFB1,TNFRSF1A,TNFSF10,VCAM1,XAF1	411 (17)
WNT1		cytokine	Activated	2.79	bias	3.94e-05	CCND2,CDKN1A,EGR1,ENPP2,ETS2,FN1,GRN,HES1,ISLR,JUN,MYC,NOTCH4,PDCD4,PTGS2,RHOU,RNASE1,RPS6,SERPINE1,SNAI1,TJP1,VEGFC	514 (21)
N-acetylsphingosine		chemical reagent	Activated	2.777	bias	0.00636	BNIP3,CDKN1A,CXCL2,JUN,PTGS2,SERPINE1,SPHK1,UGCG	382 (18)
SPHK1	0.614	kinase	Activated	2.775		1.22e-08	APP,BIRC3,CCL5,CCN2,CDKN1A,CTTN,EGR1,FN1,ICAM1,IFNG,IL33,IL6,JUN,PTGS2,SELP,SERPINE1,SNAI1,SOCS3,SPHK1,TIMP1	396 (18)
USP36	-0.97	peptidase	Activated	2.774	bias	0.000164	CCN1,CCN2,CRIM1,MYC,PTGS2,SNAI1,TXN,WWTR1	504 (16)
ZBTB7B		transcription regulator	Activated	2.77	bias	0.00058	AHR,CCL3L3,COX7A1,CSF2,HSD17B12,IFNG,IL1R1,IL2RB,KLF4,NRP1,PRF1,RPS6KA2,RUNX3
IL17RA	0.003	transmembrane receptor	Activated	2.768	bias	7.97e-05	CD36,CSF3,CXCL12,CXCL2,IL6,SELE,SELP,TIMP1	352 (18)
TIRAP		other	Activated	2.765	bias	1.68e-05	CCL4,CCL5,CD40,CXCL2,ICAM1,IFNG,IL6,PTGS2,SELE,VCAM1	354 (15)
JAK1	-1	kinase	Activated	2.764	bias	0.000303	CCL2,CCL3L3,CD40,CDKN1A,CSF3,ENPP2,ICAM1,ID1,IL6,IL6ST,LRG1,OSMR,SNAI1,SOCS3,STAT3,TGFB1	353 (15)
IL1R1	1.264	transmembrane receptor	Activated	2.759	bias	7.95e-07	APP,CCL3L3,CCL5,CXCL12,CXCL2,EGR1,ICAM1,IL6,LIFR,PTGS2,SELE,TGFB1,TIMP1	370 (15)
BRD7	-0.307	transcription regulator	Activated	2.754	bias	0.000544	CDKN1A,DICER1,FGF2,FN1,NDRG1,SERPINE1,VCAN,VIM	520 (23)
inosine		chemical - endogenous mammalian	Activated	2.749	bias	0.000314	A2M,ANXA2,ANXA5,CCL3L3,IFITM3,IFNG,LCP1,NPC2,SERPING1,TIMP1,VIM
sorafenib		chemical drug	Activated	2.736	bias	0.0222	CCL3,CCL5,CCND2,CD69,HES1,IFNG,MET,MYC,SOCS1,VIM,ZEB1
EPO		cytokine	Activated	2.714		1.83e-10	ANGPT2,ATOH8,BTG1,CCND2,CD36,CD52,CDKN1A,CXCL12,CXCR4,EGR1,FABP5,FGF2,GATA2,GLUL,HLA-DRB1,ID1,ID2,IL6,ITGA4,JUN,LAPTM5,LCP1,LDLR,MYC,NACA,NFIB,NFKBIA,NUPR1,OSBPL1A,PDCD4,PTGS2,PTPRB,RPL7,RPLP0,RPS6,SAMSN1,SELE,SELP,SOCS1,SOCS2,SOCS3,SPTAN1,STAT3,TIE1,TJP1,TNFSF10,TSC22D3,TXNIP,UGCG,VEGFC,VWF,YBX1	556 (22)
YAP1	0.287	transcription regulator	Activated	2.713	bias	1.84e-09	ADAMTS1,APLP2,AREG,BRI3,CAVIN2,CCL2,CCL5,CCN1,CCN2,CD36,CD44,CDC42EP3,CDKN1A,COL4A1,COL4A2,CRIM1,CSF2,CSF3,CTSD,CTSL,CXCL12,CXCL2,CXCR4,CYTIP,DAB2,DICER1,DOCK9,EGR1,EMCN,FLNB,FN1,GNG2,HBEGF,HLA-E,ICAM1,ID1,ID2,IFI27,IFI6,IGFBP4,IL6,IL6ST,ISG20,ITGA5,ITGB2,JMJD6,JUN,LAMC1,LIFR,LMNA,MPDZ,MYC,MYH9,NDRG1,NFKBIA,NUPR1,PDK4,PECAM1,PHACTR2,PMAIP1,PTGS2,RPL23,RPL7,RPLP0,RPS17,RPS6,RPS8,SAV1,SERPINE1,SGK1…	534 (21)
BMP2	0.16	growth factor	Activated	2.696	bias	1.21e-08	ATOH8,BMPR2,CDKN1A,CLIC4,CXCL12,DPYSL2,FABP4,FGF2,FN1,FOXO1,ID1,ID2,ID3,IFI16,JUN,KLF10,KLF4,KLF9,LRP5,MEF2C,MYC,POSTN,PTGS2,RUNX3,SMAD1,SPARC,TGM2,TIMP1,TIMP3,VCAN,VIM	551 (20)
GATA2	0.508	transcription regulator	Activated	2.693	bias	3.84e-21	ADGRE5,ANGPT2,CCDC68,CCL2,CCL3L3,CCL5,CD34,CD36,CD40,CD69,CD96,CDH5,CDKN1A,CST7,CX3CL1,CXCL12,CXCL2,CXCR4,EMCN,ERG,FABP4,FGD4,GATA2,GPR65,GZMA,ICAM1,ICAM2,IGFBP7,IL2RB,IL3RA,IL6,KDR,KLF2,KLF4,LMO2,MCTP1,MDK,MEF2C,MMRN1,MYC,NFE2L1,NKG7,PBX1,PECAM1,RCAN1,SELP,SOX18,SYTL3,TEAD1,TGFBR3,TGM2,TSPAN12,UACA,VCAM1,VEGFC	522 (19)
HIF1A	0.251	transcription regulator	Activated	2.691		2.89e-15	ADAM15,ADAMTS1,AHR,AKAP12,ALOX5AP,ARPC2,BCL6B,BNIP3,CAV1,CAVIN1,CAVIN2,CCL2,CCL3L3,CCL4,CCL5,CCN1,CCN2,CD36,CD44,CD69,CDKN1A,CEBPD,CORO1A,CSF2,CTSD,CXCL12,CXCL2,CXCR4,CYB5A,DDIT4,ECE1,EDNRB,EGLN3,EHD2,ENG,ENTPD1,EPAS1,FLT1,FN1,FYN,GJA1,HIF3A,HSPB1,ICAM1,ID1,ID2,IFI16,IFNG,IL6,INHBB,ITGA5,ITGB2,JMJD6,JUN,LGALS1,LIFR,LIMS1,MAFF,MEF2C,MET,MT-ND1,MYC,MYH9,NCOA4,NDRG1,NDUFC2,NFKB1,NFKBIA,NR4A3,NRARP,N…	404 (11)
lipopolysaccharide		chemical drug	Activated	2.691	bias	2.8e-49	AAMDC,ACKR1,ACKR3,ADAMTS1,ADAMTS4,AHNAK,AHR,AKR1C3,ALDH2,ALOX5AP,ANGPT2,ANXA2,ANXA5,APOBEC3G,APP,AQP1,AREG,ARL4C,ASAP1,ATF3,ATP1A1,BAG3,BCL2A1,BIRC3,BRI3,BTG1,C1R,CALCRL,CAPG,CAPN2,CAV1,CAVIN1,CCL2,CCL3,CCL3L3,CCL4,CCL5,CCN1,CCN2,CCND2,CCNL1,CD200,CD36,CD37,CD3E,CD40,CD44,CD48,CD53,CD59,CD69,CD74,CD83,CD9,CDC37,CDC42EP3,CDH5,CDKN1A,CEBPD,CEMIP2,CFH,CLDN5,CLIC3,CLIC4,CNKSR3,COL4A1,COL4A2,CORO1A,CO…	568 (15)
FOXM1		transcription regulator	Activated	2.69	bias	1.44e-07	CAV1,CCL4,CCL5,CCND2,CD44,CDKN1A,CTNNAL1,CXCL12,FLT1,FN1,FOXO1,IL6,ITGA5,JUN,KDR,MET,MYC,NES,NFKB1,NRP1,PECAM1,PRDX2,SNAI1,STAT3,TGFBR2,TJP1,VCAN,VIM,ZEB1	530 (21)
FGF8		growth factor	Activated	2.688		4.63e-05	CCDC50,CCL2,COL18A1,CRIP1,CSF3,CYCS,DUSP23,LHX6,MDK,NES,RUNX3,SHC1,SPARC,TNXB
SOX4	0.594	transcription regulator	Activated	2.683	bias	1.34e-08	ADAMTS4,ADGRE5,BEX3,BMPR2,CAPN2,CD2,CD53,CD74,CEMIP2,CTNNA1,CXCL12,DICER1,DUSP4,EMB,EMP1,ENTPD1,EVL,FCER1G,FN1,HLA-DQB1,IGFBP4,LHFPL6,MARCKSL1,MGST2,NRP1,NUAK1,PECAM1,PLXND1,PNP,PPIC,PRXL2A,SERPINE1,SMAD1,TEAD1,VIM
RETNLB		other	Activated	2.683	bias	4.13e-10	CCL2,CCL3L3,CCL5,CCN2,ELN,FABP4,FN1,FZD6,IL6,MAP3K6,MID1,MYC,MYCT1,SMAD1,SOCS2,STK17B,STOM,TGFB1,TIMP1,TINAGL1	485 (19)
dihydrotestosterone		chemical - endogenous mammalian	Activated	2.681	bias	2.61e-17	ACKR3,ADAMTS1,APOD,APP,AQP1,AREG,BCAR1,BMPR2,CANX,CCN2,CCND2,CD36,CD74,CDKN1A,CLU,COL4A1,CX3CL1,DUSP2,DUSP4,DYNC1LI2,DYNLL1,EFNA1,EGR1,ELN,ELOVL7,ERG,FABP4,FGF2,FLNB,FN1,FOXO1,FZD6,GAS6,GLUL,GRB10,GRN,GSN,GSTP1,HNRNPU,HSP90AA1,HSPB1,ID2,IGFBP4,IGFBP7,IL6,IL6ST,INHBB,INSR,IQGAP2,JUN,LAMA5,LDLR,LGALS1,MAFF,MAOA,MCAM,MGLL,MYC,MYOF,NDRG1,NFKBIA,NIBAN2,NUCB1,PAM,PDCD4,PEA15,PHLDA1,PMAIP1,POSTN,PROS1,P…	643 (19)
IL1 (family)		group	Activated	2.678	bias	5.45e-19	ADAMTS1,ADAMTS4,AHR,AKR1C1/AKR1C2,APP,AREG,CCL2,CCL3,CCL4,CCL5,CD34,CD40,CD59,CDKN1A,CEBPD,CSF2,CSF3,CTSC,CTSL,CXCL2,EGR1,FN1,GJA1,ICAM1,IFNG,IL1R1,IL2RB,IL33,IL6,ITGB2,JUN,LAMB1,LAMB2,LDLR,MAPK1,MYC,NRP2,PTGS2,SELE,SELP,SERPINE1,SOCS3,SPARC,SPHK1,TGFB1,TGM2,THBD,TIMP1,TNFAIP3,TNFSF10,UGCG,VCAM1,VCAN	478 (19)
RAS (family)		group	Activated	2.676	bias	7.41e-08	BNIP3,CAV1,CCL2,CCN2,CDKN1A,CSF2,EGR1,FN1,GSTP1,IFNG,IL6,JUN,LDLR,MET,MYC,NFKB1,PDCD4,PRDX1,PTGS2,SERPINE1,SNAI1,TGM2,VIM,ZEB1	478 (19)
TNF	-0.48	cytokine	Activated	2.673	bias	6.75e-52	A2M,ACKR3,ADAMTS4,ADGRG6,AKAP12,ALDH2,ALOX5AP,ANGPT2,APLP2,APP,AQP1,ARHGDIB,ARHGEF12,ARID5B,ATF3,ATP1A1,BCL2A1,BIRC3,BTG1,C1QTNF1,CAV1,CCL14,CCL2,CCL3,CCL3L3,CCL4,CCL5,CCN1,CCN2,CCND2,CD200,CD247,CD34,CD36,CD3E,CD40,CD44,CD59,CD69,CD74,CD83,CDC42EP5,CDH5,CDKN1A,CEBPD,CEMIP2,CLDN5,CLIC4,CLU,CMIP,COL15A1,COL4A1,COL4A2,COTL1,CREM,CSF2,CSF3,CSGALNACT1,CST7,CTSC,CTSD,CTSL,CTTN,CX3CL1,CXCL12,CXCL2,CXCR…	509 (16)
KAT2A	0.437	enzyme	Activated	2.673	bias	0.00209	ADAMTS1,AKAP12,BNIP3,CCND2,DUSP4,EMP1,FABP5,GATA2,HLA-DQB1,HNRNPU,HSP90AA1,JUN,PDLIM1,PIK3R1,RHOU,SULF1,YBX1	475 (12)
EPAS1	2.527	transcription regulator	Activated	2.672	bias	3.91e-12	AKAP12,ANGPT2,AREG,BIRC3,BNIP3,CAV1,CCN1,CCN2,CDC42EP5,CDKN1A,CEBPD,CORO1A,CXCL12,CXCL2,CXCR4,CYBRD1,EGLN3,EPAS1,FABP4,FBLN2,FGF2,FLT1,FN1,GJA1,GPX1,ICAM1,IFNG,IL2RB,IL6,INHBB,KDR,LDLR,MAFF,NAMPT,NCOA4,NDRG1,NRARP,NRN1,PRF1,SEMA6A,SERPINE1,SLC29A1,SLC7A5,SPHK1,TEK,TGFB1,TGFBR2,TNFAIP3,VCAM1	482 (19)
IFNAR1	0.359	transmembrane receptor	Activated	2.666	bias	6.25e-05	ATF3,CCL3L3,CCL4,CCL5,CD40,CXCL2,FN1,GBP4,IFI16,IFI44L,IFI6,IFITM3,IFNG,IL6,LAP3,MYC,PARP14,PLAT,PLSCR1,PTGS2,SERPINE1,SOCS1,SOCS3,TGM2,TNFAIP3,TNFSF10,VCAM1,VCAN,XAF1	389 (14)
bezafibrate		chemical drug	Activated	2.664	bias	0.00839	ACACB,BNIP3,CD36,CYB5A,FABP4,ICAM1,JUN,LGALS3,MGLL,NPC2,PDK4,PTGS2,SERPINE1	424 (18)
aldesleukin		biologic drug	Activated	2.662	bias	9.64e-06	AREG,CANX,CRTAM,CXCR4,DDIT4,DUSP2,FOSL2,GIMAP7,GLUL,HLA-DRA,HLA-DRB1,ITM2B,MYC,NFKBIA,RGS1,SOX4,TAGAP,TNFAIP3,TNFSF10,TNFSF14
epicatechin		chemical drug	Activated	2.661	bias	0.00058	COL15A1,COL4A1,COL4A2,FABP4,LAMB1,MAPK1,MGLL,NFE2L2,NNMT,POSTN,PTGS2,SPARC,SULF2	376 (13)
RAF1	0.015	kinase	Activated	2.658	bias	1.38e-14	AKAP12,AREG,BTG1,CD37,CD44,CD74,CDKN1A,CSF2,CTSH,CTSL,DUSP2,DUSP4,EGR1,EGR3,EMCN,EMP1,GRN,HBEGF,HSPB1,ID3,IER3,IL1R1,IL6,ITGB4,JUN,KLRC2,LIFR,MCF2L,MET,MGLL,MT1M,MYC,NFKB1,OSMR,PHLDA1,PLAT,PLEC,PNP,PTGS2,RAC1,RGS1,TGM2,TIMP1,TSC22D1,TUBA4A,TXNIP,YPEL5,ZFP36L2	391 (19)
CREB1	-0.237	transcription regulator	Activated	2.647	bias	7.91e-10	APOLD1,ATF3,ATP1A1,BAG3,BNIP3,CCL3,CCL4,CCN1,CD9,CDA,CDC37,CDKN1A,CEBPD,CPD,CREM,CRIM1,CXCL2,CXCR4,EGR1,EHD4,ENTPD1,FLT1,FN1,HLA-DQB1,HLA-DRA,ID1,IER3,IFNG,IL6,JUN,KLF4,KLF7,LDLR,LITAF,MARCKSL1,MCAM,MCTP1,MIDN,MYC,NEURL1B,NPC2,NR4A2,NR4A3,NRP1,NRP2,PAM,PCDH19,PLAT,PLXDC2,POLE4,PRCP,PTGS2,RASGEF1B,RNH1,RUNX1T1,SERTAD1,SGK1,SOCS2,STAT3,STC1,TAGLN2,TCEAL9,TIPARP,TXN,VIM	510 (18)
SAMD8	0.187	enzyme	Activated	2.646	bias	0.000365	ACACB,ATP11A,FABP4,FABP5,IL3RA,TIMP1,YWHAH
ETV2		transcription regulator	Activated	2.646	bias	8.65e-07	CDH5,EMCN,KDR,LMO2,RHOJ,SOX18,TEK
RXFP2		G-protein coupled receptor	Activated	2.646	bias	2.42e-05	CDH5,INHBB,LRP5,NOTCH4,SOX17,SOX18,SOX7
PPP2R5C	-0.498	other	Activated	2.646	bias	0.00123	BCL2A1,BIRC3,CD69,IFNG,NFKB1,REL,TNFAIP3	454 (15)
TGFBR2	2.014	kinase	Activated	2.643		7.52e-13	ALOX5AP,AREG,BACE2,CCL3L3,CCL4,CCN2,CD200,CD44,CD69,CD83,CDKN1A,CLIC4,CLU,CSF2,CXCL2,DDIT4,EGR1,EPAS1,FGF2,FN1,GJA1,GSTP1,HSPB1,ICAM1,ID1,ID3,IFNG,IL2RB,IL3RA,IL6,IRF8,JUN,KDR,KLRB1,MAP3K11,METRNL,MYOF,NFIB,NFKBIA,NRP1,PLSCR1,PTGS2,PTPRC,RAMP3,RBMS3,SELP,SERPINE1,SLC7A5,SMAD1,SNAI1,SOCS3,SPARC,STAT3,TGFB1,TGFBR2,THBD,TIMP1,TNFRSF18,TXNIP,VIM	574 (17)
isoproterenol		chemical drug	Activated	2.626	bias	2.95e-06	APP,ATF3,ATP1A1,CAV1,CCL3L3,CREM,CSF3,FGF2,FOSL2,IL6,JUN,LGALS3,NAMPT,NR4A3,PLAT,PTGS2,TGFB1,TGFBR3,TIMP1,TIMP2,TNXB,TUBB,VWF	424 (18)
ZBTB17		transcription regulator	Activated	2.621	bias	0.00561	CDKN1A,EGR1,IER3,JUN,LDLR,OSMR,PMAIP1,SOCS1,SPTBN1	570 (17)
QKI	0.551	other	Activated	2.619		0.000401	C1R,CAV1,CD36,CDKN1A,CLTA,CLTC,FN1,FYN,GBP1,HLA-DQB1,ID1,IFI44L,LAMP2,PEA15,RAC1,SNX3,TNFSF10,VCAM1,VIM	433 (12)
IGE (complex)		complex	Activated	2.619	bias	4.76e-18	ACTN1,AREG,BCL2A1,CAPN2,CAV1,CCL2,CCL3,CCL3L3,CCL4,CCL5,CCND2,CD34,CD40,CD53,CD74,CDC42EP5,CDKN1A,COL18A1,CSF2,CSF3,CX3CL1,CXCL2,CYCS,DUSP2,DUSP4,EGR1,EIF4G2,FCER1G,FLT1,FYN,GSN,HAVCR2,HBEGF,HLA-DMA,HSD17B12,ICAM1,IER3,IFNG,IL33,IL6,ITGA5,LAMA5,MARCKSL1,MCF2L,MGST2,MYC,NFKB1,NFKBIA,NRP1,PEA15,PECAM1,PRDX1,PTGS2,PTPN22,RAI14,RAMP3,RGS16,RPS6KA2,SCARB1,SLCO4A1,SOCS1,SOCS3,SPHK1,TGFB1,TNFSF10,TNFSF1…	385 (15)
STAT3/STAT3 (complex)		complex	Activated	2.617	bias	3.31e-05	A2M,BIRC3,CD36,CDKN1A,ICAM1,IL6,MAOA,MYC,SOCS3,TIMP3	467 (19)
MDL 73811		chemical reagent	Activated	2.611	bias	7.11e-05	APP,CDKN1A,FN1,LGALS3,SERPINE1,SHC1,TGM2	362 (7)
MAPK11	0.227	kinase	Activated	2.608	bias	0.000699	CAV1,IL6,NPR1,PRDX1,PTGS2,TIMP1,TIMP2	557 (20)
4-hydroxynonenal		chemical toxicant	Activated	2.591		8.12e-05	AKR1C1/AKR1C2,APP,BAG3,CCN2,CD36,ICAM1,IL6,JUN,PTGS2,SERPINE1,TGFB1	498 (20)
GATA6	0.204	transcription regulator	Activated	2.59		1.16e-07	BCAM,BMPR2,C1R,CAV1,CDKN1A,COL4A1,COL4A2,DAB2,ENG,FGF2,GPX1,HES1,IRF8,KLF2,LAMB2,MEF2C,MYC,MYH9,NFIA,PECAM1,SOX17,SOX7,SPARC,TGFB1,TNFSF10,VEGFC	416 (21)
PRMT1	0.793	enzyme	Activated	2.585	bias	0.00442	CDKN1A,FN1,HSP90AA1,KLF4,LRP5,MGLL,MT2A,PDK4,SERPINE1,SNAI1,VIM,ZEB1	545 (24)
TWIST1		transcription regulator	Activated	2.572	bias	7e-15	ADAMTS1,AOPEP,APOD,C1QTNF1,CCL2,CD40,CD44,CDKN1A,CLU,COL4A1,CXCL12,EFNB2,FN1,FOXO1,GSN,HEG1,ICAM1,IFI27,IFI6,IGFBP4,IL6,ISG20,KLF4,LGALS3,LMNA,LRG1,MET,MGST3,MYC,PAM,RUNX3,S100A4,SLC29A1,SNAI1,SPHK1,TGFB1,TGFBR2,TIMP3,VCAN,VIM,XAF1,YBX1,ZEB1	508 (19)
LH (complex)		complex	Activated	2.569	bias	4.72e-05	ACTN1,ADAMTS1,AKAP12,AREG,ARL4C,ARPC1A,CARD10,CCND2,COL15A1,COL18A1,CTNND1,CXCR4,DAB2,EGR1,EZR,GBP1,GJA1,GNAS,GNLY,GPRC5B,IL6,INHBB,JMJD6,JUN,LDLR,MYC,NPC2,PGRMC1,PLAT,PLPP1,PMAIP1,PTGS2,RAPGEF3,RASAL2,RGS16,RHOB,RPL23,RPL7,RPS17,RPS6,RPS8,SCARB1,SGK1,SLC38A1,STK17A,TCF4,TNFAIP3,TPM1,TRIB1,VEGFC,YBX3	449 (22)
N6AMT1		enzyme	Activated	2.569	bias	0.0031	AFAP1L1,ANGPT2,APP,AQP1,BTG1,CD320,CNN3,ESAM,EVL,FSTL1,IFITM3,LCP1,MECOM,NFIA,PRSS23,TNFSF10
BMP6		growth factor	Activated	2.569	bias	5.97e-08	ADAMTS1,ADGRL2,CAVIN2,CCN2,CD44,CDKN1A,EPHX1,GNB4,HBEGF,ID1,ID2,ID3,IL6,INHBB,ITGA5,KLF4,PMP22,PTGS2,SERPINE1,SNAI1,TIMP1,ZEB1	368 (21)
CYTOKINE (family)		group	Activated	2.563	bias	4.52e-16	ADAMTS4,APP,CCL2,CCL5,CCN1,CD40,CD69,CD93,CLU,CSF2,CX3CL1,DICER1,EFNA1,EGR1,FGF2,ICAM1,IFNG,IL6,ITGA6,JUN,MYC,PLAT,PTGS2,S100A4,SELE,SELP,SERPINE1,SGK1,SOCS1,SOCS2,SOCS3,SPARC,STAT3,TEK,TIMP1,VCAM1,VWF	445 (17)
cobalt chloride		chemical reagent	Activated	2.561	bias	1.33e-07	ACKR3,ADAMTS1,BNIP3,BTG1,CAV1,CDKN1A,CLU,COL18A1,CXCR4,CYBRD1,DDIT4,DEPP1,EPAS1,FLT1,FOSL2,HES1,HIF3A,ISG20,JUN,MYH9,NCOA4,NDRG1,PMAIP1,PTGS2,RGS1,SMAD1,SPHK1,STC1,TEK,TIPARP,TJP1,TNFAIP3,WSB1	514 (19)
KDM3A	-0.003	transcription regulator	Activated	2.553	bias	7.86e-06	CCL2,CCN1,CCN2,CD9,GNG2,IL33,MCAM,MYC,SERPINE1,TNXB	190 (7)
IPMK		kinase	Activated	2.543	bias	0.0157	AHR,CAPNS1,CCN1,CORO1A,IFNG,JUN,MYC,PDLIM5,PMP22,TAGLN2
sucrose		chemical - endogenous mammalian	Activated	2.54	bias	0.00321	ACACB,APP,AQP1,IL6,MET,MPDZ,NPR1
laquinimod		chemical drug	Activated	2.54	bias	6.57e-07	ADAMTS9,CD93,CX3CL1,DAB2,INHBB,LTC4S,MPZL2,PALMD,PMP22,SYT15,TIPARP
IKBKB	0.133	kinase	Activated	2.534	bias	1.01e-16	APP,ATF3,BIRC3,CCL2,CCL3,CCL3L3,CCL4,CCL5,CCN2,CD200,CD44,CDKN1A,CEBPD,CLU,CSF2,CX3CL1,CXCL12,CXCL2,CXCR4,CYBA,EGR1,ENPP2,FOXO1,FYN,GRN,ICAM1,IFI16,IFNG,IGFBP7,IL6,LIFR,MGP,MYC,NFKB1,NFKBIA,POSTN,PTGS2,RCAN1,REL,RGS16,S100A4,SELE,SGK1,SNAI1,SOCS1,SOCS2,SOCS3,STAT3,TGFB1,TGFBR2,TIMP2,TIMP3,TNFAIP3,UACA,VCAM1,VCAN	423 (13)
POU2F2		transcription regulator	Activated	2.534	bias	0.00529	CD69,DEPP1,EBF1,EIF2S2,HLA-DRA,IL6,JUN,LRRC32,MYC,STAT3,TIMP2	240 (8)
tetradecanoylphorbol acetate		chemical drug	Activated	2.532	bias	1.48e-27	ADAM15,ADAMTS1,ADAMTS4,AHR,ANGPT2,APOBEC3G,APP,AREG,ATF3,BCAR1,BCL2A1,BIRC3,BTG1,CALCRL,CAPG,CAV1,CAV2,CCL2,CCL3,CCL3L3,CCL4,CCL5,CCN1,CCN2,CCND2,CCNH,CD36,CD44,CD48,CD52,CD69,CDKN1A,CPE,CREM,CRTAM,CSF2,CSF3,CTSD,CTSH,CTTN,CXCL12,CXCL2,CXCR4,CYBA,DAB2,DDIT4,DUSP2,ECE1,EFNB2,EGR1,EGR3,EMP1,ETS2,EZR,FCER1G,FGF2,FLT1,FOSL2,GATA2,GJA1,GPR65,GSTP1,GZMB,HBEGF,HES1,HLA-DRA,HOPX,ICAM1,ID1,ID2,ID3,IER3,IF…	497 (13)
EHMT1	-0.133	enzyme	Activated	2.53	bias	0.00209	ALDH2,ATP1A1,CDKN1A,CEBPD,CYB5A,EFNA1,IL6,MMP28,NIBAN2,PLPP1,RGCC,TNS2
ceruletide		biologic drug	Activated	2.529	bias	0.00299	AHNAK,ANXA2,ARL6IP1,CAVIN1,CXCL2,EHD2,HSPB1,IFNG,IL33,IL6,KDM6B,MYH9,PEA15,PTGS2,RTN4,SELP,SOCS3,YPEL5	386 (16)
COLLAGENASE (family)		group	Activated	2.523	bias	4.31e-10	CCL3L3,CCL4,CEBPD,CXCL12,CXCL2,EGR1,ICAM1,IER3,IL1R1,IL6,ITGA4,JUN,SELE,SELP,STAT3,VCAM1	393 (10)
CREBBP	0.015	transcription regulator	Activated	2.522	bias	6.07e-14	AKAP12,CAPG,CCL3,CCL5,CCN1,CCND2,CD44,CD53,CD59,CD74,CDC42EP3,CDH5,CDKN1A,CNN3,CRIM1,CST7,CXCL12,CXCR4,DNAJB4,DUSP4,EGR1,EGR3,ESAM,EVL,FABP4,FGF2,FOSL2,GIMAP4,GIMAP7,GNAS,GNG2,HLA-DRA,ICAM1,IFNG,IL2RB,IL6,ITGA6,JUN,JUND,KLF2,LDLR,MCF2L,MEF2C,MYC,NDRG1,NFE2L2,NFKBIA,NR4A2,NR4A3,PBX1,PRF1,PTGS2,RAPGEF3,SELE,SELP,SOCS3,STOM,TIPARP,TNFAIP1,TNFAIP3,TNFSF10,VCAM1,YPEL2,ZFP36L2	467 (19)
phenacetin		chemical drug	Activated	2.514	bias	3.72e-07	A2M,ANXA2,BIRC3,CD44,CLU,IER3,LGALS3,MYC,S100A10,S100A11,TIMP1,TMSB10/TMSB4X,VIM	337 (7)
FOXC2		transcription regulator	Activated	2.509	bias	2.7e-05	ANGPT2,CXCL12,CXCR4,EFNB2,FABP4,FN1,INSR,KDR,MET,PTGS2,SNAI1,VIM,ZEB1	472 (19)
ADCYAP1		other	Activated	2.503		5.5e-08	ACTN1,BCAM,CCL3L3,CCL4,CCL5,CD40,CEBPD,CNN3,CRTAC1,CXCL2,EGR1,EGR3,EMB,ENPP2,ID3,IER3,IL6,MAN1A1,MCAM,MYC,NFKBIA,POSTN,QKI,RGCC,RHOB,S100A10,SCARB1,SMAD1,SOCS3,SPARC,TCF4,TMSB10/TMSB4X,TSC22D1	543 (21)
PRKCE		kinase	Activated	2.502	bias	6.52e-08	APP,BIRC3,CAV1,CCN1,CDKN1A,CSF2,CSF3,EGR1,IL2RB,IL2RG,IL6,IL6ST,JUN,LDLR,MYC,NFKB1,PDCD4,PTGS2,STAT3,VCAM1	363 (16)
CCN2	0.871	growth factor	Activated	2.502	bias	4.35e-13	ADAMTS1,ADAMTS4,BCL2A1,CAVIN2,CCN2,CD44,COL4A2,DAD1,EGLN3,EGR1,FLNB,FN1,HES1,IL6,JUN,LIMS1,MBNL2,MYC,PDE7A,PODXL,RAMP2,SERPINE1,SOX4,SPARC,TGFB1,TIMP1,TIMP3,TMOD3,WNK1	568 (20)
STX18	-0.09	transporter	Activated	2.5	bias	0.0162	AREG,ARHGAP29,BCAM,CCN2,FLNB,HNRNPU,HTRA1,ID2,IGFBP4,MT2A,NASP,POLE4,SERPINE1,SPTBN1,TGFB1,TPM1
HAVCR1		other	Activated	2.5		0.00299	AHR,CCN1,IFI27,IFI6,IFNG,IL6,IL6ST,JUN,NAMPT,NFKB1,NFKBIA,QKI,SLC29A1,SOCS3,SPARC,STAT3,TSPAN18,XAF1	452 (16)
NFKB (complex)		complex	Activated	2.491	bias	2.35e-19	A2M,ACKR3,ADAMTS9,AHR,APP,AQP1,ATF3,BCL2A1,BIRC3,C1R,CAPNS1,CARD10,CAV1,CCL2,CCL3,CCL3L3,CCL4,CCL5,CCN1,CCN2,CCND2,CCNH,CD36,CD40,CD44,CD69,CD7,CD74,CD83,CDKN1A,CEBPD,CLU,COL18A1,CREM,CSF2,CSF3,CST7,CX3CL1,CXCL12,CXCL2,CXCR4,DAD1,DUSP2,EDNRB,EFNA1,EGR1,EPAS1,FABP5,FGF2,FN1,GAS6,GNAS,GZMK,HIF3A,HSPB1,ICAM1,IER3,IFNG,IL6,JUN,KDM6B,KDR,LAMP2,LITAF,LSP1,LTC4S,MYBL1,MYC,NAMPT,NCOA7,NFKB1,NFKBIA,PEA15,…	439 (13)
PKM	0.283	kinase	Activated	2.48		0.0794	CD36,CD40,EGR1,IFNG,IL6,MYC,NFE2L1,PDK4,STAT3,TGM2,VEGFC
paclitaxel		chemical drug	Activated	2.479		4.18e-13	ACKR3,ANXA5,AREG,ATF3,BIRC3,CAV1,CCL2,CCN2,CD40,CD44,CD53,CDA,CDC42EP3,CDKN1A,CLU,CSF2,CXCL2,DUSP10,DUSP4,EGR1,EMP1,ENPP2,FOXO1,HBEGF,ICAM1,IER3,IFNG,IL6,ITGA5,ITGA6,ITPKC,JUN,JUND,KDM6B,KLF4,LCP1,LGALS3,MYC,NFKBIA,OSMR,PHLDA1,PTGS2,RAC2,SCN1B,SPRY1,STAT3,STC1,STK17A,TFPI,TGFBR2,THBD,TIMP2,TNFRSF10D,TNFRSF1A,TSC22D1,TUBA1B,TUBA4A,UGCG,WWTR1,YBX1	563 (19)
17-alpha-ethinylestradiol		chemical drug	Activated	2.476		4.38e-06	ADGRE5,CCL3L3,CCL5,CD53,CD74,CDKN1A,EIF2S2,FBLN2,IFI16,INHBB,JUN,LDLR,LIFR,MET,PERP,SCARB1,SCARB2,SERPINH1,SGK1,SOCS1,TGM2,VCAM1	567 (24)
SMARCB1	0.004	transcription regulator	Activated	2.475	bias	6.73e-05	A2M,BAG3,BNIP3,BTG1,CD44,CDKN1A,COL18A1,CTTN,CXCR4,DOCK4,ETS2,FABP4,GJA1,GSN,HBEGF,HES1,IFI16,IFNG,MYC,PERP,POSTN,PTMS,SPARC,STAT3	569 (22)
LDL (complex)		complex	Activated	2.47	bias	5.48e-15	ATF3,BCL2A1,CAPN2,CCL2,CCL3,CCL3L3,CCL4,CCL5,CCN2,CD36,CD40,CDH5,CDKN1A,CREM,CSF2,CXCL2,CYBA,DUSP2,ECE1,EDNRB,EGR1,EGR3,EMB,FABP4,GAS6,GPX1,ICAM1,ID1,IFNG,IGFBP4,IL6,JUN,LDLR,LIMS1,MT-ND1,NAMPT,NFE2L2,NFKB1,NFKBIA,NPC2,NR4A2,NR4A3,NRP1,PECAM1,PLAT,PMAIP1,PTGS2,RCAN1,SCARB1,SELE,SELP,SERPINE1,SHC1,SOCS1,SOCS3,SPHK1,STAT3,TGFB1,TGFBR2,TGFBR3,TNFAIP3,TNFSF10,VCAM1	414 (15)
progesterone		chemical - endogenous mammalian	Activated	2.469		3.89e-26	ADAMTS1,AKR1C3,APOD,AQP1,AREG,ATF3,BIRC3,CAV1,CCL2,CCL5,CD36,CD40,CDKN1A,CEBPD,CLDN5,COL15A1,CST3,CTNNA1,CTSD,CX3CL1,CXCL12,CXCR4,DICER1,DLC1,DNAJB4,EFNA1,EGR1,ENG,ENPP2,EPAS1,EZR,FLT1,FN1,FOXC1,FOXO1,GAS6,GATA2,GJA1,GRB10,HBEGF,HLA-DQB1,HOPX,ICAM1,ID1,ID3,IFNG,IL33,IL6,INMT,INSR,ISG20,ITGA5,JAM2,JUN,KDR,KLF10,KLF9,LEPR,LEPROT,LGALS1,LGALS3,LITAF,LXN,MAOA,MDK,MT2A,MYC,NDRG1,NEDD9,NET1,NFKBIA,NRP1…	520 (19)
BMP10		growth factor	Activated	2.465	bias	9.9e-13	A2M,AASS,AQP1,BMPR2,CD74,CD83,CFI,ENG,FGF2,FN1,GPR65,ICAM1,ID1,ID2,ID3,IGFBP7,LEPR,MEF2C,NFKBIA,NR4A2,NR4A3,PHLDA1,SELE,TIMP1,VCAM1,VCAN	414 (10)
KLF4	1.981	transcription regulator	Activated	2.451		7.92e-10	ADAMTS1,CCL2,CCND2,CD34,CD44,CDKN1A,CLIC4,DUSP4,FLT1,FN1,GBP4,HBEGF,HES1,HLA-DQB1,HSPB1,ID3,IER5,IFITM3,IL6,KDR,KLF4,MEF2C,MYC,NCKAP1,NOTCH4,NRP1,PECAM1,PLAT,POLE4,RCAN1,SCARB1,SERPINE1,SERPINH1,SMAD1,SOCS1,SOX17,SPHK1,TEAD1,TEK,TGFB1,THBD,TNFSF10,VCAM1,VIM,XCL2	518 (19)
PDGF-DD (complex)		complex	Activated	2.449		0.00282	CLU,EGR3,FGF2,KDR,PEA15,TUBB6
PREX1	-0.701	other	Activated	2.449		0.00464	CD151,HBEGF,ID2,LAMB1,LMNA,RAC1
NEUROG3		transcription regulator	Activated	2.449	bias	0.00636	CDKN1A,DEPP1,EBF1,EFNB2,LHX6,MDK,NRP1,RHOB
abemaciclib		chemical drug	Activated	2.449	bias	0.00464	APOD,CPE,GAS6,HBEGF,LAMC1,PLAT
SRC		kinase	Activated	2.448	bias	6.48e-13	ATP8B1,CAV1,CAVIN1,CCL2,CCND2,CDKN1A,CSF2,CSF3,CTNND1,FN1,GBP1,GJA1,ICAM1,ID1,IL6,JUN,LAMP2,LDLR,MYC,NFKB1,PLAT,POSTN,PTGS2,SCARB1,STAT3,SYNPO,TJP1,VCAM1,VEGFC,VIM,ZEB1	523 (20)
PTAFR		G-protein coupled receptor	Activated	2.444		1.28e-06	CCL2,CCL3L3,CXCL2,IL6,MCAM,MYC,PTGS2,SNAI1,VIM,ZEB1	499 (21)
FGFR2		kinase	Activated	2.44	bias	3.39e-10	CCND2,CDKN1A,COL4A1,COL4A2,CPE,CTSC,CTSH,DAB2,FN1,GASK1B,GJA1,GRB10,HES1,ICAM1,ID2,INHBB,ITGA5,LAMB1,MYC,NOSTRIN,SNAI1,SOX17,SOX7,VCAM1,VEGFC,ZEB1	567 (22)
prostaglandin E2		chemical - endogenous mammalian	Activated	2.44		2.29e-27	ADAMTS1,ADAMTS4,AHR,ANGPT2,ANXA2,APP,AREG,ATF3,ATP1A1,BIRC3,BTG1,CALCRL,CCL2,CCL3,CCL3L3,CCL4,CCL5,CCN2,CD40,CD44,CD69,CD74,CD83,CDKN1A,CEBPD,CREM,CSF3,CST7,CXCL12,CXCR4,CYTIP,DICER1,DYNLL1,EGR1,ENTPD1,FBXO31,FGF2,FLT1,FN1,FOSL2,FOXO1,GCA,GJA1,HEG1,HLA-DMA,HLA-DQB1,HLA-DRB5,ICAM1,IER3,IFNG,IGFBP4,IGFBP7,IL1R1,IL2RG,IL6,ITGA5,JUN,KLF4,LMNA,MYC,NEDD9,NFKB1,NFKBIA,NR4A2,NRP1,PNP,PODXL,PTGER4,PTGS2,R…	518 (16)
JAK (family)		group	Activated	2.433	bias	5.58e-06	CCL2,CD40,CD83,IFI6,IFITM3,IL33,IL6,PTGER4,PTGS2,SOCS1,SOCS2,SOCS3,VIM	388 (18)
NTRK2		kinase	Activated	2.433	bias	0.00209	APP,CCND2,CDKN1A,EGR1,FGF2,IL6,MYC,PIK3R1,SERPINE1,SERTAD1,TNFSF10,VIM	511 (21)
CTSK		peptidase	Activated	2.429	bias	0.00282	CCL2,CDKN1A,IL6,PTGS2,SNAI1,VIM	500 (20)
JNK (family)		group	Activated	2.427	bias	3.66e-19	A2M,ANXA5,APP,BIRC3,BTG1,CCL2,CCL3,CCL4,CCL5,CCN2,CD40,CD44,CD69,CD83,CELF2,CRIP2,CXCL12,CXCR4,EGR1,FABP4,FLI1,FN1,GJA1,HES1,ICAM1,IFNG,IL6,ITGA4,JAM2,JUN,JUND,MAP3K11,MYC,NFE2L2,PLAT,PLSCR1,PON2,POSTN,PTGS2,SELE,SERPINE1,SERPINH1,SOCS3,TGFB1,TGFBR2,TGM2,TIMP1,TINAGL1,VCAM1,VCAN	458 (20)
AR		ligand-dependent nuclear receptor	Activated	2.425		1.52e-09	AASS,AKR1C3,BMPR2,CAV1,CAV2,CCDC85B,CCL3L3,CCL5,CCN2,CDC42SE2,CDKN1A,CMIP,CNN3,COTL1,CPNE8,CXCL12,DDIT4,DUSP2,EDNRB,EGR1,EMB,EPAS1,EPHX1,ETS2,FABP5,FOXO1,FZD6,GAS6,GJA1,GSN,GSTP1,HOPX,ICAM1,IFNG,IL1R1,IL6,ITGA6,ITGB4,LAMA5,LHFPL6,MAOA,MECOM,MEF2C,MIR99AHG,MRPS6,MT-RNR2,MYC,NCOA4,NDRG1,NUPR1,PHACTR4,PLAT,PLS3,PMAIP1,PROS1,RAB3C,RHOB,SERPINE1,SGK1,SLC3A2,SNAI1,SULF2,TGFB1,TGFBR2,TIMP2,TIMP3,TJP1,TN…	559 (16)
CD209		other	Activated	2.425	bias	3.94e-05	CCL3,CCL4,CLDN5,JAM2,PTGS2,TJP1	349 (12)
ADRB2	-0.18	G-protein coupled receptor	Activated	2.425	bias	0.000699	ANGPT2,ATP1A1,GNAS,IFNG,IL33,IL6,NRP1	528 (25)
CCN1	1.281	other	Activated	2.419	bias	2.14e-09	CCL2,CCL3L3,CCL4,CCN1,CCND2,CDKN1A,CXCL2,FCER1G,FN1,IFNG,IL6,IL6ST,ITGA5,JUN,KDR,MYC,PECAM1,PTGS2,SERPINE1,TGFB1,TIE1,TIMP1,TIMP2,TNFSF10,VEGFC	444 (17)
PTK2	0.476	kinase	Activated	2.407	bias	1.39e-06	BIRC3,CCN1,CDH5,CDKN1A,FN1,IL6,ITGA5,LDLR,SNAI1,TIMP1,TIMP3,TJP1,TLL1,VCAM1	396 (20)
MAK683		chemical drug	Activated	2.403	bias	0.00159	CCL2,CXCL12,FOXO1,GBP1,IL6,MET
CXCL12	0.786	cytokine	Activated	2.402	bias	2.32e-10	AKR1C3,ANKRD12,CANX,CCL2,CCL5,CD36,CD44,CD69,CD9,CX3CL1,CXCL12,CXCR4,DAD1,DOCK9,EGR1,FN1,FYN,HES1,HIPK3,ICAM1,ID1,IFI27,IFNG,IGFBP7,IL6,ITGB4,JMJD1C,JUN,MARCKS,MYC,PTGS2,RRAS,RUNX3,SELE,SNAI1,SOCS1,SOCS2,SOCS3,TIMP1,TNFRSF10D,TNFSF10,VIM	443 (16)
THBS4		other	Activated	2.4	bias	0.0106	CD40,ICAM1,PECAM1,SELE,VCAM1,VIM
mevastatin		chemical drug	Activated	2.396	bias	0.00159	ADAMTS1,CDKN1A,IFNG,KLF4,LDLR,PTGS2	459 (21)
CARM1	0.095	enzyme	Activated	2.383	bias	0.000906	CDKN1A,CSF3,DDIT4,EGR3,HSP90AA1,ICAM1,IGFBP4,MYC	584 (23)
CD44	-2.227	other	Activated	2.38	bias	1.49e-09	ACKR3,ARHGEF12,BCAM,BIRC3,CCL4,CCL5,CCND2,CD36,CD44,CD69,CDH5,CDKN1A,CLU,COL18A1,CSF2,CTTN,CX3CL1,FN1,IFNG,IL6,ITGA4,ITGA5,ITGB2,JUN,KLF4,LAMB1,LAMC1,LGALS1,LGALS3,LHX6,LIMS2,MET,MYC,PDCD4,PDK4,PECAM1,PLPP3,SMAD1,VCAM1,VIM,XCL1,ZEB1	539 (20)
Am 580		chemical reagent	Activated	2.375		0.00214	APOD,HES1,ITGA6,PDCD4,PLAT,RAI14,TGM2,THBD,TIMP1
vancomycin		biologic drug	Activated	2.369		1.4e-13	A2M,AASS,ADAMTS1,ANXA2,APOD,BIRC3,CD44,CD69,CD9,CLU,CSF2,CST3,CXCL2,DNAJB4,FMO2,GAS6,HAVCR2,IER3,IFNG,IL6,ITGB4,LAMP2,LGALS1,LGALS3,LXN,MYC,NIBAN2,NUAK1,PTPRM,RCN1,RTN4,S100A10,S100A11,SLCO4A1,SOCS2,SOX4,STAT3,STING1,SYNPO,TCIM,TIMP1,TJP1,TMSB10/TMSB4X,TUBB,VIM	382 (15)
NR3C2	0.195	ligand-dependent nuclear receptor	Activated	2.368		3.16e-15	ADAMTS1,ARPC2,BCL2A1,CCL2,CCL3L3,CCL5,CCN2,CD36,CNKSR3,CNN3,CXCR4,DDIT4,DUSP4,EGR1,FGF2,FKBP1A,FN1,GPX1,HLA-DQB1,ICAM1,IL6,KDR,KLF9,LYST,NFIA,NR4A2,PLAT,PRDX4,PTGS2,SERPINE1,SGK1,SPHK1,TGFB1,TGM2,TSC22D3,TUBA4A,VCAM1	474 (18)
HMGB1	0.066	transcription regulator	Activated	2.368	bias	1.74e-08	CCL2,CCL3,CCL4,CD40,CD83,CDKN1A,CXCL2,EGR1,FLT1,GLUL,HLA-DRB1,ICAM1,IFNG,IL1R1,IL6,INSR,KLF7,PTGS2,SELE,TIMP3,VCAM1	398 (16)
IL10RA	-0.697	transmembrane receptor	Activated	2.363		8.2e-09	ADGRL2,ALDH2,B3GNT7,BNIP3,CCL5,CCN1,CD34,CD36,CD40,CD69,CST7,DDIT4,EDNRB,EMP2,FABP5,FN1,FSTL1,GAS6,IFI16,IFNG,IL2RG,IL6,LRG1,LTC4S,MECOM,NAMPT,PAM,PDE2A,PMP22,POSTN,S1PR1,SCARF1,SOCS3,SPARC,STAT3,TGFB1,TGM2	448 (18)
TCF/LEF (family)		group	Activated	2.363	bias	2.37e-06	FN1,GJA1,IL6,JUN,MYC,PTGS2,S100A4,SERPINE1,VIM
CIITA	0.19	transcription regulator	Activated	2.363	bias	0.000137	CD74,FN1,HLA-DMA,HLA-DPA1,HLA-DQB1,HLA-DRA,HLA-DRB1,HLA-DRB5,TGFB1	397 (12)
PDK1		kinase	Activated	2.36	bias	0.041	FOXO1,ID3,IFNG,NRN1,PIK3R1,PIK3R3,SELP,TNXB,VIM
entinostat		chemical drug	Activated	2.351		0.00367	CCL2,CD44,CD83,CDKN1A,GSN,MYC,NFE2L2,PMAIP1,RNASE1,SERPINE1,TGFBR2,TNFSF10,TXN	502 (18)
CLEC4G		other	Activated	2.35		8.21e-08	AREG,CCN2,CSF3,EBF1,EGR3,FZD4,HBEGF,IFNG,IL6,NOTCH4,NRARP,PRF1,RUNX3,TGFB1,VEGFC
ETV6-RUNX1		fusion gene/product	Activated	2.348	bias	2.89e-09	ABLIM1,ALOX5AP,APOLD1,CAPZA2,CCL5,CD40,CD44,CD48,CD83,CDC42EP3,CORO1A,CYBA,DDIT4,DSTN,ENG,FABP5,FCGRT,FERMT2,GIMAP4,GPSM3,GZMB,HCST,ICAM1,ID2,IER3,IFI16,IFI6,IRF8,ISG20,ITGA4,ITGB2,ITM2C,JUND,LAT2,LGALS1,MAP3K11,MYC,PDLIM5,PECAM1,PMAIP1,PTPRC,RAC2,RBM38,RGS16,RPS6,RRAS,S100A4,SEMA6A,STAT3,STK17B,SWAP70,TGFB1,TNFRSF10D,TNFSF10,TPM1,TSC22D3,ZBTB20	256 (7)
eflornithine		chemical drug	Activated	2.343		0.00214	APP,CDKN1A,FN1,IFNG,LGALS3,SERPINE1,SHC1,SLC3A2,TGM2	610 (21)
SUPT20H	0.107	other	Activated	2.335	bias	6.14e-05	BCL2A1,BIRC3,CCL4,CSF2,IL6,NFKB1,NFKBIA,REL,TNFSF14,XCL1	409 (15)
TFAM	0.045	transcription regulator	Activated	2.333		0.0328	ABLIM3,AREG,BCL2A1,FABP4,FABP5,GIMAP4,ITGA5,METRNL,MT-ND1,PTGER4
HTT		transcription regulator	Activated	2.333	bias	0.00378	ACKR1,ADAMTS4,AKAP12,APP,AQP1,ATF3,ATP1A1,C1R,CANX,CCL5,CCN2,CD74,CD9,CDKN1A,COL18A1,COL4A1,COL4A2,CTSD,CTTN,CX3CL1,CYCS,DNAJB1,EBF1,EDNRB,EGR1,ELOVL7,ENPP2,EPB41L3,EVL,FN1,GLUL,GSN,HAPLN3,HBEGF,IFI16,JUN,KLF4,KLF9,LDLR,MAN1A1,MCAM,MGLL,MGP,NFE2L2,NFIB,NFIC,NR4A2,PCGF2,PDE2A,PEA15,PLCB4,PLPP3,PTPN22,RGS16,SELENOP,SERPING1,SERPINH1,SGK1,SOCS2,SPTAN1,TGM2,TIMP3,TM4SF1,TUBA4A,TUBB,VAMP3,VCAM1,YBX1	567 (22)
PAX5-ELN		fusion gene/product	Activated	2.333	bias	7.35e-05	ARHGEF12,EPAS1,IL2RB,KDR,KLRB1,RAPGEF3,RBMS3,SH3BGRL2,TGFBR3
ethionine		chemical toxicant	Activated	2.333	bias	0.000404	CD44,CLU,IER3,LGALS3,MYC,S100A10,S100A11,TIMP1,TMSB10/TMSB4X
ROR1		kinase	Activated	2.33	bias	5.91e-08	ARPC2,CCN1,CCN2,CYCS,EMP2,FSTL1,GAS6,ITGB2,LHFPL6,MYC,NDRG1,SERPINE1,SGK1,SNAI1,TJP1,TNS1,VIM,ZEB1	505 (22)
IRF3	-0.096	transcription regulator	Activated	2.328	bias	3.64e-09	AHNAK,BIRC3,CCL2,CCL3,CCL3L3,CCL4,CCL5,CD40,CD69,CDKN1A,CLIC4,CX3CL1,FN1,GBP1,ICAM1,IFI16,IFI27,IFI44L,IFI6,IFITM3,IFNG,IL33,IL6,ISG20,NECTIN2,PARP14,PLAC8,PMAIP1,PNP,PTMS,TIMP3,TNFAIP3,TNFSF10,VCAM1,VIM	297 (14)
NFKBIA	-1.48	transcription regulator	Activated	2.324		1.72e-16	A2M,ACKR3,ADGRE5,ATP11A,BCL2A1,BIRC3,BMPR2,BNIP3,CAPZA2,CARD10,CCL2,CCL3L3,CCL5,CCND2,CD40,CD44,CD69,CD74,CDKN1A,CEBPD,CLU,CSF2,CSF3,CTNNA1,CX3CL1,CXCL12,CXCL2,CXCR4,CYBA,ECSCR,EIF4G2,ENPP2,FCGRT,FGF2,FN1,GRN,GZMB,GZMK,HES1,ICAM1,ID1,ID3,IER3,IFI16,IFI6,IFNG,IL33,IL6,JUN,LAMA5,LIFR,LIMA1,LITAF,MATK,MGP,MYC,NFKB1,NFKBIA,PDLIM1,PEA15,PIK3R1,PLAT,PTGS2,RAC1,RCAN1,RGS16,SELE,SERINC1,SGK1,SOCS3,SPTBN1…	457 (17)
tetrabromobisphenol A		chemical toxicant	Activated	2.324	bias	1.99e-06	CCL2,CCL3,CCN2,COL15A1,ENG,IFNG,JUN,MYC,SERPINH1,SNAI1,TGFB1,TGFBR2,TIMP1,TIMP2,TIMP3	488 (19)
ciprofibrate		chemical drug	Activated	2.313	bias	1.34e-05	ADAMTS1,ANXA2,CCND2,CD36,COL4A2,CXCL12,ETS2,FABP4,GSTP1,ICAM1,MGLL,NFKBIA,NPC2,PALMD,PDK4,PHLDA1,PLSCR1,SCARB1,SLCO2A1,TAGLN2	487 (19)
AKT inhibitor VIII		chemical reagent	Activated	2.309		0.000315	CCL2,GZMA,GZMB,GZMH,GZMM,ICAM1,IL6,KLF2,MYC,NFKB1,S1PR1,TNFSF10	517 (22)
FHL2		transcription regulator	Activated	2.309	bias	1.3e-07	BCAR1,CCND2,CD44,CDH5,CLDN5,CTSD,CXCL12,FZD4,FZD6,IFNG,JUN,MYC,PIK3R1,PIK3R3,S1PR1,SERPINE1,TEAD1,TGFB1,TGFBR2,TJP1,YWHAE	548 (24)
CAMP		other	Activated	2.307	bias	1.64e-09	AHR,CCL2,CCL3,CCL4,CCL5,CD83,CSF2,CXCR4,FGF2,HBEGF,ICAM1,IFNG,IL6,IRF8,ITGB2,LIFR,NFKB1,NOTCH4,PTGS2,SNAI1,TGFB1,TNFAIP3,VEGFC,XCL1	406 (15)
NAMPT	1.192	cytokine	Activated	2.306	bias	0.0334	CXCL2,FN1,ID1,IL6,JUN,NAMPT,NDUFC2,PECAM1,SOCS2,TFPI,TGFB1,ZEB1
aldosterone		chemical - endogenous mammalian	Activated	2.298	bias	8.02e-10	ADAMTS1,ATP1A1,CCL2,CCL5,CCN2,CNKSR3,CYBA,EGR1,ELN,EMB,FABP4,FKBP1A,FLT1,FN1,ICAM1,IFNG,IL6,KDR,LGALS3,NFKBIA,PHLDA1,POSTN,PTGS2,SERPINE1,SGK1,TGFB1,TIMP1,TSC22D3,VCAM1,VIM,WNK1	465 (19)
dopamine		chemical - endogenous mammalian	Activated	2.296		7.28e-07	ATF3,ATP1A1,ATP8B1,CCL2,CCL3L3,CCL5,CD69,CSF2,CXCL2,DUSP2,EGR1,EGR3,GATA2,GPRC5B,IFI16,IL6,JUN,KLF4,LDLR,NFKB1,NR4A3,SCN1B,TMEM205,TNFAIP3	514 (22)
ATF4	0.029	transcription regulator	Activated	2.292	bias	2.51e-06	AREG,ATF3,BTG1,CANX,CCL2,CDKN1A,COL4A2,CXCL2,DDIT4,EIF2S2,FN1,FYN,GRB10,IGFBP7,IL6,JUN,KLF4,KLF9,LGALS3,MT2A,NDRG1,NUPR1,OSMR,PMAIP1,PMP22,PTGS2,SLC38A1,SLC3A2,SLC7A5,STAT3,WARS1	522 (21)
FOXC1	1.711	transcription regulator	Activated	2.289	bias	9.66e-07	CLU,CXCL12,CXCR4,EFNB2,EGR1,FOXO1,GATA2,GBP1,GBP4,HLA-DQB1,HLX,ICAM1,IFI27,IFI6,IFITM3,ISG20,JUN,KLF2,MAFF,MID1,MYC,SERPINE1,SOCS3,TSC22D1,XAF1	484 (22)
leukotriene C4		chemical - endogenous mammalian	Activated	2.282	bias	6.77e-06	APP,CCL2,CCL4,EGR1,EGR3,ICAM1,PTGS2,SELP,VCAM1	414 (18)
HNRNPK	0.096	other	Activated	2.278		3.34e-07	CAVIN2,CCN2,CDKN1A,IER3,IL2RG,ITGA6,KDM6B,LAPTM4A,LDLR,MYC,NFE2L2,PTGS2,TCN2,VCAN,ZBTB20	397 (17)
dexamethasone		chemical drug	Activated	2.274		5.73e-54	ACKR3,ADAM15,ADAMTS1,ADAMTS4,AHR,AKAP12,AKR1C1/AKR1C2,AKR1C3,ALDH2,ALOX5AP,APOD,APP,AQP1,AREG,ARL4C,ARL5B,ASPH,ATF3,ATOH8,ATP11A,ATP1A1,BCAR1,BCL2A1,BEX3,BIRC3,BMPR2,BMX,BNIP3,BTG1,CALD1,CANX,CAV1,CAV2,CAVIN2,CCL2,CCL3,CCL3L3,CCL4,CCL4L1/CCL4L2,CCL5,CCN1,CCN2,CCND2,CD34,CD36,CD3E,CD40,CD44,CD48,CD52,CD59,CD69,CD74,CD83,CDC42EP3,CDKN1A,CEBPD,CELF2,CLDN5,CLIC4,CLU,CNN3,COL15A1,COL4A1,COL4A2,COX7A1,…	649 (17)
leukotriene D4		chemical - endogenous mammalian	Activated	2.273	bias	9.52e-14	ADAMTS1,APOLD1,ARID5B,ATF3,CCL2,CCL3,CCL3L3,CCL4,CCN1,CREM,CXCL2,EGR1,EGR3,FOSL2,HBEGF,HLX,IL6,KLF2,KLF4,NDRG1,NEDD9,NR4A2,NR4A3,PDK4,PTGS2,RCAN1,SELE	474 (19)
ALOX5		enzyme	Activated	2.273		4e-12	ACKR3,ADGRL4,AKAP12,APOBEC3G,APP,AREG,BCL2A1,CCL2,CCL3L3,CD36,CDKN1A,CFI,CX3CL1,DDIT4,DOCK4,EGLN3,FCGRT,FGD4,HSP90AA1,IFI44L,IFNG,IGFBP7,LIMS2,LSP1,MYC,NOSTRIN,PAM,PDLIM1,PDLIM5,PLAC8,PTGS2,RGS16,S100A4,SCARB1,SOCS1,SRGN,TGFB1,THSD7A,TSHZ2	546 (23)
USP1	-0.094	peptidase	Activated	2.27	bias	1.74e-08	CAPN2,CCN1,CCN2,FYN,ITGA5,ITGA6,S100A4,SPARC,TIMP1,TIMP2,WWTR1
S1PR2		G-protein coupled receptor	Activated	2.269	bias	6.77e-06	CCL5,ICAM1,JUN,PTGS2,SELE,SPHK1,TGFB1,TIMP1,VCAM1	431 (19)
5-hydroxytryptamine		chemical - endogenous mammalian	Activated	2.261	bias	1.43e-06	CCL2,CCN2,EGR1,FGF2,FN1,HBEGF,ICAM1,IFNG,IL6,MAPK3,MYC,PTGS2,RABAC1,SEMA6B,SERPINE1,STAB1,TGFB1,TGFBR2,TNFRSF1A,TUBA4A,TUBB,VAMP3,VCAM1,VIM	391 (19)
PDGFC		growth factor	Activated	2.26	bias	6.74e-07	COL4A2,FGF2,FLT1,KDR,MYC,TEK,TGFB1,TIMP1,TIMP2	453 (16)
promegestone		chemical drug	Activated	2.254	bias	1.74e-08	AREG,BIRC3,CCN2,CDKN1A,CTSD,DUSP4,HBEGF,IER3,IL1R1,INHBB,MT1X,MT2A,MYC,NET1,NFKBIA,PDK4,SGK1,STAT3,TIMP2,TIPARP,TXNIP	582 (20)
CX3CR1		G-protein coupled receptor	Activated	2.254	bias	0.0417	ANXA5,APP,CD36,EGR1,EMP1,FGF2,GJA1,ICAM1,IL6,PRF1,RPGR,SYNE2,TGFB1,YPEL2
ANGPT2	0.538	growth factor	Activated	2.254	bias	8.74e-07	ARL4C,C1R,CCL3L3,CCL5,CDKN1A,COL18A1,CXCR4,CYBA,DNAJB4,FN1,HSP90AA1,ICAM1,IL6,JMJD6,KDM6B,LEPR,PDCD4,PHLDA1,POSTN,PROS1,PTGS2,RCAN1,RHOB,RPS6,SERPINE1,SERPING1,SNAI1,ST13,STK17A,TCN2,TEK,TGFB1,TGFBR2,TXNIP,VCAM1,VIM	459 (22)
MEK (family)		group	Activated	2.253	bias	3.37e-09	APLP2,BCAM,CCN2,CCND2,CD200,CD36,CDKN1A,CLU,CPD,DDX21,DUSP4,EGR1,EGR3,EPAS1,HGSNAT,HSPB1,ICAM1,ID1,ID2,IER3,IFNG,IL6,ITGA6,JUN,KDR,LAMB1,LAMB2,MAFF,MYC,NES,PHLDA1,PLPP3,PMAIP1,PODXL,PTGS2,PTPRM,PTTG1IP,RPL23,RPN1,SEMA6A,SERPINE1,SLCO4A1,SNCG,SPRY1,STK17A,SUN1,TNFAIP3,VEGFC,VIM,XAF1,ZEB1	555 (21)
MET	0.615	kinase	Activated	2.242	bias	1.02e-09	AREG,CCL3L3,CCND2,CD44,CDKN1A,DAB2,FN1,GLUL,HBEGF,HLX,HSPB1,IL6,JUN,KLF4,MET,MYC,NOTCH4,PERP,PLXDC2,PTGS2,SH3BP5,SLA,SNAI1,SOCS3,STING1,TGFB1,TSC22D1,VEGFC,VIM	515 (21)
IRF2BP2	-0.219	transcription regulator	Activated	2.241	bias	2.69e-08	BCL2A1,CCL3L3,CCL5,CD53,CYTIP,FYB1,GZMA,ID2,IFI16,IL2RG,LEPR,MYBL1,NKG7,NR4A3,PTPN22,SELP,SLA,TIMP1,VCAM1
PPAR (family)		group	Activated	2.236	bias	0.00183	CYBA,ELOVL7,GSTP1,LDLR,SERPINE1	331 (12)
fingolimod phosphate		chemical - endogenous mammalian	Activated	2.236	bias	0.000775	CCL2,CCN2,IL6,SERPINE1,SPHK1	475 (22)
HXL131		chemical reagent	Activated	2.236	bias	0.00183	CCN1,IL6,OSMR,TIMP1,TNFRSF10D
SUCNR1		G-protein coupled receptor	Activated	2.236	bias	0.00367	COL4A2,LAMA5,LAMB1,LAMB2,LAMC1
MEIS2	0.497	transcription regulator	Activated	2.236	bias	0.00159	ID1,ID3,LMNA,MECOM,PBX1,XCL1
RLIM	0.202	enzyme	Activated	2.236	bias	0.00367	CCN2,CDKN1A,FN1,SERPINE1,VIM	475 (19)
PTGIS		enzyme	Activated	2.236	bias	0.0106	CXCL2,ICAM1,IL6,PECAM1,PTGS2
PDHA1	-0.122	enzyme	Activated	2.236	bias	0.000775	CSF3,CXCL2,IL6,MYC,PTGS2	306 (7)
platelet activating factor		chemical - endogenous mammalian	Activated	2.236	bias	2.36e-11	ANGPT2,CCL2,CD69,CDKN1A,EGR1,FGF2,FN1,GAS6,ICAM1,IL6,ITGB2,NFKBIA,PTGS2,SELP,SERPINE1,SOCS3,TIMP1,TIMP2,VIM	382 (18)
IL1B	-0.234	cytokine	Activated	2.235	bias	2.78e-39	A2M,ACKR1,ADAMTS1,ADAMTS4,APP,ATF3,ATP1A1,BCL2A1,BIRC3,C1QTNF1,C1R,CAV2,CCL2,CCL3,CCL3L3,CCL4,CCL5,CCN2,CD40,CD44,CD69,CD74,CD83,CDKN1A,CEBPD,CEMIP2,CFI,CLEC14A,CLU,CREM,CSF2,CSF3,CX3CL1,CXCL12,CXCL2,CXCR4,CYBA,CYTIP,DAB2,DDIT4,DEPP1,EDNRB,EFNA1,EGLN3,EGR1,ELN,ENG,ENPP2,EPAS1,ETS2,FABP5,FGF2,FLT1,FN1,FOXO1,GAS6,GBP1,GBP4,GJA1,GNAS,GRN,GZMB,HBEGF,HES1,HLA-DRA,HLA-E,HSPB1,HSPG2,ICAM1,ID2,ID3,IER3,I…	454 (14)
HSPD1	-0.482	enzyme	Activated	2.234	bias	0.0114	ALDH2,CXCL2,ICAM1,IFNG,IL6,SELE,SOCS3,VCAM1
SLIGRL-NH2		chemical reagent	Activated	2.224	bias	0.000818	CD44,ICAM1,IFNG,JUN,MYC,PTGS2	482 (19)
CYTOR	-0.726	other	Activated	2.224	bias	0.00367	MYC,SNAI1,STAT3,VIM,ZEB1	441 (19)
conjugated linoleic acid		chemical drug	Activated	2.22		5.95e-05	CST7,CXCR4,FABP4,GSTP1,IFNG,ITGB2,NFKB1,PRDX1,PTGS2,SOCS3,TNFAIP3,TXN	528 (17)
RAR (family)		group	Activated	2.219	bias	0.000309	CDH5,CDKN1A,CSF3,EGR1,ITGB2,MGP,TGM2,TJP1	155 (7)
mocetinostat		chemical drug	Activated	2.219		0.0234	FLT1,FN1,ITGA6,NOVA1,SERPINE1
UCN		other	Activated	2.219		0.00282	CCL5,GNAS,ICAM1,IFNG,IL6,MAPK3	453 (22)
SLC2A1		transporter	Activated	2.219	bias	0.00651	FN1,KLF4,MYC,PTGS2,SERPINE1	542 (24)
BLK		kinase	Activated	2.219	bias	0.0162	ALDH2,COL18A1,HSPG2,IFI6,IL6
ACVR1C		kinase	Activated	2.219	bias	0.0234	CDKN1A,KLF4,SERPINE1,SNAI1,ZEB1
HECTD2		enzyme	Activated	2.219	bias	0.00367	CCL5,FN1,IL6ST,ITGA5,PTGS2
phenylephrine		chemical drug	Activated	2.218		0.0104	EDNRB,EGR1,GJA1,JUN,MYC,NFE2L2,PDK4,PIEZO1,PTGS2,RAPGEF3,RCAN1
KISS1		other	Activated	2.216	bias	0.00367	EGR1,GSTP1,MT-RNR2,NFE2L1,RCAN1
SERPINH1	0.693	other	Activated	2.216	bias	4.69e-05	COL4A2,MYC,SERPINE1,SNAI1,VIM	493 (17)
calcipotriene		chemical drug	Activated	2.214	bias	0.0433	IL33,IL6,JUN,PTGS2,SERPINE1
BTNL2		transmembrane receptor	Activated	2.214		6.95e-07	CD109,CD74,CNN3,CSF2,EMB,ENAH,ENTPD1,GBP4,IFITM3,IFNG,IL6,NCOA7,PDE7A,PRXL2A,S100A4,TNFSF10,YPEL2	248 (7)
EPHB1		kinase	Activated	2.213	bias	0.00183	EGR1,IL6ST,JUN,PTGS2,SERPINE1	521 (18)
T3/TR/RXR (complex)		complex	Activated	2.213	bias	0.0433	AKR1C1/AKR1C2,AKR1C3,KLF9,LDLR,SCARB1
ATOH8	0.501	transcription regulator	Activated	2.213	bias	4.69e-05	CCN2,FOXO1,FZD4,INSR,TIMP3
FSHR		G-protein coupled receptor	Activated	2.213	bias	0.000906	APP,CPE,CX3CL1,FABP5,GZMB,INHBB,PLAT,TJP1	309 (11)
NOD2		other	Activated	2.212	bias	6.95e-07	AREG,BCL2A1,CCL2,CCL3,CCL5,CD40,CXCL2,ICAM1,IER3,IFNG,IL6,KLF2,MARCKSL1,NFKB1,NFKBIA,SOCS3,TNFAIP3	318 (14)
IGF2		growth factor	Activated	2.209	bias	4.54e-06	AREG,CCN2,CD36,CDKN1A,CXCR4,EGR1,FN1,GRN,HBEGF,IER3,IGFBP4,IL6,ITGA5,KLF9,MYC,NDRG1,NFKBIA,PDCD4,PHLDA1,PIK3R1,PTGS2,RGS16,RHOB,SELENOP,SERPINE1,SOCS3,ZEB1	505 (21)
SMAD2/3/4 (family)		group	Activated	2.207	bias	0.00025	CCN2,ID1,SERPINE1,SNAI1,TIMP1	448 (12)
TNF (family)		group	Activated	2.204	bias	3.25e-08	APP,ATF3,BCL2A1,BIRC3,CCL2,CCL3,CCL4,CCL5,CD40,CX3CL1,CXCL12,DUSP10,ENPP2,GBP1,GJA1,HLA-DRB1,ICAM1,IFI16,IFI44L,IFI6,IFNG,IL1R1,IL2RG,IL33,IL3RA,IL6,IL6ST,JUN,KDR,LAP3,MYC,NFKB1,NFKBIA,PARP14,PLSCR1,PTGS2,SELE,SERPINE1,SOCS3,TGM2,TNFAIP3,VCAM1,XAF1	356 (14)
LAMP2	0.52	other	Activated	2.204		0.0148	CTSC,CTSD,FN1,ITGA6,ITGB4,KIF5B,LAMC1,RCAN1
IGFBP5		other	Activated	2.201	bias	0.0162	EFNB2,EGR1,LAMC1,SERPINE1,TNFRSF1A
HMGA2		enzyme	Activated	2.201	bias	7.97e-05	BCL2A1,CXCR4,FN1,ID2,IL6,SNAI1,STAT3,VIM	387 (13)
anandamide		chemical - endogenous mammalian	Activated	2.2	bias	0.0357	FGF2,FKBP1A,HSBP1,IFNG,IL6,PTGS2
CYBA	-2.414	enzyme	Activated	2.2	bias	0.00183	CDKN1A,EPAS1,FN1,IL6,SERPINE1	468 (22)
EPHA2	0.176	kinase	Activated	2.199	bias	9.03e-07	ATF3,CXCL2,EGR1,FGF2,GRN,IER3,IL33,JUN,MAPK1,MAPK3,NES,RCAN1,SELE,SGK1,TJP1,VCAM1	426 (22)
ATG7		enzyme	Activated	2.197		7.28e-07	ACACB,CCN2,CD44,CDH5,FN1,IFNG,IL6,JUN,MYC,NFKBIA,NIBAN2,PDLIM1,PECAM1,RCAN1,S100A4,SCARB1,SOCS3,SYNPO,TEK,TGFB1,TGFBR2,TIMP1,TJP1,TNFRSF1A	444 (14)
N-(3-oxododecanoyl)-homoserine lactone		chemical reagent	Activated	2.191		0.00183	CSF2,CXCL2,IFNG,IL6,PTGS2	390 (15)
PLAUR	0.159	transmembrane receptor	Activated	2.187	bias	0.00143	CCL2,CCL5,ITGA6,JUN,KDR,MYC,RAC1,SNAI1,SOCS1,VIM	509 (19)
pitavastatin		chemical drug	Activated	2.186		0.0148	CD36,CSF2,MCF2L,NFKB1,PTGS2,SCARB1,SNAI1,TNFAIP3
mannitol		chemical - endogenous mammalian	Activated	2.183	bias	0.00367	CCN2,FN1,ICAM1,JUN,MPDZ	499 (20)
CCN4		other	Activated	2.183	bias	3.48e-05	CDH5,CLDN5,COL4A1,FN1,NDRG1,SNAI1,TJP1,VIM	524 (20)
EXT1		enzyme	Activated	2.183	bias	6.77e-06	ACACB,CD44,CEBPD,FABP4,FN1,MYC,SNAI1,VIM,ZEB1	478 (22)
BRD4	0.045	kinase	Activated	2.181	bias	5.23e-07	ABLIM1,CCND2,CDKN1A,COL4A1,CXCL2,CXCR4,ELK3,FN1,FOSL2,ICAM1,ICAM2,ID2,IER5,IL6,IRF8,ITGA4,ITGA5,LAPTM5,MET,MYC,NAMPT,PLAT,PMAIP1,PTPN22,RAC1,RAI14,SELE,SERPINE1,SERTAD1,TGM2,TIMP1,TNFRSF10D,TUBB	537 (20)
1,1-bis(3'-indolyl)-1-(4-trifluoromethyl-phenyl)methane		chemical reagent	Activated	2.18	bias	4.69e-05	ATF3,CAV1,CAV2,CDKN1A,TNFSF10	340 (7)
HISTONE H3 (family)		group	Activated	2.176	bias	2.25e-18	ACKR3,ADGRA2,AKAP12,ATF3,CAV1,CCL2,CCL5,CCND2,CD40,CD69,CD9,CDKN1A,CRIP2,CSF2,CTNNA1,DEPP1,DUSP10,DUSP2,EFNA1,EGR1,FABP4,FLT1,GATA2,HES1,ICAM1,ICAM3,ID1,ID2,IFI6,IFITM3,IFNG,IGFBP4,IL6,ITGA5,JUN,KDR,KLF2,MEF2C,MET,MGLL,MTUS1,MYC,NDUFC1,NDUFC2,NFKBIA,NRARP,PHLDA1,PIK3R1,PMAIP1,PROS1,PTGS2,RCAN1,RPS6,RUNX1T1,S100A16,SCARB1,SEC14L1,SELE,SEMA6A,SGK1,SHANK3,SNAI1,SOCS3,SOX17,SPATS2L,SPHK1,STOM,SYNE2,T…	503 (21)
SCAP	0.095	other	Activated	2.176	bias	0.0222	ACACB,ATF3,CYB5A,FABP5,ID1,IL6,LDLR,LGALS3,PTGER4,PTGS2,VIM
IRF9	0.348	transcription regulator	Activated	2.173	bias	0.000691	CD69,GBP1,IFI27,IFITM3,IFNG,IL6,IRF8,ISG20,PARP14,SOCS1,SOCS3,STAT3,TNFSF10,XAF1	388 (19)
YTHDF1	0.073	other	Activated	2.168		4.09e-07	AP1S2,CCL2,CCL3L3,CCL4,CCL5,CSF2,CX3CL1,CXCL2,FN1,GZMH,HES1,IFNG,IL6,LAMP2,MYC,PRF1,TGFBR2	325 (7)
COLLAGEN TYPE I (family)		group	Activated	2.166	bias	0.00183	CCL2,SERPINE1,SNAI1,SPARC,ZEB1	495 (18)
EP300	-0.112	transcription regulator	Activated	2.162	bias	1.34e-09	ACACB,AKAP12,CAPG,CCL2,CCL3,CD36,CD53,CD59,CDC42EP3,CDKN1A,CNN3,CRIM1,CSF3,CST7,CXCR4,DNAJB4,DUSP4,EGR1,EVL,FABP4,FN1,FOSL2,FOXO1,GIMAP4,GIMAP7,GNG2,ID1,ID2,ID3,IL1R1,IL6,ITGA6,ITGB2,JUN,KDR,LMNA,MCF2L,MEF2C,MET,MYC,NDRG1,NFKBIA,NPR1,PBX1,PDK4,PERP,POLE4,PTGS2,RAPGEF3,SELE,SOCS3,SPHK1,STOM,TGFBR2,TIPARP,TNFAIP1,TNFAIP3,TXNIP,YPEL2,ZFP36L2	498 (21)
NOTCH3		transcription regulator	Activated	2.159	bias	2.53e-06	ACTN1,APOD,CDKN1A,COL15A1,COL18A1,EPAS1,FN1,HES1,ICAM1,ID1,IL6,KDR,NRARP,PBX1,SPARC,VIM	461 (20)
A-Fos		chemical reagent	Activated	2.157	bias	0.000164	CCL4,CCN2,CSF2,IER3,IFNG,IRF8,MYC,TNFRSF18
RUNX1-RUNX1T1		fusion gene/product	Activated	2.156		8.67e-05	ATF3,CDKN1A,CST7,FOXO1,GATA2,ID1,ID2,ID3,IFITM3,IL1R1,LHFPL6,LXN,MT2A,NCKAP1,RPS17,RPS6KA2,SCN1B,SEC14L1,SOX4,TSPAN18,ZFP36L2	353 (15)
ENDOTHELIN (family)		group	Activated	2.156	bias	0.00183	APP,CD74,JUN,MYC,PTGS2	474 (19)
doxorubicin		chemical drug	Activated	2.154		2.12e-07	A2M,ADAMTS1,ANXA2,APP,AREG,ATF3,ATOX1,BCL2A1,BIRC3,BTG1,CCL2,CCN1,CCN2,CD40,CD44,CDKN1A,CLU,CREM,CTSD,CXCL2,CYCS,DDIT4,EGR1,FKBP1A,HBEGF,HSP90AA1,ICAM1,ID1,ID2,IER3,IFITM3,IGFBP4,IGFBP7,IL6,ITGB4,JUN,LGALS3,LIMA1,LXN,MBNL2,MEF2C,MET,MGST3,MT-ND1,MYBL1,MYC,NDRG1,NFE2L2,NFKB1,NFKBIA,PARP14,PERP,PIK3R3,PMAIP1,PRDX1,PTGS2,RAC2,RCN1,RGS16,S100A10,S100A11,SNAI1,SPHK1,STAT3,TCF4,TGFB1,TGM2,TIMP1,TNFRSF1…	563 (16)
acrolein		chemical toxicant	Activated	2.15		0.0106	CSF2,IFNG,IL6,MYC,PTGS2
NGF		growth factor	Activated	2.147	bias	1.04e-07	A2M,ADGRL2,ANXA2,APOBEC3G,APP,ATF3,CAV1,CAV2,CCL4,CD40,CD83,CDKN1A,DUSP4,EGLN3,EGR1,EHD4,EPAS1,FOSL2,ID1,ID3,IER3,IFRD1,JUN,KLF4,LDLR,LIFR,MAP3K11,MYC,RAC1,SHC1,STAT3,STOM,TGFB1,TXN,VEGFC	593 (21)
MYOCD		transcription regulator	Activated	2.143		0.002	CALD1,CDKN1A,FN1,GJA1,MEF2C,PTPRB,S100A4,SNAI1,TPM1,VCAN	192 (7)
GH1		growth factor	Activated	2.14		0.000502	ATF3,CEBPD,CLU,CXCR4,EGR1,FN1,GATA2,ID2,ID3,IL6,JUN,LDLR,PRDX1,SNAI1,SOCS1,SOCS2,SOCS3,TNFRSF1A,VIM	454 (21)
NFKB (family)		group	Activated	2.131	bias	7.33e-07	CCL2,CCL4,CCL5,CDKN1A,CSF2,CXCL12,FN1,ICAM1,IFNG,IL1R1,IL33,IL6,PLAT,PTGS2,SELE,SNAI1,TGM2,TIMP1,TNFAIP3,TNFSF10,VCAM1	470 (18)
IL22		cytokine	Activated	2.129	bias	1.86e-06	B3GNT7,CCL3L3,CCL4,CCL5,CXCL12,CXCL2,CYBA,HBEGF,HSPB1,IFNG,IL33,IL6,MYC,PTGS2,SOCS3,STAT3,STING1	397 (18)
RET		kinase	Activated	2.124	bias	4.38e-07	CCL2,CD151,CLDN5,CLU,CSF2,CSF3,CXCL12,CXCR4,DPYSL2,EDNRB,EGR1,ELN,GJA1,GPX1,HOPX,HSP90AA1,IFNG,IL6,ITGA6,MEOX2,MET,PMAIP1,RTN4,ST13,STC1,TAGLN2,TIMP3	517 (18)
NFKBIB	-0.394	transcription regulator	Activated	2.122	bias	1.22e-05	BCL2A1,CCL2,CCL5,CD40,CXCL2,EGR1,ICAM1,IFNG,IL6,NFKBIA,SELE,TEK,TNFSF10,VCAM1	315 (13)
RXRG		ligand-dependent nuclear receptor	Activated	2.121	bias	3.38e-06	CCL3L3,CD74,CXCL2,FABP4,FABP5,HLA-DQB1,IL33,NRP1,PDK4,TGFBR3,TIMP2,TIMP3,TNFSF14,XCL1,XCL2
EP4-D		chemical reagent	Activated	2.111	bias	0.00529	CCL5,CD3E,CD74,CX3CL1,CYRIB,EGLN3,GZMA,IL2RB,IL33,PRF1,RUNX3
C5		cytokine	Activated	2.107	bias	4.22e-11	ATF3,BCL6B,CCL2,CCL3,CCL3L3,CCL4,CCL5,CD59,CSF2,CSF3,CXCL2,EFNB2,EGR1,FLT1,FN1,ICAM1,IFNG,IL6,ITGB2,MET,NFE2L2,NFKB1,NFKBIA,PLAT,SELE,SERPINE1,TGFB1,TNFAIP3,VCAM1,VEGFC	362 (15)
Ni2+		chemical reagent	Activated	2.103	bias	7.97e-05	BIRC3,CCL2,CX3CL1,CXCL2,ICAM1,IL6,NDRG1,VCAM1	352 (15)
IGFBP2	0.096	other	Activated	2.099	bias	9.77e-06	CCL2,CDH5,EMP2,FN1,IGFBP4,ITGA5,ITGA6,MYC,NEDD9,POSTN,PTPRB,RBMS3,STAT3	612 (25)
troglitazone		chemical drug	Activated	2.096		1.74e-11	ANXA2,ATF3,BIRC3,CAV1,CAV2,CCL2,CCL3,CCL5,CCND2,CD34,CD36,CD59,CDKN1A,CEBPD,COL15A1,COL4A1,COX7A1,CSF2,CTNNAL1,EGLN3,EGR1,FABP4,FABP5,FN1,HIPK3,HLA-DRA,ICAM1,IFI16,IFNG,IFRD1,IL6,ITGA6,JUN,KLF4,LTC4S,MT-ND1,MYC,NDRG1,NFKB1,NFKBIA,NNMT,NR2F2,NR4A3,PDK4,PLEC,PTGS2,QKI,SCARB1,SELE,SERPINE1,SNAI1,TGFB1,VCAM1	404 (18)
MYB		transcription regulator	Activated	2.094	bias	5.76e-09	ACAP1,ATF3,BIRC3,CD34,CLTA,CNN3,COL4A1,CSF3,CXCL12,CXCL2,CXCR4,ESAM,FN1,FOXO1,GIMAP7,ICAM1,IL6,JUN,KDR,KLF4,MYC,NEDD9,NFKB1,PDE2A,PTGS2,PTPN22,REL,RGCC,SNAI1,SOCS2,SPHK1,VIM	440 (17)
laduviglusib		chemical drug	Activated	2.087	bias	0.00144	HES1,IL33,IL6,KLF2,KLF4,MYC,SNAI1,SOX17	418 (23)
methamphetamine		chemical drug	Activated	2.087	bias	8.79e-05	ATF3,CREM,DAD1,DDIT4,DNAJB1,DNAJB4,EGR1,FOSL2,HSP90AA1,HSPB1,ICAM1,IL6,INMT,JUN,JUND,LGALS1,MAOA,MAP3K6,MYC,PLSCR1,ST13,TIMP2,TNFRSF1A,TXN,VCAM1	495 (21)
TNFSF11		cytokine	Activated	2.086	bias	4.46e-08	AHR,BCL2A1,CAPN2,CAV1,CCL2,CCL3L3,CCL4,CCL5,CD40,CD44,CD83,CDKN1A,CSF3,DAB2,DOK2,FOXO1,GRB10,GRN,ICAM1,IER3,IFNG,IFRD1,IL6,IRF8,ITGA5,JUN,LDB2,MARCKSL1,MYC,NFKB1,NFKBIA,PRMT1,PTGER4,PTGS2,RCAN1,RGS16,RHOB,RRAS,SELENOW,SERPINE1,SOCS1,SOCS3,TGFB1,VCAM1	463 (17)
TEAD4		transcription regulator	Activated	2.084	bias	4.84e-06	ARID5B,CALD1,CAV2,CCN1,CCN2,CD34,CDKN1A,FABP4,FILIP1L,FLT1,JUN,NFKBIA,NUAK1,POSTN,RCAN1,SMAD1,SNAI1,SULF1,TPM1,VIM	463 (17)
TRA2B	0.267	other	Activated	2.073	bias	0.00204	CCN1,CCN2,FN1,IL6,JUN,SH2D2A,VEGFC
cadmium		chemical toxicant	Activated	2.073	bias	0.000303	ATP1A1,CDKN1A,CYB5A,EPHX1,GNS,HLA-DQB1,JUN,LGALS3,MGP,MYC,PTGS2,SGK1,TIMP1	497 (19)
Ca2+		chemical - endogenous mammalian	Activated	2.072	bias	3.38e-13	AHR,APP,ATF3,CCN1,CCND2,CD83,CDKN1A,CEBPD,CREM,CTTN,CXCR4,EGR1,FABP4,FABP5,FGF2,FN1,FOSL2,GJA1,GZMB,HBEGF,ICAM1,ID1,ID3,IFNG,IL33,IL6,ITGA6,JUN,JUND,KLF4,MCAM,MGP,NDRG1,NFKB1,NFKBIA,NR4A3,PLS3,PTGS2,SCARB1,SELP,SERPINE1,SGK1,STC1,TGFB1,TIMP2,UGCG,VCAM1	485 (20)
MYOD1		transcription regulator	Activated	2.072	bias	7.07e-05	ACACB,CCL2,CDKN1A,COL4A1,EIF3E,ENPP2,FSTL1,FYN,HIPK3,ID2,IFI16,MEF2C,PNP,POSTN,RAC2,RBM38,RPS6KA2,RRAS,SELENOW,SPTBN1,TGFB1,TGFBR3,TJP1,TNS1,ZEB1	507 (23)
HBEGF	0.549	growth factor	Activated	2.068	bias	1.39e-09	CCN2,CCND2,CXCR4,EDNRB,EGR1,ELN,FGF2,GJA1,GLUL,IL6,MAPK1,MYH9,NES,NRP1,OSMR,PDK4,PIEZO1,PTGS2,S100A16,STAT3,VIM,ZEB1	536 (20)
IGF1		growth factor	Activated	2.065	bias	4.52e-20	A2M,AKR1C1/AKR1C2,ANGPT2,APP,BCL2A1,BIRC3,CAVIN2,CCL3L3,CCL4,CCL5,CCN1,CCN2,CCND2,CD44,CD74,CDKN1A,CEBPD,CLU,CTSD,CYBA,DDIT4,EFNB2,EGR1,EIF4B,ELN,EPAS1,FABP4,FBLN2,FN1,FOXO1,GAS6,GATA2,GJA1,HAVCR2,HOPX,HTRA1,ICAM1,ID1,ID2,IER3,IFI27,IFITM3,IGFBP4,IL1R1,IL2RG,IL3RA,IL6,INSR,ITGA5,JUN,LEPR,LHFPL6,MAPK1,MAPK3,MDK,MYC,NFE2L2,NFKBIA,NNMT,NUPR1,OSMR,PHLDA1,PLXDC2,POSTN,PTGER4,PTGS2,PTPRC,RDX,RND1,RPS6,…	670 (23)
trichostatin A		chemical drug	Activated	2.062		3.6e-12	ADAMTS1,ADGRL2,AHR,AKAP12,APP,AREG,ARL6IP1,BCL2A1,BTG1,CCL2,CCL3,CCND2,CD34,CD36,CD44,CD9,CDKN1A,CLEC3B,CLU,CPD,CREM,CRTAC1,CSF2,CTSD,CXCL12,CXCL2,CXCR4,DLC1,DOCK1,DOK2,EFNB2,EIF4B,ENPP2,EPHX1,EZR,FABP4,FGF2,FLT1,FN1,FOSL2,FOXC1,FOXO1,GSN,GSTP1,HDGFL3,HES1,HLA-DQB1,HLA-DRA,HLA-DRB1,ICAM1,ID1,ID2,ID3,IFNG,IGFBP4,IGFBP7,IL6,IRF8,JUND,KDR,KLF4,LDLR,LEPR,LGALS1,LIMA1,LMNA,MET,MGST3,MYC,MYOF,NDRG1,NDU…	571 (20)
MYF6		transcription regulator	Activated	2.057	bias	1.79e-08	ACACB,CDKN1A,CTSH,CX3CL1,FGF2,FSTL1,GSN,HBEGF,IFNG,IL33,IL6,METRNL,NAMPT,SERPINE1,SPARC,TGFB1,VEGFC	109 (6)
methotrexate		chemical drug	Activated	2.057		6.11e-08	ACACB,C1R,C7,CCL2,CCL3,CCL4,CCL5,CDKN1A,CFH,CFI,COL4A1,CXCL12,CYCS,DUSP10,EPAS1,GSN,GZMA,ICAM1,ID1,IFNG,IL6,INSR,LY96,MET,MYC,NR4A2,PBX1,PRDX1,PTGS2,RAC1,S100A11,SELENOP,SERPING1,SOCS3,TGFB1,TIMP3,VCAM1	412 (17)
testosterone		chemical - endogenous mammalian	Activated	2.052	bias	4.64e-05	A2M,BMPR2,CAV1,CDKN1A,CLU,CRK,CTSD,CYB5A,CYCS,DDIT4,EGR1,FABP4,FN1,FOSL2,FOXO1,GDI2,ID1,ID3,IFNG,IL33,IL6,INHBB,JUN,JUND,LGALS1,MAOA,NDRG1,NFKBIA,PIK3R1,PMP22,PTGS2,PXN,RAI14,SELP,STAT3,TEK,TGFBR2,VCAM1,VCAN,YWHAE	646 (21)
NONO	-0.02	transcription regulator	Activated	2.051	bias	0.000772	ARL5B,CCL4L1/CCL4L2,CCL5,FOXO1,GATA2,GBP1,GBP4,IFI27,IFI44L,IFI6,ISG20,NUPR1,PARP14,PDE2A,PDE7A,PIK3R1,PLSCR1,PMAIP1,SERPING1,TNFSF10,VAMP5,XAF1
JAK2	0.033	kinase	Activated	2.05	bias	1.53e-11	ACTN1,AKAP12,AKR1C3,CCL2,CCL5,CCND2,CD36,CDC42BPB,CDKN1A,CSF2,CST7,EGR1,ENPP2,FGF2,FN1,FOXO1,ICAM1,IL6,ITGA5,LAT2,LMO2,MYC,NKG7,OSMR,PDE2A,PECAM1,PTGS2,SELP,SEMA6B,SERPINH1,SOCS1,SOCS3,STAT3,TGM2,TSC22D1	409 (14)
KLF6	-0.563	transcription regulator	Activated	2.047	bias	1.22e-10	AHR,ANXA5,ARID5B,ATF3,ATOX1,BIRC3,CCL2,CCL3L3,CCL5,CCNL1,CD44,CD83,CDKN1A,CXCL2,CYB5A,DOCK4,ENG,ETS2,GNB4,ICAM1,ID2,IFNG,IL6,ITGA5,KDM6B,KLF10,LGALS3,LITAF,MYC,NAMPT,NFE2L2,NFKB1,NFKBIA,OSMR,PARP14,PHLDA1,PLAT,PMAIP1,PTGS2,REL,RHOB,SELE,SERPINH1,SGK1,SOCS1,SOCS3,STAT3,TGFB1,TIMP1,TNFAIP3,VCAM1,VCAN,ZEB1	477 (16)
STIM1	-0.194	ion channel	Activated	2.047	bias	0.000125	CDKN1A,FLT1,FOXO1,GPX1,IL6,ITGA5,ITGA6,KDR,KLF10,KLF2,KLF4,KLF7,MYBL1,MYC,PRDX1,TGFB1	478 (18)
IGF2BP3		translation regulator	Activated	2.042	bias	0.000544	CD44,CDKN1A,GZMB,HES1,MYC,PRF1,SNAI1,TIMP3	532 (21)
NFKB1-RELA (complex)		complex	Activated	2.04	bias	7.95e-07	ADAMTS4,CCL2,CCL5,CSF2,CSF3,ICAM1,IL6,IRF8,MYC,PTGS2,RGS16,SELE,VCAM1	349 (9)
MAP2K6	0.006	kinase	Activated	2.037	bias	3.06e-06	CCL2,CD40,CD83,CDKN1A,IFNG,IL6,JUN,LDLR,NPR1,PRDX1,PTGS2,SNAI1,TNFSF10	477 (19)
TGFB3		growth factor	Activated	2.03	bias	6.8e-08	CCN1,CCN2,CD59,CDKN1A,ELN,ENG,FGF2,FN1,FOSL2,GJA1,HTRA1,JUN,JUND,LTC4S,MGP,SERPINE1,SNAI1,TGFB1,TGFBR3,TIMP3,TJP1,TNS1,TPM1	517 (17)
SDCBP	0.484	enzyme	Activated	2.029	bias	0.00123	ITGA6,ITGB4,RAC1,SNAI1,SOX4,TJP1,VIM	526 (23)
CD24		other	Activated	2.02	bias	0.0241	ATF3,CAV1,CDKN1A,CTTN,DIAPH2,ICAM1,ISG20,JMJD1C,JUN,LAT2,MCAM,MTUS1,PRDX2,SPHK1,SYNE2,TFPI
TP53	0.094	transcription regulator	Activated	2.019		6.53e-20	A2M,ACACB,ACTN1,ADGRE5,AKAP12,ANXA2,APBB2,APP,AREG,ARL6IP1,ARPC2,ATF3,ATOX1,ATP1A1,BAG3,BCL2A1,BCL6B,BIRC3,BMX,BNIP3,BTG1,CALCRL,CAPNS1,CARD10,CAV1,CAV2,CCL2,CCL3L3,CCL4,CCL5,CCN1,CCN2,CCND2,CCNL1,CD247,CD36,CD3E,CD44,CD59,CDC42BPA,CDC42EP3,CDH5,CDKN1A,CEBPD,CHST12,CLIC4,CLTA,CLTC,CLU,CNN3,COL18A1,COL4A1,COL4A2,CORO1A,COX7A1,CSF2,CTSD,CTSH,CTSW,CX3CL1,CXCL12,CXCL2,CYB5A,CYCS,DDIT4,DICER1,DLC1,DNA…	565 (17)
morphine		chemical drug	Activated	2.018		0.00819	CCL3L3,CDKN1A,FOSL2,GNAS,IFNG,IL6,MAPK1,MAPK3,NET1,PLAT,PTGS2,SPARC,SYNPO,TXN	596 (21)
CDH2		other	Activated	2.008	bias	6.77e-06	CCN2,CDH5,CDKN1A,CTNND1,FN1,JUN,NDRG1,VIM,ZEB1	539 (23)
JAG1	0.255	growth factor	Activated	2.007	bias	3.18e-08	APOD,CCND2,CDKN1A,DUSP10,DUSP2,ENAH,GATA2,HES1,IFNG,LIFR,MAOA,MYC,NOTCH4,NR2F2,SNAI1,TGFB1,TIMP3,VIM	523 (21)
NFAT (family)		group	Activated	2.001	bias	3.39e-10	ATF3,CALD1,CCL2,CCL3,CCL3L3,CCN1,CD40,CSF2,CX3CL1,DAAM1,EHD4,FABP4,HAVCR2,HBEGF,ICAM1,IFNG,NCOA7,PLPP1,PTGS2,RCAN1,RHOJ,SELE,SERPINE1,SPARCL1,TNFSF14,VCAM1	435 (17)
misoprostol		chemical drug	Activated	2	bias	0.00856	IFNG,IL6,PTGS2,SOCS3	345 (20)
estradiol-17beta-benzoate		chemical reagent	Activated	2	bias	7.28e-07	ALOX5AP,ATOX1,CCDC85B,CD74,ENPP2,ETS2,EZR,FOSL2,GATA2,GLUL,INMT,ISLR,LAMB1,MGP,MYC,NENF,NET1,NR4A2,RBMS3,STC1,SULF1,TGFB1,TIPARP,TNXB
Iberiotoxin		chemical reagent	Activated	2	bias	0.00154	CCL2,ICAM1,SELE,VCAM1	233 (7)
BMS-690514		chemical drug	Activated	2		0.353	CTSH,CYCS,DNAJB6,HSP90AA1
monobutyl phthalate		chemical toxicant	Activated	2		0.482	MBNL2,PIK3C2A,POSTN,RBPMS
PRCP	1.249	peptidase	Activated	2	bias	0.00154	KLF2,KLF4,PECAM1,THBD	384 (7)
MESP2		transcription regulator	Activated	2	bias	0.00411	FOXC1,MEF2C,SNAI1,ZEB1
CHIT1		enzyme	Activated	2	bias	0.00411	ELN,FN1,PXN,VIM	242 (7)
FBF1		other	Activated	2	bias	0.00856	CCL2,CDKN1A,IL6,SERPINE1
TENM1		transmembrane receptor	Activated	2	bias	0.000345	EDNRB,MGP,SCARB1,SEMA6A
HIRA		transcription regulator	Activated	2	bias	0.000345	CXCL2,EFNB2,FLT1,SPHK1
LIMS1	0.613	other	Activated	2	bias	0.0366	CTNNA1,GJA1,PARVA,TJP1
mir-96		microRNA	Activated	2		0.242	FN1,IFI44L,IFI6,VIM,XAF1,ZEB1
TNFRSF11A		transmembrane receptor	Activated	2	bias	0.00856	CD40,FN1,SNAI1,VCAM1	458 (17)
LIMS2	0.976	other	Activated	2	bias	0.00411	CTNNA1,GJA1,PARVA,TJP1
TNPO3	-0.148	other	Activated	2		0.00411	CD44,EBF1,GZMA,IRF8
P2RY4		G-protein coupled receptor	Activated	2	bias	0.000345	ICAM1,SELE,TIMP1,VCAM1	304 (12)
FDPS	0.137	enzyme	Activated	2		0.0246	CD69,CXCL2,IL6,STING1
GPC1		transmembrane receptor	Activated	2	bias	0.00411	CX3CL1,EFNA1,PTGS2,SOX17
TRPA1		transporter	Activated	2	bias	0.0246	IFNG,IL6,TIMP3,TJP1
PTK2B	-0.405	kinase	Activated	2		0.0162	BCAR1,IFNG,JUN,NEDD9,SOCS1
NFKBIE	-0.185	transcription regulator	Activated	2	bias	0.000818	CCL2,CSF2,CSF3,ICAM1,SELE,VCAM1	351 (12)
LGALS9	0.074	other	Activated	2	bias	0.00651	CDKN1A,CXCR4,HAVCR2,IFNG,IL6	376 (16)
taselisib		chemical drug	Activated	2	bias	0.00411	CCL3,CCL4,CCL5,IFNG
15-E2-isoketal modified phosphatidylethanolamine		chemical reagent	Activated	2	bias	0.00856	CCL2,ICAM1,SELE,VCAM1	254 (7)
H-[1,2,4]oxadiazolo[4,3-alpha]quinoxalin-1-one		chemical reagent	Activated	2	bias	0.0324	BNIP3,CD83,CDKN1A,ICAM1,PTGS2
NF 449		chemical reagent	Activated	2	bias	0.00154	CCL3,CCL4,GZMB,PRF1	155 (4)
D-sphingosine		chemical - endogenous mammalian	Activated	2	bias	0.00856	CXCL2,IL6,PTGS2,SERPINE1	446 (19)
CBFB-MYH11		fusion gene/product	Activated	2	bias	0.00154	ATF3,JUN,SPARC,SPHK1	371 (10)
COL1A1		other	Activated	2	bias	6.74e-07	CCL2,CDKN1A,CLIC4,CXCR4,ICAM1,SELE,SNAI1,VCAM1,VIM	445 (13)
FZD4	0.966	G-protein coupled receptor	Activated	2	bias	0.00183	CD34,PECAM1,PLVAP,SNAI1,VIM	324 (7)
MECOM	0.723	transcription regulator		1.998	bias	7.35e-05	CDKN1A,GATA2,ITGA6,ITGB4,PBX1,RPS6,SERPINE1,SPARC,TCF4	264 (7)
REN		peptidase		1.993	bias	0.0153	CCN2,FGF2,ICAM1,IL6
HSPA9	-0.061	other		1.993		1.63e-06	CDKN1A,FN1,FOXO1,HES1,MYC,NEDD9,PBX1,RPL7,TIMP1,TIMP2,VIM	497 (17)
UTP		chemical - endogenous mammalian		1.989	bias	0.0246	CCL2,ICAM1,SERPINE1,VCAM1
ZNF32	-0.092	transcription regulator		1.988		0.000345	LEPR,S100A4,STAT3,TGFB1	276 (7)
PDGFB	0.344	growth factor		1.987	bias	7.31e-07	AQP1,CCL3,EGR1,FN1,FOXO1,ICAM1,IL6,KLF2,MYC,PHLDA1,PTGS2,SMAD1,STAT3,TIMP1	446 (21)
D-galactose		chemical - endogenous mammalian		1.987	bias	0.0433	CDKN1A,EPAS1,IFNG,IL6,SHC1
MRPL12	0.222	other		1.987	bias	0.0153	MT-ND1,MT-RNR1,MT-RNR2,SYPL1
EHD1	-0.47	other		1.987	bias	0.00651	CCN1,CCN2,SNAI1,TEAD1,VIM	493 (17)
HAND2		transcription regulator		1.987	bias	7.67e-06	CCL2,CCL3L3,CCL4,CXCL2,CXCR4,GJA1,IL6,PTGS2,PTPRB,S100A4,TPM1
NUP98	-0.34	enzyme		1.987	bias	0.00411	CDKN1A,FN1,IL6,YWHAH	411 (12)
INTEGRIN (complex)		complex		1.982	bias	0.00154	AHR,JUN,MYC,SOCS3	390 (19)
LINC00842		other		1.982	bias	0.000345	FN1,SERPINE1,SNAI1,VIM	456 (17)
double-stranded DNA		chemical - endogenous mammalian		1.982	bias	0.000775	CCL5,CD40,ICAM1,IL6,SOCS3	295 (16)
INHBB	1.024	growth factor		1.982	bias	0.00154	COL4A1,SERPINE1,SULF2,TIMP1	279 (7)
MAZ	-0.747	transcription regulator		1.982		0.000404	ATF3,CAV1,CDKN1A,CSF2,CX3CL1,CXCL2,MYC,STAT3,TNFSF10	450 (15)
Foxp1		transcription regulator		1.982	bias	0.00651	HOPX,IFNG,LMO2,PDK4,SOX4	354 (12)
2-mercaptoacetate		chemical drug		1.982	bias	0.00464	ANXA2,CXCL2,ICAM1,IL6,S100A10,TGFB1	409 (19)
COMPLEMENT (complex)		complex		1.982	bias	0.0153	CLU,CSF3,SELP,VCAM1
miR-508-3p inhibitor		chemical reagent		1.982	bias	0.000345	SERPINE1,SNAI1,VIM,ZEB1
acadesine		chemical drug		1.982	bias	0.00037	CDKN1A,DUSP4,EGR1,IFNG,LDLR,PTGS2	527 (22)
CHRM1		G-protein coupled receptor		1.981	bias	0.0153	CCN1,EGR1,EGR3,JUN
JUN/JUNB/JUND (family)		group		1.98		0.00367	CCN1,IL6,JUN,PDCD4,STAT3	224 (7)
L2HGDH		enzyme		1.98	bias	0.0366	CCL3L3,CCL4,DDIT4,SLC7A5
STK24	0.074	kinase		1.98	bias	0.00856	ACACB,CD36,FN1,STAT3
CL 316243		chemical drug		1.98	bias	0.0433	ATF3,CD36,MGLL,PDK4,PTGS2
PDGFRB		kinase		1.977	bias	0.000345	DAB2,FN1,SMAD1,STAT3	410 (22)
ETV1	0.253	transcription regulator		1.977	bias	0.00282	CCL2,CXCR4,MET,TGFBR2,VIM,WWTR1
ACVR1		kinase		1.976	bias	7.86e-06	C1R,CDKN1A,FSTL1,ICAM1,ID1,ID2,IL33,PROS1,SELE,VCAM1	432 (20)
PIWIL4		other		1.976	bias	4.73e-08	BTG1,CD93,CTTN,EGR1,ELK3,FGD4,FYB1,FYN,GATA2,GIMAP1,HLA-DRB1,HLA-DRB5,JUN,JUND,LYST,MEF2C,NDRG1,NEDD9,NFKBIA,PHLDA1,RAPGEF3,RGS1,RIPOR1,RRAS,SMAP2,SOCS3,TGFB1,TGFBR2,TNFAIP3,TSC22D1,VAMP5
PTPRB	1.664	phosphatase		1.974	bias	0.00154	ANGPT2,CCN2,EMCN,FOXO1	266 (11)
EGR4		transcription regulator		1.974		0.00154	CREM,EGR1,IFNG,MYBL1
SREBF2	0.09	transcription regulator		1.974		0.173	AREG,CCN1,CCN2,CDKN1A,CXCR4,CYB5A,FABP5,ICAM1,IL6,LDLR,VCAM1
ammonium chloride		chemical drug		1.97	bias	3.31e-05	APP,ATP1A1,CD151,CD9,FOXO1,GRN,IL6,LDLR,MET,RCAN1	549 (20)
streptozocin		chemical drug		1.97		3.34e-07	ANGPT2,ATF3,ATP1A1,CCL3L3,CCL5,CCN2,CD36,CDKN1A,CLU,COL4A1,CREM,CXCL12,CXCL2,FABP4,FN1,FOXO1,GNAS,HSPG2,ICAM1,IFNG,IL6,INSR,LGALS3,NFE2L2,PDK4,PTGS2,ROBO4,SELE,SELP,SERPINE1,TGFB1,TNFRSF1A,TXNIP,VCAM1,VIM,YBX1	421 (17)
PBX1	0.598	transcription regulator		1.969	bias	0.00719	ANGPT2,CDKN1A,FGF2,PBX1,RPLP0,STAT3	318 (10)
SMPD3		enzyme		1.969	bias	0.000345	APP,FOXO1,ICAM1,VCAM1	451 (21)
TCIM	0.53	other		1.969	bias	0.00154	ICAM1,IL6,PTGS2,VCAM1	366 (16)
PDGFA		growth factor		1.969	bias	0.000345	EGR1,ELN,FGF2,NES
LPAR1		G-protein coupled receptor		1.969	bias	0.00856	CCN2,IL6,PTGS2,SPHK1	475 (26)
IAPP		other		1.969	bias	0.0151	BACE2,ELN,LEPR,LMNA,MYC,STAT3
GNA11	0.48	enzyme		1.969	bias	0.00411	ADAMTS1,EGR3,GNAQ,LMCD1
SMAD2/3/SMAD4 (complex)		complex		1.968	bias	7.35e-05	AREG,CCN2,CDKN1A,CXCR4,MYC,SERPINE1,SNAI1,SOX17,VIM	421 (24)
MESP1		transcription regulator		1.964	bias	0.00411	FOXC1,MEF2C,SNAI1,ZEB1
PKNOX1		transcription regulator		1.964	bias	0.0106	CCL2,FGF2,IL6,KDR,PBX1,RPLP0
HOXD3		transcription regulator		1.964	bias	0.00856	ITGA5,SERPINE1,TGM2,TSPAN7
amitriptyline		chemical drug		1.964		0.0515	CCND2,CDKN1A,DEPP1,FGF2
beta-glycerophosphoric acid		chemical - endogenous mammalian		1.964	bias	0.0153	CDKN1A,MGP,PTGS2,SPARC
IRS2	-0.622	enzyme		1.964		0.0176	CCN2,EGR1,ENAH,FABP4,GJA1,MYC,PDLIM5
CFI-402257		chemical drug		1.964	bias	0.00123	AREG,CCL2,CXCL2,ICAM1,IL6ST,PLAT,TIMP2	311 (14)
FLNA	0.043	other		1.96		0.0692	IFNG,LAMC1,PXN,SYNPO
cyclopiazonic acid		chemical - endogenous non-mammalian		1.96	bias	0.0153	BCL2A1,CXCL2,EGR1,IL6
CSF2	-2.224	cytokine		1.959	bias	1.47e-13	ADGRE5,ALOX5AP,BCL2A1,BIRC3,CCL2,CCL3,CCL3L3,CCL4,CCND2,CD40,CD69,CD74,CD83,CDKN1A,CFH,CSF2,CSF3,CTSC,CXCL2,CXCR4,DICER1,DOK2,DUSP2,EGR1,EGR3,ELN,FBXO31,FLT1,HBEGF,HLA-DQB1,ICAM1,ID2,ID3,IER3,IFITM3,IFNG,IFRD1,IL1R1,IL3RA,IL6,ITGA4,JUN,LAMP2,LCP1,LY96,MET,MYC,NACA,NET1,NFKB1,NFKBIA,NR4A2,NR4A3,NRP1,OSMR,PECAM1,PMP22,PTGER4,PTGS2,RGCC,RHOH,SGK1,SOCS1,SOCS2,SOCS3,SPHK1,TCF4,TGFB1,TGM2,TNFAIP3,TNFRS…	472 (14)
TGFB2		growth factor		1.956		1.98e-11	AHR,CCN2,CD36,CD40,CD59,CDH5,COL4A1,DDIT4,DOCK4,EGR1,FGF2,FN1,HBEGF,HSPG2,ID3,IFNG,JAM2,KDR,LTC4S,MGLL,PDK4,PECAM1,RUNX1T1,S100A4,SEMA6B,SERPINE1,SLC7A5,SMAP2,SPHK1,SULF1,TGFB1,TGFBR2,TGFBR3,TIMP1,TIMP2,TXNIP,VCAN,VIM	541 (17)
anti-benzo(a)pyrene-diol-epoxide		chemical toxicant		1.954	bias	0.0366	BNIP3,CDKN1A,IL6,JUN
leukotriene B4		chemical - endogenous mammalian		1.951	bias	0.0246	CXCL2,IL6,JUN,SOCS1
BCYRN1		other		1.951		0.287	CCNL1,MT1X,S100A11,STAT3
CXCL1		cytokine		1.951	bias	0.0246	ICAM1,IL6,PTGS2,SOCS3
BMPR1A		kinase		1.95	bias	0.0246	CDKN1A,ID1,ID3,SERPINE1
methylnitronitrosoguanidine		chemical toxicant		1.949	bias	0.00976	BTG1,CDKN1A,EGR1,KLF10,PLAT,SERPINE1,TNFSF10	504 (21)
vitamin K3		chemical drug		1.949	bias	0.0365	CD44,EGLN3,EGR1,MYC,NAMPT,NFE2L2,NUPR1
concanamycin A		chemical drug		1.947	bias	0.000173	GRN,ICAM1,IFNG,MET,NFKBIA,SELE,VCAM1	531 (17)
G PROTEIN ALPHA (family)		group		1.941	bias	0.0403	CD200,CDC42SE2,CHST12,DYNC1LI2,ELK3,EXOC6,GPRC5B,HSD17B12,ITM2C,NUCB1,PLS3,RPN1,TUBB6
JARID2	-0.47	transcription regulator		1.941		0.0433	CCND2,CDKN1A,GATA2,TGFB1,ZEB1
P2RX7		ion channel		1.941	bias	0.000818	CAPN2,CCL2,IL6,TGFB1,TNFRSF1A,TNFSF10	459 (19)
TRIB3		kinase		1.94		0.00697	DDIT4,FABP4,ID1,MAP3K11,PMAIP1,TIMP3,WWTR1	256 (7)
KNG1		other		1.94	bias	0.000699	APP,CCN2,FGF2,IL6,KDR,PTGS2,TGFB1	438 (19)
NGFR		transmembrane receptor		1.937	bias	0.00123	A2M,APP,JUN,LDLR,PLAT,RHOB,SERPINE1	540 (22)
I-BOP		chemical reagent		1.937	bias	4.69e-05	CCL2,ICAM1,PTGS2,SELE,VCAM1	481 (20)
ATF2	0.135	transcription regulator		1.933	bias	0.000519	ATF3,BCL2A1,DUSP10,EGR1,ENTPD1,FN1,IFNG,IL6,JUN,MT2A,NUPR1,PTGS2,RHOB,VCAM1	554 (20)
ACTN4	0.013	transcription regulator		1.93	bias	0.00367	CCL2,MYC,PDLIM1,SERPINE1,SNAI1	444 (18)
P2RY1		G-protein coupled receptor		1.93	bias	0.00154	FN1,IL6,SELE,VCAM1	404 (22)
AVP		other		1.929	bias	0.000242	ATF3,ATP1A1,CCL2,EDNRB,EGR1,GATA2,IL6,S100A6,TGFB1	437 (21)
sphingosylphosphocholine		chemical - endogenous mammalian		1.929	bias	0.00411	CCL2,ICAM1,JUN,TGM2	389 (15)
oblimersen		biologic drug		1.929	bias	0.0231	ATF3,CDKN1A,CEBPD,EFNB2,IFI16,IFI27,IFI6,IFRD1,KLF10,MAFF
FN1	0.948	other		1.927	bias	8.09e-11	APLP2,APP,BIRC3,CANX,CAPN2,CCL2,CCL4,CCL5,CCN1,CCN2,CD83,CDKN1A,CLIC4,CORO1A,CSF2,CTSD,CXCL2,EIF4B,FERMT2,FGF2,FN1,GDI2,GPX1,IFNG,IL1R1,IL6,ITGA4,ITGA5,JUND,LIMS1,MARCKS,MGP,MYC,NES,NFKBIA,PXN,RDX,SERPINE1,SNAI1,SOCS3,SPARC,TCF4,TGFB1,TGFBR2,TGM2,TIMP2,VIM	439 (17)
MDM2	-0.276	enzyme		1.924		0.00682	ADIRF,ATF3,CDKN1A,FABP4,FCGRT,INHBB,RABAC1,RPL23,SERPINE1,SNAI1,TIMP1,TNFSF10,VIM,ZEB1	483 (20)
LIN28A		other		1.922	bias	0.0365	CCN1,CCN2,CDKN1A,MYC,SAV1,SNAI1,VIM
LIF	-1.027	cytokine		1.922	bias	9.35e-17	A2M,AHNAK,AREG,CCL3L3,CD34,CD44,CD9,CDH5,CDKN1A,CEBPD,CXCL2,EGR1,ENPP2,FN1,GLUL,HBEGF,HES1,ID2,IFI16,IFNG,IL6,IL6ST,JAM2,JUN,KDR,KLF10,KLRB1,LIFR,LIMS1,MEF2C,MT-ND1,MYC,NES,PECAM1,PTGS2,RHOU,SOCS1,SOCS2,SOCS3,STAT3,TIMP1,TSPAN7,VWF	384 (16)
D-galactosamine		chemical - endogenous mammalian		1.921	bias	8.5e-07	ATF3,CCL3L3,CCL4,CXCL2,ICAM1,IFNG,IL33,IL6,JUN,JUND,MYC,NFE2L2,NFKBIA,PTGS2,TIMP1,TNFRSF1A,TNFSF10,VCAM1	457 (17)
API5	-0.002	other		1.919	bias	0.00154	FGF2,FN1,MYC,VIM	497 (20)
LGALS3	2.343	other		1.917	bias	4.65e-06	CCL2,CCL3L3,CDKN1A,COL4A1,CTSH,CXCL2,ENPP2,FABP4,FN1,ICAM1,IFNG,IL6,ITGA10,ITGA6,LGALS3,MYC,RAC1,SELE,SOCS3,TGFB1,VCAM1	495 (21)
C3AR1		G-protein coupled receptor		1.914		0.000108	CCL3L3,CCL4,CCL5,CD40,CSF3,GULP1,IFNG,IL6,SERPINE1,TGFBR2	400 (15)
P2RX4		ion channel		1.912	bias	7.11e-05	APP,CXCL2,ICAM1,IL6,TJP1,VIM,ZEB1	397 (21)
di(2-ethylhexyl) phthalate		chemical toxicant		1.912	bias	0.00976	CCL2,CCND2,CD36,EGR1,JUN,MYC,SLCO2A1	446 (15)
IL6R		transmembrane receptor		1.904	bias	3.91e-11	A2M,CCL2,CCL3,CCL5,CD36,CDKN1A,CXCL2,FN1,ICAM1,ICAM3,IL6,IL6ST,NAMPT,NFKB1,PTGS2,SOCS3,STAT3,TGFB1,TGFBR2,TIMP1,VCAM1	385 (15)
TLR3		transmembrane receptor		1.902	bias	2.05e-11	ADAMTS4,ATF3,CCL2,CCL3,CCL3L3,CCL4,CCL5,CD40,CD69,CLU,CSF2,CSF3,CX3CL1,CXCL2,GBP4,HNRNPU,ICAM1,ID1,IER3,IFI16,IFI44L,IFI6,IFNG,IL33,IL6,ISG20,NFKB1,PECAM1,PHLDA1,PIK3R1,PIK3R3,PMAIP1,PTGS2,RGS1,RHOB,SELE,SERPINE1,SOCS1,SOCS3,SPRY1,TIMP1,TNFRSF1A,TNFSF10	362 (15)
dimethylnitrosamine		chemical toxicant		1.901	bias	2.75e-05	CDKN1A,COL4A1,ICAM1,IL6,MAPK3,NFE2L2,RAB13,TGFB1,TGM2,TIMP1,VIM	548 (19)
OLR1		transmembrane receptor		1.891	bias	7.83e-07	CCL2,CCN2,CYBA,FN1,ICAM1,IL6,MYC,SELP,TGFB1,TGFBR2,TGFBR3,VCAM1	308 (15)
ARHGAP21	0.146	other		1.89	bias	0.0133	CXCL2,ISG20,PLAT,PTGS2,SH3BP5,TCF4,TSC22D1
ammonium		chemical - endogenous mammalian		1.89		0.00542	AAMDC,ATP1A1,CAPNS1,CAVIN2,CD200,CD44,CDC37,CLU,CTSD,DYNLL1,GALNT15,GSN,KIF5B,MYOF,NPC2,PDLIM1,PTGER4,QKI,RCN1,RGS16,RNH1,RPN1,S100A4,SLCO4A1,SPARC,ST13,TENT5C,VAT1
cicaprost		chemical drug		1.89	bias	0.000699	ADAMTS1,CXCR4,FGF2,IL1R1,IL6,THBD,VCAN	310 (11)
ESR1		ligand-dependent nuclear receptor		1.887		6.79e-19	AASS,ABLIM1,ACKR3,ADGRG6,AHNAK,ALOX5AP,AQP1,AREG,ATF3,ATOX1,ATP11A,BIRC3,BMPR2,CALD1,CAPN2,CAV1,CAV2,CCDC85B,CCL2,CCL4,CCN1,CCNH,CD59,CD69,CD74,CD83,CDC42BPA,CDC42BPB,CDC42EP3,CDC42SE2,CDKN1A,CEBPD,CEMIP2,CLIC3,COTL1,CPE,CPLX1,CRIM1,CRK,CSF2,CTSC,CTSD,CXCL12,DAB2,DDIT4,DDX21,DOCK4,DST,DUSP10,DUSP4,DYNC1LI2,EFNA1,EFNB2,EGFL7,EGR1,EGR3,EIF4G2,ELN,ENAH,ENPP2,FGD5,FLT1,FOSL2,FOXC1,FOXO1,GATA2,GJA1,GN…	630 (19)
RASSF1	-0.658	other		1.886		1.29e-19	AREG,BMPR2,CAV1,CAV2,CCND2,CDKN1A,CLU,COL4A1,COL4A2,CPE,CRIP2,CXCR4,DAB2,EFNB2,EGR1,EMP1,EPB41L3,FGF2,GSN,HBEGF,HES1,HLA-DPA1,KLF10,KLF4,LDB2,LITAF,MDK,MTUS1,MYC,NFKB1,PROS1,PTGS2,SELENOP,SRPX,TGM2,TUBB	501 (18)
SAA (family)		group		1.884	bias	0.000544	CCL2,CSF3,ICAM1,IL33,IL6,PTGS2,TFPI,VCAM1	300 (15)
POU5F1		transcription regulator		1.88		2.26e-06	ACKR3,AHR,B3GNT7,BAG3,BCL2A1,BIRC3,BNIP3,BTG1,CCL5,CD40,CDKN1A,CTSD,CXCL12,DUSP4,GATA2,GBP4,HOPX,ID3,IER5,IL6,IL6ST,KLF2,KLF4,LAMP2,MEF2C,MYC,NCKAP1,NPC2,NR2F2,NRP1,PECAM1,PMAIP1,PODXL,POLE4,RCAN1,SMAD1,SNAI1,SOCS3,SOX17,TEAD1,TGFB1,TNFRSF1A,TNFSF10,VIM,ZEB1	514 (18)
CHROMR		other		1.876	bias	0.00246	CCL2,CD9,CDKN1A,CEBPD,DDIT4,GBP1,GBP4,GCA,IFI16,IFI27,IFI44L,IFITM3,LAP3,MAFF,PLSCR1,SCARB2,SERPINE1,THBD,TIMP1,TNFAIP3,TNFSF10,VAMP5,VEGFC,WARS1,XAF1
MSTN		growth factor		1.874		6.5e-06	ADAMTS4,AKR1C3,CCN2,CDKN1A,CEMIP2,FN1,HTRA1,IL6,INHBB,KLF10,MEF2C,PCDH19,PLCXD3,SERPINE1,SERPINH1,SLC7A5,SMAD1,SOX4,TGFB1,TNXB,VIM	572 (19)
forskolin		chemical toxicant		1.864	bias	2.47e-24	ACTN1,ADAMTS1,ADAMTS4,ADGRL2,AKAP12,APP,AREG,ARL4C,ARPC1A,ATF3,BAG3,CARD10,CCDC85B,CCL2,CCL5,CCN2,CCND2,CD200,CD44,CD9,CDKN1A,CEBPD,CLU,COL15A1,COL18A1,CREM,CTNND1,CTTN,CXCL2,CXCR4,DAB2,DDIT4,DICER1,EFNB2,EGLN3,EGR1,EZR,FN1,FOSL2,FOXO1,GBP1,GJA1,GNAS,GNLY,GPRC5B,GRN,GSTP1,HLA-DQB1,HLA-DRA,ICAM1,ID1,ID2,ID3,IER3,IFNG,IL6,INHBB,JMJD6,JUN,JUND,KLF4,LITAF,MAPK1,MAPK3,MET,MYC,NAMPT,NFKBIA,NPC2,NR4A2,N…	489 (22)
ATM	-0.74	kinase		1.861	bias	0.0103	CCN2,CDKN1A,CLU,DUSP10,FN1,HSP90AA1,IL33,IL6,JUN,SERPINE1,TGM2,TNFAIP3
L-triiodothyronine		chemical - endogenous mammalian		1.847		0.00015	A2M,AKR1C3,APP,ATP1A1,CCN2,CD36,CD44,CDKN1A,CLU,COL4A1,CST3,CTSH,CXCL12,ECE1,EFNA1,EGR1,ENG,ENPP2,EPAS1,FABP4,GATA2,GBP4,ID1,ID2,ID3,IGFBP4,IL6,KLF9,LDLR,LGALS3,LMNA,MGST3,MYC,NCOA4,NFIB,PDK4,PRDX2,PTGS2,RGS16,SERPINE1,STK17B,SYNPO,TGFB1,TGM2	514 (24)
carbon tetrachloride		chemical toxicant		1.845	bias	6.03e-09	ANGPT2,ATF3,BIRC3,CCL3L3,CCL4,CCL5,CCN2,CCND2,CDKN1A,EMP1,FKBP1A,FN1,GSTP1,HSP90AA1,HSPB1,ICAM1,IFNG,IL6,JUN,JUND,KDR,MAPK3,MGLL,MYC,PECAM1,PTGS2,RAB13,S100A6,SMAD1,SPHK1,TGFB1,TGFBR2,TIMP1,TIMP2,TIMP3,VCAM1,VIM	575 (21)
RIPK2	-0.372	kinase		1.845	bias	1.99e-05	CCL5,CD36,CD40,CD69,CXCL2,GBP1,GBP4,ICAM1,IFI44L,IFNG,IL33,IL6,INSR,LDLR,MAP3K6,MARCKSL1,MYC,NFKBIA,SELE,TNFAIP3,TNFRSF18,TNFSF10,VCAM1,XAF1	436 (21)
lysophosphatidylcholine		chemical - other		1.844	bias	2.23e-06	AKR1C3,CCL2,CCL3L3,CCL5,CD36,CD74,CSF2,EGR1,FABP5,GJA1,GPX1,HBEGF,HLA-DMA,HLA-DRB1,ICAM1,IFNG,IL6,JUN,LDLR,PON2,PTGS2,SCARB1,SELE,SERPINE1,TGFB1,TNFAIP3	390 (18)
POSTN	2.785	other		1.841	bias	1.68e-05	ADAMTS4,CCL2,EGR1,FN1,HES1,IL6,MEF2C,MYC,TGFB1,VIM	553 (23)
IL5		cytokine		1.839	bias	3.8e-09	A2M,ANXA2,AREG,BNIP3,CCL2,CCL3,CCND2,CCNH,CD40,CD69,CD9,CDKN1A,CHST12,CRIP1,CSF2,CTSC,CXCR4,DDX21,EGLN3,EGR1,EGR3,EPS8,FOSL2,GBP4,GLIPR2,HBEGF,HLX,ICAM1,IER3,IFNG,IL2RG,IL3RA,LRRC8C,METRNL,MYC,NACA,NDRG1,PDLIM1,PMP22,PRDX4,PTPRC,RBPMS,RHOH,RPN1,S100A4,S100A6,SGK1,SLC7A5,SOCS1,SOCS2,TGFB1,TPM4,VIM	531 (20)
HOTAIR		other		1.836		1.65e-05	ABL2,CDKN1A,CEBPD,ICAM1,IL6,JAM2,MPZL2,MYC,NFKBIA,RBM38,SNAI1,TEAD1,ZEB1	510 (21)
APLN		other		1.836		3.85e-09	ANGPT2,CCN2,CD34,CDH5,CXCR4,EGR1,GATA2,IFNG,KDR,MYC,NOSTRIN,PECAM1,S100A4,SOX18,TAGLN2,TEK,TGFBR2,TIMP2,VIM	464 (23)
GPI	0.008	enzyme		1.834	bias	0.000818	CAV1,FN1,RAC1,SNAI1,VIM,ZEB1	531 (21)
IL31		other		1.832	bias	0.000818	CCL2,IL33,IL6,SOCS1,SOCS2,SOCS3	386 (14)
vitamin D		chemical drug		1.832		2.52e-06	ADAMTS1,CCL2,CCL3L3,CCN1,CDKN1A,IFI27,IFNG,IL6,INSR,MAPK1,MGP,NFKB1,NFKBIA,SGK1	467 (25)
AKT (family)		group		1.831		1.24e-14	A2M,APLP2,APP,BCAM,BCL2A1,CCL2,CCN2,CCND2,CD36,CD44,CDKN1A,CPD,CSF2,CTSD,CXCL12,CXCR4,EPAS1,FABP4,FN1,FOXO1,GATA2,HES1,HGSNAT,HIF3A,HSPG2,IER3,IFNG,IL1R1,IL2RB,IL6,INSR,JUN,LAMB2,LMNA,MCAM,MT1X,MT2A,MYC,NDRG1,NES,NET1,NFE2L2,NFKB1,NFKBIA,NRP2,PDK4,PEA15,PMAIP1,PODXL,PTGER4,PTGS2,PTPRM,PTTG1IP,RHOB,SCARB1,SERPINE1,SGK1,SLC7A5,SNAI1,SOCS3,SOX4,TIMP2,TIPARP,TJP1,TNFSF10,TNFSF14,VCAM1,VCAN,VIM,ZEB1	651 (19)
RAC1	1.171	enzyme		1.83	bias	2.8e-09	ATF3,CCN2,CD44,DPYSL2,FGF2,FN1,FOXO1,GSN,HSPB1,ICAM1,IFNG,IL33,IL6,ITGA6,JUN,KLF4,MYC,PTGS2,RAC1,SHC1,STAT3,TGFB1,VCAM1,ZEB1	503 (21)
CASP8	-0.333	peptidase		1.83		0.0449	CCL3L3,CD44,CD69,CSF3,IFNG,IL33,IL6
nocodazole		chemical reagent		1.827		1	BMX,CAV1,CDKN1A,DUSP4,FYN,MAPK1,MAPK3,PTGS2
MAOA	0.719	enzyme		1.824	bias	7.83e-07	CCL2,CCL5,CCN1,CCN2,CD44,CEBPD,IL6,MAOA,MYC,SOCS3,TGFB1,VIM	421 (18)
dextran sulfate		chemical drug		1.823	bias	3.71e-17	ADAMTS1,AHR,CCL3L3,CCL4,CCL5,CCN2,CD36,CD40,CD69,CD74,CD83,CDKN1A,CFH,CLDN5,COL18A1,CSF2,CSF3,CXCL2,EFNB2,ENG,ENPP2,ICAM1,ID3,IFITM3,IFNG,IL6,ISLR,LCP1,LRP5,LY96,MYC,NRP1,OSMR,PECAM1,PTGS2,S1PR1,SELP,SERPINE1,SOCS3,SPHK1,STAT3,TGFBR2,TGFBR3,TGM2,TIE1,TIMP2,TJP1,VCAM1,VEGFC	378 (12)
salmonella minnesota R595 lipopolysaccharides		chemical - endogenous non-mammalian		1.822	bias	2.98e-10	CCL2,CCL3L3,CCL4,CCL5,CD83,CEBPD,CXCL2,EDNRB,EGR1,ETS2,HLA-DMA,HLA-DPA1,HLA-DPB1,HLA-DRA,ICAM1,IFNG,IL6,IRF8,JUN,MAFF,MET,MT1X,NFKB1,NFKBIA,PTGS2,SERPINE1,SOCS3,TNFAIP3,TSC22D1,VCAM1	375 (18)
amphetamine		chemical drug		1.821	bias	0.00179	ATF3,EFNB2,EGR1,EIF4G2,EZR,FOSL2,ICAM1,JUN,MYBL1,RDX,SGK1,TGFBR2,TNFAIP3	462 (22)
HOXA9		transcription regulator		1.82	bias	2.05e-07	CALCRL,CCL2,CCL3,CD34,CD36,CD93,CDC37,CELF2,CLIC2,CLTC,CREM,DYNC1LI2,EPS8,ERG,ETS2,FCGRT,GATA2,HNRNPU,ID2,JUN,LAT2,MYC,NFIA,PTPRC,RDX,SELE,SOX4,SPNS2,ST13,TACC1,TSC22D1,TSC22D3,VIM,WSB1
STAT (family)		group		1.809	bias	0.00322	A2M,CDKN1A,CEBPD,IL6ST,SOCS1,SOCS2,SOCS3,TIMP1	435 (12)
TBX5		transcription regulator		1.807	bias	8.21e-08	CCL2,CCL3L3,CCL4,CXCL2,CXCR4,GJA1,IFI16,IL6,MEF2C,POSTN,PTGS2,PTPRB,S100A4,TPM1,VIM	448 (19)
SERPINE1	0.533	other		1.8	bias	5.74e-09	CCL5,CCN2,CDKN1A,CSF3,CXCL2,DUSP4,EGR1,FBLN2,FGF2,FLT1,FN1,HLA-DQB1,ICAM1,IER3,IFNG,IL6,NFKB1,NFKBIA,PHLDA1,PRF1,SERPINE1,TGFB1,TGFBR2,VCAM1,VIM	469 (17)
OTUB1	-0.065	enzyme		1.799	bias	0.00459	ASAP1,CCN1,CCN2,CCND2,CRIM1,MYOF,NUAK1,PTGS2	375 (13)
LEF1	-0.232	transcription regulator		1.799		1.09e-15	ARHGDIB,ARHGEF12,BMPR2,CAV1,CCL4,CCL5,CD200,CD44,CD83,CDKN1A,CEBPD,CPE,CTTN,CXCR4,DGKH,ENPP2,EPHX1,FN1,GZMA,HES1,ID2,IFITM3,IL6,LAMC1,LHX6,METRNL,MGLL,MYC,NCOA7,NHSL2,NR2F2,NRN1,PHLDA1,PLCB4,PRDX4,PRF1,PTGS2,RASGEF1B,RBPMS,RHOH,S100A4,SGK1,SH3BGRL2,SPRY1,TCF4,TGFB1,TSC22D1,VIM,YPEL2	584 (27)
TRAF3IP2	0.207	enzyme		1.794	bias	7.82e-08	CCL5,CCN2,CEBPD,CSF2,CSF3,CX3CL1,CXCL2,FGF2,ICAM1,IFNG,IL33,IL6,POSTN,SELP,TGFB1,VCAM1	304 (13)
IL27		cytokine		1.793	bias	2.95e-10	AHR,APOBEC3G,CCL2,CCL3,CCL4,CCL5,CCND2,CD69,CD74,CEBPD,CSF2,CX3CL1,DEPP1,EGR1,ENTPD1,GBP1,GZMB,HLA-DMA,HLA-DPA1,HLA-DQB1,HLA-DRA,HLA-E,ICAM1,ID2,IFI16,IFI27,IFI6,IFITM3,IFNG,IL6,IL6ST,ISG20,MYC,PTGS2,SOCS1,SOCS3,SPTBN1,STAT3,TNFSF10,TNFSF14,VCAM1,VIM,XAF1	459 (15)
bromodeoxyuridine		chemical drug		1.784	bias	0.00484	GSTP1,IFI16,IFI27,IFI6,IFNG,IGFBP4,IL3RA,IL6,SERPINE1,TNFSF10	532 (18)
GDNF		growth factor		1.783	bias	0.002	CLDN5,DPYSL2,EGR1,FN1,GATA2,ITGA6,LGALS1,NRN1,SPHK1,STC1	426 (17)
Wy 40905		chemical reagent		1.78	bias	0.00847	ANXA5,ATF3,CD53,CDKN1A,CREM,EGR1,EPB41L4A,JUN,KLF4,PRSS23,SCN1B,SERPINE1	492 (22)
TICAM1	0.135	other		1.779	bias	2.98e-10	CCL2,CCL3L3,CCL4,CCL5,CD40,CEBPD,CXCL2,EDNRB,EGR1,ETS2,ICAM1,IFI16,IFNG,IL6,ISG20,MAFF,MET,NFKB1,NFKBIA,PHLDA1,PTGS2,RHOB,SELE,SERPINE1,SOCS1,SOCS3,TNFAIP3,TNFSF10,TSC22D1,VCAM1	369 (16)
ETV4		transcription regulator		1.775	bias	0.000242	CAV1,CXCR4,FN1,MET,PLEC,PTGS2,TGFBR2,VIM,WWTR1	319 (7)
INTERFERON ALPHA (family)		group		1.775	bias	9.81e-14	ADAMTS1,ALDH2,ANXA2,ANXA5,APOBEC3G,APOL3,ATF3,BCL2A1,CAV1,CCL2,CCL3,CCL3L3,CCL4,CCL4L1/CCL4L2,CCL5,CCND2,CD40,CD69,CD83,CDKN1A,CLIC2,COL15A1,COX7A1,CRIP1,CSF2,CXCL2,DDIT4,ENPP2,ENTPD1,FBLN2,FILIP1L,FOSL2,GBP1,GIMAP4,GZMB,GZMH,ICAM1,IFI16,IFI27,IFI44L,IFI6,IFITM3,IFNG,IGFBP4,IL1R1,IL2RB,IL6,IL6ST,INSR,IRF8,ISG20,ITGA4,LAP3,LGALS3,MARCKSL1,MMP28,MRPL17,MYC,MYOF,NFKB1,NFKBIA,NKG7,PARP14,PLAT,PLSCR1,…	318 (15)
ISLR	0.663	other		1.775		0.0207	CCN1,CCN2,CTNNA1,FSTL1,PRSS23,TEAD1
KITLG		growth factor		1.773	bias	2.08e-10	ALOX5AP,BTG1,CAVIN2,CCL2,CCL3L3,CCL4,CCN2,CD247,CDC42EP5,CDKN1A,CLU,CSF2,CX3CL1,CXCL12,CXCL2,CXCR4,EDNRB,EFNB2,EGR1,FABP5,GAS6,GJA1,ID2,IFNG,IL6,KDR,LAPTM5,LDLR,LTC4S,MEF2C,NFKBIA,OSBPL1A,PDCD4,PLSCR1,PSMB5,PTGS2,RPL7,RPLP0,RPS6,SAMSN1,SHC1,SOCS1,STAT3,TNFRSF1A,TSC22D3,TXNIP,UGCG,VIM,VWF	471 (19)
GDF9		growth factor		1.773	bias	7.86e-06	CCN2,HSPG2,ID1,ID2,ID3,INHBB,ITGA6,PTGS2,PXN,VCAN	419 (22)
paraquat		chemical toxicant		1.772	bias	3.73e-05	ANGPT2,BNIP3,CCN2,CEBPD,ELN,FN1,GPX1,GSTP1,IL6,KLF2,LAMP2,LIFR,MRTFB,NFIB,PMAIP1,PTGS2,TGFB1,TIMP1,TXN	473 (19)
EPHB4	0.461	kinase		1.77	bias	0.000404	CXCR4,GATA2,IGFBP4,KDR,LDLR,MYC,TEK,TGFB1,TGFBR2
RHOA	-0.095	enzyme		1.768	bias	0.000457	CCN2,CDKN1A,CTSD,FN1,ICAM1,IFNG,IL6,JUN,NFKB1,RHOB,SCARB1,STAT3,TGFB1,TNFRSF18,VCAM1	381 (18)
PLA2G10		enzyme		1.764	bias	3.21e-05	CCL2,CD36,CD40,DYNLL1,ETS2,IL6,KDM6B,KLF2,KRT86,LXN,PHLDA1,PTGS2,PTPRC,SLA2,VEGFC	465 (21)
ANXA2	1.484	other		1.763		0.0176	ANXA2,CDKN1A,IL6,JUN,MYC,PTGS2,S100A10
ATP		chemical - endogenous mammalian		1.761	bias	5.18e-07	ADAMTS9,AHR,CAPN2,CCL4,CD200,CD83,CXCL2,CXCR4,FOXO1,HBEGF,ICAM1,IFNG,IL33,IL6,ITGA4,MYC,NRP1,PTGS2,SERPINE1,SPHK1,TXN,TXNIP,VCAM1	411 (18)
MAFB		transcription regulator		1.761	bias	1.49e-05	ACTN1,CCL2,CCL4,CCND2,CD53,CXCL12,CXCL2,EGLN3,FOXO1,LGALS3,MARCKS,MID1,NUAK1,RNASE1,SELENOP,STAB1
PRO-INFLAMMATORY CYTOKINE (family)		group		1.757	bias	1.6e-06	CLU,CSF2,FGF2,GLUL,ICAM1,IL6,LGALS1,NFE2L2,SELE,SELP,SOCS3,TIMP1,VCAM1	455 (19)
CSDE1	0.326	enzyme		1.756	bias	0.00159	CCL2,CTTN,FN1,MYC,RAC1,VIM	579 (18)
LGR4		transmembrane receptor		1.756		0.000906	AHR,CSF2,GLUL,IL6,MYC,SNAI1,VIM,ZEB1	591 (25)
PTHLH		other		1.755	bias	0.00367	ADAMTS1,CDKN1A,EFNB2,FN1,FOSL2,GPX1,IL6,ITGA6,PTGS2,SERPINE1	481 (25)
HSPB8	0.169	kinase		1.746	bias	0.00321	BAG3,BMPR2,CCL2,CD36,ICAM1,IL6,VIM	476 (22)
N-acetylmuramyl-L-alanyl-D-isoglutamine		chemical - endogenous non-mammalian		1.744	bias	1.75e-07	CCL2,CCL3,CCL4,CCL5,CD200,CD40,CXCL2,FZD4,ICAM1,IL6,ITGB2,NFKBIA,PTGS2,SNAI1	401 (17)
MUC1		other		1.737	bias	0.0072	APP,CCND2,CD40,CD83,CDA,CYRIB,EGLN3,HLA-DRA,IL6,MYC,NFKBIA,NRP1,PNP,SNAI1,STING1,VIM,WARS1	518 (19)
semaxinib		chemical drug		1.735	bias	8.36e-12	ACKR3,AHR,ATF3,CCL3L3,CD247,CD3E,CXCL2,EGR1,FOXO1,HAVCR2,HES1,IL1R1,IL2RB,IL6,KDR,LRG1,MYOF,NFE2L2,NFKBIA,NR4A2,PDCD4,PECAM1,PTGS2,SELE,SEMA6B,SERPINE1,SOCS3,TGFB1,TNFRSF18,VWF	581 (19)
SFRP5		transmembrane receptor		1.732		0.00367	CCL2,CXCR4,IL6,PTGS2,TCF4	321 (10)
MYO6	0.305	other		1.732	bias	0.0103	ARL5B,ATF3,CDC42BPA,DNAJB4,EGR3,IER3,IGFBP7,KLF9,MAST4,MSRB3,RASA4,RHOB
pinometostat		chemical drug		1.732		0.000315	CDKN1A,CST7,GASK1B,HLA-DPA1,HLA-DPB1,HLA-DRA,HLA-DRB1,HLA-DRB5,MARCKS,MEF2C,PDK4,SNAI1
TNFSF10	0.996	cytokine		1.73		0.000772	ANGPT2,BIRC3,CD69,CXCR4,DDIT4,IFI16,IFI27,IFI6,IFNG,IL6,JUN,NFKBIA,PMAIP1,PTGS2,PTPN22,PTPRC,RCAN1,SELE,SERPINH1,TIMP1,TNFAIP3,TNFSF10	421 (14)
PLA2G4A		enzyme		1.727	bias	0.000365	ANXA5,CCL2,CX3CL1,ICAM1,IL6,MYC,PTGS2	481 (21)
CYP1B1		enzyme		1.726		0.00484	CD3E,GZMA,MCAM,MID1,MYC,PPIC,QKI,RGS16,SOCS2,TNFSF10
APOC1		transporter		1.724	bias	0.00464	FGF2,HSP90AA1,MYC,SNAI1,TIMP1,ZEB1	403 (15)
STAP2		other		1.72		0.00856	CXCL2,CXCR4,IL6,MYC	408 (17)
butaprost		chemical drug		1.719		0.000173	CCL3L3,CCL4,CCN2,IL6,PTGS2,SOCS3,TGFBR3	467 (19)
NFYA		transcription regulator		1.718	bias	9.72e-05	CDKN1A,EGR1,EPHX1,F8,HLA-DQB1,HLA-DRA,ICAM1,JUN,JUND,NPR1,PMAIP1,RHOB,TGFBR2,TXNIP,VWF	509 (17)
anisomycin		chemical - endogenous non-mammalian		1.713		0.00292	AHR,AQP1,ATF3,CDH5,CDKN1A,EGR1,GJA1,IL6,JUN,LDLR,POSTN,SERPINE1,SNAI1	487 (20)
8-pCPT-2-O-Me-cAMP		chemical reagent		1.71		2.42e-05	CCL3L3,CCL4,GJA1,GRN,ID1,IL6,PTGS2	492 (23)
nickel		chemical toxicant		1.709	bias	0.000365	FGF2,ICAM1,JUN,NUPR1,PLAT,SERPINE1,UGCG	536 (18)
SYK/ZAP (family)		group		1.709	bias	0.00482	CD69,FOXO1,IL6,PTGS2,TIMP1,VCAM1,VEGFC	375 (18)
PRKDC	-0.053	kinase		1.709	bias	0.00459	AHR,BIRC3,CDKN1A,EGR1,FN1,ITGB4,MYC,VCAM1	475 (21)
CYBB		enzyme		1.707	bias	7.83e-08	CCL2,CCL5,CCN2,CD44,CDKN1A,CSF2,CXCL12,CYBA,ICAM1,IFNG,IL6,NFE2L2,PTGS2,VIM	342 (16)
XIAP	0.108	enzyme		1.706		0.0133	CDKN1A,CSF3,IL6,MYC,PTGS2,SELE,SERPINE1
bicuculline		chemical - endogenous non-mammalian		1.706	bias	0.00317	APP,ATF3,CCN1,EGR1,JUN,KLF4,MAFF,NR4A2,PDCD4,PTGS2,TIPARP	493 (24)
GNA12	0.073	enzyme		1.706	bias	0.0308	ARHGEF12,EZR,GSTP1,ITGA6,MYC,PIK3R1,PSMB5,PTGS2,PXN,RDX,VIM
lovastatin		chemical drug		1.702		1.67e-07	ADAMTS1,ATF3,BCAR1,CCL2,CCL5,CCN2,CDKN1A,COTL1,DPYSL2,IFNG,IL6,KLF2,KLF4,LDLR,LMNA,MYC,PIK3R3,PLAT,PTGS2,RHOB,RHOU,SERPINE1,TAGLN2,TFPI,TGFB1,VWF	394 (19)
ERK1/2 (family)		group		1.701	bias	8.04e-21	AKR1C3,ANGPT2,APP,AREG,BCL2A1,BIRC3,CAPN2,CAV1,CCL2,CCL3,CCL3L3,CCL4,CCL5,CCN2,CCND2,CD40,CD44,CDC42EP5,CDKN1A,CSF2,CXCR4,DUSP4,ECE1,EFNB2,EGR1,EMCN,EZR,FABP4,FGF2,FLT1,FN1,FOXO1,GJA1,HBEGF,ICAM1,ID1,ID3,IFNG,IL6,JAM2,JUN,JUND,LDLR,LEPR,MAP3K11,MAPK1,MAPK3,MYC,NAMPT,NR4A3,POSTN,PTGER4,PTGS2,RAC1,S100A6,SERPINE1,SGK1,SNAI1,SOCS3,TIMP1,TIMP2,VCAM1,VCAN,ZEB1	567 (22)
IL2RA		transmembrane receptor		1.698		0.00159	CCND2,GZMA,IFNG,JUN,MYC,PRF1	505 (20)
PTPN1	-0.117	phosphatase		1.698		0.00636	CXCL2,DUSP2,IFNG,INSR,MET,NFKBIA,PIK3R1,SOCS1	362 (19)
LTB4R		G-protein coupled receptor		1.698	bias	0.00159	CCL3L3,CD36,CXCL2,FLT1,LDLR,PTGS2	484 (16)
pristane		chemical toxicant		1.698	bias	7.67e-06	CCL3L3,CCL5,FN1,ICAM1,IFI16,IL6,IRF8,PTGS2,TCF4,TGFB1,VIM	377 (17)
MAP3K1	0.095	kinase		1.694	bias	4.41e-06	ATF3,BIRC3,BMPR2,COL4A1,CSF2,EGR1,HSPB1,JUN,LDLR,PRDX1,PTGS2,SERPINE1,TGFB1,TIMP1	408 (19)
fluticasone propionate		chemical drug		1.691		2.8e-20	ABLIM3,CCL2,CCL4L1/CCL4L2,CCL5,CD36,CD74,CD83,CSF2,CXCL2,DDIT4,EMP1,FABP4,HLA-DMA,HLA-DPA1,HLA-DPB1,HLA-DRA,HTRA1,IFI27,IRF8,KLF9,MT1X,MT2A,NAMPT,PDK4,PHLDA1,PLAC8,RCAN1,RNASE1,SELENOP,SERPINE1,SLA,SLC29A1,SPRY1,SRPX,TCN2,TFPI,TGFB1,TGM2,TIMP1,TIMP3,TMT1A,TSC22D1,TSC22D3,VWF,WARS1	557 (19)
MASTL		kinase		1.686	bias	0.0127	ARHGDIB,ASAP1,BMPR2,CCDC50,DICER1,ESAM,GNG12,RAC2,SERPINE1,TPM4,TUBB6
IRAK2		kinase		1.686	bias	0.0153	CXCL2,IL6,NFKB1,SELE
HDC		enzyme		1.686	bias	0.00411	IFNG,IL6,PTGS2,SELP	459 (18)
SP3	-0.067	transcription regulator		1.684	bias	1.05e-08	ADCY4,AFAP1L1,AKAP12,ANGPT2,ATF3,CD40,CDKN1A,EGR1,FLT1,HES1,IL2RB,JAM2,JUN,KDR,KLF4,KRT81,LDLR,MET,NES,NFKB1,PTGS2,RRAS,SCARB1,SERPINE1,SERPINH1,SGK1,SPARC,STAT3,TGFBR2,TGFBR3,TIMP1,TIMP2,TNFSF14,VIM	595 (23)
calcimycin		chemical reagent		1.68	bias	3.54e-07	APP,ATF3,CD40,CD83,CSF2,CYCS,DDIT4,EGR1,ELN,FGF2,FN1,ICAM1,ID3,IFNG,IL6,JUN,MYC,PON2,PTGS2,RCAN1,SERPINE1,SHC1,TNFSF10	401 (22)
PDCD1		transmembrane receptor		1.679	bias	6.29e-07	CD40,CST7,GNLY,GZMA,GZMB,HLA-DMA,IFNG,IL33,IL3RA,IL6,KLRC1,KLRF1,SCARB1,SLC7A5,TGFB1	412 (17)
ELF3		transcription regulator		1.677	bias	2.37e-06	CCL2,CSF2,FN1,IL6,MET,NFKB1,PTGS2,TGFBR2,TIMP3	351 (13)
MAP2K5		kinase		1.677	bias	0.0237	BCAR1,CREM,ID1,JUN,KLF2,LDLR,NR4A3,PTGS2
PTPN3		phosphatase		1.676	bias	0.0162	CDKN1A,FN1,MYC,SERPINE1,TGM2
manganese		chemical - endogenous mammalian		1.673		2.2e-05	ATF3,BNIP3,CCL2,CDKN1A,DDIT4,DUSP10,EGLN3,ICAM1,ID1,ITM2C,JUN,LDLR,PTGS2,SEMA6A,TGFB1,TIMP3,VIM	529 (23)
betamethasone		chemical drug		1.671		0.00464	CAV1,CCN2,HIF3A,KDR,TGM2,TIMP3
THRB		ligand-dependent nuclear receptor		1.671	bias	2.33e-07	BIRC3,CCL2,CCND2,COX7A1,CSF2,CTSD,CTSH,CXCL2,CXCR4,DAD1,EHD2,ENG,FABP4,FSTL1,FZD4,FZD6,GSN,ID1,IL6,JUN,KLF9,KLRB1,LDLR,MAPK3,MET,MYC,NCOA4,PAM,PDK4,PTGS2,SERPINE1,TGFB1,TNFRSF1A,TNFSF10,YWHAE	456 (22)
CYLD-AS1		other		1.667		0.045	AKR1C1/AKR1C2,EPHX1,ICAM1,IL6,LGALS3,NFE2L2,NFKB1,NFKBIA,PRDX1,VEGFC
JAK1/2 (family)		group		1.667	bias	0.00302	CCL2,CD69,CD74,FAM107A,HLA-DRA,HLA-DRB5,IL6,PDE2A,PLAC8	407 (8)
Bvht		other		1.667	bias	7.35e-05	CYGB,EBF1,ITGA4,KDR,LSP1,MEF2C,SNAI1,TIE1,VIM	17 (3)
PDGFR (family)		group		1.664	bias	6.37e-06	AREG,CCL2,EGR1,FN1,HBEGF,VIM	435 (19)
fluoromethyl 2,2-difluoro-1-(trifluoromethyl)vinyl ether		chemical toxicant		1.664	bias	0.00282	ATF3,CD44,CLU,HSPB1,LGALS3,TIMP1
LRBA	-0.183	other		1.664		0.000818	CCL3L3,CCL5,FOXO1,IL6,NHERF2,RDX	329 (14)
SH3KBP1	-0.558	other		1.664		0.000818	BCL2A1,CCND2,FN1,MYC,SERPINE1,SNAI1	406 (20)
CSF1R		kinase		1.664	bias	0.000309	CCL3L3,CCND2,CDKN1A,IL6,JUN,MYC,STAT3,VCAM1	445 (22)
EDNRA		transmembrane receptor		1.664	bias	0.000139	ECE1,ICAM1,PTGS2,TGFB1,TIMP1,TIMP2	415 (19)
nickel chloride		chemical toxicant		1.664	bias	0.00138	BNIP3,CCL2,DDIT4,EGLN3,EPAS1,GPX1,IL6,JMJD6,JUN,MAFF,NDRG1,NFE2L2,PTGS2	450 (20)
vidutolimod		chemical drug		1.661	bias	1.77e-08	ATF3,BCL2A1,CCL2,CCL3,CCL4,CCL5,CD40,CD83,CTSD,GBP1,GBP4,GLIPR2,HLA-E,IFI27,IFI44L,IFI6,IFITM3,IFNG,IL1R1,IL6,ISG20,LAP3,MARCKSL1,NFKBIA,NUPR1,PARP14,PLSCR1,SERPING1,TNFSF10,XAF1
TWIST2		transcription regulator		1.661	bias	0.00273	CD44,CD7,CDKN1A,FN1,MGST3,POSTN,SNAI1,TGFB1,VIM,ZEB1	450 (17)
IFN GAMMA (complex)		complex		1.656	bias	1.09e-06	APOBEC3G,CCL2,CCL5,CDKN1A,FLT1,GBP1,HLA-DRA,ICAM1,IFI44L,IGFBP4,IL33,IRF8,LY96,MAPK1,MYC,NR4A3,PMAIP1,SOCS1,SOCS3,TNFSF10,XAF1	449 (16)
phorbol 12,13-dibutyrate		chemical - endogenous non-mammalian		1.656	bias	0.0298	APP,CCL3L3,CCND2,CD44,CD93,CDKN1A,CSF2,GPX1,IL33,IL6,NFKB1,PTGS2,RCAN1,SERPINE1,VAMP3
IFN BETA (family)		group		1.651	bias	3.37e-05	AREG,ATF3,CAV1,CCL2,CCL3,CCL5,CD247,CD40,CD69,CD74,CD83,CDKN1A,CEBPD,FN1,GAS6,GBP4,ICAM1,IFI16,IFI27,IFI6,IFITM3,IFNG,IL6,ISG20,KLRB1,MYC,RTN4,SERPINE1,SOCS1,SPHK1,SPRY1,STING1,TGFB1,TNFSF10,XAF1	406 (15)
N(G)-monomethyl-D-arginine		chemical - endogenous mammalian		1.65		0.000137	GATA2,HLA-DRA,IFNG,ITGB2,PMAIP1,PRDX1,PTGS2,SELP,VCAM1	428 (15)
TMPRSS2-ERG		fusion gene/product		1.649		2.74e-05	AREG,CYBA,DDIT4,FRY,GNB4,GNG11,GPRC5B,GSTP1,ID1,ID3,KLF9,MYC,NUPR1,PHLDA1,PLAT,PRSS23,VEGFC,VIM,ZEB1	413 (7)
PIMREG		other		1.648	bias	0.00719	IFI27,IL6,SNAI1,SOCS3,STAT3,ZEB1	433 (13)
STAT6	0.168	transcription regulator		1.648		2e-10	ABLIM1,AHNAK,ALDH2,APOLD1,AREG,CCL2,CCL3L3,CCL5,CCND2,CD2,CD40,CD69,CDKN1A,CRIP1,CST7,CTSW,CXCL2,EGR1,EPHX1,FABP4,FCER1G,FN1,FNIP2,GNB4,HLA-DMA,HLX,IFI16,IFI44L,IFITM3,IFNG,IL33,IL6,IL6ST,INPP1,ISG20,KCTD12,KDM6B,LIFR,MAOA,MMP28,NEDD9,NFKBIA,PDK4,PLSCR1,PROS1,PTGS2,S100A10,SAMSN1,SELE,SELP,SERPINE1,SLC25A25,SOCS1,SOCS2,SOCS3,SPHK1,TGFB1,TIMP1,TIMP3,TMTC1,VCAM1,VIM	440 (14)
C5AR1		G-protein coupled receptor		1.645	bias	9.4e-05	CD36,CD40,CSF3,CST7,CXCL2,FCER1G,IFNG,IL6,SELP,SERPINE1,TGFBR2,TYROBP	377 (14)
YBX1	0.783	transcription regulator		1.643	bias	0.000212	AQP1,CCL5,CDKN1A,CSF2,CXCL2,FGF2,HLA-DQB1,HLA-DRA,ICAM1,ID1,IL6,KLF4,LGALS3,MYC,NFE2L2,PMAIP1,PTGS2,S100A13,SNAI1,TGFB1	550 (18)
PRKCD		kinase		1.64	bias	8.63e-11	BCL2A1,BIRC3,BNIP3,CCL2,CCL5,CDKN1A,CSF2,CX3CL1,CXCL12,ETS2,FOSL2,ICAM1,IL2RG,IL6,JCAD,JUN,LDLR,LYST,MAST4,MYC,NES,NFKBIA,PALMD,PDCD4,PLSCR1,PTGS2,RCAN1,SERPINE1,SOCS1,SPHK1,SPRY1,STAT3,UGCG,VCAM1,ZEB1	403 (20)
RNF181	0.033	enzyme		1.633	bias	0.0106	CXCL12,OLFM1,PDCD4,TPD52L1,UGCG,WNK1
NUP98-DDX10		fusion gene/product		1.633		0.0151	A2M,EGR1,MYC,PTGS2,SOX4,ZNF521
FAM117B		other		1.633	bias	0.00464	AKR1C1/AKR1C2,AKR1C3,NFE2L2,PRDX1,PRDX2,PRDX4	242 (9)
DLX1		transcription regulator		1.63	bias	9.4e-05	AREG,CD44,CX3CL1,DAB2,FSTL1,GJA1,HTRA1,PMP22,SERPINE1,SNAI1,VEGFC,VIM
EGLN1	0.174	enzyme		1.624		1.99e-06	ANGPT2,AREG,CAV1,CXCR4,EGLN3,EPAS1,HES1,ICAM1,IFNG,IL6,MYC,PTGS2,TGFB1,TGFBR2,VCAM1	529 (24)
IGF1R	0.198	transmembrane receptor		1.621	bias	6.26e-08	APP,CAPG,CCL5,CD109,CD36,CD37,CD48,CD53,CD93,CDKN1A,CLU,COL18A1,COL4A1,COL4A2,CTNND1,CTSD,CYCS,EGR1,EMP1,GJA1,GRB10,HTRA1,ID2,IGFBP4,IL6,INHBB,IVNS1ABP,MYC,PDLIM5,PLAT,PTGS2,RAC1,RPL7,S100A10,S100A4,SCARB2,SNAI1,SNCG,STAT3,TGFB1,TIMP3,TJP1,TNFSF10,TXN,VEGFC,ZFP36L2	561 (23)
potassium chloride		chemical drug		1.614	bias	0.00118	ATF3,ATP1A1,EGR1,ID1,ID3,JUN,MEF2C,MYC,NR4A2,NR4A3,PDCD4,PIK3R1,PTGS2,TXNIP	543 (23)
AGER		transmembrane receptor		1.613	bias	7.36e-10	APP,CCL2,CCL3,CCL3L3,CCL4,CDKN1A,COL4A1,CXCL2,EGR1,FLT1,FN1,ICAM1,IL6,KLF7,PTGS2,SELE,SERPINE1,SNAI1,TGFB1,TJP1,TXNIP,VCAM1	386 (16)
ERBB3		kinase		1.613		3.2e-11	CCN1,CCN2,CCND2,CDKN1A,CLU,CXCL12,CXCR4,EGR1,EMP2,EZR,FBLN2,FGF2,FN1,FSTL1,GAS6,GZMH,HBEGF,ITGB2,LHFPL6,NDRG1,PTGS2,RRAS,SERPINE1,SGK1,SNAI1,SOCS3,SPARC,TGM2,TIMP3,TNS1,TNXB	539 (22)
poly rI:rC-RNA		biologic drug		1.611	bias	1.48e-10	AHR,APOBEC3G,APOL3,APP,ATF3,BIRC3,BNIP3,C1R,CCL2,CCL3,CCL3L3,CCL4,CCL4L1/CCL4L2,CCL5,CCND2,CD200,CD36,CD40,CD44,CD69,CD74,CD83,CD9,CDKN1A,CEBPD,CFH,CSF2,CSF3,CX3CL1,CXCL2,CXCR4,DDIT4,EGR1,EZR,FGF2,FLI1,FN1,GBP1,GBP4,GCA,HAVCR2,HBEGF,HLA-DMA,HLA-DRA,HLA-E,ICAM1,IFI16,IFI27,IFI44L,IFI6,IFITM3,IFNG,IL2RG,IL33,IL6,IQGAP2,IRF8,ISG20,ITGA5,JUN,KLF4,LAP3,LITAF,MAFF,MYC,NAMPT,NCOA7,NEDD9,NFKB1,NFKBIA,NKG…	451 (14)
SNCA	0.348	enzyme		1.602		8.74e-08	ABLIM3,ADGRE5,CCL2,CD44,CD74,CDC42EP3,CTSW,CXCR4,CYBA,DOC2B,EFNA1,EMP1,EPS8,EZR,FABP4,FAM107A,GSN,GZMK,HES1,HLA-DMA,HLA-DRA,HLA-DRB5,HSBP1,IFNG,IFRD1,IL6,IVNS1ABP,JUND,KLF10,KLF2,KLF4,KLF7,LAMP2,LMNA,METRNL,NR4A2,NRP2,PBX1,PDE2A,PLAC8,PLSCR1,PRF1,PTGS2,PTPRB,RASA4,S100A6,SERPINE1,SYPL1,TSC22D3,WIPF1,YWHAE,YWHAH	538 (18)
ROCK (family)		group		1.6	bias	3.66e-05	APP,CAVIN1,CCL2,CCN2,CDKN1A,FABP4,FN1,ICAM1,MYC,TGFB1,TJP1,VCAM1	395 (20)
STAT4	-1.238	transcription regulator		1.599	bias	0.00169	ACAP1,AHNAK,ARL5B,ASPH,CCL2,CXCL2,DNAJB6,FCER1G,FYB1,GJA1,HLA-DQB1,IER3,IFNG,IL6,ISG20,KDM6B,KLF9,MATK,MYC,NDRG1,PLAC8,RAMP2,RGCC,RGS16,S100A4,SELE,SERPINE1,SERTAD1,SOCS3,SUN1,SYPL1,TIMP1	392 (15)
sodium chloride		chemical - endogenous mammalian		1.598	bias	3.37e-10	AQP1,CCL5,CCN2,CXCL2,CYBA,DDIT4,EGR1,FN1,FOXO1,GPX1,ICAM1,IGFBP7,ITGA10,LRP5,MPDZ,NFKBIA,NPR1,PIK3R3,PTGS2,SGK1,TGFB1,VCAM1,VWF	488 (19)
methylprednisolone		chemical drug		1.598		6.45e-10	A2M,ADGRL2,AKR1C3,ANXA2,ATP1A1,BTG1,CCL3,CCL4,CCN2,CD36,CD44,CD74,CD9,CDKN1A,CNN3,CREM,CST3,CTSC,CTSH,CYCS,DAB2,DDIT4,DUSP2,DYNLL1,ECE1,EDNRB,EFNA1,EMP1,ENPP2,EPHX1,FABP5,FN1,FSTL1,GSTP1,HSD17B12,HYAL2,ID1,ID3,IL1R1,IL6,IL6ST,ITGA5,IVNS1ABP,JUN,KLF9,LAMB2,LDLR,MGP,MYC,NDUFC1,NFE2L2,NFIA,NFIB,NFKB1,NFKBIA,PIK3R1,PLAT,PLS3,PRMT1,PTPRC,RAB13,RAMP3,REL,RGCC,SERPINE1,SGK1,SLC29A1,SLCO2A1,SPARC,STAT3,T…	516 (16)
Z-LLL-CHO		chemical - protease inhibitor		1.595	bias	0.000132	AHR,AKR1C1/AKR1C2,APP,ARHGDIB,ATF3,ATP1A1,BCAR1,BCL2A1,BIRC3,CCL2,CCL5,CCN2,CCND2,CDKN1A,CLU,CTTN,CXCL2,EPAS1,FGF2,FOXO1,GATA2,GSTP1,HSP90AA1,HSPB1,ICAM1,IER3,IFNG,IL6,JUN,MET,MYC,NFE2L2,NFKBIA,PDCD4,PMAIP1,PTGS2,PXN,RAC1,RPLP0,SNAI1,SOCS3,STAT3,TIMP1,TJP1,TXN,VAMP8,VCAM1,WWTR1,YBX3	453 (16)
PFKFB3	-0.806	enzyme		1.593	bias	0.000309	CXCL12,CXCL2,EPAS1,FGF2,ICAM1,IL6,TGFB1,VCAM1	472 (18)
INSULIN (family)		group		1.589	bias	3.81e-12	ADAM15,AKR1C3,APP,ATF3,ATP1A1,BMPR2,CANX,CAV2,CCL2,CCL4,CCL5,CCN2,CD34,CD36,CD44,CDKN1A,CEBPD,COL18A1,COL4A1,CYB5A,CYCS,DDIT4,DNAJB4,DUSP4,DYNLL1,EGR1,ENPP2,EPAS1,FABP4,FGF2,FN1,FOXO1,GDI2,GRB10,GSTP1,HES1,HIF3A,HSP90AA1,ICAM1,IGFBP4,IL6,IL6ST,INSR,ITGA6,JUN,KLF4,LAMB1,LDLR,LEPR,LIFR,MAOA,MAPK1,MAPK3,MT-ND1,MYC,NFE2L1,NFKBIA,NPR1,NR4A2,NR4A3,PDK4,PIK3R1,PLAT,PPIC,PTGS2,RAC1,RPS6,SCARB1,SELENOP,SE…	495 (20)
PRMT5		enzyme		1.589		0.0365	COX7A1,CYCS,FABP4,KLF4,MYC,SNAI1,TNFAIP3
PRKCB	-0.662	kinase		1.587	bias	3.6e-08	APP,CD40,CD83,CDKN1A,CYCS,EGR1,FGF2,FN1,FOXO1,ICAM1,IL6,JUN,MYC,PTGS2,SERPINE1,TGFB1,TGFBR2	476 (20)
IRAK4	0.06	kinase		1.585		1.52e-05	APP,ATF3,BIRC3,CXCL2,DAB2,EGR1,IFNG,IFRD1,IL6,JUN,NFKBIA,PHLDA1,PLSCR1,RGS16,SLC25A25,SOCS1,TNFAIP3	349 (15)
MAC (complex)		complex		1.584	bias	0.000404	AKR1C3,AREG,CD59,CXCL2,EGR1,FN1,PTGS2,RGCC,RGS16	479 (19)
MAPK14	0.152	kinase		1.579	bias	1.45e-15	ALOX5AP,AREG,ATF3,CCL2,CCL5,CD36,CD40,CD74,CD83,CEBPD,CXCL2,DAB2,EFNA1,FLT1,FN1,FOSL2,GJA1,GNAS,HSPA12B,ICAM1,IFNG,IL6,JUN,JUND,KDR,LDLR,MEF2C,NRP1,PECAM1,PRDX1,PTGS2,RGS1,SELENOW,SGK1,SH2D2A,SHC1,SOCS3,SPHK1,TGFB1,TGM2,TIMP1,TIMP2,TXN,VCAM1,VEGFC	502 (17)
cadmium chloride		chemical toxicant		1.578	bias	0.000294	ANXA5,CCL5,CXCL12,DNAJB1,FOXO1,HSP90AA1,HSPB1,JUN,MAFF,MT2A,MYC,NFE2L2,NFIC,PRDX1,SNAI1,TGFB1,TXN,VIM	503 (20)
THPO		cytokine		1.576	bias	1.43e-05	BIRC3,CCND2,CD44,CTTN,FLI1,GATA2,ICAM1,IL6,KDR,KLF4,MYC,NFE2L2,NFKBIA,REL,RPS6,SELP,SOCS3,STAT3,TNFAIP3	408 (16)
IKBKE		kinase		1.572	bias	0.00689	BIRC3,CCL3L3,CCL5,CSF3,CXCL12,CXCL2,IFI16,IL6,MYC,NFKBIA,PDK4,PTGS2	402 (15)
PLD1		enzyme		1.57		0.000137	APP,CD36,CD44,ICAM1,MYC,NR4A3,PMAIP1,PTGS2,VCAM1	514 (23)
arsenite		chemical toxicant		1.566	bias	2.74e-05	AHR,CAV1,CDKN1A,CELF2,EGR1,GSTP1,HSPB1,IER3,INHBB,INSR,JUN,KLF2,MAFF,MYC,NFE2L2,PTGS2,RNH1,SERPINE1,TGFB1	512 (23)
RELB	-0.603	transcription regulator		1.564	bias	4.38e-06	ACKR3,ANXA5,BIRC3,CD40,CDC42BPB,CDKN1A,CSF2,CXCL12,ENPP2,FYB1,HSPG2,IFI16,IFNG,IL6,MARCKSL1,MYC,NDRG1,NFKBIA,PLPP3,PTGS2,TNFRSF1A,TNFSF14	397 (18)
SPP1		cytokine		1.562	bias	2.65e-07	CAPNS1,CCL2,CCL3,CCL3L3,CCL4,CCL5,CD44,CD9,CDKN1A,CXCL12,CXCL2,ETS2,FN1,ICAM1,IFNG,IL6,JUN,MET,MYC,PIK3R1,PTGS2,S100A4,S100A6,SELENOW,SERPINE1,SNAI1,SPARCL1,TGFB1,TGFBR2,TIMP1,VAT1,VIM	471 (17)
NADPH OXIDASE (complex)		complex		1.561	bias	3.94e-05	CCL2,IL6,JUN,PTGS2,SERPINE1,VCAM1	426 (20)
GLIS1		transcription regulator		1.561	bias	0.000139	APOD,COL4A1,COL4A2,RTN4,SPARC,TIMP3
F3		transmembrane receptor		1.56		1.11e-08	AREG,CCL2,CCL3L3,CCL4,CCL5,CCN1,CCN2,CLEC3B,CXCL2,DOCK4,DUSP2,EGR1,FERMT2,GJA1,ICAM1,IFI44L,IFITM3,IFNG,IL33,IL6,LAMB1,LAP3,LCP1,LGALS1,MDK,PARP14,PLPP3,PLSCR1,RAC1,S100A6,SELE,SERPINE1,SPRY1,TGFBR2,TGM2,VCAM1,XAF1	340 (17)
CEBPD	1.42	transcription regulator		1.56	bias	1.04e-05	AKR1C1/AKR1C2,ALOX5AP,BCL2A1,CCL3L3,CDKN1A,CEBPD,CLU,CXCR4,DEPP1,EBF1,FABP4,FN1,IL6,LAMC1,MYC,PTGS2,TGFB1,VEGFC	487 (20)
ACVR2A		kinase		1.551	bias	4.69e-05	ICAM1,ID1,ID2,SELE,VCAM1	306 (9)
PD173074		chemical reagent		1.55	bias	3.04e-05	CCL3,CCND2,CDH5,DEPP1,EFNA1,GATA2,HOPX,LCP1,MAPK1,MAPK3,MYC,NUPR1,SPNS2,TGM2	192 (7)
PKC (family)		group		1.55	bias	7.85e-07	AHR,APP,ATF3,CCL2,CCN1,CCN2,CD36,CDKN1A,CXCR4,EGR1,FABP4,FGF2,FN1,ID2,IL6,ITGA5,JUN,MAPK1,MAPK3,NFKB1,NOTCH4,NR4A2,NR4A3,PHLDA1,PTGS2,SCARB1,SERPINE1,STC1,TGFB1,VCAM1	496 (21)
MEF2C	1.575	transcription regulator		1.55	bias	4.92e-06	ATF3,CCL2,CCL3L3,CCL4,CDKN1A,CXCL2,CXCR4,GJA1,IL6,JUN,JUND,KLF2,MEF2C,POSTN,PTGS2,PTPRB,S100A4,TPM1,VIM	416 (24)
AP1 (complex)		complex		1.545	bias	9.21e-18	AREG,ATF3,BCL2A1,CCL2,CCL3,CCL3L3,CCL4,CCL5,CCN2,CD40,CD44,CLU,CSF2,CXCL12,EZR,FABP4,FN1,GSTP1,GZMB,ICAM1,IFNG,IFRD1,IL33,IL6,JUN,KLF9,MET,MT2A,MYC,NDRG1,NOTCH4,PTGS2,S100A4,SELE,SERPINE1,SNCG,SOCS1,SOCS3,SPARC,TGFB1,TIMP1,VCAM1	493 (17)
FCGR2B		transmembrane receptor		1.539		1.28e-06	APP,CCL3,CCL5,CCND2,CD40,ICAM1,IFI27,MARCKSL1,SOCS1,SOCS3	422 (19)
NCL	-0.5	other		1.539		0.000137	ANGPT2,CDKN1A,DICER1,IL6,KLF2,LAMB1,MDK,MYC,PDCD4	521 (19)
thapsigargin		chemical toxicant		1.534	bias	0.000291	ATF3,BIRC3,CAV1,CCL3L3,CD44,CD83,CDA,CDKN1A,CLU,COL18A1,CREM,CXCL2,DDIT4,EGR1,FN1,GPX1,ICAM1,IL1R1,IL33,IL6,INSR,ITGA4,ITGB2,JUN,KLF4,LIFR,MEF2C,MET,MYC,NFE2L2,NFKB1,NFKBIA,NR4A3,PMAIP1,PNP,RCAN1,SGK1,TGM2,TNFSF10,TXNIP,VAMP3,VCAM1	430 (16)
NFIC	0.945	transcription regulator		1.528	bias	1.52e-06	ALDH2,CCL2,CD44,CD74,CDKN1A,DUSP2,GPX1,GRB10,HSP90AA1,HTRA1,ITGB2,JUND,LMNA,NFIA,PLAC8,PLSCR1,RGS16,RNASE1,SELENOP,TGFB1,TGFBR3,THBD,TIMP1	460 (13)
ROCK2	0.381	kinase		1.527	bias	0.000995	APP,CD44,FABP5,FN1,ICAM1,SERPINE1,STAT3,VCAM1,VIM	398 (19)
HOXA7		transcription regulator		1.526	bias	7.97e-05	CALCRL,CD34,CD93,ERG,LAT2,SOX4,TSC22D1,VIM
B2M	-0.041	transmembrane receptor		1.52	bias	3.31e-05	CCL3L3,CSF2,FCGRT,HLA-DQB1,HLA-DRB5,HLA-E,IFNG,IL6,MEF2C,TGFB1	457 (15)
5-O-mycolyl-beta-araf-(1->2)-5-O-mycolyl-alpha-araf-(1->1')-glycerol		chemical - endogenous non-mammalian		1.517	bias	4.28e-10	ATF3,BCL2A1,CCL2,CCL3L3,CCL4,CD40,CD44,CD83,CXCL2,FABP4,HBEGF,ICAM1,IER3,MGLL,NAMPT,NFKB1,NR4A3,PTGS2,RCAN1,RGS1,RGS16,SOCS3,SPHK1,TNFAIP3,VCAM1	436 (12)
RELA	0.089	transcription regulator		1.516	bias	3.25e-12	A2M,ADAMTS4,AHR,ALOX5AP,APP,ARHGDIB,BCL2A1,BIRC3,CAV1,CCL2,CCL3,CCL5,CCN2,CD40,CD44,CD59,CD69,CDKN1A,CEMIP2,CSF2,CTTN,CX3CL1,CXCL2,CXCR4,EGR1,ELN,EPAS1,FCGRT,FGF2,FN1,GBP1,HES1,ICA1,ICAM1,ID1,IER3,IFNG,IL6,ISG20,JUN,KLF10,KLF7,LTC4S,LYST,MYC,NAMPT,NFE2L2,NFKB1,NFKBIA,NNMT,NR4A2,NR4A3,PECAM1,PTGER4,PTGS2,PXN,QKI,RGS1,S100A6,SELE,SELP,SMAP2,SNAI1,STK17B,TCF4,TGFB1,TGM2,TMSB10/TMSB4X,TNFAIP3,VCAM1,V…	455 (14)
EGR1	2.921	transcription regulator		1.513	bias	1.51e-15	ALOX5AP,APP,AREG,ATF3,BCAR1,CAV1,CAVIN1,CCL2,CCL3L3,CCL4,CCND2,CD44,CDKN1A,CLU,CREM,CXCL2,DUSP4,EGR1,FGF2,FLT1,FN1,FYN,GNAS,HBEGF,ICAM1,ID1,JUN,JUND,LDLR,MYBL1,MYC,NDRG1,NFKB1,PTGS2,SERPINE1,SGK1,SNAI1,SOCS1,TGFB1,TGFBR2,TIMP1,TNFSF10,VCAM1	593 (18)
MAPK10		kinase		1.513	bias	0.00651	APP,CD44,IL6,JUN,PTGS2	529 (17)
DCLK1		kinase		1.511	bias	3.68e-07	BIRC3,CD44,CTSD,CXCR4,IL6,KLF4,MYC,NFKB1,PTGS2,SNAI1,SOX4,STAT3,VIM,ZEB1	401 (10)
NR1I3		ligand-dependent nuclear receptor		1.511	bias	0.00105	AHR,CDKN1A,EPHX1,GSTP1,ICAM1,IL1R1,LRG1,MAFF,MYC,NEDD9,SLC29A1,TNFRSF1A,TUBA4A	272 (7)
EGFR		kinase		1.508	bias	5.09e-10	APLP2,APP,AREG,ATP8B1,BCAM,BTG1,CAPZA2,CAV1,CCL2,CCL5,CCN2,CD109,CDKN1A,CSF2,CST3,CXCL12,CXCR4,DUSP4,EFNB2,EGR1,EGR3,FBLN2,FN1,FOSL2,GBP1,GJA1,GRN,GZMB,HBEGF,HSPB1,ICAM1,ID1,IER3,IFNG,IGFBP4,IL33,IL6,IQGAP2,ITGA6,ITGB4,IVNS1ABP,JUN,JUND,LAMB1,LDLR,MARCKS,MCAM,MET,MT1M,MYC,NFIB,NFKBIA,OSMR,PBX1,PDLIM5,PIK3C2A,PLAT,PODXL,POSTN,PRF1,PSMB5,PTGER4,PTGS2,PTTG1IP,RAI14,RHOB,RPN1,RRAS,SCARB1,SERPINE1,SLC…	526 (19)
ZEB1	0.563	transcription regulator		1.502	bias	4.63e-05	AP1S2,CCN1,CCN2,CD74,DOCK9,FN1,ITGB4,MPZL2,NFKB1,NRP1,NRP2,PTGS2,S100A10,SERPINE1,VIM,ZEB1	505 (20)
OSMR	0.554	transmembrane receptor		1.501	bias	0.000672	BIRC3,CXCL2,GBP4,IL6,IL6ST,LRG1,OSMR,SOCS1,SOCS3,STAT3,TIMP1	355 (15)
ECM1		transporter		1.496	bias	1.67e-05	CSF2,GRN,MYC,PXN,RAC1,S100A4,SNAI1,VIM,ZEB1	503 (17)
FOXF1		transcription regulator		1.493	bias	7.67e-06	CD34,CDKN1A,CXCL2,FGF2,FLT1,IL6,ITGA5,KDR,PECAM1,TEK,VCAM1
deoxycorticosterone acetate/potassium chloride/sodium chloride		chemical reagent		1.491	bias	0.00159	CCL5,CXCL2,FN1,IL6,NR2F2,PTGS2	307 (14)
HDAC8	0.169	transcription regulator		1.491		0.00367	CDKN1A,FN1,SNAI1,SOCS1,VIM	466 (20)
cyclophosphamide		chemical drug		1.491		3.56e-07	ATF3,CCL5,CD44,CD69,CD74,CDKN1A,CLU,CXCL2,EPB41L3,HLA-E,ICAM1,IER3,IFNG,IL6,LGALS1,LGALS3,MYC,PECAM1,PTGS2,RAC2,S100A11,TIMP1,UGCG,ZFP36L2	463 (17)
benzo(a)pyrene		chemical toxicant		1.489	bias	0.0104	AHR,CCN1,CDKN1A,CELF2,CYB5A,EPHX1,FYN,GNAQ,GSTP1,HSPB1,IER3,INHBB,INSR,JUN,KLF2,LCP1,LDB2,MAFF,PDLIM1,PTGS2,SELP,SERPINE1,TGFB1
isobutylmethylxanthine		chemical toxicant		1.489	bias	1.66e-08	AREG,BMPR2,CAV1,CAV2,CCN2,CD34,CD36,CD44,CDKN1A,CEBPD,CREM,CXCR4,CYCS,EGR1,FABP4,FN1,IFNG,IL2RG,INSR,ITGB2,JUN,KLF4,MAPK1,MAPK3,MYC,PDK4,PLAT,SCARB1,SERPINE1,SGK1,SNAI1,TGFB1,TIMP1,TIMP2,TIMP3,TUBB	568 (21)
APEX1	-0.244	enzyme		1.486	bias	0.0357	CDKN1A,EGR1,EGR3,HTRA1,IL6,PTGS2
SERPINA1		other		1.481		0.0189	CCL2,CD36,FABP4,IL6,LDLR,NFKB1,RGS16,SCARB1
FZD7		G-protein coupled receptor		1.477	bias	0.00651	CD44,CDH5,CLDN5,MYC,TJP1	445 (10)
JUND	-1.994	transcription regulator		1.477		0.00302	CCL5,CLU,IFNG,IL6,ITGB4,JUND,SOCS1,SOX4,TIMP1	552 (19)
cholecalciferol		chemical - endogenous mammalian		1.477	bias	7.33e-07	ANXA2,CCL2,CCL5,CD40,CD83,CDA,CEBPD,CTSL,IL6,ITGB2,JUN,PDK4,PTPRB,RGS1,RUNX3,SERPINE1,SULF2,TGFB1,TGFBR2,THBD,TNFSF10	457 (19)
LGALS1	-2.076	other		1.472	bias	1.66e-08	ADAMTS4,AHR,CCND2,CD69,CDKN1A,CXCL2,FN1,HBEGF,ICAM1,IFNG,IL6,LGALS1,LGALS3,SERPINE1,SNAI1,SOCS3,TGFB1,TNFAIP3	357 (17)
folic acid		chemical - endogenous mammalian		1.471	bias	0.000526	APP,CCL5,CDKN1A,CLTC,CLU,COL18A1,DAAM1,FN1,FZD6,IFI27,IFI6,IL6,JUN,LGALS1,LGALS3,MYC,PECAM1,PSMB5,RAC1,SNAI1,TEK,TGFB1,VCAM1	504 (19)
APP	2.063	other		1.466	bias	4.48e-18	ADAMTS4,ANXA5,APLP2,APP,ATOX1,BACE2,C1R,CANX,CCL2,CCL3,CCL3L3,CCL4,CCL5,CCN2,CCND2,CD151,CD40,CD44,CD59,CD69,CD74,CDC37,CDH5,CDKN1A,CFH,CLDN5,CLTA,CLTC,CLU,COL18A1,CPLX1,CRK,CSF2,CSF3,CTSD,CTTN,CXCL12,CXCL2,CXCR4,CYCS,DPYSL2,DSTN,EGR1,ELN,ENG,ENPP2,EPAS1,ETS2,EVL,FGF2,FKBP1A,FLT1,FN1,FYN,GBP4,GDI2,GNG2,GSTP1,HAVCR2,HES1,HLA-E,HSP90AA1,HSPB1,HSPG2,ICAM1,ICAM2,IFI16,IFNG,IL6,IL6ST,INSR,ISG20,ITGA4,…	517 (15)
clodronic acid		chemical drug		1.463		6.77e-06	CD36,CD40,ICAM1,IL6,POSTN,SELE,SELP,TGFB1,VCAM1	562 (16)
D-fructose		chemical - endogenous mammalian		1.463	bias	3.66e-05	CXCL2,FABP4,FN1,ICAM1,IL6,RPS6,TGFB1,TIMP1,TIMP3	504 (20)
SUMO2	0.128	enzyme		1.463		0.000544	CAV1,CAV2,CCND2,CD59,IL6,PIK3R1,PNP,TSC22D3	475 (12)
PLAG1		transcription regulator		1.463	bias	0.0148	AQP1,CRIP2,EGR1,LSP1,PLEC,PPIC,TGM2,TSPAN4
NFATC1		transcription regulator		1.462	bias	4.56e-06	AHR,ATF3,CCND2,CD40,CSF2,EGR3,ICAM1,IFNG,IL33,IL6,MYC,PLS3,PTGS2,RCAN1,TNFSF10,VCAM1,XCL2	364 (18)
IL11		cytokine		1.461	bias	8.23e-10	A2M,ANXA2,BCL2A1,CCL5,CD40,CEBPD,EZR,F8,FABP4,ICAM1,IL6,IL6ST,JUN,POSTN,SNAI1,SOCS3,SPHK1,STAT3,TIMP1,VCAM1,VWF	400 (19)
PLCE1		enzyme		1.46	bias	0.00651	CCL2,CXCL2,IFNG,IL6,PTGS2	369 (21)
GPNMB		enzyme		1.457	bias	0.00651	IL6,ITGA5,MYC,NRP1,SNAI1	485 (18)
LTBR	0.373	transmembrane receptor		1.455	bias	1.49e-05	BIRC3,CD74,CLU,CSF2,CXCL12,ENPP2,ICAM1,IL6,NFKBIA,PCDH17,VCAM1	316 (15)
NFKB1	-1.738	transcription regulator		1.455	bias	1.63e-14	A2M,APP,BCL2A1,BIRC3,CCL2,CCL3,CCL3L3,CCL4,CCL5,CCN1,CCN2,CCND2,CD40,CD44,CD59,CD83,CDKN1A,CSF2,CSF3,CX3CL1,CXCL2,CYCS,DICER1,EGR1,ENPP2,EPAS1,FCGRT,FN1,GBP1,GJA1,ICAM1,IER3,IFI16,IFNG,IL6,LGALS1,LTC4S,MYC,NAMPT,NFKB1,NFKBIA,NR4A2,NR4A3,PECAM1,PTGS2,PXN,RGS1,SELE,SELP,TGFB1,TNFAIP3,TNFRSF18,TNFSF10,VCAM1,VEGFC	515 (15)
mycophenolic acid		chemical drug		1.451	bias	9.39e-10	AKAP12,ATF3,BIRC3,CCL2,CCN1,CCN2,CCND2,CD59,CDKN1A,CLU,CXCR4,FN1,GBP1,HBEGF,ID2,ID3,IL6,LDLR,MYBL1,PDLIM5,PTGS2,SERPINE1,TNFAIP3,UGCG	446 (15)
colchicine		chemical drug		1.45	bias	0.00148	ATF3,CCN2,CD40,JUN,JUND,PTGS2,SCARB1,TNFRSF1A,TUBA1B	496 (19)
IL1R (family)		group		1.448	bias	3.24e-09	APP,AREG,CCL3,CSF2,CSF3,CXCL2,EPS8,FGF2,ICAM1,IFNG,IGFBP4,IL6,IL6ST,SELE,SERPINE1,TIMP1	345 (15)
HNRNPU	0.545	transporter		1.447		0.000452	AREG,ATF3,CCL2,CDKN1A,GAS6,IL6,INHBB,MYC,PERP,RAC1,TGFB1,VCAM1	430 (15)
adenine		chemical - endogenous mammalian		1.446	bias	0.00159	AREG,CCN2,ICAM1,MYH9,TGFB1,VCAM1	264 (12)
FSTL1	0.584	other		1.446	bias	0.0234	FN1,FSTL1,IL6,MYC,NFKB1
methimazole		chemical drug		1.446		0.000365	IGFBP4,IL6,JUN,NRP1,PHLDA1,PRDX1,SHC1	430 (11)
leupeptin		chemical - protease inhibitor		1.446	bias	0.00367	APP,CAV1,CD151,CD9,FOXO1
TNFRSF1A	1.201	transmembrane receptor		1.441		4.61e-15	ANGPT2,BIRC3,CCL2,CCL3L3,CCL4,CCL5,CCN2,CD36,CD44,CD83,CDKN1A,CSF2,CSF3,CXCL2,EFNA1,FLT1,ICAM1,IER3,IFNG,IL6,JUN,KDR,LMO2,NFE2L2,NHSL2,SELE,SELP,SERPINE1,SOCS3,TGFB1,THBD,TNFAIP3,TNFRSF1A,VCAM1	367 (13)
GAST		other		1.44	bias	5.04e-05	AREG,CREM,EGR1,HBEGF,HES1,IFNG,JUN,MAPK1,NACA,NFKBIA,PIK3R1,PTGS2,RAC1,RPL7,RUNX3,S100A6,SELP,STAT3,VCAM1	496 (22)
SPARC	2.085	other		1.436		0.00252	AKR1C3,CEBPD,FN1,HES1,IL6,NDRG1,NES,PCGF2,SERPINE1,SNAI1,SPARC,STAT3,TGFB1,VIM,XAF1	501 (22)
lactacystin		chemical - protease inhibitor		1.434	bias	4.06e-06	AKR1C1/AKR1C2,APP,ARHGDIB,ATF3,ATP1A1,BAG3,BCAR1,CCL2,CCND2,CD69,CD9,CDKN1A,CTSD,CXCR4,CYB5A,FOXO1,GJA1,GSTP1,HSPB1,IFRD1,IL6,ITGB4,ITPRID2,LDLR,NEDD9,NFE2L2,NFKBIA,PEA15,PMAIP1,PTGS2,PXN,RAC1,RPLP0,SLC3A2,TXN,ZFP36L2	536 (19)
C/EBP (family)		group		1.432		3.94e-05	F8,FOXO1,ID1,IL6,PTGS2,TGFB1	443 (20)
PCDH11Y		other		1.432	bias	0.0106	CD44,GJA1,JUN,MYC,PTGS2
RELL1	0.09	other		1.432	bias	0.00025	CD40,CD83,ICAM1,SELE,VCAM1
hyaluronic acid		chemical - endogenous mammalian		1.424	bias	1.06e-14	ACKR3,CCL3L3,CCL4,CCL5,CD40,CD44,CD83,CDH5,CTTN,CXCL2,CXCR4,FN1,ICAM1,IL6,JUN,LY96,MET,NFKB1,NFKBIA,NR4A2,PDCD4,PTGS2,PTPRC,SERPINE1,SOCS3,SPHK1,TGFB1,TIMP1,TIMP2,TNFAIP3,TNFSF14,VCAM1	428 (13)
PITX2		transcription regulator		1.423	bias	0.00451	ATP1A1,CCND2,EGR1,FMO2,FOXC1,FOXO1,FZD4,GATA2,LHX6,MYC,NDUFC1,NDUFC2,NFE2L2,PRDX2,SNAI1,VIM	460 (19)
CRP		other		1.423	bias	0.000144	CCL2,CCL3L3,CCL5,CD40,EGR1,F8,FN1,IFNG,IL6,SERPINE1,TGFB1,TNFSF10	510 (19)
CD247	-2.442	transmembrane receptor		1.423	bias	0.0018	CD3E,CYBA,EIF2S2,FCER1G,HSP90AA1,IFNG,NASP,NKTR,RPS17,SRP14,XAF1	21 (3)
GNRH (family)		group		1.421	bias	7.35e-05	ATF3,EGR1,JUN,MAPK3,PTGS2,SEMA6B,SGK1,STC1,ZEB1	526 (23)
CXCR4	-3.412	G-protein coupled receptor		1.421	bias	4.13e-10	ACKR3,CCL2,CCL5,CD44,CD69,CD9,CDKN1A,CSF2,CXCL12,CXCR4,EGR1,ID1,ID2,IGFBP7,IL6,MYC,RRAS,TNFRSF10D,TNFSF10,ZEB1	536 (19)
SAMSN1	-1.633	other		1.414	bias	4.09e-05	CCL3L3,CCL4,CCND2,CD40,CXCL2,DAB2,HBEGF,IFNG,IL6,ISG20,PLAT,PTGS2,RGCC,SH3BP5,SOCS1,SOCS3,TCF4,TSC22D1	455 (19)
adenosine		chemical - endogenous mammalian		1.414		4.56e-06	CCL5,CD69,CXCR4,GNAS,ICAM1,IFNG,IL1R1,IL6,ITGB2,NR4A2,PLAT,PMAIP1,PTGS2,SERPINE1,SOCS3,TIMP1,TXNIP	424 (16)
selumetinib		chemical drug		1.414		0.041	ABL2,BMX,CDKN1A,DDX21,FOSL2,INSR,JUN,MATK,MET
arimoclomol		chemical drug		1.414	bias	0.0294	A2M,DIAPH2,GBP1,LAP3,MAN1A1,NES,PARP14,PLPP1
SEMA7A		transmembrane receptor		1.414	bias	0.000137	CCN2,CD36,EGR1,ELN,FGF2,FN1,NFKB1,TGFB1,TIMP1	495 (17)
LYL1	0.488	transcription regulator		1.414	bias	0.000242	ANGPT2,CDH5,EGR1,ERG,ID1,ID3,NFKB1,SCN1B,TSPAN18	139 (5)
ACE		peptidase		1.414		0.0234	CCL2,CCL5,CCN2,MDK,SERPINE1
PPP3CA	0.371	phosphatase		1.414	bias	1.49e-06	APP,CD2,CD9,CDKN1A,CXCL2,DUSP2,FN1,GRN,GSTP1,LAMP2,LITAF,MYC,PLPP3,PMP22,PTGS2,RCAN1,S100A4,SNAI1,VIM	572 (23)
LMNA	1.354	other		1.412		1.21e-05	ACKR1,CCN2,CD93,DUSP4,ELN,ENTPD1,EPAS1,EPB41L3,FABP4,FGD5,FLT1,FN1,GJA1,GULP1,HOPX,ID3,IER5,IRF8,ISG20,JUN,JUND,KANK3,KDR,KLF7,LMNA,MAFF,MCAM,MEF2C,MT-ND1,MYC,NAMPT,NES,PECAM1,PLXDC2,STAB1,SUN1,SYNE2,TGFB1,TIMP2,TIMP3,TNS2	589 (21)
HMGA1	-0.399	transcription regulator		1.41		3.32e-15	CAV1,CAV2,CCN1,CCND2,CD44,COL4A1,COL4A2,CPE,CTSC,CTSH,DAB2,EGR1,EPB41L4A,FOSL2,FSTL1,GATA2,GSN,ID3,IER3,IGFBP4,IGFBP7,IL6,INSR,KLF2,LAMB1,MSRB3,MT1M,MYC,MYH9,NFIB,PTGS2,RHOB,SEPTIN2,SERPINH1,SNAI1,SOX17,SOX4,SPARC,SRPX,STAT3,SYPL1,VIM	568 (23)
RNF31		enzyme		1.406		9.77e-06	AREG,CCL2,CCL3L3,CCL4,CCL5,CXCL2,CXCR4,EGR3,IGFBP4,IL2RG,IL33,IL6,SCARB1	419 (14)
IKB (family)		group		1.406	bias	0.00482	CCL2,ICAM1,IL6,NFKB1,PTGS2,TNFAIP3,UACA	330 (15)
kainic acid		chemical toxicant		1.402	bias	4.04e-07	APOLD1,APP,ATF3,CCL3L3,CCL5,CD200,CD44,CLTC,CREM,DAB2,EGR1,EGR3,FGF2,FN1,FOSL2,GJA1,HBEGF,IL6,JUN,JUND,KDR,LMO2,NR4A2,PLAT,PTGS2,TIMP1,TIPARP,TJP1	425 (20)
captopril		chemical drug		1.401		1.99e-06	A2M,CD44,CLU,IER3,IL6,LGALS3,MAOA,POSTN,PTGS2,S100A10,S100A11,SERPING1,TGFB1,TIMP1,TMSB10/TMSB4X	472 (19)
LOXL2	0.295	enzyme		1.4	bias	0.000775	FN1,PECAM1,RAMP3,SNAI1,VIM	166 (4)
pyruvaldehyde		chemical - endogenous mammalian		1.4	bias	0.000404	ANGPT2,CDKN1A,GZMA,GZMB,HBEGF,ICAM1,IFNG,PRF1,SELE	449 (18)
BAG1	-0.257	other		1.399	bias	0.00148	CDKN1A,JUN,MT2A,PTGS2,PXN,SNAI1,TJP1,VIM,ZEB1	569 (22)
PHLDA1	-1.318	other		1.395	bias	0.000365	CCL5,ICAM1,IFNG,IL6,ITGA6,PTGS2,TIMP1	447 (17)
uranyl nitrate		chemical toxicant		1.394		9.44e-05	CANX,CD74,CST3,CYCS,EPB41L4A,GAS6,ID2,IGFBP7,INMT,LAMP2,LGALS3,MGP,NDRG1,PECAM1,PRDX1,PRDX2,RPL23,RPL7,RPS8,SELENOP,TAGLN2,TNFAIP1
prostaglandin D2		chemical - endogenous mammalian		1.394	bias	0.001	AHR,CCL3,CCL5,CD44,CSF2,EPAS1,IFNG,IL6,NRP1,PTGS2	399 (19)
FOCAL ADHESION KINASE (family)		group		1.392		0.00123	EFNB2,FZD4,ICAM1,ICAM3,IL6,ITGB2,VCAM1	416 (20)
SULF2	1.188	enzyme		1.391	bias	0.00651	POSTN,SMAD1,SOCS2,SOCS3,TGFB1	360 (11)
MMP1		peptidase		1.389	bias	3.04e-05	CDKN1A,CXCL12,FN1,JUN,KDR,MYC,NFKB1,NFKBIA,PTGS2,S100A4,SERPINE1,TEK,TGFB1,VIM	454 (20)
meds433		chemical reagent		1.387	bias	0.000148	ATF3,CALCRL,CDKN1A,CFH,GBP4,MDK,MYC,NFIA,RNASE1,SERPINE1,STAB1,TGM2,TIE1	212 (7)
PTPRJ	-0.249	phosphatase		1.387	bias	9.77e-06	CCL3L3,CCL4,CD69,CEBPD,CXCL2,FCER1G,HBEGF,IL6,MET,PLAT,PTGS2,SLA,TSC22D1	513 (18)
USP37	-0.156	peptidase		1.387	bias	0.000181	AKNA,CXCL2,HAPLN3,IL6,LRG1,MYC,NES,NUPR1,SELENOP,SNAI1
CISH		other		1.387		0.000385	CCL3L3,CCL4,DUSP2,FBXO31,ID3,IFNG,IFRD1,MYC,NR4A3,PECAM1,PRF1,PTGS2,RGCC,SPHK1	472 (16)
ZNF503		other		1.387		0.000775	EBF1,FOXO1,PLXND1,TJP1,ZNF521
LGR5		transmembrane receptor		1.387	bias	0.00183	AHR,AKR1C3,GLUL,SNAI1,VIM	324 (7)
NOX1		enzyme		1.387		0.0162	EPAS1,FLT1,KDR,NFKB1,NFKBIA
ITGA11		other		1.387	bias	0.00367	CCN2,FN1,SPARC,TGFB1,TIMP1	268 (7)
SJN 2511		chemical drug		1.387	bias	4.69e-05	CDKN1A,CLDN5,LRRC32,SOX17,TJP1	184 (7)
OPRM1		G-protein coupled receptor		1.387	bias	0.00025	GZMB,IFNG,IL6,PRF1,VIM	438 (18)
mitoxantrone		chemical drug		1.387	bias	0.0207	CDKN1A,IFI16,IL6,PERP,PMAIP1,PTGS2
nitrofurantoin		chemical drug		1.387		1.55e-08	A2M,ADAMTS1,ANXA2,ANXA5,CAPN2,CCL3L3,CFI,CLU,CST3,GSTP1,ID1,IER3,IFNG,IFRD1,IL6,ITGB4,LGALS3,MAPK3,MET,MYC,NFKBIA,PLAT,PRDX1,PRDX2,RPS8,S100A10,S100A11,SELENOP,TIMP1,TIMP3,TUBB,TXN,VCAM1
taurocholic acid		chemical - endogenous mammalian		1.386		1.15e-06	ADGRL4,APOD,AREG,ATF3,CCL2,CCL5,CCN1,CD74,CRIM1,EGR1,HLA-DRA,IL6,KDR,PTGS2,SEMA6A,SERPINE1,STC1	522 (24)
mir-182		microRNA		1.383		0.00457	CCL2,CXCL12,FN1,FOXO1,ITGA4,KLF4,KLRC1,PRF1,SOCS3,TJP1,VIM,VWF,ZEB1	386 (12)
stearic acid		chemical - endogenous mammalian		1.38		0.00219	ATF3,CCL3L3,CLU,ICAM1,IL6,NFKBIA,PTGS2,WWTR1	414 (17)
carrageenan		chemical drug		1.38	bias	1.53e-07	CCL3L3,CCL5,CXCL2,EGR1,FOSL2,GRB10,ICAM1,IL6,JUN,JUND,NFKB1,NFKBIA,PTGS2,RPS6,SELENOP,SELP	335 (13)
HSF1	0.348	transcription regulator		1.379		0.00558	BAG3,CCL5,CCN2,CD36,CLU,COL18A1,CSF3,DNAJB1,DNAJB6,HSBP1,HSP90AA1,HSPB1,ICAM1,IGFBP4,IL6,INHBB,JMJD6,JUN,LDLR,NASP,NFKB1,POSTN,SERPINH1,SHC1,SPTAN1,ST13,VCAM1,VCAN,XAF1	505 (20)
prexasertib		chemical drug		1.378	bias	7.33e-07	ATF3,BIRC3,CDKN1A,EGR1,EGR3,ICAM1,IER3,KLF4,LY96,MYC,NFKBIA,NR4A3,PHLDA1,PMAIP1,PTGS2,SERPINE1,SGK1,SNAI1,TNFAIP3,TNFRSF10D,TXNIP	491 (19)
TERF2IP	-0.604	other		1.372	bias	0.000139	CCL2,CCN2,EPB41L4A,GASK1B,NFKBIA,NNMT	252 (9)
IL36A		cytokine		1.371	bias	0.00159	CD40,CSF2,CSF3,CXCL2,IFNG,IL6	406 (18)
calcitriol		chemical drug		1.371		3.07e-12	ABLIM1,AHR,AKAP12,ANGPT2,ANXA2,APP,AREG,CAVIN1,CCL3L3,CCL5,CCN1,CCND2,CD40,CD44,CD69,CDH5,CDKN1A,CEBPD,CFH,CLDN5,COL4A1,COL4A2,CSF2,CXCL12,CXCL2,DICER1,DUSP10,EGR1,ELN,FABP4,FAM107A,FCER1G,FN1,GNG11,HBEGF,HES1,ID1,ID2,IER3,IFI44L,IFITM3,IFNG,IGFBP7,IL2RG,IL6,ITGA4,JUN,KCTD12,KLF4,LAT2,LGALS1,MAOA,MECOM,MRPS6,MYC,NASP,NEDD9,NFKB1,NFKBIA,NUPR1,PALMD,PDCD4,PDK4,PECAM1,PRF1,PTGS2,RASA4,RBPMS,REL,RGCC…	465 (18)
IRS1		enzyme		1.365	bias	2.63e-09	CCN2,CEBPD,COL4A1,COL4A2,COX7A1,EFNB2,EGR1,ENAH,FABP4,GJA1,ID2,IGFBP4,IL6,INSR,KLF4,LDLR,MEF2C,MYC,NRP1,PDLIM5,PIK3R1,PLPP3,RHOU,SNAI1,SPARCL1,TNXB	557 (23)
SMAD (complex)		complex		1.364	bias	0.000164	CCN2,CDKN1A,ID1,ID2,ID3,IFNG,MYC,SERPINE1	386 (13)
tacrolimus		chemical drug		1.364		3.07e-12	ABLIM1,APOD,APP,AREG,CAPG,CCL2,CCL4,CCL5,CD200,CD36,CD48,CD74,CXCL2,CXCR4,DOCK9,DUSP4,EGR1,FABP4,FKBP1A,FN1,GPRC5B,GZMA,GZMB,ID1,ID3,IFNG,IGFBP4,IL2RB,IL33,JUN,KLRD1,LRRC32,MARCKSL1,MYC,NFKBIA,NRP1,PDCD4,PIK3R1,PRF1,PTGS2,RCN1,TGFBR3,TJP1,TNFRSF18,TNFSF10,VEGFC,XCL1	582 (17)
CD274		transmembrane receptor		1.354		4.99e-11	CCL3L3,CCL5,CCN2,CD69,CDKN1A,CSF2,CXCL2,FGF2,FN1,GJA1,GZMB,ICAM1,IFNG,IL6,MYC,PECAM1,PRF1,PTGS2,RPS6KA2,SELE,SNAI1,STAT3,STING1,TGFB1,TNFSF10,VCAM1,VIM	409 (17)
PNO1	0.074	other		1.354	bias	0.0324	CDKN1A,HES1,PTGS2,SNAI1,ZEB1
NEDD9	0.714	other		1.353	bias	0.00132	APP,BNIP3,CD44,DDIT4,NRN1,PLAC8,RPGR,SERPINE1,STC1,TXNIP,VIM	485 (14)
temozolomide		chemical drug		1.353		0.000634	CCL2,CCL5,CD44,CDKN1A,ID1,IL6,NFE2L2,NFKBIA,PMAIP1,SRPX,STING1,VIM	499 (21)
CTCF	-0.078	transcription regulator		1.352		4.56e-06	APP,CCL3L3,CD83,CDKN1A,CXCR4,EGR1,HLA-DQB1,HLA-DRB1,HLA-DRB5,IL1R1,IL6,LHX6,MDK,MYC,PTGS2,SGK1,TUBA4A	547 (25)
FOXO1	0.517	transcription regulator		1.35	bias	3.17e-15	A2M,ANGPT2,BCL2A1,BIRC3,BNIP3,CAV1,CCL4,CCN2,CD36,CD40,CDC42EP3,CDH5,CDKN1A,CEBPD,CLDN5,COL4A1,COL4A2,CYCS,DDIT4,DEPP1,EBF1,EDNRB,EGR1,ELOVL7,ERG,FABP4,FABP5,FLNB,FN1,FOXC1,FOXO1,FYN,GATA2,GPX1,GRN,ICAM1,IER3,IFNG,IGFBP7,IL1R1,IL6,INSR,ITGB2,JUN,KLF2,LAMP2,MYC,NAMPT,NRP2,PDK4,PLSCR1,PMAIP1,PRCP,PTGS2,PTPRB,PTPRC,S1PR1,SCARB1,SERPINE1,SESN3,SGK1,SLC25A25,SOX4,TGFB1,TIE1,TNFSF10,TXNIP,VCAM1,ZEB1	465 (22)
FERMT2	0.735	other		1.35	bias	0.00025	CCN2,FN1,FOXO1,GSTP1,IL6	406 (19)
estradiol benzoate		chemical drug		1.348	bias	0.000181	ACACB,AHR,FOXO1,GJA1,INSR,LEPR,PLAT,PTGER4,PTGS2,TGFB1	489 (23)
ABCG1	0.344	transporter		1.347		3.66e-05	APP,CCL3L3,CCL4,CSF3,IFNG,IL6,LDLR,MYC,PIK3R1,PXN,RAC1,TGFB1	482 (22)
olaparib		chemical drug		1.346	bias	0.000134	BTG1,CCL2,CDKN1A,EGR3,ID2,IER3,KLF2,MAFF,NFKBIA,NR4A2,PHLDA1,PTGS2,RHOB,SGK1,SOCS3,TNFAIP3,TNFSF10,TRIB1	548 (19)
PTGS2	0.867	enzyme		1.344		6.52e-19	ANGPT2,ANXA2,AQP1,AREG,BIRC3,CCL2,CCL3L3,CCL4,CCL5,CD44,CD74,CDKN1A,CLU,CSF3,CST3,CTSD,CXCL12,CXCR4,DYNLL1,EGR1,EZR,FABP4,FCGRT,FLT1,FN1,HBEGF,HLA-DMA,HLA-DQB1,HLA-DRB5,ICAM1,IL6,ITGA6,ITGB4,KDR,MYC,NFE2L2,NR4A2,PTGER4,PTGS2,RAC1,SCARB1,SNAI1,SOCS2,STAB1,STC1,TEK,TGFB1,TGM2,TNFSF10,VEGFC	526 (16)
PLAT	1.989	peptidase		1.344	bias	6.14e-05	CCL3L3,FN1,IFNG,IL6,JUN,MYC,PLAT,SERPINE1,STING1,TGFB1	405 (19)
CDKN2B-AS1		other		1.342	bias	0.00367	ICAM1,IL6,NFKB1,PTGS2,VCAM1	396 (14)
GPX8	0.256	enzyme		1.342	bias	0.000775	CD44,CSF3,FN1,IL6,ITGB4
CTR9	0.161	other		1.342	bias	0.00183	CXCL12,EGR3,EPAS1,IGFBP4,MYC	450 (16)
IGFBP7	3.276	transporter		1.342		0.00651	CDKN1A,IGFBP7,MAPK1,MYC,PTGS2	495 (22)
CYP1A2		enzyme		1.342		0.0324	CD3E,MID1,QKI,RGS16,SOCS2
EDN3		other		1.342		0.0106	CTNND1,EGR1,FGF2,ITGA5,MCAM
SIM1		transcription regulator		1.342	bias	0.00198	ANGPT2,CELF2,CPXM2,CYBA,EGR1,GATA2,GLUL,GZMH,ICAM1,IFI16,IGFBP4,LCP1,LDB2,LIFR,NACA,PEA15,POSTN,PTPN22,TSC22D3,TYROBP
CD83	-2.064	transmembrane receptor		1.342		0.00025	CD36,IFNG,IL6,KLF4,PTGS2	236 (7)
PTGES3	0.155	enzyme		1.342	bias	0.00025	CTSD,MYC,NUPR1,PMP22,TM4SF1	434 (12)
CRH		cytokine		1.342	bias	0.0453	IL6,PTGS2,RAMP2,SCARB1,SGK1,SOCS3
ARNT2		transcription regulator		1.342	bias	0.00235	ANGPT2,CELF2,CPXM2,CYBA,EGR1,GATA2,GLUL,GZMH,ICAM1,IFI16,IGFBP4,LCP1,LDB2,LIFR,NACA,PEA15,POSTN,PTPN22,TSC22D3,TYROBP
CYP1A1		enzyme		1.342	bias	0.0222	CD3E,CTTN,LMNA,MID1,QKI,RGS16,SEPTIN2,SOCS2,SPAG9,TSC22D1,VAMP8
spermine		chemical - endogenous mammalian		1.342		0.0234	CCL2,CCL3,CCL4,IL6,ITGB2
S100A4	-2.615	other		1.342		6.41e-09	BNIP3,CCL5,CDH5,CDKN1A,CLIC4,CSF3,EFNA1,FN1,ICAM1,SNAI1,TIMP1,TIMP2,TJP1,VCAM1,VIM	337 (15)
IL25		cytokine		1.337	bias	4.56e-06	CCL2,CCL3,CCL5,CD74,CLDN5,CSF2,CSF3,FGF2,FLT1,HLA-DQB1,IFNG,IL33,IL6,KDR,NRP1,TGFBR3,TNFSF14	406 (16)
MAP2K4		kinase		1.335	bias	0.00119	ATF3,BIRC3,CCL5,CD44,CDKN1A,IL6,JUN,MEF2C,PRDX1,PTGS2,STAT3,TGFB1	459 (19)
WNT3A		cytokine		1.334		9.85e-11	ADAMTS4,AHR,APP,CCL2,CCL3L3,CCL5,CCN1,CCN2,CCND2,CD44,CEMIP2,CST7,CXCL12,CXCL2,DDIT4,ENG,EPAS1,FABP4,FN1,FZD4,ID1,IL6,JAM2,JUN,KCTD12,KDR,KLF4,KRT86,LRRC32,MEF2C,MT1X,MYC,NDUFC2,PMP22,PTGS2,RHOU,RUNX1T1,SOX17,SOX4,SPARC,SPRY1,SYTL3,TGFB1,TIMP3,TNXB,TXNIP,VCAM1,VIM	527 (20)
C3		peptidase		1.334		3.85e-09	APP,BCL2A1,CCL2,CCL3L3,CCL4,CCL5,CSF3,CXCL2,FN1,IFNG,IL6,JUN,PTPRC,SELP,TGFB1,THBD,TIMP1,TNFRSF1A,VCAM1	341 (18)
methyl methanesulfonate		chemical toxicant		1.332	bias	0.0359	ATF3,BTG1,CDKN1A,CTSD,EGR1,ISG20,JUN,KLF4,NUPR1,SNAI1,VIM
norepinephrine		chemical - endogenous mammalian		1.33	bias	3.36e-05	APP,CCN2,CREM,CXCR4,EGR1,FGF2,FN1,FOSL2,ID1,IFNG,IL6,MCAM,NFKBIA,NR4A3,PTGS2,SERPINE1,SGK1,SNAI1,TGFB1,TINAGL1	455 (19)
FLI1	0.607	transcription regulator		1.33	bias	0.000303	CCL5,CCN2,CSF2,CSF3,DDX21,EGR1,ERG,FLI1,ID2,MYC,SRGN,TEK,TGFBR2	465 (15)
SECRETASE GAMMA (complex)		complex		1.33	bias	0.00856	APP,CD83,HES1,MYC	470 (18)
Usp17la (includes others)		peptidase		1.325	bias	0.00367	CD44,IL6,KLF4,MYC,SNAI1	271 (12)
EFNA1	0.676	other		1.321		0.00348	APOBEC3G,CCN2,CD69,CDKN1A,DUSP4,FABP5,FGF2,FN1,ITGB4,MYC,PLAT,PXN	504 (22)
dalfampridine		chemical drug		1.32	bias	0.00805	APP,ATF3,CCN1,EGR1,JUN,KLF4,MAFF,NR4A2,PTGS2,TIPARP	489 (20)
PDGF (complex)		complex		1.317	bias	4.03e-11	CAV1,CCL2,CCND2,CD44,CDKN1A,COL4A1,CYBA,EGR1,FGF2,FN1,FOXO1,GJA1,ICAM1,ITGA5,JUN,LDLR,MEOX2,MYC,NR4A2,PIK3R3,PTGS2,SERPINE1,SPARC,TGFB1,THBD,TIMP1,TIMP3,VCAM1	457 (19)
LYN	-0.142	kinase		1.316		2.8e-09	ADGRG6,APP,BCL2A1,CCL2,CCL3L3,CCL4,CCL5,CD40,CDKN1A,CSF2,CYCS,EGR1,FYN,IFNG,IL6,JUN,KLRB1,MYC,NFKB1,NFKBIA,SOCS1,SOCS3,SPHK1,STAT3	369 (17)
PDX1		transcription regulator		1.314		4.38e-06	ANXA2,ATF3,CD44,CREM,CX3CL1,CXCL2,CXCR4,EFNA1,EGR1,FGF2,GNAS,GNG12,GRN,ID1,ID2,ID3,IER3,IL6,JUN,KLF10,LXN,MAN1A1,MT-ND1,MYC,NFKB1,PMAIP1,PRSS23,TGFBR3,TXNIP	509 (18)
CSHL1		growth factor		1.314	bias	0.0433	CCN2,PIK3R1,SERPINH1,SOCS2,SOCS3
MEG3		other		1.312		0.0153	FN1,JUN,VIM,ZEB1
NKX2-5		transcription regulator		1.312	bias	0.0106	ECE1,GJA1,HOPX,IFI16,MEF2C
CREB (family)		group		1.311	bias	4.92e-07	AASS,ABL2,AREG,ATF3,CCN1,CD59,CDKN1A,CEBPD,CREM,DUSP4,DYNC1LI2,EGR1,EGR3,FCER1G,FLNB,GJA1,GNAS,GNB4,HES1,IER3,IFI16,IFNG,IL33,IL6,ITGA10,JUN,KLF4,KLRB1,LDLR,MCAM,MYC,NEDD9,NR4A2,NR4A3,NRN1,PLAT,PPFIBP1,PTGS2,QKI,RHOB,SESN3,SOX17,SOX4,SYNPO	589 (24)
dimethyl sulfoxide		chemical drug		1.31		0.00208	ALDH2,BNIP3,CCND2,DNAJB4,IFI16,ITGB2,JUN,JUND,LIFR,MEF2C,MYC,NR2F2,NUPR1,SELP,SPNS2,VCAM1	466 (20)
buthionine sulfoximine		chemical drug		1.307	bias	0.000544	CD36,CXCR4,HBEGF,NFE2L2,NFKBIA,PTGS2,SERPINE1,TNFAIP3	488 (20)
HAVCR2	-1.269	other		1.307	bias	0.0324	BAG3,CDKN1A,CXCR4,IFNG,IL6
TGFBR1	-0.24	kinase		1.305		4.83e-06	AHR,CCL4,CCN2,CD40,CDH5,CDKN1A,CLDN5,DOCK4,FN1,IL6,ITGB2,KLF4,MYC,PDK4,SERPINE1,SNAI1,VEGFC,VIM	429 (18)
MED1	0.159	transcription regulator		1.303	bias	0.000135	ACACB,CCND2,CDKN1A,CLTC,EBF1,ELK3,FABP4,FOXO1,GSTP1,HSD17B12,ICAM2,ID2,IL2RB,IRF8,KLF4,MEF2C,MET,MYC,NAMPT,NFKBIA,PDK4,PODXL,POLE4,PTPRM,SERPINE1,TGM2	558 (19)
aflatoxin B1		chemical - endogenous non-mammalian		1.3	bias	3.33e-07	A2M,APP,CD320,CD40,CDKN1A,CX3CL1,CXCL2,EDNRB,EGLN3,EZR,FABP4,GJA1,GSTP1,GULP1,HLA-DQB1,ID1,IGFBP7,ITGA5,ITGB4,LAMA5,LDLR,LEPR,MET,MYBL1,NDRG1,NPDC1,PPIC,RCN1,SPARC,SULF2	382 (11)
TXN	0.795	enzyme		1.3		0.00741	CCND2,CD40,CDKN1A,ICAM1,IFNG,IL6,NFKB1,NFKBIA,TXN	392 (16)
MITF		transcription regulator		1.299	bias	5.91e-05	AP1S2,APOLD1,ATP1A1,CD151,CD44,CDKN1A,CREM,EDNRB,FGD4,FN1,GZMB,HES1,ITGA4,IVNS1ABP,LGALS3,LYST,MET,MGP,PRF1,SCARB1,SEMA6A,SERPINE1,SNAI1,TXNIP,VAT1,XCL1	457 (12)
SHC1	0.96	other		1.299		6.41e-06	CD69,CDKN1A,EGR1,FGD4,FLI1,GSTP1,ICAM1,KLF2,PHLDA1,S1PR1,SELE,SERPINE1,SHC1,TEK,THBD,TXN	434 (20)
tributyrin		chemical drug		1.296	bias	1.22e-08	AKAP12,ATF3,BCL2A1,BIRC3,CCL2,CCN1,CCN2,CDKN1A,CXCR4,GBP1,HBEGF,ID2,ID3,IL6,MYBL1,NDRG1,PDLIM5,PTGS2,TNFAIP3,UGCG	443 (22)
CLEC7A		transmembrane receptor		1.296	bias	6.77e-06	CCL2,CCL3L3,CCL4,CSF3,CXCL2,IL33,IL6,PTGS2,SOCS1	469 (18)
CD38	-1.195	enzyme		1.293	bias	7.15e-06	ANXA2,BNIP3,CCND2,CD44,CHST12,CRIP1,EGLN3,EPS8,FN1,GBP4,GLIPR2,ICAM1,IL6,LGALS3,LRRC8C,NDRG1,PDLIM1,PRDX4,RBPMS,RPN1,S100A4,S100A6,SLC7A5,SOCS1,SOCS2,SOCS3,TGFB1,VCAM1,VIM	490 (19)
VCAN	1.004	other		1.292		1.2e-18	ADAMTS9,C1R,CCL2,CCL3L3,CCL4,CD247,CD34,CD59,CDKN1A,CLU,CPE,CXCL12,CXCL2,CYBA,ELN,ENPP2,FABP5,FN1,HYAL2,ICAM1,IFI44L,IFI6,IFNG,IGFBP4,IL6,INHBB,IRF8,ITGA5,LAMB1,LGALS3,MCFD2,MEF2C,METRNL,NFKB1,NFKBIA,PAM,PARP14,SERPING1,SPATS2L,TGFB1,THBD,TIMP1,TMEM204,VCAM1,VCAN,XAF1,YBX3	540 (22)
azoxymethane		chemical toxicant		1.291	bias	0.00209	CCL3L3,CCL4,CCND2,CDKN1A,CXCL2,IFNG,IL6,ISLR,LRP5,MYC,PTGS2,STAT3	391 (14)
EGR2	-0.435	transcription regulator		1.288		1.62e-05	ACTN1,AHNAK,AHR,ATF3,CDKN1A,CPD,DOK2,EGR1,EMB,FGF2,GNB4,GNS,GSN,ID2,ID3,IFNG,IL6ST,JUN,KCTD12,KDR,LGALS1,MYC,NDRG1,NRP2,PDE7A,PMP22,S100A4,SMAD1,SOCS1,SOCS3,TENT5C,TGFBR3,TNFSF10,TSC22D1,ZBTB20	475 (17)
C5		other		1.287	bias	0.000699	CCL3L3,CCL4,CXCL2,IL6,ITGB2,SOCS3,STAT3	472 (19)
probenecid		chemical drug		1.287	bias	0.00183	AREG,CCL3L3,CCL5,CXCL2,IFNG	445 (17)
FSHB		other		1.287	bias	8.65e-07	CCN2,CCND2,FABP5,INHBB,PLAT,SGK1,TJP1	297 (7)
TLR5		transmembrane receptor		1.286	bias	1.53e-07	ATF3,CCL4,CCL5,CD40,CHST12,CSF2,CSF3,CXCL2,FBLN2,GPSM3,ICAM1,IL33,IL6,INSR,MAST4,VWA1	507 (21)
METTL3		enzyme		1.286	bias	3.17e-07	ANXA2,CCL2,CCL3L3,CD36,CD9,CDKN1A,CSF2,CYCS,FOXO1,ICAM1,IL1R1,IL6,JUN,KLF4,MYBL1,MYO1C,NDUFC2,NNMT,PERP,PMAIP1,PTPRC,SNAI1,SOCS1,SOCS3,TIMP1,TNFRSF18,VIM	465 (17)
SPZ1		transcription regulator		1.283	bias	2.42e-05	CD44,FN1,MAPK1,MAPK3,SNAI1,VIM,ZEB1	326 (7)
MEF2D	-0.363	transcription regulator		1.282	bias	0.00484	CCN2,FN1,JUN,JUND,KLF2,MEOX2,NFE2L2,TGFB1,VIM,ZEB1	470 (18)
9,10-dimethyl-1,2-benzanthracene		chemical toxicant		1.281	bias	3.35e-06	AHR,AREG,BIRC3,CDKN1A,CXCL2,EPHX1,FN1,HBEGF,IL6,JUN,PERP,PTGS2,REL,S100A4,SERPINE1,SNAI1,TGFB1,TGFBR2,VIM	550 (20)
tert-butyl hydroperoxide		chemical toxicant		1.28	bias	0.0234	CLU,FN1,GJA1,PTGS2,TGFB1
SMARCA5	-0.038	transcription regulator		1.279	bias	4.38e-06	AHR,ALOX5AP,CCND2,CD44,CD53,CD93,CDKN1A,CRIP1,ERG,ETS2,GPRC5B,HES1,IGFBP4,KLF7,LPAR6,MAST4,MPZL2,NKG7,PHLDA1,PLAC8,PLXND1,RPS6KA2	248 (7)
TNFRSF6B		transmembrane receptor		1.279		0.00183	CSF2,ICAM1,IFNG,IL6,VCAM1	324 (18)
ID1	3.153	transcription regulator		1.279		0.000216	CCN2,CDKN1A,EGR1,FABP4,FAM110D,FN1,ICAM1,IFI16,MYC,PCGF2,SNAI1,VIM	512 (25)
NGF (family)		group		1.276	bias	0.000206	ANXA2,APP,CDKN1A,CLU,DUSP4,EGR1,FGF2,JUN,NR4A2,SERPINE1,TGFB1	426 (17)
KDM6A		enzyme		1.276		3.66e-05	ARHGDIB,CDKN1A,CFI,CRIP2,CSF2,ICAM1,IFNG,SELE,VCAM1	333 (12)
DEF6	-0.639	other		1.275		0.000818	FN1,IFNG,IL6,SNAI1,VIM,ZEB1	450 (20)
NCOA2	-0.331	transcription regulator		1.273	bias	0.000951	AHR,C1R,CCL3L3,CCL4,CCL5,CDKN1A,EGR1,FABP4,GPX1,IFNG,IL6,KLF4,LDLR,NFKBIA,NR4A2,NR4A3,PRDX1,PTGS2,SNAI1,TSC22D3	595 (20)
RPS6KA5	0.031	kinase		1.27	bias	0.0162	IL6,JUN,MYC,PTGS2,SNAI1
KDM6B	-1.874	enzyme		1.27	bias	0.000164	CCL3L3,CCL5,CD40,FN1,IL6,SNAI1,STING1,VIM	489 (17)
NLRX1		other		1.268		5.69e-10	ANGPT2,BIRC3,CARD10,CAV1,CD40,CD44,CDKN1A,COL4A2,DAB2,DDIT4,DOK2,DUSP4,EFNA1,EGR1,ENG,EPAS1,EPS8,FGF2,FLT1,GJA1,GNB4,GNG11,GRB10,GSTP1,HBEGF,HSP90AA1,ID1,ID2,IFNG,IL1R1,IL6,INSR,ITGA6,ITGB2,KDR,LPAR6,MAPK3,MEF2C,NFKB1,NFKBIA,OSMR,PIK3R1,PXN,RAC1,REL,RHOB,RUNX3,SELENOP,SHC1,SNAI1,TCF4,TGFBR3,TNFAIP3	352 (13)
FEV		transcription regulator		1.264	bias	0.0123	ANXA2,CXCR4,HTRA1,ICAM1,JAM2,NFIA,NR2F2,VCAM1,VIM
CREM	-2.437	transcription regulator		1.264	bias	0.00306	APOLD1,ATF3,CCND2,CD247,CREM,CSF2,DUSP4,EGR1,HLA-DRA,IFNG,LDLR,MIDN,NPC2,NR4A2,RHOB,SERTAD1,TIPARP	500 (19)
TBK1	-0.089	kinase		1.261	bias	1.09e-06	CCL3L3,CCL4,CCL5,CD40,CDKN1A,CXCL2,HLA-E,ICAM1,IFI16,IFNG,IL6,ISG20,NFKB1,PTGS2,RGCC,SELE,SH3BP5,SNAI1,TSC22D1,VIM,WWTR1,ZEB1	456 (18)
E. coli lipopolysaccharide		chemical - endogenous non-mammalian		1.26	bias	3.16e-07	CCL2,CCL3,CCL4,CCL5,CCN1,CD40,CD83,CEBPD,CSF2,CXCL2,ICAM1,IFNG,IL6,PTGS2,SELE,SOCS3,TGFB1,VCAM1	327 (18)
F2RL1		G-protein coupled receptor		1.257	bias	2.19e-08	AREG,ATF3,CAV1,CCL2,CCN1,CCN2,CSF2,CTSD,CXCL2,GBP4,HBEGF,IFNG,IL6,IRF8,ITGB4,OSMR,PTGS2,STING1,TXNIP,VEGFC	465 (17)
gentamicin		chemical drug		1.255	bias	3.06e-05	APOD,AQP1,ATF3,CCL2,CCNL1,CD69,CD9,CLU,CNKSR3,CST3,CTSD,DNAJB4,EGR1,ENPP2,GAS6,HAVCR2,HNRNPU,HSP90AA1,HSPB1,ICAM1,IFRD1,IL6,JUN,LAMP2,LGALS1,LGALS3,LITAF,MYC,NUAK1,PTPRM,RGCC,SLCO4A1,SOCS2,SOX4,STAT3,TCIM,TGFB1,TIMP1,TJP1,TSC22D1,TUBB,VAT1,VCAM1,YBX3,YWHAH	544 (23)
TNF RECEPTOR (family)		group		1.254		7.11e-05	CCN2,IL6,SELE,SERPINE1,TGFB1,TIMP1,TJP1	497 (22)
NBEAL2	-0.343	other		1.254	bias	7.11e-05	CCL3L3,CCL4,CXCL2,GATA2,IRF8,SELP,VWF	508 (12)
ACKR3	0.574	G-protein coupled receptor		1.254		1.24e-08	AKR1C3,CDKN1A,CFH,CSF2,CXCL12,CXCR4,ELN,HBEGF,IGFBP7,IL6,MYC,RAC1,RRAS,VWF	545 (22)
geranylgeranyl pyrophosphate		chemical - endogenous mammalian		1.254		0.000404	APP,CCL2,ICAM1,IL6,KLF2,PTGS2,SCARB1,TSC22D3,VCAM1	444 (21)
RAPGEF3	1.005	other		1.253	bias	0.000775	APP,FN1,PTGS2,SOCS3,TGFB1	520 (19)
corticosterone		chemical - endogenous mammalian		1.251		2.52e-10	APP,ATP1A1,CALD1,CAV1,CCN2,CDKN1A,CLDN5,CYBA,DDIT4,FGF2,GAS6,GLUL,GZMB,HIF3A,IFNG,IL6,JUN,KLF9,MAOA,MAPK1,MAPK3,MYC,PDK4,PTGS2,SCARB1,SGK1,TGM2,TIMP1,TSC22D3	455 (20)
PIN1	-0.192	enzyme		1.247	bias	0.00209	BCL2A1,CDKN1A,FN1,HES1,IL6,MYC,NFE2L1,PTGS2,RUNX3,SLC29A1,TGFB1,TIMP1	519 (21)
AKT2	0.022	kinase		1.247	bias	0.00484	CDKN1A,FOXO1,IFNG,IL6,PDCD4,RAC1,SPRY1,TGFB1,TIMP1,VIM	484 (22)
PPARD		ligand-dependent nuclear receptor		1.245	bias	1.01e-05	ACACB,ALDH2,CCL3L3,CCND2,CD36,CMC1,CXCL2,EGR1,FABP4,FLT1,FN1,GAS6,ICAM1,IFI44L,IFNG,IL6,LDLR,LRP5,MAPK1,MAPK3,NR4A2,NR4A3,PDK4,PGM5,PLAT,PTGS2,S100A6,SCARB1,SCARB2,TNFAIP3,YWHAE	505 (24)
chloroquine		chemical drug		1.245		1.54e-10	APP,ATP1A1,CCL5,CD36,CD40,CD69,CD83,CTSD,FN1,FOXO1,GJA1,GPX1,GRN,IFNG,IL6,LEPR,LIFR,MET,NNMT,RCAN1,S1PR1,SELE,SNAI1,SOCS1,SOCS3,TNFSF10,TXN	457 (15)
phorbol esters		chemical - other		1.244	bias	3.16e-07	APP,BCAR1,CD44,DICER1,DUSP2,EGR1,IFNG,IL1R1,IL6,JUN,NFKB1,PLAT,PTGS2,REL,TGFB1,TIMP1,TNFSF10,TXN	472 (17)
4-hydroxytamoxifen		chemical drug		1.241	bias	4.05e-10	AREG,ATF3,CAPNS1,CCN1,CCN2,CDKN1A,CEBPD,CLU,CTSD,DDIT4,DDX21,DUSP4,DYNLL1,EGR1,FABP4,FOSL2,FOXO1,IER3,IFNG,IL6,JUN,MT1X,MT2A,MYC,NEDD9,NFKBIA,NR4A2,PDK4,PMAIP1,PTGER4,RGS16,RND1,SGK1,SPHK1,TM4SF1,TNFAIP3,TPM1,ZEB1	516 (17)
ESR2		ligand-dependent nuclear receptor		1.241		2.16e-16	ABLIM1,ACKR3,ACTN1,ADAMTS1,AKAP12,AREG,ARHGDIB,ARID5B,ATF3,BMPR2,CANX,CAPN2,CAV1,CCL2,CCL3L3,CCN1,CCN2,CD34,CD3E,CD93,CDC42BPA,CDKN1A,CEBPD,CEMIP2,CLU,CRIM1,CSF2,CTSD,CTSH,CXCL12,CXCL2,DAB2,DUSP10,EGR1,EGR3,EMB,ENPP2,FBLN2,FGF2,FN1,FOSL2,FOXO1,FSTL1,GJA1,GSTP1,IGFBP4,IL1R1,IL6,INSR,IQGAP2,KDR,KIF5B,KLF4,LAP3,LAPTM5,LMNA,MAOA,MAPK1,MAPK3,MDK,MGP,MYC,NASP,NCOA4,NDRG1,NEDD9,NFKB1,NFKBIA,NR4A3,NRP2,P…	648 (23)
SOX11		transcription regulator		1.24	bias	0.00278	ADAMTS4,BTNL9,CAV1,CCL3L3,CCL5,CD3E,CD52,CD9,CXCR4,DIPK2B,EBF1,EGR1,HLA-DRB5,IL6,IL6ST,ITGA4,POSTN,SEPTIN2,SMAD1,TNXB	231 (7)
GATA1		transcription regulator		1.238		5.3e-09	ACTN1,ALOX5AP,ANGPT2,AQP1,CAVIN1,CCL5,CCND2,CD36,CDKN1A,CNN3,CPD,CREM,DICER1,EGR1,ETS2,FLI1,FYB1,GATA2,GNAS,IFNG,IL6ST,INHBB,IRF8,ITGA6,KDR,LEPR,LMO2,MECOM,MGST2,MYC,NCOA7,NFKB1,NR4A2,NRARP,PECAM1,REL,RUNX3,SASH1,SELP,SLC3A2,TCF4,TEK,TGM2,VWF,ZEB1	470 (20)
IKZF2		transcription regulator		1.236	bias	6.75e-06	CD2,CD53,CD69,CSF2,GZMA,HLA-E,ICAM1,IFNG,IL1R1,KLF7,RUNX3,TNFRSF18
LPA		other		1.236		0.00411	ICAM1,SELE,SERPINE1,VCAM1	355 (13)
palbociclib		chemical drug		1.235	bias	4.48e-05	ATF3,CCNL1,CD83,CDKN1A,EGR1,EGR3,GBP4,HES1,ID2,IFNG,IL6,IL6ST,JUN,KLF10,NFKB1,NR4A2,RHOB,SOCS3,TIMP2,ZEB1	542 (20)
SMPD1	0.097	enzyme		1.231	bias	7.95e-07	ACKR1,CCL2,CCL3,CCL4,CCL5,CSF3,CXCL2,CXCR4,IL6,TGFB1,TNFRSF1A,TNFSF10,UGCG	413 (16)
BMPR1B		kinase		1.231	bias	0.000139	CDKN1A,ID1,ID3,POSTN,PTGS2,SERPINE1	433 (21)
TGM2	1.245	enzyme		1.23	bias	1.35e-07	BCL2A1,BIRC3,BNIP3,CCL2,CCL3,CCL4L1/CCL4L2,CD36,CD74,CD93,CSF3,CXCL12,FCER1G,FN1,GCA,GIMAP6,GJA1,ICAM3,ID1,IFI6,IFNG,IL6,ITGA6,ITGB4,LSP1,MGP,MT2A,MYC,NPC2,PARP14,PHLDA1,PLSCR1,SELP,SEMA6B,TGFB1,TYROBP,XAF1,ZEB1	418 (14)
INHA		growth factor		1.223		8.43e-08	ADAMTS1,AREG,CCN1,CCN2,CCND2,EPHX1,IFNG,IGFBP4,IL1R1,INHBB,JAM2,LMNA,MYC,PIK3R1,PRSS23,PTGS2,SERPINE1,SGK1,TJP1	308 (12)
IL17F		cytokine		1.222	bias	6.52e-08	CCL2,CCL3,CCL4,CSF2,CSF3,CX3CL1,CXCL2,CXCR4,GNLY,ICAM1,IFNG,IL2RG,IL6,PRF1,PTGS2,TGFB1,TNFSF10,TNFSF14,XCL1,XCL2	330 (14)
PAX7		transcription regulator		1.221	bias	0.0102	AHR,ATP11A,CXCR4,EMB,ID2,ID3,OLFM1,PRSS23,RNH1,SYNE2
EGR3	1.253	transcription regulator		1.221		8.21e-07	ACTN1,AHNAK,AHR,ATF3,CPD,DOK2,EMB,GNS,GSN,HEG1,ID3,IFNG,IL6ST,INHBB,JUN,KCTD12,LGALS1,MYC,NDRG1,NRP2,PLXND1,S100A4,SOCS1,SOCS3,TENT5C,TSC22D1,ZBTB20	363 (12)
fulvestrant		chemical drug		1.22		3.66e-15	AREG,BMPR2,CAV1,CAV2,CCL2,CCL5,CCN1,CD74,CDKN1A,CEBPD,CTSD,CTSL,CXCL12,CYCS,DDIT4,DYNLL1,EGR1,EGR3,FABP4,FKBP1A,FLT1,FOSL2,GJA1,GSTP1,HES1,ICAM1,ID1,ID2,IER3,INHBB,JUN,KLF10,LDLR,LEPR,MAP3K11,MAPK1,MYC,NRP1,PDCD4,PMAIP1,PRSS23,PTGS2,RAC1,SELENOP,SELP,SLC7A5,SNCG,STAT3,STC1,TGFB1,TGFBR3,TSC22D3,TUBA4A,TXNIP,VCAM1,ZEB1	495 (22)
CD36	0.766	transmembrane receptor		1.22	bias	0.000256	ADAMTS4,AREG,CCL5,CD36,COL4A1,CSF2,CSF3,FGF2,ICAM1,IFNG,IGFBP4,IGFBP7,IL6,SELP,SERPINE1	395 (21)
MEN1		transcription regulator		1.22		0.00302	CDKN1A,FABP4,FN1,FOXC1,INHBB,MYC,SNAI1,TGFBR2,VIM	554 (25)
ST6GAL1	0.334	enzyme		1.217	bias	8.12e-05	ADAM15,BIRC3,CAV1,CCND2,FN1,IL6,MCAM,MET,NRP1,PLXND1,SNAI1	570 (24)
TLR4	0.435	transmembrane receptor		1.217	bias	1.89e-15	APP,AREG,ATF3,CCL2,CCL3,CCL3L3,CCL4,CCL5,CCN1,CCND2,CD200,CD36,CD40,CD44,CEBPD,CSF2,CSF3,CXCL2,DAB2,DUSP2,EFNA1,GJA1,HBEGF,HNRNPU,HTRA1,ICAM1,IFI16,IFITM3,IFNG,IL2RB,IL6,IRF8,ISG20,KDM6B,KLF7,LTC4S,LYST,MET,MYC,NFKB1,NFKBIA,NR4A2,NR4A3,PHLDA1,PLAT,PTGS2,RAC1,REL,RGCC,RGS1,RGS16,SCARB1,SELE,SELP,SH3BP5,SLA,SOCS1,SOCS3,SPHK1,STAT3,TCF4,TGFB1,TNFAIP3,TNFSF10,TPM1,TSC22D1,UGCG,VCAM1	402 (14)
CALR	-0.173	transcription regulator		1.213		2.75e-05	CDKN1A,CTTN,FN1,GJA1,ICAM1,IFNG,INSR,ITGA5,MEF2C,PTGS2,TGFB1	438 (20)
ALB		transporter		1.213	bias	1.22e-05	ATF3,CCL2,CCL5,CCN2,CDKN1A,CX3CL1,CYBA,EDNRB,FN1,IL6,MYC,PTGS2,SYNPO,TGFB1	355 (14)
FLT1	1.539	kinase		1.213		0.0025	APLP2,CANX,CAPN2,CDKN1A,CLIC4,DEPP1,EIF4B,EPAS1,GDI2,ICAM1,LIMS1,MARCKS,NRP1,NRP2,RDX,TCF4,TGFBR2,VWF	229 (7)
SELP	0.986	transmembrane receptor		1.212	bias	5.58e-06	APOL3,BCL2A1,CCL2,CCL3,CCL3L3,CCL4,CDKN1A,CSF2,CXCL2,CXCR4,IL6,SELP,THBD	388 (15)
advanced glycation end-products		chemical - endogenous mammalian		1.212	bias	1.86e-06	ARL5B,CCL2,CCN2,CDKN1A,CLDN5,CXCL12,FGF2,FN1,FOXO1,GJA1,IL6,KLF2,PTGS2,SERPINE1,TGFB1,VCAM1,VIM	391 (19)
DGKZ	-0.331	kinase		1.206		0.00183	CCL5,CD69,IFNG,IL6,TGFBR2	462 (16)
EBF1	0.645	transcription regulator		1.205	bias	0.000358	ACACB,CCL3,CCL3L3,CCL4L1/CCL4L2,CCL5,CRK,CSF2,CXCL12,EBF1,FOXO1,IFNG,IL6,INSR,IRF8,KLRB1,MAPK1,MYC,PIK3R1,PIK3R3,POSTN,PTPRC,SOCS1,SOCS3	447 (21)
bee venom		chemical - endogenous non-mammalian		1.201	bias	4.07e-10	AREG,CCL5,CCNL1,CREM,CYTIP,DNAJB1,ETS2,FYB1,HSPB1,ICAM1,IFRD1,ITGA5,ITPKC,JUN,KLF2,KLF4,MYH9,NFKBIA,NR4A2,NUPR1,PTGS2,RCAN1,RGS1,SOCS3,SPAG9,THBD,TNFAIP3,TSC22D1,YBX3	438 (14)
lipid A		chemical toxicant		1.195	bias	0.000404	CCL2,CCL3L3,CCL5,CD36,CD40,CSF3,IL6,ITGA5,PTPRC	354 (15)
HRG		other		1.195	bias	0.000365	CD74,CD83,CXCR4,SNAI1,SPARC,TIMP1,TIMP3	403 (10)
finasteride		chemical drug		1.195	bias	0.00367	CLU,FLT1,IL6,KDR,TGFB1
PCSK9		peptidase		1.193		2.17e-05	CCL2,CD36,CD9,CDKN1A,ICAM1,IFITM3,IL6,ISG20,LDLR,MGP,SNAI1,STING1	435 (14)
SLC7A11		transporter		1.192	bias	0.0153	MYC,NES,PTGS2,VIM
mir-155		microRNA		1.189	bias	1.33e-06	ANXA2,CCL2,CCL3,CCL5,CD69,CDH5,CDKN1A,CSF3,DNAJB1,DOCK1,GZMB,ICAM1,IFNG,IL6,IRF8,ITGB2,PDCD4,PECAM1,PRF1,PTGS2,S1PR1,SERPINE1,SNAI1,SOCS1,SOCS3,STAT3,TGFB1,VIM	381 (15)
LUM		other		1.188	bias	0.00411	CDKN1A,CXCL2,IL6,TGFB1	234 (8)
deferoxamine		chemical drug		1.187	bias	1.16e-07	ANGPT2,ANXA2,APP,BNIP3,CCL3L3,CCL4,CCND2,CD59,CDKN1A,DUSP10,EGLN3,ELN,EPAS1,FLT1,ICAM1,IFI16,IFI6,IGFBP4,IL6,ISG20,ITGB2,JUN,MYC,NCOA4,NDRG1,NFKB1,NR4A2,PLAT,PMAIP1,RGS1,SELE,SERPINE1,SULF2,TAOK2,TGFB1,TNFSF10,TSC22D1,VCAM1	527 (15)
HSP27 (family)		group		1.183		0.0433	CDKN1A,IL6,PTGS2,STAT3,TGFB1
LIN28B		other		1.183	bias	7.31e-07	CCN2,CCND2,CD44,CDKN1A,CTNND1,CTTN,ITGB4,MYC,NFIC,SNAI1,TGFBR3,VIM,ZBTB20,ZEB1	245 (7)
ocifisertib		chemical drug		1.183	bias	0.000315	CCL2,CD69,CFH,GZMA,IFI44L,IFNG,IL6,PTGS2,RGS1,SERPINE1,SOCS3,TIMP1
S-(2,3-bispalmitoyloxypropyl)-cysteine-GDPKHPKSF		chemical reagent		1.182	bias	6.77e-06	CCL2,CCL4,CCL5,CD40,ICAM1,IFNG,IL6,PTGS2,SERPINE1	384 (16)
TUG1	0.192	other		1.181		0.0106	CD34,CYCS,IL6,KLF2,MYC,NES
CORT		other		1.179	bias	0.0234	CCL3L3,CCL4,CCL5,IFNG,IL6
farnesyl pyrophosphate		chemical - endogenous mammalian		1.178	bias	1.32e-05	APP,ICAM1,PTGS2,SCARB1,SELP,SERPINE1,TGFB1,VCAM1	503 (19)
MAP3K5		kinase		1.172	bias	0.00651	CCN2,CDKN1A,IL6,JUN,TGFB1	480 (20)
oxazolone		chemical reagent		1.172	bias	0.00367	ICAM1,IFNG,IL6,KDR,VCAM1	273 (10)
epirubicin		chemical drug		1.172	bias	0.0357	CAV1,CDKN1A,EZR,IL6,MYC,NFIA
1-methyl-4-phenyl-1,2,3,6-tetrahydropyridine		chemical toxicant		1.168	bias	0.000565	ANXA2,APP,CCL5,EGR1,EGR3,FGF2,FSTL1,HSPB1,IL6,JUN,LMCD1,NR4A2,NRARP,PTGS2,PTPRC,SGK1,TNFRSF1A	392 (17)
BCL2	-0.791	transporter		1.159		0.000113	BNIP3,CDKN1A,CSF2,CTSH,GZMA,HAVCR2,ICAM1,IFNG,IL6,MCAM,NDRG1,NES,NFKBIA,PRF1,SPHK1,TIMP1,TIMP2	480 (24)
PPARG	0.224	ligand-dependent nuclear receptor		1.159		1.01e-12	AASS,APP,ASAP1,CAV1,CAV2,CAVIN2,CCL2,CCL5,CCN2,CD36,CD40,CDKN1A,CSF3,CTSL,CXCL2,CYBA,CYCS,EGLN3,EPAS1,EPHX1,FABP4,FABP5,FN1,GATA2,HES1,ICAM1,IFNG,IGFBP7,IL33,IL6,INSR,JUN,KLF4,LAPTM4A,LDLR,MCTP1,MGLL,NDRG1,NFE2L2,NR2F2,PDK4,PEA15,PECAM1,PPIC,PTGS2,RHOB,SCARB1,SELE,SERPINE1,SGK1,SNCG,SOCS1,SOCS3,TCF4,TGFBR2,TJP1,TNFSF10,TSC22D3,TUBB,VAMP5,VAMP8,VCAM1,VIM,WIPF1,WWTR1,YWHAE	455 (19)
CNTF		cytokine		1.158		1.32e-10	A2M,APOD,ATF3,CCL5,CD247,CD69,CEBPD,CLIC4,CXCR4,EGR1,ENPP2,ERG,FGF2,GJA1,GPR65,GRN,IFI16,IGFBP7,IL6ST,KCTD12,KLF4,LDB2,LGALS3,LIFR,NAMPT,NFIA,NFIB,OSMR,PTGS2,RAB3C,REL,S100A6,SEC62,SOCS1,SOCS2,SOCS3,STAT3,TGFB1,TIMP1,VIM	372 (15)
GATA4		transcription regulator		1.156		1.1e-11	CCL2,CCL3L3,CCL4,CCN2,CDC42EP3,CXCL2,CXCR4,DAB2,EPHX1,FGF2,GJA1,HES1,ID1,IFI16,IL6,INHBB,INMT,IRF8,JUN,LRG1,MEF2C,MYC,MYH9,NOTCH4,POSTN,PTGS2,PTPRB,S100A4,TGM2,TIMP1,TPM1,VCAM1,VIM	302 (12)
ZNF281	0.217	transcription regulator		1.155		4.21e-08	CCL2,CCL3L3,CCL4,CCN2,COL4A1,CXCL2,CXCR4,FN1,IL6,PTGS2,SERPINE1,SNAI1
SASH1	1.198	other		1.155	bias	0.00554	CCL4,CCND2,CD40,IL6,ISG20,MET,PLAT,PTGS2,SH3BP5,SOCS1,TCF4,TSC22D1	330 (10)
JINK1/2 (family)		group		1.154	bias	0.0234	FOXO1,IL6,PTGS2,RHOB,TNFRSF1A
Trp53cor1		other		1.154		0.0246	CDKN1A,IL6,PERP,STAT3
WNT4		cytokine		1.153	bias	0.000181	CDH5,FOXO1,GJA1,ID1,PECAM1,POSTN,PTGS2,SPARC,TGFB1,VWF	499 (23)
PTGER1		G-protein coupled receptor		1.153	bias	0.00183	FN1,ICAM1,IL6,PTGS2,VEGFC	538 (20)
KCNIP3		transcription regulator		1.153		8.92e-06	CCL5,CREM,CX3CL1,FOSL2,GPX1,IFNG,IL6,LDLR,METRNL,MID1,PDE2A,PTGER4,SOCS3,TGM2,TNFAIP3	509 (22)
palmitic acid		chemical - endogenous mammalian		1.152		1.08e-10	ABL2,AHR,AKR1C3,ATF3,BIRC3,CCL2,CCL3L3,CCL4,CCL5,CCN2,CD36,CDKN1A,CPE,CTSD,CTTN,CX3CL1,CXCL2,CYB5R3,CYBA,CYCS,DLC1,EGLN3,EZR,FABP4,FLT1,FN1,FOXO1,HBEGF,ICAM1,IER3,IL6,INSR,JUN,JUND,KDM6B,KLF4,MET,MYC,NFE2L2,NFKB1,NFKBIA,NR4A2,NR4A3,NUPR1,PDK4,PHLDA1,PIK3R1,PIK3R3,PSMB5,PTGS2,RAC1,SCARB1,SERPINE1,SLC3A2,SNAI1,SOCS3,SPARC,SPHK1,STING1,TGFB1,THBD,TIMP2,TNFAIP3,TNFRSF1A,TNFSF10,TNXB,TXNIP,VCAM1,VWF,W…	436 (20)
BIRC3	-1.459	enzyme		1.15		0.00219	BIRC3,CCL2,CSF3,ICAM1,IFNG,IL6,NFKBIA,REL	345 (16)
PIM1	-1.011	kinase		1.149	bias	2.2e-05	ABL2,AKR1C1/AKR1C2,C7,CAV2,CCND2,CD44,CDKN1A,ID2,IFNG,IL6,INSR,MET,MYC,PROS1,PTGS2,SOCS1,TNFRSF18	528 (24)
IFNAR (family)		group		1.148	bias	0.000565	CCL2,CCL5,CD40,CD74,FCER1G,HLA-E,IFI16,IFITM3,IFNG,IL6,IRF8,ISG20,ITGA4,KDM6B,TNFSF10,VCAM1,XAF1	370 (14)
POU2AF1		transcription regulator		1.147		2.98e-05	CCL5,CD44,CD69,CD74,CD83,CDC37,CTNNA1,CXCR4,FOXO1,HLA-DMA,HLA-DRA,ID3,IFI44L,IFNG,IL6,IRF8,LGALS1,MID1,MYC,S100A10,SOX4,STAT3,TGFB1	484 (20)
CCL5	-4.166	cytokine		1.145	bias	6.15e-09	ADGRE5,AHR,CAPN2,CCL2,CCL3,CCL3L3,CCL4,CCL5,CD40,CD44,CDC37,CXCL2,EMP1,IFNG,IL6,LIMS1,MAPK1,MAPK3,NAMPT,PLEC,PNP,SGK1,STAT3	345 (18)
BSG	0.03	transporter		1.139	bias	0.00214	CCL3L3,CXCL12,EPAS1,KDR,SELP,SERPINE1,TGFB1,TJP1,VIM	430 (18)
P2RY2		G-protein coupled receptor		1.138	bias	0.000365	CDKN1A,ICAM1,JUN,NFE2L2,PTGS2,SERPINE1,VCAM1	453 (22)
BMP (family)		group		1.134	bias	7.11e-05	CCN2,DPYSL2,ID1,ID2,IL6,KDR,SMAD1	478 (22)
NFAT (complex)		complex		1.134	bias	7.97e-05	ATF3,CCL2,CYGB,ICAM1,IFNG,IL33,IL6,SERPINE1	223 (7)
HMGXB4	0.014	other		1.134	bias	0.00697	AHNAK,HBEGF,ICAM1,IER5,NFKB1,PARP14,TGM2
HYAL1	0.299	enzyme		1.134		0.00861	AP1S2,BMPR2,C1orf54,IGFBP4,RUNX1T1,SRPX,TGFBR2,TUBB
CHD1	-0.285	enzyme		1.134	bias	0.00123	BCL2A1,CSF2,CXCL2,ICAM1,IER3,IL6,PTGS2
CDH11		other		1.134	bias	0.000699	CD9,IL6ST,ITGB2,LAMA5,PIK3R1,RAC1,TJP1
LY6E	-0.422	other		1.134		0.000699	CCN2,CD34,CD83,HLA-DRA,IL6,NFKBIA,SERPINE1	263 (7)
NOTCH4	0.59	transcription regulator		1.132		0.00123	EFNB2,HES1,IL6,NOTCH4,SERPINE1,TEK,TIE1
NFKB-RELA (complex)		complex		1.129	bias	3.5e-06	CCL2,CCL3,CCL5,CSF2,ICAM1,IL6,MYC,NFKBIA,PTGS2,SELE,SOCS3,VCAM1
SENP1		peptidase		1.129	bias	0.00148	CD34,COL4A1,CTSD,CYCS,ENG,LAMA5,LDLR,MYC,VIM	531 (18)
RND3		enzyme		1.122		0.0234	CDKN1A,FN1,HES1,PTGS2,VIM
ABL1	-0.066	kinase		1.117	bias	0.00636	CAV1,CCND2,CDKN1A,CTSL,IER3,IFNG,MYC,TEK	520 (23)
DSCAM		other		1.117		0.00143	GSN,ID3,KLF4,KLF9,MYC,NEURL1B,PCDH17,SYNPO,TUBA4A,VIM
CIRBP	0.09	translation regulator		1.117	bias	0.0106	CD44,CXCL2,IL6,MYC,PTGS2
E. coli serotype 0127B8 lipopolysaccharide		chemical - endogenous non-mammalian		1.115		4e-09	AQP1,CAV1,CCL2,CCL5,CCN2,CD40,CXCL12,CXCL2,CXCR4,EDNRB,ELN,FAM107A,FGF2,GJA1,GLUL,GNB4,GNG2,GPRC5B,IL6,KLF2,LAMB2,LAMC1,LGALS3,LIFR,NFKB1,NFKBIA,PTGS2,SLC7A5,SOCS3,STAT3,TGFBR2,TGFBR3	458 (14)
ILK	-0.098	kinase		1.112	bias	5.56e-06	CD44,CDKN1A,CNKSR3,FN1,IL6,ITGA6,LIMS1,MAPK1,MAPK3,NFKBIA,PARVA,RNH1,SNAI1,TGFB1,ZEB1	508 (19)
CDK9	0.207	kinase		1.111	bias	7.11e-06	CCL5,CCND2,CDKN1A,CXCL2,CXCR4,ELK3,GATA2,HLA-DRA,IL6,MET,MYC,NAMPT,NFKBIA,PDK4,SELE,SERPINE1,TGM2,TNFAIP3,VIM	480 (13)
schizandrin B		chemical - endogenous non-mammalian		1.109	bias	0.0246	CCL4,CCL5,IL6,TGFB1
tributyltin		chemical reagent		1.108		0.0121	AHR,BMPR2,CCN2,CYCS,FABP4,FN1,HSP90AA1,IL33,KANK3,PDK4,PTPN22,SLCO4A1,SYNPO
IFI16	0.705	transcription regulator		1.107	bias	2.2e-05	AREG,CCL2,CCL3,CCL4,CCL5,CDKN1A,GPX1,ICAM1,ID2,IFI16,IL2RB,IL6,LDLR,MYC,NFKBIA,SELE,VCAM1	393 (19)
EHF		transcription regulator		1.103		8.92e-06	CCL4L1/CCL4L2,CSF2,GATA2,HOPX,IL6,KDR,MET,PLAT,SERPINE1,TCF4,TFPI,TGFB1,THBD,TIMP1,VEGFC	367 (7)
dapagliflozin		chemical drug		1.103	bias	0.0246	CDKN1A,EPAS1,STING1,TGFB1
PLCB1	0.203	enzyme		1.103	bias	0.00411	MAPK1,MAPK3,PTGS2,VIM	368 (16)
EFNB2	0.664	kinase		1.103		0.0153	LDLR,MAPK1,MAPK3,TEK
IRF7	-0.266	transcription regulator		1.1	bias	0.00295	APOBEC3G,CCL5,CD40,CD69,GBP1,GBP4,IFI16,IFI44L,IFI6,IFITM3,IL33,IL6,IRF8,ISG20,NAMPT,PARP14,PLAC8,PLSCR1,PMAIP1,SOCS1,TNFSF10,XAF1	323 (17)
NFATC2	-0.1	transcription regulator		1.099	bias	1.4e-12	CCL3L3,CCL5,CD40,CD83,CDKN1A,CSF2,CTNNAL1,CX3CL1,CXCL2,DAB2,EGR3,ENPP2,GBP4,HAVCR2,IER3,IFNG,IL6,IRF8,ISG20,JUN,KDM6B,LAMP2,MAPK3,MYC,NFKB1,NFKBIA,PLAT,PTGS2,RCAN1,REL,RGS1,SELE,SH3BP5,SLC3A2,SNAI1,SOCS1,SOCS2,SOCS3,TCF4,TGFB1,TSC22D1,ZEB1	456 (12)
etoposide		chemical drug		1.098	bias	1.06e-07	ATF3,BCL2A1,BIRC3,C1R,CCL2,CCL3,CCL5,CD40,CDKN1A,CSF2,CTSD,CXCL2,CYCS,DDIT4,DUSP4,GZMB,HLA-DMA,ICAM1,ID1,ID2,IER3,IFI27,IFI44L,IFNG,IL2RB,IL6,IRF8,JUN,LIMA1,LPAR6,MYC,PIK3R3,PRF1,PTGS2,REL,SERPING1,SGK1,SPHK1,TNFAIP3,TNFRSF10D,TNFRSF1A,TNFSF10,XAF1	338 (13)
sorbitol		chemical - endogenous mammalian		1.097		7.11e-05	AQP1,CCN1,CCN2,CDKN1A,GJA1,MAP3K11,SGK1	548 (21)
WNT5B		other		1.095	bias	0.00183	FN1,IL6,RAC1,SLC7A5,VCAN	277 (7)
PTGS1		enzyme		1.094	bias	0.000108	ANGPT2,ATF3,FABP4,FGF2,GJA1,GZMH,IL6,PTGER4,PTGS2,STC1	494 (19)
MMP8		peptidase		1.094		0.00037	CCL3L3,CCN2,IL6,MET,PDCD4,TGFB1	394 (19)
FASN		enzyme		1.093		0.000465	CAV1,CD36,DDIT4,EDNRB,FABP4,FOXO1,IL6,MET,PTGS2,RBP7,VIM	571 (24)
TNFRSF1B	-1.21	transmembrane receptor		1.092	bias	6.29e-07	ANGPT2,CD69,CSF2,CXCL12,CXCL2,EFNA1,ICAM1,IFNG,IL6,JUN,NFKB1,SERPINE1,SOCS3,TIMP1,TNFAIP3	424 (17)
IL15RA	0.152	transmembrane receptor		1.091		0.0366	CD44,IL6,KLRC1,PTPRC
ethylenediaminetetraacetic acid		chemical drug		1.091		0.00651	BCL2A1,EGR1,IFNG,MCAM,MET	469 (20)
12-hydroxyeicosatetraenoic acid		chemical - endogenous mammalian		1.091	bias	0.000345	ICAM1,PTGS2,PTPRC,VCAM1	489 (22)
COLLAGEN TYPE I (complex)		complex		1.086	bias	1.96e-05	APP,CCL5,CD83,CSF2,FN1,IL6,KDR,MYC,PTGS2,RAC1,S100A10,TGFB1,TIMP2,VIM	378 (15)
bortezomib		chemical drug		1.085		5.08e-06	ATF3,BAG3,BCL2A1,BIRC3,BNIP3,CAV1,CCL4,CCL5,CCND2,CDKN1A,CEBPD,CXCL12,CXCL2,CXCR4,DNAJB1,DNAJB4,DNAJB6,FOXO1,HSP90AA1,ICAM1,IFNG,IL33,IL6,IL6ST,ITGA4,KLF9,MAPK1,MYC,NECTIN2,NFKB1,PMAIP1,PSMB5,PTGS2,SNAI1,TGFB1,TNFSF10,TSC22D3,VCAM1,VIM	433 (15)
NLRP3		enzyme		1.083		0.000336	CCL3L3,CCL4,CCL5,CCN2,CD69,CSF3,CXCL2,CXCR4,FN1,IFITM3,IFNG,IL33,IL6,NFE2L2,PTGS2,STAT3,TGFB1,TIMP1,TNFRSF1A,VIM	461 (12)
SMAD4	0.179	transcription regulator		1.081	bias	2.97e-10	ACKR1,ANGPT2,AREG,CCL2,CCN2,CCND2,CDC42EP3,CDH5,CDKN1A,CELF2,CTSD,CXCL2,DOCK4,ENG,FN1,GJA1,ICAM1,ID1,ID2,ID3,IER3,IFNG,ITGA6,JAM2,MET,MYC,NAMPT,NFE2L2,NFKBIA,PTGS2,PTPRC,RAC1,RGCC,RUNX3,SELE,SERPINE1,SERTAD1,SGK1,SNAI1,SPHK1,TGFB1,TIMP1,TIMP3,TPM1,VIM,XCL1	500 (21)
ALOX15		enzyme		1.08	bias	0.000108	CCL3L3,CCL4,CD36,CXCL2,FN1,ICAM1,ID3,IL6,JUN,VCAM1	356 (17)
IRAK1	-0.35	kinase		1.078		0.00322	CCL2,CCL5,IFNG,IL6,PRDX1,SELE,VCAM1,VIM	364 (19)
camptothecin		chemical drug		1.078		7.53e-09	ANXA2,APBB2,AREG,ATF3,BAG3,BCL2A1,BIRC3,CANX,CCL2,CCL3,CD200,CD40,CD48,CD53,CD59,CD83,CD93,CDKN1A,CLU,CSF2,CTNND1,CTSL,CXCL2,DUSP10,FLI1,FLT1,FOXC1,FOXO1,GNAQ,GRB10,HBEGF,HLA-DQB1,HLA-E,HSP90AA1,HSPB1,ICAM1,ID1,ID3,IER5,IFI16,IL6,IQGAP2,JMJD6,JUN,LAMB2,LDLR,LGALS3,LHX6,LITAF,MAFF,MAP3K11,MARCKSL1,MBNL2,MEF2C,MRTFB,MYC,NFKB1,NFKBIA,NR4A2,NRP1,PALM2AKAP2,PBX1,PECAM1,PERP,PLAC8,PLEC,PMAIP1,PTGER4,PT…	442 (14)
CCR2		G-protein coupled receptor		1.077	bias	4.58e-15	APP,CCL2,CCL3L3,CCL4,CCL5,CD40,COL4A1,COL4A2,CSF2,CSF3,CX3CL1,CXCL12,CXCL2,CXCR4,FBLN2,FN1,HSPG2,IFNG,IL6,LAMB2,SPARC,TGFB1,TGM2,TIMP1,TIMP2,VCAN	550 (20)
STAT1	0.147	transcription regulator		1.076	bias	1.72e-19	A2M,ANGPT2,APOBEC3G,BCL2A1,BTG1,BTNL9,C1R,CCL2,CCL3,CCL3L3,CCL4,CCL5,CCN2,CCND2,CD40,CD44,CDH5,CDKN1A,CEBPD,CREM,CSF2,CX3CL1,CXCL2,EGLN3,EGR1,FCER1G,FGF2,FN1,FOXO1,GBP1,GBP4,GZMB,HAPLN3,HAVCR2,HBEGF,HES1,HLA-DRB5,HLA-E,HTRA1,ICAM1,IFI16,IFI27,IFI44L,IFI6,IFITM3,IFNG,IL1R1,IL33,IL6,IRF8,ITGA5,JUN,KCTD12,KLF4,LY96,MYC,NAMPT,NFKB1,PCDH17,PECAM1,PLSCR1,PMAIP1,PRF1,PTGS2,S100A10,SERPING1,SOCS1,SOCS3,S…	444 (16)
PLP1		other		1.07	bias	0.00321	ATF3,CCL2,CXCL2,ENPP2,IFNG,SEPTIN2,TIMP1	407 (16)
MAP2K3	-0.944	kinase		1.07	bias	0.00416	CDKN1A,GSTP1,ICAM1,IFNG,IL6,PTGS2,SERPINE1,SGK1,TNFSF10	470 (21)
CDK6	-0.503	kinase		1.069		0.00791	APBB2,BIRC3,CD36,DGKH,FABP4,FN1,GSTP1,JUN,MGST2,PIK3R3,PTGS2,SERPINE1,SOCS1,SOCS3,TEAD1	517 (23)
ZBTB10	-0.427	transcription regulator		1.069	bias	1.17e-05	CCL3L3,CCL4,CCL4L1/CCL4L2,CCL5,CD34,CD40,CD83,CX3CL1,FCER1G,FLT1,GBP4,HLA-E,IFI16,IFITM3,IL6,ISG20,NR4A3,PTGS2,PTPN22,SERPINE1,STING1,TNFRSF1A,XAF1,ZBTB20	282 (10)
RAS HOMOLOG (family)		group		1.067	bias	0.00159	CCN2,CDKN1A,EGR1,MYC,PTGS2,TJP1	543 (23)
PPP1R14B	0.428	phosphatase		1.067	bias	0.00154	EPAS1,FLT1,KDR,PECAM1
GLUL	0.525	enzyme		1.067	bias	0.00856	CAV1,CXCR4,GLUL,SLC7A5
SELE	2.769	transmembrane receptor		1.067		0.00856	CCL3L3,CSF2,CSF3,IL6	404 (20)
HNRNPA2B1	-0.036	other		1.067		1.15e-07	CRIP1,ELOVL7,ENTPD1,FN1,GJA1,GPRC5B,GSN,IFNG,IL6,INHBB,ITPRID2,KCTD12,LEPR,MAST4,MSRB3,MYC,NOVA1,PBX1,PHACTR2,PLCB4,SNAI1,SRPX,STOM,TM4SF18,VCAN	366 (11)
PLD2	0.261	enzyme		1.067		0.00856	COX7A1,CYCS,PTGS2,SCARB1	414 (15)
Muc1		other		1.067		0.00411	CXCL2,IL33,IL6,TIMP2	365 (8)
testosterone propionate		chemical drug		1.067		0.0366	CLTC,CLU,LDLR,TGFB1
MDK	0.642	growth factor		1.066	bias	0.000646	CCL2,CCL3,GZMB,IL6,LGALS1,PLAT,PTPRC,S100A6,TGFB1	461 (19)
N-nitro-L-arginine methyl ester		chemical drug		1.057		4.96e-08	ATF3,CCL2,CCN2,CD83,CXCL2,CYBA,FN1,GJA1,ICAM1,IFNG,IL6,LDLR,NFKBIA,PDK4,PERP,PTGS2,SELE,SERPINE1,TGFB1,TIMP1,VCAM1	350 (17)
NOTCH1	0.211	transcription regulator		1.056		3.44e-11	AKR1C1/AKR1C2,AREG,BIRC3,CCN1,CCN2,CCND2,CD44,CDKN1A,CEBPD,CXCR4,EFNB2,EPAS1,FCER1G,FGF2,FLT1,GATA2,GRN,HES1,ICAM1,ID1,ID2,IFI16,IFNG,IGFBP4,IL6,IRF8,ITGA6,ITGB4,MCAM,MYC,NFKB1,NR2F2,NRARP,PTGS2,REL,RHOU,RUNX3,SELE,SERPINE1,SNAI1,SOCS1,TEK,TGFB1,TGFBR2,TGFBR3,TIE1	530 (14)
BRCA1		transcription regulator		1.056		0.000808	AREG,CARD10,CCL5,CDKN1A,COL18A1,CTSD,DDIT4,EGR1,ENPP2,EZR,FOXO1,HSPB1,IFI27,IFI6,MYC,NEDD9,NFE2L2,PERP,PHLDA1,PLSCR1,SNAI1,STC1,TGFBR2,TNFRSF18,VCAN,VIM	539 (20)
AKT1	-0.292	kinase		1.055	bias	3.51e-16	AKR1C1/AKR1C2,ARL6IP1,BCL2A1,BIRC3,CCL2,CCL3L3,CCL4,CCL5,CCND2,CD40,CD44,CD69,CD74,CDKN1A,CEBPD,CLU,COL4A1,CST3,CXCL2,CXCR4,DIAPH2,EGR1,EZR,FABP5,FGF2,FN1,FOXO1,FSTL1,HAVCR2,HIPK3,IFNG,IL6,JUND,KDR,LAMB1,MT2A,MYC,NFE2L2,NFKB1,PHLDA1,PIK3R1,PMAIP1,PTGS2,RAB11A,RAMP3,RHOB,SERPINE1,SLC3A2,SNAI1,SRP14,TGFBR3,TIMP1,TNFSF10,TPD52L1,VCAN,VIM	570 (20)
MGAT5		enzyme		1.051		0.00651	IFNG,ITGA5,MYC,PTPRC,SNAI1	503 (22)
MAPT		other		1.048	bias	3.44e-09	A2M,ACTN1,ANXA5,APP,ATF3,ATOX1,C1R,CANX,CAPG,CAPN2,CCL2,CCL3L3,CCL4,CD200,CD44,CD48,CD74,CD9,CDKN1A,CLTA,CLTC,CORO1A,CST7,CTSC,CTSD,CXCL2,CYCS,DPYSL2,DSTN,EBF1,ELOVL7,EPHX1,FKBP1A,FYN,GALNT15,GBP4,GDI2,GNG2,GSTP1,HLA-DQB1,HLA-DRB5,HLA-E,HSP90AA1,HSPB1,HYAL2,ICAM1,IFI16,IFITM3,IFNG,IL6,ITGA5,ITGB2,JUN,LCP1,LTC4S,MAPK1,MAPK3,NCKAP1,NFKB1,OSMR,PARP14,PDE2A,PEA15,PLEC,PTPN22,PTPRC,RPGR,RPL23,RPLP0,S1…	554 (18)
SMAD5	0.396	transcription regulator		1.039		3.66e-05	CCN2,GATA2,ICAM1,ID1,ID3,IL3RA,SELE,SERPINE1,VCAM1	492 (17)
zileuton		chemical drug		1.039	bias	0.000139	APP,CCL3L3,CCL5,ICAM1,IFNG,PTGS2	585 (19)
NKX2-3		transcription regulator		1.038		8.09e-09	ANGPT2,APOBEC3G,ARHGDIB,BMPR2,BTG1,C2CD4B,CAVIN2,CD34,CD36,CDKN1A,CX3CL1,EIF4B,EMCN,EXOC6,FGF2,GALNT15,GASK1B,GBP1,GCA,GIMAP7,GNG12,KLF2,KLF4,KRT81,LAP3,MCTP1,MMRN1,MT1M,PARP14,PLSCR1,PMAIP1,POSTN,PTGS2,RPL23,SRPX,TCIM,TIPARP,TNFRSF10D,UACA,VCAM1,XAF1,YPEL2
ciglitazone		chemical drug		1.037		5.97e-08	CAV1,CAV2,CCL2,CCL5,CD34,CD36,CDKN1A,FLT1,FN1,GSN,HLA-DRA,ICAM1,IFNG,IL6,LAMB1,NFKBIA,PTGER4,PTGS2,SELE,SERPINE1,TNFSF10,VCAM1	466 (19)
FIBRINOGEN (complex)		complex		1.037	bias	0.00123	CCL2,CCL3L3,CCL4,CD40,ICAM1,IL6,SELP	445 (19)
SOX17	1.108	transcription regulator		1.037		3.5e-06	AKR1C1/AKR1C2,AKR1C3,BMPR2,CDC42BPB,COL4A1,COL4A2,KDR,LAMB1,NFE2L2,SOX17,SOX7,SPARC	326 (7)
VTN		other		1.034	bias	0.000646	CDKN1A,EFNB2,IRF8,ITGA4,ITGA5,PTGS2,PXN,S100A10,SERPINE1	504 (20)
ESRRB		transcription regulator		1.029	bias	0.0106	CDKN1A,MEF2C,MYC,POLE4,TNFSF14,XAF1
METTL1		enzyme		1.029	bias	0.0153	MYC,SNAI1,STAT3,VIM
TNFSF12	0.044	cytokine		1.028		1.77e-07	CCL2,CCL3,CCL3L3,CCL5,CLDN5,CSF2,CTNND1,CXCL12,CXCL2,CYCS,ICAM1,ID1,IL6,MEF2C,NFKBIA,PXN,RAC2,SELE,TIMP1,VCAM1	427 (16)
PTH		other		1.026	bias	3.22e-12	ADAMTS1,AHNAK,AREG,CCL2,CCN2,CDKN1A,CREM,CXCL12,CXCL2,CXCR4,CYBA,EFNB2,EIF4B,ESAM,FN1,FOSL2,GJA1,GNG12,IL33,IL6,JUN,LIMA1,LMNA,MGP,NR4A2,PDK4,PLXDC2,POSTN,PTGS2,PXN,RAMP3,RGS1,SNX3,SOCS3,STC1,TGFB1,TNS1	500 (23)
carboplatin		chemical drug		1.026	bias	0.000315	A2M,CD44,CLU,CSF2,IER3,LGALS3,LXN,MYC,PMAIP1,TIMP1,TUBB,VIM	407 (17)
PALMD	1.802	other		1.026	bias	0.0133	CCL2,CXCL2,ICAM1,IL6,PIK3R1,TNFAIP3,VEGFC
ITGA5	1.043	transmembrane receptor		1.026	bias	5.58e-06	CCN2,CD40,CD44,CDKN1A,ENPP2,GJA1,IL6,ITGA5,JUN,PXN,RAC2,SELP,TGFBR2	439 (24)
FTO	0.123	enzyme		1.023		0.0148	CD44,CDKN1A,FN1,ICAM1,JUN,MYC,STAT3,VIM
TNFRSF10A	0.169	transmembrane receptor		1.016	bias	0.0106	IFNG,IL6,NFKBIA,PTPN22,STAT3,TNFSF10
PRKCZ		kinase		1.016	bias	0.00321	IL6,JUN,MAPK1,MAPK3,MYC,NFKBIA,VCAM1	422 (18)
MMP9		peptidase		1.015		3.04e-12	CCL3,CCL3L3,CD44,CD52,CD74,CDKN1A,CLDN5,COL18A1,CSF2,CTTN,CXCL12,CXCL2,CXCR4,DLC1,GAS6,GJA1,HLA-DQB1,HLA-E,ICAM1,IFNG,IL6,MATK,MDK,MYC,PBX1,PRDX1,RPS6,TCF4,TGFB1,TIMP1,TJP1,TUBA4A,TYROBP,VIM	413 (18)
TBX3		transcription regulator		1.014	bias	0.00819	ADAMTS9,CCND2,CD36,DUSP10,EGR1,GJA1,GNG11,GNG2,ID1,MYC,PIK3R1,PLPP3,SNAI1,VIM	114 (3)
cis-urocanic acid		chemical drug		1.01	bias	0.00123	ADAMTS1,AKR1C1/AKR1C2,IL6,PMAIP1,PTGS2,TMOD3,TNFAIP3	261 (7)
MBD2	-0.018	transcription regulator		1.007		0.0114	ADAM15,BIRC3,CDC42EP3,CDKN1A,GSTP1,NUPR1,RNASE1,VIM
RB1CC1	-0.007	other		1.004		0.0246	CCL5,CDKN1A,MYC,SERPINE1
MRS 1754		chemical reagent		1	bias	0.00154	CD40,HLA-DRA,TGFB1,TIMP1
nystatin		chemical drug		1	bias	0.00183	CCL3L3,CD40,ICAM1,IL6,TIMP1	394 (19)
1-palmitoyl-2-oleoylphosphatidyl-D-serine		chemical reagent		1	bias	0.00411	CSF2,CSF3,CXCL2,IL6
PG3-Oc		chemical reagent		1	bias	0.00482	ATF3,CDKN1A,JUND,LMNA,MET,NDRG1,PMAIP1
Ginkgo biloba		chemical drug		1	bias	0.0153	CCL3,CCL4,CCL5,JUN
PLC (family)		group		1	bias	0.0246	CCL2,EGR3,MYC,PTGS2
ANGIOTENSIN II RECEPTOR TYPE 1 (family)		group		1	bias	0.00367	ATP1A1,CCL2,CCL3L3,SERPINE1,TIMP1	403 (17)
TRYPSIN (family)		group		1	bias	0.0153	CDKN1A,ELN,ICAM1,PTGS2
MEMO1	-0.074	other		1	bias	0.00154	CTSD,JUN,MYC,SNAI1	528 (17)
RNF138	-0.178	enzyme		1	bias	0.000137	BIRC3,CCND2,ICAM1,IER3,IL6,LRRC32,NAMPT,NFKB1,RGS16	272 (12)
Org 48762-0		chemical drug		1	bias	0.00411	CCL3L3,CCL4,CCL5,IL6	364 (7)
CTNNB1/TCF (complex)		complex		1	bias	0.00411	CD44,GJA1,JUN,MYC
SH3PXD2A-AS1		other		1		0.0366	CX3CL1,IER3,MET,SERPINE1
PTPRE	-0.102	phosphatase		1	bias	0.00856	CXCL2,MET,SLA,TSC22D1
USP4	0.007	peptidase		1	bias	0.00411	CXCR4,ID1,ID3,SOX17
TNK1		kinase		1	bias	0.00183	APP,IFI16,IL6,ISG20,TNFSF10	312 (11)
TRADD		other		1	bias	1.49e-05	BCL2A1,CCL2,CSF2,CX3CL1,CXCL2,ICAM1,IL6,NFKBIA,RND1,TNFAIP3,VCAM1	321 (16)
DSG2	0.493	other		1	bias	0.0153	CDH5,DIAPH2,EPAS1,RAC2
LTBP2		other		1		0.00411	CD36,FABP4,IL6,LMNA
PCYT1A	0.041	enzyme		1	bias	0.00856	CXCL2,GSN,KLF4,RUNX3	204 (7)
PCDH10		other		1		0.0153	EGR1,RASA4,SOX7,TGFB1
MAP3K11	0.821	kinase		1	bias	0.00856	IL6,MAP3K11,MYC,PTGS2	466 (20)
emactuzumab		biologic drug		1	bias	0.0366	GBP4,IFITM3,SOCS1,XAF1
mechlorethamine		chemical drug		1	bias	0.00025	ATF3,CD40,ID2,NFE2L2,PIK3R3
clioquinol		chemical drug		1	bias	0.0153	APP,CDKN1A,JUN,KDM6B
batimastat		chemical - protease inhibitor		1		0.00856	FABP4,FGF2,HAVCR2,MET
oxonic acid		chemical drug		1	bias	0.00856	AREG,CCN2,ICAM1,VCAM1
levofloxacin		chemical drug		1	bias	0.00411	CDKN1A,CSF2,IFNG,IL6
CALC (family)		group		1	bias	0.00856	CCL2,CREM,IL33,VEGFC	325 (10)
ALK		kinase		1		2.75e-05	AKR1C1/AKR1C2,CCND2,CD44,EGR3,GNB4,NES,S100A11,SERPINE1,SNAI1,WIPF1,ZEB1	453 (18)
infliximab		biologic drug		1	bias	1.14e-06	APP,CCND2,DDIT4,DUSP4,GNLY,GZMB,IFNG,MT1X,NAMPT,NFKBIA,PRF1,PTGS2,SLC7A5,SPHK1,VIM	491 (18)
FSH (complex)		complex		0.999		1.85e-13	ACTN1,ADAMTS1,AHR,AKAP12,APP,AREG,ARL4C,ARPC1A,BMPR2,CARD10,CCN2,CCND2,COL15A1,COL18A1,CPE,CREM,CTNND1,CX3CL1,CXCR4,DAB2,EFNA1,EZR,FGF2,FILIP1L,FOSL2,FOXO1,GBP1,GNAS,GNLY,GPRC5B,GZMB,ID1,IGFBP4,IL6,INHBB,ISG20,ITGA5,JMJD6,JUN,KIF5B,KLF10,LDLR,LGALS1,LRRC32,MT1X,MT2A,MYC,NPC2,PGRMC1,PLAT,PLPP1,PMAIP1,PTGS2,RASAL2,RGS16,RHOB,SCARB1,SERPINE1,SGK1,SMAD1,STK17A,TGFBR2,TGFBR3,TIMP1,TIMP2,TNFAIP3,TPM1,T…	603 (21)
resiquimod		chemical drug		0.998	bias	7.51e-11	APOBEC3G,APOL3,ARPC2,ATF3,BCL2A1,BNIP3,BTNL9,CCL2,CCL3,CCL3L3,CCL4,CCL4L1/CCL4L2,CCL5,CCND2,CD40,CD44,CD83,CSF2,CSF3,CXCL12,CXCL2,ETS2,EZR,FCER1G,FGF2,FOXO1,GBP1,GNG2,GPX1,HAVCR2,HES1,HSP90AA1,HSPB1,ICAM1,IER3,IFI16,IFI44L,IFITM3,IFNG,IGFBP4,IL33,IL6,ISG20,JUN,LAP3,LAT2,LGALS1,LGALS3,LMNA,LYST,MGLL,MYO1C,NAMPT,NFE2L2,NFKB1,NFKBIA,PLAT,PLSCR1,PMAIP1,PRDX1,PSMB5,PTGS2,PTPRC,PVRIG,REL,RGCC,RPS6,SOCS…	393 (16)
MAP3K2	-0.411	kinase		0.991	bias	0.00856	CSF2,CXCL2,IFNG,IL6	357 (17)
AATF	-0.088	transcription regulator		0.991	bias	0.00856	APP,CDKN1A,IFNG,JUN	502 (17)
SIRT1	-0.045	transcription regulator		0.991		3.72e-07	ACAP1,BIRC3,BNIP3,CAV1,CCL5,CCND2,CD36,CD74,CD83,CD9,CDKN1A,CMIP,CORO1A,CYCS,EIF2S2,EPAS1,FABP4,FN1,FOXO1,HLA-DQB1,HLA-DRB5,ICAM1,ID1,IFITM3,IFNG,IL2RG,IL6,KLF2,LAMB1,LAPTM5,LDLR,LGALS3,MAOA,MEF2C,MYC,NFE2L2,NKG7,PARP14,PDK4,RAC1,RGS16,SERPINE1,SLC29A1,SOCS3,STAT3,SYNPO,TFPI,TGM2,THBD,TIMP2,TIMP3,VCAM1,VIM,ZEB1	567 (23)
CpG ODN 1668		chemical reagent		0.99	bias	1.65e-05	CCL3L3,CCL4,CD200,CD40,CD69,CSF3,ICAM1,IFNG,IL6,NFKB1,PTGS2,SOCS1,SOCS3	337 (16)
bucladesine		chemical toxicant		0.99	bias	5.14e-14	ADAMTS1,ADGRL2,CD44,CDKN1A,CLU,CREM,CXCR4,EGLN3,EGR1,FN1,FOSL2,FOXO1,GJA1,GLUL,GSTP1,ICAM1,ID1,IFNG,IL6,INHBB,IRF8,ITGA6,ITGB2,JUN,LDLR,LXN,MCAM,MYC,NFKB1,NHERF2,NR4A2,NR4A3,PTGER4,PTGS2,RGS16,SCARB1,SERPINE1,SOCS3,SOX17,SOX7,SRGN,STC1,STOM,TGFB1,TGFBR3,THBD,TIMP1,TIMP2,TINAGL1,TJP1,XAF1,ZEB1	468 (18)
CD14	0.408	transmembrane receptor		0.988	bias	2.58e-13	BCL2A1,CCL2,CCL3,CCL3L3,CCL4,CCL5,CXCL12,CXCL2,ICAM1,IFNG,IL1R1,IL6,NFKB1,PTGS2,SELE,SELP,SOCS1,SOCS3,TGFB1,TNFAIP3,VCAM1	303 (14)
PRLR		transmembrane receptor		0.988	bias	0.000818	A2M,AKR1C3,CDKN1A,FABP4,FGF2,MYC	451 (24)
TSHZ3		transcription regulator		0.987		0.000404	FOSL2,KCTD12,LDB2,PDE2A,RAMP3,SLA,TSHZ2,TXNIP,VAT1
C1QA		other		0.986	bias	2.75e-05	CD44,EGR1,HLA-E,IFNG,IL6,S100A10,SERPINE1,SERPING1,STAT3,TIMP1,VIM	537 (16)
phytohemagglutinin		chemical drug		0.986	bias	2.72e-11	AFF1,ALDH2,APP,BTG1,CCL2,CCL3,CCL4,CCL5,CCND2,CCNH,CD44,CD69,CD83,CLIC2,COL18A1,CXCL12,CXCR4,EGR1,ENG,FKBP9,FOSL2,GATA2,GZMB,HAVCR2,HSP90AA1,ICAM1,IFNG,IL2RG,IL6,INPP1,KLF2,KLRC2,LAMB2,MAOA,MET,MT1E,NFKB1,PON2,PRF1,PTPN22,PTPRC,SCARB2,SELENOP,SHC1,SOX4,SPHK1,SRP14,STAT3,TEAD1,TFPI,TIMP1,TIMP3,TNFSF10,XCL1	395 (14)
TFAP4		transcription regulator		0.986	bias	0.0148	CD44,CDKN1A,EGR1,FN1,ID1,RCAN1,SNAI1,VIM
TERT		enzyme		0.985	bias	9.26e-11	AFAP1L1,ASAP1,ATF3,BNIP3,CALD1,CAV1,CCL2,CCL5,CCN2,CDKN1A,CSF2,CTSC,CX3CL1,CXCL2,ELK3,FGF2,GSN,HTRA1,ICAM1,IFI16,IFI27,IFITM3,IFNG,IGFBP4,IL6,IQGAP2,ISG20,KLF4,MYC,NFKBIA,PALM2AKAP2,PRSS23,PRXL2A,PTGS2,PXN,SASH1,STAT3,TIMP1,TNFRSF1A,VIM	377 (17)
EPHX2		enzyme		0.983		0.00321	APP,CCL2,HES1,ICAM1,IL6,SELE,VCAM1	456 (20)
CNR1		G-protein coupled receptor		0.977		1.99e-05	EPS8,FGF2,GPX1,IFNG,IL6,MDK,PECAM1,PIK3C2A,PLSCR1,PTGS2,RAC1,S100A6,SCARB1,SLC29A1,STAT3,TGFB1,TIMP1,TJP1,VEGFC	401 (20)
LILRB4		other		0.973	bias	0.00651	CD3E,IFNG,IL6,KLRD1,PTPN22
oxaliplatin		chemical drug		0.972	bias	0.00963	ANXA2,CD44,CDKN1A,MYC,PMAIP1,RPS6,STAT3,TMSB10/TMSB4X,VIM	523 (20)
diethylstilbestrol		chemical drug		0.969	bias	3.5e-07	AHR,AREG,ARHGDIB,CCN2,CD200,CD83,CDKN1A,CLU,CPE,CTTN,CYGB,DPYSL2,EGR1,EMP1,HBEGF,INHBB,KDR,KLF4,LGALS1,LSP1,MAOA,MAPK1,MAPK3,MGP,NPDC1,NR4A3,PTTG1IP,S100A6,SOCS2,SPARC,SULF1,TGFB1	600 (24)
CXCL8	-0.152	cytokine		0.966	bias	3.37e-06	ACKR3,CD44,CD69,CD74,COL18A1,CPE,CXCL2,HSPG2,ICAM1,IFRD1,ITGA5,ITGB2,KLF4,LGALS3,NFKBIA,PTGS2,RAC1,SOCS1,TPM1,VCAM1	543 (18)
NR3C1	-0.392	ligand-dependent nuclear receptor		0.966		1.05e-16	A2M,ACTN1,ALOX5AP,APOL3,APP,AQP1,ARPC2,BAG3,BIRC3,BTG1,C1QTNF1,C1R,CAPN2,CARD10,CAV1,CAVIN2,CCL2,CCL3L3,CCL4,CCL5,CCN1,CCN2,CD69,CD83,CDC42EP3,CDKN1A,CEBPD,CLDN5,CSF2,CXCL12,CXCL2,CXCR4,DAD1,DDIT4,DUSP4,DYNLL1,EFNA1,EGR1,EMP1,FABP4,FCER1G,FGD4,FN1,FOXO1,GLUL,GPR65,GPX1,GSTP1,GULP1,GZMA,HNRNPU,HSD17B12,ICAM1,IER3,IFI6,IFNG,IL33,IL3RA,IL6,INSR,IRF8,ITGB2,JMJD6,JUN,JUND,KLF4,KLF9,LYST,MAOA,MAPK1,MAP…	624 (18)
GHRL		growth factor		0.964		0.0449	CDH5,FOXO1,IL1R1,IL6,PTGS2,RAPGEF3,SOCS3
LGALS8	0.395	other		0.963	bias	0.00037	CCL2,CCL5,CDKN1A,CSF2,IL6,VWF	465 (20)
MAPK (family)		group		0.963	bias	4.83e-06	APP,CCL2,CDKN1A,EGR1,GJA1,GZMB,IFNG,IL6,ITGA4,JUN,MYC,NR4A3,PRF1,PTGS2,S100A10,SNAI1,SNCG,VCAM1	505 (23)
PDGF-AB (complex)		complex		0.958	bias	0.00856	AREG,HBEGF,IL6,VEGFC	223 (7)
FOS	0.381	transcription regulator		0.957		9.17e-16	A2M,AKR1C3,APLP2,ASAP1,ATF3,CAPN2,CCL2,CCL5,CCN2,CD44,CELF2,CLU,COL18A1,CSF3,CTNND1,CTSH,CYCS,DOCK1,EGR1,EIF4G2,EMB,ENAH,EPAS1,EPS8,EZR,FABP4,FGF2,FN1,FOXC1,FSTL1,FZD6,GJA1,GSTP1,HIPK3,ICAM1,IFI16,IFNG,IL6,ITGA6,ITGB4,JUN,KIF5B,LAMP2,LGALS3,MAOA,MET,MMRN1,MPZL2,MT2A,MYC,MYH9,NAMPT,NET1,NFE2L2,NOTCH4,NUPR1,PCDH19,PDCD4,PHLDA1,PLAT,PRDX1,PTGS2,QKI,RAPGEF3,RNH1,RPLP0,RPS6,RUNX3,S100A10,SERPINE1,SNAI…	543 (17)
TXK	-1.081	kinase		0.956		0.0153	CD44,IFNG,IL2RB,KLRB1
MAP3K12	0.114	kinase		0.956		0.0357	APP,JUN,NRN1,RPS8,STAT3,TUBB
LYMPHOTOXIN (complex)		complex		0.954	bias	0.00037	CCL2,CCL5,CSF2,ICAM1,IL6,VCAM1	260 (13)
1-palmitoyl-2-arachidonyl-sn-glycero-3-phosphorylcholine		chemical - endogenous mammalian		0.951		2.34e-07	CCL2,CD40,CD83,CLU,EGR1,ICAM1,IL6,NR4A2,PTGS2,SELE,VCAM1	333 (20)
OGT	-0.896	enzyme		0.951		0.000225	APP,CDKN1A,CPE,CSF3,CXCL2,ELK3,ELOVL7,FKBP1A,IFNG,IL6,INSR,JUN,MET,MYC,NDUFC2,RGS16,SERPINE1,SLC38A1,STC1,TGM2,VIM	517 (19)
F7		peptidase		0.949	bias	0.002	CCN1,CCN2,CXCL2,EGR1,HBEGF,ICAM1,IL6,MYC,PTGS2,VCAM1	435 (16)
TLR2		transmembrane receptor		0.946	bias	3.36e-14	APOBEC3G,APP,ATF3,CCL2,CCL3L3,CCL4,CCL5,CD40,CD69,CDKN1A,CEBPD,CSF2,CSF3,CXCL2,FN1,FOXO1,GJA1,HAVCR2,HLA-DRB5,HNRNPU,ICAM1,IFNG,IL33,IL6,ITGA4,KLF2,NFKB1,PHLDA1,POSTN,PTGS2,SELE,SELP,SOCS1,SOCS3,TGFB1,TNFSF10,VWF	358 (14)
deferasirox		chemical drug		0.946	bias	0.0453	ANXA2,ITGB2,JUN,RGS1,SULF2,TNFSF10
RAB4A	-0.283	enzyme		0.946	bias	3.94e-05	CD44,ITGA5,SPARC,TGFB1,VIM,ZEB1	210 (7)
STAT6 DIMER (complex)		complex		0.943	bias	0.00123	CD36,EPAS1,KDM6B,KLF4,MAOA,POSTN,SOCS1
STAT2	0.314	transcription regulator		0.943	bias	0.000303	CAV1,CCL5,CD40,GBP1,IFI27,IFI6,IFNG,IL6,SOCS1,SOCS3,ST13,TNFSF10,WARS1	334 (16)
TP73		transcription regulator		0.938	bias	4.75e-12	ARL2,ATF3,BCAR1,C1R,CCL2,CCN1,CD3E,CD83,CDKN1A,CNN3,COL18A1,CTSD,CX3CL1,CXCL2,CYBA,DDIT4,EGR1,ENG,FGF2,FLT1,FN1,GATA2,GJA1,GRN,GSN,HAPLN3,HBEGF,HES1,ID2,IER3,IGFBP4,IL6,ITGA5,ITGA6,ITGB2,ITGB4,JCAD,LAMA5,LAPTM4A,LCP1,LIMA1,LRG1,MDK,MMP28,MPZL2,MYC,MYH9,NDRG1,NECTIN2,NFKB1,NRP1,NUPR1,PECAM1,PERP,PIK3R3,PLEC,PMAIP1,PMP22,RHOU,ROBO4,RTN4,SERPINE1,SERPING1,SNAI1,SYNE2,TGFB1,TIMP1,TIMP3,TNFRSF1A,TNS2,…	508 (15)
MAEL		transcription regulator		0.937	bias	0.000345	CD44,KLF4,MYC,PTGS2	428 (16)
bexarotene		chemical drug		0.935		1.34e-08	ADIRF,AKR1C1/AKR1C2,AKR1C3,APP,CCDC107,CCL2,CCN1,CPLX1,CST3,CTSH,CYCS,DDIT4,DEPP1,EGR3,FABP4,ICAM1,ID1,IL2RB,KLF10,MAFF,NR4A2,NRP2,PIK3R1,PLAT,PTGS2,RABAC1,SELENOM,SLC7A5,SPARC,TGFB1,TGM2,TM4SF1,TSC22D3,VAMP8,VCAM1	556 (19)
MCAM	1.078	other		0.934	bias	0.000345	ATF3,FN1,ID1,VIM	419 (13)
TREM1		transmembrane receptor		0.932	bias	4.75e-14	ABL2,ACKR3,AREG,ASPH,ATF3,CCL3,CCL5,CD83,CRTAM,CSF2,CXCL2,CXCR4,DUSP4,EGR1,EGR3,ELOVL7,ETS2,FERMT2,HBEGF,HES1,IFNG,IL1R1,IL6,LRRC8C,MAFF,MT1E,MT1M,NFKBIA,NR4A2,PALM2AKAP2,PHLDA1,PLAC8,PLPP3,PTGS2,PTTG1IP,RCAN1,RGS1,RGS16,RHOU,SLCO4A1,TCEAL9,THBD,TNFSF14	473 (18)
MAPKAPK2	-0.267	kinase		0.932	bias	0.000144	CCL2,CCL3L3,CEBPD,CXCL2,HSPB1,ICAM1,IL6,NFKBIA,PLAT,SLA,TSC22D1,VCAM1	317 (15)
FC GAMMA RECEPTOR (family)		group		0.931	bias	4.15e-07	CCL3,CD40,CDKN1A,HES1,ICAM1,IL6,IRF8,SOCS3,TGFB1,TNFAIP3	382 (14)
TOLLIP	-0.005	other		0.927	bias	0.00367	CCN2,FABP4,IFNG,IL6,NFKB1	461 (21)
panobinostat		chemical drug		0.927		0.000315	CCND2,CDKN1A,CEBPD,FN1,KLF4,MYC,NEDD9,PMAIP1,PTGS2,RAC1,SERPINE1,VIM	530 (23)
IDO1		enzyme		0.926	bias	0.0106	IL6,MYC,NRP1,SLC3A2,SLC7A5,TGFBR3
CpG ODN 2006		chemical reagent		0.925	bias	0.000857	ARPC2,BCL2A1,BIRC3,BTNL9,CCL2,CCL5,CCND2,CD40,EZR,GBP1,GBP4,GZMB,HSP90AA1,ICAM1,IFI27,IFI44L,IFI6,IFNG,IL2RB,IL6,ISG20,LAT2,LGALS1,LGALS3,MYO1C,NFKB1,PSMB5,PVRIG,RGCC,RPS6,TGFB1,TNFAIP3,TNFSF10,TYROBP,VCAM1,ZFP36L2	387 (14)
indomethacin		chemical drug		0.923		3.2e-14	A2M,ADAMTS1,ANGPT2,ANXA2,APP,BIRC3,CAPN2,CCL2,CCL3L3,CD34,CD40,CD44,CDKN1A,CLU,CTSD,CXCR4,DYNLL1,FABP4,FGF2,FLT1,ICAM1,IER3,IFITM3,IFNG,IL1R1,IL6,INSR,ITGB4,LDLR,LGALS3,LIMA1,LXN,MYC,PSMB5,PTGER4,PTGS2,RCN1,S100A10,S100A11,SLC7A5,TEK,TIMP1,TJP1,TMSB10/TMSB4X,TUBB,VCAN,VIM,YWHAE	537 (23)
PI3K (complex)		complex		0.923	bias	3.77e-16	ALOX5AP,ATF3,BCL2A1,BIRC3,CCL2,CCL3,CCL4,CCN2,CCND2,CD2,CD44,CDKN1A,CTSD,CXCR4,DDIT4,FABP5,FLI1,FN1,FOXO1,FRY,GATA2,GJA1,GSTP1,HBEGF,ICAM1,IFNG,IL33,IL6,ITGA6,ITGB2,JUN,KDR,KLF2,LSP1,MCAM,MEF2C,MT2A,MYC,NFE2L2,NFKBIA,NR4A2,PDCD4,POSTN,PRDX2,PTGS2,RHOB,RPL23,RPS6,SERPINE1,SGK1,SNAI1,SNCG,SOCS3,TGM2,TNFAIP3,TNFSF10,TXNIP,UGCG,VCAM1	480 (19)
CDK (family)		group		0.923	bias	0.00416	CCL2,CCL5,CXCL2,DDIT4,IL6,MYC,NEDD9,PHLDA1,TXNIP	495 (17)
NOX4		enzyme		0.921		0.000465	CCL2,CD44,CDKN1A,CYBA,EPAS1,FN1,ICAM1,NFE2L2,SERPINE1,TJP1,VIM	492 (17)
dinoprost		chemical - endogenous mammalian		0.919	bias	1.22e-08	AKR1C1/AKR1C2,ATP1A1,CCND2,CD36,FABP4,FGF2,FOSL2,GSTP1,ID1,ID2,ID3,IL6,JUN,MYC,NR4A2,PTGS2,SCN1B,TGFB1,TIMP3,YWHAE	492 (19)
ADIPOQ		other		0.917		8.42e-09	ACACB,CCL2,CCL5,CCN2,CD36,CDKN1A,CXCL2,CYBA,EGR1,FABP4,FN1,FZD4,FZD6,HBEGF,ICAM1,IFNG,IGFBP4,IL6,LDLR,LEPR,NFKBIA,PDCD4,PTGS2,SHC1,SOCS3,STAT3,TGFB1,TIMP1,TNFAIP3,VCAM1,VEGFC	425 (21)
TFEB	0.153	transcription regulator		0.917	bias	0.00214	AHR,AREG,BTG1,CALCRL,CCL5,CCN2,CCNH,CD48,CTSD,CXCL2,DUSP2,EMP1,FN1,GNS,GPR65,HOPX,ICAM1,IFNG,IL33,IL6,ITGA5,JUN,MET,MYC,NFIA,PHLDA1,PNP,RGS1,SOCS1,SPARC,TIMP2,TNFRSF18,VCAN,VIM,ZEB1	428 (13)
IL6ST	2.584	transmembrane receptor		0.915		3.34e-07	A2M,CD44,EGR1,ENPP2,IL6,JUN,MYC,SERPINE1,SOCS1,SOCS3,STAT3,STING1,TIMP1,TNFRSF1A,VCAM1	436 (17)
PRKCA	-0.323	kinase		0.915	bias	3.99e-12	APOBEC3G,APP,ARHGDIB,ARL4C,ARPC2,CAV1,CCL2,CCN2,CD36,CDKN1A,CSF2,CSF3,CXCL2,CYCS,EGR1,FN1,FOXO1,HES1,ICAM1,ID1,ID2,ID3,IFNG,JUN,LAMP2,MYC,NFKB1,NFKBIA,NOTCH4,PTGS2,SELP,SERPINE1,VCAM1	478 (18)
CEACAM1		transporter		0.914		2.33e-09	ANGPT2,CD36,CD40,COL18A1,CSF3,CXCR4,ICAM1,IFNG,IL2RB,IL2RG,KDR,NES,TEK,TIE1,VEGFC	422 (13)
SOX2		transcription regulator		0.913		3.68e-14	ACKR3,ADAMTS4,AHR,ATF3,CASKIN2,CCL5,CCN2,CD44,CD9,CDKN1A,CEMIP2,CNKSR3,CTNNAL1,CXCL12,CXCR4,DUSP4,ETS2,FLT1,FYN,GATA2,GBP4,GJA1,GSN,HOPX,ID2,ID3,IER5,IL6,JUN,KDR,KLF4,LAMP2,LIMA1,LIMS2,LMCD1,MEF2C,MYC,NCKAP1,NOTCH4,NRARP,NRP1,PECAM1,PIK3R1,PIK3R3,POLE4,QKI,RASGEF1B,RCAN1,S100A13,SEMA6A,SEPTIN2,SERPINE1,SMAD1,SNAI1,SOX17,TEAD1,TGFB1,TIMP3,VAMP3,VCAN,VEGFC,VIM,WIPF1	559 (26)
5-azacytidine		chemical drug		0.913	bias	6.11e-10	ANXA2,CANX,CAV1,CAVIN1,CD44,CDKN1A,CTNNA1,CXCL12,FYN,GSTP1,HBEGF,IFI6,IFNG,IRF8,KDR,KLF4,KRT81,MAFF,MYC,NDRG1,PMAIP1,PRF1,PTGS2,RHOB,RUNX3,SHANK3,SHC1,SLC3A2,SLC7A5,SOCS3,SPHK1,STK17A,TGFBR2,TGM2,TNFRSF18,TUBB	531 (25)
GIP		other		0.912		0.0237	ATF3,CCL2,CCL4,CCL5,CXCL2,IL6,SERPINE1,SOCS3
SNHG20		other		0.911	bias	0.00856	CDKN1A,MYC,VIM,ZEB1
linoleic acid		chemical - endogenous mammalian		0.909		4.29e-05	APP,CD36,CLU,FABP4,ICAM1,IL6,KDR,LDLR,NFKBIA,PECAM1,PTGS2,SOX17,VCAM1	466 (18)
STAT5B	0.311	transcription regulator		0.909		1.61e-11	A2M,AHNAK,AKR1C1/AKR1C2,AKR1C3,ASAP1,BIRC3,CCL3L3,CCND2,CD9,CDKN1A,COX7A1,EBF1,ESAM,FAM89A,FMO2,FOSL2,GATA2,GIMAP1,GIMAP6,GLUL,GSTP1,IFITM3,IFNG,IL2RB,IL6,IRF8,JUN,JUND,KLF9,LAPTM4A,LIMD2,LMO2,MECOM,MMRN1,MYC,MYCT1,NIBAN2,NNMT,NR4A2,NRP2,NUCB1,PDK4,SELENOW,SOCS1,SOCS2,SOCS3,TGM2,TMT1A,TNFRSF1A,VWF,WARS1	424 (20)
KLF15		transcription regulator		0.907	bias	6.19e-07	APOD,BCAM,CCL2,CCN2,CD36,CEBPD,DDIT4,EDNRB,FABP5,FMO2,FZD4,HIF3A,LRP5,NET1,PDK4,SYNPO,TNFRSF10D,TNFSF10,VCAM1	367 (15)
methapyrilene		chemical drug		0.905	bias	0.0325	A2M,ANXA2,ANXA5,ATF3,CD36,CST3,ENPP2,IFRD1,MYC,NFIB,RPS8,SELENOP,SLC3A2,TUBB
N-ethyl-N-nitrosourea		chemical toxicant		0.905	bias	4.41e-06	CCL2,CCL5,CDKN1A,CSF2,CX3CL1,CXCL2,HSP90AA1,ICAM1,IFITM3,IFNG,ISG20,TGM2,TIMP1,TNFRSF1A
LUCAT1		other		0.902	bias	0.000906	CDKN1A,FN1,IER3,ITGB4,MGLL,NR4A2,PDK4,PTGS2	338 (7)
NR1H4		ligand-dependent nuclear receptor		0.898		5.58e-09	ADAMTS4,ATP8B1,CCL14,CCL3L3,CCN1,CCN2,CDH5,COL15A1,CTSC,FABP5,FN1,GPX1,IFNG,IL6,INSR,KLF4,LAMB2,LDLR,MYC,PTGS2,S1PR1,SCARB1,SOCS3,TGFB1,TGM2,THBD,TIMP1,TIMP2,TXNIP	441 (15)
SUMO3	0.328	other		0.896		0.00321	APP,CAV1,CAV2,CCND2,CD59,IL6,PNP	376 (7)
laminaran		chemical drug		0.896	bias	0.00464	CCL4,CCL4L1/CCL4L2,ELOVL7,IFI44L,MT2A,PTGS2	249 (14)
CCL2	1.465	cytokine		0.891	bias	1.52e-05	CCL2,CCL5,CD40,CEBPD,EGLN3,FABP4,ICAM1,IFNG,IL6,ITGA5,KLF4,PTGS2,SCARB1,SERPINE1,TGFB1,TIMP1,VCAM1	462 (19)
BACH2		transcription regulator		0.888	bias	0.00412	AHR,EGLN3,FOXO1,GZMA,GZMH,ID3,IFNG,IL6,JUN,LAMC1,PRF1	491 (19)
MAPK3	0.596	kinase		0.888	bias	1.09e-06	CCL3,CD69,CDH5,CDKN1A,CSF2,DUSP4,EGR1,ELN,FN1,FOSL2,HBEGF,HLA-DQB1,IFNG,IL6,JUN,JUND,MYC,NFE2L2,PTGS2,SELE,TIMP1	528 (20)
CUX1	0.256	transcription regulator		0.883		0.000206	ARHGDIB,CCL5,CDKN1A,CXCL2,ITGB2,LIMA1,MARCKS,MYC,RASIP1,SNAI1,VIM	515 (19)
ADRB3		G-protein coupled receptor		0.881	bias	0.00282	CCL2,CXCL12,EGR1,IL6,JUN,PTGS2	376 (20)
HSP90B1	-0.229	other		0.88	bias	0.0328	CANX,CD40,IFNG,IL6,ITGA4,ITGB2,RAB13,SNX3,VAMP3,VAMP8
FOXO3	-0.128	transcription regulator		0.877		1.05e-14	AHR,ANGPT2,BNIP3,BTG1,CAV1,CCL3L3,CCN1,CCN2,CCND2,CD44,CDC42EP3,CDH5,CDKN1A,COL4A1,COL4A2,CXCR4,DDIT4,DEPP1,EDNRB,EGR1,ELOVL7,ERG,FABP4,FABP5,FLNB,FOXC1,FOXO1,FYN,GATA2,GLUL,GPX1,GULP1,ID1,IER3,IFNG,IGFBP7,IL1R1,IL6,ITGB2,KLF4,MCAM,MEF2C,MET,MYC,NAMPT,NDRG1,NFKBIA,NRP1,NRP2,NUPR1,PECAM1,PMAIP1,PRCP,PTPRB,PTPRC,RTN4,SERPINE1,SESN3,SGK1,SNAI1,TCIM,TGFB1,TIE1,TNFRSF1A,TNFSF10,TXNIP,VCAM1,VIM,YBX1	586 (20)
GPER1		G-protein coupled receptor		0.876	bias	1.35e-08	AREG,ATF3,CCL5,CCN1,CCN2,CDKN1A,CEBPD,CXCL2,DDIT4,DUSP4,EGR1,IL6,JUN,MT1X,MT2A,MYC,NFKBIA,NR4A2,PTGER4,RGS16,RND1,TNFAIP3	647 (22)
TFAP2C		transcription regulator		0.876		2.53e-06	CCN2,CD44,CDKN1A,EGR3,FOXC1,GPX1,GZMH,KRT81,KRT86,MT1X,MT2A,MYC,NRP1,TACC1,TIMP1,TNFAIP3	406 (12)
INPP5D	-0.329	phosphatase		0.872		3.36e-06	CCND2,CD69,CD93,CDH5,FLI1,IFNG,IL6,PECAM1,SELP,SNAI1	387 (17)
CLEC4A		transmembrane receptor		0.87		0.0176	CD36,CD83,FCGRT,ID2,IL6,SCARB1,VCAN
NR4A2	-3.363	ligand-dependent nuclear receptor		0.87	bias	0.000465	ABL2,AREG,CD40,FABP4,IL6,JUN,MET,NR4A2,PTGS2,SESN3,TSC22D3	339 (21)
chenodeoxycholic acid		chemical - endogenous mammalian		0.868		0.00459	CAV1,CD36,EGR1,IL6,LDLR,PDK4,PTGS2,SNAI1	477 (22)
NR5A2		ligand-dependent nuclear receptor		0.866	bias	4.29e-05	ANXA2,CDKN1A,CEBPD,HTRA1,ICAM1,IL6,JUN,LDLR,MYC,POLE4,SCARB1,TGFB1,TNFSF10	535 (25)
ATP6AP2	-0.035	transporter		0.865	bias	0.00411	FN1,IL6,PTGS2,TGFB1	272 (11)
8-bromoguanosine 3',5'-cyclic monophosphate		chemical reagent		0.863		0.00322	CAV1,CDKN1A,IL6,S100A10,SNAI1,TAGLN2,TGFB1,VCAM1	481 (19)
NCSTN	0.227	peptidase		0.863		0.000309	APP,CEBPD,FCER1G,GATA2,GRN,HES1,IRF8,VIM	315 (11)
CpG ODN 2216		chemical reagent		0.861		0.0207	CD40,CD69,CD83,IFNG,IL6,TNFSF10
TLR9		transmembrane receptor		0.859	bias	6.03e-09	ADAMTS4,ATF3,CCL3,CCL3L3,CCL4,CCL5,CD40,CD69,CD83,CSF2,CSF3,CXCL2,EGR1,ICAM1,IER3,IFI16,IFI44L,IFNG,IL33,IL6,ISG20,KDM6B,LAMP2,LYST,MYC,NAMPT,PHLDA1,PTGS2,SERPINE1,SOCS1,SOCS3,SPHK1,SPRY1,TGFB1,TIMP1,TNFSF10,UGCG	395 (15)
PI3K (family)		group		0.853	bias	1.43e-06	AKR1C1/AKR1C2,BIRC3,CCL2,CTSD,CXCL12,CXCR4,DDIT4,EGLN3,FOXO1,IL6,ITGA6,KLF2,MYC,NFE2L2,PTGS2,PXN,SCARB1,SERPINE1,SOX4,TGM2,TIMP2,TJP1,TNFSF10,TXNIP	554 (22)
DDB1	0.128	other		0.853	bias	0.00214	CCN1,CDKN1A,CEBPD,DNAJB1,EGR1,EGR3,ID2,ID3,TRIB1	337 (7)
IGG1 (complex)		complex		0.849		0.0433	CD40,CHMP3,CTTN,ITGA4,ITGA5
RHOH	-1.568	enzyme		0.849		0.00154	CDKN1A,IFNG,IL3RA,ITGB2	280 (9)
SCUBE3		other		0.849	bias	0.000345	SERPINE1,SNAI1,TGFB1,VIM	296 (9)
tamibarotene		chemical drug		0.849	bias	0.00411	ISLR,ITGB2,LEPR,THBD	277 (7)
FBXO42		other		0.849	bias	0.0153	CCL5,ICAM1,IL6,VCAM1
vorinostat		chemical drug		0.846		1.01e-06	ADAMTS1,ATF3,BIRC3,BTG1,CCL3L3,CCND2,CD69,CD74,CDKN1A,CLU,CTSD,DLC1,EGR1,FABP4,FN1,GRN,HLA-DQB1,HLA-DRB5,ICAM1,IFNG,IL6,JUN,KLF4,LDLR,MYC,NDRG1,NEDD9,NFIC,NFKBIA,PMAIP1,PTGS2,SOCS1,SOCS3,TEK,TNFRSF1A,TNFSF10,TXN,VEGFC,VIM	600 (18)
E. coli B5 lipopolysaccharide		chemical - endogenous non-mammalian		0.846	bias	7.21e-14	ACKR1,ACKR3,ADAMTS1,ALDH2,BIRC3,CCL2,CCL3L3,CCL4,CCL5,CD40,CD44,CD69,CD83,CDKN1A,CRK,CSF2,CSF3,CX3CL1,CXCL2,CXCR4,ETS2,GPX1,ICAM1,IFNG,IL1R1,IL3RA,IL6,IL6ST,INHBB,ISG20,LDLR,NFKBIA,PHLDA1,PTGS2,RDX,RHOB,SELE,SELENOP,SERPINE1,SOCS2,SOCS3,STAT3,TGFB1,TGFBR2,TGFBR3,TGM2,TNFAIP3,XCL1	439 (13)
heme		chemical - endogenous mammalian		0.844	bias	1.22e-05	CCL3L3,CCL4,CCL5,CLDN5,CSF2,CSF3,CXCL2,ICAM1,IFNG,IL6,SCARB1,SELP,TGFB1,TJP1	339 (19)
seocalcitol		chemical drug		0.843	bias	0.0484	AREG,CDKN1A,ERG,KRT86,MAP3K11,MYC,PTGS2,SGK1,STAT3
clozapine		chemical drug		0.842	bias	0.0365	EGR1,IL6,LDLR,NR4A2,NR4A3,PEA15,SGK1
RLN2		other		0.837		0.0366	CD36,EDNRB,TGFB1,TIMP1
poly dA-dT		chemical reagent		0.834	bias	0.00482	CCL5,ICAM1,IFNG,IL6,NFKBIA,SELE,VCAM1	410 (19)
AXL		kinase		0.832		0.00204	IFNG,IL6,LITAF,SNAI1,SOCS1,SOCS3,VIM	507 (19)
PBRM1	0.154	other		0.832	bias	1.24e-08	ABLIM3,ADAMTS9,APOL3,BCL2A1,CCL2,CCL5,CDKN1A,CXCL2,IGFBP4,IL6,JUN,S100A13,TNFAIP3,VIM	355 (7)
CCL3L3	-2.531	cytokine		0.831	bias	0.000775	CCL4,CCL5,CD40,IFNG,IL6	366 (14)
GDF15		growth factor		0.83		3.48e-05	CDKN1A,CTNND1,IL6,MT1E,SERPINE1,SNAI1,TIMP3,VIM	539 (22)
tetrachlorodibenzodioxin		chemical toxicant		0.828		3.1e-09	ACTN1,ADCY4,AHR,ALOX5AP,ARL6IP1,ATOH8,BMPR2,BTG1,CARD10,CCL5,CCN1,CCN2,CD36,CD9,CDKN1A,COL18A1,CTSD,EBF1,ELN,ETS2,FMO2,GLUL,GNG11,GRN,HES1,HLA-DMA,HYAL2,ID3,IFNG,IL1R1,IL6,ITGA5,JCAD,JUN,JUND,KLF2,LTC4S,LYST,MGP,MYC,NEDD9,NFE2L2,PERP,PODXL,POMP,PTGS2,S100A4,S1PR1,SERPINE1,SERPINH1,SH3BGRL2,SLC7A5,SOCS2,TGFBR2,TIMP2,TIPARP,TMEM47,TSC22D3,TXN,VEGFC	566 (22)
FUS-DDIT3		fusion gene/product		0.823		1.24e-08	CCN2,COL4A1,FLT1,FN1,IL6,KLF2,LIFR,NAMPT,PLEC,SERPINE1,SOCS2,STAT3,TSC22D3,VIM	538 (20)
TF	-0.216	transporter		0.821	bias	0.00464	CCL2,CCL5,CX3CL1,CYBRD1,IL6,NFKBIA	475 (15)
FOXL2		transcription regulator		0.82	bias	1.45e-08	ATF3,BCL2A1,CCL3,CCL3L3,CLU,CXCL2,GPRC5B,ICAM1,IER3,IL6,MAFF,NFE2L2,NR4A3,PTGS2,S1PR1,SOX4,SPRY1,TNFAIP3,TNFRSF1A	193 (7)
CGA		other		0.817		0.044	ADAMTS1,CLDN5,FOXO1,GATA2,ID1,IKBIP,KLF9,NUPR1,PTGS2,SGK1,TIMP2,TIMP3
wood smoke particle		chemical reagent		0.816	bias	0.00159	CCN2,EGR1,MAFF,MT2A,MYH9,TIPARP
RNF20	0.025	enzyme		0.816		0.00204	CDKN1A,CTNNAL1,FOSL2,MEF2C,MYC,NR4A2,RHOB
FKBP5	0.048	enzyme		0.816		0.0106	CD36,CDKN1A,FABP4,ICAM1,MYC,PDK4
Cux1		transcription regulator		0.816	bias	0.000164	CCL5,DAB2,DUSP4,GRB10,HTRA1,PTPN22,SOCS2,SPRY1
2,3,4,7,8-pentachlorodibenzofuran		chemical toxicant		0.816	bias	0.0151	CD44,CYB5A,CYCS,EPB41L3,FOXO1,TMSB10/TMSB4X
EZR	-1.26	other		0.815		0.0357	ATF3,DDIT4,IL6,ITGB4,MYC,PTGS2
MTA1	0.161	transcription regulator		0.813	bias	0.00861	ACKR3,CCND2,EMP1,MYC,PIK3R1,SNAI1,SOX4,STAT3	582 (20)
rosiglitazone		chemical drug		0.812	bias	1.3e-05	ADAMTS1,APOL3,ATP1A1,BMPR2,CAV1,CAV2,CCL2,CCL3L3,CCL5,CCN2,CD36,CDKN1A,COX7A1,CYCS,EGLN3,FABP4,FABP5,FN1,GBP1,GPR65,HLA-DRA,ICAM1,IFNG,IL6,INSR,KLF2,KLF4,LRG1,MET,MGLL,PDK4,PEA15,PECAM1,PIK3R1,PLPP3,POSTN,PTGS2,SCARB1,SERPINE1,SGK1,SNAI1,SOCS1,SOCS3,TIMP1,TSC22D1,WWTR1,YWHAE	499 (20)
TNC		other		0.811		3.06e-06	ADAMTS4,CCL2,CCL3L3,CCL4,CDKN1A,CXCL12,HTRA1,ID2,IFNG,IL6,MET,MYC,TPM1	421 (18)
WNT5A		growth factor		0.806		6.85e-13	AKR1C1/AKR1C2,AREG,ARHGDIB,CCL2,CCL3L3,CD34,CD36,CD40,CSF3,CXCL12,CXCL2,CXCR4,DAB2,DOK2,ENPP2,FABP4,FLT1,FN1,GJA1,ID2,ID3,IL6,INHBB,IRF8,ITGA4,LCP1,LRP5,MAP3K11,MRPS6,MYC,NFKB1,PECAM1,POSTN,PTGS2,SNAI1,SOCS3,SPARC,STAT3,STC1,TCF4,TGFB1,TNFSF10,VIM,WWTR1	576 (20)
clofibrate		chemical drug		0.805	bias	0.0276	CCND2,CD36,GSTP1,IL6,LDLR,MYC,PDCD4,PTGS2,RTN4,SLCO2A1
NREP	0.037	other		0.805		0.00411	FGF2,ITGA5,TGFB1,TGFBR2	211 (7)
PTX3		other		0.804	bias	3.72e-07	CCL2,CCL3L3,CCL4,CCL5,CCN2,CD40,CXCL2,EGR3,FN1,ICAM1,IL6,JUN,NFKB1	360 (16)
GDF11		growth factor		0.803	bias	0.000634	BMPR2,CCND2,CDH5,COL4A2,ICAM1,IL6,ITGA5,PTGS2,SGK1,SMAD1,TGFB1,VCAM1	381 (12)
SHH		peptidase		0.802	bias	7.41e-09	ADAMTS1,ANGPT2,BCAR1,CAV1,CCND2,CD69,CD93,DAAM1,EBF1,FN1,GATA2,ID1,IFNG,IL6,MEF2C,MET,MYC,NES,NR2F2,PLAT,PMP22,SERPINE1,SLC29A1,SMAD1,THBD,TJP1,TSC22D3	461 (23)
SFN		other		0.798	bias	0.00204	IL1R1,NET1,PDK4,SGK1,TJP1,VIM,ZEB1	640 (24)
HNRNPAB	0.027	enzyme		0.798	bias	6.37e-06	HTRA1,PTGS2,S100A4,SNAI1,TJP1,VIM	262 (7)
MAPK9	-0.153	kinase		0.798		0.000164	AQP1,BIRC3,CAV1,CCL2,CCL5,CCN2,CDH5,CDKN1A,EGR1,EPAS1,FOSL2,IFI16,IFNG,IL6,ISG20,ITGB4,JUN,JUND,LMNA,MARCKSL1,MYC,PARP14,PLAT,RAC1,TNFAIP3	534 (19)
MBP	-1.189	other		0.797	bias	1.32e-05	CCL2,CD40,IFNG,IL6,LEPR,MYC,PTPRC,TGFB1	410 (17)
PYCARD	-0.264	transcription regulator		0.796	bias	0.0106	CCND2,CDKN1A,DUSP10,IFNG,IL6,PTGS2
ROCK1	-0.099	kinase		0.792	bias	3.66e-05	APP,CCN2,CCND2,CD44,COL4A2,FBLN2,ICAM1,LAMC1,VCAM1	484 (21)
cigarette smoke		chemical toxicant		0.79	bias	2.12e-13	AHR,AREG,CCL2,CCN1,CCN2,CDKN1A,CLU,COL4A2,CSF2,CXCL2,DDIT4,DICER1,EGR1,ELN,EMCN,EPAS1,FABP5,FN1,GSTP1,HLA-DRA,ICAM1,IFNG,IL6,JUN,KDR,KLF4,LAMP2,MAFF,NFE2L2,NFKB1,NFKBIA,PRDX1,PRDX4,PTGS2,PTPRB,RAMP2,RAPGEF3,REL,RPS6,RUNX3,SERPINE1,SPTAN1,TCN2,TIMP1,TNFRSF1A	490 (19)
acetaldehyde		chemical - endogenous mammalian		0.785	bias	0.00159	IL6,JUN,KLF9,MYC,TGFB1,TIMP1	475 (20)
ADCY (family)		group		0.78	bias	7.97e-05	CDKN1A,CREM,ENTPD1,FGF2,GJA1,IL6,NR4A2,TXN	493 (22)
DPP4		peptidase		0.778	bias	2.34e-07	CCL3L3,CCL5,CSF3,CXCL2,FABP4,FGF2,IFNG,IL6,TGFB1,TIMP1,TIMP2	368 (20)
MAP3K4	0.077	kinase		0.775	bias	0.00154	ICAM1,IFNG,PTGS2,SELE	535 (21)
KCNN4		ion channel		0.775	bias	0.0153	CCL5,CX3CL1,IL6,TSC22D3
SOX6		transcription regulator		0.772		0.0366	CDKN1A,HSPG2,MYC,SOCS3
AURKA	-0.405	kinase		0.769		0.0246	CDKN1A,MYC,PMAIP1,SNAI1
INS		other		0.767		6.09e-05	ASPH,CCN1,CCN2,CD36,CD44,CDKN1A,DDIT4,EGR1,FOSL2,FOXO1,GRB10,ICAM1,IER3,IGFBP4,IL6,INSR,JUN,JUND,NFE2L2,NNMT,PIK3R3,POSTN,PTGS2,SELP,SNAI1,TGFB1,UGCG	495 (19)
MSI2	-0.158	other		0.765		6.14e-05	CCN1,CDKN1A,CLDN5,FN1,HES1,IL6ST,KDR,MYC,SNAI1,VIM	378 (14)
WNT (family)		group		0.762	bias	0.00282	CD34,CD44,ID2,KDR,MYC,SNAI1	498 (24)
S100A10	1.774	other		0.762	bias	0.00154	AHNAK,ANXA2,IL6,S100A10	194 (7)
lurbinectedin		chemical drug		0.762	bias	0.0246	ATF3,HES1,KLF10,NRARP
SERPINB3		other		0.762	bias	0.00856	CD9,IL6,LGALS3,TGFB1
FANCD2		other		0.762	bias	0.0366	CDKN1A,GPX1,LDLR,MT-RNR1
MAP3K14		kinase		0.762	bias	4.56e-06	BIRC3,CCL5,CD44,CDC37,CXCL2,FN1,ICAM1,IL6,NFKB1,NFKBIA,PON2,PTGS2,RCAN1,REL,TNFAIP3,TNFSF10,VCAM1	411 (14)
NFAT5	0.294	transcription regulator		0.76	bias	9.65e-12	ACTN1,AQP1,AREG,BCL2A1,C1QTNF1,CCL2,CD44,CD74,CLIC3,COL4A1,CSF2,CSF3,DDIT4,EGR1,FOXO1,HLA-DMA,HLA-DQB1,HLA-DRB5,IFI16,IGFBP7,IL6,ITGA4,JAM2,LRP5,NFKB1,NFKBIA,PIK3R3,PLAT,POLE4,S100A4,SGK1,TNFAIP3,TNFSF10,VCAM1,VWF	514 (19)
RARB		ligand-dependent nuclear receptor		0.758	bias	2.24e-05	BCL2A1,CD36,CDH5,CDKN1A,CXCL12,CXCL2,EGR1,EZR,ICAM1,ID1,ID3,IFI27,IL6,INSR,JUN,KLF4,PTGS2,TGFB1,THBD,TJP1,VEGFC	539 (24)
L-carnitine		chemical - endogenous mammalian		0.756		3.29e-07	A2M,AQP1,CDKN1A,CTSL,HLA-DMA,HLA-DPB1,HLA-DQA2,IFNG,IL1R1,IL6,NRP1,SNAI1	604 (19)
RTN4	0.511	other		0.756		7.46e-06	APP,CAPZA2,CPLX1,DPYSL2,GNG2,IL6,JUN,JUND,LAP3,PEA15,RHOB,RTN4,SNAI1,ZEB1	417 (19)
peptidoglycan		chemical - endogenous non-mammalian		0.752	bias	2.01e-11	AQP1,BCL2A1,CCL2,CCL3,CCL3L3,CCL4,CCL5,CD200,CD40,CD69,CORO1A,CSF2,CSF3,CXCL2,CXCR4,EGR1,ICAM1,ICAM3,IFNG,IL6,ITGB2,PTGS2,TMSB10/TMSB4X,YBX1	388 (18)
retinoid		chemical drug		0.749	bias	1.28e-06	CDKN1A,GJA1,HBEGF,IFNG,ITGA6,LIMA1,MYC,PTGS2,TGFB1,TNFSF10	486 (26)
3-methylcholanthrene		chemical toxicant		0.747	bias	0.00719	CCN1,CD36,CTSD,IFNG,NEDD9,PTGS2	526 (22)
GAB2		other		0.745	bias	3.68e-06	APP,CCL3L3,CCL4,CD34,CD69,GSN,IL6,KDR,SERPINE1,SPARC,ZEB1	568 (19)
IL2		cytokine		0.745	bias	5.57e-33	AHR,APOBEC3G,AREG,ARHGEF12,BCL2A1,BIRC3,CAPG,CARD10,CCL2,CCL3,CCL3L3,CCL4,CCL5,CCND2,CD2,CD247,CD40,CD44,CD59,CD69,CD74,CD83,CD9,CDKN1A,CPD,CSF2,CSF3,CST7,CTSC,CTSL,CTSW,CXCL12,CXCR4,CYCS,CYTIP,DDIT4,DDX21,DOCK9,DUSP2,DUSP4,EIF2S2,EMP1,ENPP2,ENTPD1,EPAS1,EPHX1,EVL,FCER1G,FGF2,FOSL2,FOXO1,FYN,GNAQ,GRN,GZMA,GZMB,GZMK,HAVCR2,HBEGF,HCST,HLA-DPA1,HLA-DQA2,HLA-DQB1,HLA-DRA,HLA-DRB1,HLA-DRB5,HOPX,ICAM1,…	455 (15)
DDIT3	-0.597	transcription regulator		0.74		0.000336	ATF3,CEBPD,DOCK4,FN1,FNBP1L,FOXO1,IFNG,IL6,NDRG1,NFE2L2,PLAT,PLEC,RUNX3,SELE,STAT3,TGM2,TSC22D3,TXNIP,VIM,WARS1	502 (21)
bafilomycin A1		chemical drug		0.731	bias	6.89e-05	CCL2,CD151,CD40,CD83,CD9,FOXO1,GRN,HSP90AA1,IL6,LAMP2,NFKBIA,PTGS2,RHOB,TIMP2	426 (18)
TCF21		transcription regulator		0.728	bias	0.000345	CDKN1A,COL4A1,IL6,TIMP1
TRPV4		ion channel		0.728	bias	0.000646	CCL3L3,CCL5,CXCL2,FN1,IL6,KDR,SOCS3,TIMP1,VCAM1	359 (15)
BIRC2	-1.152	enzyme		0.728	bias	0.0246	BIRC3,CCL2,CSF3,IL6
ITGA9		other		0.726	bias	6.1e-06	CCL3L3,CCL4,CXCL12,IL6,SNAI1,TGFB1,VIM	385 (17)
MAPK8	-0.08	kinase		0.726		7.79e-06	APOD,AQP1,BIRC3,CCL5,CCN2,CDH5,CDKN1A,DUSP4,EGR1,FOSL2,FOXO1,HIPK3,IFNG,IL6,JUN,JUND,MAP3K11,MYC,NRP1,PTGS2,SELE,SH2D2A,TNFAIP3,TSC22D3,VEGFC	478 (18)
YY1	-0.265	transcription regulator		0.721		4.38e-07	CAPG,CCL2,CD34,CD93,CDKN1A,CLU,COL15A1,CXCL12,CXCR4,DDIT4,DICER1,DNAJB4,EGR1,EIF4G2,GBP1,HLA-DRA,ID2,ID3,IFNG,IL1R1,KDR,KIF5B,KLF2,KLF4,KLRB1,LDLR,MYC,PCAT19,PERP,QKI,SCARB1,STC1,TCF4,TGM2,TIMP1,VEGFC,VIM,VWF,WSB1,YWHAE	504 (23)
tamoxifen		chemical drug		0.719		1.35e-09	ACKR3,AHNAK,AQP1,CAV1,CAV2,CCN1,CD36,CDKN1A,CEBPD,CLIC3,CLU,CPE,CTSD,CXCL12,CXCR4,CYCS,DEPP1,EPHX1,FABP4,FLOT1,FN1,HES1,IER3,IGFBP4,IL6,ISG20,JUN,LDLR,LGALS3,MAFF,MET,MYC,NNMT,PRSS23,PSMB5,PTGS2,RAMP3,S100A6,SCN1B,SELE,SHC1,SLC7A5,SNAI1,TACC1,TGFBR2,TSPAN9,TXN,UGCG,VIM	584 (21)
IL36G		cytokine		0.714	bias	0.000144	CD83,CSF2,CSF3,CX3CL1,CXCL2,CXCR4,IFNG,IL33,IL6,ITGB2,JUN,NRP1	323 (15)
Salmonella enterica serotype abortus equi lipopolysaccharide		chemical toxicant		0.708	bias	1.68e-12	ABL2,ACKR3,AREG,ARL5B,BIRC3,CCL3,CCL3L3,CCL4,CCL5,CSF2,CSF3,CXCL2,DNAJB4,DUSP2,EGR1,EGR3,ELOVL7,ETS2,FERMT2,FLT1,GBP1,HES1,ID2,IL6,LRRC8C,MAFF,MGLL,NR4A2,PALM2AKAP2,PHLDA1,PLAC8,PMAIP1,PTGS2,PTTG1IP,RGS1,RHOH,RHOU,SAV1,SOCS3	447 (15)
SNAI1	0.637	transcription regulator		0.708		1.3e-09	ACTN1,CCL2,CCN1,CCN2,CCND2,CD44,CDH5,CDKN1A,CTTN,FLNB,FN1,GSN,ID1,LIMA1,NES,PTGS2,SERPINE1,SERPINH1,SLC29A1,SNAI1,SPARC,SPARCL1,TGFB1,TGFBR2,TGFBR3,THBD,TJP1,TMOD3,TPM1,TPM4,VIM,WIPF1,ZEB1	566 (20)
NFATC3	-0.242	transcription regulator		0.707	bias	0.00214	ATF3,CD69,DDIT4,EGR3,IFNG,IL6,JUN,PTGS2,XCL2	365 (9)
OLFM4-RET		fusion gene/product		0.707	bias	0.000544	CCL2,CCL4,CD53,EGR1,EGR3,GZMB,MYCT1,TM4SF1	340 (10)
GPR15LG		cytokine		0.707	bias	0.00144	CCN2,CSF2,IL6,JUN,MAFF,MAP3K11,PTGER4,SOCS3
EFNA5		kinase		0.707	bias	0.00144	ADAMTS4,APOBEC3G,CCN2,DUSP4,FABP5,ITGB4,PLAT,PTGS2	435 (13)
SOCS6	0.148	other		0.707	bias	7.97e-05	CEBPD,CXCL2,HBEGF,PLAT,PTGS2,RGCC,SLA,STAT3	260 (7)
SPIB		transcription regulator		0.707	bias	0.00838	ATF3,CD200,EGR1,KDM6B,KDR,MEF2C,NET1,NFKB1,PRDX2,PRDX4,TENT5C
TIMP1	1.448	cytokine		0.706	bias	3.5e-06	CD40,CD44,CDKN1A,CSF2,FLT1,IFNG,IL33,IL6,MET,PLAT,TIMP2,TIMP3	408 (20)
CDX2		transcription regulator		0.705		1.01e-05	CAV1,CD9,CDKN1A,CLU,CXCL2,EZR,IL6,ITGB4,JUN,KLF4,LAMP2,MTUS1,MYC,NR2F2,SNAI1,SOX17,SYNPO,TGFB1,VIM	572 (24)
mevalonic acid		chemical - endogenous mammalian		0.702		7.83e-07	CCL2,CD40,ICAM1,IL6,KLF2,LDLR,PLAT,PTGS2,SCARB1,SERPINE1,TGFB1,VCAM1	513 (23)
CpG oligonucleotide		chemical drug		0.701	bias	2.27e-07	AHR,BCL2A1,CCL3L3,CCL4,CD34,CD36,CD40,CD83,CSF2,CXCL2,DICER1,EGR1,ETS2,FCGRT,ICAM1,IFI27,IFI6,IFNG,IL33,IL6,JMJD6,MYC,PTGS2,SAMSN1,SERPINE1,SLC7A5,TNFSF10	328 (15)
DHX9	0.225	enzyme		0.694	bias	1.49e-05	CCL5,CDKN1A,FN1,ID2,IL6,MAOA,MYC,NDRG1,RGS1,TGFBR2,XAF1	494 (18)
ionomycin		chemical reagent		0.692	bias	1.37e-07	AHNAK,BCL2A1,CCL2,CCL3,CCND2,CD69,CRTAM,CSF2,CSF3,DUSP2,EGR1,ETS2,GBP4,GZMB,ICAM1,IFNG,IL6,ITGB2,LDLR,MYC,NR4A2,NRP1,PRF1,PTGS2,RCAN1,SGK1,SLC3A2,SOCS2,STAT3,STC1,TGFB1,TNFRSF18,TNFSF10,TNFSF14,XCL1	386 (14)
CD200	0.875	other		0.691	bias	0.0246	CCL3L3,IFNG,IL6,MET
PIEZO1	0.525	ion channel		0.689	bias	0.000345	CD69,FN1,IL6,VCAM1	540 (25)
CLTC	0.787	other		0.686	bias	0.00411	CD74,CDKN1A,KDR,PMAIP1	259 (7)
TLR8		transmembrane receptor		0.685	bias	0.00037	CCL2,CCL4,CD40,CD83,CXCL2,IL6	306 (16)
TEK	0.862	kinase		0.685	bias	3.94e-05	AKAP12,CDKN1A,CLDN5,IFNG,IL6,TJP1	558 (26)
FTI-277		chemical reagent		0.685		0.00159	MYC,PTGS2,RHOB,SERPINE1,TGFB1,TGFBR2	562 (23)
TRAF2		enzyme		0.684		0.00058	BIRC3,CCL2,CCL5,CSF2,EFNA1,ICAM1,IFNG,IL6,KLF2,NDRG1,NFKB1,SELE,TNFAIP3	380 (19)
15(S)-HETE		chemical - endogenous mammalian		0.68		7.97e-05	EGR1,FABP4,FGF2,JUN,MAPK1,MAPK3,PECAM1,PTGS2	498 (22)
NOD1		other		0.673	bias	0.0162	CCL5,CXCL2,IL6,NFKB1,VCAM1
CEBPA		transcription regulator		0.672		2.69e-19	A2M,AKAP12,AKR1C1/AKR1C2,AKR1C3,ALOX5AP,ARL4C,BCL2A1,BTG1,CCL3,CCL4,CCND2,CD7,CDC37,CDH5,CDKN1A,CEBPD,CSF3,CTNNA1,CXCR4,CYCS,DDX21,EBF1,EFNB2,EMCN,EPHX1,ERG,F8,FABP4,FLT1,FOXO1,GATA2,GBP1,GJA1,GSTP1,ICAM1,ICAM2,ID1,ID2,IER3,IFI27,IFI6,IGFBP4,IL6,INSR,JUN,KLF2,KLF4,KLRC1,LEPR,LGALS1,LITAF,MMRN1,MT2A,MYC,NR4A2,NRP1,PLXND1,PTGS2,PTPRC,QKI,RUNX3,SERPINE1,SOCS3,SPNS2,THBD,TNFRSF1A,TNFSF10,TRIB1,TSC22D…	557 (25)
everolimus		chemical drug		0.671		0.00963	ATF3,CAV1,CCN2,CCND2,CDKN1A,KDR,MYC,RPS6,SNAI1	505 (20)
tunicamycin		chemical - endogenous non-mammalian		0.67	bias	0.0349	ATF3,BIRC3,CANX,CD36,CDKN1A,CEBPD,CLDN5,CXCL2,DDIT4,EGR1,FN1,GRN,HGSNAT,ICA1,ICAM1,IFRD1,IL6,INSR,KLF4,MYC,NDRG1,NFKBIA,PHLDA1,PMAIP1,PTGS2,S100A4,SOCS3,TJP1,TXNIP,VCAM1,WARS1
IGM (complex)		complex		0.67		2.12e-05	BCL2A1,CCL3,CCND2,CD40,CD44,CD69,CDKN1A,CX3CL1,CYCS,DUSP2,EGR1,ID3,IL6,MYC,NFKB1,PDCD4,SAMSN1,UGCG	382 (21)
PHACTR1		other		0.667		3.84e-08	ANGPT2,CCN1,CCN2,CD36,DDIT4,FABP4,ICAM1,KLF2,KLF4,PLPP3,PTGS2,SLC3A2,STC1,THBD,TNFAIP3,VCAM1	334 (10)
TRAF6		enzyme		0.665	bias	5.56e-06	BIRC3,CCL2,CSF2,CSF3,CXCL2,ICAM1,IL6,NFE2L2,NFKB1,PHLDA1,PRMT1,SELE,SELENOW,TGFB1,TNFAIP3	283 (12)
SERPINF1		other		0.665		3.06e-06	BCL2A1,CCN2,CD34,CDH5,CYBA,MYC,NFKB1,NFKBIA,SELP,TGFB1,TJP1,TNFSF10,VIM	551 (21)
TYK2	-0.135	kinase		0.661	bias	0.00208	CD36,CD3E,CD74,CSF3,ENPP2,GZMA,HSP90AA1,IFI16,IFNG,KLRC1,KLRD1,LIFR,OSMR,PEA15,SOCS3,STAT3	366 (14)
RHOB	0.587	enzyme		0.659		1.32e-05	CDKN1A,ICAM1,IL6,ITGB2,NFKB1,PTGS2,RHOB,TGFBR2	510 (21)
HDAC6		transcription regulator		0.659		0.000181	ADAMTS1,ICAM1,IFNG,IL6,JUN,MYC,SERPINE1,TGFB1,VCAM1,VIM	490 (22)
SYT11	0.15	transporter		0.655		0.00411	CAVIN1,EHD2,IL6,VIM
hydrochloric acid		chemical - endogenous mammalian		0.655	bias	3.68e-06	CCL2,CCL3L3,CCL4,CDH5,CXCL2,ICAM1,IL6,JUN,PTGS2,SELE,VCAM1	446 (15)
steroid		chemical - endogenous mammalian		0.655		0.00367	CCL5,CCN1,MYC,PLAT,TIMP1	535 (22)
AGTR1		G-protein coupled receptor		0.654		7.83e-07	CCL5,CYBA,FN1,GSTP1,IL6,JUN,MAPK1,PTGS2,SERPINE1,SGK1,TGFB1,TXNIP	458 (22)
glycodeoxycholic acid		chemical - endogenous mammalian		0.653		0.000144	ADGRL4,APOD,AREG,CCL5,CCN1,CD74,CRIM1,HLA-DRA,IL6,SEMA6A,SERPINE1,STC1	244 (7)
HDGF	-0.15	growth factor		0.651	bias	0.00856	IL6,PTGS2,SERPINE1,TGFB1	241 (7)
CSF3	1.125	cytokine		0.649		5.64e-16	ACTN1,BIRC3,CAPG,CCL3,CCL3L3,CCL5,CCND2,CD34,CD44,CEBPD,CST3,CTSD,CTTN,CXCL12,CXCL2,CXCR4,EGR1,EGR3,ENPP2,ENTPD1,EPS8,FLOT1,GJA1,GNB4,GNLY,GZMB,GZMH,HLA-DPA1,HLA-DRA,HLA-DRB1,ICAM1,IFNG,IL6,ITGB2,JUN,KLRC1,KLRC2,LY96,MET,MYC,PLSCR1,PTGS2,RGS1,SOCS1,SOCS3,STAT3,TGFB1,TNFAIP3,TNFRSF1A,TNFSF10,VCAM1	437 (16)
MAF		transcription regulator		0.647	bias	0.0453	IFNG,IL1R1,NUAK1,TGFB1,TXN,VCAM1
1-palmitoyl-2-(5-oxovaleroyl)-sn-glycero-3-phosphorylcholine		chemical reagent		0.643	bias	3.76e-08	BCL2A1,BIRC3,CCL2,CSF2,ICAM1,IL6,MYC,NFKB1,PECAM1,PTGS2,SNAI1,TGFB1,TGFBR2,VCAM1,VIM	422 (21)
acetaminophen		chemical drug		0.641	bias	0.00129	A2M,AHR,CCL3L3,CDKN1A,CXCL2,EPHX1,FLT1,GLUL,GPX1,GSTP1,ICAM1,IFNG,IFRD1,IL6,JUN,KDR,MYC,NFE2L2,PECAM1,PRDX1,PTGS2,SELENOP,SOCS3,TUBB,TXN,VCAM1	458 (18)
STING1	0.93	ion channel		0.64	bias	3.75e-06	CCL2,CCL3L3,CCL4,CCL5,CD83,CSF2,CXCL2,DUSP4,GBP4,HOPX,ICAM1,IFI16,IFI27,IFI44L,IFITM3,IFNG,IL33,IL6,IRF8,ISG20,KDM6B,KLRD1,NFE2L2,PLAT,PNP,PTPRC,RGS16,SERPING1,SGK1,XAF1	362 (15)
SLC22A5		transporter		0.64		0.0151	CDKN1A,IFNG,IL6,SMAD1,TGFB1,TGFBR2
CNR2		G-protein coupled receptor		0.64		7.97e-05	CCL2,CCN2,EGR1,FN1,IFNG,IL6,PTGS2,TGFB1	398 (21)
FOXP1	0.323	transcription regulator		0.64	bias	0.00321	CDKN1A,GZMB,IFNG,IL6,JUN,MEF2C,NFIA	472 (21)
SNAI2		transcription regulator		0.639		0.00119	CCN1,CCN2,CD44,CDKN1A,CXCL12,CXCR4,FN1,ITGB4,MEF2C,NES,STAT3,VIM	501 (24)
E. coli B4 lipopolysaccharide		chemical toxicant		0.638	bias	2.95e-10	AQP1,CCL2,CCL3L3,CCL4,CCL5,CD40,CD83,CLEC14A,CSF2,CSF3,CXCL2,EMB,ETS2,EXOC6,FCER1G,GBP4,ICAM1,IFI16,IFITM3,IFNG,IL1R1,IL33,IL6,LCP1,NFKB1,NFKBIA,PDLIM5,PROS1,PTGS2,PTPRC,RPL7,SAMSN1,SCARB1,SELE,SERPINH1,SOCS1,SOCS3,STAB1,TNFAIP3,TNFRSF1A,TNFSF10,TXNIP,VCAM1	368 (17)
ascorbic acid		chemical - endogenous mammalian		0.638		0.00442	CDKN1A,IGFBP4,IL6,LDLR,MGP,NDRG1,NUPR1,PMP22,PTGS2,SERPINE1,SPARC,TGFB1	543 (21)
S100A9		other		0.635	bias	1.46e-11	A2M,ADAMTS1,ADAMTS4,AKAP12,AREG,ATF3,BACE2,CD69,CORO1A,DDIT4,EFNA1,ELN,ENPP2,GZMB,ICAM1,IFNG,IL33,IL6,ITGB4,MCF2L,MYC,MYCT1,NR4A3,PHLDA1,POSTN,SGK1,SOCS3,TXNIP,VCAM1,VCAN	372 (18)
ELAVL1	-0.121	other		0.63		7.46e-06	ACACB,APOD,ATF3,CCN1,CCN2,CD83,CDKN1A,CXCL2,CYBA,FABP4,HLA-DRB5,IFI16,IFITM3,IFNG,IL1R1,IL2RG,IL6,LEPR,MYC,NFKBIA,PCGF2,PDCD4,POSTN,PTGS2,PTPRC,RPS6,SNAI1,SOX4,STAT3,TJP1,TRIOBP,TSC22D3,VCAM1,VIM,WARS1,ZEB1	485 (20)
cyclosporin A		biologic drug		0.63		1.17e-18	A2M,ABLIM1,ANXA2,APOD,APP,ATF3,ATP1A1,BIRC3,CAV1,CCL2,CCL4,CCL5,CCN2,CD200,CD40,CD44,CD83,CDKN1A,CLU,COL4A2,CXCR4,CYBA,DDIT4,EDNRB,EGR1,FLT1,FN1,FOXO1,FYN,GJA1,GZMA,GZMB,HSP90AA1,ICAM1,ID3,IER3,IFNG,IL6,IQGAP2,ITGB4,JUN,KDR,KLRD1,LDLR,LGALS3,LXN,MYC,NFKB1,NFKBIA,PAM,PDCD4,PERP,POSTN,PRF1,PTGS2,RCAN1,REL,RPS17,RPS6KA2,S100A10,S100A11,SELE,SERPINE1,SERPINH1,SOCS1,SPHK1,SRP14,TGFB1,TIMP1,TMSB10/TMSB…	521 (19)
FCGR2A		transmembrane receptor		0.628	bias	2.86e-07	CCL2,CCL3,CCL4,CCL5,CD40,CXCL2,ICAM1,IFITM3,IFNG,IL6,ISG20,MARCKSL1,PECAM1,PTGS2,SERPINE1,XAF1	384 (16)
NR4A1	-0.86	ligand-dependent nuclear receptor		0.627		0.000418	AKR1C1/AKR1C2,APOD,ATF3,CCL5,CCN2,CCND2,CD36,CD69,CDH5,CLDN5,CSF2,CST7,CTNND1,CXCL12,ELK3,FABP4,FN1,ICAM1,ID1,IFNG,IL6,ITGB4,LDLR,MARCKSL1,MYC,NFKBIA,NR4A2,NR4A3,PDK4,RAMP3,SERPINE1,TAGLN2,TJP1,TNFSF10,VCAM1	502 (22)
BMP15		growth factor		0.626	bias	0.000775	AREG,ID1,ID2,ID3,PTGS2	333 (18)
GSN	2.94	other		0.626		0.00367	FN1,IFNG,PDCD4,POSTN,TGFB1	500 (21)
P2RY6		G-protein coupled receptor		0.625	bias	0.00367	CYCS,FABP4,IFNG,MPZL2,VCAM1	558 (21)
NFIX	0.231	transcription regulator		0.625		0.00651	CLEC3B,FABP4,POSTN,SERPINE1,SPARCL1
FOXP3		transcription regulator		0.624		1.4e-12	ARHGAP31,CAPG,CCL3L3,CCL5,CD69,CDKN1A,CXCR4,DUSP4,EGR1,ENTPD1,FOSL2,GBP4,GNAQ,GZMA,GZMK,ID2,IFNG,IGFBP4,IL2RB,IL6,JUN,LGALS1,LGALS3,LRRC32,NFKB1,NPR1,NR4A3,NRN1,NRP1,PDCD4,PRF1,PTPN22,RGS1,SLCO4A1,SOCS2,SWAP70,TGFB1,TGM2,TNFAIP3,TNFRSF18,TXN,XCL1	450 (15)
ozone		chemical toxicant		0.622	bias	6.29e-07	CCL3L3,CTNNAL1,CXCL2,ICAM1,IFNG,IL6,ITGB4,JUN,NFE2L2,NFKB1,PIK3R1,SERPINE1,SHC1,SOCS3,TJP1	364 (13)
SOD2		enzyme		0.621		0.00058	ANKRD29,ATP1A1,CDKN1A,GSN,GZMK,ID2,IL6,INPP1,MT1E,MYC,PTGS2,SERPINE1,TGFB1	530 (21)
ZEB2	-1.165	transcription regulator		0.618		5.95e-05	CCL3L3,CD7,CDKN1A,GZMA,ID2,ID3,MEOX2,MYC,NKG7,SNAI1,VCAM1,VIM	479 (20)
indican		chemical - endogenous mammalian		0.618	bias	1.71e-06	ANGPT2,BNIP3,CCL2,CDKN1A,CXCR4,EGLN3,ICAM1,NFE2L2,PTGS2,SELE,SELP,TGFB1	441 (16)
CGS 21680		chemical reagent		0.611	bias	0.000137	CCL3L3,CCL4,CCL5,CD69,CDKN1A,EGR1,EGR3,IFNG,PTGS2	408 (19)
TCF12	0.234	transcription regulator		0.61		0.000318	CCND2,CD3E,CD93,CDKN1A,FN1,FOXO1,GJA1,GLUL,ID2,ID3,IL2RB,ITGA4,JUN,KLF2,KLF7,NR4A3,S1PR1,STK17B,TNFAIP1	216 (10)
PIK3CG	-0.53	kinase		0.605		0.00017	BCL2A1,CD74,CTSW,CXCR4,FOSL2,GBP4,GZMH,ICAM1,IFNG,IL2RB,IL6,KLRB1,PRF1,SELE,TGFB1,TNFSF10	388 (16)
diclofenac		chemical drug		0.605	bias	3.14e-06	APP,AREG,ATF3,BIRC3,CDKN1A,DNAJB1,DNAJB6,IFNG,IL6,JUN,JUND,KLF4,KLF9,LGALS3,MYC,NFE2L2,OSMR,PIK3C2A,PTGS2,SERPINE1,VEGFC,WARS1	372 (18)
GW3965		chemical reagent		0.604		7.36e-10	APOD,APP,CAV1,CCL4,CCL5,CSF3,CYTIP,FABP5,GNG11,GNG2,IER3,IL6,IRF8,LDLR,NFKBIA,PDK4,PTGS2,RGS1,SOCS3,TNFSF14,TRIB1,UGCG	423 (22)
ADP		chemical - endogenous mammalian		0.602		0.00651	CCL4,CREM,IL6,SELP,SERPINE1	464 (20)
alpha-ketoglutaramate		chemical - endogenous mammalian		0.6	bias	0.0275	ATF3,FOSL2,IL6,RGS1,TAGLN2,TXNIP
1,4-bis[2-(3,5-dichloropyridyloxy)]benzene		chemical toxicant		0.6	bias	0.0127	CDKN1A,GSTP1,ICAM1,IL1R1,LRG1,MAFF,NEDD9,RTN4,SLC29A1,TNFRSF1A,TUBA4A
ST14		peptidase		0.6	bias	0.00183	CSF2,CXCL2,ICAM1,IFNG,IL6	339 (18)
MYBL2		transcription regulator		0.597	bias	0.00561	BIRC3,CLTA,CLU,ELN,GATA2,ID1,IFNG,MYC,VIM	373 (16)
FOSL1	0.217	transcription regulator		0.597		1.43e-07	CCL2,CCL3L3,CCL4,CCN1,CD44,CSF3,DOCK9,EGR1,ELN,IL6,ITGB4,JUN,MET,MT2A,NRP1,SERPINE1,SNAI1,SPARC,THBD	569 (22)
KPNA2	-0.535	other		0.594	bias	0.0246	CAPN2,ITGA6,SNAI1,SPARC
IFNGR1	0.386	transmembrane receptor		0.593	bias	0.0347	CCL3L3,CCL4,CCL5,CX3CL1,CXCL12,EGR1,FN1,ICAM1,IFI6,IFITM3,IFNG,IL6,MID1,NNMT,TNFRSF1A,VCAM1
TAFAZZIN	-0.045	enzyme		0.592		3.19e-09	ADAMTS1,ANXA2,ANXA5,ARHGAP29,C7,CAV1,CAV2,CCL2,CCL3L3,CCL5,CCN1,CCN2,CD40,CD44,CD69,CDC37,COX7A1,CXCL12,CXCL2,CXCR4,CYTIP,DICER1,EMCN,ENPP2,FBLN2,FLT1,FN1,FOXC1,GPX1,HSP90AA1,IFI16,IGFBP4,IL6,LCP1,LDLR,LSP1,MET,MYC,MYOF,PDCD4,PDLIM5,PECAM1,PHACTR2,PIK3R1,PMAIP1,PRSS23,PTGS2,S1PR1,SELP,SERPINE1,TGFB1,TIMP1,TSC22D3,VCAM1	500 (17)
GNRH1		other		0.591	bias	0.000291	APP,CREM,DUSP4,EGR1,GNAQ,INHBB,JUN,NES,PLAT,PTGS2	528 (24)
ADORA2B		G-protein coupled receptor		0.591	bias	0.0106	CXCL2,IL6,KLF4,SERPINE1,TGFB1,TIMP1
COP1	0.287	enzyme		0.588		0.000181	CCL5,CD69,CDKN1A,CLIC3,EGR3,GJA1,ICAM1,IFI16,IGFBP4,TPD52L1	473 (15)
diethylnitrosamine		chemical toxicant		0.588	bias	9.99e-06	ANGPT2,BIRC3,CCND2,CD36,CD44,CDKN1A,CXCL12,ETS2,GSTP1,IL6,JUN,MET,MYC,NFE2L2,NFKB1,PECAM1,PHLDA1,PLSCR1,STAT3,TEK,TGFB1,TIMP1,TIMP2	486 (15)
ADAM15	1.351	peptidase		0.586		0.000365	CCL5,CD44,FLT1,IFNG,IL6,KDR,SPARCL1	468 (21)
B4GALT6		enzyme		0.585	bias	0.000775	CCL2,CCL5,CSF2,IL6,PTGS2	186 (7)
CD46	0.117	transmembrane receptor		0.585		0.00025	CD69,GZMB,IFNG,PTGER4,SLC7A5	311 (16)
CYP19A1		enzyme		0.585		0.000144	CD44,FAM107A,FGF2,HLA-E,IL6,JUN,OSMR,PTGS2,PXN,S100A10,SCARB1,TGFB1,TIMP1,TM4SF1	454 (20)
TGFA		growth factor		0.58	bias	9.16e-11	AREG,BIRC3,CCL2,CCL5,CCN2,CDKN1A,CSF2,CXCL2,FOSL2,GSTP1,ICAM1,IGFBP4,IL6,NES,NR4A2,PECAM1,PLAT,PTGS2,S100A10,SERPINE1,TGFB1,VIM	570 (18)
4-methylnitrosoamino-1-(3-pyridinyl)-1-butanone		chemical toxicant		0.58	bias	0.0189	CDKN1A,IL6,JUN,LCP1,NFE2L2,NFKB1,PTGS2,SOCS3
FFAR1		G-protein coupled receptor		0.577	bias	0.0153	CD36,FABP4,IL6,TGFB1
ITGAV	0.239	transmembrane receptor		0.577	bias	0.000213	CCL3L3,CCL4,CD36,CDKN1A,FN1,HLA-E,ICAM1,IL6,ITGA5,NFKB1,SERPINE1,TGFB1,TIMP1	473 (18)
BLM		enzyme		0.577		0.0106	CDKN1A,EGLN3,FLT1,IFI44L,ISG20,PLPP3
glycocholic acid		chemical - endogenous mammalian		0.577		9.4e-05	ADGRL4,APOD,AREG,CCL5,CCN1,CD74,CRIM1,HLA-DRA,IL6,SEMA6A,SERPINE1,STC1	244 (7)
salicylic acid		chemical drug		0.572	bias	2.52e-06	CCL3,CCL4,CCL5,CCN2,CSF2,CSF3,IL6,PTGS2,SCARB1,SELP,TGFB1,TNFSF10,VCAM1,XCL1	408 (16)
CHRNA7		transmembrane receptor		0.572	bias	3.31e-05	CDKN1A,CXCL2,ID1,IFNG,IL6,MAPK1,NFE2L2,TGFB1,TIMP2,TIMP3	473 (20)
CTSB	0.396	peptidase		0.57	bias	0.0207	APP,CXCL2,KDR,MYC,RAC1,SPHK1
RARG		ligand-dependent nuclear receptor		0.57		4.83e-05	AREG,CCN2,COL4A1,EGR1,FOXC1,IL6,JUN,KLF4,LAMB1,MYC,THBD	553 (21)
OGG1		enzyme		0.565	bias	0.000365	CCL2,CCL3L3,CCL5,CXCL2,IFNG,IL6,VIM	515 (16)
TAC1		other		0.564	bias	2.86e-07	CCL2,CCL4,CCN1,CSF2,CXCR4,IFNG,IL6,LDB2,NFKB1,PLAT,PRF1,PTGS2,SELE,SELP,SERPINE1,TGFB1	379 (16)
carbamylcholine		chemical drug		0.564		0.00697	APP,CDKN1A,ECE1,EGR1,JUN,MET,NPR1	455 (19)
NCOA3	-0.066	transcription regulator		0.563	bias	0.00119	AHR,CCN1,CCN2,CD44,CDKN1A,FGF2,HES1,ICAM1,KDR,MAPK1,NFKBIA,PTGS2	629 (22)
superoxide		chemical - endogenous mammalian		0.563		1.09e-07	CAV1,CLU,CYBA,FN1,ICAM1,ID3,IL6,MARCKSL1,PTGS2,TIMP1	553 (21)
fisetin		chemical drug		0.563	bias	0.000646	BIRC3,CCL3L3,CCL5,ICAM1,IFNG,MYC,NFKBIA,PTGS2,VIM	421 (15)
raloxifene		chemical drug		0.562		5.23e-16	ADIRF,AREG,CCL5,CDKN1A,CLU,CTSH,CTSL,CXCL12,DDIT4,DUSP4,DYNLL1,EGR3,ENG,ENPP2,FLNB,GNS,HES1,IER3,IGFBP4,IL1R1,IL6,INHBB,JUN,KLRC2,KRT81,LAMB1,LAMB2,LDLR,LITAF,MAP3K11,MYBL1,NDRG1,PRSS23,PTGS2,RAC1,SERPINE1,SNCG,SOCS1,STC1,TGFBR2,THBD,TIMP1,TIMP3,TM4SF1,TUBA4A	581 (22)
CCL4	-5.423	cytokine		0.562	bias	0.000775	CCL2,CCL3,CD40,IFNG,IL6	404 (18)
fatty acid		chemical - endogenous mammalian		0.558	bias	0.00463	AHR,CCN1,CD36,CREM,FABP4,IL6,LDLR,LEPR,NFKBIA,NR4A2,NR4A3,PTGS2,SERPINE1,VCAM1	420 (22)
Tcf7		transcription regulator		0.558		3.45e-15	ARHGDIB,ARHGEF12,BMPR2,CCL3L3,CCL4,CCL5,CD200,CD3E,CD69,CD83,CDKN1A,CEBPD,CPE,CSF2,CTTN,DGKH,EGR3,ELK3,ENPP2,EPHX1,FYN,GPX1,GZMA,HES1,ID2,ID3,IFITM3,IFNG,IL1R1,IL2RB,JAM2,LAMC1,LDLR,MCAM,METRNL,MGLL,NCOA7,NFKB1,NHSL2,NR2F2,NRN1,NUPR1,PECAM1,PHLDA1,PLCB4,PRDX4,PRF1,RASGEF1B,RBPMS,REL,S100A4,SH3BGRL2,SOCS2,SOCS3,SPRY1,TCF4,TGFB1,TSC22D1,YPEL2	441 (12)
vinblastine		chemical drug		0.557	bias	0.00636	CCL5,CD40,CDKN1A,IGFBP4,IL6,MYC,PMAIP1,PTGS2	493 (21)
CpG ODN 2395		chemical reagent		0.555	bias	0.00651	CCL3L3,CCL4,CD40,FLI1,IL6	363 (18)
CRTC1		transcription regulator		0.555		0.00719	CYCS,MT2A,NEDD9,NR4A2,PTGS2,TIMP1	297 (7)
CCX771		chemical reagent		0.555	bias	0.000775	CD44,CXCL12,CXCR4,PECAM1,TJP1	290 (9)
IL19		cytokine		0.555	bias	3.94e-05	CCL2,CXCR4,FN1,IFNG,IL6,SOCS1	408 (17)
W7		chemical reagent		0.555	bias	0.00367	BIRC3,CCL2,CD83,DUSP4,IL6	363 (17)
reactive oxygen species		chemical toxicant		0.553	bias	3.56e-07	CCL2,CCL5,CCN2,CD200,CDKN1A,CSF3,CXCR4,DICER1,DUSP2,FGF2,GZMB,HBEGF,IL6,JUN,MYC,NFE2L2,NFKB1,PMAIP1,PRF1,PTGS2,SERPINE1,TGFB1,TNFAIP3,VCAM1	430 (19)
rolipram		chemical drug		0.548		8.12e-05	AREG,CCL2,CXCR4,ENTPD1,IFNG,IL1R1,IL6,PTGS2,SOCS3,SYNPO,TGFB1	453 (17)
LRP1		transmembrane receptor		0.544		0.000206	APP,C1R,CCL3L3,CCL4,CTSD,IL6,INSR,PRDX4,PTGS2,SERPING1,SPTAN1	400 (18)
SRSF1	0.367	other		0.543	bias	0.0199	CD200,EIF4G2,ENG,FN1,GSTP1,LMNA,NFKBIA,RAC1,RUNX3,SERPINE1,TGFB1,VIM,WARS1
CCL3	-4.685	cytokine		0.54	bias	3.66e-05	APOBEC3G,CCL2,CCL3,CCL4,IFNG,IL6,ITGA5,SELE,STAT3	329 (16)
FGFR3		kinase		0.539	bias	0.000132	CCL3,CCL4,CDKN1A,CLDN5,FN1,HES1,IL6,PECAM1,SNAI1,SPARC,VIM	478 (22)
CIAP (family)		group		0.537	bias	7.97e-05	CCL3L3,CCL4,CCL5,CSF2,CSF3,CXCL2,IL6,MYC	470 (14)
sodium arsenite		chemical drug		0.536	bias	0.00457	CCND2,CDKN1A,EGR1,EGR3,EPAS1,FABP4,JUN,LITAF,MYC,NFE2L2,SOCS1,SOCS3,TNFSF10	444 (19)
DOCK8	-1.068	other		0.535	bias	0.000385	CCL4,CCND2,CD40,DAB2,IL6,ISG20,PLAT,PTGS2,REL,RGS1,SH3BP5,SOCS1,TCF4,TSC22D1	200 (10)
lithium chloride		chemical drug		0.532	bias	0.00254	AHR,APP,CD44,CDKN1A,CEMIP2,CTNND1,HES1,JUN,MT2A,MYC,NES,POSTN,PTGS2,PXN,SNAI1,TNFSF10,VCAN	482 (20)
MFAP4		other		0.528	bias	0.0246	FN1,NFKBIA,SERPINE1,TGFB1
EREG		growth factor		0.524		0.000173	AREG,FGF2,HBEGF,IL6,PTGS2,SNAI1,VIM	549 (23)
AIP	-0.224	transcription regulator		0.522		0.00482	ACKR3,ADGRG6,ADGRL4,AHR,GNG11,RGS16,S1PR1
MAP2K1	-0.142	kinase		0.514	bias	5.98e-14	AHR,APOBEC3G,AREG,ATF3,BCL2A1,BIRC3,C11orf96,CCL2,CCL3L3,CCL4,CCL5,CCN1,CCN2,CD44,CDH5,CDKN1A,CRIM1,CSF2,DAB2,EGR1,EMP1,FGF2,GPRC5B,IER3,IL6,ITGA5,ITGB4,JUN,JUND,LDLR,LGALS3,MYC,NET1,NFKBIA,PECAM1,PHLDA1,PTGS2,SCARB1,TCIM,TGFB1,TGM2,THBD,TM4SF1,TNFSF10,TRIB1	477 (17)
HBB		transporter		0.513	bias	6.15e-09	CCL2,CCL3,CCL3L3,CCL4,CCL5,CSF2,CSF3,CXCL2,FLT1,ICAM1,IFNG,IL1R1,IL6,NFKB1,PECAM1,PTGER4,PTGS2,SCARB1,SELE,SERPINE1,TGFB1,TNFAIP3,VCAM1	411 (15)
sulforafan		chemical drug		0.512		8.89e-06	ADAMTS1,AKR1C1/AKR1C2,ARID5B,CCL2,CD44,CDKN1A,COX7A1,EFNB2,EPHX1,GNAQ,GPX1,GSTP1,GZMH,HBEGF,ICAM1,IFNG,IL6,IL6ST,KDR,LAMC1,MATK,MRPL17,NFE2L2,NFKBIA,PGRMC1,PIK3R1,PSMB5,PTGS2,PTPRC,RUNX1T1,SELE,SERPING1,SOCS3,SULF2,TEAD1,TIMP3,VCAM1,VIM,ZEB1	456 (23)
desoxycorticosterone		chemical - endogenous mammalian		0.512	bias	0.00037	CCN2,CXCL2,CYBA,PTGS2,SERPINE1,TGFB1	460 (19)
SOX9		transcription regulator		0.508		2.19e-08	ADAMTS1,CCN2,CD44,CDKN1A,CXCR4,FN1,FOXC1,HES1,IL6,INHBB,KLF4,MAPK3,MSRB3,MYC,POSTN,S100A4,SOX4,SULF2,TGFB1,TIMP2	511 (24)
MSC		transcription regulator		0.508	bias	2.75e-05	CCL2,CCL4,FABP4,FLI1,HAVCR2,IFI27,IFI44L,SYNE2,TRIB1,XAF1,XCL1
AGN194204		chemical drug		0.496	bias	8.17e-10	AHR,ANXA2,ARL4C,ATF3,ATP1A1,BCL2A1,CCL3L3,CCL4,CD3E,CDKN1A,CLIC4,COTL1,CSF2,CST3,CYB5A,EMP1,FABP4,GJA1,GNAS,GPR65,IFITM3,IL2RB,IL33,ITGB2,KANK3,LGALS1,LIFR,LMNA,MAN1A1,MYC,NPC2,PDCD4,PDK4,PHLDA1,PLAC8,PROS1,PTPN22,RAMP3,SLC3A2,SLCO4A1,SYNPO,TIMP1	316 (12)
PLX5622		chemical drug		0.496		1.47e-12	CCL2,CCL3L3,CCL4,CCL5,CD200,CD34,CD9,CDKN1A,CELF2,CSF2,CSF3,CTSD,CX3CL1,CXCL12,FCER1G,FN1,FYB1,GJA1,GRN,HLA-DRA,HSPG2,IL1R1,IL2RB,IL2RG,IL33,IL6,IL6ST,ITGB2,KIF5B,LAMB2,LAPTM5,NAMPT,PGRMC1,RAB3C,RTN4,SPARC,STAB1,SULF1,TGFB1,TGFBR2,TJP1,TNFSF10,TYROBP	260 (6)
REL	-3.206	transcription regulator		0.496	bias	3.09e-08	AHR,APP,ATP11A,BCL2A1,BIRC3,CCL2,CCL4,CCL4L1/CCL4L2,CCND2,CD200,CD40,CD59,CDKN1A,COTL1,CREM,CSF2,FN1,HBEGF,ICAM1,IER3,IFNG,IL6,IRF8,JUN,KDR,MYC,NFE2L2,NFKB1,NFKBIA,NR4A3,NRARP,PARP14,PHF14,PMAIP1,REL,SNAI1,STAT3,TNFAIP3,TNFSF10,VIM	420 (14)
CRYAB		other		0.492		7.11e-05	APP,BAG3,CD44,IFNG,IL6,VIM,ZEB1	498 (17)
ARHGAP31	0.561	other		0.492		7.35e-05	CCN2,FN1,ID2,ITGA5,JUN,MMP28,SNAI1,SPARC,TGFBR3	444 (16)
SND1	0.055	transcription regulator		0.492		4.09e-05	ADIRF,APOBEC3G,ATOH8,ATP8B1,BACE2,CAMSAP2,EMP1,ID1,IFI16,KLF10,KRT81,LAPTM5,PTGER4,PTGS2,PTPRM,SLCO4A1,SOX4,VIM
sudemycin D6		chemical reagent		0.492	bias	0.00367	CCL5,CSF2,ICAM1,IFI27,TNFSF10
MYD88		other		0.489	bias	7.55e-12	CCL2,CCL3L3,CCL4,CCL5,CCN1,CD2,CD200,CD40,CD44,CD83,CEBPD,CLIC4,CSF2,CSF3,CXCL12,CXCL2,EDNRB,EGR1,ETS2,FCER1G,FOXO1,GZMB,ICAM1,IFNG,IL6,IRF8,ITGA4,JUN,KDM6B,MAFF,MET,MYC,NFKB1,NFKBIA,PHLDA1,PRF1,PTGS2,SCARB1,SELE,SERPINE1,SH3BP5,SOCS1,SOCS3,TGFB1,TIMP1,TNFAIP3,TNFRSF1A,TSC22D1,VCAM1	401 (15)
erlotinib		chemical drug		0.488		1.67e-05	AREG,CCL2,CCL5,CD36,CD40,CSF2,CSF3,EGR1,ENAH,FGF2,FN1,ICAM1,IGFBP4,IGFBP7,IL6,NFKB1,NFKBIA,PIK3R1,SERPINE1,SNAI1,TNFRSF1A	464 (14)
FGF19		growth factor		0.487	bias	1.39e-06	ACACB,AREG,CD36,CXCL2,EGR1,FABP5,HLA-DQB1,ID1,LEPR,MCAM,RGS16,SCARB1,SCN1B,SGK1	421 (21)
TCF3	0.008	transcription regulator		0.487		1.7e-09	ACACB,AFDN,AREG,ATF3,ATOH8,CCND2,CD2,CD3E,CD93,CDH5,CDKN1A,DOCK1,DSTN,EBF1,ENTPD1,ETS2,FOXO1,GATA2,GIMAP4,GLUL,HCST,ID2,ID3,IFI16,IL2RB,IL6,IRF8,ITGA4,JUN,JUND,KLF2,KLF4,KLF7,LEPROTL1,LMO2,MEF2C,MYC,NR4A3,NUPR1,PARP8,PLAC8,POLE4,PRDX2,PRDX4,RASA4,RGS16,S1PR1,SELENOP,SLC7A5,SNAI1,SOCS1,SOCS3,STK17B,TCEAL9,TENT5C	374 (12)
IL12A		cytokine		0.479	bias	0.00219	CCL5,ICAM1,IFNG,IL6,SOCS1,SOCS3,STAT3,VCAM1	362 (15)
VEGFC	0.752	growth factor		0.479	bias	0.00037	CTTN,CXCR4,ITGA4,KDR,PTGS2,VEGFC	478 (18)
TFAP2A		transcription regulator		0.479		0.000401	BIRC3,CCL4L1/CCL4L2,CDKN1A,CSF2,CX3CL1,CXCL2,HIPK3,KLF4,MT2A,MYC,PODXL,PRDX1,RPL7,RPLP0,SERPINE1,SESN3,TIMP1,TPM1,XCL2	440 (18)
TASL		enzyme		0.478	bias	0.00482	BCL2A1,CCL2,CCL5,GBP4,IL6,ISG20,VCAM1	252 (9)
STAT5 DIMER (complex)		complex		0.478	bias	0.000309	BIRC3,CCND2,EBF1,IFNG,MYC,SOCS1,SOCS2,SOCS3
TIFA		other		0.478	bias	0.000365	CCL2,CCL5,CSF2,ICAM1,IL6,NFKBIA,TNFAIP3	406 (16)
SENP3		peptidase		0.478	bias	0.0449	CCL3L3,CCL4,ISG20,STAT3,TNFSF10,WARS1,XAF1
ethanol		chemical - endogenous mammalian		0.475	bias	1.61e-10	ACKR3,ARHGDIB,ASPH,ATF3,CCL2,CCL5,CCN2,CD36,CD44,CDA,CDKN1A,CEBPD,CLIC4,CLU,CXCL12,CXCR4,CYB5A,CYCS,EDNRB,EGR1,EPHX1,FABP5,FGF2,FN1,FOSL2,GNAS,GSTP1,GZMB,HSBP1,ICAM1,ID1,IFNG,IL1R1,IL33,IL3RA,IL6,INSR,IQGAP2,JUN,KLF4,LDLR,LGALS1,MEF2C,MGST3,MYC,MYOF,NFE2L2,PDLIM5,PLAT,PRDX4,PRF1,PTGS2,RGCC,RHOB,SELE,SERPINE1,SGK1,SNAI1,SOX18,SPTBN1,STAT3,TGFB1,TGM2,TIMP1,TIMP2,TJP1,TSC22D3,VCAM1,ZEB1	447 (17)
CSF1	-0.126	cytokine		0.474	bias	4.02e-08	ADGRE5,APP,CAPN2,CCL2,CCL3,CCL5,CCND2,CD36,CD74,CD83,CD9,CDKN1A,CTSD,CTSH,CXCL2,DICER1,DOK2,DUSP4,EGR1,EGR3,ETS2,FCER1G,FCGRT,FN1,GBP1,ID2,IFI16,IFI44L,IFI6,IFNG,IL2RB,IL6,IL6ST,IRF8,ITGA4,ITGA5,JUN,KLF2,LAP3,MYC,PARP14,PLSCR1,PTPRC,SELENOW,SLC29A1,SLC7A5,SOCS1,SOCS2,SPARC,STAB1,TGFB1,TNFAIP3,TNFRSF1A,VCAM1,XAF1	408 (17)
ITK	-0.483	kinase		0.469	bias	2.3e-06	AHR,CCL5,CD44,CD7,CRIM1,EHD4,FCER1G,IFNG,IL2RB,KLRB1,KLRC1,KLRD1,LAT2,LPAR6,MYC,PRF1,RUNX3,SAMD3,SULF2,TNFSF10,XCL1	422 (16)
COLLAGEN(S) (complex)		complex		0.468	bias	0.00302	CCN1,FN1,GZMA,LAMP2,PRF1,PXN,SELP,SERPINH1,SNAI1	303 (9)
ZFAS1	-0.252	other		0.468	bias	0.000775	COL4A1,FN1,KLF2,VIM,ZEB1
CBFB	-0.194	transcription regulator		0.466		0.000303	ARL4C,FABP4,HTRA1,ICAM1,IL2RB,NRP1,PTGER4,RGS1,RUNX3,SOCS2,TGFBR2,TGFBR3,TNFRSF18	366 (12)
IRF6		transcription regulator		0.462	bias	3.5e-06	CCL2,CD69,CD9,ENPP2,IL6,KLF4,NR4A2,PTGS2,RCAN1,SCARB1,SOCS1,TJP1	345 (18)
PGF		growth factor		0.461	bias	4.83e-05	ALOX5AP,ATF3,CCL2,CCL4,CXCR4,EGR1,ETS2,FLT1,IL6,NRP2,SERPINE1	493 (20)
hydroxyurea		chemical drug		0.461	bias	2.74e-05	BCAM,CCL2,CCL3,CCL5,CCND2,CDKN1A,CSF2,CSF3,CXCL2,GPX1,IFI6,IL6,ISG20,KLF4,MARCKS,MCAM,MYC,SELE,TNFAIP3	384 (18)
MIF	-0.213	cytokine		0.458	bias	0.000167	CCL2,CCL3L3,CCL4,CD44,CXCL2,CXCR4,GZMB,ICAM1,IFNG,IL1R1,IL6,IL6ST,ITGA4,JUN,MET,PTGS2,RAMP2,TGFB1,TIMP1,VCAM1	447 (16)
CD3E	-1.244	transmembrane receptor		0.458	bias	1.5e-05	BNIP3,CCND2,CD3E,CD69,CSF2,IFNG,IL6,JUN,MYC,NFKB1,NFKBIA,PIK3R1,PTGS2,SCARB2,SOCS1,SPHK1,TEK,TNFRSF1A	368 (20)
FZD8		G-protein coupled receptor		0.456		0.00367	CCN2,FN1,TJP1,VCAN,VIM	501 (16)
MTORC1 (complex)		complex		0.456	bias	0.0291	AHR,IFNG,KLF4,MYC,NFE2L1,PRF1,PTGS2
T-5224		chemical reagent		0.447		0.000268	ADAMTS1,ADAMTS9,AREG,ARID5B,EGR1,FILIP1L,ID2,IFI16,JUN,LMCD1,PDLIM1,PHLDA1,PTGS2,RASAL2,SH3BP5,SLCO2A1,SOCS3,SRGN,TNS1,TRIB1
echinomycin		chemical drug		0.447		0.00025	ADAMTS1,CAVIN1,CAVIN2,CXCR4,IL6	400 (10)
RXR (family)		group		0.447		0.000303	CD36,CDKN1A,CSF3,HBEGF,IFNG,IL6,INSR,ITGB2,KDM6B,MGP,MYC,PDK4,PTGS2	375 (20)
CYGB	0.751	transporter		0.447		0.00651	CD74,CXCR4,MDK,NIBAN2,TNFAIP3
TRPS1	-0.212	transcription regulator		0.447		0.00367	FN1,SEMA6A,SERPING1,SNAI1,ZEB1
tosedostat		chemical drug		0.447	bias	0.0433	ATF3,CDKN1A,DDIT4,FYN,WARS1
COLLAGEN TYPE IV (complex)		complex		0.447		0.00159	CCL2,MYC,NES,PTGS2,SERPINE1,TIMP2	475 (20)
LHX1		transcription regulator		0.447	bias	0.001	CXCL12,CXCR4,EHD2,EMB,FN1,PRXL2A,PXN,SAMD3,SNAI1,SOX17
NODAL		growth factor		0.447		0.0106	CCL5,CCN2,CD34,CD40,SOX17
CDK5R1		kinase		0.447		0.0433	CCL3L3,CCL4,IL6,PMAIP1,SERPINE1
PGLYRP2		transmembrane receptor		0.447	bias	4.69e-05	CCL2,CCL4,CCL5,CXCL2,IFNG	265 (12)
PPM1B	-0.407	phosphatase		0.447		0.00025	CCL3L3,CEBPD,HBEGF,NFKB1,SLA	320 (13)
PAEP		other		0.447	bias	0.00183	CCL5,CD83,CSF2,HBEGF,IFNG	324 (10)
CASR		G-protein coupled receptor		0.447	bias	7.76e-05	ANGPT2,CCND2,CD44,COL4A1,COL4A2,EGR1,ID1,IER3,LGALS1,NASP,NEDD9,NUPR1,PTGS2,RAC1,RGCC,SOCS3,THBD,TXN,TXNIP,WSB1	535 (25)
NEU3		enzyme		0.447		0.0106	CLIC3,CTSD,EGR1,OSMR,TYROBP
DUSP5	-0.154	phosphatase		0.447	bias	0.00183	CSF2,DUSP2,EGR1,EGR3,ID2
oligomycin		chemical - endogenous non-mammalian		0.447		0.0106	CCND2,DDIT4,IFNG,IL6,KDR
methylselenic acid		chemical reagent		0.447		1.85e-05	ACKR3,ADAMTS1,AKR1C1/AKR1C2,APOD,ATF3,ATP11A,BCL2A1,BIRC3,CD44,CDKN1A,CLU,CORO1A,DPYSL2,DUSP10,DYNLL1,EPHX1,FN1,GATA2,ID1,ID2,ID3,ITGB4,JUN,KLF4,MAPK1,MAPK3,MYC,NDRG1,NFKB1,PLCB4,RABAC1,RHOB,SGK1,SH3BP5,TGFBR3,TNFAIP3,TUBA4A,VEGFC	614 (22)
trovafloxacin		chemical drug		0.447	bias	4.46e-07	BIRC3,CDKN1A,CRK,CSF2,CXCL2,ETS2,ICAM1,IL6,ISG20,LDLR,NFKBIA,PHLDA1,RDX,SELE,SERPINE1,SOCS2,SOCS3,STAT3,TGM2,TNFAIP3	449 (13)
olanzapine		chemical drug		0.447	bias	0.00484	ATF3,HLA-DRB5,IL2RB,LDLR,NR4A2,NR4A3,SLC38A1,SNCG,THBD,YBX3	245 (12)
glycyrrhetinic acid		chemical drug		0.447	bias	0.00282	ATP1A1,CCL3L3,ICAM1,IL6,MAPK1,MAPK3	398 (24)
ilomastat		chemical drug		0.447		0.00159	CCL2,CCL5,HBEGF,IL6,TGFB1,TJP1	402 (21)
SB 290157		chemical reagent		0.447		0.0234	CD40,CXCL2,IL6,PTGS2,THBD
GROWTH FACTOR (family)		group		0.447		0.000365	APP,CLU,GLUL,KLF2,MYC,PTGS2,SPHK1	464 (18)
oxysterol		chemical - endogenous mammalian		0.447	bias	0.00367	CAV1,CCL2,MYC,TGFB1,TIMP1	542 (23)
ERBB2	0.141	kinase		0.444		7.5e-22	ACKR3,AHNAK,AKAP12,ANGPT2,ANXA2,APLP2,AREG,ATF3,BCAM,BIRC3,BNIP3,CAPZA2,CAVIN1,CAVIN2,CCL2,CCL4,CCL5,CCN2,CCND2,CD34,CD36,CD59,CD9,CDC37,CDC42EP3,CDKN1A,CLEC3B,CLU,COL18A1,COL4A1,CPD,CRIP1,CSF2,CXCL12,CXCR4,DAAM1,DNAJB6,EDNRB,EGR1,ELK3,EMP1,FBLN2,FLT1,FN1,FOXO1,FSTL1,FZD4,GAS6,GJA1,GLUL,GZMH,HBEGF,HES1,HGSNAT,HSPB1,HTRA1,ICAM1,ID1,ID2,IFNG,IGFBP4,IL6,IL6ST,ITGA5,ITGA6,ITGB4,JAM2,JUN,KDR,KLF4,KRT8…	578 (20)
NR1H2	0.011	ligand-dependent nuclear receptor		0.444		0.00058	AQP1,CCL4,CCL5,CSF3,CXCL2,GBP4,IFNG,IL6,LDLR,NFKBIA,PTGS2,SCARB1,VEGFC	404 (19)
SGK1	0.898	kinase		0.44		0.0229	CCN2,CDKN1A,FABP4,HBEGF,IL6,SGK1,SLC3A2
GLI3		transcription regulator		0.437	bias	0.0484	CCND2,CD69,DUSP2,EBF1,EGR1,FOXO1,KLF2,LAPTM5,TNFAIP3
BTRC		enzyme		0.436		0.0176	BCL2A1,CDKN1A,CTTN,GLUL,IL6,SNAI1,WWTR1
xanthine		chemical - endogenous mammalian		0.434	bias	0.000775	CD69,CXCR4,DUSP10,ID3,TIMP2	291 (8)
AREG	-3.916	growth factor		0.43		0.0155	AREG,CDKN1A,CXCR4,EGR1,GBP1,IFI6,IL6,JUN,PTGS2
PF4		cytokine		0.429	bias	1.22e-08	BIRC3,CCL2,CCL3,CCL4,CD83,CDKN1A,FLI1,FN1,GATA2,ICAM1,IFNG,IL6,KLF4,NFE2L2,NFKBIA,REL,SPHK1,TGFB1,THBD,TNFAIP3	481 (18)
VE-821		chemical reagent		0.429	bias	1.49e-05	CCL3,CCL5,CDKN1A,CSF2,CSF3,CXCL2,IFI6,IL6,ISG20,KLF4,TNFAIP3
TREM2		transmembrane receptor		0.428		7.61e-09	APP,CCL3L3,CD36,CD40,CST7,CXCL2,CYCS,FABP4,FABP5,FGF2,IFNG,IL6,IRF8,LGALS1,LGALS3,NFKBIA,PTGS2,SULF2,TNFAIP3	480 (19)
C1Q (complex)		complex		0.426	bias	6.74e-07	CCL2,CDH5,GAS6,ICAM1,IFNG,IL6,PECAM1,SELE,VCAM1	346 (17)
RAG2		enzyme		0.426	bias	0.0127	CD2,CSF2,CTSW,EPAS1,FCGRT,ID1,IFNG,IL6,MET,RHOU,TEAD1
MST1R		kinase		0.426	bias	3.66e-05	CCL3L3,CCL4,CCL5,CSF2,ICAM1,IFNG,JUN,MYC,VIM	422 (19)
cyclopamine		chemical reagent		0.424		0.00651	CDKN1A,PTGS2,SERPINE1,SPARC,TJP1	539 (24)
SKIL	-1.15	transcription regulator		0.419	bias	0.00861	CDKN1A,COL4A1,CXCL12,PLSCR1,SERPINE1,SOX17,VAT1,ZEB1	134 (8)
BCR-ABL1		fusion gene/product		0.418	bias	0.0101	BCL2A1,CAV1,CCL2,CD36,CXCR4,EPAS1,FYN,ID1,MECOM,MYC,SOCS1,SOCS2,TNFSF10
TGFB1I1	0.474	transcription regulator		0.417		7.11e-05	CD36,CDKN1A,FN1,ID1,KLF4,SERPINE1,TNS1	523 (24)
GROWTH HORMONE (family)		group		0.416	bias	6.84e-12	ARID5B,CCL5,CCND2,CD36,CEBPD,CLU,COL18A1,CX3CL1,CXCL2,EGR1,FABP4,FN1,FOSL2,GSTP1,HES1,ICAM1,ID1,IER3,IL6,INSR,JUN,KLF10,LDLR,LEPR,MYC,NAMPT,NEDD9,NFKBIA,PDK4,S100A4,SCARB1,SGK1,SOCS1,SOCS2,SOCS3,SPARC,STC1,TGFB1,TGFBR2,TNFSF10,TSC22D1,TXNIP	545 (20)
nitric oxide		chemical - endogenous mammalian		0.414		2.02e-06	AHR,APP,ATF3,BNIP3,CCN2,CD44,CDKN1A,CTSH,CXCL12,ECE1,EGR1,FLT1,GSTP1,HSP90AA1,HSPG2,IER3,IFNG,IL6,JUN,MYC,NDRG1,NFE2L2,PECAM1,PMAIP1,PTGS2,SELE,SGK1,TIMP2,TIMP3	522 (18)
CXCR2		G-protein coupled receptor		0.412	bias	0.00282	CCL3L3,CXCL2,FABP4,HBEGF,IFRD1,IL6	383 (18)
JAK3		kinase		0.41		0.0357	CSF3,ENPP2,IFNG,IL6,SOCS3,STAT3
FAT1		other		0.406		3.67e-11	CCN1,CCN2,CD44,IL6,JUN,KLF4,MET,PDCD4,PTGS2,SNAI1,STAT3,TGFB1,VEGFC,VIM,WWTR1,ZEB1	561 (23)
CCL11		cytokine		0.404	bias	0.00148	CCL2,CCL3L3,CCL4,CXCL12,CXCL2,ICAM1,IL6,TNFSF14,VEGFC	387 (17)
TSH (complex)		complex		0.402	bias	0.002	CDKN1A,EGR1,FOXO1,IL6,INSR,KDR,LRP5,MYC,SOCS1,SOCS3	529 (22)
DNMT1	-0.26	enzyme		0.399	bias	0.00235	CCNL1,CDKN1A,DLC1,FN1,GATA2,GSTP1,IFNG,KLF2,MRPS6,MYC,NDRG1,PDK4,PRF1,PTGS2,RPS8,SOCS1,SOX17,TIMP3,VIM,ZNF331	591 (24)
MAP2K1/2 (family)		group		0.398	bias	1.49e-05	ATF3,CCL3L3,CCL4,CCN2,CCND2,DUSP4,EGR1,ELN,GJA1,HSPB1,JUN,MYC,NFKB1,PHLDA1,SCARB1,VIM	505 (22)
1-palmitoyl-2-oleoylphosphatidylserine		chemical - endogenous mammalian		0.396	bias	7.86e-06	BMPR2,CCL3L3,CCL4,CSF2,CSF3,CXCL2,IL3RA,IL6,TGFB1,VEGFC
PDGF/AA (complex)		complex		0.395	bias	4.09e-06	AREG,CDKN1A,FGF2,HBEGF,IL6,LDLR,TGFB1,VIM	504 (21)
selenium		chemical drug		0.394		0.00464	CDKN1A,GPX1,PTGS2,SELENOW,SELP,STAT3	546 (20)
SEMA4D	-0.846	transmembrane receptor		0.392		0.000345	CCL2,CD40,HLA-DQB1,RRAS
TO-901317		chemical reagent		0.392		3.79e-05	ALDH2,APOD,APP,CCL2,CFH,EPHX1,FABP4,FABP5,GSTP1,HSD17B12,IGFBP4,IL6,ITGA6,LDLR,LGALS3,LIFR,LTC4S,MGLL,NFKBIA,PTGS2,RAI14,SCARB1,TGFB1,TGM2,TIMP1,TIMP3	451 (21)
WT1		transcription regulator		0.391		2.62e-09	ACTN1,ADGRE5,APLP2,AREG,ARL2,BCL2A1,CCL2,CCL4L1/CCL4L2,CCN2,CDKN1A,CLIC4,COL4A1,CSF2,CX3CL1,EFNA1,EGR1,EPS8,EZR,GRB10,GSN,HBEGF,HSPG2,IL2RB,INSR,IRF8,ITM2B,JUND,KLF4,LGALS3,MT1X,MYC,NDRG1,NR4A2,NUCB1,PECAM1,PHLDA1,PODXL,SERPINE1,SH3BP5,SPRY1,TGFB1,TIMP3,TM4SF1,TNFSF10,TSC22D1,TYROBP,WARS1,YBX1	496 (15)
MTDH	-0.279	transcription regulator		0.391		1.19e-08	ACTN1,ANXA2,BCAR1,CCN2,CD36,CDKN1A,CFH,COL4A1,COL4A2,EFNB2,EGR1,FOXO1,GSN,HTRA1,LDLR,LGALS3,MGLL,NCOA4,PHLDA1,PLS3,PLSCR1,PMP22,RAC1,SERPINE1,SOCS1,TEK,TGFBR2,VIM	577 (24)
CDX1		transcription regulator		0.391	bias	0.0162	CCND2,CLU,CXCL2,IL6,PTGS2
vatalanib		chemical drug		0.391		0.00367	CDKN1A,CXCL12,KDR,PECAM1,TIMP1	426 (15)
sulfasalazine		chemical drug		0.391	bias	0.0234	ALOX5AP,GZMB,ICAM1,IER3,NFKBIA
perilla alcohol		chemical drug		0.391	bias	0.000775	BCL2A1,CD59,CDKN1A,NFKBIA,SELP	305 (11)
CBS/LOC102724560		enzyme		0.391	bias	0.0324	CCL2,CLDN5,SCARB1,SNAI1,VIM
SELPLG	-0.945	other		0.389	bias	0.000132	APOL3,BCL2A1,CCL2,CCL3,CCL4,CDKN1A,CXCL2,CXCR4,HAVCR2,IFNG,THBD	469 (19)
ITGAM	-0.525	transmembrane receptor		0.387	bias	1.67e-05	BCL2A1,CCL3,CCL3L3,CCL4,CCL5,IL6,PTGS2,TGFB1,TIMP1	350 (17)
ITGB1	0.067	transmembrane receptor		0.379		4.58e-11	ADAM15,CCL2,CCL3L3,CCL4,CCN2,CDKN1A,FN1,FOXO1,HLA-E,HSPG2,ICAM1,IFNG,IL6,ITGA5,ITGB4,JUN,KLF2,LAMB1,LAMC1,LIMS1,MYC,NFKB1,PTGS2,RAC1,RAC2,SERPINE1,SNAI1,TGFB1,TGM2,TIMP2,TNFAIP3,TNXB,VIM	506 (21)
CD81	0.337	other		0.378	bias	0.00856	ICAM1,ID1,IFNG,VCAM1	523 (21)
asoprisnil		chemical drug		0.378	bias	0.00123	APOD,CTSW,GZMB,IL2RB,PRF1,SGK1,TGFBR2
MBTD1		other		0.378	bias	0.00482	ADGRL4,CCL4,CDKN1A,DUSP2,NFKBIA,SELENOP,SOX4
PPRC1	0.149	transcription regulator		0.378	bias	0.00321	ALOX5AP,DDIT4,GNG11,MYCT1,NAMPT,PHLDA1,PTGS2
CHADL		other		0.378		8.65e-07	CDKN1A,FAM107A,IL6,KLF2,MEF2C,MET,VCAM1
DSCAML1		other		0.378		0.00976	ID3,KLF4,KLF9,MYC,NRN1,PCDH17,TUBA4A
14,15-epoxyeicosatrienoic acid		chemical - endogenous mammalian		0.375		0.00183	APP,CD44,FABP4,FGF2,PLAT	573 (22)
leucine		chemical - endogenous mammalian		0.373		0.00482	ATF3,BTG1,CD36,CDKN1A,FABP4,LEPR,MAOA	469 (28)
PSMB8	0.075	peptidase		0.372	bias	0.000139	GJA1,IL6,NFKB1,NFKBIA,PTGS2,TNFAIP3	306 (12)
TNFSF14	-1.493	cytokine		0.369	bias	3.68e-06	BIRC3,CCL5,CD40,CSF2,CXCL12,ICAM1,IFNG,IL6,POSTN,TGFB1,VCAM1	402 (18)
4-phenylbutyric acid		chemical - endogenous mammalian		0.368		0.000179	CCL2,CCL5,CDKN1A,CLDN5,CXCL12,EIF2S2,EPHX1,FABP4,GJA1,GSN,IL6,LPAR6,NFKB1,NUPR1,PTGS2,SEC14L1,SELENOP,SOCS3,TIMP2,TJP1,YPEL5	424 (19)
TAL1		transcription regulator		0.365	bias	0.000457	AFDN,CD69,CD7,CDH5,CDKN1A,CPLX1,DOCK1,ERG,GATA2,HLA-E,ICAM1,ID2,JUN,LYST,MARCKS,MCTP1,MYC,NFKB1,NR4A3,PTGER4,RAPGEF5,REL,SOX4,STK17A,TNFAIP1,TNFAIP3,TNFSF10,TSPAN7	354 (15)
MALT1	0.013	peptidase		0.364	bias	0.0106	CD44,CD83,CXCL2,FOXO1,IL6,REL
TRIM29		transcription regulator		0.362		6.1e-06	CD44,CDKN1A,CXCR4,IFNG,PMAIP1,SNAI1,ZEB1	375 (7)
PTPN11	0.06	phosphatase		0.36		0.0046	CDKN1A,CSF3,CXCL2,EGR1,GATA2,IFI16,IFNG,IL6,JUN,KDR,MEF2C,MET,PERP,SOCS3,SOX7	470 (21)
HSP90 (family)		group		0.36	bias	7.15e-06	AHR,BAG3,CCND2,CD2,CD69,CDKN1A,CLU,DNAJB1,EPAS1,FN1,GJA1,IFNG,IL6,KLRD1,MYC,PMAIP1,RPS6,SNAI1	466 (16)
crocidolite asbestos		chemical toxicant		0.359	bias	0.000906	CD44,CXCL2,FOSL2,JUN,JUND,MET,MYC,TNFRSF1A	525 (21)
3M-011		chemical reagent		0.359	bias	0.00123	CCL3,CCL4,CD40,CD83,IL6,MYC,PTGS2	403 (16)
LEPR	0.747	transmembrane receptor		0.355		0.000242	ANXA5,ATF3,BTG1,CCL3L3,COL4A1,FN1,FYB1,ID2,IL6,LDLR,LEPR,PRMT1,SCARB1,SELE,SERPINE1,SOCS2,SOCS3,STAT3,STK17B,TGFB1,TGFBR2,TIMP1,TIMP3,TSC22D3	466 (21)
N4BP1	-0.646	enzyme		0.355	bias	0.00123	CCL3L3,CCL4,CCL5,CSF3,CXCL2,IL6,JUN	506 (14)
DGKA		kinase		0.351	bias	0.00367	CCL2,CCL5,CD69,CSF2,CXCL2	499 (18)
ATF3	1.747	transcription regulator		0.348		8.86e-06	ATF3,BIRC3,CCL4L1/CCL4L2,CCL5,CD69,CD83,CDKN1A,CX3CL1,GBP4,GSN,HSPB1,ICAM1,ID1,IFNG,IL6,JUN,LDLR,MT2A,NES,PMAIP1,RAB11A,SELE,SERPINE1,STAT3	408 (16)
DCN		other		0.348		4.63e-05	CCN2,CDKN1A,ENG,FGF2,HLA-DQB1,ICAM1,IFNG,IL6,MET,S1PR1,SERPINE1,TGFB1,TIMP3,VCAM1	506 (21)
NOS2		enzyme		0.346		5.24e-10	APP,BCL2A1,BNIP3,CCL2,CCL3L3,CCL4,CD3E,CD44,CD53,CDKN1A,COL4A1,COX7A1,CTSC,CXCL2,CYCS,FABP4,FOXO1,GJA1,IFNG,IL6,KDR,NFKBIA,PERP,PLSCR1,PRF1,PTGS2,SERPINH1,TGFB1,TIMP1,TNFSF10,TYROBP	531 (16)
MEF2A	0.438	transcription regulator		0.342	bias	0.0123	CD69,GATA2,ISG20,JUN,KLF2,MEOX2,PDE7A,TGFB1,THBD
PF-562271		chemical drug		0.342	bias	0.00123	CCL3L3,CCL4,CD44,HLA-E,IL6,MYC,NFKB1	409 (19)
cholesterol		chemical - endogenous mammalian		0.34		1.99e-08	APP,AREG,ATF3,CAV1,CAV2,CCL2,CCL4,CXCL2,EPHX1,FABP5,FGF2,FLT1,FN1,HBEGF,HLA-DRB5,ICAM1,IFNG,IL6,LAPTM5,LDLR,LEPR,LGALS3,NR4A2,NR4A3,PTGS2,RGCC,RGS16,SCARB1,SLC7A5,SOCS3,TGFB1,TIMP1,TIMP3,VCAM1	443 (22)
SLC30A7	-0.308	transporter		0.339	bias	0.0246	CD36,CD59,EPHX1,INSR
C-21		chemical drug		0.339	bias	0.0246	CCN2,IL6,TGFB1,TIMP1
CD163		transmembrane receptor		0.339		0.00411	CCL5,CD36,ICAM1,IL6	307 (13)
S1PR3		G-protein coupled receptor		0.339	bias	0.00367	CD44,ICAM1,JUN,PTGS2,VCAM1	426 (18)
ursodeoxycholic acid		chemical - endogenous mammalian		0.336		1.24e-05	CCN2,COL4A1,CX3CL1,DLC1,IFNG,LGALS3,NFE2L2,NFKB1,PTGS2,SPARC,TGFB1,TIMP1	502 (23)
TET3		enzyme		0.333		1.53e-06	ADAMTS9,ATF3,BMPR2,CCL2,CCL5,CCN2,CCND2,EPAS1,FZD6,ID1,JUN,KLF9,LGALS3,TEAD1,TGFB1,TGM2	297 (12)
IHH		enzyme		0.333		0.000242	FLT1,IL6,KDR,MEF2C,MET,NR2F2,PDK4,PECAM1,POSTN
citarinostat		chemical drug		0.333		0.000995	BTG1,DUSP4,FILIP1L,NEDD9,PDE7A,RCAN1,TSC22D1,TSC22D3,TXNIP
carbonyl cyanide m-chlorophenyl hydrazone		chemical toxicant		0.333	bias	0.00367	ALOX5AP,DDIT4,GNG11,MYCT1,NAMPT,PHLDA1,PTGS2,SELP,SERPINE1,TGFB1	389 (14)
ziritaxestat		chemical drug		0.333		0.0123	AKR1C1/AKR1C2,AKR1C3,CCN2,DDIT4,FYB1,LAP3,SGK1,SULF1,TNFSF10
CAMK4		kinase		0.332	bias	0.00459	ATF3,CCL2,CDKN1A,CREM,FOSL2,IFNG,IL6,JUN	527 (24)
PAK1		kinase		0.33		2.75e-05	CCN1,CCN2,CDKN1A,CTNND1,CTSD,FN1,HES1,ITGB2,MYC,SCARB1,TFPI	530 (25)
ORAI1	-0.061	ion channel		0.328	bias	0.0384	CCL3L3,CD44,CDKN1A,GPX1,IFNG,IL33,IL6,KDR,NFKB1,RCAN1,S1PR1,VAMP3
epinephrine		chemical - endogenous mammalian		0.328		0.00482	CDKN1A,CXCR4,HSP90AA1,IFNG,IL33,IL6,PTGS2	428 (19)
MAP2K7	-0.385	kinase		0.328	bias	2.86e-07	ANGPT2,ATF3,BIRC3,CCL5,CDH5,CDKN1A,EFNB2,ENPP2,FCGRT,FN1,GJA1,IL1R1,LSP1,MYC,RHOB,RPS6	517 (21)
RAF (family)		group		0.327		2.21e-05	AREG,CDKN1A,DUSP4,EGR1,ID2,IER3,IFI16,JUN,MAFF,MYC,PLPP3,PMAIP1,SEMA6A,SPRY1,STK17A,TNFAIP3	567 (22)
lauric acid		chemical - endogenous mammalian		0.326	bias	0.00183	CCL3L3,CD40,IL6,NFKB1,PTGS2	455 (20)
RIPK1	0.092	kinase		0.326		6.19e-07	APP,BCL2A1,CCL2,CCL3L3,CCL5,CSF2,CSF3,CTSH,CXCL2,GRN,IL33,IL3RA,IL6,LMNA,NFKB1,NFKBIA,PRF1,RPS6,TNFAIP3	321 (14)
TXNIP	1.01	other		0.325		0.000634	CD36,CDH5,CDKN1A,DDIT4,ICAM1,IL2RB,IL3RA,IL6,NFKB1,PTGS2,TJP1,TXNIP	566 (22)
doxycycline		chemical drug		0.323		0.00838	CEBPD,CXCL12,FGF2,IL6,NFE2L2,PTGS2,SLC7A5,SNAI1,SOCS1,TIMP1,TNFSF14	418 (16)
S-nitroso-N-acetyl-DL-penicillamine		chemical reagent		0.321		1.65e-05	BNIP3,CCL2,CDKN1A,CXCL12,IFNG,LDLR,MARCKSL1,MYC,PMAIP1,PTGS2,S100A10,TGFB1,TIMP1	450 (18)
hydroxypropyl-beta-cyclodextrin		chemical drug		0.32		0.00085	APOD,CCL2,CCL3L3,CD44,CTSD,EIF4G2,ENG,HSPG2,IL6,KIF5B,LAMA5,LDLR,NPC2,SCARB1,STAT3,VCAM1	442 (15)
BCL6	-0.117	transcription regulator		0.32	bias	3.37e-06	A2M,BCL2A1,CCL2,CCL3,CCL3L3,CCL4,CCND2,CD151,CD2,CD44,CD69,CDKN1A,CPD,DPYSL2,EGR3,ENTPD1,FCGRT,FGF2,IFNG,IL2RB,IL6,IRF8,LDLR,LITAF,LMNA,MGP,MYC,NFKB1,PDCD4,PRSS23,SERPINE1,SOCS2,SOCS3,STAT3,TGFB1,TIMP1,TNFRSF18	375 (13)
ID3	2.655	transcription regulator		0.315		1.57e-08	CCL5,CCND2,CD44,CD83,CDKN1A,CXCR4,DUSP10,DUSP4,ETS2,FCER1G,FOXO1,ICAM1,ID3,IFI16,IFNG,IGFBP4,IL2RB,IL6,INHBB,IRF8,KLF7,LEPR,LGALS1,LMO2,MYC,NR4A3,PIK3R1,PTPN22,REL,RPS6KA2,SELE,SOCS3,SOX4,TCF4,TGFBR3,TNFRSF1A,TNFSF10,TNFSF14,VCAM1	422 (21)
oleic acid		chemical - endogenous mammalian		0.315		0.000771	ACACB,APP,ATF3,CD36,CLU,CX3CL1,CYB5R3,EGR1,FABP4,FABP5,ICAM1,IL6,JUN,LDLR,NFKBIA,PDK4,PIK3R1,PIK3R3,PTGS2,SELE,SERPINE1,SPHK1,TNFAIP3,TNFRSF1A,TXNIP,VCAM1,WWTR1	402 (17)
ITGB3		transmembrane receptor		0.314		4.63e-05	APLP2,CD36,CD40,FN1,IFNG,ITGA5,KDR,LAPTM4A,LIMS1,PTGS2,SELP,SERPINE1,SPARC,TGFB1,TGFBR2,TIMP1	549 (22)
gemfibrozil		chemical drug		0.31	bias	0.0287	APP,IL6,LDLR,MYC,NFKBIA,PDCD4,RTN4,SERPINE1,SOCS3
NR1I2		ligand-dependent nuclear receptor		0.306		1.15e-07	AHR,CCL3L3,CD36,CDKN1A,CSF2,CSF3,CXCL2,EGR1,GLUL,GSTP1,IFNG,IL33,IL6,JUN,MGP,MYC,NFKB1,PTGS2,SCARB1,SOCS1,SPHK1,STAT3,TCN2,TGM2,TJP1	599 (18)
butyric acid		chemical - endogenous mammalian		0.304		2.4e-10	A2M,ADGRE5,AFF1,ANXA2,ANXA5,AQP1,BCL2A1,C7,CCN2,CCND2,CCNH,CD36,CD44,CD83,CDKN1A,CLU,COL4A1,COL4A2,CSF2,CXCR4,CYCS,EIF4G2,ELK3,FABP4,FSTL1,FYN,GATA2,GRN,GSN,GSTP1,HLA-DRA,HLA-DRB1,HSPG2,ICAM1,IFI16,IL1R1,IL6,ITGA5,KLF4,LDLR,MT2A,MYC,NAMPT,NFKB1,NFKBIA,NPR1,NRP1,NUCB1,PLAT,PLSCR1,PMAIP1,PRDX1,PTGS2,PTPRM,SCARB1,SELENOP,SERPINE1,SGK1,SOCS3,STAT3,TGFB1,TGFBR2,TGM2,THSD7A,TIMP1,TIMP3,TUBA4A,VIM	521 (20)
S100A8		other		0.303		9.77e-13	A2M,ADAMTS1,ADAMTS4,AKAP12,AREG,ATF3,CCL2,CD69,CORO1A,CXCL2,DDIT4,EFNA1,ELN,ENPP2,GZMB,ICAM1,IL33,IL6,ITGB4,MCF2L,MYC,MYCT1,NFKB1,NFKBIA,NR4A3,PHLDA1,POSTN,SGK1,SOCS3,TXNIP,VCAM1,VCAN	352 (14)
taurodeoxycholic acid		chemical - endogenous mammalian		0.302		0.000672	ADGRL4,APOD,AREG,CCL5,CD74,CRIM1,HLA-DRA,IL6,SEMA6A,SERPINE1,STC1	511 (17)
taurochenodeoxycholate		chemical - endogenous mammalian		0.302		0.000206	ADGRL4,APOD,AREG,CCL5,CD74,CRIM1,HLA-DRA,IL6,SEMA6A,SERPINE1,STC1	199 (7)
INSR	1.016	kinase		0.301	bias	4.11e-06	ALDH2,AQP1,AREG,ATF3,ATP1A1,BCL2A1,CCL2,CCL4,CCN2,CCND2,CD36,CD83,CDKN1A,CORO1A,CXCR4,CYCS,EGR1,FABP4,GJA1,GRB10,GRN,HBEGF,IER3,IFNG,IL6,INSR,ITGA5,KLF10,KLF9,LAT2,LCP1,LDB2,LEPR,LGALS1,LTC4S,MAOA,MARCKSL1,MYC,NAMPT,NDRG1,NES,NFE2L2,PDCD4,PDK4,PDLIM5,PHLDA1,PODXL,RGS16,RHOB,SCARB1,SCARB2,SELENOP,SERPINE1,SLC29A1,SOCS2,SOCS3,SOX17,SOX7,TGFB1,TNFRSF1A,TSC22D1,VCAM1,YBX1	533 (23)
WWTR1	1.766	transcription regulator		0.299		1.57e-06	CCN1,CCN2,CD44,CDKN1A,CSF2,CSF3,CXCL2,EMP1,FN1,GJA1,HES1,ICAM1,ID2,IL6,IQGAP2,ITGB2,KDR,LAMA5,SERPINE1,SKAP1,SYNPO,VCAM1	483 (24)
ICAM1	1.756	transmembrane receptor		0.299	bias	1.83e-09	CCL3L3,CCL4,CCL5,CD69,COL4A1,CXCL2,GJA1,HES1,ICAM1,IFNG,IL6,ITGA4,KLF4,MYC,SNAI1,TGFB1,VCAM1,VIM	439 (16)
ABL1/2 (family)		group		0.294		0.00159	CAV1,CCND2,CTSL,MYC,TEK,TNFSF10	521 (22)
okadaic acid		chemical toxicant		0.294		0.00017	APP,BNIP3,CCN2,CCND2,CXCL2,EGR1,ELN,FOSL2,IL6,JUN,JUND,KLF4,MYC,NDRG1,NR2F2,PTGS2	493 (21)
IL3		cytokine		0.294	bias	4.81e-08	ADGRE5,ALDH2,ALOX5AP,AREG,ARHGAP29,ARHGDIB,BIRC3,CCL2,CCND2,CD247,CD40,CD48,CD53,CD69,CD83,CDKN1A,CREM,CSF2,CSF3,CTTN,CXCR4,DAD1,DOK2,EGR1,EGR3,FOSL2,GATA2,GNAS,GPX1,GZMA,HBEGF,ICAM1,IL33,IL3RA,IL6,JUN,KLF9,MID1,MYC,MYO1C,NACA,NEDD9,NRP1,PTPN22,RPL7,RPS17,RPS6,SELE,SLC3A2,SLC7A5,SOCS1,SOCS3,SOX4,TNFSF10,VCAM1,WNK1,YBX1	436 (20)
TRIM28	0.071	transcription regulator		0.293		9.69e-07	AREG,CCL4,CCL5,CXCR4,EGR1,EPAS1,IFNG,IL1R1,IL6,INHBB,KLF2,NFKB1,PMAIP1,RAMP3,RCAN1,S100A4,SOX4,SULF1,VIM	502 (17)
ITGA1	0.144	other		0.293	bias	0.00183	CAV1,CD36,IFNG,PTGS2,RAC1	447 (23)
ATP-gamma-S		chemical reagent		0.29		8.93e-11	AREG,BTG1,CCL2,CCL3,CCL4,CD109,CD40,CD69,CD83,CREM,CST7,CXCL2,CXCR4,ENTPD1,IL1R1,IL6,NRP1,PRDX2,SLC29A1,SOCS3,WARS1	433 (15)
EBI3		cytokine		0.288	bias	0.00629	CCND2,ENTPD1,HAVCR2,HLA-DMA,HLA-DPA1,HLA-DRA,ICAM1,IFNG,MYC,TNFSF10	426 (15)
GAS6	1.069	growth factor		0.288		0.000365	CCN1,IFNG,IL6,NFKB1,PROS1,SOCS1,SOCS3	370 (17)
NQO1	0.272	enzyme		0.285	bias	0.0276	BIRC3,CCL5,CDKN1A,CXCL12,CXCR4,IL6,MT-ND1,PTGS2,SNAI1,VCAM1
CRNDE	0.311	other		0.284	bias	0.000314	ABL2,CDKN1A,DUSP10,DUSP4,IL1R1,RAC2,RASA4,RRAS,SNAI1,TGFB1,VIM	354 (10)
740 Y-P		chemical reagent		0.283		0.00411	ICAM1,IL6,SNAI1,VIM	340 (11)
CCL21		cytokine		0.283	bias	0.00154	CCL2,CSF2,IFNG,TGFB1	384 (15)
SCH 58261		chemical reagent		0.277	bias	0.0453	ARL2,EGR1,IFITM3,IFNG,NPC2,PTGS2
glycochenodeoxycholate		chemical - endogenous mammalian		0.277		6.89e-05	ADGRL4,APOD,AREG,BCL2A1,BIRC3,CCL5,CCN1,CD74,CRIM1,HLA-DRA,IL6,SEMA6A,SERPINE1,STC1	423 (19)
CALCINEURIN A (family)		group		0.277	bias	0.00464	CCN2,GJA1,INSR,JUN,TGFB1,TIMP1	408 (19)
MYOC		other		0.277	bias	0.0154	ADAMTS1,CARD10,CD44,DAB2,DDIT4,FN1,LAMB1,LAMC1,PTGER4,QKI,STC1
IGF2BP1		translation regulator		0.277	bias	0.0207	CD44,CDKN1A,LGALS1,MYC,SERPINH1,TIMP3
PPP1R13L	0.23	transcription regulator		0.277	bias	0.00651	CCND2,CDKN1A,GJA1,NFE2L2,PERP	340 (11)
CDC42	-0.283	enzyme		0.277		0.00144	ATF3,CCN2,EPS8,IFNG,JUN,SCARB1,STAT3,TGM2	398 (21)
calyculin A		chemical toxicant		0.277		3.72e-07	CCL2,CCND2,CDKN1A,COL4A1,EGR1,FN1,NR2F2,NR4A3,POSTN,S100A4,SELP,TGM2,VWF	349 (18)
IGFBP3		other		0.277		0.00976	CCL3L3,CCL4,CCL5,CDKN1A,ICAM1,SERPINE1,VCAM1	438 (21)
estrogen		chemical drug		0.276	bias	5.34e-08	AREG,CCL2,CCN1,CCN2,CDKN1A,CLU,COL15A1,COL18A1,COL4A2,CTSD,CXCL12,EGR1,EPAS1,FLT1,FN1,GJA1,HBEGF,ICAM1,IFNG,IGFBP4,IL6,ITGA5,JUN,KDR,LDLR,LGALS1,MEOX2,MYBL1,MYC,NAMPT,PLAT,PTGS2,RAB11A,S1PR1,SCARB1,SPARC,STAT3,TSPAN4	520 (22)
ACVRL1	0.261	kinase		0.275		6.4e-11	ANGPT2,BMPR2,CDKN1A,CXCL12,CXCR4,EFNA1,EFNB2,ENG,ICAM1,ID1,ID2,KDR,MYC,PLAT,PXN,SELE,SERPINE1,SMAD1,VCAM1	469 (21)
IL10		cytokine		0.274		2.23e-17	ABLIM3,ALOX5AP,BCL2A1,CCL2,CCL3,CCL3L3,CCL4,CCL5,CCND2,CD2,CD36,CD40,CD44,CD74,CD83,CDKN1A,CSF2,CSF3,CTSC,CTSD,CTSH,CXCL12,CXCL2,CXCR4,DEPP1,ETS2,FCER1G,GNS,GPRC5B,GZMA,GZMB,HLA-DMA,HLA-DQB1,HLA-DRB5,ICAM1,IFNG,IGFBP4,IL1R1,IL2RG,IL33,IL6,IL6ST,ITGA4,JUN,KLRD1,LAMP2,LGALS1,LY96,MAN1A1,NEDD9,NHERF2,NR4A3,PAM,PTGS2,RGS16,SCARB1,SELE,SLC7A5,SOCS1,SOCS3,STAT3,TGFB1,TIMP1,TINAGL1,TNFRSF1A,TNFSF10,TSC2…	470 (16)
TRAF4		other		0.271	bias	0.00025	CCL5,CD44,IL6,JUN,MYC	443 (18)
GRN	1.056	growth factor		0.27	bias	2.47e-09	APP,CCL2,CCL3,CCL4,CD200,CD74,CD9,CLU,CST3,CST7,CTSD,CXCL2,CYBA,EGR1,EMP1,GAS6,GRN,HLA-DRA,HLA-DRB1,ICAM1,IL6,IRF8,ITGB2,KLRD1,LGALS3,MAPK1,MEF2C,NPC2,PECAM1,PIK3R1,PREX2,PROS1,RHOB,STAB1,STAT3,TGFB1,TIE1,TM4SF1,TXNIP,TYROBP	514 (14)
SATB1	-0.681	transcription regulator		0.269		2.27e-06	ACTN1,BCL2A1,CD40,CD69,CDKN1A,CEMIP2,CSF2,CTNNA1,CTSD,DUSP4,EPAS1,FERMT2,HSP90AA1,ID3,IRF8,KLF2,NFE2L2,NR4A2,PTGS2,RGS1,RPLP0,S1PR1,SGK1,TSC22D3,TUBA4A,VIM,VPS37B,WARS1,XAF1,YPEL5	427 (12)
deoxycholate		chemical - endogenous mammalian		0.268		0.0237	CAV1,CCN1,EGR1,GJA1,GLUL,IL6,LDLR,PTGS2,TJP1
apicidin		chemical - endogenous non-mammalian		0.268		0.00159	CAVIN2,CDKN1A,GSN,IFNG,TGM2,VCAM1	370 (16)
ERFE		other		0.266		0.000365	ATOH8,CD36,FABP4,ID1,ID2,NFE2L1,NFE2L2	234 (7)
ibrutinib		chemical drug		0.265	bias	0.00603	BCL2A1,CD40,CD44,CD69,DUSP2,EPAS1,FRY,GZMA,HES1,IFITM3,IFNG,IL6,ITGA4,LPAR6,MAP3K6,MGLL,MYC,PTGS2,RPS6,SLC38A1,TGFBR3,UGCG	333 (15)
Ccl2		cytokine		0.259	bias	1.49e-05	CCL3L3,CCL4,CCL5,CXCL2,FABP4,IFNG,IL6,KDR,KLF4,TIE1,VCAM1	323 (16)
HRAS	0.109	enzyme		0.258		6.78e-21	A2M,ADGRE5,AFAP1L1,ANXA2,APP,AREG,ASAP1,BIRC3,BNIP3,CALCRL,CALD1,CAPG,CAPN2,CAV1,CCL3,CCL5,CCN1,CCN2,CCND2,CD44,CD69,CD96,CDC42BPA,CDKN1A,CEBPD,CFH,CHST12,CLU,COL18A1,COL4A1,CRIM1,CSF2,CSF3,CTSC,CXCL12,CXCL2,DOK2,DUSP4,EGR1,ELK3,ELN,EPHX1,FBLN2,FERMT2,FGF2,FN1,FNBP1L,FOSL2,FOXO1,FSTL1,GAS6,GIMAP1,GJA1,GRN,GSN,HES1,HSP90AA1,HSPB1,HTRA1,ICAM1,ID2,IGFBP4,IL6,IL6ST,IQGAP2,ITGA4,ITGA5,ITGA6,ITGB4,JUN,…	576 (20)
RORC		ligand-dependent nuclear receptor		0.258		0.000336	ACACB,ALDH2,CCL5,CD36,CSF2,CXCL2,ELOVL7,GSTP1,IFNG,IL1R1,IL6,KLRB1,MGST3,MYC,NNMT,REL,SLC15A4,SLC7A5,SPARC,SULF2	509 (16)
romidepsin		biologic drug		0.257		0.015	BCL2A1,CCL5,CDKN1A,DDX21,EGR1,EPAS1,FGF2,GSN,ICAM1,ID2,INSR,JUN,MYC,PTGS2,RAC1,RHOB,TIMP3
triflusal		chemical drug		0.255	bias	1.28e-06	APP,CCL3,CCL4,CD74,CSF2,CSF3,IFNG,PTGS2,TGFB1,XCL1	401 (11)
HA900		chemical reagent		0.254	bias	0.00154	CCL2,CCL5,SELP,SOCS3
RUNX2	-0.453	transcription regulator		0.254	bias	0.00691	CDKN1A,CEBPD,FN1,GNAS,HTRA1,ITGB4,LGALS3,RGCC,SERPINE1,SNAI1,TIMP1,TPM1,UGCG	485 (21)
cocaine		chemical drug		0.251	bias	0.00792	CCL2,CXCL2,DYNLL1,EFNB2,EGR1,FGF2,FOXO1,ICAM1,IL6,JUN,MAPK1,MIDN,NFKB1,NR4A3,PRDX2,SERTAD1,TIPARP,TUBB	412 (21)
PPARA		ligand-dependent nuclear receptor		0.249		0.000107	ALDH2,ANXA2,APP,C1R,CD36,CDKN1A,CEBPD,CFH,CFI,CTSL,CXCL12,CYBA,CYCS,DYNLL1,ENTPD1,FABP4,FABP5,GLUL,GSTP1,HLA-E,IFITM3,IFNG,IL6,LIFR,MGLL,MGST3,MYC,NFE2L2,NFKB1,NFKBIA,PDK4,PHLDA1,PTGS2,RBP7,RTN4,SCARB1,SOCS2,STING1,TJP1,TXN,VCAM1	496 (18)
CAPN6		peptidase		0.243		8.37e-05	AREG,BMPR2,CCN2,CTNNA1,FZD4,FZD6,ID1,ID2,ITGB2,SAV1,SERPINE1,SMAD1,TEAD1,TGFB1,TGFBR2,WWTR1,YWHAE
POLR3G		enzyme		0.243		0.00159	EZR,LMNA,RAC1,S100A4,SNAI1,VIM
2-amino-5-phosphonovaleric acid		chemical - other		0.24		0.000781	ADAMTS1,CAVIN2,CX3CL1,EGR1,EGR3,FOXO1,IFRD1,JUN,KDR,NR4A2,NR4A3,NRN1,OLFM1,PHLDA1,PTGS2,RASGEF1B,RUNX1T1,TNFAIP3,TSPAN18,YPEL5	366 (17)
HADH		enzyme		0.239		0.00697	AASS,IL6,KLF10,PIK3C2A,RGS16,S100A6,TXNIP
STAT1 DIMER (complex)		complex		0.239	bias	0.00204	CCL5,CD36,IFNG,IL6,IRF8,MAOA,SOCS3	209 (7)
diethylmaleate		chemical toxicant		0.239		0.00482	CDKN1A,GSTP1,NFKBIA,SELE,SERPING1,SLC3A2,TNFAIP3	514 (18)
THRA	0.063	ligand-dependent nuclear receptor		0.235	bias	0.000348	APP,CCL2,CD44,CDKN1A,CSF2,CTSD,CTSH,CXCL2,DOCK9,EHD2,ENG,EPAS1,IL6,JUN,KLF9,LAMP2,LDLR,NCOA4,SERPINE1,TGFB1,TNFRSF1A	466 (24)
iloprost		chemical drug		0.232		0.00367	ANGPT2,CCL2,CCL5,CCN2,THBD	446 (18)
FABP4	3.343	transporter		0.231	bias	0.000906	ADAMTS4,CD36,FABP4,FABP5,IFNG,IL6,PTGS2,SOCS3	529 (22)
LPL		enzyme		0.231		7.46e-06	CCL2,CD36,CX3CL1,FABP4,GBP1,ICAM1,IL6,LDLR,PDK4,SCARB1,SELE,TGFB1,TIMP1,VCAM1	415 (21)
mir-24 (includes others)		microRNA		0.223		0.000315	AHR,CDKN1A,FN1,ID2,IFNG,IL6,KDR,MYC,NET1,PXN,SERPINE1,TGFB1	451 (19)
CEP-1347		chemical drug		0.218	bias	0.000173	CCL3L3,CCL4,CCL5,CSF2,IL6,MAP3K11,PTGS2	484 (19)
resolvin E1		chemical - endogenous mammalian		0.218	bias	0.00123	CCL3L3,CCL4,CCL5,CDKN1A,CXCL2,IFNG,IL6	346 (14)
metyrapone		chemical drug		0.218		0.000699	CXCL12,CXCR4,ICAM1,IL6,PIK3R1,SCARB1,SERPINE1	419 (21)
phorbol 12,13-didecanoate		chemical toxicant		0.218		0.00464	CDKN1A,CYCS,EID1,MYC,SGK1,SMAD1	535 (24)
IC87114		chemical drug		0.218	bias	0.00154	CCL5,ICAM1,IFNG,VCAM1	343 (14)
LTA		cytokine		0.218	bias	6.14e-05	CD40,CD44,IFNG,IL6,ITGA5,JUN,NFKB1,PTGS2,REL,VCAM1	357 (16)
homocysteine		chemical - endogenous mammalian		0.216		1.07e-06	AKR1C3,ANXA2,ATF3,CCL2,CCL5,CDKN1A,CLDN5,CLU,CXCL12,FGF2,FOSL2,ID1,IL6,NDRG1,PHLDA1,PMAIP1,PRDX1,PRDX2,PTGS2,SOCS3,STAT3,TIMP1,VCAM1	529 (18)
deoxycorticosterone acetate		chemical drug		0.211	bias	3.94e-05	CYBA,PTGS2,SELE,SELP,TGFB1,VCAM1	298 (10)
SQSTM1	-0.465	transcription regulator		0.211	bias	0.000213	CXCL2,EGLN3,HBEGF,IL6,JUN,NFE2L2,NFKBIA,NNMT,PLAT,RGCC,RTN4,SNAI1,TSC22D1	403 (17)
BMP7		growth factor		0.211		3.19e-15	ADGRL2,BMPR2,CALD1,CAV2,CCL2,CD34,CD44,CDKN1A,CEBPD,COX7A1,CXCR4,CYCS,EGLN3,FN1,GAS6,GJA1,GLUL,GNG11,GRB10,HSPB1,ICAM1,ID1,ID2,ID3,IGFBP4,IL6,ITGA5,KLF4,MAOA,MAPK3,MYO1C,NDRG1,OLFM1,PIK3R1,S100A4,SERPINE1,SMAD1,SOCS3,SULF1,TGFB1,TIMP1,TIMP2,VCAN,VIM	399 (20)
ARNT	0.142	transcription regulator		0.205	bias	1.17e-08	AHR,ALOX5AP,AREG,ARID5B,BMPR2,BNIP3,CARD10,CAV1,CCND2,CSF3,CTSD,CXCR4,ENG,EPAS1,FLT1,GZMH,HAVCR2,ID2,IL1R1,INSR,MYC,MYO1C,PRF1,S1PR1,SERPINE1,SOCS2,SOCS3,STC1,TIPARP,TSC22D3,TUBA4A,VIM	585 (22)
MALP-2s		chemical reagent		0.203	bias	0.00144	BCL2A1,CCL3L3,CCL4,CD40,CXCL2,IFNG,IL6,PTGS2	330 (15)
cerivastatin		chemical drug		0.203		4.86e-14	CCL2,CCL3,CCN2,CD36,CD40,CDKN1A,FGF2,FN1,GPX1,HSPB1,ICAM1,IFNG,IL6,INSR,ITGB2,ITGB4,JUN,KLF2,MYC,NET1,PLAT,PTGS2,SERPINE1,TGFB1,TGFBR3,THBD,TIE1,TMSB10/TMSB4X,TSC22D3,VCAM1	452 (19)
zymosan		chemical - endogenous non-mammalian		0.203	bias	1.4e-05	CCL3L3,CCL4,CCL5,CD40,CSF2,CSF3,CST3,CXCL12,CXCL2,DEPP1,DICER1,IL6,PTGS2,SOCS1,SOCS3	316 (16)
PRKCQ		kinase		0.2	bias	0.0133	CD44,CD69,CDKN1A,EZR,IFNG,IL6,STAT3
TRG		other		0.2	bias	0.000139	AREG,CAV1,CAV2,FCER1G,HLA-DQB1,IFNG
KDR	0.541	kinase		0.198	bias	0.000132	A2M,ANGPT2,ANXA2,CXCR4,FABP4,HAVCR2,KDR,PTGS2,SELE,SOX18,TJP1	480 (23)
PARK7	0.077	enzyme		0.198		0.000242	CCL3L3,FN1,ICAM1,IFNG,IL6,NES,PTGS2,TXN,VIM	493 (20)
Il3		cytokine		0.198		0.0186	CCL5,CCND2,CDKN1A,CSF2,CSF3,EGR1,IL6,MYC,RPS6,SOCS1,TNFRSF1A
emodin		chemical drug		0.194	bias	0.000206	CDKN1A,CLDN5,CXCR4,FN1,ICAM1,IFNG,IL6,SELE,SOCS1,VCAM1,VIM	502 (19)
zoledronic acid		chemical drug		0.194		0.000206	CCN1,CDKN1A,CXCR4,FLT1,IFNG,IL6,PTGS2,SERPINE1,SOCS1,SPARC,TNFSF10	387 (16)
hemin		chemical - endogenous mammalian		0.188		2.34e-07	AKR1C1/AKR1C2,CCL3L3,CDKN1A,CSF2,FN1,GSTP1,IFI27,IFNG,IL33,IL6,JUN,NFE2L2,PTGS2,SHC1,TGFB1,THBD,TXN	397 (18)
Map3k7		kinase		0.187	bias	4.09e-07	CCL3L3,CCL4,CCL5,CSF2,CXCL2,HBEGF,IFNG,IL6,ISG20,JUN,NFKBIA,PTGS2,RUNX1T1,SNAI1,SPHK1,TSC22D1,VCAM1	325 (17)
PMP22	0.962	other		0.182		0.0246	CDKN1A,FLOT1,JUN,PMP22
YOD1		enzyme		0.182		2.42e-05	CCL5,CCN1,CCN2,SNAI1,VIM,WWTR1,ZEB1	276 (10)
NKX2-1		transcription regulator		0.181		5.97e-08	ADGRF5,AQP1,AREG,BCL2A1,CD74,CLU,CYGB,EMP2,ENPP2,ESAM,IER3,INMT,LRG1,LSP1,MTUS1,QKI,RAC2,SERPINE1,SNAI1,SOX17,TGFB1,TSPAN7	368 (10)
SARM1		transmembrane receptor		0.18		0.00154	CCL3L3,CCL5,IL6,XAF1	453 (19)
APOA4		transporter		0.173		0.00411	FOXO1,IFNG,SCARB1,SELP	282 (7)
filgrastim		biologic drug		0.168		7.8e-16	ADAM15,ATF3,ATP1A1,BEX3,BIRC3,CAVIN2,CCL3,CCL3L3,CCL4,CCL5,CD44,CD48,CD52,CD59,CD69,CD74,CD83,CDC42EP3,CLU,CPD,CST3,CST7,CTSW,CXCR4,DLC1,EGR3,ETS2,FABP5,FCER1G,GBP1,GNG11,GNS,GZMA,GZMB,GZMK,HLA-DPA1,HLA-DPB1,HLA-DQB1,HLA-DRA,HLA-DRB1,HLA-DRB5,ICAM2,IFI6,IL1R1,IL2RB,ITGA4,ITPKC,JUN,KLF9,KLRB1,KLRD1,KLRF1,LAP3,LDLR,LGALS3,LPAR6,MAFF,MEF2C,NCOA4,NECTIN2,NR4A3,PARP14,PDLIM1,PMAIP1,PRDX2,PTGS2,RBP7,RG…
PRKD (family)		group		0.167	bias	3.66e-05	CCL3L3,CCL4,CCL5,COX7A1,CXCL2,IFNG,IL6,PDK4,PTGS2	354 (16)
BTK		kinase		0.165	bias	0.00207	BCL2A1,CCL4,CCND2,CD2,CD40,CD69,CDKN1A,CXCR4,EMP1,FABP5,FOXO1,IFI44L,IFNG,IL6,ISG20,JUN,MYC,SELP	427 (19)
FASLG	-1.106	cytokine		0.164		0.0148	CCL2,CD44,CSF2,EGR1,IFNG,IL6,NFKB1,TGFB1
PD 123319		chemical drug		0.164		2.37e-06	ANGPT2,CYBA,FOSL2,KDR,PTGS2,SERPINE1,SPRY1,TGFB1,TIMP1	494 (20)
TFPI2		other		0.162	bias	0.000164	ADAMTS4,AREG,ATF3,CDH5,CXCL2,EFNB2,IL6,S100A4	352 (18)
trastuzumab		biologic drug		0.16		0.0133	ANGPT2,ANXA2,CDKN1A,IL6,MYC,PDCD4,TNFSF10
HCAR1		G-protein coupled receptor		0.156	bias	0.0234	CXCR4,ICAM1,IL6,NEDD9,SNAI1
SR 144528		chemical reagent		0.156	bias	0.00183	CCL2,CCL4,EGR1,ICAM1,NFKBIA	477 (16)
naringenin		chemical - endogenous non-mammalian		0.156		0.000309	CCL4,CCL5,GJA1,IFNG,LDLR,PTGS2,TGFB1,VIM	518 (24)
PTGES		enzyme		0.152		5.16e-07	ANXA2,CCN2,CDKN1A,CYBA,EGR1,EZR,FLT1,IFNG,IL6,ITGA6,ITGB4,LAMP2,MYC,PTGS2,SERPINE1,VIM	525 (21)
AMP		chemical - endogenous mammalian		0.152	bias	0.0246	FOXO1,PIK3R1,SELP,SLC25A25
METRNL	-2.602	other		0.152	bias	0.00154	CCL3L3,CCL4,CXCL2,IL6	265 (7)
ALOX12		enzyme		0.152	bias	0.00856	FN1,IFNG,JUN,TGFBR2	554 (21)
LATS2	0.038	kinase		0.152		0.00321	AREG,CCN1,CCN2,CDKN1A,PTGS2,S1PR1,SNAI1	530 (21)
PNN	-0.227	other		0.152		0.0366	CDKN1A,JUN,MYC,TIMP1
KLRD1	-3.305	transmembrane receptor		0.152		0.00856	CD3E,IFNG,KLRC1,TYROBP
DDR2		kinase		0.152	bias	0.00411	DUSP4,PHLDA1,POSTN,SNAI1
KAT5	0.069	enzyme		0.152	bias	0.0165	ADAMTS1,CCND2,CDKN1A,CXCR4,EFNB2,EIF4B,EMP2,FOXC1,IFNG,IL6,MYC,PALMD,PCDH17,PCDH19,RGS1,SOX17,SYNPO,WARS1,YWHAH
ARF6	-1.023	transporter		0.152	bias	0.0153	CCL5,IL6,RHOB,UGCG
Cyp2c70		enzyme		0.152	bias	0.0246	CXCL2,LDLR,TGFB1,TIMP1
GRB10	1.012	other		0.152		0.00411	GRB10,INSR,KDR,TGM2
LDL/CHOLESTEROL (complex)		complex		0.152		0.00154	CXCR4,ICAM1,SHC1,THBD
MBNL1	-0.164	other		0.152		0.00856	ABLIM1,CCND2,POSTN,SOX4
WNT3		other		0.152		0.00856	CDKN1A,ITGA6,POSTN,PTGS2	405 (16)
TRAF3IP3	-0.977	other		0.15		0.00411	CCL5,IFNG,IL6,MYC	363 (18)
RIGI	0.126	enzyme		0.147	bias	6.67e-06	AHNAK,CCL2,CCL3,CCL4,CCL5,CD83,CSF2,CXCL12,DUSP4,ICAM1,IFI27,IFITM3,IL6,IRF8,ISG20,KLF4,NFKB1,PTGS2,SERPING1,SOCS1,SOCS3,TNFAIP3,TNFRSF18,TNFSF10	356 (16)
rimonabant		chemical drug		0.147	bias	0.00123	FGF2,FKBP1A,IL6,KLF4,PTGS2,SERPINE1,TGFB1	441 (20)
DICER1	0.577	enzyme		0.146	bias	7.53e-15	ANGPT2,APOBEC3G,APOD,CANX,CCN1,CCND2,CD44,CDKN1A,CELF2,COL18A1,CXCR4,DEPP1,DYNLL1,EGR1,EGR3,ENG,ENTPD1,GNG2,GZMB,HES1,ICAM1,ID3,IFNG,IRF8,ITGA4,ITGA5,ITGA6,JUN,KDR,LCP1,LHFPL6,LRP5,MCAM,MT2A,MYC,PDCD4,PMP22,PRDX1,PRF1,PROS1,RBM38,RGCC,S1PR1,SERPINE1,SOCS3,SPARC,SYNPO,TEK,TGFB1,TGFBR2,TM4SF1,VIM	575 (23)
2-methoxyestradiol		chemical - endogenous mammalian		0.139		0.00214	AREG,ATF3,CAV1,CXCR4,FOXO1,ID1,IFNG,IL6,PTGS2	505 (22)
NANOG		transcription regulator		0.136		0.000429	AHR,CCND2,CDKN1A,EGR1,HOPX,ID1,ID2,ID3,KDR,KLF4,LGALS1,MYC,PDCD4,PHACTR2,POLE4,RAPGEF5,RCAN1,S100A6,SMAD1,SOX17,YWHAE	459 (14)
ceramide		chemical - endogenous mammalian		0.131		0.0151	APP,ICAM1,IL6,JUN,MYC,PTGS2
tranilast		chemical drug		0.131	bias	1.63e-06	ATF3,CD40,CDKN1A,CSF2,FOXO1,IFNG,IL6,NRP1,TGFB1,TXNIP,VCAM1	492 (21)
(-)-arctigenin		chemical reagent		0.131	bias	0.0153	APP,IL6,PDK4,TJP1
NRAS	0.139	enzyme		0.129		4.29e-11	AKAP12,CALCRL,CCL4,CCL5,CD34,CD48,CDKN1A,CFH,CX3CL1,CXCL2,DUSP2,DUSP4,EGR1,EPAS1,EPHX1,FBLN2,FN1,GJA1,HTRA1,IFI16,IL6,KCTD12,KDR,KLRD1,LGALS1,LSP1,MGP,MYC,NFE2L2,OSBPL1A,PERP,PMAIP1,POMP,PRDX2,PTGS2,PTPRC,RBM38,RBPMS,RHOB,RPS6KA2,SESN3,STAT3	485 (20)
PRKG1		kinase		0.128		0.00697	CCN2,CDKN1A,FN1,ID1,SERPINE1,TGFB1,VCAM1	447 (21)
PLCG1	0.294	enzyme		0.128		0.000818	CCL2,EGR1,IFNG,KDR,PECAM1,SERPINE1	396 (15)
PRDM16		transcription regulator		0.128	bias	0.0106	CCL5,CCN1,CDKN1A,ELN,GBP4,SERPINE1
USF1	0.139	transcription regulator		0.128	bias	0.00209	AKAP12,CCL3L3,CD2,LDLR,MYH9,PTGS2,SERPINE1,SYNPO,TGFB1,TNFAIP3,TXNIP,XCL1
mir-130 (includes others)		microRNA		0.127		0.000646	CCL2,CCL5,GJA1,IFNG,IL6,IRF8,KDR,KLF4,PTGS2	495 (17)
MAPK1	-1.579	kinase		0.127		1.86e-11	AKAP12,ATF3,CAPN2,CAV1,CCL2,CCL3L3,CCL4,CCL5,CCN2,CD69,CDKN1A,CTSW,DAB2,DUSP2,EGLN3,EGR1,EMP1,FN1,FOSL2,FOXO1,GBP1,GNG2,HLA-DMA,HLA-E,IFI16,IFI27,IFI6,IFITM3,IFNG,IGFBP7,IL6,ISG20,ITGA5,JUN,JUND,LAP3,LGALS1,LGALS3,LMNA,MAPK3,MMP28,MYC,NFE2L2,NKG7,NRN1,NRP1,NUPR1,PHLDA1,PLSCR1,POSTN,PROS1,PTGS2,QKI,RGS16,SERPINE1,SNAI1,SOCS2,STC1,TJP1,TNFSF10,VIM,WIPF1	502 (19)
SPHK2		kinase		0.126	bias	0.000242	APP,CCL5,CDKN1A,FYN,IFNG,IL6,KLF2,SPHK1,TCF4	552 (25)
2-(4-acetoxyphenyl)-2-chloro-N-methylethylamine		chemical reagent		0.123	bias	7.11e-05	CCL2,CCL3,CCL5,IFNG,IL6,NFKB1,SELE	571 (17)
ZDHHC2	-0.124	enzyme		0.121		0.000345	CD151,CD9,TJP1,VIM
uric acid		chemical - endogenous mammalian		0.117	bias	0.000101	AREG,CCL2,CCL3,CCL3L3,CCL4,CCL5,CCN1,CCN2,CSF2,CSF3,CXCL2,ICAM1,IFNG,IL6,KLRB1,PTGS2,TGFB1,VCAM1	408 (17)
MI-503		chemical reagent		0.114	bias	6.1e-06	CCND2,DDIT4,FN1,JUND,MEF2C,SNAI1,TGFB1	263 (7)
RBCK1	-0.154	transcription regulator		0.114		1.53e-07	ATP1A1,CCL2,CCN1,CCN2,CXCR4,FOXO1,GBP1,GBP4,ICAM1,IL33,IL6,MYC,NFKB1,NFKBIA,TNFAIP3,VCAM1	393 (12)
SERPINE2	-0.19	other		0.113	bias	3.48e-05	CCL4,CCL5,CD34,CSF2,IFNG,IL6,ITGB2,SELE	433 (18)
STK26		kinase		0.113		7.97e-05	FN1,ITGA5,SNAI1,TCF4,TGFB1,TIMP1,VCAN,VIM	486 (20)
TRIM37		enzyme		0.11		0.0207	EGR1,SELENON,SNAI1,TGFB1,VIM,ZEB1
EIF2AK4	0.149	kinase		0.108		0.0294	ATF3,CD247,CD36,DDIT4,EGR1,IL6,NFE2L2,SCARB1
ADORA2A		G-protein coupled receptor		0.104		0.000167	APP,CLDN5,CXCL2,DSTN,EIF2S2,IFITM3,IFNG,IL6,KIF5B,NFKBIA,NR4A2,NR4A3,PEA15,PTGS2,SELE,SPARC,SPTBN1,TGFB1,TJP1,TSC22D3	465 (18)
2,4-dinitrofluorobenzene		chemical toxicant		0.102	bias	0.000365	CCL3L3,CCL4,CSF2,CXCL2,ICAM1,IFNG,PTGS2	482 (15)
estriol		chemical - endogenous mammalian		0.102	bias	3.36e-06	CCL2,CCL3L3,CCL4,CD40,CXCL2,IFNG,IL6,ITGB2,PIK3R1,SELE	612 (22)
LAPTM5	-1.575	other		0.102	bias	0.000682	CCL3L3,CCL5,CD36,COL4A1,COL4A2,CXCR4,IFNG,IL6,MAPK3,VWF	398 (18)
2-deoxyglucose		chemical drug		0.1		0.000167	APP,CCL5,CDKN1A,CYCS,DDIT4,FN1,GPX1,GZMB,IFNG,IL6,INSR,IRF8,JUN,KLRD1,MYC,PRF1,PTGS2,SERPINE1,TXNIP,XAF1	521 (23)
DLL4	0.309	other		0.097		4.41e-06	CXCR4,EFNB2,EGFL7,ESAM,FLT1,HES1,ITGA5,KDR,LGALS1,MYC,NFKB1,NR2F2,NRARP,PECAM1	376 (13)
PF-4878691		chemical drug		0.096	bias	0.000137	CCL2,CCL3,CCL4,CD40,CD83,IFNG,IL6,MYC,PTGS2	216 (7)
imiquimod		chemical drug		0.096	bias	0.00163	CCL3,CCL3L3,CCL4,CCL5,CD40,CSF3,CXCL2,FLI1,HES1,ICAM1,ICAM3,IFITM3,IFNG,IL6,ISG20,ITGB2,LRG1,MID1,MYC,NNMT,PTGS2,RPS6,RTN4,SOCS1,SOCS3,TGFB1,TNFSF10	445 (21)
NCF1		enzyme		0.095	bias	6.14e-05	ALOX5AP,CCL5,CD44,CDKN1A,FN1,ICAM1,IFNG,SERPINE1,TGFB1,THBD	346 (15)
CIP2A		other		0.093		0.000634	COL15A1,EGR1,FAM110D,IER3,LXN,MYC,PDE2A,PDK4,PTPRB,S100A16,TRIB1,TUBA4A
nitroarginine		chemical reagent		0.091	bias	0.000544	CCL2,CD44,CD53,EGR1,JUND,PLAT,TGFB1,TNFRSF1A	520 (19)
PIK3R1	-2.939	kinase		0.089	bias	2.74e-08	ATP1A1,CCL3,CCL4,CCND2,CD36,CD44,CXCL12,ENG,FOXO1,ICAM1,IFNG,IL6,MYC,NFE2L1,NFE2L2,PIK3R1,PTGS2,SELP,SERPINE1,TGFB1,TXNIP,VCAM1,VEGFC	405 (18)
dimethyl fumarate		chemical drug		0.089	bias	8.01e-12	BMPR2,FN1,GPX1,GZMA,GZMB,GZMH,GZMK,GZMM,IFNG,IL6,JUN,KDR,NFE2L2,PTGS2,SELE,SERPINE1,SNAI1,TNFAIP3,VIM	387 (16)
EML4-ALK		fusion gene/product		0.087	bias	0.011	CD44,CDKN1A,EGR1,MAPK1,MET,NNMT,PIK3R1,RHOB,SERPINE1,SOCS3,SPARC,STAT3,THBD,TNFAIP3,VCAN
HDAC7	0.408	transcription regulator		0.085		0.0153	CD44,CDKN1A,IL6,SNAI1
TNFSF15		cytokine		0.083	bias	7.83e-07	BIRC3,CD40,CD83,CSF2,CXCL2,FN1,GZMB,IFNG,IL2RB,IL6,POSTN,VIM	389 (12)
MAP3K8	-0.924	kinase		0.082		1.99e-05	BIRC3,CCL4,CEBPD,CSF2,CSF3,CXCL2,DOK2,EGR1,FLNB,GCA,IER3,IER5,IFNG,IL6,JUN,PLAT,PTGER4,PTGS2,SLA,SLCO4A1,SOCS3,SPATS2L,STK17B,TXNIP	356 (14)
NUMB	0.191	other		0.078		0.000365	APP,BIRC3,CDKN1A,HES1,IFI16,SNAI1,VIM	585 (23)
CXCL2	1.922	cytokine		0.076	bias	0.000365	CCL3L3,CCL4,CCL5,CXCL2,ICAM1,IFRD1,IL6	474 (18)
HOXA5		transcription regulator		0.075		6.14e-05	BIRC3,CDKN1A,EGR1,IL6,KLF10,NFKBIA,PTGS2,TGFB1,TJP1,VIM
PARP1	-0.026	enzyme		0.075	bias	3.49e-07	CCL4,CCL5,CD83,CDKN1A,CSF2,CXCL12,ECE1,GBP4,HES1,ICAM1,IFNG,IL6,JUN,MYC,PTGS2,SELP,SNAI1,SOCS1,SOCS2,TIMP1,TIMP2,TMOD3,VCAM1,VEGFC,XCL1	441 (14)
IL1R2		transmembrane receptor		0.074	bias	0.00651	CSF2,CXCL2,GJA1,ICAM1,IL6	328 (16)
TAF4B		transcription regulator		0.074	bias	7.86e-06	CCN2,CCND2,FN1,IER3,INHBB,ITGA6,JUN,NFKBIA,TGFB1,TNFAIP3
DLL1	0.322	enzyme		0.074		0.0106	CCN2,CDKN1A,EFNB2,GATA2,HES1,IFNG
pentoxifylline		chemical drug		0.072	bias	1.68e-05	CCL5,CCN2,ICAM1,IL6,NFKBIA,POSTN,REL,TGFB1,TIMP1,VCAM1	457 (17)
5-N-ethylcarboxamido adenosine		chemical reagent		0.067		8.88e-10	ACKR3,BAG3,CCL2,CCL3L3,CCN2,CEBPD,CREM,DAD1,EGR1,FGF2,HLA-DQB1,HLA-DRA,IFNG,IL6,NR4A2,NR4A3,NRP1,RAC1,SERPINE1,SNAI1,SOCS3,SOX17,TGFB1,THBD,TNS2,TXNIP,VCAN,VIM	381 (18)
LGALS3BP		transmembrane receptor		0.065		0.00411	APP,FN1,IFNG,IL6	445 (15)
NR1H (family)		group		0.064	bias	4.38e-06	ACACB,APOD,CAV1,CCL2,CCL3,CCL3L3,CCL5,CCND2,CD40,CSF2,CSF3,ECE1,ELOVL7,FLT1,IL6,LAT2,MARCKSL1,PTGS2,RUNX3,SCARB1,SELP,TIMP3	467 (18)
yoda1		chemical reagent		0.063	bias	0.000345	CD69,FN1,IL6,TGFB1	382 (14)
S100B		other		0.063		0.00651	APP,CDKN1A,IL6,JUN,MYC	503 (22)
MAP3K3	0.171	kinase		0.063	bias	0.00321	IFNG,IL6,JUN,POSTN,TGFB1,TGFBR3,TNFAIP3	450 (18)
NR5A1		ligand-dependent nuclear receptor		0.06	bias	0.00322	ADCY4,ANGPT2,LAMA5,LEPR,NOTCH4,NR4A2,SCARB1,VIM	336 (12)
TSC22D3	-1.586	transcription regulator		0.057	bias	9.4e-05	CCL2,CCL3,CCL5,CD83,CDKN1A,EGR3,ICAM1,IL6,NFKB1,PTGS2,SELE,SGK1	323 (14)
trans-cinnamaldehyde		chemical drug		0.056	bias	0.0106	CDKN1A,EGR1,NFE2L2,PTGS2,SERPINE1
COL5A1	0.276	other		0.055	bias	0.00144	CTSC,CTSD,FBLN2,FN1,FSTL1,LGALS1,LGALS3,S100A6
phosphoenolpyruvate		chemical - endogenous mammalian		0.054	bias	0.00204	CCL2,CCL3L3,CCL4,CCL5,IL33,IL6,TNFAIP3
NOTCH2		transcription regulator		0.054		0.002	AKR1C3,CD44,EPAS1,FCER1G,FN1,HES1,IL6,ITGB2,MYO5C,RAC2	383 (16)
IRF8	-1.816	transcription regulator		0.047		1.49e-06	AKAP12,ARID5B,ATF3,CCL5,CD37,CD40,CD74,CD83,CDKN1A,CREM,DAB2,EGR1,GBP1,ICAM1,ID3,IFI44L,IFI6,IFNG,IL6,IRF8,KLF4,LSP1,MET,MYC,NFKB1,TNFSF10,TYROBP	357 (15)
GSK3 (family)		group		0.043		0.00105	CD40,FABP4,ICAM1,IFNG,IL6,JUN,KDR,LDLR,MYC,NR4A2,PTGS2,SNAI1,TNFAIP3	441 (21)
Pam3-Cys		chemical toxicant		0.043	bias	3.31e-05	CCL2,CCL5,CD69,CD83,CXCL2,IFNG,IL6,PLAT,SELE,SERPINE1	366 (17)
CALCA		other		0.042		1.63e-13	AHNAK,CCL2,CCL4,CD44,CD83,CREM,CXCR4,CYBA,EGLN3,EIF4B,ENTPD1,EPAS1,ESAM,FLT1,FOSL2,GNG12,GPR65,HAVCR2,ICAM1,ID2,IER3,IL2RB,IL6,KDR,LGALS1,LIMA1,LMNA,MYC,NFKBIA,NRP1,PDLIM1,PLXDC2,PRXL2A,PTGER4,PXN,RAMP3,SERPINE1,SNX3,TNFAIP3,TNFRSF18,TNFSF14,TNS1	405 (15)
IFIH1	0.029	enzyme		0.042	bias	9.77e-06	CCL2,CCL3,CCL4,CCL5,CXCL2,EGR1,IFI27,IFI44L,IFNG,IL6,NFKBIA,PHLDA1,PRF1	410 (16)
cinnamaldehyde		chemical toxicant		0.041		0.0144	CCN2,CYCS,DDIT4,EGR1,GPX1,INSR,JUND,NFE2L2,NFKB1,PDK4,PTGS2,SELE,TXNIP
ITGA6	1.716	transmembrane receptor		0.039	bias	0.0324	CCND2,ENPP2,ITGB4,PXN,VIM
C5AR2		G-protein coupled receptor		0.038		0.0366	CSF3,CXCL2,IFNG,IL6
lisinopril		biologic drug		0.027		0.000365	ARHGDIB,ITGB2,JUN,KDR,LDLR,S100A6,TGFB1	216 (8)
IFN TYPE 1 (family)		group		0.027	bias	0.0189	CCL5,CD69,CX3CL1,DICER1,IFI16,IFNG,IL6,TNFSF10
AHR	0.625	ligand-dependent nuclear receptor		0.018		1.14e-18	A2M,ACKR3,ACTN1,AKR1C1/AKR1C2,ALDH2,APP,AREG,ATF3,ATOH8,BMPR2,CAPN2,CCL2,CCL5,CD247,CD36,CD3E,CDKN1A,CEBPD,COL4A1,COL4A2,CRIM1,CTNNAL1,CTSD,CXCL2,DNAJB1,EBF1,EGLN3,ELN,ENTPD1,FABP4,FBLN2,FMO2,FN1,GAS6,HAVCR2,HES1,HSP90AA1,IFNG,IL1R1,IL2RB,IL6,IQGAP2,ITGA5,ITGA6,JUN,KLF2,LAMA5,LAMB2,LTC4S,LYST,MCAM,MGP,MT2A,MYC,MYH9,NEDD9,NFE2L2,NNMT,NRP1,NRP2,PLAT,PMP22,POMP,PTGER4,PTGS2,SCARB1,SERPINE1,SNAI1,SOC…	584 (21)
ATG5	-0.358	other		0.012		5.52e-06	APP,CCL5,CDH5,CTSC,DAD1,DYNLL1,FN1,ICAM1,ICAM2,IFNG,IL6,LGALS1,NFE2L2,PECAM1,RCAN1,RTN4,SCARB1,SELE,SEMA6A,TGM2,TIMP1,VCAM1,VIM	366 (14)
TRAF3		enzyme		0.008		0.000282	BIRC3,CCL5,CXCL12,CXCL2,ENTPD1,ICAM1,IFNG,IL2RB,IL6,MET,NDRG1,NFKBIA,TNFAIP3,TNFRSF18	409 (18)
TMEM165	0.338	other		0		0.00154	BMPR2,ID1,SERPINE1,TGFBR2	241 (7)
HIF1 (complex)		complex		0	bias	0.00412	BNIP3,CD83,CDKN1A,CXCR4,DDIT4,FN1,HIF3A,LGALS1,MET,S100A4,SERPINE1	353 (10)
bosentan		chemical drug		0	bias	0.00856	EZR,ICAM1,PXN,TGFB1	446 (15)
neomycin		chemical drug		0	bias	0.000775	CSF2,HES1,IFNG,IL6,TJP1	524 (23)
GCS-100		chemical drug		0	bias	0.00856	CCND2,CDKN1A,LGALS3,PMAIP1	276 (7)
FFAR3		G-protein coupled receptor		0		0.0453	CD36,ENPP2,GAS6,ICAM1,RCN1,SCN1B
interferon alfacon-1		biologic drug		0	bias	5.95e-05	ARL4C,CD2,CD69,GIMAP1,GNLY,GZMA,MAFF,PARP14,PBX1,PRDX1,SRGN,STK17B
cardiotoxin		chemical - other		0	bias	2.06e-11	CCL2,CCL3L3,CCL4,CCL5,CCND2,CTSH,CX3CL1,CXCR4,DOK2,EDNRB,EZR,FGF2,FSTL1,GSN,HBEGF,HSP90AA1,IFNG,IGFBP7,IL1R1,IL2RG,IL33,IL6,ITGA4,ITGA5,ITGA6,ITGB2,LRG1,METRNL,MYH9,NAMPT,NASP,PTPRC,SERPINE1,STAT3,TGFB1,TIMP1,TNFRSF18,TSC22D1,VEGFC
FIBRIN (complex)		complex		0		0.00037	CDH5,FN1,ICAM1,IL6,KDR,SERPINE1	476 (20)
SOD (family)		group		0	bias	0.00037	CCL3L3,CCL4,HLA-DRA,ICAM1,PMAIP1,VCAM1	385 (17)
triclosan		chemical drug		0	bias	0.0246	AREG,IL6,JUN,TIMP1
blinatumomab		biologic drug		0	bias	0.00154	CCL2,CCL4,IFNG,IL6
ssRNA40		chemical reagent		0	bias	0.0153	CD83,IFNG,IL6,SOCS3
ADAPTOR PROTEIN 1 (complex)		complex		0	bias	0.00154	CD44,IFNG,MYC,PTGS2
KDM2B	-0.306	enzyme		0		0.0207	CCL5,CDKN1A,CX3CL1,LAMA5,SOX17,SOX7
RANBP3L		other		0		3.66e-05	ALDH2,COL4A1,COL4A2,GLIPR2,HDGFL3,ICA1,INMT,LRRC32,PDLIM1,PHACTR2,PMP22,SPARC
FUT8	0.095	enzyme		0	bias	0.00856	ALDH2,ELN,FZD6,NFE2L2
OSCAR		other		0	bias	0.000309	CD40,CD83,CXCL2,ICAM1,IL1R1,RRAS,TNFSF10,TNFSF14	464 (16)
FRS3		other		0	bias	0.00411	CCL2,CCL3L3,CCL4,CXCL12
iron dextran		chemical drug		0	bias	0.00856	ID1,IL6,NFKBIA,TGFB1	78 (3)
PX 478		chemical drug		0	bias	0.0366	CCL3L3,CCL4,ICAM1,VCAM1
CSF (family)		group		0	bias	3.04e-05	APP,BCL2A1,CCL3,CCL4,DUSP10,HLA-DRB1,IL2RG,IL3RA,IL6ST,NFKB1,SERPINE1,SOCS3,TGM2,TNFAIP3
BMS-754807		chemical drug		0		0.00856	CLU,ELN,MET,TGFBR2
FABP3		transporter		0		0.000365	CCL2,CCL5,EGR1,FN1,IL6,PTGS2,SERPINE1	488 (22)
HOXD10		transcription regulator		0		0.000874	CD44,EZR,HBEGF,ICAM1,ITGB4,RHOB,SELENON,SERPINE1,TFPI,TIMP1,TIMP2,TJP1
BLNK		other		0	bias	0.0246	CCND2,FOXO1,JUN,KLF2
MERTK		kinase		0		0.00282	IFNG,IL6,RGCC,SLA,SOCS1,SOCS3	394 (21)
BCL2L1	-0.137	other		0		0.0189	ALOX5AP,CD44,CYCS,FN1,PTPRC,TIMP1,TNFRSF1A,TNFSF10
XAV939		chemical reagent		0		0.0291	AASS,AHNAK,JUN,RRAS,S100A4,VAMP8,ZEB1
LTF		other		0	bias	0.0366	CCL3L3,CCL5,CDKN1A,IL6
INSIG1	-0.159	other		0	bias	0.000442	ACACB,ALOX5AP,ATF3,CCL5,CXCL2,CXCR4,FABP4,FABP5,IFNG,IL6,IRF8,JUN,LDLR,NFE2L2,PRF1,SCARB1,TGFB1	365 (15)
F13B		enzyme		0	bias	0.00856	BCL2A1,CCL3,CXCL2,MARCKSL1
FABP5	2.195	transporter		0		0.0275	CCL4,FABP4,IL6,ISG20,PTGS2,SOCS3
EFNA4		kinase		0	bias	0.0106	APOBEC3G,CCN2,DUSP4,FABP5,ITGB4,PLAT
VCP	0.199	enzyme		0		0.00978	A2M,CCL2,CCL5,CDKN1A,DIAPH2,GBP1,LAP3,LMNA,MAN1A1,NES,PARP14,PLPP1,SYNE2,VCAM1	457 (17)
GRIN1		ion channel		0		0.00719	ATF3,EGR3,FN1,SEMA6A,SERPINE1,SPARC	370 (15)
ITGB8		other		0	bias	0.0153	CDKN1A,DIAPH2,RAC2,TGFB1
EFNA3		kinase		0	bias	0.0151	APOBEC3G,CCN2,DUSP4,FABP5,ITGB4,PLAT
teasaponin		chemical - endogenous non-mammalian		0	bias	0.00411	IL6,NFKBIA,SOCS3,STAT3
RBPJ	0.071	transcription regulator		0	bias	4.98e-08	CCL2,CCL3L3,CCL4,CCL5,CD44,CD74,CDKN1A,CLU,CORO1A,CSF2,CSF3,CXCL12,EFNB2,FGF2,HES1,HLA-DMA,HLA-DQB1,HLA-E,IL33,IL6,INHBB,IRF8,JUN,KDR,MDK,MYC,NFKB1,NRP2,PLAC8,PLSCR1,RUNX3,SNAI1,SOX4,VEGFC	457 (20)
NKRF		transcription regulator		0	bias	0.00154	CCL2,CCL5,IFNG,PTGS2	360 (14)
finerenone		chemical drug		0	bias	0.00411	IL6,LGALS3,TNXB,TSC22D3	240 (7)
6-aminopyrazolopyrimidine derivative compound II		chemical drug		0	bias	0.00856	CCL3L3,IFITM3,IFNG,IL6	298 (14)
indirubin		chemical drug		0	bias	0.0246	BIRC3,CCN1,JUN,MYC
bisphenol A diglycidyl ether		chemical reagent		0		0.00856	EGLN3,ICAM1,SERPINE1,TGFBR2	340 (7)
bromobenzene		chemical toxicant		0		0.00529	CDKN1A,GSTP1,HSP90AA1,HSPB1,JUN,JUND,LAP3,MYC,NFKB1,TIMP1,TSC22D1
icatibant		biologic drug		0	bias	0.00856	ICAM1,PTGS2,STAT3,TGFB1	440 (22)
lycopene		chemical drug		0	bias	0.0246	CD69,CDKN1A,KLF2,PTGS2
lipoarabinomannan		chemical - endogenous non-mammalian		0	bias	0.000544	CCL3,CCL4,CXCL2,CXCR4,HLA-DRB5,ICAM1,IER3,SELE	491 (15)
epoxyeicosatrienoic acid		chemical - other		0	bias	0.00411	IFNG,IL6,PTGS2,TNFAIP3	267 (9)
4-(1-D-ribitylamino)-5-amino-2,6-dihydroxypyrimidine		chemical - endogenous non-mammalian		0	bias	0.00856	GZMA,GZMB,IFNG,PRF1
cyclomaltodextrin		chemical drug		0	bias	0.00856	CCL3L3,CSF3,IL6,SCARB1	324 (12)
torkinib		chemical drug		0		0.000875	ACACB,ADAMTS1,ADGRL2,AHR,ATF3,BTG1,C1R,CCN2,CD44,DDIT4,EGR1,FOXC1,GJA1,HBEGF,ID1,ID3,IFRD1,NR4A2,NR4A3,NUAK1,PTGS2,RGCC,SPTAN1,TXNIP	223 (9)
CDKN2A	-0.372	transcription regulator		-0.012		9.27e-05	A2M,CAPG,CCL2,CCL3L3,CCL4,CCL5,CCN2,CDKN1A,CEBPD,CNOT6L,CX3CL1,EBF1,EFNA1,EGR1,EPS8,FLT1,FN1,GBP1,GLUL,GNAS,HDGFL3,ID1,IFNG,IL2RG,IL6,JUN,LGALS3,MET,MYC,PMAIP1,PPFIBP1,PTGS2,S100A6,SERPINE1,SERTAD1,SOX17,TGFBR3,TNFRSF1A,TPM1,VEGFC,VIM	474 (16)
SPRY2	-0.798	other		-0.013	bias	5.18e-07	CAV1,CDKN1A,CFH,CSF2,CXCR4,EPAS1,FCER1G,GNG11,ID2,IFNG,IL2RG,IL33,ITGB2,LAT2,LCP1,LY96,MET,MPZL2,PLVAP,PTGS2,SCN1B,TFPI,ZEB1	572 (21)
trinitrobenzenesulfonic acid		chemical reagent		-0.014	bias	1.24e-05	CCL3L3,CCL4,CCL5,CD44,CSF3,CXCL2,IFNG,IL6,PTGS2,SOCS3,TGFB1,TIMP1	509 (20)
IL23 (complex)		complex		-0.016	bias	0.0324	AHR,CSF2,IFNG,IL6,STAT3
LASP1	-0.289	transporter		-0.017		0.00154	CTNND1,ITGA4,S100A4,VIM	312 (7)
TSLP		cytokine		-0.021	bias	5.95e-05	CD40,CD83,CSF2,ICAM1,IL6,KLF4,MYC,NFKB1,SELE,SELP,TGFB1,TIMP1	395 (17)
di-2-pyridylketone 4-cyclohexyl-4-methyl-3-thiosemicarbazone		chemical drug		-0.024		0.0153	JUN,MET,MYC,NDRG1
2'3'-cyclic guanosine monophosphate-adenosine monophosphate		chemical - endogenous mammalian		-0.025	bias	0.000646	CCL3L3,CCL4,CCL5,CSF2,IFNG,IL6,SOCS1,SOCS3,STING1	313 (17)
CDK5		kinase		-0.025		9.4e-05	CCL3L3,CCL4,CDKN1A,CXCL2,EBF1,JUN,LRG1,NES,PMAIP1,PSMB5,PTPN22,TNFAIP3	457 (21)
AHCY	0.16	enzyme		-0.025		0.000137	CD34,GPX1,ICAM1,KDR,KLF2,MYC,SOX17,STAT3,VCAM1
staurosporine		chemical drug		-0.027		2.24e-06	ANXA5,APP,CCL4,CD53,CDKN1A,GATA2,ICAM1,IL6,INHBB,ITGB2,KLF10,MYC,NEDD9,PLAT,PRDX1,PTGS2,RCAN1,S1PR1,SELE,SERPINE1,TGFBR3,VIM	453 (20)
ITGB4	1.462	transmembrane receptor		-0.035		0.00123	AREG,CCL5,ENPP2,IL6,PXN,SPARC,VIM	481 (18)
CDH1		other		-0.036		0.000784	CD44,CTNND1,FN1,IFI27,IFNG,JUN,MCAM,MYC,PIK3R1,S100A4,TGFB1,TJP1,VIM	587 (25)
tert-butyl-hydroquinone		chemical reagent		-0.038	bias	0.0334	AKR1C1/AKR1C2,ATF3,FOSL2,FOXC1,GSTP1,ICAM1,JUN,NFE2L2,S100A4,SERPINE1,VIM,ZFP36L2
SMARCA2	-0.153	transcription regulator		-0.038	bias	0.0133	CD36,CD44,HES1,IFNG,IL6,KDR,MEF2C
PAX3		transcription regulator		-0.042		2.75e-10	APP,ARHGDIB,CD151,CDKN1A,CLDN5,CLU,CST3,CTTN,CXCR4,DUSP2,FILIP1L,FKBP1A,HLA-DRB1,HSPG2,ICAM2,ID2,ID3,IL6,MCAM,MET,MGP,NEDD9,NNMT,NPC2,OLFM1,PEA15,RHOB,RUNX3,SLA,SOX4,SRGN,TCN2,TEK,TIMP3,TSC22D1,TSPAN7,VCAN,YWHAE,ZFP36L2
IFN (family)		group		-0.043	bias	0.00139	ADAMTS1,CD40,CD44,CD69,CD83,CFH,ICAM1,IFI16,IFITM3,IL1R1,IL33,IRF8,ISG20,ITGA4,PECAM1,SERPINE1,SOCS1	328 (15)
thyroid hormone		chemical - endogenous mammalian		-0.046		0.025	BCAR1,CD2,CDKN1A,COX7A1,CPE,DAD1,EGR1,FZD6,ID1,IGFBP4,KLF9,MAPK3,MYC,S100A10,SEMA6B,VIM,YWHAE
IL11RA		transmembrane receptor		-0.047	bias	3.68e-07	CCL3L3,CCL4,CCL5,CXCL2,ICAM1,IL6,MYC,POSTN,SELP,SNAI1,SOCS3,STAT3,TGFB1,TIMP1	547 (19)
FGF7		growth factor		-0.047	bias	0.0237	CD44,CDKN1A,CEBPD,FABP5,NFE2L2,S100A10,SERPINE1,TGFB1
4-octyl itaconate		chemical reagent		-0.051		0.00719	CCL3L3,CCL5,CSF2,NFE2L2,PTGS2,TGFB1	450 (18)
mir-132 (includes others)		microRNA		-0.051	bias	0.00697	CCL2,HBEGF,IFNG,NR4A2,PEA15,SERPING1,SOX4	397 (9)
CD69	-3.702	transmembrane receptor		-0.053		0.000139	CCL5,CD69,S1PR1,SOCS1,SOCS3,TGFB1	450 (16)
FOXO4		transcription regulator		-0.053		2.88e-11	BNIP3,CAV1,CCN2,CCND2,CDC42EP3,CDH5,CDKN1A,COL4A1,COL4A2,EDNRB,ELOVL7,ERG,FABP4,FABP5,FLNB,FOXC1,FYN,IER3,IGFBP7,IL1R1,ITGB2,NAMPT,NRP2,PRCP,PTPRB,PTPRC,SERPINE1,SESN3,SGK1,TGFB1,TIE1,TXNIP,VCAM1	476 (18)
ethylene glycol tetraacetic acid		chemical reagent		-0.054		0.0106	BIRC3,CD83,EGR1,IFNG,IL6,RCAN1
NFKBIZ	-0.828	transcription regulator		-0.056	bias	0.00037	CCL3L3,CEBPD,CSF2,CSF3,IFNG,IL6	346 (14)
bisphenol A		chemical - endogenous mammalian		-0.061	bias	4.78e-06	CCL2,CCN1,CCN2,CD36,CDKN1A,CLU,CTSL,CTTN,CXCL12,EGR1,ELN,GPX1,ID1,IL6,KDR,MAOA,MBNL2,MET,NR4A2,NR4A3,POSTN,PTGS2,RBPMS,SGK1,STAT3,STK17B,TGM2,TIMP3,VCAN,VMP1	572 (20)
LECT2		other		-0.064		0.0153	CCL3L3,CSF3,IFNG,IL6
FLZ		chemical drug		-0.068	bias	0.00856	APP,DDIT4,PMAIP1,PTGS2	364 (12)
WWP2		enzyme		-0.068	bias	0.0234	CALCOCO2,CCL5,IL6,STAT3,VIM
PLCG2	-0.386	enzyme		-0.076		3.23e-05	BCL2A1,CCL2,CD36,CD74,CD9,CTSD,FGF2,FOXO1,HLA-DRB5,ICAM1,IFI16,IFITM3,IL6,PTGS2,PTPRC,TNFSF10	482 (15)
IFN ALPHA/BETA (family)		group		-0.084	bias	0.000216	CCL2,CCL5,CD40,CD69,CD83,CX3CL1,IFI16,IFNG,IL6,IRF8,SOCS1,TNFSF10	329 (15)
LCN2		transporter		-0.084	bias	4.63e-05	ACTN1,CAPG,CCL3L3,CCL4,CCL5,CXCL2,FN1,IL6,IVNS1ABP,LDLR,TAGLN2,TGFB1,TINAGL1,VIM	527 (18)
alitretinoin		chemical drug		-0.086	bias	7.49e-07	ACACB,ADAMTS4,ANXA5,APOD,APP,BCL2A1,CD36,CD83,CDH5,CDKN1A,CYCS,FABP4,FN1,HLA-DRA,IL2RB,IL6,PMAIP1,RUNX3,SMAD1,SNAI1,TGFB1,TGFBR2,VIM	549 (23)
CD200R1		transmembrane receptor		-0.087		0.000203	ATF3,CSF2,EGR1,IFNG,IL2RB,IL2RG,IL6,JUN,JUND,MYC,NFKBIA,TGFBR2,TNFRSF18,TNFSF14	419 (16)
DIO3		enzyme		-0.087		1.75e-07	ALOX5AP,CFH,EPAS1,IER5,IRF8,ITGA4,ITGB2,KLF9,LAPTM5,MEOX2,NPR1,SNED1,STC1,VCAM1
PAF1	-0.105	other		-0.093	bias	0.000315	BIRC3,CCL3,CCL3L3,CCL4L1/CCL4L2,CCL5,IFI44L,IFITM3,ISG20,KLF4,PNP,SERPINE1,SERTAD1
HLX	0.535	transcription regulator		-0.097	bias	0.000404	AREG,CD34,CD44,EGR1,HES1,ICAM1,IFNG,JUN,MYC	219 (7)
PTEN	0.197	phosphatase		-0.098		8.98e-11	ADAMTS9,AKR1C3,ALOX5AP,ANGPT2,ASPH,ATF3,BACE2,BTG1,CALCRL,CCL3L3,CCL4,CCL5,CD40,CD44,CDH5,CDKN1A,CLTA,CLTC,CNN3,COL15A1,COL18A1,COL4A1,COL4A2,CTNNA1,CXCL2,CXCR4,DAAM1,DYNC1LI2,EFNB2,EPAS1,ETS2,FABP4,FLT1,FN1,FOXO1,FZD6,GATA2,GNG2,GRB10,HLA-DMA,IFNG,IFRD1,IL6,INMT,JUN,JUND,KDR,LAMP2,LDLR,LEPROT,LGALS3,LIMS1,MCAM,MET,MT-ND1,MT2A,MYC,NDRG1,NDUFC1,NFE2L2,NFKB1,NOTCH4,NR2F2,NR4A2,PDCD4,PECAM1,PERP,PIK…	521 (19)
MYC	1.038	transcription regulator		-0.101	bias	1.47e-10	ACTN1,ADAMTS1,AHR,AKAP12,ANGPT2,ANXA5,AOPEP,APP,AQP1,ARL6IP1,BCL2A1,CANX,CAPN2,CAPNS1,CAV1,CCL5,CCND2,CD151,CD44,CD48,CD69,CD9,CDC42EP3,CDKN1A,CEBPD,CLEC3B,CLIC4,CLU,COL15A1,COL4A1,COL4A2,CPD,CRIP1,CTNNA1,CTNNAL1,CTSD,CXCR4,CYCS,DDIT4,DDX21,DUSP2,DUSP4,EBF1,EGR1,EIF2S2,EMP1,EZR,FABP4,FABP5,FBLN2,FCGRT,FN1,FSTL1,GATA2,GBP4,GDI2,GJA1,GLUL,HES1,HLA-E,HNRNPU,HSP90AA1,HSPB1,ICAM1,ID1,ID2,ID3,IER3,IER5…	529 (20)
ZAP70	-0.966	kinase		-0.102	bias	0.00484	CD69,CYBA,HSP90AA1,IFNG,NASP,PLEC,SEC14L1,SRP14,TSC22D3,XAF1	202 (12)
CXCL3	0.199	cytokine		-0.104	bias	0.000699	CCL3L3,CCL4,CCL5,ICAM1,IL6,ITGA6,POSTN	424 (20)
PLA2G2A		enzyme		-0.105	bias	0.00154	CD44,CD69,IL6,PTGS2	399 (17)
picropodophyllin		chemical drug		-0.106	bias	0.0246	CCND2,CD44,ELN,IFITM3
APOH		transporter		-0.108		3.94e-05	CD36,CD40,CD83,IFNG,NFKB1,SELE	438 (14)
linsidomine		chemical drug		-0.108		0.0234	ANXA2,EGR1,IFNG,MYC,PTGS2
mir-302 (includes others)		microRNA		-0.111	bias	0.0246	CCL3,CCL5,IL6,NR2F2
nitroprusside		chemical drug		-0.111		0.00367	ACTN1,CAV1,EGR1,FLT1,FOXO1,JMJD6,LAMB1,LAMC1,MYC,PTGS2	507 (20)
diphtheria toxin		chemical - endogenous non-mammalian		-0.113		2.72e-06	ALOX5AP,CD40,CD74,CFH,COL4A1,CRIP1,CTSD,CTSW,GAS6,GCA,HBEGF,HTRA1,INSR,LAMB1,LGALS1,LRRC32,LSP1,PIK3R1,PLAC8,S100A10,SOCS3,TGFBR3,TGM2,TNFAIP3
SFLLRN (PAR1-activator)		chemical reagent		-0.114		0.0189	DOK2,DSTN,FLT1,HSPB1,IL6,PDLIM1,SELP,TAGLN2
GW501516		chemical drug		-0.115	bias	0.00805	APOD,CDKN1A,FLT1,GZMH,ICAM1,IL6,PDK4,PLAT,PTGS2,SNCG	546 (22)
prostaglandin E1		chemical - endogenous mammalian		-0.115		0.000818	CD40,CREM,ICAM1,IFNG,IL6,MYC	400 (24)
pravastatin		chemical drug		-0.115		1.24e-05	APP,CAV1,CCL2,CD40,COTL1,GJA1,ICAM1,IL6,LDLR,RHOU,TGFB1,VWF	518 (23)
CLEC4E		other		-0.116	bias	0.00651	AREG,CCL3L3,CCL4,CXCL2,IL6	330 (13)
desmopressin		biologic drug		-0.117		2.24e-05	AHNAK,ATP1A1,CAPG,CTSD,CYBA,EIF4B,ESAM,F8,GNG12,LIMA1,LMNA,PLS3,PLXDC2,PXN,RPL23,S100A11,SNX3,TNS1,TUBB,VWF,YWHAH
mir-126 (includes others)		microRNA		-0.119		0.00159	CRK,CXCL12,EGFL7,PTPRC,TAGLN2,VCAM1
10E,12Z-octadecadienoic acid		chemical - endogenous mammalian		-0.12		3.29e-06	ARHGEF15,ATF3,B3GNT7,CAV1,CCL2,CD36,DGKH,EBF1,FABP4,FMO2,IL6,IL6ST,LDLR,NAMPT,NOTCH4,NR4A2,NR4A3,PTGS2,RGS1,SCARB1,SOX7	453 (20)
alpha-tocopherol		chemical drug		-0.126	bias	0.0106	CCN2,CD36,IFNG,IL6,JUND,PMAIP1
LIPG		enzyme		-0.128		0.0106	CCL2,CD36,FABP4,IL6,LDLR
PDE4 (family)		group		-0.129		0.000699	CCL2,CD40,CDKN1A,FN1,ICAM1,IL6,LDLR	431 (21)
atorvastatin		chemical drug		-0.129		5.73e-10	APP,CAV1,CCL2,CCN1,CCN2,CD36,CD40,CD59,CD69,CXCR4,CYBA,EGR1,ENG,FLT1,GJA1,ICAM1,IER3,IFNG,IL6,INSR,ITGB2,JUN,LDLR,MAPK1,MAPK3,PLAT,POSTN,PTGS2,RAC1,RGS1,RHOB,SELE,SELP,SERPINE1,TCIM,TGFB1,TSC22D3,VCAM1	488 (19)
EIF4EBP1	-0.344	translation regulator		-0.13		0.0123	CCL5,CD40,CEBPD,EGR1,IL6,IRF8,MYC,PTGS2,SOCS1
EIF4EBP2	-0.043	translation regulator		-0.13	bias	0.00123	CCL5,CD40,CEBPD,EGR1,IL6,IRF8,PTGS2	382 (16)
PTP4A3	0.141	phosphatase		-0.13		0.0324	FN1,HSP90AA1,MYC,PXN,SNAI1
LIPE		enzyme		-0.132		3.3e-05	AQP1,ATF3,CD36,CD74,EGR1,FABP4,GJA1,GRB10,ID2,IL6,INMT,ITGA6,MEF2C,MEOX2,NET1,PAM,PDK4,POSTN,PRDX2,PTGS2,SCARB1,SCARB2,SOX18,TGFB1	515 (24)
APLNR	0.4	G-protein coupled receptor		-0.132		0.00154	MEF2C,SNAI1,TJP1,VIM	428 (13)
LTBP4	0.341	growth factor		-0.132		0.00154	ID1,ID2,MYC,TGFB1
erythromycin		chemical drug		-0.132	bias	0.00856	CSF2,ICAM1,IFNG,IL6	447 (17)
DVL3	0.039	other		-0.132	bias	0.00183	CD44,CTNND1,MYC,TJP1,VIM	437 (18)
ZC3H12A	-1.029	enzyme		-0.135		0.000338	ALDH2,ARHGAP31,CCL2,CEBPD,CMIP,ENG,FABP4,FLNB,GBP4,GNAQ,ICAM1,IFNG,IL2RG,IL33,IL6,IRF8,MAPK3,PDE7A,PECAM1,RAC2,REL,SAMSN1,SH3BP5,TAGAP,TGFB1,TRIB1,VPS37B	380 (18)
bardoxolone methyl		chemical drug		-0.14	bias	0.00838	AKR1C1/AKR1C2,BIRC3,CCL3L3,CCL4,CLU,ENPP2,IL6,LMNA,MYC,PTGS2,SERPINE1	468 (20)
LILRB1		transmembrane receptor		-0.141	bias	0.0366	CAV1,HSPB1,IFNG,TENT5C
LDB1		transcription regulator		-0.143		3.79e-10	ABL2,ADAMTS9,ADGRL2,AHR,BMPR2,CCND2,CD247,CD34,CD3E,CD53,CD93,CDH5,CDKN1A,CLIC3,COL18A1,CPNE8,EGLN3,ENG,FZD6,GJA1,GPRC5B,GRB10,GSN,HLX,IFNG,ITM2C,LGALS1,LMCD1,LMO2,LSP1,MDK,MEF2C,MGLL,MGST2,NCKAP1,NDRG1,NOVA1,PBX1,PLSCR1,RAPGEF5,RHOH,RPS6KA2,SAMSN1,SCARB2,SEMA6A,SERTAD1,SPARC,STAT3,SYNE2,TGFB1,TNFAIP3,TNS2,TXNIP,ZEB1
SB 216763		chemical drug		-0.146	bias	9.4e-05	CCL2,CCN1,CCN2,CD40,IL6,MYC,NR4A2,NR4A3,PTGS2,RGS1,SNAI1,TNFSF10	400 (20)
PECAM1	3.351	other		-0.147		0.00183	CD36,CD44,CDH5,IL6,SELP	502 (17)
RELAXIN (family)		group		-0.152		0.00411	CD36,GJA1,TIMP1,TNFRSF1A	253 (7)
L-tryptophan		chemical - endogenous mammalian		-0.152		0.0246	CD247,CD40,IL6,S100A6
as605240		chemical drug		-0.152	bias	0.00856	CXCL2,IFNG,IL6,TGFB1	270 (9)
CALPAIN (complex)		complex		-0.152		0.0106	APP,CCL5,GJA1,IL6,NFKBIA
F630028O10Rik		other		-0.152	bias	0.00856	CXCL2,IL6,PTPRC,TGFB1
IL1F10		cytokine		-0.152	bias	0.00856	PHLDA1,PTGS2,SOCS3,TGFB1	354 (11)
PRKAR2B		kinase		-0.152	bias	0.0366	BIRC3,EGR1,NR4A2,NR4A3
CTTN	0.708	other		-0.152	bias	0.00411	CCL5,CXCL2,IFNG,IL6	453 (18)
methylnitrosourea		chemical toxicant		-0.152	bias	1.22e-05	ATP1A1,CCL5,CD44,CDKN1A,CLU,EGR1,FABP4,GSTP1,ID1,IL6,JUN,KDR,TIMP2,TIMP3	553 (21)
S-equol		chemical drug		-0.152	bias	0.00411	IL6,NFE2L2,PLAT,SERPINE1	464 (17)
PTP4A1		phosphatase		-0.154		0.00122	ACTN1,ANXA5,CCL5,CLTC,COL15A1,CRK,DNAJB1,FKBP1A,GDI2,GSTP1,IFI16,IGFBP7,ITGA4,ITGB4,LRATD2,PECAM1,PIK3R1,PRDX1,PRDX2,SPARC,TAGLN2,VCAN,VIM,ZEB1
galactosylceramide-alpha		chemical reagent		-0.157	bias	3.66e-05	CCL2,CCN2,CD40,CD69,CSF2,FABP4,IFNG,IL6,LGALS3,NRP1,REL,TGFB1	461 (15)
MMP2		peptidase		-0.158		8.43e-08	CCL5,CD36,CD44,CDKN1A,CLDN5,COL18A1,CX3CL1,CXCL12,FN1,IL2RG,IL6ST,LDLR,MYC,PDK4,RAC1,SCARB1,SOCS1,TGFB1,TJP1	476 (15)
ouabain		chemical drug		-0.162		0.0189	ANXA5,ATP1A1,CDKN1A,CSF2,FLT1,MAPK1,VIM,YWHAH
ZC3HAV1	-0.564	other		-0.164		0.00636	BNIP3,COL4A1,IFI16,IFNG,IL6,PRXL2A,TIMP3,TNFRSF10D	226 (7)
BCL3	-0.16	transcription regulator		-0.167		6.89e-05	CCL5,CD40,CD69,CXCL2,EGR1,HLA-DQB1,ICAM1,ID1,ID2,IFNG,IL6,JUN,NFKBIA,PDK4	389 (15)
IQGAP1	-0.075	other		-0.167		0.00154	CXCR4,IFNG,MET,RPS6	325 (7)
fenretinide		chemical drug		-0.167		0.00463	AFDN,ATF3,BCL2A1,ENAH,FYN,GZMB,IGFBP7,IL6,JUN,MYC,NFKBIA,PMAIP1,PRF1,PTGS2	387 (18)
CLOCK	0.113	transcription regulator		-0.168		0.0446	ANKRD12,APP,CALD1,CCN2,CD7,CNIH1,CPD,EIF4G2,FAM107A,FZD6,GIMAP4,GJA1,HIPK3,HLA-DQB1,ICAM1,ID1,ITM2C,JMJD6,LRATD2,MGP,NCOA4,THBD,TNFAIP1,TSPAN4,WNK1,ZEB1
NX-13		chemical drug		-0.168	bias	0.000818	CCL2,CCL3L3,CSF2,CXCL2,IFNG,IL6	234 (7)
THBS1		other		-0.171		0.00219	CCN2,CD69,COL4A1,EGR1,FN1,IL6,TGFB1,TIMP1	400 (17)
HDAC2	0.289	transcription regulator		-0.171		0.00193	CAVIN2,CD34,CDKN1A,EGR1,FAM107A,IL6,MYC,NASP,NFKBIA,POLE4,PTGS2,RHOB,RNASE1,TNFSF10	539 (24)
CDC73	0.07	other		-0.173	bias	0.000365	APP,GATA2,GBP1,IGFBP4,LGALS3,MYC,SOCS1	448 (12)
IL35 (complex)		complex		-0.183	bias	2.08e-08	CCL3L3,CSF2,CSF3,CXCL2,IL6,IL6ST,SOCS3,TIMP1,VCAM1,XCL1	370 (14)
SOCS2	0.833	other		-0.186	bias	0.00282	CCL4,CD40,CD83,IFNG,IL6,STAT3	378 (15)
proteasome inhibitor PSI		chemical - protease inhibitor		-0.186		0.0357	CCL3,CCL4,CXCL2,IL6,NFE2L2,TJP1
PKA (complex)		complex		-0.186	bias	1.3e-07	AREG,CAV1,CCN2,CD40,CD44,CDKN1A,CREM,DUSP4,EGR1,GJA1,IFI27,IFI6,IFNG,IL6,JUN,LDLR,NR4A2,NR4A3,PTGS2,SGK1,XAF1	504 (24)
RNF2	0.05	transcription regulator		-0.193		0.0229	CCND2,CDKN1A,KLF9,PCGF2,SOX7,TJP1,VIM
STAT5A	0.22	transcription regulator		-0.196		3.12e-09	A2M,AKR1C3,BCL2A1,BIRC3,CCL3L3,CCND2,CDKN1A,CSF3,EGLN3,EPAS1,FABP4,FCER1G,FOSL2,GASK1B,GZMA,GZMK,GZMM,HDGFL3,ICAM1,ICAM2,ID1,ID2,IFNG,IL2RB,IL6,IL6ST,KLF10,KLRB1,KLRC1,MYC,NR4A2,PRF1,PRSS23,SOCS1,SOCS2,SOCS3,TGFBR2,TM4SF1,TNFRSF18,TNFRSF1A,TXNIP,WARS1,YBX1	503 (19)
cycloheximide		chemical reagent		-0.196		8.78e-11	AHR,APP,AQP1,AREG,BEX3,BIRC3,CAV1,CCL2,CCL4,CCN1,CCN2,CD44,CDKN1A,CEBPD,CSF2,CXCL2,CXCR4,DDIT4,EGR1,EIF4B,ERG,FGF2,FN1,FOSL2,GBP1,GJA1,GNAS,HBEGF,ICAM1,IFNG,IGFBP4,IL6,ISG20,JUN,JUND,KDM6B,MYC,NFE2L2,NFKBIA,PERP,PLAT,PMAIP1,PTGS2,PXN,RCAN1,RHOB,SCARB1,SELE,SELP,SERPINE1,SOCS3,TGFB1,TGFBR2,THBD,TIMP1,TNFAIP3,TNFSF10,UACA,VCAM1,WWTR1	453 (15)
DDIT4	-2.278	other		-0.202	bias	3.31e-05	AREG,CCL2,CCL5,DDIT4,ICAM1,IFNG,IL33,IL6,NFKB1,NFKBIA	492 (16)
BDKRB2	0.334	G-protein coupled receptor		-0.204		0.000818	CCN2,CD44,FOXO1,ICAM1,PTGS2,TGFB1	467 (20)
eicosapentaenoic acid		chemical drug		-0.204		1.05e-06	CCL2,CD36,CD40,CD44,CD83,CEBPD,ELN,IL1R1,IL6,JUN,LDLR,NFE2L2,NFKB1,PDK4,PTGS2,SELENOP,SERPINE1,TGFB1,TGFBR2,TNFRSF1A	484 (20)
POU4F1		transcription regulator		-0.208		0.00204	CDKN1A,GNAS,NOVA1,NR4A2,PMAIP1,RUNX3,SNCG
TLR6		transmembrane receptor		-0.209	bias	0.00367	ATF3,CCL5,CSF2,IFNG,IL6	344 (19)
PPIA	-0.049	enzyme		-0.209		0.00367	CLDN5,IL6,PECAM1,SNAI1,TAGLN2	289 (10)
NR4A3	-1.983	ligand-dependent nuclear receptor		-0.209		1.67e-05	AASS,ATF3,BIRC3,CCND2,CDKN1A,CX3CL1,CYCS,ELN,FABP4,FN1,FOXO1,IFI16,IL1R1,IL6,MCF2L,MEF2C,MYC,NR4A3,PDK4,PTGS2,SERPINE1	480 (25)
SIGIRR	-0.483	transmembrane receptor		-0.21	bias	0.00282	CCL3L3,CXCL2,IFNG,IL1R1,IL6,NFKB1	320 (14)
KEAP1	0.043	other		-0.21		0.00219	AHR,GSTP1,IFNG,IL6,NFE2L2,PRDX1,SELP,VCAM1	398 (20)
levodopa		chemical - endogenous mammalian		-0.211		0.00138	ACKR1,CAPG,CASKIN2,CD200,CDC42EP3,CLDN5,COL4A1,COTL1,CRTAC1,CTSC,CXCL12,DAAM1,DOC2B,ECE1,EDNRB,EGFL7,EIF4G2,ETS2,FBLN2,FCGRT,FOXO1,GNAS,GNS,GRB10,HBEGF,HCST,IER3,KLF9,LAMP2,LAPTM5,LAT2,LDB2,LMNA,LRRC1,MBNL2,MEF2C,NASP,NPC2,NRARP,NUAK1,PDCD4,PIK3R1,RAB13,S100A10,SEC14L1,SELENON,SHANK3,SHC1,SKAP1,STAB1,SYPL1,TCF4,TMEM70,TNFAIP1,TRIOBP,VAT1,VMP1,WIPF1,WWTR1,ZEB1
sunitinib		chemical drug		-0.213		1.9e-10	ANGPT2,CCN2,CCND2,CD44,CD69,CDKN1A,COL4A2,CTNNA1,CXCR4,ECE1,FN1,ICAM1,IFNG,ITGA4,ITGA6,ITGB2,KDR,LAMB1,LAMC1,MET,RAC1,TIMP2	407 (21)
DGCR8		enzyme		-0.213		0.000646	ADGRG6,EGR1,GJA1,HES1,ID2,MYC,PDCD4,PMP22,TCF4	316 (13)
corticosteroid		chemical drug		-0.218		1.15e-06	AQP1,ARL4C,CD2,CD69,CST3,GIMAP1,GNLY,GZMA,IFNG,IL6,MAFF,PARP14,PBX1,POSTN,PRDX1,SRGN,STK17B
ABCB1	-0.384	transporter		-0.218	bias	0.00741	APP,CCL3L3,CSF2,CXCL2,DDIT4,IFNG,IL6,PIK3C2A,UGCG	498 (20)
dehydroxymethylepoxyquinomicin		chemical reagent		-0.218	bias	0.0246	BIRC3,CCL2,IL6,SNAI1
probucol		chemical drug		-0.218	bias	0.0162	CCN2,CYBA,SERPINE1,TGFB1,VCAM1
OXT		other		-0.218	bias	9.4e-05	CCN2,COX7A1,EPAS1,FN1,GJA1,ITGA5,JUN,MEF2C,PTGS2,RCAN1,TGFB1,VIM	506 (21)
IL12B		cytokine		-0.221	bias	0.000144	CCL5,CEBPD,CSF2,GZMB,ICAM1,IFNG,IL6,SOCS1,SOCS3,STAT3,TGFB1,VCAM1	347 (15)
TMPRSS6		peptidase		-0.222		0.00367	CDKN1A,ID1,SERPINE1,SNAI1,VIM	437 (14)
IL2RG	-1.614	transmembrane receptor		-0.223		0.00271	CSF2,IFNG,IL2RG,IL6,JUN,KLF2,KLRB1,MYC,NPC2,REV3L,RHOH,VKORC1	435 (18)
IL18	-0.517	cytokine		-0.224	bias	9.48e-11	ATF3,CCL2,CCL3,CCL3L3,CCL4,CCL5,CD40,CD44,CD69,CD83,CSF2,CXCL12,DDIT4,EDNRB,ENPP2,FOSL2,GIMAP4,GJA1,GZMA,GZMB,GZMH,GZMK,GZMM,HAVCR2,HLX,ICAM1,IFNG,IL6,JUN,NKG7,PRF1,PTGS2,SLC3A2,SOCS2,TGFBR2,TIMP1,VCAM1,XCL1	512 (18)
ISG15	-0.549	other		-0.226		0.000181	ALDH2,CLIC2,COL15A1,FBLN2,IFI6,IFITM3,IFNG,TGM2,TIMP1,VCAN
CD80		transmembrane receptor		-0.228		0.00976	CD69,CSF2,ICAM1,IFNG,IL2RB,IL6,TSC22D3	349 (20)
IL21		cytokine		-0.229	bias	8.96e-10	CCL3L3,CCL4,CCL5,CCND2,CD2,CD69,CDKN1A,CSF2,EGR1,FCER1G,FOXO1,GZMA,GZMB,HAVCR2,HCST,HLA-DRB5,HLX,ID2,IFI16,IFNG,IL2RB,IL6,KLRB1,KLRC1,KLRD1,PRF1,PTPRC,SGK1,SOCS1,SOCS2,SOCS3,STAT3,TGFB1,TYROBP	436 (18)
HMOX1		enzyme		-0.234		3.54e-09	ANGPT2,AQP1,CCL2,CDKN1A,CXCL12,CXCL2,ENG,FLT1,ICAM1,ID1,ID3,IFNG,IL6,KDR,NFE2L2,NR4A2,PECAM1,PTGS2,SELE,SPARC,TEK,TGFB1,THBD,TNFSF14,VCAM1	519 (17)
mir-23 (includes others)		microRNA		-0.236		0.0291	CDKN1A,CELF2,IL6,MET,SEMA6A,SMAD1,ZEB1
FCER1G	-2.962	transmembrane receptor		-0.236	bias	0.000164	CCL3,CCL4,CCL5,CD247,CD69,CSF2,IL6,PTGS2	459 (21)
propranolol		chemical drug		-0.239	bias	1.67e-05	APP,ICAM1,IL6,LEPR,MAOA,MYC,NFKBIA,PTGS2,SELP	472 (21)
ACOD1		enzyme		-0.24	bias	1.68e-05	CCL3L3,CCL4,CCL5,CD40,ICAM1,IL6,NFE2L2,SGK1,TGM2,TNFAIP3	409 (15)
hydrocortisone		chemical - endogenous mammalian		-0.242		2.98e-10	AKR1C1/AKR1C2,APP,BMPR2,CCL2,CCN2,CCND2,CD40,CEBPD,CXCR4,EZR,FGF2,FN1,GBP1,GLUL,GNAS,ICAM1,IGFBP4,IGFBP7,IL6,NFKBIA,NOTCH4,PLAT,PTGS2,SELE,SEMA6A,SERPINE1,TNFAIP3,TSC22D3,TUBB,VIM	592 (20)
Pam3-Cys-Ser-Lys4		chemical reagent		-0.242	bias	9.95e-15	ADGRE5,ANGPT2,BCL2A1,BIRC3,BNIP3,CCL2,CCL3L3,CCL4,CCL5,CCN2,CD40,CD69,CD83,CSF2,CSF3,CX3CL1,CXCL2,DDIT4,HAVCR2,HIF3A,HLA-DRB5,ICAM1,IER3,IFI16,IFNG,IL6,ITGA4,JUN,KDM6B,MAPK3,NAMPT,NFKB1,NFKBIA,PARP14,PRDX4,PTGS2,REL,RGS1,SELE,SELP,SERPINE1,SLC3A2,SOX4,TNFAIP3,VCAM1	323 (13)
RARRES2		transmembrane receptor		-0.243		0.00123	CCL2,CCL5,CCND2,CD44,CXCL2,IL6,VCAM1	391 (18)
ZFTA-RELA		fusion gene/product		-0.243	bias	4.56e-06	BIRC3,CCL3L3,CD44,CX3CL1,CXCL2,DUSP2,FN1,ICAM1,IL6,LITAF,LSP1,NFKB1,NFKBIA,PTGS2,S100A6,TGM2,TNFAIP3
ANGPTL2		other		-0.243		0.0106	CCND2,CD34,IL6,ITGA5,MYC
SAMHD1	0.304	enzyme		-0.246	bias	0.0106	IFI27,IFI6,IL6,NFKB1,NFKBIA
GSK2193874		chemical reagent		-0.246	bias	0.000775	CCL3L3,CCL5,CCN1,HBEGF,IL6
RPSA	-0.683	translation regulator		-0.246	bias	0.00348	CCL5,CSF2,CSF3,DUSP2,GBP4,IL1R1,IL6,ISG20,ITGA6,LAP3,PTGS2,REL	521 (19)
enterotoxin B		biologic drug		-0.249	bias	1.7e-07	CCL2,CCL3L3,CCL4,CCL5,CD40,CD69,CSF3,CXCL12,CXCL2,CXCR4,ICAM1,IFNG,IL33,IL6,TNFAIP3	422 (10)
PROCR	0.411	other		-0.25		3.31e-05	ANGPT2,GBP4,ICAM1,IL1R1,IL6,IRF8,MYC,TEK,TJP1,VCAM1	343 (16)
3-methyladenine		chemical toxicant		-0.256		0.000874	CD40,CXCL2,IL33,IL6,INSR,PERP,PTGS2,RCAN1,S100A10,SNAI1,TGFB1,VIM	367 (17)
MTOR		kinase		-0.257		2.04e-05	ACACB,ARL4C,BCL2A1,BNIP3,CCL2,CD40,CDKN1A,CEBPD,CLTC,CTNND1,CXCL2,CXCR4,CYCS,DDIT4,EFNA1,EPAS1,FABP4,FABP5,FKBP1A,FN1,GZMB,HSPB1,IFI16,IFNG,IL1R1,IL2RB,IL6,IRF8,MYC,NEURL1B,PDK4,PECAM1,PGRMC1,PRF1,PSMB5,RPL23,RPS6,S1PR1,SNCG,SOCS3,SOX4,SRPX,STAT3,TNFRSF1A,TNFSF10,TXNIP,VCAM1	451 (21)
RGS2	-0.949	enzyme		-0.258	bias	0.0129	CEBPD,CXCL12,EFNA1,FABP4,GJA1,HBEGF,PDLIM1,PLAT,PLVAP,PLXND1,RCAN1,SCARB1,SLCO4A1,SNX3,UGCG
KLF11	0.142	transcription regulator		-0.258		6.9e-07	ADAMTS1,CAV1,CCL2,CCL3L3,CCN2,CXCR4,ENG,IFNG,MYC,NFKB1,PDK4,PLAT,SERPINE1,SERPINH1,SNAI1,TGFB1,TGFBR2,TIMP1,TIMP2,TIMP3	435 (16)
bis(4-hydroxyphenyl)sulfone		chemical reagent		-0.259	bias	0.0366	CCL2,FABP4,IL6,STC1
IRF2	-0.068	transcription regulator		-0.261	bias	0.000518	C1QTNF1,CDKN1A,DNAJB6,DST,GBP1,ID1,IFNG,IL6,IL6ST,IRF8,KLF4,MYH9,NAMPT,PTGS2,RRBP1,SOCS1,SRGN,TNFSF10,TPM1,VCAM1	399 (22)
LMO2	0.806	transcription regulator		-0.261		8.48e-09	ABL2,ADAMTS9,AHR,BMPR2,CCND2,CD247,CD34,CD3E,CD53,CD93,CDH5,CDKN1A,COL18A1,EGLN3,ENG,ERG,ETS2,FZD6,GJA1,GPRC5B,GRB10,GSN,HLX,IFNG,ITM2C,LGALS1,LMCD1,LSP1,MDK,MEF2C,MGLL,MGST2,MYC,NCKAP1,NDRG1,NOVA1,PBX1,PLSCR1,RAPGEF5,RHOH,RPS6KA2,SAMSN1,SCARB2,SERTAD1,STAT3,SYNE2,TGFB1,TNFAIP3,TNS2,TXNIP,ZEB1	164 (6)
ELF4	0.093	transcription regulator		-0.263		0.00561	CDKN1A,CREM,CXCL2,IL6,KLF2,KLF4,PLEC,PRF1,RCAN1	305 (7)
HDAC1	0.284	enzyme		-0.267		4.51e-12	AKAP12,ALOX5AP,ANGPT2,ATF3,CAVIN2,CCL5,CCND2,CD34,CD44,CDKN1A,EGR1,FABP4,FAM107A,FLT1,FN1,GLUL,GNAS,GSTP1,HES1,ID1,IL6,ITGB4,KDR,KLF2,LMO2,MEF2C,MYC,NASP,NFKBIA,PMAIP1,POLE4,PTGS2,RHOB,SERPINE1,SGK1,SNAI1,STAT3,TGFBR2,TGM2,TNS1,TSC22D3	576 (24)
JQ1		chemical reagent		-0.269		0.000619	ATF3,BIRC3,CDKN1A,CXCR4,ERG,HAVCR2,IFNG,IL6,KLRB1,MYC,NFKB1,NFKBIA,NRP1,PMAIP1,PSMB5,PTGS2,RAC1,RUNX3,SHC1,SOCS3,STAT3,TNFAIP3,TNFSF10,TUBB	518 (18)
MAP3K7		kinase		-0.27		0.000303	BIRC3,CCL5,CXCL2,GBP1,IL6,JUN,NFKB1,PTGS2,SELE,SERPINE1,SPTBN1,TNFSF10,XAF1	417 (15)
salvin		chemical toxicant		-0.271		0.0162	CCL2,CCL3L3,EGR1,FABP4,IL6
heparin		chemical - endogenous mammalian		-0.274	bias	9.03e-07	AREG,CD40,CD83,FLT1,FN1,ICAM1,IFNG,IL1R1,IL6,IL6ST,PLAT,SELP,TFPI,THBD,VCAM1,VIM	384 (16)
anacardic acid		chemical - endogenous non-mammalian		-0.277		0.00651	CD44,FN1,IL33,IL6,PLAT	466 (18)
TET1		enzyme		-0.277		0.000634	ATF3,BMPR2,CCN2,CCND2,FCER1G,FZD6,ID1,JUN,KLF2,SOX17,TEAD1,TGFB1	287 (4)
PANX1		transporter		-0.277	bias	0.00651	CCL3L3,CCL5,CXCL2,IFNG,NCOA4	443 (19)
ADAP1		other		-0.277	bias	0.00367	CD69,GZMB,JUN,MYC,RGCC	371 (7)
CST3	2.39	other		-0.277		0.00411	APP,FGF2,IRF8,NFKBIA	344 (10)
NAB2		transcription regulator		-0.28	bias	2.37e-06	ALOX5AP,BCAR1,CDKN1A,FGF2,FLT1,FN1,ID2,TGFB1,TNFSF10	355 (13)
arecoline		chemical drug		-0.282	bias	0.00719	IL6,MAOA,S100A4,SNAI1,TJP1,VCAM1	340 (11)
ADAM12		peptidase		-0.282		7.83e-07	CCN2,COL4A2,CSF2,CX3CL1,GAS6,GZMH,IL33,LAMA5,MGP,SERPINE1,SPARCL1,VWF	303 (13)
ACSL4	0.336	enzyme		-0.282		0.00529	CCL5,DLC1,ICAM1,IL6,LAMB1,NFKB1,PTGS2,RHOU,SELENOM,TFPI,THBD	566 (22)
1-hydroxy-2-methyl-2-butenyl 4-diphosphate		chemical - endogenous non-mammalian		-0.283	bias	0.00154	CD69,IFNG,IL6,TNFSF10
PBLD		enzyme		-0.283	bias	0.0153	IFNG,IL6,KDR,TJP1
amino acids		chemical - endogenous mammalian		-0.284		0.0357	IL6,JUN,MYC,RPS6,SELE,SLC7A5
IRF5		transcription regulator		-0.287	bias	1.09e-06	CCL3,CCL4,CCL5,CDKN1A,COL4A1,CXCL2,CXCR4,FOXO1,IFITM3,IL6,ISG20,MYC,NAMPT,NFKB1,PLSCR1,PMAIP1,PTGS2,RAC1,TGFB1,TNFSF10,YWHAE	450 (16)
RAD21	-0.255	transcription regulator		-0.287		3.68e-06	BMPR2,CXCL12,HLA-DQB1,HLA-DRA,HLA-DRB1,ITGA5,MYC,SOX4,TGFB1,VIM,ZEB1	559 (15)
lipoteichoic acid		chemical - endogenous non-mammalian		-0.288	bias	0.000453	CCL2,CD83,CSF3,CXCR4,ICAM1,IL6,NR4A2,NR4A3,PTGS2,SELP	327 (14)
LAMININ (complex)		complex		-0.291		7.13e-08	APP,BIRC3,CCL2,ETS2,FN1,ID2,ITGA6,PTGS2,PXN,SERPINE1,VIM	511 (23)
IDR-1002		chemical reagent		-0.293	bias	0.000365	CCL2,CCL3L3,CCL4,CCL5,CXCL2,IL6,ITGA5
MAPK8IP1		other		-0.293		0.0366	APP,IFNG,IL6,JUN
zVAD-FMK		chemical - protease inhibitor		-0.301		0.0287	ANXA5,BCL2A1,BIRC3,CCL2,CD40,CDKN1A,IL6,IL6ST,VCAM1
N-[2,2,2-trichloro-1-(2-naphthylamino)ethyl]-2-furamide		chemical reagent		-0.302	bias	0.0359	ID2,ID3,IL2RB,IL2RG,KLF2,MT-ND1,MT-RNR1,MT-RNR2,S1PR1,STAT3,TGFB1
ERBB4		kinase		-0.304		1.49e-05	CCL2,CDKN1A,CXCL12,EFNB2,EGR1,FBLN2,GJA1,GZMH,HBEGF,IGFBP4,JUN,MYC,PTGS2,SOCS3,SPARCL1,TIMP3	575 (24)
PRNP	-0.157	other		-0.306		1.11e-06	AHR,APP,CCL2,CCL5,CD44,CSGALNACT1,CTSD,DAB2,EGR1,EPS8,ETS2,GJA1,HBEGF,HSPB1,ID2,IFNG,IL6,JUN,LAMP2,MAPK1,MAPK3,MYC,NFKBIA,PDK4,PIK3R1,PLPP3,STAT3	482 (17)
LINC01612		other		-0.309		0.00183	ATF3,CDKN1A,MYC,SNAI1,YBX1	427 (12)
green tea polyphenol		chemical drug		-0.311		0.00144	CAV1,CDKN1A,ICAM1,IL6,JUN,PIK3R1,PTGS2,TGFB1	389 (16)
GFI1B		transcription regulator		-0.314	bias	0.00204	CDKN1A,FOXO1,GATA2,MYC,SOCS1,SOCS3,TGFBR3	259 (9)
TIA1	0.277	other		-0.316		8.37e-05	CCN2,CD109,ENG,ENPP2,FZD4,HBEGF,PIK3R1,PTGS2,S100A11,S100A6,SERPINE1,TGFBR2,TGFBR3,TGM2,TIMP1,TIMP3,TXNIP	429 (10)
hemozoin		chemical - endogenous non-mammalian		-0.317	bias	2.37e-06	CCL2,CCL3,CCL3L3,CCL4,CD83,CXCL2,CXCR4,ICAM1,IL6	440 (19)
ferulic acid		chemical - endogenous non-mammalian		-0.323	bias	0.00321	APP,CD34,CDKN1A,CSF3,DPYSL2,GPX1,TIMP1	277 (7)
IL4R	0.007	transmembrane receptor		-0.323	bias	0.0449	ADGRL2,CD69,FCER1G,IFNG,IL6,NFIA,SOCS3
N-formyl-Met-Leu-Phe		chemical reagent		-0.324	bias	9.77e-06	ACTN1,CAPG,CCL2,CCL4,IL6,ITGB2,IVNS1ABP,NFKBIA,PTGS2,RAC1,RAC2,SOCS1,TAGLN2	398 (19)
1,25-dihydroxyvitamin D		chemical drug		-0.326	bias	7.46e-06	BNIP3,CCND2,EGR1,ERG,GLUL,IL6,MYC,PTPRC,RNASE1,SLC7A5,SOCS1,STAT3,VIM,ZEB1	505 (22)
CX3CL1	0.53	cytokine		-0.327		7.41e-08	ADAMTS1,APOD,CCL2,CST7,CX3CL1,CXCL12,EFNB2,EID1,FABP5,FGF2,GPRC5B,GSN,ICAM1,ID2,IFI16,IFNG,IL6,LAMC1,POSTN,SELP,SOX4,SPHK1,TGFB1,TIMP1	573 (20)
GCG		other		-0.327		6.94e-07	ACKR3,AHNAK,CCL2,CCN2,CYBA,EIF4B,ELN,ESAM,FN1,FOSL2,GNG12,GSTP1,IGFBP4,LIMA1,LMNA,NR4A2,NR4A3,PLXDC2,PXN,SCARB1,SLC25A25,SNX3,TGFB1,TNS1,VCAM1	609 (19)
GSK2816126		chemical drug		-0.328		0.000646	ATF3,CD200,CTNNAL1,IL6,SNAI1,SPARC,TNFSF10,VIM,ZEB1	446 (16)
TLR7		transmembrane receptor		-0.33	bias	8.52e-10	ACAP1,ATF3,BCL2A1,BMX,CCL2,CCL3,CCL4,CCL5,CD40,CD44,CD69,CD83,CDKN1A,CFH,CXCL2,ETS2,FCER1G,FGF2,GNG2,ICAM1,IER3,IFI44L,IFNG,IL1R1,IL6,ISG20,NFKB1,NFKBIA,PLAT,SELE,SOCS1,TNFAIP3	388 (17)
PRDM1	-0.909	transcription regulator		-0.33		2.45e-10	BCL2A1,CD44,CD48,CD53,CD74,CFH,CLTA,CSF2,CSF3,CXCL2,CXCR4,DDIT4,ERG,GIMAP7,GNLY,HLA-DMA,HLA-DRA,ICAM1,ID2,ID3,IFNG,IL6,IRF8,ITGA4,KLRC1,KRT81,LGALS1,LGALS3,MALL,MT2A,MYC,PLAC8,PMAIP1,PRF1,RAPGEF3,RGS16,SNAI1,SOCS2,SPRY1,SWAP70,TMT1A,TNFRSF10D,TNFRSF1A,TNFSF10,TRIB1	459 (19)
ponesimod		chemical drug		-0.333		1.4e-07	CCL2,CCN2,IL6,MT1E,MT1M,MT1X,MT2A,S1PR1,SERPINE1
FGF1		growth factor		-0.338		2.14e-09	AHR,ANGPT2,CCL3,CCN1,CCN2,CDKN1A,EGR1,GPX1,GSTP1,ICAM1,IL6,JUN,MYC,NFE2L2,NR4A2,PECAM1,POSTN,PTGS2,RHOU,SELE,TGFB1,TGM2,TIMP3,VCAM1,VEGFC	487 (19)
RAC2	-2.015	enzyme		-0.339	bias	0.00119	CCL3L3,CCL4,CD74,CDH5,DIAPH2,EFNB2,IFNG,NFKB1,PMP22,RAC1,S100A6,TSC22D1	372 (20)
TAB1		enzyme		-0.341		1.6e-06	BIRC3,CCL5,CDKN1A,GBP1,IL6,JUN,NFKB1,NFKBIA,PTGS2,SELE,SERPINE1,TNFSF10,XAF1	314 (13)
CLEC10A		other		-0.342	bias	0.00321	CSF2,CXCL2,IFNG,IL6,MAP3K6,NFKB1,STAT3	210 (7)
paricalcitol		chemical drug		-0.342	bias	0.000646	FN1,ICAM1,IFNG,PTGER4,PTGS2,TFPI,TGFB1,TIMP1,VCAM1	354 (18)
IL17F DIMER (complex)		complex		-0.342	bias	6.1e-06	CCL2,CCL3,CCL4,CCL5,CSF2,CSF3,IL6
CASP4	-0.229	peptidase		-0.342	bias	0.00482	CCL2,CCL3L3,CXCL12,CXCL2,IFNG,PLAC8,TNFSF14	345 (18)
PGR		ligand-dependent nuclear receptor		-0.344		2.49e-24	A2M,ADAM15,ADAMTS1,AKR1C3,AREG,ARHGAP29,BIRC3,BTG1,CALD1,CAPN2,CD36,CD44,CD59,CDC42BPA,CDKN1A,CEBPD,CLDN5,CRTAM,CSGALNACT1,CTSD,DDX21,DNAJB4,DPYSL2,DST,DYNLL1,ELN,EPAS1,EPS8,EZR,FGF2,FN1,FOXC1,FOXO1,GAS6,GBP1,GLUL,GRB10,HBEGF,HES1,HSPG2,ICAM1,ICAM2,ID1,IER3,IFI16,IFI27,IFI44L,IL1R1,ITGA10,ITGA4,ITGA6,ITGB4,KLF4,KLF9,LAMB2,LCP1,MATK,MPZL2,MYC,NDRG1,NEDD9,NET1,NFKBIA,NRP1,PDLIM1,PGRMC1,PHACTR4,POST…	559 (24)
S1PR1	1.08	G-protein coupled receptor		-0.346		0.000108	CCN1,CDKN1A,ICAM1,IFNG,IGFBP7,IL6,PTGS2,S1PR1,SERPINE1,VCAM1	486 (20)
DETA-NONOate		chemical reagent		-0.346		6.89e-05	BIRC3,CAV1,CCL3,CDKN1A,ICAM1,IFNG,IL6,MYC,PTGS2,SERPINE1,TAGLN2,TIMP1,TXNIP,VCAM1	469 (20)
glutathione		chemical - endogenous mammalian		-0.348		0.00317	ATF3,CCL3L3,CDKN1A,IL6,MET,MYC,NDRG1,PTGS2,SERPINE1,STAT3,VCAM1	529 (18)
letrozole		chemical drug		-0.351		0.0324	CDKN1A,GJA1,IL6,MYC,TGFB1
benzene		chemical toxicant		-0.355		0.000691	BNIP3,CDKN1A,ECE1,EGR1,ID2,NCKAP1,NFKB1,PLS3,RHOB,RTN4,SPARC,STOM,TNFRSF1A,TXNIP
pemetrexed		chemical drug		-0.356		0.00976	CDKN1A,CSF2,IL6,MET,SLC29A1,SNAI1,VIM	575 (26)
DDX5	-0.127	enzyme		-0.359		0.0316	CDKN1A,CSF2,CX3CL1,CXCL2,CXCR4,CYCS,HTRA1,IL33,IL6,ITGB2,JUN,MYC,NET1,NRP1,S100A4,TGFB1,TIMP1
fenofibrate		chemical drug		-0.362		9e-08	ACACB,APP,ATP11A,CCL2,CD200,CD36,CD40,CLU,EIF3E,FABP4,FN1,GLUL,GNB4,HDGFL3,ICAM1,ID2,IL6,IL6ST,IRF8,JUN,KDR,LDLR,MAN1A1,MGLL,MPDZ,NFKB1,PDK4,PIK3R3,PPIC,PTGS2,PTPRC,SCARB1,SERPINE1,STAT3,TGFB1,TIMP1,TXNIP,VCAM1	410 (20)
FLT3LG	-0.192	cytokine		-0.366	bias	3.16e-07	ADGRE5,CCL5,CD40,CD83,CXCL12,CXCL2,CXCR4,ICAM1,ID2,IFNG,IL2RB,IL3RA,IRF8,PTPRC,RPS6,SOCS1,TCF4,TNFRSF18	466 (16)
IKK (complex)		complex		-0.37	bias	0.00144	BIRC3,CCL5,ICAM1,IFNG,MYC,PTGS2,TCIM,VCAM1	371 (19)
PRKD1		kinase		-0.37	bias	5.95e-05	BMPR2,CCL3L3,CCL4,CCL5,CCND2,CD2,CXCL2,IFNG,IL6,KDR,TNFAIP3,VCAM1	326 (17)
PAWR	-0.023	transcription regulator		-0.374		0.00651	APP,CDKN1A,MAPK1,MAPK3,RAC1	147 (7)
GPS2		transcription regulator		-0.376	bias	8.92e-06	ASAP1,CCL3L3,CCL4,CDKN1A,CXCL2,FOXO1,IL6,MCTP1,MYC,NFKBIA,RHOB,SGK1,SOCS1,VCAM1,WIPF1	470 (19)
RABL6	0.18	other		-0.378		0.0229	CX3CL1,FERMT2,HBEGF,MYC,PMAIP1,PTPRM,SERPINH1
MIAT		other		-0.378		0.0176	CDC42BPA,CRIP2,CSF2,DOCK1,IFI27,SESN3,XCL1
EIF4G2	0.638	translation regulator		-0.378	bias	0.000699	CCND2,CDKN1A,CTSD,JUN,KLF4,PLAT,PTGS2	289 (7)
PXDN	0.267	enzyme		-0.378	bias	0.00123	CDKN1A,DDIT4,IL6,JUN,MYC,NFKB1,TAGLN2
RGS4		enzyme		-0.378		0.0176	KDR,MBNL2,NR4A2,PDE2A,POSTN,RPS6KA2,UGCG
EPHB6		kinase		-0.378	bias	0.000173	BMPR2,CSF2,FKBP1A,IFNG,IL6,TGFB1,TRIB1	427 (17)
COLQ		other		-0.378		0.000995	COL4A1,COL4A2,FN1,HSPG2,LAMB1,LAMB2,TGFB1,TIMP1,VCAN
TLR7/8 (family)		group		-0.378	bias	0.00322	BCL2A1,CCL2,NFKBIA,NPR1,PMAIP1,PTGS2,RGS1,TNFAIP3	416 (11)
vincristine		chemical drug		-0.378		0.0237	CCL5,CDKN1A,EGR1,JUN,LCP1,PMAIP1,PTGS2,TNFAIP3,YWHAE
SH42		chemical reagent		-0.378		0.0133	CD36,IL6,PIK3R1,PIK3R3,RAC1,RPS6,SHC1
HAS2	0.367	enzyme		-0.379	bias	2.42e-05	CD44,DNAJB1,HYAL2,IL6,TGFB1,TIMP1,VIM	314 (11)
TEAD (family)		group		-0.38		6.29e-07	CALD1,CAV2,CCN1,CCN2,CD44,CRIM1,FN1,HLA-DMA,HLA-DPA1,HLA-DQB1,HLA-DRA,HLA-DRB1,HLA-DRB5,ISG20,POSTN	278 (6)
IL33	1.589	cytokine		-0.384	bias	1.04e-15	ADAMTS1,APOLD1,APP,AREG,ARHGAP9,BCL2A1,BIRC3,BNIP3,CCL2,CCL3,CCL3L3,CCL4,CCL5,CD36,CD40,CD53,CD69,CD83,CREM,CSF2,CX3CL1,CXCL2,DUSP2,EGLN3,EGR3,ENTPD1,EPAS1,FLT1,FOSL2,GPR65,HAVCR2,ICAM1,ID2,IER3,IFNG,IL2RB,IL2RG,IL33,IL6,ITGA5,ITGB4,KLF4,LAMA5,LEPR,LGALS1,MDK,MYC,NFKB1,NFKBIA,NRP1,PDLIM1,PEA15,PLAT,PRDX1,PRXL2A,PTGER4,PTPRC,RAI14,RAMP3,REL,RGS1,RPS6KA2,SCARB1,SERPINE1,SOCS3,TGFB1,TIMP1,TNFAIP3,TN…	343 (13)
3,4,5,3',4'-pentachlorobiphenyl		chemical toxicant		-0.387	bias	1.22e-05	CCND2,CD44,CLDN5,CTSD,CYB5A,CYCS,EPB41L3,ETS2,FOXO1,GSTP1,JUN,SOCS2,TIPARP,TMSB10/TMSB4X	499 (12)
rotenone		chemical toxicant		-0.39		4.72e-05	BIRC3,CXCL2,GJA1,GPX1,IFNG,IL6,KDR,MYC,NFE2L2,NR4A2,PTGS2,TIMP1,TIMP2,TXNIP,VCAM1	502 (19)
UCP2	-1.022	transporter		-0.391	bias	0.0162	EPAS1,IFNG,IL6,MYC,STAT3
RNASE1	1.897	enzyme		-0.391	bias	0.00183	CCL2,CCL3,CCL4,CCL5,IL6
CCN3		growth factor		-0.391		0.0106	CCL2,CCN2,CD44,HES1,SERPINE1
ribavirin		chemical drug		-0.392	bias	0.0291	CCL3L3,IFI27,IFI44L,IFI6,IFNG,IL6,ITGB2
PIK3C3	0.107	kinase		-0.392		0.0366	CD40,HLA-DQB1,MGLL,SCARB1
VWF	3.944	other		-0.394		0.000775	ANGPT2,F8,HES1,LGALS3,SELP
TYROBP	-3.385	transmembrane receptor		-0.394	bias	4.83e-08	CCL2,CCL3,CD40,CD69,CD83,GPX1,HLX,ICAM1,IFNG,IL6,IRF8,ITGA5,ITGB4,KLRC2,KLRD1,NPC2,SAMSN1,TGFB1,TYROBP	338 (17)
N-Ac-Leu-Leu-norleucinal		chemical - protease inhibitor		-0.396		0.000152	APP,BCAR1,CAV1,CCL2,CCL3,CCL4,CDKN1A,FABP4,ICAM1,IER3,LAMP2,NEDD9,NFKBIA,PTGS2,SCARB1,SELP,TGFBR2	497 (18)
3M-002		chemical reagent		-0.399		1.53e-06	ACAP1,BCL2A1,BMX,CCL3L3,CCL4,CCL5,CD40,CD69,CD83,CFH,IFNG,IL6,PTGS2,TMEM204,TNFSF10,TXNIP	384 (17)
CD9	1.903	other		-0.404	bias	0.00651	CD69,ITGA5,ITGA6,MYC,TJP1	396 (11)
carbon monoxide		chemical - endogenous mammalian		-0.405		9.03e-07	CAV1,CCL2,CCL4,CDKN1A,CSF2,CXCL12,EGR1,FN1,ICAM1,IL6,IRF8,PRDX1,PTGS2,SELP,SERPINE1,TGFB1	467 (18)
USP18		peptidase		-0.406	bias	1.86e-06	CCL3,CCL3L3,CCL4,CCL4L1/CCL4L2,CCL5,IFI6,IFITM3,IFNG,IL1R1,IL6,ISG20,NFKB1,SGK1,SOCS1,SOCS3,TNFRSF1A,TNFSF10	336 (17)
etanercept		biologic drug		-0.41		7.35e-05	CCL2,CD247,CD83,CXCL12,GZMB,ICAM1,IFNG,IL6,PTGS2	344 (15)
BDNF		growth factor		-0.412		2.77e-08	ANXA2,ANXA5,APP,BAG3,CAV2,CCN1,CCND2,CD36,CD40,CDKN1A,CXCR4,CYGB,DUSP4,EGR1,EGR3,FLNB,GLUL,GNAQ,HSD17B12,IFRD1,IL6,INHBB,JUN,KLF10,KLF4,LAMB2,LAMC1,LGALS1,MAPK1,NPR1,NR4A3,PALMD,PDLIM5,RNH1,S100A10,SCARB1,SERPINH1,SH3BGRL2,SPARC,SYNPO,TIPARP,TM9SF2,TXNIP,VIM	534 (25)
TRPC1		ion channel		-0.415		0.00482	CCND2,CDH5,CDKN1A,FOXO1,IL6,KDR,SPHK1	451 (21)
XRCC5	-0.108	enzyme		-0.415	bias	0.000699	CCND2,CD247,CD3E,MCAM,NFKB1,PTGS2,TGM2	503 (16)
ritonavir		chemical drug		-0.419		0.00451	CCND2,CD36,CD59,CSF2,CTNNAL1,FABP4,ICAM1,IFRD1,IL6,LDLR,MET,MYC,PLEC,SELE,TSC22D3,VCAM1	426 (24)
butylated hydroxyanisol		chemical toxicant		-0.422		0.0366	GSTP1,JUN,NFE2L2,SCARB1
15-deoxy-delta-12,14 -PGJ 2		chemical - endogenous mammalian		-0.425		8.18e-17	ADAMTS4,BIRC3,CAV2,CCL2,CCL3,CCL5,CCN2,CCND2,CD200,CD36,CDH5,CDKN1A,CEBPD,CSF2,CTSD,CXCL2,DNAJB1,EGR1,FABP4,FLT1,FN1,GSN,GSTP1,HLA-DRA,HSPB1,ICAM1,IFNG,IL6,JUN,KDR,KLF4,LAMB1,MYC,NFE2L2,NFKB1,NFKBIA,PECAM1,PRDX1,PTGS2,REL,SCARB1,SELE,SERPINE1,SERPING1,SOCS1,SOCS3,SOX17,VCAM1	472 (18)
glucocorticoid		chemical drug		-0.427		1.33e-19	AHR,CALD1,CCL2,CCL3,CCL5,CCN2,CD2,CD44,CD69,CD74,CDKN1A,CEBPD,CLDN5,CLU,CRIP1,CSF2,CSF3,CXCL2,CXCR4,FBLN2,FN1,GBP1,GLUL,GRN,GZMB,ICAM1,IFNG,IL6,INSR,IRF8,LAT2,MAOA,MT2A,MYC,NFKBIA,NR4A2,PLAT,PTGS2,RAMP2,SELE,SERPINE1,SGK1,SOCS3,STC1,TBC1D15,TGFB1,TNFRSF18,TNFRSF1A,TSC22D3,TXNIP,VCAM1,VIM	567 (20)
IL23A		cytokine		-0.427	bias	0.000365	AHR,CSF2,IFNG,IL6,IRF8,STAT3,XCL1	415 (17)
CD2	-1.306	transmembrane receptor		-0.427	bias	0.000646	CD40,CD44,CD48,CSF2,HLA-DMA,HLA-DPA1,ICAM1,IFNG,PTPRC	462 (19)
CD40LG		cytokine		-0.429	bias	2.03e-13	AHR,APOBEC3G,ATF3,BCL2A1,BIRC3,BNIP3,BTG1,CCL2,CCL3,CCL3L3,CCL4,CCL5,CCN2,CD40,CD44,CD69,CD83,CDKN1A,CELF2,CLU,CTSC,CXCL2,CXCR4,CYTIP,DUSP2,DUSP4,EGR1,FLT1,FOSL2,GZMB,HLA-DQA2,HLA-DQB1,HSP90AA1,ICAM1,ID2,ID3,IFI6,IFNG,IL2RB,IL3RA,IL6,ITGA4,ITGB2,JUN,JUND,KDM6B,MARCKS,MARCKSL1,MT1E,MT2A,MYC,NAMPT,NET1,NFKB1,NFKBIA,NR4A3,PALM2AKAP2,PMAIP1,PTGS2,REL,RGS1,RUNX3,SAMSN1,SELE,SELP,SERPINE1,SLC29A1,SOCS1…	406 (14)
DLK1		other		-0.43		0.00123	CCL3L3,FABP4,FOXO1,HES1,IL6,REL,SNAI1	508 (22)
haloperidol		chemical drug		-0.432	bias	0.0193	EGR1,FGF2,HSPG2,LDLR,LXN,NR4A2,NR4A3,QKI,SCN1B
clopidogrel		chemical drug		-0.434		1.96e-05	ACKR3,ATF3,ATOH8,CCL2,CXCL12,DUSP10,DUSP2,IFRD1,LAMA5,MYC,NUPR1,PMAIP1,RGS16,SLC3A2
AIMP1	0.093	cytokine		-0.436	bias	7.11e-05	CCL2,CCL3,CCL4,CCL5,CXCL2,ICAM1,IFNG	382 (20)
RNASE2		enzyme		-0.439	bias	0.000173	CCL2,CCL3,CCL4,CCL5,CD83,IL6,TNFRSF1A	360 (19)
TCR (complex)		complex		-0.444	bias	4.73e-06	ABLIM1,APOD,BCL2A1,BIRC3,CCL3,CCL3L3,CCL4,CCL5,CD200,CD44,CD69,CSF2,CXCR4,CYTIP,EGR1,FYN,GBP4,GZMA,GZMB,ID3,IFI44L,IFI6,IFNG,IL6,ISG20,JUN,KLF2,MAPK1,MYC,NFKB1,NFKBIA,NRP1,PDCD4,PIK3R1,PIK3R3,PMAIP1,PRF1,PRMT1,PTPRC,PXN,REL,RGCC,RPL7,RPLP0,RPS17,SCARB2,SOCS1,SOCS2,SOCS3,SPHK1,SPRY1,STAT3,TGFB1,TNFAIP3,TNFRSF18,TNFRSF1A,TSC22D1,TSC22D3,XCL1	382 (17)
SCGB1A1		cytokine		-0.446	bias	7.11e-05	CCL5,CDKN1A,COL4A1,FN1,IFNG,ITGB2,PTGS2	319 (13)
NR2F1		ligand-dependent nuclear receptor		-0.447		0.000164	ALDH2,EGR1,ID2,SPRY1,TGFB1,VIM,XCL1,ZEB1	495 (15)
icilin		chemical reagent		-0.447	bias	0.00183	CCL3L3,CCL4,CSF3,CXCL2,IL6	258 (7)
[truncated: 1,950 more rows]
