# Supplementary material for: Big data analytics and scRNA-seq in human aortic aneurysms and dissections: role of endothelial MerTK
Source: Theranostics. 2025 Jan 1;15(1):202–15. doi: 10.7150/thno.103851 (PMC11667232; doi:10.7150/thno.103851)
Supplement: Supplementary file 1 — Supplementary information. [file thnov15p0202s1.zip › 3-EC vs NK cell/Upstream Analysis inhibited-EC vs NK cell.xls]

## Sheet: Sheet0
© 2000-2024 QIAGEN. All rights reserved.
Upstream Regulator	Expr Log Ratio	Molecule Type	Predicted Activation State	Activation z-score	Flags	p-value of overlap	Target Molecules in Dataset	Mechanistic Network
miR-124-3p (and other miRNAs w/seed AAGGCAC)		mature microRNA	Inhibited	-4.686	bias	0.000584	AHR,ARHGAP29,CAV1,CCL2,CCN2,CD59,CTNND1,EGR1,ELK3,ERH,FAM177A1,FCHO2,FSTL1,GINM1,GSN,HES1,ITPRID2,LAMC1,LDLR,LGALS3,LITAF,LRRC1,MYH9,NFIC,NIBAN2,PODXL,PTTG1IP,SLC15A4,STAT3,STOM,SWAP70,SYPL1,TEAD1,TUBB6,VAMP3,ZFP36L2
triptolide		chemical drug	Inhibited	-4.525	bias	1.43e-15	ABLIM3,AFAP1L1,AHR,AKAP12,CALCRL,CAV1,CDH5,CDKN1A,CXCL12,DLC1,EDNRB,EFNA1,EFNB2,EMP1,ENG,FLT1,HBEGF,ICAM1,IER3,IFNG,IL6,ITGA6,JUN,KDR,LIFR,MCAM,MYC,NFE2L2,NFKB1,NPR1,PECAM1,PMAIP1,PMP22,POSTN,PTGS2,SOCS3,SOX4,TEK,TJP1,TNFSF10,UACA	503 (20)
IKZF1	-1.133	transcription regulator	Inhibited	-4.45	bias	1.14e-15	AQP1,C1QTNF1,CAV1,CAV2,CCL3L3,CCL4,CCND2,CD34,CDKN1A,CEMIP2,CSF2,CSF3,CTNND1,CXCL2,DEPP1,DOCK1,DOCK4,DOCK9,EBF1,EMP1,FKBP9,FLI1,FN1,FOXO1,GAS6,GATA2,GRN,HES1,IFI16,IFI27,IFI6,IFNG,IL2RB,IL3RA,IL6,IL6ST,INSR,KLF4,LAP3,LEPROT,LHFPL6,LMO2,MGLL,MYC,NRARP,PROS1,RAI14,RUNX3,S100A16,SASH1,SELENOM,SERPINH1,SH3BP5,SULF2,TXNIP,TYROBP,UACA,VAMP3,VWF,YPEL2	580 (18)
SP600125		chemical drug	Inhibited	-4.301	bias	9.34e-24	ADAMTS4,ADAMTS9,AKR1C3,AQP1,AREG,ATF3,CCL2,CCL3,CCL4,CCL5,CCN1,CCN2,CD44,CD83,CDH5,CDKN1A,CHST12,COL4A1,COL4A2,CSF2,CSF3,CXCL2,CXCR4,CYGB,DDIT4,EGR1,EMB,FABP5,FN1,FOXO1,GNS,GRB10,ICAM1,IFNG,IL1R1,IL6,ITGA6,ITGB4,JUN,LAMA5,LAPTM5,LDLR,MAP3K11,NEDD9,NFKBIA,NUPR1,PARP8,PECAM1,PLEC,PLSCR1,POSTN,PRDX1,PTGS2,SELE,SELP,SERPINE1,SERPINH1,SNAI1,SOCS3,SOX17,SOX7,SPARC,SPHK1,TGFB1,TNFAIP3,TNFRSF18,TNFSF14,T…	424 (17)
miR-30c-5p (and other miRNAs w/seed GUAAACA)		mature microRNA	Inhibited	-4.258	bias	0.00697	CCN2,COL4A1,COL4A2,CPNE8,CRTAP,HES1,IFRD1,IL6,JUN,LAMC1,LRRC8C,MET,MYC,NHERF2,NUCB1,PCDH17,PLEC,PNP,RPS6KA2,SEC62,SLC38A1,SPARC,SYPL1,TGFBR2,VCAN	384 (7)
TSC2	0.078	other	Inhibited	-3.858	bias	0.000424	A2M,ANXA2,ATF3,CCND2,CDKN1A,CRIP1,CXCL12,EGR1,ENPP2,FAM107A,GSN,HSPB1,IFITM3,IFNG,IL1R1,LGALS3,MGP,NFE2L1,NPC2,PDK4,PSMB5,S100A11,S100A6,SOCS3,VAMP8	486 (20)
aspirin		chemical drug	Inhibited	-3.836	bias	6.25e-26	ABLIM3,AFAP1L1,AHR,AKAP12,APP,CALCRL,CAV1,CCL2,CCL3,CCL4,CD40,CDH5,CDKN1A,CSF2,CSF3,CTSD,CX3CL1,CXCR4,CYB5A,DLC1,EDNRB,EFNA1,EFNB2,EMP1,ENG,FLT1,HBEGF,ICAM1,IER3,IFNG,IL6,ITGA6,KDR,LAMP2,LIFR,MCAM,NPR1,PECAM1,PMAIP1,PMP22,POSTN,PTGS2,SCARB1,SCARB2,SELP,SOX4,SOX7,TEK,TGFB1,TJP1,TNFSF10,VCAM1,XCL1,YWHAE	484 (15)
COL18A1	0.807	other	Inhibited	-3.781	bias	2.63e-09	CCL2,CD34,CDH5,DDIT4,EDNRB,EFNA1,EFNB2,FGF2,FN1,ICAM1,ID1,ID3,IL6,ITGB2,JUN,KDR,MAPK1,MYC,NRP1,PECAM1,PTGS2,SELP,SERPINE1,STAT3,TNFRSF1A,VWF	436 (21)
EWSR1-FLI1		fusion gene/product	Inhibited	-3.746	bias	1.09e-07	ARID5B,BIRC3,CALD1,CAV1,CCN1,CCN2,CDKN1A,EGR3,FILIP1L,ID1,MYH9,NUAK1,POSTN,S1PR1,SELENOP,SERPINE1,SULF1,TGFBR2,TNFAIP3,TPM1	305 (9)
KDM5B	-0.341	enzyme	Inhibited	-3.713	bias	0.00207	CAV1,CCL14,CCN2,CYB5A,EGR1,FABP5,GCA,ID2,IVNS1ABP,MCAM,MT1E,MT1X,NEDD9,PLS3,SOX17,SOX4,SWAP70,TGFB1
losartan potassium		chemical drug	Inhibited	-3.667	bias	7.2e-11	APP,AQP1,ARHGDIB,ATP1A1,CAV1,CCN2,CD36,COL4A1,COL4A2,CREM,CST3,EGR1,ELOVL7,ENG,FN1,GJA1,IFITM3,IL6,ITGB2,LGALS3,NPR1,POSTN,PTGS2,SERPINE1,SOCS3,STAT3,TAGLN2,TEK,TGFB1,TGFBR2,TIMP1,VCAM1,ZEB1	492 (21)
MIR17HG		other	Inhibited	-3.642	bias	0.00254	APP,BMPR2,CDKN1A,CPE,ECE1,FZD4,HEG1,HOPX,HSPG2,IFNG,IL6ST,KLF2,LAMA5,MRTFB,SOX4,TGFBR2,TNFAIP3
ACOX1	0.043	enzyme	Inhibited	-3.583	bias	8.67e-05	ADAMTS1,ANXA2,CD36,CDKN1A,COL4A2,CXCL12,ETS2,FABP4,GSTP1,HLA-DRB5,LGALS3,MGLL,NFE2L2,NUPR1,PALMD,PDK4,PHLDA1,PLSCR1,SGK1,TAGLN2,UGCG	437 (11)
LAMA4	0.465	enzyme	Inhibited	-3.53	bias	1.79e-05	ANGPT2,CAV1,CAV2,CCND2,CDKN1A,COL15A1,CRTAP,CXCL12,FLT1,FN1,IL1R1,IL6ST,ITGA4,LAMA5,LAMB1,LAMC1,LIFR,MET,MGST2,MGST3,MT-ND1,MT-RNR1,MT-RNR2,PLXND1,SEPTIN10,SH3BGRL2,SHC1,TGFBR2,VEGFC	214 (7)
miR-1-3p (and other miRNAs w/seed GGAAUGU)		mature microRNA	Inhibited	-3.475	bias	0.0225	ANKRD29,ANP32B,ANXA2,ARHGAP29,CNN3,CTSC,CXCR4,DNAJB1,FBLN2,FERMT2,FSTL1,GJA1,ITGB4,MET,NRP1,PDCD4,PNP,SPHK1,TAGLN2,TIMP3,TMSB10/TMSB4X,TPM1,TPM4,TSPAN4
geldanamycin		chemical drug	Inhibited	-3.474		0.2	ANXA2,BRI3,CD40,CDC37,CDH5,CEBPD,CELF2,CLU,DNAJB1,EGR3,FBLN2,FYN,GBP1,GJA1,GSTP1,HLA-DRA,HSP90AA1,IFI16,JUN,MAP3K11,MET,MYC,NASP,NFKB1,PDCD4,PTGS2,RPS6KA2,ST13,THBD
SETD2	-0.143	enzyme	Inhibited	-3.464		9.4e-05	CAV1,CCN1,CCN2,ENG,FLT1,JUN,MEF2C,QKI,RHOB,RTN4,SERPINE1,SOX17	460 (15)
mir-8 (includes others)		microRNA	Inhibited	-3.45	bias	1.62e-05	ABL2,ACTN1,ADAMTS1,ATF3,CCND2,CDKN1A,CRK,CRTAP,FLI1,FN1,IFNG,IL6,KDR,KLF4,LEPR,MET,MYC,MYOF,NECTIN2,PERP,PLAT,PMAIP1,QKI,RAC1,SNAI1,SOCS3,SOX17,SULF2,TIMP2,TJP1,VIM,WIPF1,YPEL2,ZEB1	539 (22)
let-7a-5p (and other miRNAs w/seed GAGGUAG)		mature microRNA	Inhibited	-3.445	bias	1.05e-05	APP,CALCOCO2,CAPG,CCND2,CEMIP2,COL4A1,COL4A2,CRTAP,DAD1,DICER1,DUSP23,EIF4G2,FN1,IFRD1,IL6,INSR,ITGA4,LAMC1,MYC,PGRMC1,PLEC,PTGS2,RHOB,S100A4,SLC38A1,SPARC,STAT3,SYPL1,TGFBR2,TGFBR3,VCAN,VIM	536 (20)
IFITM3	2.955	other	Inhibited	-3.414	bias	4.98e-16	APP,CCL5,CCN2,CDH5,CEMIP2,CLEC14A,COL4A1,COL4A2,CTSH,EGFL7,FLT1,HBEGF,HIF3A,HYAL2,IL6,LEPR,NOTCH4,PTPRB,PTPRM,RAMP2,RAMP3,RGCC,ROBO4,S1PR1,SPHK1,STAB1	258 (7)
SB203580		chemical drug	Inhibited	-3.404	bias	2.44e-26	ADAMTS4,ADAMTS9,ALOX5AP,APOBEC3G,AQP1,AREG,ARHGDIB,ATF3,CCL2,CCL3,CCL4,CCL5,CCN2,CD109,CD200,CD40,CD69,CD83,CDKN1A,CEBPD,CLDN5,CSF2,CST7,CTSH,CX3CL1,CXCL2,EDNRB,EFNA1,EGR1,ELOVL7,EMP2,ETS2,FLT1,FN1,FYB1,GBP4,GDI2,GJA1,GSTP1,GZMB,ICAM1,IER3,IFI27,IFNG,IL6,ISG20,ITGA4,JUN,JUND,KDR,LIFR,LIMS1,LMO2,MYC,NAMPT,NFKB1,NFKBIA,NPR1,NR4A3,PLAT,POSTN,PRDX1,PRMT1,PTGS2,RBMS2,REL,RND1,S100A10,SELE,SELENOW,SELP…	477 (14)
ALPHA CATENIN (family)		group	Inhibited	-3.325	bias	5.09e-15	ADAMTS1,ADAMTS4,AREG,BIRC3,COL15A1,CXCL12,CXCL2,ELK3,ELN,ENG,FSTL1,ICAM2,IGFBP4,IGFBP7,IL2RG,IL6,IL6ST,ITGA5,MYC,NFKBIA,PTGS2,RHOJ,SELE,SGK1,SNAI1,SOCS3,TGM2,TIMP1,TNFAIP3,VCAM1,VIM,WIPF1	528 (21)
IL12 (family)		group	Inhibited	-3.221	bias	6.54e-08	ATF3,CCL3,CCL4,CCL5,CD3E,CD44,CD69,CSF2,DDIT4,DICER1,ENPP2,ENTPD1,FOSL2,GIMAP4,GZMB,GZMH,IFNG,IL6,IRF8,KLRD1,MAPK1,MAPK3,METRNL,MYC,NKG7,NRP1,PRF1,PTPRC,SOCS2,TNFRSF18,TNFSF10	403 (15)
IKZF3	-0.857	transcription regulator	Inhibited	-3.195	bias	0.000101	CAV1,CAV2,CEMIP2,DEPP1,DOCK4,FN1,IFI27,IFI6,KLF4,MGLL,MYC,PROS1,S100A16,YPEL2
U0126		chemical drug	Inhibited	-3.194	bias	2.8e-29	ACKR3,ADAMTS4,ANGPT2,APOBEC3G,AQP1,AREG,ATF3,BIRC3,CAV1,CCL2,CCL3,CCL3L3,CCL4,CCL5,CCN2,CCND2,CCNL1,CD200,CD36,CD44,CD69,CDC42EP3,CDH5,CDKN1A,CEBPD,COL4A1,CSF2,CSF3,CXCL12,CXCL2,CXCR4,DAB2,DUSP10,DUSP4,EDNRB,EGR1,EGR3,ELN,EMP1,ENPP2,ERG,FABP4,FGF2,FN1,GJA1,GRN,GSN,HBEGF,ICAM1,IER3,IFNG,IL6,ITGA5,ITGA6,ITPKC,JUN,JUND,KDM6B,KDR,KLF10,LAMB1,LAMP2,LDLR,LIFR,MAPK1,MAPK3,MET,MYC,NDUFC1,NES,NFE2L2,NR4A2…	538 (18)
mir-802		microRNA	Inhibited	-3.176	bias	2.63e-06	APP,ARHGEF12,CCDC68,CDC42EP3,CDH5,CXCL12,CXCR4,EFNA1,EFNB2,FGF2,FMO2,FYN,GNB4,GNG11,GNG12,GNG2,GSN,HEG1,PIK3C2A,PIK3R3,RAC1,RDX,RHOB,RHOJ,TCF4,VEGFC,VIM,WIPF1,ZEB1
BAPTA-AM		chemical reagent	Inhibited	-3.173	bias	6.4e-10	ATF3,CCL2,CDKN1A,CXCL2,EGR1,FLT1,FN1,ICAM1,IL1R1,IL6,JUN,PTGS2,SELE,SOCS1,SOCS2,SOCS3,VCAM1	468 (21)
nitrofen		chemical toxicant	Inhibited	-3.148	bias	6.14e-05	AQP1,CLIC4,EGR1,EPAS1,ITGA6,RTN4,TGFBR2,TGFBR3,TIMP2,TIMP3
NOG		growth factor	Inhibited	-3.138	bias	3.31e-05	CCN2,CD2,ID3,KDR,MYC,PTGS2,SMAD1,SNAI1,TNFRSF1A,VCAN	397 (24)
mir-142 (includes others)		microRNA	Inhibited	-3.136	bias	0.000225	AHR,CD93,CLIC4,DSTN,EZR,GBP4,HLA-E,IFNG,IL2RB,IL6,IL6ST,LIMA1,LRRC32,MCAM,NCKAP1,NRP1,SOCS1,SOCS3,TGFBR2,TNFSF10,TSC22D1	303 (10)
PKD1		ion channel	Inhibited	-3.123	bias	0.0187	ASPH,ATP1A1,CAMSAP2,CAVIN1,CCN1,CCN2,CDC42BPA,CDKN1A,CXCL2,FOXO1,HBEGF,MID1,MYC,NEDD9,NNMT,SLC3A2,TNS1,VWF,WWTR1
SSTR2		G-protein coupled receptor	Inhibited	-3.089	bias	2.15e-12	AREG,ARID5B,ATF3,CALD1,CCN1,CCN2,CCND2,CSF2,HBEGF,ICAM1,IFNG,ISG20,JUN,KLF10,KLF2,KLF4,KLF9,MT2A,NCOA7,NNMT,NRP1,PMP22,RGS16,RHOB,SERPINE1,TNFRSF1A,TXNIP,VIM,WARS1,XAF1,XCL1	509 (24)
RUNX3	-2.27	transcription regulator	Inhibited	-3.068	bias	3.54e-09	ASPH,CCN1,CCN2,CDKN1A,COL4A1,CRIM1,FGF2,FSTL1,GNAQ,IFNG,IL6ST,LIFR,MID1,MSRB3,MYC,NUAK1,PARVA,RASAL2,TEAD1,TGFB1,TIMP2,UGCG,VIM,VWF,XCL1	554 (24)
Ro31-8220		chemical drug	Inhibited	-3.011	bias	1.39e-06	CCL2,CDKN1A,DUSP4,EGR1,FABP4,FN1,ICAM1,IL6,ITGA5,PDCD4,PTGS2,SERPINE1,TNFSF10,VCAM1	375 (20)
NOSTRIN	1.621	transcription regulator	Inhibited	-3.002	bias	1.35e-10	ANXA5,CAV1,CCL5,COL18A1,FLT1,FN1,IL6,ITGA5,KDR,NFKB1,NPR1,PECAM1,SELE,SELP,TEK,TFPI	387 (10)
HNF4G		transcription regulator	Inhibited	-3	bias	0.000995	CAPN2,CNN3,DAAM1,DOCK1,FLNB,ITGA5,LAMC1,PARVA,PDLIM1
miR-17-5p (and other miRNAs w/seed AAAGUGC)		mature microRNA	Inhibited	-2.998	bias	5.78e-05	APP,BMPR2,C1QTNF1,CCN1,CCND2,CD44,CDKN1A,CRIM1,FN1,HIPK3,IL6,KRT81,KRT86,MT2A,RNH1,S1PR1,STAT3,TCIM,TGFBR2,TIMP2,TXNIP,VIM	435 (17)
miR-223-3p (miRNAs w/seed GUCAGUU)		mature microRNA	Inhibited	-2.953	bias	6.77e-06	FOXO1,IL6,LMO2,MEF2C,NFIA,RHOB,STAT3,TGFBR3,VIM	281 (7)
IMMUNOGLOBULIN (complex)		complex	Inhibited	-2.942		4.05e-32	ADCY4,ADGRE5,AHR,ANGPT2,APP,AREG,ATF3,BCL2A1,BIRC3,C7,CAPG,CCL2,CCL3,CCL3L3,CCL4,CCL5,CCN2,CCND2,CD200,CD34,CD40,CD44,CD69,CD74,CD83,CD9,CD93,CDKN1A,CEBPD,CLU,COL4A1,COL4A2,CPD,CSF2,CSF3,CST3,CST7,CTSD,CTSH,CX3CL1,CXCL12,CXCL2,CXCR4,CYBA,DDIT4,DPYSL2,DUSP4,EDNRB,EGR1,EGR3,ELN,ELOVL7,ENG,ENTPD1,ETS2,FAM107A,FCER1G,FLNB,FN1,FOXO1,FYN,GAS6,GATA2,GBP1,GBP4,GLIPR2,GLUL,GPX1,GSTP1,GZMA,GZMB,GZMH,GZMM,H…	518 (15)
mir-154 (includes others)		microRNA	Inhibited	-2.934	bias	6.14e-05	ADAMTS1,APP,ATF3,CCL3,FZD4,IL6,KLF10,MYC,PMP22,STAT3	460 (17)
H-7		chemical - kinase inhibitor	Inhibited	-2.934	bias	3.31e-05	ANGPT2,AREG,ECE1,EGR1,FN1,ITGA5,MYC,SELE,SERPINE1,STAT3	420 (20)
zeaxanthin dipalmitate		chemical - endogenous non-mammalian	Inhibited	-2.921	bias	5.76e-09	ADAMTS1,AHR,AKAP12,ATF3,BACE2,CCL2,CCL3L3,CCL4,CCN1,CEBPD,CTSC,DNAJB1,EGR1,FGF2,HAVCR2,HES1,JMJD6,MAFF,NUPR1,PKIG,S100A16,S100A6,SOCS3,STAT3,TAGLN2,TCIM,TGM2,TRIB1,VIM,WWTR1	290 (7)
TREX1		enzyme	Inhibited	-2.915	bias	0.000388	APP,CCL2,CCL5,CD40,CD44,CDKN1A,CFH,GBP4,GSN,HLA-DRB1,IFI16,IFI27,IFI44L,IFITM3,IL33,IL6,ISG20,NAMPT,NCOA7,PARP14,PLPP3,S100A6,TNFAIP3,TNFSF10,TXN,TXNIP,VCAM1,XAF1	287 (15)
FKBP10	0.436	enzyme	Inhibited	-2.887	bias	1.25e-07	ADAMTS4,C1QTNF1,COL15A1,COL18A1,CSGALNACT1,POSTN,PTGS2,SERPINE1,SNAI1,SOCS1,SPHK1,TIMP1
RC3H2	0.199	enzyme	Inhibited	-2.885	bias	3.29e-07	CCL2,CCN2,ENG,FGF2,ID1,IFNG,IL6,NRP1,PECAM1,TGFB1,TIE1,VEGFC	399 (9)
dexmedetomidine		chemical drug	Inhibited	-2.884	bias	5.16e-07	AREG,CCL2,CDKN1A,COL4A1,DDIT4,FGF2,FN1,HSP90AA1,ICAM1,IL6,ITGA5,ITGB4,MYC,OSMR,PTGS2,YWHAH	446 (21)
RNASEH2B	-0.121	other	Inhibited	-2.867	bias	0.00642	APP,CCL5,CDKN1A,CFH,CTSL,IFI27,IFI44L,IFITM3,IL6,ISG20,NCOA7,PARP14,PTGS2,S100A6,TNFAIP3,TXN,TXNIP,VCAM1,XAF1
actinomycin D		biologic drug	Inhibited	-2.857		3.19e-06	APP,ATP1A1,BCL2A1,BIRC3,CAV1,CCL2,CCN1,CCN2,CDKN1A,CPD,DDIT4,DUSP4,EGLN3,EPAS1,FN1,FOSL2,GSTP1,HBEGF,ID2,IFNG,IGFBP4,IL6,JUN,MAOA,MYC,PERP,PMAIP1,PTGS2,PXN,SELE,SERPINE1,SOCS3,SPHK1,TGFB1,VEGFC	478 (20)
BAHCC1		other	Inhibited	-2.828	bias	0.000164	CDKN1A,FZD4,GATA2,IGFBP4,KLF9,LHX6,NFIC,PBX1
KDM3B	-0.002	enzyme	Inhibited	-2.828	bias	0.000634	ADAMTS1,APOD,ARL6IP1,C1R,CCN2,DGKH,EFNB2,FKBP1A,FN1,GATA2,PALMD,TSPAN7
HAND1		transcription regulator	Inhibited	-2.828	bias	3.48e-05	EFNB2,FABP4,FLT1,KDR,NOTCH4,NRP1,TIE1,XCL1
miR-335-3p (miRNAs w/seed UUUUCAU)		mature microRNA	Inhibited	-2.828	bias	0.000309	COL4A1,COL4A2,CRTAP,LAMC1,PLEC,SPARC,TGFBR2,VCAN
MGA	-0.097	transcription regulator	Inhibited	-2.828	bias	0.00636	BNIP3,EGLN3,EPAS1,NDRG1,SELENOP,SNAI1,TCN2,TGM2
PRKAA2		kinase	Inhibited	-2.819	bias	4.21e-05	ARHGDIB,CD44,CDKN1A,CXCL12,DOCK4,DUSP4,EGR1,FABP4,FN1,ICAM1,IGFBP4,IL1R1,IL6,KLF4,NFIB,NFKBIA,SNAI1,SOCS3,TGM2,TNS1,TXNIP,VCAM1,VIM,YBX1	532 (24)
BMPER		other	Inhibited	-2.81	bias	7.97e-05	CDH5,EFNB2,ICAM1,ID1,MGP,PECAM1,SOX7,VCAM1	275 (12)
Klrk1		transmembrane receptor	Inhibited	-2.8	bias	8.21e-08	CCL3L3,CCL4,CCL5,CD96,CSF2,GZMA,HLX,HOPX,IFNG,IRF8,KLRC1,KLRD1,NKG7,PRF1,SLA2	353 (13)
PDCD4	-1.269	other	Inhibited	-2.8	bias	3.48e-05	IL6,JUN,MYC,PDCD4,PTGS2,SNAI1,VEGFC,YBX1	548 (19)
dasatinib		chemical drug	Inhibited	-2.793	bias	0.0294	CCN1,CCN2,CDKN1A,FN1,MYC,RPS6,SCARB1,STAT3
miR-7a-5p (and other miRNAs w/seed GGAAGAC)		mature microRNA	Inhibited	-2.786	bias	0.00636	CDH5,INSR,JUN,KLF4,SLC3A2,SNAI1,VIM,ZEB1	288 (7)
EGLN (family)		group	Inhibited	-2.781	bias	0.00842	A2M,BNIP3,CAVIN1,CCL2,EFNA1,EGLN3,FOSL2,FYN,HLA-DQB1,IFNG,IKBIP,KLF2,PAM,SERPINE1,STC1,VKORC1,WWTR1	481 (16)
LY294002		chemical drug	Inhibited	-2.78	bias	1.11e-22	ACKR3,ADAMTS1,AKR1C1/AKR1C2,ALOX5AP,ANGPT2,ATF3,BIRC3,CCL2,CCL5,CCN1,CCN2,CCND2,CD36,CD44,CD69,CD74,CD83,CDKN1A,CREM,CSF2,CSF3,CST3,CXCL2,DUSP4,EFNB2,EGR1,EGR3,ENTPD1,EPAS1,ETS2,FGF2,FLT1,FN1,FOXC1,FOXO1,GBP1,GJA1,GRB10,GRN,GSTP1,HAVCR2,HBEGF,HES1,HLA-DRB1,ICAM1,IER3,IFNG,IL33,IL3RA,IL6,INHBB,INSR,ISG20,JUN,KLF10,KLF7,LAMB1,LMNA,MEF2C,MPDZ,MT2A,MYC,NDRG1,NFE2L2,NFKBIA,NR4A2,NR4A3,NRN1,PECAM1,PHLD…	462 (13)
Klra4 (includes others)		transmembrane receptor	Inhibited	-2.764	bias	0.000164	CCL3L3,CCL4,CCL5,CSF2,GPR65,IFNG,TYROBP,XCL1	431 (18)
plicamycin		chemical drug	Inhibited	-2.761	bias	1.66e-07	ADAMTS4,AFAP1L1,AHR,CCL2,CCN2,CDKN1A,CX3CL1,CYBRD1,EPS8,FYN,ID1,IER5,IGFBP4,KDR,MAOA,MET,NFE2L2,OLFM1,PMAIP1,SERPINE1,SOCS3,TGFBR2,TIMP1,VWF	496 (19)
PD98059		chemical - kinase inhibitor	Inhibited	-2.754	bias	8.48e-29	AKAP12,ALOX5AP,ANGPT2,APOBEC3G,AREG,ATF3,BNIP3,CAV1,CCL2,CCL3,CCL3L3,CCL4,CCL5,CCN2,CCND2,CD36,CD37,CD40,CD44,CD69,CD74,CD83,CDKN1A,CEBPD,CLU,COL4A1,CREM,CSF2,CTSH,CTSL,CXCL2,CXCR4,CYCS,DUSP4,ECE1,EDNRB,EGR1,EGR3,ELN,EMP1,ENG,ENTPD1,EPAS1,FABP4,FGF2,FN1,GJA1,GRN,HBEGF,ICAM1,ID3,IER3,IFNG,IL6,INSR,ITGA4,ITGB2,JUN,JUND,KLRC2,LAMA5,LAMP2,LDLR,LIFR,MAPK1,MAPK3,MCF2L,MET,MGLL,MT1M,MYC,NFE2L2,NFKBIA,OS…	465 (18)
mir-22 (includes others)		microRNA	Inhibited	-2.753	bias	0.00322	CCN1,CCN2,CDKN1A,IL6,MECOM,PTMS,SNAI1,TGFBR2	423 (19)
curcumin		chemical drug	Inhibited	-2.745		1.98e-10	ADAMTS4,APP,AQP1,ATOX1,BIRC3,CAV1,CCL2,CCL5,CCN2,CCND2,CD36,CD44,CD59,CDKN1A,CSF2,CTNNA1,CXCR4,DNAJB1,EGR1,FGF2,FOSL2,FYN,GLUL,GSTP1,ICAM1,IFNG,IGFBP4,IL6,ITGA6,ITGB4,JUN,JUND,KLF9,LSP1,MAPK3,MARCKSL1,MGLL,MYC,NAMPT,NFE2L2,NFKB1,NFKBIA,PTGS2,SCARB1,SELE,SERPINE1,SNAI1,SNCG,SOCS1,SOCS3,ST13,STAT3,TGFBR2,TIMP3,TNFRSF1A,TSC22D3,VCAM1,VIM	395 (15)
CCN5		growth factor	Inhibited	-2.743	bias	3.34e-07	CCN2,CD44,FABP4,FN1,IGFBP7,ITGA5,JUN,KLF4,SERPINE1,SPARC,TGFB1,TGFBR2,TGFBR3,VIM,ZEB1	496 (21)
miR-338-3p (miRNAs w/seed CCAGCAU)		mature microRNA	Inhibited	-2.727	bias	6.75e-06	COL4A1,COL4A2,CRTAP,CSF2,IL6,LAMC1,PLEC,SOX4,SPARC,TGFBR2,VCAN,VIM
budesonide		chemical drug	Inhibited	-2.725	bias	1.59e-06	ABLIM1,ABLIM3,AREG,BNIP3,C1R,CCL3L3,CCL5,CDA,CDKN1A,CNN3,CSF3,CXCL2,DOCK9,DYNLL1,EMP1,EPB41L4A,FYN,GNAQ,GNG12,HIPK3,IFITM3,IL6,JUN,KLF9,LAPTM5,LDB2,MAPK3,MGLL,NAMPT,NIBAN2,PDLIM1,PEA15,PHACTR2,PHACTR4,PHLDA1,RASGEF1B,SAMSN1,SASH1,TFPI,TIPARP,TMOD3,TSC22D3,UACA,WNK1	494 (15)
RXRB		ligand-dependent nuclear receptor	Inhibited	-2.72		0.000502	CD109,CLU,FABP4,FSTL1,GAS6,HBEGF,IFNG,JMJD6,NUPR1,OSMR,PMP22,RAMP2,RHOJ,S100A4,S100A6,SELP,TNFSF10,VCAN,VMP1
PEAR1	0.337	other	Inhibited	-2.714	bias	2.75e-05	COL4A1,COL4A2,ELN,FN1,FSTL1,ITGA5,LGALS1,POSTN,SPARC,TIMP1,VCAN	323 (11)
HDL (complex)		complex	Inhibited	-2.693		1.4e-05	ATF3,CCL2,CCL5,CD40,CX3CL1,EGLN3,ICAM1,IL6,ITGB2,KLF2,LDLR,PTGS2,RAC1,SELP,VCAM1	295 (16)
silibinin		chemical drug	Inhibited	-2.692	bias	9.88e-06	CCN2,CD44,CDKN1A,EGR1,FLT1,FN1,IL6,KLF4,MYC,NFKBIA,PECAM1,PTGS2,SNAI1,TIMP2,VIM,ZEB1	435 (19)
miR-199a-5p (and other miRNAs w/seed CCAGUGU)		mature microRNA	Inhibited	-2.688	bias	6.52e-08	ALOX5AP,BCAM,CALD1,CDKN1A,COL4A1,FN1,ID3,IFI27,ITGB4,KLF2,KLF4,MYH9,NEDD9,NFKB1,PDCD4,PTGS2,RND1,SNHG29,TGFBR2,TGFBR3
mir-19 (includes others)		microRNA	Inhibited	-2.679	bias	0.0001	CCN2,CCND2,CDKN1A,COX7A1,FZD4,HIPK3,IFNG,IL6,LDLR,RAB13,SOCS3,TGFBR2,TNFAIP3	450 (14)
RC3H1	-0.083	enzyme	Inhibited	-2.673	bias	1.04e-05	CCL2,CCL4,CCL5,CD44,CXCL2,HSPB1,IFI16,IFI27,IFI44L,IFI6,IFITM3,IFNG,IL6ST,MT2A,NRP1,PLSCR1,STING1,TNFAIP3	466 (14)
calphostin C		chemical drug	Inhibited	-2.673	bias	4.63e-05	APOBEC3G,CCL2,CD36,CDKN1A,CLU,CSF2,ECE1,ICAM1,IL6,LDLR,MYC,PTGS2,S1PR1,SCARB1	448 (19)
BANF1	-0.005	other	Inhibited	-2.668	bias	0.0009	BAG3,CAV1,CCL2,CCL5,GBP1,HLA-E,IFI16,IFI27,IFI6,IFITM3,IL6,ISG20,MET,SOCS1,STAT3,TIMP1,TNFSF10	457 (16)
SIS3		chemical reagent	Inhibited	-2.646	bias	0.000365	CCL2,ENTPD1,FOXO1,IL6,SNAI1,TIMP3,VIM	330 (11)
selenomethylselenocysteine		chemical - endogenous mammalian	Inhibited	-2.646	bias	0.00482	ATP1A1,CLU,EGR1,FABP4,JUN,TIMP2,TIMP3
OGA	-0.25	enzyme	Inhibited	-2.635		3.25e-10	ABLIM1,ABLIM3,ADGRL2,ALOX5AP,APOBEC3G,ARHGAP29,CALCRL,CAV1,CAVIN2,CCL2,CCL3L3,CD151,CD36,CD40,CD44,CD48,CD53,CD93,CDKN1A,CPE,DAB2,DST,EFNB2,EPS8,FERMT2,FLNB,FN1,FZD6,GAS6,GLUL,GSN,IGFBP4,IGFBP7,IL6,IL6ST,JUN,KRT81,LAMB1,MCAM,MGLL,MMRN2,NDUFC2,PIK3R1,PLPP3,PRDX4,PRF1,RHOB,S100A6,SOCS1,SOCS2,SOCS3,TGFB1,TGFBR2,TGFBR3,TIMP1,TIMP2,TIMP3,TPD52L1,TSPAN12,TSPAN4,TUBA4A,VIM,WWTR1	556 (22)
melatonin		chemical - endogenous mammalian	Inhibited	-2.631		3.44e-05	CCL2,CCL5,CDKN1A,CSF2,CXCL2,CYCS,ECE1,GJA1,ICAM1,IL2RB,IL6,INSR,MYC,NFE2L2,PLAT,PRMT1,PTGS2,SELE,SELP,SPARC,VCAM1,VIM	370 (17)
andrographolide		chemical drug	Inhibited	-2.621		0.000164	FN1,GSTP1,ICAM1,IL6,PTGS2,SELE,TIMP1,VCAM1	465 (20)
DCAF1	0.042	kinase	Inhibited	-2.621	bias	0.00321	CDKN1A,KLF10,SOCS2,SOCS3,TGM2,TNFSF10,TXNIP	334 (7)
Go6983		chemical drug	Inhibited	-2.619	bias	0.000365	CCN2,CD36,FLT1,PRDX1,PTGS2,SCARB1,SNAI1	484 (21)
baicalein		chemical drug	Inhibited	-2.611	bias	0.0365	CCL2,ICAM1,IL6,JUN,KDR,PTGS2,VCAM1
honokiol		chemical - endogenous non-mammalian	Inhibited	-2.611		0.00484	CCND2,CDKN1A,FLT1,FN1,HES1,ICAM1,KDR,PTGS2,SNAI1,VIM	538 (23)
PP2/AG1879 tyrosine kinase inhibitor		chemical drug	Inhibited	-2.61	bias	0.00017	BIRC3,CCL2,CCN2,CDKN1A,FGF2,FN1,ICAM1,ID1,IL6,PTGS2,RAC1,SERPINE1,SNAI1,TIMP2,TJP1,VIM	446 (23)
luteolin		chemical drug	Inhibited	-2.592	bias	0.0114	FLT1,ICAM1,IL6,JUN,MYC,NR2F2,PTGS2,SELE
herbimycin		chemical drug	Inhibited	-2.579	bias	0.0291	CCN2,CXCR4,ICAM1,IL6,PTGS2,SERPINE1,TNFRSF1A
ZMPSTE24	0.016	peptidase	Inhibited	-2.577	bias	5.95e-05	ATF3,CDKN1A,CXCL2,DDIT4,FMO2,ICAM1,IL6,LMNA,RGS16,SOCS1,SOCS2,SOCS3	454 (16)
miR-27a-3p (and other miRNAs w/seed UCACAGU)		mature microRNA	Inhibited	-2.562	bias	0.0231	ACACB,CLDN5,EFNB2,FOXO1,GCA,IFI16,JUN,MEF2C,PMAIP1,PXN
Sb202190		chemical drug	Inhibited	-2.554	bias	4.86e-08	CCL2,CCL3,CCN2,CCND2,CDKN1A,CSF2,EGR1,FN1,ICAM1,IFNG,IL6,LDLR,PHLDA1,PRDX1,PTGS2,RHOB,SELE,SERPINE1,SGK1,SNAI1,TIMP2,VCAM1,VIM,ZEB1	489 (19)
TCF7L1	0.425	transcription regulator	Inhibited	-2.551	bias	3.84e-08	ARHGDIB,ATF3,CCND2,COL4A1,COL4A2,DAB2,ENPP2,FN1,JAM2,JUN,KLF2,KLF4,NR2F2,SOX17,SPARC,THBD	464 (16)
REST	-0.009	transcription regulator	Inhibited	-2.543	bias	0.000148	ATF3,COTL1,CXCL12,JAM2,JUN,MYC,NPC2,NRP1,SMAD1,SNAI1,SOX18,STAT3,TNFRSF1A	453 (16)
ADRB (family)		group	Inhibited	-2.543		0.000641	ADAMTS4,ADCY4,ADGRL4,ANXA5,ATF3,BNIP3,CAVIN2,CD40,CDKN1A,CREM,CXCL2,DDIT4,ICAM1,JUN,KLF4,NFKBIA,NHERF2,NR4A2,NR4A3,PTGS2,SLCO4A1,TEK	515 (21)
mir-1 (includes others)		microRNA	Inhibited	-2.54	bias	0.0316	ANP32B,ANXA2,CCL2,CCND2,CNN3,CSF2,CXCL12,FN1,GJA1,HNRNPU,IL6,MET,PDCD4,RRBP1,SULF1,TAGLN2,VEGFC
mir-30 (includes others)		microRNA	Inhibited	-2.53	bias	0.0127	ARID5B,CCN2,CDKN1A,IL6,KLF9,SERPINE1,SMAD1,SNAI1,SOCS3,STAT3,VIM
MSB0011359C		biologic drug	Inhibited	-2.524		8.43e-08	ATF3,CCL3L3,CD3E,CDKN1A,CRIP1,EDNRB,EGR1,FCGRT,GAS6,GZMH,IER3,KLF2,NKG7,PARP14,PRF1,RGS1,SOCS1,TGM2,TIMP2
miR-145-5p (and other miRNAs w/seed UCCAGUU)		mature microRNA	Inhibited	-2.52	bias	0.0385	AHNAK,FLI1,KLF4,LAMP2,MYC,PARP8,PODXL,ROBO4,SERPINE1,SWAP70
SAFB	-0.142	other	Inhibited	-2.5	bias	9.88e-06	CCL5,CD74,CX3CL1,EIF4B,GULP1,HLA-DPA1,HLA-DPB1,HLA-DRA,HLA-E,ISG20,JUN,MAP3K11,NEDD9,NUPR1,TCIM,TNFSF10	340 (7)
CST5		other	Inhibited	-2.497	bias	0.000847	ABLIM1,AHNAK,AKAP12,AKR1C1/AKR1C2,ANXA2,ANXA5,ARHGAP29,ATP8B1,CAV1,CD44,CORO1A,CYBRD1,DDX21,DNAJB4,DOCK9,ELK3,EVA1C,EZR,HNRNPU,ID3,IQGAP2,ITPRID2,JMJD1C,LAMC1,LIMD2,MEF2C,NDUFC2,NHERF2,NOP53,NRP1,PDLIM5,PLS3,PMAIP1,PPIC,PRDX1,PRDX2,S100A11,SOX4,SRSF4,TXN,VCAN,VIM
CAT	-0.037	enzyme	Inhibited	-2.478	bias	9.03e-07	BCL2A1,CAV1,CCL2,CD36,CD69,CDKN1A,FN1,HLA-DRA,IL6,PMAIP1,PTGS2,SERPINE1,TIMP1,VCAM1,VIM,XAF1	495 (20)
NTRK1		kinase	Inhibited	-2.474		6.01e-08	AHNAK,AQP1,C1R,CANX,CAVIN1,CCN1,CD44,CDKN1A,EGLN3,EGR1,FILIP1L,FOXC1,GNB4,HES1,HTRA1,ICAM3,IGFBP4,LGALS1,LHFPL6,LSP1,MAOA,MGP,NPR1,NRP1,PHLDA1,PLAT,POSTN,PPFIBP1,S100A6,SERPINH1,SLC3A2,SLC7A5,SPRY1,SYNE2,TM4SF1,TSC22D1,TXNIP,VCAN,WARS1	489 (12)
CD86		transmembrane receptor	Inhibited	-2.473	bias	1.71e-06	CCL3,CCL4,CD40,CD69,CSF2,GZMA,ICAM1,IFNG,IL2RB,IL6,NFKBIA,TNFAIP3	364 (14)
GLI1		transcription regulator	Inhibited	-2.472		5.21e-19	AHNAK,AKR1C1/AKR1C2,AKR1C3,ARHGAP29,ARL4C,ATF3,BCL2A1,BIRC3,C11orf96,CAV1,CAV2,CCN1,CCND2,CD44,CD59,CDKN1A,CLU,CRTAM,CTTN,DUSP4,EGR1,EGR3,EMB,EMP1,EZR,FOXO1,HES1,HNRNPU,ID1,ID2,ID3,IER3,IGFBP7,IL33,IL6,IQGAP2,ITGB4,KLF4,KLF9,KTN1,LAPTM5,LDLR,LGALS1,LMNA,LRRC1,MAFF,MALL,MEF2C,MIDN,MRPS6,MT1X,MT2A,MYC,NES,NEURL1B,NPDC1,NR2F2,PAM,PDK4,PTGS2,RASA4,RHOB,RHOU,RRAS,S100A11,S100A4,S100A6,SELENOP,SERTAD4-…	526 (16)
DNMT3A	-0.198	enzyme	Inhibited	-2.465		8.2e-09	ADAMTS9,AKAP12,ATF3,CD34,CD9,CXCL2,CXCR4,CYBA,FABP5,FCER1G,FGF2,FOXO1,IFNG,IL3RA,IL6,IL6ST,IRF8,JUN,JUND,KDM6B,NFE2L2,PDE2A,PLCB4,PTGS2,PTPRC,RGS16,S1PR1,SERPINH1,SHC1,SOCS3,SPARC,SPHK1,TGFB1,TGM2,TSC22D1,TYROBP,ZNF521	504 (20)
NC410		biologic drug	Inhibited	-2.449		7.46e-10	ATF3,CCL3L3,CD36,CD3E,CD74,CDKN1A,CRIP1,CXCL2,EDNRB,EGR1,FCGRT,GAS6,GZMH,IER3,KLF2,NKG7,PARP14,PRF1,RGS1,SOCS1,STAT3,TGFB1,TGFBR2,TGM2,TIMP2
10-nitrooleate		chemical - endogenous mammalian	Inhibited	-2.449	bias	0.00159	ICAM1,IL6,PECAM1,PTGS2,SELE,VCAM1
ZNF217	-0.136	transcription regulator	Inhibited	-2.449	bias	0.00144	CCL2,IFI16,MPZL2,MYC,PLAT,RCAN1,SOCS2,SPAG9	225 (7)
JTE-013		chemical reagent	Inhibited	-2.449	bias	0.000139	CCL2,CCN2,FN1,ICAM1,SELE,VCAM1	504 (22)
U73122		chemical reagent	Inhibited	-2.447	bias	0.00302	CCND2,FN1,ICAM1,PTGS2,SELE,SNAI1,TPM1,VCAM1,VIM	486 (17)
epigallocatechin-gallate		chemical drug	Inhibited	-2.446		1.27e-11	AHR,ANGPT2,APP,CCL2,CCL3,CCL3L3,CCL5,CCN1,CCN2,CDKN1A,CLDN5,COL18A1,CSF2,CSF3,EGR1,FN1,FOSL2,GBP4,GJA1,HES1,ICAM1,IFNG,IL1R1,IL6,IL6ST,JUN,JUND,KDR,LDLR,MYC,NFE2L2,NFKBIA,NR4A2,PTGS2,REL,SERPINE1,SNAI1,SOCS1,STAT3,TGFB1,TIMP1,TIMP2,TNFSF10,VCAM1,VEGFC,VIM	427 (11)
sirolimus		chemical drug	Inhibited	-2.444	bias	1.67e-05	ACACB,AKR1C3,ANXA5,APP,ARHGDIB,ATP1A1,BCL2A1,CALD1,CCL3L3,CCN2,CCND2,CD151,CD36,CD40,CDA,CDKN1A,CSF3,CXCR4,CYCS,DAD1,DDIT4,DPYSL2,EGR1,ENTPD1,FCER1G,FGF2,FN1,GPX1,GSTP1,HNRNPU,HSP90AA1,ICAM1,ID1,ID2,IFNG,IL33,IL6,INSR,JUN,KDR,KLF2,LAMB1,LEPR,LGALS3,LMNA,LXN,MYC,NFKB1,NR4A3,PARP14,PDCD4,PIK3R1,POSTN,PRMT1,RPL23,RPLP0,RPS17,RPS6,RPS8,S100A4,SERPINE1,SLC29A1,SLC3A2,SLC7A5,SNAI1,SOCS3,TGFB1,THBD,TIMP…	504 (22)
SAV1	0.725	other	Inhibited	-2.433	bias	1.67e-05	CCN2,CDKN1A,COL4A1,CSF2,CXCL2,FN1,IL6,SOX4,VIM	306 (9)
mir-193 (includes others)		microRNA	Inhibited	-2.433	bias	0.0106	CCL2,CD151,MYO1C,PIK3R3,SULF1,SYNPO
TNFRSF25	0.212	transmembrane receptor	Inhibited	-2.433	bias	0.000139	CCL2,CSF3,IFNG,IL6,SELE,STAT3	345 (13)
J11-Cl		chemical reagent	Inhibited	-2.433	bias	3.94e-05	CSF2,CSF3,CX3CL1,CXCL2,IL6,PTGS2	448 (17)
nicardipine		chemical drug	Inhibited	-2.433	bias	0.000139	APP,CXCL2,IL6,SELE,SELP,VCAM1	446 (17)
sodium bisulfide		chemical reagent	Inhibited	-2.42		0.0237	ANGPT2,CDKN1A,CX3CL1,HBEGF,ICAM1,IL6,LAMC1,PDCD4
NCR1	-0.665	transmembrane receptor	Inhibited	-2.419	bias	2.42e-05	CCL3L3,CCL4,CCL5,CD3E,CD69,CSF2,IFNG	442 (22)
SP110	0.009	transcription regulator	Inhibited	-2.414	bias	2.76e-05	ANXA5,ATF3,CCN1,CD3E,CD74,CDC37,CLU,DICER1,DUSP10,EGR3,GRN,IFI27,IFI6,IFITM3,IL1R1,LMNA,LY96,MAOA,MRTFB,MYC,MYH9,PERP,PLSCR1,RAC1,SOX4,TGFBR3,TIMP1,TNFRSF1A,TXNIP
SOD1	0.305	enzyme	Inhibited	-2.414	bias	1.52e-05	APP,ATP1A1,BAG3,CD36,CD40,CD44,CLU,CXCR4,ETS2,EZR,FOSL2,GNAS,GSTP1,HLA-E,HSBP1,HSPB1,ICAM1,IFI16,IFNG,IL6,ITGA4,JUN,MET,MT-ND1,MYBL1,NFE2L2,NOSTRIN,PECAM1,PLCB4,PSMB5,PTGS2,RAC1,RDX,SCN1B,SNCG,TGFB1,TGFBR2,TNFAIP3,VCAM1	447 (18)
BAPTA		chemical reagent	Inhibited	-2.412	bias	0.0151	GRN,IL6,JUN,PTGS2,RCAN1,SELP
PDCD10	-0.011	other	Inhibited	-2.412	bias	0.000818	ANXA5,KLF2,KLF4,SERPINE1,THBD,VWF
DAXX	-0.045	transcription regulator	Inhibited	-2.412		0.218	CDKN1A,HSPB1,IL6,NFKB1,SERPINE1,TMTC1
mir-25 (includes others)		microRNA	Inhibited	-2.407	bias	0.0176	CDKN1A,EDNRB,FGF2,HIPK3,IL6,ITGA5,REV3L
RCAN1	1.543	other	Inhibited	-2.4		0.00144	CD36,ICAM1,IL6,PTGS2,RCAN1,SELE,TGFB1,VCAM1	376 (20)
miR-199a-3p (and other miRNAs w/seed CAGUAGU)		mature microRNA	Inhibited	-2.392	bias	1.99e-06	CD44,COL4A1,FN1,ID1,ID2,ITGA6,MET,MYC,NFKB1,PON2,PTGS2,SERPINE1,SMAD1,VCAN,VIM	464 (11)
CYP2J2		enzyme	Inhibited	-2.378		0.0275	CD44,ICAM1,IL6,NFKBIA,SELE,VCAM1
kaempferol		chemical toxicant	Inhibited	-2.376	bias	7.86e-06	CCN2,CD69,CDKN1A,CXCL12,FN1,ICAM1,JUN,MYC,PTGS2,SELE	452 (17)
BTG2	-0.951	transcription regulator	Inhibited	-2.373	bias	0.000682	CCL2,CSF2,CXCL2,DIAPH2,IGFBP4,IL6,NFKBIA,SERPINE1,TIMP1,TIMP2	577 (23)
mir-15 (includes others)		microRNA	Inhibited	-2.365	bias	0.00112	ACACB,APP,CCL2,CCL5,CCND2,CD69,DICER1,EIF4G2,FGF2,FOXO1,IFNG,IL6,MAPK3,NRN1,PTGS2,TIMP1,ZEB1	417 (15)
SFTPA1		transporter	Inhibited	-2.357	bias	1.99e-06	AKR1C1/AKR1C2,CCL3,CCN1,CCN2,CXCL2,EGR1,HBEGF,IL6,KLF2,MYC,NAMPT,PDK4,PHLDA1,SERPINE1,TGFB1	419 (18)
CARD11	-0.508	kinase	Inhibited	-2.35	bias	2.42e-05	CCL3,CCL3L3,CCL4,CCL5,CSF2,IFNG,NFKB1	338 (16)
telmisartan		chemical drug	Inhibited	-2.348		0.000995	CCL2,CCN1,CCN2,ICAM1,IL6,NR4A2,PRMT1,PTGS2,TGFB1	541 (26)
MECP2	-0.218	transcription regulator	Inhibited	-2.339		0.00028	ADGRF5,CAPG,CYB5A,DPYSL2,EGR1,GALNT15,GSTP1,IFNG,IL6,LMNA,MYC,PLS3,PREX2,PTGS2,S100A4,SELENOK,SGK1,SOCS3,TSPAN9,TXNIP,VIM	549 (27)
NPC1		transporter	Inhibited	-2.32	bias	0.00363	CAV1,CAV2,CCL3L3,CD74,CTSD,CTSH,EGR1,FABP5,GRN,HLA-DQB1,HLA-DRB5,KLF4,LAMP2,LDLR,LGALS3,NPC2,PRDX1,PTGS2,STAT3,TGFB1,TYROBP	398 (17)
HDAC (family)		group	Inhibited	-2.314		5.26e-09	ADAMTS1,AHR,AREG,ATF3,CDKN1A,CX3CL1,CXCR4,EDNRB,EGR1,EGR3,HLA-DRA,HTRA1,IL6,JUN,KLF10,KLF9,MEOX2,MT1E,MYC,NCKAP1,NOTCH4,NRP1,PBX1,RNASE1,SPRY1,TGFBR2,TNFSF10,TXNIP	565 (20)
miR-34a-5p (and other miRNAs w/seed GGCAGUG)		mature microRNA	Inhibited	-2.313	bias	0.00136	APP,ARHGEF12,ATF3,BIN2,CCND2,CD69,CD96,CDKN1A,CTSW,ETS2,FN1,GIMAP6,HAPLN3,HCST,ICAM1,IKBIP,KLF4,MET,MYC,MYH9,PREX2	496 (17)
FLCN		other	Inhibited	-2.312	bias	0.000781	ACKR3,ADAMTS1,CEMIP2,COX7A1,CTSC,CXCR4,CYCS,ENG,GULP1,ICAM1,KLF4,LAMP2,LCP1,MT-ND1,NPC2,PLXND1,PODXL,SEMA6A,SERPINE1,SPARC,TMTC1	359 (7)
miR-29b-3p (and other miRNAs w/seed AGCACCA)		mature microRNA	Inhibited	-2.31	bias	0.00025	CAV2,COL15A1,COL4A1,COL4A2,CRTAP,DUSP2,ID2,KLF4,LAMC1,NASP,PIK3R1,PLEC,PMP22,PPIC,SPARC,STAT3,TGFBR2,TNFAIP3,VCAN
crizotinib		chemical drug	Inhibited	-2.302		5.95e-05	AREG,CYCS,ID1,OSMR,SERPINE1,SNAI1,SPARC,TXNIP,VCAN,VIM,WIPF1,ZEB1	584 (20)
IGG (complex)		complex	Inhibited	-2.298		8.27e-19	AHR,APP,AREG,BIRC3,CCL2,CCL3,CCL3L3,CCL4,CCL5,CCND2,CD40,CD69,CD83,CD9,CDKN1A,CEBPD,CLDN5,CSF2,CTSC,ECSCR,EGLN3,EGR1,EGR3,EMP1,ENTPD1,ETS2,EZR,FABP5,FLT1,FN1,FOSL2,FOXO1,GNAS,GPX1,HLA-E,HSPB1,ICAM1,IFITM3,IFNG,IL2RG,IL6,ITGB2,JUND,KLF2,LDLR,LGALS1,LGALS3,MAPK1,MYC,NFKBIA,PEA15,PLS3,PTGER4,PTGS2,REL,RHOB,S1PR1,SERPINE1,SGK1,STAB1,STAT3,STING1,SYNPO,TGFB1,TGFBR2,TJP1,TNFAIP3,TNFRSF18,TNFSF14,TSC22D…	484 (17)
molybdenum disulfide		chemical reagent	Inhibited	-2.294		4.35e-08	AKR1C1/AKR1C2,AKR1C3,CCL2,CLIC3,COL4A1,COL4A2,CTSC,ELN,FN1,FSTL1,HAPLN3,LAMA5,LIMS2,LMCD1,LXN,MYH9,PHLDA1,RCAN1,SPARC,TEK,TINAGL1,TNS1,TPM1
MYCN		transcription regulator	Inhibited	-2.278		0.000711	ADAMTS1,CAV1,CCN2,CCND2,CCNH,CDH5,CDKN1A,CLU,COL18A1,COL4A1,CRIM1,DUSP2,DUSP4,EIF4G2,EMP1,FKBP9,FN1,GATA2,HES1,HLA-DQB1,ID2,IGFBP7,LGALS1,MSRB3,MYH9,NACA,NDRG1,NUCB1,PDLIM1,PMAIP1,RHOU,RPL23,RPL7,RPLP0,RPS17,RPS6,RPS8,S100A10,SERPINE1,SOX17,SPARC,SULF1,TGM2,TIMP2,TNFRSF1A,TPM1,TUBA1B,TUBB,VIM	560 (25)
memantine		chemical drug	Inhibited	-2.278	bias	0.000518	CDC42BPA,CLDN5,CREM,CTNND1,FLOT1,GLUL,GNAS,GSTP1,NFKBIA,PCDH17,PIK3R1,PRDX2,RTN4,SPARCL1,STAT3,WNK1
TBX21	-0.499	transcription regulator	Inhibited	-2.275	bias	9.64e-06	CCL2,CCL3L3,CCL4,CCL5,CD83,GZMA,GZMB,HAVCR2,HLX,IFNG,IL1R1,IL2RB,IL6ST,KLRD1,NKG7,PRF1,PTGER4,RUNX3,SPHK1,TGFBR2	446 (20)
KRAS	0.296	enzyme	Inhibited	-2.273		2.67e-22	ADAMTS1,AHNAK,AHR,APLP2,APP,AREG,ARHGDIB,ASPH,ATF3,ATOH8,BCAM,BCL2A1,BIRC3,BMPR2,BNIP3,CAV1,CAV2,CAVIN1,CAVIN2,CCL2,CCN1,CCN2,CD109,CD40,CD44,CD74,CDA,CDKN1A,CLU,COL4A1,CSF3,CTNNA1,CX3CL1,CXCL12,CXCR4,DLC1,DPYSL2,DUSP4,EFNA1,EGR1,ELN,EMP1,EMP2,ENG,ESAM,FABP5,FBLN2,FLI1,FN1,FSTL1,GJA1,GLUL,GRN,GSN,GSTP1,GZMK,HBEGF,HES1,HLA-DRB1,HOPX,HSPB1,HSPG2,HTRA1,ICAM1,ID1,IER3,IFI6,IFITM3,IFNG,IGFBP7,IL33,IL3…	632 (23)
BACE1	0.283	peptidase	Inhibited	-2.268	bias	3.68e-07	APP,CAV1,CLU,CTSD,CXCR4,IGFBP4,IGFBP7,ITM2B,JUN,KCTD12,LAMP2,SPARC,TIMP3,VIM	513 (24)
THZ1		chemical drug	Inhibited	-2.256	bias	2.36e-12	ARL4C,ATF3,BACE2,BIRC3,CAPG,CCN1,CCN2,CD2,CLU,CYTIP,DUSP10,EGR1,EMP1,FBLN2,FN1,FSTL1,HBEGF,ID2,LGALS3,LYST,MGP,MYC,NUPR1,PIK3R1,POSTN,PRSS23,PSMB5,SERPINE1,SLA,STK17B,SULF1,TIMP1,VCAN	397 (7)
FOXA1		transcription regulator	Inhibited	-2.24	bias	7.66e-06	ACKR3,AQP1,BTG1,CCL2,CDKN1A,COL18A1,DDIT4,ELK3,EPB41L3,EPHX1,FOSL2,FOXC1,FSTL1,IL6,ISG20,JUN,LAMC1,LHFPL6,MGP,MYC,MYH9,NES,NR4A2,PALM2AKAP2,PAM,STC1,TAGLN2,TIPARP,TNFAIP3,WSB1	446 (16)
soloxolone methyl		chemical reagent	Inhibited	-2.236	bias	0.00025	ELN,IL6,SERPINE1,SOCS3,TIMP1
Ptprd		phosphatase	Inhibited	-2.236	bias	0.00183	A2M,CCL2,CDKN1A,CEBPD,MYC	276 (7)
TYR		enzyme	Inhibited	-2.236	bias	0.00025	CSF2,CXCR4,IFNG,KLRC1,KLRD1
erismodegib		chemical drug	Inhibited	-2.236	bias	0.0162	A2M,CCL2,CSF3,IL6,SNAI1
trabectedin		chemical drug	Inhibited	-2.236		0.172	ARL6IP1,CD3E,CDKN1A,GZMB,PRF1
STO-609		chemical - kinase inhibitor	Inhibited	-2.236	bias	0.00025	CXCL2,IL6,SELE,SELP,VCAM1	453 (15)
mir-515 (includes others)		microRNA	Inhibited	-2.236	bias	0.000309	APP,CD44,IL6,SERPINE1,STAT3,TGFBR2,VIM,ZEB1	331 (14)
EGFL7	2.532	other	Inhibited	-2.231	bias	0.00025	HES1,ICAM1,NFKBIA,SELE,VCAM1
CDKN1A	1.686	kinase	Inhibited	-2.229		3.37e-09	ADAM15,APP,ARL6IP1,CCL2,CCL3L3,CCN1,CCN2,CD44,CDKN1A,CLIC4,COL4A1,COL4A2,CSF2,CSF3,CXCL2,EGLN3,FERMT2,FGF2,FN1,GRN,ICAM1,ID2,IFITM3,IFNG,IL1R1,IL6,ITGB4,LAMC1,LGALS3,LIMA1,MBNL2,MET,MYC,NFKBIA,NRP1,NRP2,OSMR,PRF1,PRSS23,PTPRC,SERPINE1,SHC1,SPARC,TCN2,TNFRSF18,VIM,YBX1,ZEB1	540 (17)
metformin		chemical drug	Inhibited	-2.225		2.52e-08	AHR,ATF3,BTG1,CAV1,CCL2,CCN2,CCND2,CDKN1A,CXCL12,DDIT4,DICER1,EGR3,FN1,GAS6,GZMB,HES1,HSP90AA1,IER5,IFNG,IL1R1,IL6,INSR,ITGA6,ITGB4,JUN,LRATD2,MYC,NFE2L2,NFKBIA,NUPR1,PARP14,PEA15,PERP,PMAIP1,PTGS2,SCARB1,SELENOP,SERPINE1,SLC7A5,SNAI1,SOCS3,STK17A,TGFB1,TNFRSF18,TXNIP,VWF	489 (20)
6-mercaptopurine		chemical drug	Inhibited	-2.219	bias	0.00367	FABP4,IL6,NR4A3,TNFSF10,VCAM1	434 (19)
RAP1B	-0.356	enzyme	Inhibited	-2.219	bias	0.00025	CCL3L3,CCL4,CCL5,CSF2,IFNG	492 (22)
mir-218 (includes others)		microRNA	Inhibited	-2.219	bias	0.0106	BMX,FZD4,NDRG1,SASH1,ZEB1
LATS (family)		group	Inhibited	-2.219	bias	0.00367	CCN1,CCN2,ELN,SPARC,ZEB1	249 (9)
TNFAIP8	-0.731	other	Inhibited	-2.219	bias	0.00367	CAVIN2,CRIM1,DLC1,GAS6,IL6	241 (7)
ginkgolide B		chemical drug	Inhibited	-2.219	bias	0.0106	CCL2,ICAM1,IL6,PECAM1,SELP
SU1498		chemical drug	Inhibited	-2.219	bias	0.000775	ANGPT2,FABP4,ICAM1,SELE,VCAM1	326 (13)
BQ 123		biologic drug	Inhibited	-2.219	bias	0.00025	CCL2,CCN2,CXCL2,GJA1,IL6	488 (20)
miR-130a-3p (and other miRNAs w/seed AGUGCAA)		mature microRNA	Inhibited	-2.216	bias	0.0324	CXCL2,DICER1,IL6,MEOX2,ZEB1
RNF5	-0.16	enzyme	Inhibited	-2.214	bias	0.000264	ADAM15,CCN2,CD34,COL15A1,CST3,CTTN,CX3CL1,EMP2,FOSL2,IL2RG,IL6,NFKB1,RTN4,S1PR1,SPRY1,TGFB1,TNFRSF1A
miR-128-3p (and other miRNAs w/seed CACAGUG)		mature microRNA	Inhibited	-2.213	bias	0.0324	AFF1,CTNND1,LDLR,TGFBR3,TXNIP
DIO2		enzyme	Inhibited	-2.213		0.00963	ATF3,CCL3L3,CSF2,DDIT4,EGR1,IER5,MARCKSL1,NR4A2,TSPAN18
miR-186-5p (miRNAs w/seed AAAGAAU)		mature microRNA	Inhibited	-2.209	bias	0.00367	CTNND1,FOXO1,TGFBR2,TGFBR3,VIM
atractylon		chemical - endogenous non-mammalian	Inhibited	-2.207	bias	0.0234	ICAM1,IL6,PTGS2,TGFBR2,VIM
MIR124 (family)		group	Inhibited	-2.203	bias	0.00636	CAV1,IFNG,IL6,NES,PTPRC,SPHK1,STAT3,VIM	440 (18)
mir-338 (includes others)		microRNA	Inhibited	-2.202	bias	0.000775	CSF2,IL6,NRP1,SOX4,VIM
EHT-1864		chemical reagent	Inhibited	-2.201	bias	4.69e-05	APP,CXCL12,FN1,FOXO1,MYC	533 (21)
ibuprofen		chemical drug	Inhibited	-2.2	bias	0.000242	APP,CD36,EDNRB,EPAS1,IL6,LAMB1,PTGS2,PTPRC,RAC1	466 (18)
NSC23766		chemical reagent	Inhibited	-2.195	bias	0.00183	CCN2,FN1,FOXO1,PTGS2,SELP	453 (19)
AS1842856		chemical reagent	Inhibited	-2.191	bias	7.67e-06	CCL2,CCL5,CDKN1A,FOXO1,ICAM1,IL6,NFKB1,PTGS2,TJP1,TNFSF10,VCAM1	327 (10)
1,1-bis(3'-indolyl)-1-(4-hydroxyphenyl)methane		chemical reagent	Inhibited	-2.191	bias	0.00183	CCN2,FN1,MYC,SNAI1,ZEB1
NCOA5		other	Inhibited	-2.19	bias	0.0106	CDKN1A,CXCL2,GAS6,IL6,MYBL1,MYC
miR-21-5p (and other miRNAs w/seed AGCUUAU)		mature microRNA	Inhibited	-2.188	bias	5.11e-07	BMPR2,CD69,CDH5,CDKN1A,FN1,HIPK3,IFNG,IL6,KDR,MARCKS,NFIB,NFKB1,PDCD4,PECAM1,PIK3R1,SOCS1,SPRY1,STAT3,TGFBR2,TIMP3,TPM1,VIM	498 (20)
anakinra		biologic drug	Inhibited	-2.159	bias	0.000137	CCL2,CCL4,CDC42SE2,CXCL12,ICAM1,IL6,PTGS2,SELE,VCAM1	463 (16)
fasudil		chemical drug	Inhibited	-2.157	bias	0.00861	CCL2,CCN2,CD40,ICAM1,IL6,JUN,TGFB1,VCAM1	359 (19)
SALL4		transcription regulator	Inhibited	-2.15		7.42e-08	AKAP12,ALOX5AP,ANXA2,CAV2,CCL4,CCN1,CCND2,CD44,CD74,DLC1,EFNB2,FLT1,FN1,FYB1,GNG2,HLA-DQB1,ID2,ID3,IFI6,ISG20,ITGA6,JUN,KIF5B,MAPK3,SEMA6A,SERPINE1,TNS1,TPM1,VIM	503 (13)
IMMT	-0.03	other	Inhibited	-2.138	bias	0.00144	AREG,CXCL2,ETS2,IL6,LAMB2,SERPINE1,VEGFC,XAF1	291 (7)
DANCR	-0.488	other	Inhibited	-2.136	bias	0.00183	SNAI1,TIMP2,TIMP3,VIM,ZEB1	290 (7)
L-arginine		chemical - endogenous mammalian	Inhibited	-2.134		0.0275	CD247,FN1,IL6,KDM6B,SERPINE1,TGFB1
GRIN3A		ion channel	Inhibited	-2.121	bias	0.0148	CD200,GRB10,HIPK3,IFRD1,PLCXD3,PTGS2,REV3L,TLL1
ZBTB16	0.192	transcription regulator	Inhibited	-2.118		9.02e-07	CD2,CD34,CD3E,CD40,CD44,CD74,CD83,CDKN1A,CSF2,CSGALNACT1,EMB,FOXO1,ID2,ID3,IL3RA,IL6,IL6ST,INPP1,KLF2,KLRB1,LY96,MYC,PBX1,PIK3R1,PIK3R3,PTGS2,REL,RUNX3,SELP,TSC22D1,TSC22D3	379 (17)
benzyl isothiocyanate		chemical - endogenous non-mammalian	Inhibited	-2.114		0.000314	GSTP1,ICAM1,MET,MYC,PECAM1,PTGS2,RHOB,SELE,SERPINE1,STAT3,VCAM1	454 (16)
NGEF		other	Inhibited	-2.111		0.000132	APOL3,CCND2,CXCR4,GBP1,IFI44L,PECAM1,SCARF1,SERPING1,TMT1A,TNFSF10,TSPAN7
pembrolizumab		biologic drug	Inhibited	-2.111	bias	8.12e-05	CCL3,CCL4,CCL5,CD83,GZMA,GZMB,HAVCR2,HLA-E,KLRB1,PRF1,PTGS2	195 (7)
mir-181 (includes others)		microRNA	Inhibited	-2.104	bias	0.00135	APP,CD69,CDKN1A,ICAM1,IFNG,IL6,IRF8,NOVA1,PTGS2,PTPN22,SERPINE1,SNAI1,TGM2,TIMP3,VCAM1,VIM	482 (18)
ESTROGEN RECEPTOR (family)		group	Inhibited	-2.1		2.24e-16	CALD1,CAPG,CAV1,CAV2,CCN2,CCND2,CD44,CD59,CDH5,COL4A1,COL4A2,CXCL12,CXCR4,DICER1,EGR1,FN1,HBEGF,HSP90AA1,ICAM1,ICAM2,ICAM3,IL6,JUN,KLF10,LDLR,MAN1A1,MGP,MYC,NEDD9,PCDH19,PDK4,PMAIP1,SERPINE1,SMAD1,SNAI1,SPARC,SYNPO,TGFB1,TGFBR2,TGFBR3,TGM2,TIMP1,TIMP2,TIMP3,TSC22D3,VEGFC,VIM,ZEB1	557 (22)
GSK3B	0.131	kinase	Inhibited	-2.1		9.44e-05	APP,BCL2A1,BIRC3,CCL2,CCL5,CDKN1A,CLDN5,CSF2,CTNND1,IFNG,IL6,KDR,LAMB1,MYC,NFKBIA,PMP22,PTGS2,RAC1,SELP,SERPINE1,SNAI1,TNFSF10	376 (17)
DACH1		transcription regulator	Inhibited	-2.099	bias	3.26e-08	CDKN1A,EGR1,FGF2,ID1,IL6,JUN,KLF4,MEF2C,PLAT,PTGS2,SERPINE1,SOCS3,TGFB1,TNFAIP3	474 (17)
FBXW7	-0.132	enzyme	Inhibited	-2.085	bias	0.000624	APP,ATF3,CCN2,CD36,CEBPD,FABP4,HLA-DPA1,HLA-DRA,HSPB1,JUN,LDLR,MGLL,MT-ND1,MYC,NFKBIA,NOTCH4,RHOB,SERPINE1,TGFB1	561 (20)
VAV1	-0.462	transcription regulator	Inhibited	-2.074	bias	0.000544	BCL2A1,CCND2,CD69,IFNG,IL6,JUN,PTGS2,REL	364 (16)
PPARGC1A		transcription regulator	Inhibited	-2.071		3.3e-08	A2M,ACACB,ADAMTS1,APOD,BNIP3,CCN2,CD36,CD40,CDKN1A,CEBPD,CFH,COX7A1,CPLX1,CTSC,CYCS,DOCK1,EPAS1,FABP4,FBLN2,GAS6,GPX1,ICAM1,IGFBP7,IL6,INHBB,ITGB4,LAMB1,LDLR,LIFR,MT-ND1,MYC,NFKB1,NFKBIA,OSMR,PDK4,PIK3R1,PMAIP1,POSTN,PTGS2,SCARB1,SEMA6A,SERPINH1,SLC25A25,SOCS1,SOCS3,SPARCL1,STAT3,STC1,TCF4,TGFBR3,TIMP1,TIMP2,TIMP3,TNFRSF1A,TNFSF10,VCAM1,VCAN	535 (21)
EBF4		transcription regulator	Inhibited	-2.068	bias	2.42e-05	CDKN1A,GZMA,GZMK,IL2RB,KLRD1,NKG7,PRF1
TNFRSF9	-0.537	transmembrane receptor	Inhibited	-2.065		0.00302	BCL2A1,CCND2,CD40,CD83,HLA-DQB1,IFNG,IL6,PRF1,PTPRC	433 (14)
RORA	-0.92	ligand-dependent nuclear receptor	Inhibited	-2.059		4.38e-06	ACACB,BNIP3,CCL3L3,CCL4,CCL5,CD36,CDKN1A,ELOVL7,GPX1,GSTP1,IFNG,IL6,MGST3,NFKBIA,NNMT,PTGS2,SESN3,SLC15A4,SNAI1,SOCS3,SULF2,VIM	373 (13)
let-7 (includes others)		microRNA	Inhibited	-2.05	bias	0.0117	APP,CD44,CEBPD,COL4A1,DICER1,DLC1,EIF4G2,FN1,ID2,IL6,ITGA4,MYC,NFKB1,PCGF2,PTGS2,RBM38,RCAN1,S100A4,SERPINE1,STAT3,TRIB1,VAMP3,VIM
PSEN1	-0.059	peptidase	Inhibited	-2.043		3.84e-09	APP,ATOX1,C1R,CANX,CCL2,CCL3L3,CCL4,CCL5,CD74,CD9,CLTA,CLTC,CTSC,CTSD,CXCL2,CYCS,CYTIP,DPYSL2,DSTN,EGR1,EMP1,ENPP2,FKBP1A,FZD4,GDI2,GJA1,GNG2,GSTP1,HES1,HLA-E,HSP90AA1,IFNG,IL6,INSR,KIF5B,LDLR,MAPK1,MYC,NUPR1,PEA15,PIK3R1,PLVAP,PMAIP1,PTGS2,RPGR,SCARB1,SOCS1,SPTAN1,STAB1,TGFB1,TGFBR2,TIPARP,TNXB,TUBA1B,TUBA4A,TUBB,TUBB6,TXN,VAMP3,WARS1,YWHAE	512 (17)
miR-92a-3p (and other miRNAs w/seed AUUGCAC)		mature microRNA	Inhibited	-2.037	bias	0.0114	BMPR2,CCND2,CDKN1A,EDNRB,HIPK3,IL6,ITGA5,KLF4
HOXA10		transcription regulator	Inhibited	-2.024		3.58e-08	ALOX5AP,AQP1,ARL2,CDKN1A,CLDN5,COL15A1,ENPP2,ERG,FCER1G,FLT1,FN1,GAS6,GJA1,HLA-DQB1,HSP90AA1,ID1,ID2,IL1R1,INMT,KLF10,KLF9,LEPR,MIR99AHG,PIK3R1,PROS1,PTGER4,STK17B,TGFBR3,THBD,TNXB
CR1L		transmembrane receptor	Inhibited	-2.019	bias	6.57e-07	CCN2,COL15A1,COL18A1,COL4A1,COL4A2,IFNG,MGP,PTGER4,SERPINE1,TGFB1,TNFRSF1A	403 (16)
N-[N-(3,5-difluorophenacetyl-L-Ala)]-S-phenylglycine t-butyl ester		chemical - protease inhibitor	Inhibited	-2.01		3.49e-07	ACKR3,APP,BMPR2,CCL5,CXCL12,CXCL2,CXCR4,ENAH,ETS2,FLT1,HES1,ICAM1,IER3,IL6,ITGA5,KDR,LDLR,MYC,NFKB1,REL,S100A4,SERPINE1,SGK1,SNAI1,TGFB1	412 (13)
R 59022		chemical drug	Inhibited	-2		0.00411	CCL2,CD69,DGKH,IL6	283 (10)
sodium dichromate		chemical toxicant	Inhibited	-2		0.0366	BNIP3,DNAJB1,EGLN3,MAFF
ARL13B	0.121	other	Inhibited	-2	bias	0.00856	CCL2,CDKN1A,IL6,SERPINE1
U1 SNRNP (complex)		complex	Inhibited	-2	bias	0.00411	CCL3,CCL4,CCL5,IFNG
ARL3	0.256	enzyme	Inhibited	-2	bias	0.00856	CCL2,CDKN1A,IL6,SERPINE1
STK3	0.312	kinase	Inhibited	-2	bias	0.00154	CCN2,IL6,SOX4,WWTR1	482 (19)
HSD17B4	0.222	enzyme	Inhibited	-2	bias	0.0366	CD36,MGLL,PDK4,PTGS2
DKC1	-0.022	enzyme	Inhibited	-2	bias	0.00154	FGF2,IL6,SERPINE1,VIM
MLANA		other	Inhibited	-2	bias	0.000345	CSF2,IFNG,KLRC1,KLRD1	283 (7)
SIN3A	0.057	transcription regulator	Inhibited	-2	bias	0.00241	CCND2,GSTP1,HLA-DRA,IFNG,INSR,KLF10,MYC,PTGS2,SERPINE1,TGFBR2,TXNIP	517 (23)
CLEC2A		other	Inhibited	-2	bias	0.00154	CCL3,CCL4,CCL5,CSF2	304 (7)
metoprolol		chemical drug	Inhibited	-2	bias	0.00154	AQP1,GJA1,IL6,MYC	162 (6)
chlorogenic acid		chemical drug	Inhibited	-2	bias	0.0153	CCL2,IL6,PTGS2,VCAM1
zinc protoporphyrin IX		chemical - endogenous mammalian	Inhibited	-2	bias	0.00154	CDKN1A,FLT1,MET,PTGS2	472 (18)
elovanoid N32		chemical - endogenous mammalian	Inhibited	-2	bias	0.0246	CDKN1A,CFH,ICAM1,IL6
elovanoid N34		chemical - endogenous mammalian	Inhibited	-2	bias	0.0366	CDKN1A,CFH,ICAM1,IL6
tetrathiomolybdate		chemical drug	Inhibited	-2	bias	0.00856	S100A13,SERPINE1,TIMP1,VCAM1
taurine		chemical - endogenous mammalian	Inhibited	-2		0.0162	CYCS,FN1,IL6,PTGS2,VIM
CTBP1	0.049	enzyme		-1.998	bias	0.00367	ACKR3,CDH5,CDKN1A,ENPP2,IFNG,LDLR,PECAM1,RAC1,VCAN,VIM	242 (7)
HUNK		kinase		-1.998	bias	0.000345	MYC,SNAI1,VIM,ZEB1	325 (7)
vitamin E		chemical drug		-1.996	bias	7.82e-08	CAV1,CCL2,CD36,CD44,CD53,CDKN1A,EGR1,PLAT,PRMT1,PTGS2,SCARB1,SELP,SERPINE1,TGFB1,TNFRSF1A,VCAM1	447 (18)
ranolazine		chemical drug		-1.995	bias	0.00154	ICAM1,IL6,SELE,VCAM1	408 (20)
narciclasine		chemical - endogenous non-mammalian		-1.994	bias	0.000345	ICAM1,MYC,SELE,VCAM1	250 (10)
tempol		chemical drug		-1.993	bias	0.001	AKR1C1/AKR1C2,CXCL2,CYBA,CYCS,ICAM1,PTGS2,SERPINE1,SGK1,TGFB1,VCAM1	466 (19)
acyclic retinoid		chemical drug		-1.992	bias	2.42e-05	CDKN1A,COL4A2,FLT1,KDR,MYC,TEK,TIMP2	419 (17)
MIR4269		microRNA		-1.991	bias	0.000345	CCN1,CCN2,MYC,TEAD1
obinutuzumab		biologic drug		-1.987	bias	0.00411	CCL3,CCL4,CCL5,IFNG	364 (7)
CAY10585		chemical reagent		-1.982	bias	0.0246	CCL2,CCN2,FLT1,IL6
PRC2 (complex)		complex		-1.982		0.138	JAM2,KDR,PECAM1,SOX17
MIB2	-0.476	transcription regulator		-1.982		0.00411	CCN1,CCN2,TNFAIP3,WWTR1	398 (18)
tubastatin A		chemical reagent		-1.982	bias	0.00856	ICAM1,IL6,NFKBIA,VCAM1	390 (19)
ULBP1		transmembrane receptor		-1.982	bias	0.00856	CCL4,CD69,CD83,IFNG	423 (13)
gallic acid		chemical - endogenous non-mammalian		-1.982	bias	0.0246	IL6,PLAT,SELP,VCAM1
palmitoleic acid		chemical - endogenous mammalian		-1.982		0.00411	CXCL2,IL6,TGFB1,VCAM1	298 (13)
macitentan		chemical drug		-1.98	bias	0.00154	CCN1,CCN2,VIM,ZEB1	551 (18)
mir-31 (includes others)		microRNA		-1.98	bias	0.0106	APP,EGLN3,ITGA5,MET,QKI,RDX
mir-503 (includes others)		microRNA		-1.98	bias	0.0366	CCN2,FGF2,FN1,VIM
SCX	-0.612	transcription regulator		-1.98	bias	0.00154	ID1,POSTN,SNAI1,TIMP3
XMD 8-92		chemical drug		-1.98	bias	0.00154	CCN1,CCN2,IL6,SELE	466 (17)
AGI-1067		chemical drug		-1.98	bias	0.00411	CCL2,EGR1,IL6,VCAM1	477 (21)
KL	0.233	enzyme		-1.979		6.89e-05	ATF3,CCN2,CDKN1A,EGR1,FN1,ICAM1,IL6,INSR,KDR,MYC,SELP,TGFB1,TGFBR2,VIM	416 (19)
hexamethoxyflavone		chemical toxicant		-1.976	bias	0.00411	ICAM1,IL6,PTGS2,VCAM1	485 (22)
SMAD7	-0.92	transcription regulator		-1.97		1.14e-11	AREG,BMPR2,CCL2,CCL5,CCN2,CDKN1A,CXCL12,FN1,FOXO1,GAS6,HBEGF,ICAM1,ID1,ID2,ID3,IFNG,ITGA6,MET,MYC,NET1,NFKBIA,PLAT,RAC1,SERPINE1,SOX17,STAT3,TGFB1,TGFBR2,TIMP1,TIMP3,TXN	461 (19)
tyrphostin AG490		chemical drug		-1.97	bias	4.35e-08	A2M,AKR1C3,BIRC3,CCL2,CCL5,CCN2,CDKN1A,CTTN,CXCL2,ENPP2,FGF2,ICAM1,IFNG,IL6,LMO2,LY96,MYC,PTGS2,S100A10,SOCS3,STAT3,TIMP1,TNFSF10	393 (17)
RO4929097		chemical drug		-1.969	bias	0.00154	HES1,KDR,PECAM1,SNAI1
MIR17-92		group		-1.969	bias	0.00411	FZD4,IFNG,IL6,TGFBR2
RTN4R		transmembrane receptor		-1.969	bias	0.00856	APP,IL6,PTGS2,RTN4	471 (21)
miR-10a-5p (and other miRNAs w/seed ACCCUGU)		mature microRNA		-1.964	bias	0.0246	KLF4,SNAI1,TGFBR2,VIM
isoliquiritigenin		chemical - endogenous non-mammalian		-1.964	bias	0.00159	CCN2,CDKN1A,IL6,KDR,PTGS2,TGFBR2	498 (20)
betaine		chemical - endogenous mammalian		-1.964		0.224	CCL2,FGF2,IL6,PTGS2
GNB1	0.152	other		-1.964	bias	5.57e-09	AHR,CAV1,CAVIN1,CCL3L3,CCL4,CCN2,CD83,CDKN1A,CREM,CXCR4,CYTIP,FBXO31,FOSL2,IER3,NFKB1,NR4A2,PTGER4,SERPINE1,THBD,TIMP2,TSC22D3	422 (18)
GW-788388		chemical reagent		-1.963	bias	0.00856	CCN2,CDKN1A,SERPINE1,TGFBR2	296 (9)
ACE2		peptidase		-1.961		3.31e-05	BNIP3,CCL2,CCL5,CCN2,CXCL2,FN1,IFNG,IL6,PTGS2,SERPINE1	334 (16)
caffeic acid		chemical drug		-1.96	bias	0.0106	AHR,CCL2,NFE2L2,PTGS2,SNAI1
CCK		other		-1.955		0.0366	CREM,EGR1,IL6,MET
HTR1A		G-protein coupled receptor		-1.952	bias	0.000345	FN1,MYC,TGFBR2,VIM	445 (21)
SRT1720		chemical drug		-1.951	bias	0.0246	FN1,IL6,VCAM1,VIM
OVOL2		transcription regulator		-1.951	bias	0.0102	ARHGAP31,CDKN1A,EFNB2,HLA-DQB1,HLA-DRB5,RHOJ,RHOU,TUBA4A,VIM,WIPF1
Sch-23390		chemical drug		-1.949	bias	0.0449	ATF3,DAD1,DNAJB1,EGR1,FGF2,HSPB1,ST13
mir-148 (includes others)		microRNA		-1.947	bias	0.0237	EGR1,IL6,LDLR,NASP,RUNX3,SOCS1,TGFBR2,VIM
miR-204-5p (and other miRNAs w/seed UCCCUUU)		mature microRNA		-1.943	bias	0.0191	CTSC,ID2,ITGB4,MYC,PIK3R1,SHC1,SMAD1,SOX4,SPARC,TGFBR2
LRP1B		transmembrane receptor		-1.941	bias	0.00976	CDKN1A,CSF3,IL6,SOCS1,SOCS2,SOCS3,STAT3	334 (6)
NCOR2	0.137	transcription regulator		-1.937	bias	2.7e-05	BIRC3,CCN2,CD69,CDKN1A,EBF1,FGF2,HBEGF,IL6,JUN,KLF2,MYC,PTGS2,TGFB1	498 (23)
DNMT3B		enzyme		-1.937		0.000518	APP,CCL5,CD36,CDKN1A,DLC1,DNAJB1,FGF2,HLA-DQB1,IFI27,IL6,KDR,LXN,MID1,MYC,PECAM1,RCAN1,RGS16,S1PR1,SEC62,TIMP3	479 (24)
ADM		other		-1.937		0.000206	CCL2,CXCL2,FGF2,FN1,ICAM1,IL6,PTGS2,RAMP2,RAMP3,TGFB1,VCAM1	447 (20)
GATA2-AS1	0.331	other		-1.929		1.39e-06	ABL2,BNIP3,CAPN2,DUSP10,ERG,FLI1,FLT1,FOXO1,ITGB4,KDR,MYC,NOTCH4,PECAM1,VWF
RUNX1	-0.175	transcription regulator		-1.927		5.95e-11	ALOX5AP,ANXA2,AQP1,ATF3,CCL3L3,CCND2,CD34,CD53,CDKN1A,CSF2,CST7,EGFL7,ENG,EPAS1,FOSL2,GATA2,ICAM2,ID2,IFITM3,IFNG,ITGA4,ITGB2,KLF2,KLRB1,MAP3K6,MECOM,MET,MYC,MYH9,NR2F2,NR4A3,PIK3R1,PLXND1,PMAIP1,PTPN22,RGCC,SERPINE1,SOX17,SOX4,STAT3,TIMP1,TJP1,TNFRSF18,TRIB1,UGCG,XCL1,XCL2	558 (22)
isopentenyl diphosphate		chemical - endogenous mammalian		-1.926	bias	0.00411	CCL3,CCL4,IFNG,XCL1	446 (18)
mir-17 (includes others)		microRNA		-1.925	bias	0.00375	APP,BIRC3,CCN2,CD36,CDKN1A,DAB2,DUSP2,FN1,IL6,S1PR1,SNAI1,STAT3,TIMP2,TNFAIP3,TXNIP,VIM	499 (24)
mifepristone		chemical drug		-1.92		8.05e-18	ADAM15,AQP1,AREG,ATF3,CAV1,CCL2,CCN2,CD74,CDKN1A,CEBPD,CLEC3B,CLU,COL15A1,COL18A1,CSF2,CTNNA1,CTNND1,CTSD,CYBA,DDIT4,DLC1,EDNRB,EFNB2,EGR1,FBLN2,FGF2,FN1,GAS6,GJA1,HBEGF,HLA-DQB1,ICAM1,IL6,INHBB,ITGA4,ITGB4,JAM2,JUN,KLF4,KLF9,LAMA5,LDLR,MYC,NDRG1,NFE2L2,NFKBIA,PLAT,POSTN,PTGS2,RAMP3,RHOB,S100A6,SCARB1,SERPINE1,SERPING1,SNAI1,SOX17,TCF4,TFPI,TGFB1,TIMP1,TIMP3,VCAN	518 (20)
CXCR3	-0.735	G-protein coupled receptor		-1.916		0.000544	CCL3L3,CCL5,CD69,CDH5,CLDN5,FN1,IFNG,PRF1	490 (24)
ARID2	-0.097	transcription regulator		-1.914	bias	0.0229	DAB2,EFNB2,HEG1,MEF2C,RUNX3,SNAI1,TGFBR2
TPCA-1		chemical drug		-1.913	bias	0.00204	CCL2,FN1,IFNG,IL6,MYC,TCF4,VIM	341 (14)
ADAMTS12		peptidase		-1.912	bias	7.11e-05	IL33,IL6,LGALS1,MGP,MID1,S100A6,SELP
FYB1	-1.285	other		-1.91		0.00856	CD69,IFNG,IL6,SKAP1	341 (19)
vemurafenib		chemical drug		-1.906		0.000291	GZMB,HAVCR2,ID2,IL6,NAMPT,NECTIN2,PRF1,TGFB1,VIM,ZEB1	447 (20)
mir-7 (includes others)		microRNA		-1.899	bias	0.0114	CDH5,INSR,KLF4,NFKB1,PIK3R1,PIK3R3,SNAI1,VIM
POMC		other		-1.898		3.83e-08	CXCR4,FGF2,FOSL2,GNAQ,GSTP1,GZMB,ICAM1,IFNG,IL6,JUN,LDLR,NHERF2,NR4A2,NR4A3,PRF1,SCARB1,SELE,TCF4,TIMP2,VCAM1	418 (18)
CDK4/6 (family)		group		-1.897		0.135	AHNAK,HSPB1,LAMB2,MARCKS,NIBAN2,PKP4,RCN1,RPS6,TUBA1B,TUBB
GMNN		transcription regulator		-1.897	bias	0.00412	CDKN1A,DUSP4,FGF2,GBP4,IER5,NCKAP1,NRP1,PECAM1,SMAD1,SOX17,TEAD1
MNT		transcription regulator		-1.897	bias	0.00132	BNIP3,CCND2,CD36,CD53,ID1,IFNG,KLF10,LEPR,MYC,SERPINH1,TXNIP
mir-26 (includes others)		microRNA		-1.897	bias	0.0449	CCND2,IL6,PTGS2,RPS6KA2,SMAD1,SNAI1,VIM
SGPL1		enzyme		-1.89		0.0193	AKR1C3,APP,CLIC4,CTSD,FLNB,PLPP1,PTGS2,SPNS2,UGCG
TCF20	0.052	transcription regulator		-1.89		0.0516	ADGRF5,GALNT15,MYC,PLS3,PREX2,SGK1,TSPAN9,TXNIP
ANXA7	0.021	ion channel		-1.89		0.137	DAD1,FYN,GSTP1,NFIA,PHLDA1,SLA,TEK
RGS1	-2.576	enzyme		-1.89		0.0176	CCL3L3,CXCL2,EIF4B,MYC,SLA,TGFB1,YBX3
clorgyline		chemical drug		-1.89	bias	7.11e-05	CCL2,CCL5,CEBPD,GNAS,MYC,SOCS3,STAT3	476 (15)
amlexanox		chemical drug		-1.89	bias	0.000365	C1R,CD34,CLEC3B,CYB5A,GAS6,GBP4,IL33
aprepitant		chemical drug		-1.89	bias	0.000173	EFNA1,EGR1,ITGA6,SPARC,SULF2,TIMP3,TNFAIP3
MM-589		chemical reagent		-1.89	bias	7.11e-05	ELN,FBLN2,HOPX,IL6,POSTN,RND1,SULF1
CCND1		transcription regulator		-1.882		0.00134	AHNAK,AREG,C7,CCND2,CD44,CDKN1A,ELOVL7,ENPP2,EPS8,HSPB1,ID1,ID3,IER3,KDM6B,LAMB2,MAFF,MARCKS,MYBL1,MYC,NIBAN2,PDCD4,PKP4,PTPRC,QKI,RBMS3,RCN1,RPS6,SOX4,STOM,TCF4,TGFBR2,TMEM204,TMEM219,TUBA1B,TUBB	545 (23)
KLRB1	-4.23	transmembrane receptor		-1.88	bias	0.00025	CCL3L3,CCL4,CCL5,CSF2,IFNG	420 (15)
docosahexaenoic acid		chemical drug		-1.878		2.63e-10	APP,BCL2A1,CCL2,CCL3,CCL4,CCN2,CD40,CD44,CD83,CDKN1A,CXCR4,CYCS,DPYSL2,FOXO1,IL6,LDLR,MYC,NFE2L2,NFKB1,PIK3R1,PLAT,PTGS2,SELE,SERPINE1,SERPINH1,SOCS3,SPHK1,TGFB1,TGFBR2,TIMP1,TIMP2,TNFRSF1A,VCAM1	418 (18)
resolvin D1		chemical - endogenous mammalian		-1.865	bias	1.68e-05	CCL2,CXCL2,CXCR4,IFNG,IL33,IL6,JUN,NFKB1,PTGS2,TGFB1	339 (15)
pyrrolidine dithiocarbamate		chemical reagent		-1.852	bias	7.03e-11	BCL2A1,BIRC3,CCL2,CCL3L3,CCL4,CCL5,CCN2,CD40,CX3CL1,CXCL2,CXCR4,FABP4,GZMB,HLA-DRA,ICAM1,IFNG,IL6,MYC,NFKB1,NFKBIA,PECAM1,PRF1,PTGS2,SAMSN1,SELE,SELP,SERPINE1,VCAM1	423 (15)
PCGF2	0.712	transcription regulator		-1.842	bias	0.00214	CCND2,FN1,HES1,IFNG,MYC,NFKB1,SNAI1,VIM,ZEB1	511 (25)
IL12 (complex)		complex		-1.84	bias	8.96e-11	AHR,CCL2,CCL3,CCL4,CCL5,CD44,CD69,CSF2,CYTIP,FGF2,GJA1,GZMA,GZMB,HAVCR2,HLX,ICAM1,IFNG,IL6,IRF8,ISG20,ITGA4,ITGA6,ITGB2,JUN,KLRB1,KLRC1,KLRD1,MYC,PDCD4,PLAC8,PRF1,PTGS2,SELP,SOCS1,SOCS2,SOCS3,TGFB1,TGFBR2,TIMP1,TNFRSF1A,XCL1	428 (16)
BCL11B	-0.19	transcription regulator		-1.838		0.000682	AHR,AREG,CCL3,CDKN1A,ID2,IFNG,NRP1,PLXND1,SOX4,SPRY1
miR-155-5p (miRNAs w/seed UAAUGCU)		mature microRNA		-1.838	bias	6.21e-05	ARL5B,CCL3,CCL4,CCN1,CD69,CXCL2,DNAJB1,FGD4,HSD17B12,IFNG,IL6,MET,PDLIM5,PIK3R1,PLXND1,PMAIP1,PODXL,POLE4,PTGS2,RAC1,RAI14,SERPINE1,SLA,SMAD1,SOCS1,SYNE2,SYPL1,TCF4,TMT1A,VAMP3,VIM	380 (16)
SPDEF		transcription regulator		-1.834	bias	1.06e-07	BIRC3,CCN2,CD34,CD40,CDKN1A,COL4A1,COL4A2,IL33,ITGA5,ITGA6,LAMB2,LAMC1,SERPINE1,SMAD1,SOX17,TGFB1,VIM,ZEB1	466 (20)
MIR122A/B (family)		group		-1.832	bias	0.00629	CCN1,CCN2,CD69,CXCL2,GZMA,IFNG,IL6,PTGS2,SOCS1,WWTR1	464 (16)
valsartan		chemical drug		-1.821	bias	1.24e-10	ANGPT2,APP,AQP1,CD34,CYBA,ENG,FABP4,FGF2,FN1,GJA1,ICAM1,IFNG,IL6,POSTN,PTGS2,SERPINE1,TGFB1,TIMP1	575 (23)
IL7		cytokine		-1.819	bias	1.1e-07	AHR,CCL2,CCL3,CCL4,CCND2,CD2,CD247,CD69,CDKN1A,CSF2,CXCL2,CXCR4,EBF1,FN1,FOXO1,HAVCR2,HCST,IFNG,IL1R1,IL6,KLF2,MYC,PMAIP1,RGS16,S1PR1,SOCS1,SOCS3,TNFSF10	501 (15)
napabucasin		chemical drug		-1.811	bias	0.015	CD34,CD44,ENG,ID1,ITGA4,ITGA6,KLF4,MYC,NFKB1,PECAM1,RPLP0,STAT3
vismodegib		chemical drug		-1.807	bias	0.000206	A2M,CCL2,CDA,CSF3,GPX1,IL33,IL6,KLF4,LGALS3,NFE2L2,TNFSF10	341 (7)
flutamide		chemical drug		-1.805	bias	0.000181	CCN1,CXCL2,FOXO1,GAS6,IL6,IL6ST,KDR,TGFB1,TPD52L1,VIM	628 (21)
MEOX2	0.688	transcription regulator		-1.802	bias	1.79e-08	CCL2,CD69,CDKN1A,CXCL2,EFNA1,FGF2,HBEGF,ICAM1,ID1,ID3,IL6,SELE,TNFAIP3,VCAM1,VEGFC,VIM	416 (15)
halofuginone		chemical drug		-1.795	bias	4.45e-13	AKAP12,CCN2,CD200,CD44,CYGB,EDNRB,EGR1,ELN,EMP1,EPHX1,FN1,FSTL1,GNG11,HES1,IL33,LAMC1,LGALS1,NFE2L2,PLCB4,PLPP3,PMP22,RGCC,SCN1B,SELENOW,SPARC,SPARCL1,TCF4,TGFB1,TGFBR2,TGM2,TIMP1,TIMP2,VCAM1	501 (19)
rottlerin		chemical drug		-1.781	bias	0.000203	APOBEC3G,AQP1,BIRC3,CDKN1A,ECE1,ICAM1,IFNG,JUN,PDCD4,PLSCR1,PRDX1,PTGS2,TJP1,VCAM1	438 (21)
CH-223191		chemical reagent		-1.756		2.42e-05	AHR,CSF2,ENTPD1,IFNG,LTC4S,PTGS2,TJP1	319 (13)
RXRA	-0.054	ligand-dependent nuclear receptor		-1.756		9.24e-09	ACACB,AKR1C1/AKR1C2,APP,ARL4C,CD109,CD36,CDKN1A,CEBPD,CLU,CTSH,CXCL2,ENG,EPHX1,FABP4,FABP5,FSTL1,GAS6,GPX1,HBEGF,IER3,IFNG,IL6,JMJD6,KLF9,MGP,NDUFC2,NEDD9,NUPR1,OSMR,PMP22,RAMP2,RHOJ,S100A4,S100A6,SELP,TGFB1,THBD,TNFSF10,TXN,VCAN,VMP1	462 (20)
mir-373		microRNA		-1.755	bias	0.00367	CD44,IL6,LAMP2,SERPINE1,TGFBR2	253 (7)
NPR1	0.797	enzyme		-1.751	bias	0.00697	CCN2,FN1,IL6,RCAN1,SERPINE1,TGFB1,TGFBR2	407 (17)
SC144		chemical reagent		-1.746	bias	6.37e-06	CD44,ENPP2,NES,STAT3,TGFBR2,VIM	277 (7)
pimagedine		chemical drug		-1.744		0.000682	CAV1,CCN2,COL4A1,HBEGF,ICAM1,IL6,LAMB1,SERPINE1,TGFB1,TNFSF10	488 (21)
SU6656		chemical toxicant		-1.744	bias	6.14e-05	ATF3,CCN2,EGR1,ETS2,IER3,MYC,NR4A2,PHLDA1,PTGS2,SOCS3	490 (20)
MAX	-0.171	transcription regulator		-1.732	bias	0.0186	CCND2,CDKN1A,CYCS,DUSP2,EBF1,ID1,ID2,KLF10,LAMP2,MYC,MYCT1,TXNIP,XCL1,YBX1
DEPTOR		other		-1.724	bias	6.37e-06	CCL5,CX3CL1,ICAM1,SNAI1,VCAM1,VIM	485 (21)
DAB2IP	0.262	other		-1.721	bias	4.15e-07	CD44,CDKN1A,CLU,EGR1,EPAS1,ICAM1,MYC,SERPINE1,VIM,ZEB1	557 (19)
MED16	0.205	transcription regulator		-1.718	bias	0.00154	CCN1,CCN2,TGFBR2,VIM	242 (7)
LACTB	0.112	peptidase		-1.709	bias	0.00123	CCN2,CD44,FN1,IL6,SERPINE1,TGM2,VCAN
N-COR (family)		group		-1.709	bias	0.000229	ACACB,ASAP1,CCL5,CD36,CDKN1A,CXCL2,FABP4,GSTP1,HBEGF,HES1,MCTP1,PTGS2,RHOB,SGK1,SOCS1,WIPF1	497 (21)
CNOT3		other		-1.709	bias	0.000139	CDKN1A,EBF1,KLF2,LEPR,MYC,PDK4
LRP5	0.629	transmembrane receptor		-1.708	bias	0.00144	AHR,CXCL2,IFNG,IL6,INSR,LDLR,SCARB1,TCF4	472 (22)
ILF3	0.028	transcription regulator		-1.707	bias	0.000136	ANXA5,ATF3,CAPG,CD40,CD9,CFH,FABP5,HLA-DRA,ID2,IL6,LDLR,LGALS3,MGLL,PTGER4,SLC3A2
V-PYRRO/NO		chemical reagent		-1.706	bias	0.000137	CXCL2,EGR1,GZMA,ICAM1,IL6,JUN,NFKB1,TNFRSF1A,TNFSF10	270 (9)
tosylphenylalanyl chloromethyl ketone		chemical - protease inhibitor		-1.699	bias	3.5e-06	BIRC3,CCL2,CXCL2,GZMB,ICAM1,IL6,MYC,PRF1,PTGS2,SNAI1,VCAM1,VIM	348 (12)
BCL2L11	-1.126	other		-1.698		0.00464	CCL3L3,CCL5,CD36,CXCL2,IL6,TGFB1	440 (14)
SAA1		transporter		-1.698	bias	0.00159	CCL3,CCL3L3,CCL4,CCL5,CSF3,IL6	357 (17)
GNAI2	0.291	enzyme		-1.698		0.0106	BNIP3,CCL3L3,CXCR4,IFNG,ITGA4,STAT3
SCD		enzyme		-1.678		0.000418	ACACB,ATF3,CCL3L3,CD36,CD44,EGR1,ELOVL7,ENG,FABP5,HBEGF,IFNG,IL6,JUN,KLF4,LIFR,MGLL,PDK4,SOCS3,UGCG,VCAM1	534 (18)
GPBAR1		G-protein coupled receptor		-1.673		0.0275	CD40,ICAM1,IL6,SELE,TJP1,VCAM1
STAT3 inhibitor VI		chemical reagent		-1.673		0.0207	ENPP2,IL6,SNAI1,TGFB1,VIM,ZEB1
AIRE		transcription regulator		-1.671	bias	1.49e-05	C1R,CCL5,CD40,CXCL2,HLA-DRB5,HTRA1,ICA1,ICAM1,IFNG,MARCKSL1,PARP14,PLPP3,RNASE1,TNFAIP3,TNFSF10,VCAM1	304 (7)
mirdametinib		chemical drug		-1.671	bias	1.86e-06	COL15A1,COL18A1,DDIT4,FN1,HSPG2,KLF2,KLF4,LAMA5,LAMB1,LAMC1,MYC,PHLDA1,POSTN,RAC1,TGFB1,VCAM1,VWA1	448 (19)
bevacizumab		biologic drug		-1.667		1.59e-08	ANGPT2,CXCL12,CXCR4,DICER1,FN1,KDR,NRP1,VIM,ZEB1	457 (18)
TGFB2-AS1		other		-1.667	bias	0.00302	ADAM15,AREG,BMPR2,CTSH,LIFR,MGP,PLPP3,RUNX3,SELENOP	273 (7)
SOX1		transcription regulator		-1.667	bias	0.00629	DUSP4,GBP4,HES1,IER5,NCKAP1,NRP1,PECAM1,SMAD1,SOX17,TEAD1
SOX3		transcription regulator		-1.667	bias	0.0237	DUSP4,GBP4,IER5,NCKAP1,NRP1,PECAM1,SMAD1,SOX17,TEAD1
SLC39A8	-0.206	transporter		-1.664		0.0207	CD9,COL15A1,CRIP2,DAB2,IL6,ITGA5
SOD3		enzyme		-1.664	bias	7.11e-05	EDNRB,ICAM1,IL6,SELE,SELP,TGFB1,VCAM1	456 (20)
miR-181a-5p (and other miRNAs w/seed ACAUUCA)		mature microRNA		-1.663	bias	0.0357	CD69,NOTCH4,SERPINE1,SNAI1,TIMP3,VIM
prostaglandin A1		chemical - endogenous non-mammalian		-1.655		0.0106	CDKN1A,CSF2,IL6,LPAR6,NFKBIA,PTGS2
roscovitine		chemical drug		-1.65	bias	0.00561	APP,CCN2,CD44,CDKN1A,FABP4,FN1,IFNG,JUN,MYC	498 (22)
STEAP3	0.205	transporter		-1.648	bias	7.46e-06	ANXA2,CCN2,CD44,FGF2,ITGA5,NEDD9,NR4A3,NUPR1,PIK3R1,PNP,RGCC,S100A10,S1PR1,TGM2
CD28		transmembrane receptor		-1.639	bias	2.03e-07	AHR,ARHGDIB,BCL2A1,BTG1,CCL3,CCL4,CCND2,CD247,CD3E,CD69,CREM,CSF2,CXCL2,CXCR4,CYCS,DAD1,FCER1G,FYB1,FYN,GBP1,GZMA,GZMB,HAVCR2,HLA-DQB1,IFNG,IL1R1,IL6,IRF8,ITGA4,JUN,KLF2,LCP1,LSP1,MMRN1,MYC,NAMPT,NFKB1,NFKBIA,PNP,PRDX4,PTGER4,PTGS2,REL,RGCC,SH2D2A,SLC7A5,SOCS1,SOCS2,SOCS3,SRGN,STAT3,STOM,TNFAIP3,TNFRSF18,TNFSF10,TSC22D1,XCL1	390 (17)
ABCB4		transporter		-1.637	bias	1.99e-09	CCN2,COL4A1,FN1,LGALS3,NFKB1,SERPINE1,SOCS3,SPARC,STING1,TGFB1,TIMP1,TNFAIP3,VIM	503 (19)
TRIM71		enzyme		-1.633		0.00464	CCND2,ID2,MYC,NFIB,TM4SF1,ZBTB20	309 (7)
UBA1	0.127	enzyme		-1.633	bias	0.0207	ANXA2,ANXA5,BIRC3,HSPB1,TAGLN2,VIM
miR-450a-5p (and other miRNAs w/seed UUUGCGA)		mature microRNA		-1.633	bias	0.0275	ITGA5,SERPINE1,TCF4,TGFB1,VIM,ZEB1
OCLN		other		-1.633	bias	3.94e-05	CAV1,CCL2,CCL4,CCL5,CSF3,IFNG	349 (12)
immethridine		chemical reagent		-1.633	bias	0.000818	CD44,CFI,IFI16,IL6,SOCS3,VCAM1	166 (7)
chelerythrine		chemical drug		-1.633	bias	0.00464	CYBA,ICAM1,IL6,NFKBIA,SELE,VCAM1	448 (18)
prostaglandin A2		chemical - endogenous non-mammalian		-1.627		0.00367	CDKN1A,ICAM1,LPAR6,NR4A3,VCAM1	455 (19)
verteporfin		chemical drug		-1.624	bias	1.99e-06	CCN2,CDKN1A,COL4A1,CRIM1,CSF2,CXCL2,EMCN,FN1,IL33,IL6,NFKBIA,PECAM1,SNAI1,TGFB1,VIM	534 (22)
bisindolylmaleimide I		chemical drug		-1.624	bias	1.65e-12	BCL2A1,BIRC3,CCN2,CCND2,CD44,CDKN1A,CLU,EGR1,FGF2,FN1,ICAM1,ID3,IL6,JUND,MAPK1,MAPK3,MET,NFKBIA,NR4A2,PDCD4,PTGS2,RCAN1,S1PR1,SAMSN1,SERPINE1,SNAI1,TJP1,TNFSF10,VIM	448 (18)
GPX1	0.946	enzyme		-1.617	bias	0.002	CCL3L3,CCL4,CCN2,DUSP4,ICAM1,IL6,TNFRSF1A,TNFSF10,TXN,VCAM1	395 (19)
POR	0.096	enzyme		-1.616	bias	0.014	AHR,ANXA5,CD36,CD74,FOXC1,HLA-DMA,HLA-DQB1,HLA-DRB5,HSD17B12,KDR,LDLR,LGALS1,MAP3K6,PDK4,RPS6KA2,VCAN
(+)-MK-801		chemical drug		-1.61		5.56e-06	APP,CDKN1A,CREM,EGR1,FGF2,GJA1,ICAM1,IL6,JUN,JUND,NFKBIA,PTGS2,RAC1,STAT3,TIMP1	518 (21)
miR-19b-3p (and other miRNAs w/seed GUGCAAA)		mature microRNA		-1.605	bias	0.000818	BMPR2,CCN2,COX7A1,HIPK3,NR4A2,STAT3
PRKAA1	0.03	kinase		-1.603		2.63e-06	ACKR3,ARHGDIB,ATF3,BIRC3,BTG1,CCL3L3,CDC42EP3,CDKN1A,CLU,CXCL12,DOCK4,EGLN3,FN1,GPX1,ID2,IFNG,IGFBP4,IL1R1,IL6,LITAF,NFIB,NFKBIA,RHOU,SOCS3,TGM2,TJP1,TNS1,TXNIP,VCAM1	489 (22)
ITPR2	0.288	ion channel		-1.599	bias	0.000952	ALOX5AP,CCL2,CCL3L3,CCL4,CCL5,CD44,FCER1G,ITGB2,LY96,STAB1,TNFAIP3	237 (7)
pirfenidone		chemical drug		-1.589	bias	6.14e-05	CCL2,CCN2,FN1,FOXO1,IL6,POSTN,SNAI1,TGFB1,TGFBR2,VIM	499 (22)
8-chlorophenylthio-adenosine 3',5'-cyclic monophosphate		chemical reagent		-1.584	bias	0.0133	AREG,BIRC3,CD36,CDKN1A,CEBPD,CREM,SH2D2A
HSP70 (family)		group		-1.58		0.000465	CD40,CD83,GZMB,HCST,ICAM1,IFNG,IL6,NFKBIA,SELE,TYROBP,VCAM1	341 (14)
thalidomide		chemical drug		-1.579	bias	1.14e-06	ANGPT2,APP,BIRC3,CAV1,FGF2,ICAM1,IFNG,IL6,KDR,NRP1,NRP2,PECAM1,SERPINE1,STAT3,TGFB1	457 (16)
bisindolylmaleimide iv		chemical drug		-1.576	bias	0.00204	CCN2,EGR1,FABP4,FGF2,IL6,MYC,PRDX1	448 (23)
VHL	-0.167	transcription regulator		-1.571		1.6e-05	ARPC1A,BNIP3,CAV1,CCN2,CDKN1A,CLTC,CXCL12,CXCR4,CYBRD1,DAB2,EGLN3,EPAS1,FILIP1L,FN1,GPX1,IER3,IFITM3,ITGA5,LMNA,NEDD9,PMAIP1,RPS6,SPARC,TNFSF10,VCAM1,VEGFC,VIM	518 (21)
NS-398		chemical reagent		-1.57	bias	0.00193	ANGPT2,CAPN2,CCL5,CD40,CDKN1A,CXCR4,FGF2,ICAM1,IFNG,IL6,PDCD4,PRDX1,PSMB5,PTGS2	384 (20)
obeticholic acid		chemical drug		-1.567		0.000291	CCN2,CXCL2,FN1,ICAM1,IL6,PDK4,PTGS2,TGFB1,TIMP1,TIMP2	354 (15)
ARRB1	0.135	transcription regulator		-1.567		0.000132	EGR1,ENAH,FABP4,IL6,MYC,PTGS2,SCARB1,SERPINE1,SNAI1,TSC22D3,VCAM1	518 (23)
diphenyleneiodonium		chemical reagent		-1.561	bias	4.83e-08	ALOX5AP,ATF3,CCL2,CCL5,CXCL2,DUSP2,EGR1,EPAS1,FN1,IFNG,IL6,NFE2L2,PTGS2,RAC1,SELE,SERPINE1,TGFB1,TIMP1,ZEB1	422 (17)
ARRB2	-0.527	other		-1.56		0.0291	CXCL2,EGR1,IL6,MYC,PTGS2,SERPINE1,TGFB1
IL9		cytokine		-1.558		1.45e-08	ACTN1,CAPN2,CCL2,CCL3L3,CTNNA1,CTTN,DSTN,GZMB,IFNG,MARCKS,MYC,PECAM1,PLS3,PRF1,RAC2,S100A10,SPTAN1,STAT3,TGFB1	342 (13)
PRKAA (family)		group		-1.556		0.00302	CCN2,CD36,CDKN1A,DUSP2,IL6,PMAIP1,SNAI1,VIM,YBX1	515 (17)
USP22	0.278	peptidase		-1.548		0.00193	BCL2A1,CCL5,CCND2,CDKN1A,FN1,HSPB1,IL2RB,IL3RA,ITGB2,PARP14,PTPRC,SKAP1,TGFB1,TGM2	432 (19)
CFTR		ion channel		-1.547		1.4e-05	AQP1,CAPG,CAV1,CCL5,CFH,CFI,IL6,LRG1,NFKB1,NFKBIA,OSBPL1A,PTGS2,SOCS3,TIMP1,TNFAIP3	331 (13)
25-hydroxycholesterol		chemical reagent		-1.547		1.04e-05	APOD,ATF3,CCN2,FOSL2,IFNG,IL6,JUN,JUND,LDLR,MAFF,MYC,NFKBIA,NR4A2,NR4A3,PIK3R3,PTGS2,SCARB1	390 (18)
USP38	0.045	peptidase		-1.547	bias	0.00037	BNIP3,CSF3,CXCL2,FN1,IL6,TIMP1	382 (14)
NME1	0.221	kinase		-1.545		0.0237	CCN2,CDKN1A,CTSD,MET,PTGS2,RAC1,SERPINE1,TIMP1
Ro41-5253		chemical reagent		-1.545	bias	0.00651	APOD,CDKN1A,FABP4,PLAT,THBD	247 (11)
PRKN		enzyme		-1.537	bias	5.17e-05	AREG,CCL2,CCL3,CDKN1A,CSF2,CSF3,CXCL12,CXCL2,FN1,ICAM1,IFNG,IGFBP4,IL6,KDR,MAOA,MT-ND1,MYC,PRDX1,PRDX2,SERPINE1,TIMP2	468 (20)
IRGM		enzyme		-1.534	bias	0.0174	APOBEC3G,CXCL2,GBP1,GBP4,IFI16,IFI44L,IFITM3,ISG20,MAP3K6,NFKBIA,SOCS3,TNFAIP3,TNFRSF18,TNFSF10,XAF1
ADA	-0.168	enzyme		-1.532	bias	0.00159	CXCL2,IL6,PLAT,SERPINE1,TGFB1,TIMP1	434 (20)
GPR174	-0.328	G-protein coupled receptor		-1.528		0.000141	B3GNT7,CD200,CREM,CYTIP,ETS2,FYN,GDI2,IFI16,KCTD12,KDM6B,LAMC1,LAPTM5,LITAF,LMO2,MSRB3,SLA,STAT3,STK17B,SWAP70,UGCG,VPS37B
NFIL3	-0.355	transcription regulator		-1.528		0.00204	CD36,CDKN1A,HAVCR2,ID2,IFNG,PTGS2,TNFSF10	524 (24)
SB-431542		chemical reagent		-1.524	bias	7.02e-11	ADAM15,ADGRE5,CCN2,CD44,CD69,CDH5,CLIC4,COL4A1,ECSCR,ETS2,FN1,GATA2,GJA1,ID1,ID2,ID3,IFNG,IGFBP7,MYC,NFKBIA,PECAM1,POSTN,SERPINE1,SMAD1,STAT3,TGFB1,TIMP1,TJP1,TNFSF10,VIM	450 (19)
BAR501		chemical reagent		-1.524		0.00159	ICAM1,IFNG,IL6,SELE,TGFB1,VCAM1
RARA	-0.053	ligand-dependent nuclear receptor		-1.521		3.42e-06	AASS,ABLIM1,ACACB,CD44,CD53,CD7,CD9,CD93,CDKN1A,CSF3,CTNND1,EGR1,EGR3,ENAH,FOSL2,FOXC1,IFI44L,IFNG,IL1R1,IL6,ITGA4,JUN,KLF4,LAMB1,LAMP2,LGALS1,LIFR,MALL,MAPK1,MGP,MYC,NEDD9,NRP1,PTGS2,SOX17,TGFB1,THBD,TMT1A	579 (26)
CXCL16		cytokine		-1.52	bias	0.00183	CCL2,CCL4,CCL5,FN1,IFNG	427 (17)
irbesartan		chemical drug		-1.515	bias	0.000137	CCL2,CD36,ICAM1,IL6,INSR,JUN,SERPINE1,TGFB1,VCAM1	414 (21)
Tcrd		other		-1.512		0.00411	CCL3L3,CCL4,CCL5,IFNG	381 (18)
EIF3E	0.767	translation regulator		-1.51		0.00459	CD36,CD40,COL18A1,EPAS1,FGF2,SCARF1,SHC1,SNAI1
MDM4	-0.14	transcription regulator		-1.508	bias	0.0324	CDKN1A,ITGB4,LGALS3,RAC2,VIM
KLRC4-KLRK1/KLRK1	-0.756	transmembrane receptor		-1.508	bias	0.0324	CD44,CD69,CSF2,IFNG,TNFSF10
propylthiouracil		chemical drug		-1.508	bias	7.49e-07	AKR1C3,CD69,CORO1A,CPE,CXCL2,EMB,EMP1,GBP4,GLUL,GSN,ITGA6,JUN,LAPTM5,LGALS1,MGST3,NFIB,NNMT,NRN1,NRP1,PHLDA1,SNCG,SYNPO,TXNIP
GJA1	1.866	transporter		-1.504		1.68e-05	CCL2,CD40,CD69,CDKN1A,FOXO1,GJA1,ICAM1,PTGS2,TJP1,VIM	459 (24)
acetovanillone		chemical drug		-1.492	bias	0.000164	APP,CCL2,CCND2,CXCL12,GPX1,PTGS2,SERPINE1,TXN	394 (18)
PROC		peptidase		-1.481		1.14e-06	ANGPT2,BCL2A1,CCL2,CLU,CXCL2,DDX21,ICAM1,IL6,SELE,SERPINE1,TEK,THBD,TJP1,TNFAIP3,VCAM1	472 (17)
PD 169316		chemical drug		-1.48		4.09e-06	BIRC3,CCND2,CDKN1A,FN1,PTGS2,SNAI1,TIMP3,VIM	521 (22)
IP7e		chemical reagent		-1.477	bias	4.69e-05	FN1,SNAI1,TJP1,VIM,ZEB1
GPR132		G-protein coupled receptor		-1.477	bias	0.00037	CSF2,EGR1,ICAM1,IFNG,IL6,SELE	406 (17)
miR-125b-5p (and other miRNAs w/seed CCCUGAG)		mature microRNA		-1.468	bias	0.0325	ADAMTS1,CD44,CDH5,DICER1,ID1,ID2,ID3,IL6,JUN,LCP1,MAN1A1,MAP3K11,NFE2L2,PERP
ETV7		transcription regulator		-1.466	bias	0.00741	BTG1,CCL2,ICAM1,IFITM3,IL6,PARP14,PLSCR1,TNFAIP3,TNFRSF1A	336 (13)
SAHM1		chemical reagent		-1.462	bias	8.12e-05	ABLIM1,BNIP3,CD44,CFH,DDIT4,ENAH,HES1,ID1,MYC,RHOU,ZFP36L2
CASP1	-0.13	peptidase		-1.452	bias	0.00144	CSF2,CSF3,CXCL2,IFNG,IL6,KDR,PTGS2,VIM	376 (15)
ANXA1	-0.014	enzyme		-1.45	bias	1.83e-09	ANGPT2,ANXA2,CCL2,CD69,CD83,COL18A1,CXCL2,CXCR4,HAVCR2,IL6,ITGB2,LGALS1,LGALS3,PTGS2,SPHK1,TGFB1,TIMP2,TSC22D3	397 (15)
ramipril		chemical drug		-1.449	bias	4.21e-08	CCN2,COL4A1,COL4A2,FN1,IFNG,IL6,LAMB1,LAMC1,PTGS2,TGFB1,TIMP1,TIMP2	475 (20)
carvedilol		chemical drug		-1.446	bias	0.00159	APP,CYBA,IL6,MYC,TFPI,TIMP2	483 (20)
C1Q (family)		group		-1.434	bias	0.00697	CDH5,CEBPD,ICAM1,IL6,SELE,TNFSF10,VCAM1	454 (16)
KN-62		chemical drug		-1.432	bias	0.0162	ATF3,EGR1,IL6,PTGS2,VCAM1
CRBN	0.086	enzyme		-1.432	bias	0.0433	FN1,IL6,JUN,MYC,PTGS2
NOS3	0.39	enzyme		-1.427		2.33e-09	ATF3,CCL2,CCN2,COL4A1,CXCL12,FN1,GSTP1,ICAM1,IFNG,IL6,NPR1,PTGS2,SNAI1,TGFB1,VCAM1	481 (21)
mir-144		microRNA		-1.426	bias	0.00148	APP,CD34,CELF2,ETS2,IL6,KLF7,MYC,RAC1,VCAN	384 (10)
SETDB1		enzyme		-1.424	bias	0.000137	ANGPT2,EPS8,FN1,ID2,IFI27,IFI44L,NFE2L2,SNAI1,STAT3	426 (11)
Ttc39aos1		other		-1.423	bias	0.0231	BCL2A1,CCL4,CCL5,HEG1,IFI16,IFITM3,PARP14,SERPINE1,TNFSF10,XAF1
gamma-tocotrienol		chemical drug		-1.421		0.00651	CSF3,IL6,JUN,NFKBIA,TNFAIP3	372 (15)
miR-141-3p (and other miRNAs w/seed AACACUG)		mature microRNA		-1.419	bias	0.00838	AKR1C1/AKR1C2,DICER1,LHX6,PERP,PMAIP1,RAC1,SNAI1,TNFAIP3,VIM,WIPF1,ZEB1	280 (7)
plerixafor		chemical drug		-1.418	bias	7.86e-06	CCN2,CDA,CXCL12,CXCR4,GPX1,IFNG,IL6,KLF4,NFE2L2,TGFB1	471 (21)
TNFSF13B		cytokine		-1.416	bias	2.37e-07	BCAR1,BCL2A1,CCL2,CCL4,CCND2,CD200,CD40,CD74,CD83,CSF2,CTTN,FOXO1,GAS6,HAVCR2,ICAM1,ID1,IL2RG,JUN,KLRB1,MYC,NAMPT,NR4A2,PLSCR1,PTPRM,TNFSF14,UACA	433 (18)
CD-38 inhibitor 78c		chemical reagent		-1.414	bias	7.97e-05	CXCL12,FGF2,IL6,PTGS2,S1PR1,SERPING1,STAT3,VCAM1	255 (8)
GLIS2		transcription regulator		-1.414	bias	2.37e-06	CCN2,IFNG,IL33,MGP,SERPINE1,SNAI1,SPARC,TGFB1,VIM	425 (19)
MSR1		transmembrane receptor		-1.414		0.0106	CCL5,CD40,CXCL2,IL6,NFKB1
S100A6	1.247	transporter		-1.414		0.000309	ADAMTS1,ATF3,CXCL2,SELE,STC1,TNFAIP3,TPM4,YBX3
CHD4	0.25	enzyme		-1.414	bias	0.000906	CDA,CDKN1A,ID2,JUN,SOCS2,SOCS3,SPRY1,TIMP2	395 (10)
thioctic acid		chemical drug		-1.414		0.000203	AASS,ANGPT2,CCL2,FABP4,ICAM1,IL6,JUN,MT-ND1,MYC,NFE2L2,PDK4,SELE,TIMP2,VCAM1	536 (21)
PTC-209		chemical reagent		-1.414		3.48e-05	CDKN1A,ELN,FBLN2,HOPX,IL6,POSTN,RND1,SULF1
glutamyl-Se-methylselenocysteine		chemical - endogenous mammalian		-1.414	bias	0.000164	ATP1A1,CLU,EGR1,GSTP1,ID1,JUN,TIMP2,TIMP3
MST1		growth factor		-1.41	bias	0.0106	CCN2,IL6,IRF8,PTGS2,SOX4
ALDH1A2	0.366	enzyme		-1.406	bias	2.37e-06	ATF3,CCN1,CCN2,CD44,FGF2,IGFBP4,SPARC,TIMP1,TIMP3	387 (7)
TRIM38	-0.215	enzyme		-1.4	bias	7.41e-08	CCL3L3,CCL4,CCL5,CD36,CD40,CD44,COL4A1,COL4A2,CXCR4,ELOVL7,FABP4,ICAM1,IL2RG,IL3RA,IL6,ITGA4,ITGA6,ITGB2,LAMB2,PLPP3,PTPRC,SELE,TNFAIP3,VCAM1	457 (17)
Traj18		other		-1.4		0.000775	CCL5,CD40,CXCL2,IFNG,IL6	428 (13)
TERC		other		-1.4		0.0291	CCL5,CDKN1A,CLU,EGR1,NUPR1,TGFB1,TNXB
NTRK3		kinase		-1.4	bias	0.00204	BIRC3,CDKN1A,FOXC1,SERPINE1,SNAI1,TGFBR2,TNFAIP3	481 (20)
PSMB11		peptidase		-1.398	bias	1.59e-06	CAV1,CCL5,CD2,CXCL12,FLT1,IL2RG,LAMB2,LGALS3,LIFR,LSP1,MT-ND1,MT-RNR1,MT-RNR2,NR4A2,PTGS2,PTPRC,RHOB,S1PR1,TNFSF10,VCAN,VEGFC	327 (7)
N-acetyl-L-cysteine		chemical drug		-1.398	bias	5.11e-14	AQP1,ATP1A1,BCL2A1,BIRC3,BNIP3,CAV1,CCL2,CCL5,CCN1,CCN2,CCND2,CD36,CDKN1A,CXCL12,CXCR4,CYBA,DDIT4,DICER1,EGR1,FGF2,GJA1,GSTP1,GZMB,HBEGF,HLA-DRA,ICAM1,IFNG,IL6,ITGA4,JUN,KDM6B,LY96,MYC,NFE2L2,NFKBIA,PRDX2,PTGS2,RHOB,SELE,SELP,SERPINE1,SNAI1,TGFB1,TGFBR2,THBD,TXN,TXNIP,VCAM1,VEGFC,XAF1	484 (18)
PTPRC	-2.622	phosphatase		-1.391	bias	0.000646	APP,BCL2A1,CCL3L3,CCL4,CCL5,CCND2,IFNG,KLF2,VCAM1	382 (19)
NEUROG1		transcription regulator		-1.387	bias	4.29e-05	C1orf115,CAVIN2,CCND2,CFH,EPAS1,FN1,GASK1B,IL6,LCP1,PPIC,S100A4,SULF1,TSPAN7
regorafenib		chemical drug		-1.387	bias	0.00183	AREG,CCN2,IL6,STAT3,VIM	491 (18)
NT5E	0.336	phosphatase		-1.387	bias	0.00037	CD69,IL6,KDR,SERPINE1,TGFB1,TIMP1	343 (14)
ZNF768		other		-1.387	bias	0.0234	CCL2,CSF2,ICAM1,IL6,SERPINE1
theaflavin		chemical - endogenous non-mammalian		-1.387		0.00025	CCL2,CDKN1A,ICAM1,IL6,VCAM1	483 (20)
parthenolide		chemical drug		-1.382	bias	0.000314	CCL2,CCL5,CCN2,CLDN5,CXCL2,IL6,LTC4S,NFE2L2,PDK4,PTGS2,VCAM1	332 (15)
ZFP36	-0.015	transcription regulator		-1.378	bias	2.25e-06	BIRC3,CCL3L3,CD36,CDKN1A,CSF2,CXCL2,ICAM1,IER3,IFNG,IL6,JUN,LMO2,NFKBIA,NHSL2,PTGS2,SOCS1,THBD,VCAM1,VEGFC	324 (12)
NCR2		transmembrane receptor		-1.373	bias	1.09e-07	CCL4,CSF2,IFNG,NR4A2,NR4A3,PTGS2,RCAN1,TNFSF14,TYROBP,XCL1
MMP14		peptidase		-1.37		3.16e-07	ATF3,BCAM,CCL5,CD74,CDKN1A,CSF2,CSF3,CTTN,GAS6,HLA-DQB1,HLA-E,IL6,LDLR,PRDX1,PTGS2,RPS6,SLCO2A1,TUBA4A	426 (20)
ruxolitinib		chemical drug		-1.368	bias	0.000117	CCL2,CCL3L3,CD44,CTSD,CXCL2,IFITM3,IFNG,IL6,IL6ST,LIFR,MT-RNR1,MYC,NAMPT,PRDX2,PRDX4,PTGS2,SOCS2,STAT3,TNFRSF18	447 (12)
NR2F2	1.228	ligand-dependent nuclear receptor		-1.367	bias	1.25e-07	ALDH2,CCL3L3,CSF2,EFNB2,IL33,KDR,NR2F2,NRP1,SNAI1,TNFSF14,XCL1,XCL2
USF2	-0.1	transcription regulator		-1.357	bias	0.00416	CCL3L3,CD2,CSF2,IFNG,MYC,MYH9,SERPINE1,TGFB1,XCL1	262 (7)
BCR (complex)		complex		-1.346	bias	0.0024	ATF3,BCL2A1,CCL3,CCL4,CCND2,CD40,CD44,CD69,CD7,CDC37,CDKN1A,CXCR4,DUSP2,EGR1,FOSL2,FOXO1,GNAQ,GZMB,HLA-DMA,ICAM1,IFNG,IL2RB,IL6,IRF8,ITGA4,KLF4,KLF9,LAPTM5,MAPK3,MYC,NAMPT,PDE7A,PTGS2,PTPN22,RAC2,REL,S100A10,S1PR1,SAMSN1,SLC38A1,TRIB1	417 (19)
NR0B2		ligand-dependent nuclear receptor		-1.345	bias	0.000125	CCN2,CD36,CD40,CDKN1A,CXCL2,CYBA,EGR1,IFNG,IL33,IL6,PDK4,SCARB1,SERPINE1,TGFB1,TIMP1,TNFAIP3	518 (24)
branched chain amino acids		chemical drug		-1.342	bias	0.0234	CD83,TEK,TGFB1,TIMP1,TIMP2
shikonin		chemical drug		-1.342		0.0324	CCL5,CD34,CD36,TGM2,TIMP1
EIF4B	0.608	translation regulator		-1.342	bias	0.0324	KLRB1,KLRC1,KLRD1,PRF1,TNFAIP3
MFSD2A		transporter		-1.342	bias	0.0324	COL15A1,CXCL2,LDLR,TGFB1,VCAM1
BATF		transcription regulator		-1.342		0.00282	AHR,GZMA,ID3,IL1R1,ITGA4,KLF2	366 (12)
ADORA3		G-protein coupled receptor		-1.342	bias	0.00367	CCL2,CCL3,CCL4,CCL5,CSF2	386 (21)
MRGPRX3		G-protein coupled receptor		-1.342	bias	0.0234	CCL3L3,CCL4,CSF3,CXCR4,TAGAP
KIN001-043		chemical drug		-1.342		0.0106	CCND2,CDKN1A,ID1,IL6,MYC,PECAM1
JMF3086		chemical reagent		-1.342	bias	0.00183	CXCL2,IFNG,IL6,PTGS2,VIM	465 (18)
chrysin		chemical - endogenous non-mammalian		-1.342	bias	0.000173	CCL2,FLT1,ICAM1,IL6,IL6ST,SELE,STAT3	412 (21)
32-134D		chemical reagent		-1.342	bias	3.31e-05	CCL2,CSF2,CSF3,CX3CL1,CXCL12,CXCL2,ENTPD1,HAVCR2,IFNG,IL6
N-[(2Z)-3-(4,5-dihydro-1,3-thiazol-2-yl)-1,3-thiazolidin-2-yl idene]-5H dibenzo[a,d][7]annulen-5-amine		chemical reagent		-1.342		0.00442	BCAR1,CD44,CREM,FGF2,MYC,NR4A3,PDK4,PECAM1,S100A4,SERPINE1,SNCG,TNFSF10	429 (15)
resatorvid		chemical drug		-1.341	bias	0.00322	CCL2,ICAM1,IFNG,IL6,KLF7,PTGS2,SCARB1,VCAM1	341 (17)
cytochalasin D		chemical toxicant		-1.338	bias	0.00321	CCL2,CCN2,IL6,INSR,PTGS2,RPLP0,TIMP2	460 (22)
miR-146a-5p (and other miRNAs w/seed GAGAACU)		mature microRNA		-1.336	bias	0.000784	ATOH8,CCL2,CD40,CD44,CFH,CXCR4,IL1R1,IL6,KLF4,NFKBIA,NOVA1,PRF1,TMT1A	371 (15)
BV6		chemical reagent		-1.335		0.00367	CCL2,CCL5,CD83,CSF2,IL6	307 (14)
26S PROTEASOME (complex)		complex		-1.327	bias	0.000758	AHR,BAG3,BIRC3,CCL2,CDKN1A,CTSD,FOXO1,HBEGF,HSBP1,ICAM1,IL6,MYC,NFKB1,PSMB5,PTGS2,RUNX3,S1PR1,SNAI1,SOCS3,TGM2,TNFSF10,TXNIP,VIM	575 (21)
IL7R	-1.234	transmembrane receptor		-1.323		0.000303	AHR,APLP2,EBF1,ETS2,IFNG,IL6,LHX6,MMRN2,MYC,SELE,SKAP1,SOCS2,VCAM1	464 (19)
LY96	0.768	transmembrane receptor		-1.314		0.000365	CCL5,CD40,CXCL2,IL6,LY96,NFKB1,SELE	292 (16)
HIPK2	-0.451	kinase		-1.306		6.63e-05	ALOX5AP,CCND2,CDKN1A,EGR1,GATA2,IL6,ITGB4,LGALS3,NFE2L2,PECAM1,RAC1,RAC2,VIM	566 (24)
NRIP1	-0.021	transcription regulator		-1.305	bias	0.0114	ACACB,AREG,CD36,CDKN1A,COX7A1,IL6,PDK4,PTGS2
IL1RN		cytokine		-1.3	bias	9.99e-06	ATF3,CCL2,CD44,CDKN1A,GBP1,GJA1,HLA-DQB1,ICAM1,IFI27,IFI44L,IFI6,IFNG,IGFBP4,IL6,ISG20,LIFR,PMAIP1,PTGS2,SELE,SERPINE1,TIMP1,TNFSF10,VEGFC	389 (14)
EOMES	-0.771	transcription regulator		-1.299		1.86e-07	CEMIP2,CXCR4,DUSP4,FOXC1,GZMA,IFNG,IL2RB,ITGA4,KDR,NRP2,PCDH19,PMP22,PRF1,SOX17,STAT3,TCF4,TNFSF10,ZNF521	190 (7)
VIM	1.589	other		-1.294		0.00636	CCL2,CDH5,EMP1,ITGB4,LMNA,NCOA4,PTGS2,TGFB1	494 (22)
NOTCH (family)		group		-1.28		1.07e-06	ABLIM1,ADAM15,CAPG,CDKN1A,CRIP1,FABP4,GZMA,HES1,ID1,ID2,ID3,IFNG,IL6,MET,MYC,NET1,NHSL2,RGCC,RUNX3,S100A11,SMAD1,TNFRSF1A,ZEB1	442 (21)
prednisolone		chemical drug		-1.273	bias	3.46e-06	APP,BAG3,BIRC3,BNIP3,BTG1,CALD1,CCL2,CEBPD,CXCR4,CYGB,DAD1,DUSP10,FMO2,HES1,HSP90AA1,IFNG,IL6,INSR,ISG20,ITGA4,KCTD12,KLF9,MYH9,NFKB1,NOTCH4,PLAT,PRDX1,PRDX2,PTGS2,SGK1,SOCS1,SRGN,TGFB1,TGM2,TNFAIP3,TNFSF10,TSC22D3,TUBA4A,TXNIP,ZFP36L2	506 (18)
docetaxel		chemical drug		-1.27		0.00564	CCL5,CCND2,CDKN1A,CTNND1,CTSL,EPS8,FGF2,GSTP1,KDR,MAPK3,PTGS2,TNFSF10,TUBB6,UGCG	493 (16)
SFRP1		transmembrane receptor		-1.268	bias	0.000906	APP,ERG,FN1,IL6,MYC,NAMPT,SERPINE1,VIM	525 (21)
HIBCH	0.29	enzyme		-1.265	bias	0.0328	CX3CL1,CYB5R3,ICAM1,JUN,NFKBIA,PDK4,PIK3R1,PIK3R3,TNFAIP3,TNFRSF1A
daidzein		chemical drug		-1.265		0.000201	A2M,AKR1C3,CAV1,CCL2,HCST,ID2,IL6,ITGB2,KLRD1,LAPTM5,LDLR,MMRN1,MYC,NFE2L2,PIK3R1,PLCXD3,PTGS2	571 (19)
PRKACA	0.073	kinase		-1.264		0.00719	CCND2,CREM,ID2,MYC,SOCS3,VCAM1	402 (21)
N,N-dimethylsphingosine		chemical reagent		-1.261	bias	7.11e-05	FN1,ICAM1,IL6,PTGS2,SELE,SPHK1,VCAM1	449 (18)
Y 27632		chemical drug		-1.259		1.35e-08	BMPR2,CCL2,CCN1,CCN2,CD44,CDKN1A,CLDN5,CXCL2,DPYSL2,FABP4,ICAM1,IL6,MYC,PERP,PTGS2,SERPINE1,SOX17,TAGLN2,TGFB1,TJP1,VCAM1,VIM	487 (23)
choline fenofibrate		chemical drug		-1.253		0.0106	CAV1,CXCL12,NFKBIA,NPC2,SERPINE1
ADAM10	0.023	peptidase		-1.252		1.03e-06	APP,CALCRL,CCL4,CD74,CDH5,CXCL12,FKBP1A,GNAQ,GZMH,IFI16,IL6ST,ITGA5,KLRB1,MEF2C,MET,PEA15,PECAM1,QKI,RAMP2,RPGR,RPN1,SHANK3,TGFB1,XCL1	469 (13)
glutamine		chemical - endogenous mammalian		-1.246		0.0113	AKR1C1/AKR1C2,CDKN1A,DDIT4,FABP5,FN1,HSBP1,ICAM1,IFNG,IL6,JUN,KLF4,MYC,NES,NFKBIA,PTGS2,VIM,WARS1
bicalutamide		chemical drug		-1.231	bias	0.0433	CLU,DDIT4,EZR,SHC1,VIM
particulate matter		chemical reagent		-1.231		0.00037	AHR,IL6,KLF2,TFPI,TGFB1,THBD	472 (17)
TIMP3	2.075	other		-1.229	bias	9.88e-06	APP,ENG,FKBP1A,IL6,JUN,KLF4,MAPK3,MET,NFKB1,SERPINE1,SMAD1,STAT3,TGFB1,TGFBR2,TGFBR3,VIM	445 (14)
mir-27 (includes others)		microRNA		-1.228	bias	0.0186	ACACB,AFF1,CDH5,CLDN5,CXCL12,FLT1,FOXO1,IL6,MET,PTGS2,SEMA6A
IL15	-0.07	cytokine		-1.224	bias	1.66e-14	AHR,ARHGDIB,BTG1,CCL2,CCL3,CCL3L3,CCL4,CCL5,CCN2,CCND2,CD2,CD40,CD44,CD53,CD59,CD69,CD74,CD83,CD96,CDKN1A,CORO1A,CSF2,CSF3,CTSW,CXCL12,CXCL2,CXCR4,ELK3,FKBP1A,FYB1,FYN,GDI2,GNAS,GNLY,GZMB,GZMH,GZMK,HAVCR2,HBEGF,HCST,HLA-DRA,HLX,ICAM2,IFI6,IFNG,IL1R1,IL2RB,IL2RG,IL6,JUN,KLF2,KLRB1,KLRC1,KLRD1,LAPTM5,LCP1,LSP1,MAPK1,MAPK3,MYC,NFKB1,NFKBIA,NKG7,PDCD4,PIK3R1,PIK3R3,PMAIP1,PNP,PRDX4,PRF1,PTPRC,RAC2,RG…	460 (16)
STAT5A/B (family)		group		-1.223	bias	7.41e-09	AHR,BCL2A1,CAVIN2,CCND2,CD36,CD69,CDC42EP5,CDKN1A,CLU,CSF2,DUSP2,EBF1,EMP1,FCER1G,GATA2,GZMB,ID2,IFNG,LEPR,MEF2C,MYC,PRF1,PTGS2,SOCS1,SOCS3,STK17B,VWF	426 (18)
lithium		chemical drug		-1.222	bias	0.0127	APP,CDKN1A,EGR1,IFI27,IFI44L,IL6,JUN,LDLR,NFKB1,PTGS2,YBX1
topotecan		chemical drug		-1.222		2.04e-06	AAMDC,AKAP12,ARL6IP1,ATF3,BCL2A1,BIRC3,BRI3,BTG1,CCL2,CCL4,CD200,CD40,CD83,CDKN1A,CEBPD,CSF3,CTSW,CYB5A,EGR1,EGR3,EMB,ENG,GPX1,HLA-E,ICAM1,IL1R1,IL6,JMJD1C,JUN,MAPK1,MARCKSL1,MBNL2,MGST2,MYC,NFIA,NFKBIA,PDCD4,PMAIP1,PNP,PTGS2,PTPRM,RBMS3,RBPMS,SELP,SEPTIN10,SEPTIN2,SLC7A5,SOCS1,SOCS3,SOX4,TNFAIP3,TUBB,YBX1	495 (19)
FA2H		enzyme		-1.214	bias	0.000345	CCN1,CCN2,INSR,VIM	241 (7)
SERPINC1		enzyme		-1.213		0.00183	BCL2A1,HSPG2,IL6,MAPK3,PTGS2	505 (19)
LCAT	0.175	enzyme		-1.213		0.00651	APP,CLU,LDLR,MYC,SCARB1	452 (14)
piceatannol		chemical - endogenous non-mammalian		-1.213		0.002	ANGPT2,BIRC3,CCL2,CCND2,ICAM1,IL6,MYC,PMAIP1,PTGS2,TIMP2	340 (16)
CD5		transmembrane receptor		-1.212	bias	0.000634	CCL3,CCL4,CD52,CD69,GZMB,ICAM1,IFNG,IL2RG,LDLR,RUNX3,STAT3,TGFB1	417 (17)
CYLD	-0.952	transcription regulator		-1.211		7.86e-06	CD40,FCER1G,IFNG,IL6,JUN,NFKBIA,REL,RPS6,SERPINE1,TGFB1	404 (18)
androgen		chemical drug		-1.207		0.000101	AKR1C3,APOD,CD44,COL4A2,CXCR4,FGF2,GJA1,GSN,JUN,MYC,NES,NFKBIA,PIK3R1,PLPP1,PTGS2,PTPRC,SMAD1,SOCS1,SOX4,STAT3,VEGFC,VMP1,YBX1	487 (23)
brusatol		chemical reagent		-1.195	bias	6.1e-06	CCL2,CCL5,ICAM1,IL6,SERPINE1,TNFRSF1A,VCAM1	234 (9)
(Z,E)-5-(4-ethylbenzylidine)-2-thioxothiazolidin-4-one		chemical reagent		-1.195	bias	0.00367	CTNNAL1,HSP90AA1,MYC,SNAI1,ZEB1	404 (7)
FERRITIN (complex)		complex		-1.195	bias	0.00367	CCL5,CD69,ICAM1,NFKB1,NFKBIA	259 (8)
SDC1		enzyme		-1.192		0.0246	CXCL2,IFNG,IL6,TGM2
HIVEP1	-0.177	transcription regulator		-1.192	bias	0.00105	CD40,CXCL2,FCER1G,IL1R1,IL33,IL6,LY96,NFKB1,NFKBIA,RRAS,TGFBR2,TGFBR3,TNFAIP3	411 (10)
mir-221 (includes others)		microRNA		-1.192	bias	0.0176	CCN2,KDR,MEOX2,NES,PIK3R1,TGFBR2,TIMP3
resveratrol		chemical drug		-1.188		4.12e-10	APP,ATF3,BCL2A1,BIRC3,CCL2,CCL3,CCL3L3,CCL5,CCND2,CD36,CD40,CD69,CDKN1A,CX3CL1,CXCL2,DYNLL1,ECE1,EGR1,FABP4,FN1,FOSL2,FOXO1,GPX1,ICAM1,IFNG,IL6,JUN,JUND,KDR,LDLR,LITAF,MYC,NCOA4,NFE2L2,NFKB1,NFKBIA,PDCD4,PDK4,PSMB5,PTGS2,SELP,SERPINE1,SPHK1,TGFB1,TNS1,VCAM1,VIM,ZEB1	391 (19)
GCR/GLUCOCORTICOID DIMER (complex)		complex		-1.188	bias	0.0366	NFKBIA,PDK4,PIK3R1,TSC22D3
CCN6		growth factor		-1.188		0.0153	ICAM1,SNAI1,VIM,ZEB1
ursolic acid		chemical drug		-1.182		0.00565	ATF3,BNIP3,CD69,CDKN1A,CXCR4,EIF2S2,FGF2,MYC,PDCD4,PECAM1,PTGS2,STAT3,VCAM1	388 (17)
NDRG1	2.029	kinase		-1.18		0.00138	ATF3,CAV1,CXCL2,ITGB4,JUN,MAPK3,MET,MYC,NDRG1,SNAI1,STAT3,VIM,ZEB1	584 (20)
tofacitinib		chemical drug		-1.178	bias	7.86e-06	CCL2,IFNG,IL6,KDM6B,MYC,SOCS1,SOCS2,SOCS3,STAT3,STING1	402 (18)
suramin		chemical drug		-1.178		0.000164	CCL2,CCL5,CD40,FGF2,ICAM1,IL6,PTGS2,SHC1	452 (20)
CpG ODN 1826		chemical reagent		-1.176	bias	1.15e-06	APP,CCL2,CCL3L3,CCL4,CCL5,CD40,CD69,CD83,CYBA,HLA-DQB1,IFNG,IL6,LY96,PARP14,REL,RGS1,XCL1	421 (18)
miR-132-3p (and other miRNAs w/seed AACAGUC)		mature microRNA		-1.172	bias	0.0153	IFNG,SERPING1,SOX4,TJP1
RNF187	-0.361	enzyme		-1.166	bias	0.000344	AHR,ATF3,CDKN1A,DUSP4,HBEGF,ID1,IER5,IL6,ISG20,JUN,KLF4,LDLR,LMO2,PMAIP1,SHC1	376 (7)
ESRP1		other		-1.165		0.00154	CD44,CTNND1,ENAH,RAC1
RHO		G-protein coupled receptor		-1.155		0.000135	ALDH2,APP,AQP1,ATF3,CD44,CD74,CEBPD,EDNRB,FGF2,FKBP9,IL2RB,INHBB,KDR,LAMB2,LGALS1,MEF2C,NECTIN2,NIBAN2,NPDC1,S100A6,SELENOP,SERPING1,SGK1,TGFB1,TGFBR2,TNFAIP3	302 (9)
mir-150 (includes others)		microRNA		-1.154	bias	0.000646	CLDN5,CXCL2,CXCR4,FZD4,GZMB,IFNG,SOCS1,TEK,ZEB1	274 (9)
NTN1		growth factor		-1.154		0.0153	CXCL2,IFNG,IL6,PTGS2
CLCA2		ion channel		-1.154		0.0153	CDKN1A,FN1,SNAI1,VIM
NUMBL	0.144	other		-1.154		0.0246	CDKN1A,KLF4,MYC,SPARC
MIA-602		chemical reagent		-1.154	bias	0.0153	IL6,MAPK1,MAPK3,PTGS2
dorsomorphin		chemical - kinase inhibitor		-1.149		2.14e-05	CCL5,CD36,EGR1,ID1,ID2,ID3,IL6,KDR,LAMC1,NFKB1,PDCD4,POSTN,SELENOP,SNAI1,THBD	516 (22)
3-deazaneplanocin		chemical drug		-1.147		0.000952	AKNA,CDKN1A,DUSP10,DUSP4,IFNG,IRF8,MYC,NUPR1,TGFB1,TIMP3,TSC22D3	439 (17)
methyl-beta-cyclodextrin		chemical drug		-1.145		1.6e-06	CAV1,CXCL2,CYB5A,IL6,LDLR,MYC,NFE2L2,NFKB1,SCARB1,SELE,SELP,SERPINE1,VCAM1	423 (18)
ICOSLG/LOC102723996		other		-1.141	bias	0.00411	CSF2,IFNG,IL6,TGFB1	351 (17)
IRAK3	0.494	kinase		-1.139		7.67e-06	BCL2A1,CCN2,CXCL2,ETS2,IFNG,IL6,NFKBIA,SOCS1,TGFB1,TNFAIP3,VIM	355 (14)
ML290		chemical reagent		-1.134		0.000173	CAV1,IL6,INHBB,NFIB,TGFB1,TIMP3,TNFAIP3
ARL6IP1	0.768	other		-1.134	bias	0.00482	CD40,HLA-E,ICAM1,IL6,NFE2L2,S100A10,TIMP1	409 (16)
GNAI3	-0.024	enzyme		-1.134	bias	0.000365	CCL2,CCL3,CCL3L3,CCL4,CCL5,CSF2,IL6	467 (21)
PF543		chemical drug		-1.134	bias	0.000699	ADAMTS4,CCN2,FN1,IL6,PLAC8,SNAI1,TGFB1	472 (20)
ZNF106	0.049	other		-1.134		0.00482	HSPB1,IFITM3,LGALS1,LGALS3,PMP22,PRDX2,RTN4
KDM1A	0.081	enzyme		-1.132		4.21e-15	A2M,ARHGDIB,ATF3,CAPG,CCL2,CCL3L3,CCL4,CCL5,CCND2,CD48,CD74,CD9,CDA,CDKN1A,CSGALNACT1,CST7,CTNNA1,CTSC,CTSD,EBF1,ELOVL7,EPHX1,FN1,FOXO1,GALNT15,GBP4,HLA-DQB1,HLA-DRB5,ID2,IFI16,IFITM3,IGFBP4,IQGAP2,ITGB2,KLF2,LCP1,LTC4S,MYC,NES,OSMR,PARP14,PDE2A,POLE4,PTPRB,PTPRC,RHOU,S100A6,SELENOP,SERPINE1,SNAI1,SNHG7,SOCS2,SYNPO,TCN2,TENT5C,TM4SF1,TMCC3,TYROBP,VCAM1,VIM,WWTR1,ZBTB20	476 (21)
LDN-193189		chemical drug		-1.131	bias	0.000345	CXCL12,SELE,VCAM1,VIM	129 (8)
eplerenone		chemical drug		-1.131	bias	2.34e-07	CCN2,CYBA,FN1,ICAM1,LGALS3,NFKB1,PTGS2,SERPINE1,TGFB1,TNFRSF1A,VCAM1	474 (17)
NVP-TAE684		chemical drug		-1.129	bias	0.000137	CCND2,FOSL2,MYC,SERPINE1,SNAI1,SPARC,VCAN,VIM,ZEB1	510 (20)
daporinad		chemical drug		-1.129	bias	0.000404	CCL2,CD44,ETS2,ID1,IL6,NAMPT,NES,RCAN1,SERPINE1	467 (18)
FBN1	0.398	other		-1.129		4.29e-05	ADAMTS1,C1R,CCN1,CCN2,COL4A1,COL4A2,FABP4,FLT1,LAMC1,SERPINE1,TGFB1,TGFBR2,TIMP3	565 (18)
DUSP1	-0.481	phosphatase		-1.126		2.74e-09	ATF3,CCL2,CCL3L3,CCL4,CD40,CSF2,CXCL2,EGR1,ICAM1,IER3,IFI16,IFITM3,IL6,IRF8,ISG20,JUN,JUND,MAFF,MGLL,NAMPT,NRP1,PIK3R1,PLAT,PTGS2,SELE,SERPINE1,SH2D2A,SOCS1,SOCS3,SYNPO,THBD,VCAM1,VEGFC	454 (14)
NFKB2	-0.231	transcription regulator		-1.123	bias	1.75e-05	ANXA5,BACE2,BIRC3,CCL5,CD34,CD83,CDKN1A,CX3CL1,CXCL12,CXCR4,ENPP2,FLI1,IGFBP4,LMCD1,LTC4S,MARCKSL1,MMRN1,MYC,PLPP3,PTGS2,PXN,VCAM1,ZEB1	342 (12)
YAP/TAZ (family)		group		-1.122		1.53e-06	AREG,CCN1,CCN2,CRIM1,HLA-DMA,HLA-DPA1,HLA-DQB1,HLA-DRA,HLA-DRB1,HLA-DRB5,HSBP1,HSPB1,IL6,ISG20,NFKBIA,PTGS2	21 (2)
L-685,458		chemical - protease inhibitor		-1.122	bias	0.000365	APP,EFNB2,GZMB,HES1,ID1,IFNG,NR2F2	441 (20)
mir-29 (includes others)		microRNA		-1.121	bias	4.4e-05	ADAMTS9,COL4A2,CTNND1,ELN,FN1,KLF4,LAMC1,NASP,PIK3R1,PMP22,SCARB1,SERPINH1,SNAI1,SPARC,TIMP3,TNFAIP3,VIM	423 (20)
propofol		chemical drug		-1.118	bias	0.0229	CCL2,CCN2,CD44,EGR1,IL6,NET1,VIM
FL3		chemical reagent		-1.112	bias	0.00442	CD74,EIF4B,LCP1,MAPK1,MYC,NAMPT,NFKB1,REL,S100A10,S100A6,YBX1,YBX3	192 (7)
N(2)-(gamma-D-glutamyl)-meso-2,2'-diaminopimelic acid		chemical reagent		-1.109	bias	0.00183	CCL3,CCL4,CCL5,ICAM1,ITGB2	338 (14)
PRDX1	1.538	enzyme		-1.109		0.00159	CD9,IFNG,IL6,PTGS2,REL,SELP	445 (19)
betulinic acid		chemical drug		-1.109	bias	0.0176	CXCL12,CYBA,IL6,PTGS2,SELP,TIMP1,TIMP2
7(R)-maresin 1		chemical - endogenous mammalian		-1.108	bias	3.66e-05	AREG,CCL3L3,CCL4,CSF3,CXCL2,IL6,JUN,NFKB1,TGFB1	362 (12)
PARP2		enzyme		-1.104	bias	0.000818	CCL4,CCL5,CD36,CD83,FABP4,XCL1	402 (12)
gefitinib		chemical drug		-1.103		9.03e-05	ADAMTS1,AREG,CCL2,CEBPD,COL15A1,CTNNAL1,CXCL2,DUSP4,EFNA1,EGR3,FLT1,FMO2,GJA1,HSPB1,ID1,LIFR,MAFF,NRP2,OSMR,PTGS2,RHOB,TGM2,TIMP2,TIMP3,TNFSF10,VIM	529 (20)
mir-630		microRNA		-1.103	bias	0.00856	DICER1,HIF3A,SNAI1,ZEB1
1-trifluoromethoxyphenyl-3-(1-propionylpiperidine-4-yl)urea		chemical reagent		-1.103	bias	0.00856	APP,IFNG,IL33,IL6	195 (7)
USP39		peptidase		-1.099		0.00861	IL6,INSR,JUN,LAMP2,MYC,NFKBIA,PTGS2,TGFB1	533 (14)
caffeic acid phenethyl ester		chemical drug		-1.098	bias	1.67e-05	BIRC3,CD44,CD83,CDKN1A,CSF2,EGR1,FCGRT,HSPB1,ICAM1,IL6,NFE2L2,NFKB1,NFKBIA,PTGS2,RHOB,S100A6,ST13,STAT3,TGFB1,VCAM1,VIM	449 (14)
PTGER2	-0.696	G-protein coupled receptor		-1.095	bias	2.14e-05	APP,AREG,CCL3L3,CCL5,CXCR4,EGR1,IFNG,IL6,KLRD1,PTGS2,PXN,SERPINE1,TIMP1,TIMP2,TIMP3	442 (19)
SPI1		transcription regulator		-1.093	bias	7.95e-09	CCL3,CCL4,CCND2,CD3E,CDKN1A,DAB2,DDX21,EBF1,ETS2,FCER1G,FCGRT,FLI1,FOXO1,GATA2,GPX1,HES1,ID2,ID3,IFI27,IFI44L,IFI6,IFITM3,IL33,ISG20,ITGA4,ITGA5,ITGB2,JUN,KLF4,LMO2,MEF2C,MT1E,MT1X,MT2A,MYC,PRDX2,PRDX4,PTGS2,PTPRC,RUNX3,TNFRSF18,TNFSF10,VIM,XCL2	425 (15)
CITED2	-0.676	transcription regulator		-1.091	bias	0.000597	CCL2,CD69,CRIM1,CXCL2,EGLN3,ENTPD1,FLT1,GBP4,GNG11,HOPX,ICAM1,IFI16,IFRD1,IL6,IRF8,ITGA4,MID1,NAMPT,PARP14,PCGF2,PLAC8,RBMS2,RGS1,TAGAP,TGM2,TMCC3,TNFAIP3,WARS1,XAF1	472 (15)
VOLTAGE-GATED CALCIUM CHANNEL (complex)		complex		-1.091		0.00856	CCND2,CD34,NR4A2,PTPRC
AZGP1		transporter		-1.091	bias	0.0246	EGR1,ITGA5,MYC,VIM
genistein		chemical drug		-1.088		8.62e-08	A2M,AKR1C3,AP1S2,CCL2,CCL5,CCN2,CD44,CD74,CDH5,CDKN1A,CHST12,CLU,CTSD,CTSH,CTSL,CX3CL1,CXCL12,CXCL2,GNS,GPX1,HCST,ICAM1,ID1,ID2,IL6,ITGB2,JUN,JUND,KLRD1,LAPTM5,LDLR,MAOA,MMRN1,MYC,NFE2L2,NFKB1,NPC2,PCDH17,PDCD4,PIK3R1,PLAT,PLCXD3,PTGS2,SCARB2,SERPINE1,SOCS1,SPHK1,STK17B,TGFB1,VCAM1	398 (17)
TSC1		other		-1.086	bias	0.0285	ACACB,CAV1,CCN2,CTSD,FOXO1,GLUL,GNS,IFNG,IL6,LITAF,NPC2,PIEZO1,RPS6,SCN1B
tyrphostin AG 1478		chemical drug		-1.085	bias	6.89e-05	AREG,CAV1,CCL2,CDKN1A,CSF2,CXCR4,ELN,HBEGF,ICAM1,IL6,PTGS2,S100A10,SPHK1,VCAM1	517 (22)
trametinib		chemical drug		-1.08		0.00302	KLF7,MYC,NECTIN2,PHLDA1,RPS6,SOCS3,TNFAIP3,TNFRSF1A,TNFSF10	522 (19)
SYK	-0.586	kinase		-1.077		1.6e-08	AKAP12,BIRC3,CCL2,CCL4,CCL5,CD247,CD44,CD69,CREM,CSF2,CXCL2,CXCR4,FCER1G,GIMAP7,ICAM1,IL6,ITGB4,KLF2,RGCC,TAGAP,TGFB1,TNFSF10,TSC22D1,TSC22D3,YPEL2,YPEL5	364 (18)
lithocholic acid		chemical - endogenous mammalian		-1.072		0.00464	CD40,GRN,IL6,LDLR,TGFB1,TGFBR2	484 (24)
irinotecan		chemical drug		-1.069	bias	0.00464	CCL5,IFNG,IL6,PMAIP1,SNAI1,SOCS3	500 (22)
16,16-dimethylprostaglandin E2		chemical - endogenous mammalian		-1.067		0.0153	CD44,CLU,CXCR4,PTGER4
secukinumab		biologic drug		-1.067	bias	0.00411	CCL2,CCL5,FN1,IL6	240 (7)
NDUFA13	-0.19	enzyme		-1.067	bias	0.0234	A2M,CDKN1A,CTTN,ITGA6,VIM
PLCD1		enzyme		-1.067	bias	0.00154	SNAI1,TGFB1,VIM,ZEB1	410 (16)
CSK	-0.525	kinase		-1.067		0.0366	FCER1G,FYN,IL6,ITGB2
docosapentaenoic acid		chemical reagent		-1.067	bias	0.00411	CCL5,CD36,IL6,PTGS2	362 (13)
TD139		chemical drug		-1.067	bias	0.0246	ICAM1,IL6,LGALS1,LGALS3
IKK-2 inhibitor VIII		chemical drug		-1.067	bias	0.00411	CCL2,CCL5,FN1,IL6	186 (7)
epicatechin gallate		chemical drug		-1.067		0.00464	CDKN1A,ICAM1,IL6,PERP,PTGS2,VCAM1	478 (22)
8-oxo-7-hydrodeoxyguanosine		chemical - endogenous mammalian		-1.067	bias	0.00411	ICAM1,IFNG,IL6,PTGS2	460 (22)
KN 93		chemical drug		-1.066	bias	0.000137	CD83,CXCL2,IL6,KDR,NR4A2,PEA15,SELE,SELP,VCAM1	445 (19)
miR-221-3p (and other miRNAs w/seed GCUACAU)		mature microRNA		-1.059	bias	0.00976	DDIT4,ICAM1,NES,PIK3R1,PTPRM,SLC29A1,TIMP3
MCC950		chemical reagent		-1.054	bias	4.83e-05	CCL2,CD40,CD44,CXCL2,CXCR4,IL6,ITGA4,LMNA,PECAM1,TGFB1,TIMP1	396 (18)
PHB2	-0.065	transcription regulator		-1.054		0.000173	AREG,GJA1,IL6ST,SOCS1,SOCS3,STAT3,TXN
VAV2		transcription regulator		-1.054		0.000309	AREG,BCL2A1,CD69,HBEGF,IL6,RAC1,REL,VIM	449 (21)
BCL10	0.082	transcription regulator		-1.05	bias	1.32e-05	CCL4,CCL5,CD44,CSF2,CXCL2,IFNG,IL6,TNFAIP3	304 (15)
Go 6976		chemical drug		-1.046	bias	5.91e-08	APOBEC3G,CCL4,CCL5,CD83,CDKN1A,CSF3,CXCL2,FLT1,FN1,IFNG,IL6,ITGA5,LAMP2,NFKBIA,NR4A2,PTGS2,STC1,VCAM1	456 (14)
FST		other		-1.042		0.000646	CD36,COX7A1,CYCS,FABP4,FN1,IL6,INHBB,ZBTB20,ZEB1	420 (25)
TNFAIP3	-2.657	enzyme		-1.04	bias	4.29e-05	BIRC3,CSF2,ICAM1,IFNG,IL6,NFKBIA,SELE,SLC3A2,SOCS3,TGFB1,TJP1,TNFAIP3,VCAM1	279 (15)
PNPT1	0.144	enzyme		-1.04	bias	0.0193	CCL5,CDKN1A,GBP4,IFI16,IL6,MYC,PARP14,TNFRSF1A,XAF1
acetylcholine		chemical - endogenous mammalian		-1.038		0.00719	CCL5,IL6,MAPK1,RAC1,SELE,SOCS3	426 (22)
ITGB2	-2.01	transmembrane receptor		-1.028		3.25e-11	BCL2A1,CCL3,CCL4,CD44,CD69,CRIP1,CSF2,CSF3,CXCL2,FN1,HES1,IFNG,IL6,ITGA4,PTGS2,RAC1,RAC2,TGFB1,TGFBR2,VCAM1	386 (18)
APH-1 (family)		group		-1.026		0.00689	APP,BIN2,CCL2,CCL3L3,CD83,CD9,CDKN1A,GAS6,IVNS1ABP,SELENOP,TAGLN2,TIMP2	139 (4)
DKK1		growth factor		-1.026	bias	0.0148	ANGPT2,APP,CD44,CDKN1A,FGF2,MYC,PTGS2,SPARC
bryostatin 1		chemical drug		-1.023	bias	7.31e-07	APP,AREG,BIRC3,CCL3,CCL5,CD40,CD44,CXCR4,ICAM1,IFNG,IL2RG,IL6,MYC,TJP1	402 (17)
enalapril		biologic drug		-1.023	bias	8.46e-15	A2M,ADAMTS1,ANGPT2,CCN1,CCN2,CLU,COL4A1,CYBA,FBLN2,FN1,HSPB1,IER3,KDR,LGALS3,MYC,PTGS2,S100A10,S100A4,S100A6,SERPINE1,TGFB1,TGFBR2,TIMP1,TIMP2,VCAM1	532 (20)
ASAH1	-0.067	enzyme		-1.019		0.000995	CCL5,ELOVL7,FGF2,ITGA5,NR4A2,NR4A3,SCARB1,SPHK1,TGFB1	452 (16)
PPP5C	0.159	phosphatase		-1.016	bias	0.000818	AHR,CD36,CDKN1A,FABP4,MYC,SGK1	460 (19)
CTLA4		transmembrane receptor		-1.015	bias	2.7e-05	AHR,CD40,CD69,CD83,GZMB,ICAM1,IFNG,IL3RA,SELE,SELP,SLC7A5,TENT5C,TGFB1	421 (15)
KLF2	2.656	transcription regulator		-1.014	bias	5.45e-19	ACKR3,ADAM15,ANGPT2,CAV1,CCL2,CCL3,CCL4,CCL5,CCN2,CD36,CD40,CD93,CDKN1A,COL4A1,CXCL2,CXCR4,EFNA1,ELN,EPAS1,FABP4,FLT1,HYAL2,ID1,ID3,IL6,ITGB4,KDR,LEPR,LTC4S,MT2A,MYC,NDRG1,NFKBIA,PECAM1,PLPP3,PROS1,PTGS2,S1PR1,SERPINE1,SLCO2A1,TCF4,TFPI,TGFB1,THBD,TIMP1,TNFSF10,VCAM1,VWF	458 (15)
GSE1	-0.008	other		-1.003	bias	0.00144	CAMSAP2,CD48,ICAM1,IFI16,IRF8,RHOH,SLC7A5,STAB1
TGFBR (family)		group		-1		0.00154	ADAMTS1,CD44,SNAI1,SOCS3	290 (11)
SMAD2/3 (family)		group		-1	bias	0.00367	CCL2,CDKN1A,ID1,JAM2,RUNX3,S100A4,SERPINE1,SOX17,TGM2,TIMP3	352 (12)
C8 (complex)		complex		-1	bias	0.00183	CCL3L3,CXCL2,ICAM1,SELE,VCAM1	310 (11)
oleanolic acid		chemical - endogenous non-mammalian		-1	bias	0.000818	AHR,CD44,CDKN1A,ITGA6,NFE2L2,SOCS3	473 (15)
grape seed extract		chemical drug		-1	bias	0.0433	APP,CDKN1A,MYC,PTGS2,VIM
imeglimin		chemical drug		-1	bias	0.000345	CXCL12,EGR3,SNAI1,TNFRSF18
RNASEL		enzyme		-1		0.0275	CDKN1A,CTNND1,CYB5A,PTGS2,STAT3,ZEB1
MEX3A		other		-1		0.0246	CD36,CD44,NRP1,PDK4
DGCR5		other		-1	bias	0.00856	FN1,TJP1,VIM,ZEB1
GPR151		G-protein coupled receptor		-1	bias	0.0366	CD44,CXCR4,DDIT4,PAM
STAR		transporter		-1		0.0345	CCL5,CD36,FGF2,IFITM3,MYOF,NUAK1,PIK3R1,PNP,TGM2
CTSS	-0.482	peptidase		-1		0.000995	COL4A1,COL4A2,CX3CL1,CYBA,ICAM1,IFNG,ITGA5,TNFSF10,VCAM1	389 (17)
miR-543-3p (and other miRNAs w/seed AACAUUC)		mature microRNA		-1	bias	0.0366	BNIP3,CYCS,IL6,TGFBR2
SGO1-AS1		other		-1	bias	0.000345	SNAI1,TGFB1,VIM,ZEB1	197 (7)
Flg		other		-1	bias	0.00154	ICAM1,IL6,NFKB1,VCAM1	302 (9)
GTF2IRD1		transcription regulator		-1	bias	0.0153	KDR,POSTN,RPLP0,STAT3
CCR1		G-protein coupled receptor		-1		0.0162	CCL3L3,CCL5,IFNG,SPARC,VIM
C7	1.819	other		-1	bias	0.00183	CCL3L3,CXCL2,ICAM1,SELE,VCAM1	310 (11)
EHMT2		enzyme		-1	bias	0.0018	CDKN1A,CXCL12,EPAS1,FN1,IL6,MYC,NDRG1,PMAIP1,PTGS2,RUNX3,TGFB1	558 (21)
S100A7		other		-1	bias	0.00856	CCL3,CCL4,CSF2,IL6	476 (20)
mir-3648 (includes others)		microRNA		-1	bias	0.00856	CD44,JUN,MYC,TCF4
decursin		chemical - endogenous non-mammalian		-1		0.0153	ANGPT2,CDKN1A,KDR,MYC
latrunculin A		chemical toxicant		-1		0.00411	CCN2,CXCL2,DSTN,IL6	428 (19)
amlodipine		chemical drug		-1	bias	0.00856	ANXA2,LDLR,PTGS2,S100A10
UM101		chemical drug		-1	bias	0.00856	CCL5,CD200,ELOVL7,GBP4
retinol		chemical drug		-1	bias	0.0246	CSF2,IL6,JUN,TGFB1
cineole		chemical drug		-1	bias	0.00856	FN1,IL6,KLF4,TGFB1	330 (11)
naltrexone		chemical drug		-1		0.0246	GZMB,IFNG,IL6,PRF1
tyrphostin AG 1296		chemical drug		-1	bias	0.00856	ICAM1,JUN,PTGS2,TGFB1	495 (20)
9Z,11E-octadecadienoic acid		chemical - endogenous mammalian		-1		0.00651	CD36,EBF1,IL6ST,LDLR,PTGS2	401 (15)
cannabidiol		chemical drug		-1		0.0275	FN1,ID1,ID2,PTGS2,SOCS3,STING1
SCARB1	0.524	transporter		-0.994		1.61e-08	APOD,CCL2,CCL5,CX3CL1,CXCL2,DDIT4,FOXO1,ICAM1,IFNG,IL6,LDLR,PTGS2,SELE,SELP,VCAM1	309 (15)
EPHA4	0.132	kinase		-0.988		0.00856	AKAP12,ANGPT2,APP,CLDN5
birabresib		chemical drug		-0.971		0.000453	ACKR3,ADAMTS1,EFNB2,IFI44L,LDB2,LXN,MYC,RAI14,RBMS3,VCAM1
sitagliptin		chemical drug		-0.97	bias	0.00037	CCN2,CXCL12,FABP4,FN1,LGALS3,TGFB1	456 (21)
TAF4		transcription regulator		-0.968	bias	3.04e-05	ABL2,AREG,CCN2,GAS6,HBEGF,HOPX,ID2,ITGA6,KLF4,MAFF,MAP3K6,TAOK2,TGFB1,VEGFC	246 (7)
GLI2		transcription regulator		-0.968		3.22e-06	CCL3L3,CCL4,CCL5,CCND2,CDKN1A,CLU,CSF3,CXCL2,IFNG,IL6,LAPTM5,MEF2C,MYC,RCAN1,SNAI1,SOX17,UGCG,VIM	578 (24)
HHEX	0.236	transcription regulator		-0.964		7.63e-10	CCN1,CCN2,CSF2,CX3CL1,ENG,FGF2,FLT1,IL33,KDR,NRP1,TEK,TIE1,TNFSF10,TNFSF14,XCL2
PPIF	-0.345	enzyme		-0.962		3.04e-05	CCL2,CCL4,CCL5,CSF2,CX3CL1,CXCL12,CXCL2,CXCR4,IL6,INHBB,MGP,PDK4,SLCO4A1,XCL1	433 (11)
FCER1 (complex)		complex		-0.961	bias	8.92e-06	BCL2A1,CCL2,CCL3,CCL3L3,CCL4,CCL5,CD83,CSF2,FYN,IFNG,IL33,IL6,JUN,NFKB1,SPHK1	371 (17)
11,12-epoxyeicosatrienoic acid		chemical - endogenous mammalian		-0.96		0.000699	CD44,FABP4,ICAM1,NFKBIA,PLAT,SELE,VCAM1	535 (21)
HDAC4		transcription regulator		-0.958		0.000442	ATF3,CDKN1A,HLA-DRA,IFITM3,IL6,JUN,KLF2,LDB2,MAPK1,MEF2C,NEDD9,NR4A2,PMP22,PTGS2,RAB3C,TSPAN7,VCAM1	467 (21)
EPCAM		other		-0.953		6.75e-06	ATF3,CDKN1A,EGR1,FABP5,FOSL2,ID1,IL6,JUN,MYC,SNAI1,VIM,ZEB1	570 (22)
KRT17		other		-0.946	bias	1.67e-05	CCL3L3,CCL4,CCL5,CSF3,CXCL2,IL6,TJP1,VIM,ZEB1
trans-hydroxytamoxifen		chemical drug		-0.943		1.51e-15	ADGRA2,ADIRF,ANGPT2,AREG,BTG1,CAV1,CLU,COL15A1,CTSH,CTSL,CXCL12,CYBA,DDIT4,DUSP4,EFNA1,EGR1,EGR3,EPB41L3,FN1,GNS,GSTP1,IER3,IGFBP4,IL1R1,INHBB,KRT81,LAMB1,LAMB2,LITAF,LMNA,MYBL1,NDRG1,NR2F2,PRSS23,PTPRM,S1PR1,SNCG,STC1,TGFBR2,TM4SF1,TPM1,VEGFC,WARS1	402 (9)
SIX1		transcription regulator		-0.943		0.00119	ABLIM1,CD36,CDKN1A,CLU,FN1,HBEGF,LSP1,MEF2C,MYO1C,POSTN,VEGFC,ZEB1	331 (14)
CDK19		kinase		-0.943	bias	0.000348	ATF3,CCND2,CDKN1A,CLU,CTSD,CXCL2,DDIT4,EPHX1,HBEGF,IER5,ITGB4,JUN,KLF2,KLF4,MYC,SPHK1,STOM,TCN2,TGFB1,TSC22D1,TXNIP	511 (22)
arginine		chemical - endogenous mammalian		-0.942		0.000995	CD247,DDIT4,EGR1,IFNG,MYC,PIK3R1,PTGS2,SLC7A5,TGFB1	524 (25)
HDAC3		transcription regulator		-0.941		0.00304	ACACB,BIRC3,CD34,CD36,CDKN1A,CXCL2,ENPP2,ICAM1,IL6,MYC,NFKBIA,PTGS2,SERPINE1,VIM	355 (16)
IRF4	-0.535	transcription regulator		-0.937		4.95e-07	BIRC3,BNIP3,CANX,CCL5,CEMIP2,CLTA,CSF2,CXCR4,ENTPD1,EZR,FLT1,FSTL1,GBP1,HAVCR2,ICA1,IFI27,IFNG,IL1R1,IL33,IL6,ISG20,LYST,MYC,NFKB1,PLSCR1,PTGER4,RAC1,RGS1,RHOB,RUNX3,SMAP2,STK17B,TMSB10/TMSB4X,TNFSF10,XCL1,YBX1,YWHAH,ZBTB20	418 (17)
SOCS3	3.778	phosphatase		-0.934	bias	1.15e-06	ATF3,CD40,CDKN1A,EGR1,ICAM1,IFNG,IL6,IRF8,ISG20,JUN,MYC,SELP,SOCS1,SOCS3,STAT3,TGFB1,VIM	433 (14)
Irgm1		enzyme		-0.931	bias	0.0125	CCL5,GBP4,ID2,ID3,IFI16,IFITM3,IFNG,IL6,ISG20,NUPR1,SELP,XAF1
SMURF2	0.011	enzyme		-0.928	bias	0.00697	CCN2,FN1,GSTP1,JUN,NEDD9,SERPINE1,SMAD1	366 (15)
VIP		other		-0.928		2.1e-06	CCL2,CCL3L3,CCL4,CCL5,CD40,CEBPD,CXCL2,EGR3,IFNG,IL6,LGALS1,MYC,NFKBIA,PRF1,PTGS2,TJP1,TNFRSF1A,VIM	404 (17)
SFRP4		transmembrane receptor		-0.927	bias	0.00037	AREG,FN1,LDLR,MYC,PTGS2,VIM	371 (11)
LRPAP1	0.038	other		-0.926		7.97e-05	APP,CCL3L3,IL6,LDLR,MAPK1,MAPK3,PTGS2,SERPINE1	506 (20)
MIR31HG		other		-0.923		6.77e-06	AREG,CDKN1A,CXCL2,FGF2,IGFBP7,IL6,SERPINE1,TIMP1,TIMP2	458 (21)
TNFSF9	-1.003	cytokine		-0.923	bias	3.48e-05	CD3E,ICAM1,IFNG,IL6,KLRD1,PTPRC,TNFRSF1A,VCAM1	383 (17)
ECSIT	0.068	transcription regulator		-0.921	bias	0.00148	CD44,CD83,IER3,IL6,NFKB1,NFKBIA,NR4A2,PTGS2,TNFAIP3	314 (13)
ICOS		transmembrane receptor		-0.917	bias	0.00123	CD69,CSF2,CXCR4,IFNG,IL2RB,IL6,KLF2	329 (18)
STK4	-1.156	kinase		-0.914		0.00719	FOXO1,IL6,NFKBIA,PMAIP1,PROS1,WWTR1	566 (22)
TCR (family)		group		-0.913	bias	0.00159	CCL3L3,CD69,EGR1,IFNG,LRRC32,TGFB1	351 (15)
CBL	-0.018	enzyme		-0.912	bias	0.0193	CCL3L3,CD3E,CDKN1A,CXCL2,FN1,IFNG,IL6,INSR,PXN
TP53INP1		other		-0.911		0.00411	CDKN1A,SNAI1,SPARC,VIM
phospholipid		chemical - endogenous mammalian		-0.908	bias	0.00154	CCL3L3,CCL4,CCL5,PTGS2	498 (21)
APOA1		transporter		-0.905	bias	0.000314	APP,ATF3,CAV1,ICAM1,IL6,KLF2,PTGS2,RAC1,SCARB1,TGFB1,VCAM1	378 (18)
MACROH2A1	-0.126	other		-0.905		0.000282	ANXA2,CCND2,CD36,CDKN1A,EGR1,FN1,HIF3A,ID1,IL6,NOTCH4,SERPINE1,SNAI1,SOCS2,SPARC	434 (20)
ADAMTSL2		other		-0.901		1.7e-07	CCN2,COL15A1,CTNNA1,ELN,ICAM1,ITGA4,ITGA5,ITGA6,ITGB4,POSTN,SELP,TGFB1,TIMP2,TIMP3,VCAM1
GSTO1	0.103	enzyme		-0.901	bias	0.000344	APLP2,AREG,CD109,CD9,CTSD,DUSP4,IFI6,LAMA5,MTUS1,MYH9,NPDC1,NR4A2,PBX1,PDLIM5,SOX4
ING4	0.078	transcription regulator		-0.9		0.00411	CDKN1A,IL6,MYC,NFKBIA	436 (16)
Cdc42		enzyme		-0.896		0.00463	APP,ASAP1,CCN1,CCN2,CTSD,CTSH,EMP2,FGF2,GATA2,LAMP2,MYH9,NPC2,PMP22,SULF2	366 (15)
COLLAGEN TYPE II (complex)		complex		-0.896	bias	0.000544	CCL3L3,CXCL2,IFNG,IL1R1,IL6,RRAS,TNFSF10,TNFSF14	331 (17)
ISL1		transcription regulator		-0.896	bias	0.00159	A2M,CSF2,GNAS,IL6,NOVA1,RUNX3
ILKAP	-0.219	phosphatase		-0.896	bias	0.00282	CD40,FOXO1,IL6,MYC,NDRG1,NR4A3	416 (16)
DMH1		chemical reagent		-0.896	bias	0.00282	ATOH8,BMPR2,CAV1,CCL5,PTGS2,VEGFC
fumonisin B1		chemical toxicant		-0.896	bias	0.00282	IFNG,PTGS2,TGFB1,TNFRSF1A,TNFSF10,UGCG	549 (20)
10-(6'-ubiquinonyl)decyltriphenylphosphonium		chemical drug		-0.895		0.00144	GPX1,IFNG,IL6,KDR,NFE2L2,PRDX4,PTGS2,SOCS3	537 (20)
sildenafil		chemical drug		-0.894		0.00976	APP,CREM,FLT1,FN1,IL6,PTGS2,VEGFC	512 (18)
MOG		other		-0.893	bias	4.21e-08	CCL3L3,CCL5,CD40,CD44,CSF2,CXCL2,ICAM1,IFNG,IL6,PECAM1,TGFB1,VCAM1	396 (14)
PTPN6	-0.38	phosphatase		-0.893		0.0345	CCL3L3,CD44,FN1,IL6,ITGB2,MYC,STAT3,TIMP1,VIM
L-methionine		chemical - endogenous mammalian		-0.887		0.0001	AREG,BTG1,CLU,CXCL2,DDIT4,ETS2,IFI16,IGFBP4,IL6,NFKBIA,PLAT,PTGS2,RHOB	502 (19)
HSPA5	-0.818	enzyme		-0.882		0.00171	APP,ATF3,CCL5,CLU,CYCS,FSTL1,HSP90AA1,IFNG,IL6,KCTD12,MYC,PAM,PRSS23,SLC3A2,SLC7A5,TM4SF1,TNFAIP3	425 (20)
NCGC00186528		chemical reagent		-0.882	bias	0.00856	COL4A1,FN1,IL6,TGFB1
quercetin		chemical drug		-0.882		1.17e-06	ADGRL2,BIRC3,CAV1,CCL2,CCN2,CD44,CDKN1A,CRIP1,EFNA1,EGR1,FN1,GSTP1,ICAM1,IER3,IFNG,IL6,JUN,KLF10,KLF4,LDLR,LEPR,MYC,NEDD9,NFE2L1,NFE2L2,PLAC8,PON2,PTGS2,SELE,VCAM1,WNK1	458 (18)
NLRP12		other		-0.876	bias	0.00416	CXCL12,CXCL2,CXCR4,HLA-E,ICAM1,IFNG,IL6,JUN,LY96	376 (18)
APC	0.079	enzyme		-0.874	bias	1.77e-08	AREG,CCND2,CD44,CDKN1A,CLU,CTNND1,CXCL12,CXCL2,GLUL,HES1,ICAM1,ID1,ID2,ID3,IL6,JUN,KLF4,LAMB1,MYC,PDK4,PTGS2,RHOB,SGK1,SNAI1,TIMP1,TIMP3,TJP1,ZEB1	529 (20)
BHLHE40	-1.116	transcription regulator		-0.868	bias	8.88e-09	ACTN1,AHR,ATF3,BTG1,CALCRL,CAPG,CAV1,CD69,CD74,CD9,CSF2,CSF3,EGLN3,EPHX1,GZMK,HAVCR2,HBEGF,ID1,IER3,IFI16,IFNG,IL2RB,IL2RG,IL6,IL6ST,IRF8,ITGA4,ITGA6,JMJD6,LAP3,LDLR,MAFF,MEF2C,MET,NAMPT,NDRG1,PHLDA1,PLAC8,PLSCR1,PTGS2,PTPRC,RGS1,RGS16,SCARF1,SOCS1,SOCS3,SPARCL1,STAT3,TGM2,TIPARP,TNFSF14,VAMP8	533 (24)
NCR3	-0.656	transmembrane receptor		-0.867		0.000139	CCL3,CCL4,CCL5,CD3E,CSF2,IFNG	381 (17)
Bay 11-7082		chemical - kinase inhibitor		-0.865	bias	1.95e-10	BCL2A1,CCL2,CCL3L3,CCL4,CCL5,CD44,CD83,CSF2,CXCL2,FLT1,GJA1,ICAM1,ID1,IFI27,IL2RB,IL6,KLF7,NFKB1,PTGS2,S100A4,SAMSN1,SNAI1,TCF4,TNFSF10,VCAM1,VIM	346 (16)
KIF26A	0.278	other		-0.861	bias	0.00856	MYC,PIK3R1,RAC1,SNAI1
niacinamide		chemical - endogenous mammalian		-0.861		0.00254	BCL2A1,CCL2,CCNL1,CD40,CDKN1A,CXCL12,ICAM1,IL6,KLF4,MYC,NNMT,PDK4,PMAIP1,PTGS2,RHOJ,RUNX3,SHC1	529 (27)
CD244	-0.406	transmembrane receptor		-0.853	bias	6.77e-06	CCL3,CCL3L3,CCL4,CCL5,CD69,CSF2,EGR1,FYN,IFNG	475 (21)
XDH		enzyme		-0.852		0.000404	CCN2,CD69,CXCR4,DUSP10,ID3,INSR,SERPINE1,TIMP2,VIM	407 (17)
ZBTB18	0.121	transcription regulator		-0.851	bias	1.32e-05	ADGRE5,C1QTNF1,COL4A1,DUSP10,MET,PIK3R1,SERPINH1,STC1
premarin		chemical drug		-0.849		0.0246	AREG,CCL2,MYC,SERPINE1
STAU1	0.229	transporter		-0.849	bias	0.0246	EGLN3,KLF2,MEF2C,MYC
TNFRSF18	-2.14	transmembrane receptor		-0.843		1.67e-05	CCL2,CCL3L3,CD247,CDKN1A,ICAM1,IFNG,IL6,PTGS2,TNFRSF18	383 (17)
DRD2		G-protein coupled receptor		-0.837	bias	1.52e-05	CCL2,CD48,CSF2,CXCL2,EDNRB,FOSL2,IL3RA,JUN,NFKB1,NFKBIA,SERPINE1,TGFB1,TGFBR2,TNFRSF1A,TNFSF14,TUBB6,VCAM1	395 (16)
trichloroethylene		chemical toxicant		-0.832		0.0023	BNIP3,ECE1,EGR1,ID2,NCKAP1,NFKB1,PLS3,RHOB,RTN4,SPARC,STOM,TNFRSF1A,TXNIP
FADD		other		-0.832		0.00162	BIRC3,CCND2,CD34,CDKN1A,CXCL2,CXCR4,EGR1,ICAM1,IL6,JUN,MYC,NFKB1,SOCS1,TIPARP,TNFAIP3	473 (18)
mir-223		microRNA		-0.831		7.96e-08	C7,CD34,CD36,CD93,CYB5A,EGR3,EMP1,FNIP2,FOXO1,GASK1B,GPR65,ICAM1,ID2,IFI16,IL6,LMO2,LY96,MEF2C,MT1E,MYOF,NFIA,POSTN,S100A6,SCARB1,SLC29A1,STAT3	473 (13)
vadimezan		chemical drug		-0.823	bias	0.00037	CCL5,ICAM1,IFNG,NFKB1,NFKBIA,SELE	330 (14)
ID2	-1.522	transcription regulator		-0.822		5.3e-09	BIRC3,CCL5,CCND2,CD44,CD83,CDKN1A,CXCR4,DUSP10,DUSP4,ETS2,FCER1G,FOXO1,ICAM1,ID3,IFI16,IFNG,IGFBP4,IL2RB,INHBB,IRF8,KLF7,LEPR,LGALS1,LMO2,MCAM,MECOM,MYC,NR4A3,PIK3R1,PTPN22,REL,RPS6KA2,SOCS3,SOX4,TCF4,TGFBR3,TNFRSF1A,TNFSF10,TNFSF14,VCAM1,ZEB1	425 (20)
ALKBH5	0.011	enzyme		-0.819		0.00115	CAV1,CDKN1A,CLU,CREM,CTSD,CTTN,EIF4G2,FOXO1,FYN,GJA1,MYC,PRDX4,RPGR,RPLP0,SAV1,SPAG9,TGFBR2,TIMP3
TLR1		transmembrane receptor		-0.819	bias	0.0246	CSF2,IFNG,IL6,TNFAIP3
HNRNPD	0.175	transcription regulator		-0.817	bias	0.000775	CDKN1A,DICER1,FLT1,KLF2,LDLR
minocycline		chemical drug		-0.817	bias	0.00529	ATF3,CSF2,GJA1,ICAM1,IFNG,IL6,IL6ST,PTGS2,SLC3A2,TNFRSF1A,VCAM1	360 (19)
PF-573228		chemical drug		-0.816	bias	0.00037	ID1,ID2,SERPINE1,SNAI1,TJP1,VIM	495 (18)
HDL/CHOLESTEROL (complex)		complex		-0.816	bias	0.0275	CREM,EGR1,EIF2S2,FOSL2,HDGFL3,NUPR1
BCOR	-0.167	transcription regulator		-0.816	bias	1.24e-05	ADAMTS1,ARID5B,CD37,CD44,CD74,CDKN1A,COL18A1,DUSP4,FLNB,ITGA6,LSP1,MYC	258 (7)
LATS1	0.268	kinase		-0.816		0.0106	AREG,CCN2,CDKN1A,PTGS2,S1PR1,SNAI1
FYN	-1.306	kinase		-0.816	bias	0.0207	CCL4,CMIP,IFNG,IL6,PTGS2,SOCS3
SOX10		transcription regulator		-0.816		0.000181	ACKR3,CDKN1A,EDNRB,FN1,GZMB,ITGA6,LAMB1,MYC,PMP22,ZEB1	144 (7)
Hbb-b2		enzyme		-0.816	bias	0.0357	CD44,CD74,CYBA,FN1,IL2RB,IL2RG
PPP3R1	0.256	phosphatase		-0.816		0.00719	AQP1,BAG3,CCND2,CYYR1,GIMAP4,NCKAP1
dipyridamole		chemical drug		-0.816	bias	0.000818	CCL2,IL6,PTGS2,TGFB1,TIMP1,TIMP2	444 (19)
beta-carotene		chemical - endogenous mammalian		-0.816	bias	0.00482	FABP4,GJA1,IFNG,IL6,PTGS2,SCARB1,THBD	463 (16)
phenyl-N-tert-butylnitrone		chemical reagent		-0.808	bias	0.000818	CD40,CD83,FN1,IL6,PTGS2,TGFB1	483 (20)
N,N-dimethylarginine		chemical - endogenous mammalian		-0.808	bias	6.1e-06	APP,CCN2,FN1,ICAM1,PLAT,SERPINE1,TJP1	372 (17)
Sn50 peptide		chemical toxicant		-0.808	bias	6.41e-06	BCL2A1,BIRC3,CCN2,CXCL2,GJA1,GZMB,ICAM1,IFNG,IL6,MYC,PTGS2,SERPINE1,SNAI1,STC1,TNFSF10,VCAM1	439 (14)
LDLR	0.922	transporter		-0.802		1.05e-08	CCL2,CCL3L3,CCL4,CCL5,CD36,CD40,CDKN1A,CTSC,CX3CL1,CXCL2,CYTIP,EGR1,ENG,FABP5,GAS6,GJA1,HSPG2,ICAM1,IER3,IFNG,IL6,LDLR,LSP1,MYC,PRF1,RGS1,SCARB1,SELE,SOCS1,TIMP1,TNFSF14,TRIB1,VCAM1,VCAN	419 (16)
CD3 (complex)		complex		-0.8	bias	4.24e-10	AHR,ARHGDIB,BCL2A1,BIRC3,BTG1,C1R,CCL3,CCL3L3,CCL4,CCL5,CCND2,CCNH,CD2,CD247,CD3E,CD44,CD53,CD69,CD74,CD83,CORO1A,COX7A1,CREM,CSF2,CTSW,CXCR4,CYBA,CYCS,DAD1,DUSP2,EGR3,ELK3,ETS2,FCER1G,FKBP1A,FYB1,FYN,GBP1,GDI2,GNAS,GZMA,GZMB,GZMK,HLA-DQB1,HSP90AA1,ICAM1,ICAM2,ID3,IFNG,IL1R1,IL2RB,IL2RG,IL6,IRF8,ITGA4,JUN,LCP1,LSP1,MAPK1,MMRN1,MYC,NAMPT,NASP,NFE2L2,NFKB1,NFKBIA,NKTR,PLEC,PNP,PRDX4,PRF1,PTGER4,PTG…	415 (16)
SERPINB7		other		-0.791		1.01e-05	ADAMTS4,C1R,CALCRL,CCL2,CPE,CTSC,CTSD,CTSH,CTSL,CTSW,CX3CL1,CXCL2,ICAM1,IFNG,INHBB,ITGB4,TGFB1,TLL1,TNFAIP3
ciprofloxacin		chemical drug		-0.788		0.0139	ACTN1,ALDH2,APP,CD40,CD93,CPD,CTSD,GRN,ICAM1,IFNG,ITM2C,LDLR,MAPK1,MYOF,NRP1,PTGS2,STAB1,VIM
GAPDH	0.365	enzyme		-0.788		0.0294	CCL2,CCL3,CCL4,FCER1G,IFI6,IFNG,TXNIP,WARS1
vinorelbine		chemical drug		-0.788		1.67e-05	CCL5,CD69,CD74,HLA-E,LGALS1,LGALS3,PMAIP1,RAC2,ZFP36L2
RB1	0.228	transcription regulator		-0.787		3.86e-06	ANGPT2,ATF3,ATP1A1,BNIP3,CALCRL,CCL3L3,CCL5,CCN2,CCNL1,CD44,CD83,CDKN1A,CLIC4,CNOT6L,COL4A1,COL4A2,CSF2,CSF3,CXCL2,EGR1,EGR3,EPS8,EZR,FABP4,FGF2,FLT1,FN1,FZD6,HES1,HSBP1,ID1,ID2,IFITM3,IL6,IL6ST,INMT,JUN,KDR,KLF10,LAMC1,MAPK1,MAPK3,MEF2C,MET,MRPL17,MYC,NFKB1,NFKBIA,NR4A2,NR4A3,OSMR,PGRMC1,PPFIBP1,PRSS23,RAMP2,RAMP3,RHOB,SERPINE1,SOX7,TGFB1,YWHAE,ZEB1	518 (22)
SULT1E1		enzyme		-0.785	bias	3.94e-05	IFNG,IGFBP4,IL6,PTGS2,SCARB1,SULF2	506 (25)
TNFRSF4	-0.876	transmembrane receptor		-0.785		0.00856	BCL2A1,IFNG,IL6,SOCS1	402 (14)
PTPN22	-1.506	phosphatase		-0.784	bias	0.0366	CREM,IL6,OSMR,TNFRSF18
PP1		chemical drug		-0.784	bias	0.000291	ANGPT2,CCND2,CXCR4,GJA1,JUN,MYC,PTGS2,SERPINE1,TJP1,VCAM1	433 (21)
evodiamine		chemical - endogenous non-mammalian		-0.78	bias	0.00219	BCL2A1,BIRC3,CDKN1A,ICAM1,MYC,PMAIP1,PTGS2,SELE	529 (21)
linsitinib		chemical drug		-0.776	bias	4.69e-05	CCN2,CD44,FN1,SERPINE1,TNFSF10	418 (12)
PIK3CA	0.321	kinase		-0.765		6.8e-12	ADAM15,ADAMTS1,ADAMTS4,ATF3,ATOH8,ATP1A1,BIRC3,CALD1,CD34,CD40,CD44,CEBPD,CSF3,CXCL12,CXCR4,GASK1B,ICAM2,IL2RG,IL33,IL6,ITGA5,JUN,KDR,LGALS3,LMO2,MCTP1,MTUS1,MYC,NFKBIA,POSTN,PTGS2,ROBO4,RUNX1T1,SERPINE1,SLC3A2,SNAI1,SPARC,SULF1,TGFB1,THBD,TJP1,TNFAIP3,TNFSF10,VIM	486 (18)
VAV3	-0.654	cytokine		-0.765		7.97e-05	AREG,BCL2A1,CAV1,CAV2,HBEGF,IL6,REL,VIM	404 (17)
MLN120B		chemical drug		-0.765	bias	0.00159	CD3E,CSF2,CXCL2,ICAM1,IL6,PTGS2	284 (13)
PSEN2		peptidase		-0.765		0.00209	ANXA5,APP,CD74,CD9,CTSC,CYTIP,EMP1,ENPP2,FZD4,GJA1,HLA-E,IL6,INSR,KIF5B,PTGS2,STAB1,TNXB	507 (19)
mefunidone		chemical reagent		-0.762	bias	0.00154	IL6,SNAI1,TGFB1,TJP1	346 (13)
LCP2	-0.716	other		-0.762	bias	0.000164	CD69,FYB1,ID3,IFNG,MAPK1,NRP1,REL,SELP	359 (17)
mir-34 (includes others)		microRNA		-0.759	bias	0.0369	BIRC3,CCND2,CPD,CYRIB,EMP1,FN1,KLF10,LYST,MARCKS,MET,MYC,NCKAP1,SOX17,TIMP3
CARD9		other		-0.754	bias	0.000818	CCL5,CD36,CSF3,CXCL2,IFNG,IL6	374 (16)
PML	0.266	transcription regulator		-0.752		0.00111	ACACB,CDKN1A,CPE,CXCR4,DNAJB4,DNAJB6,HLA-DRA,HSPB1,ID2,IFI27,IFI44L,ISG20,LDLR,MAFF,MAPK1,NDRG1,NFE2L2,PDK4,PIK3C2A,PLSCR1,PRDX1,SNAI1,TNFAIP3,TXN,VIM,ZEB1	531 (23)
E2F3	-0.269	transcription regulator		-0.75		2.98e-05	AKNA,AKR1C1/AKR1C2,AKR1C3,ARPC1A,CAV2,CD9,CDKN1A,COL18A1,CTNND1,ECE1,FGF2,ID3,JAM2,MT1X,MYC,PLCB4,RBPMS,SERPINE1,SERPINH1,SPARCL1,THBD,TIMP3,TM9SF2
SELL		transmembrane receptor		-0.747	bias	0.00411	CXCR4,IFNG,IL6,TGFB1	365 (16)
D609		chemical reagent		-0.747		0.00651	CCL2,IL6,JUN,PTGS2,VCAM1	436 (19)
zerumbone		chemical - endogenous non-mammalian		-0.747		0.0275	BCL2A1,BIRC3,ICAM1,IL6,MYC,PTGS2
PCBP2	0.431	other		-0.747		0.0366	CCN1,CCN2,CDKN1A,MYC
linolenic acid		chemical - endogenous mammalian		-0.743		0.000699	CD36,CLU,ICAM1,LEPR,NFKBIA,SELP,SERPINE1	519 (24)
salirasib		chemical drug		-0.739	bias	0.0155	ATF3,BNIP3,LGALS1,PLAT,SERPINE1,STC1,TGM2,TJP1,VEGFC
berberine		chemical drug		-0.73		1.5e-05	BIRC3,CCL2,CD40,CDKN1A,CLDN5,FN1,ICAM1,ID1,IFNG,IL6,INSR,LDLR,PIK3R3,PTGS2,SCARB1,SPHK1,TGFB1,TIMP1,TJP1,TNFAIP3,VCAM1,VIM	351 (18)
mir-135 (includes others)		microRNA		-0.73	bias	0.0207	ALOX5AP,BAG3,CXCL12,IL1R1,KLF4,TGFB1
adavosertib		chemical drug		-0.728	bias	0.0144	CCL5,CD83,CXCL12,DUSP4,ICAM1,IFI27,IFNG,IL6,IRF8,ISG20,SERPING1,TNFAIP3,TNFRSF18
colistin		biologic drug		-0.728		0.000101	APOD,CD69,CD9,CST3,DNAJB4,GAS6,HAVCR2,LAMP2,LGALS1,LGALS3,NUAK1,PTPRM,SLCO4A1,SOCS2,SOX4,STAT3,TCIM,TJP1
kanamycin A		chemical drug		-0.728		0.000101	APOD,CD69,CD9,CST3,DNAJB4,GAS6,HAVCR2,LAMP2,LGALS1,LGALS3,NUAK1,PTPRM,SLCO4A1,SOCS2,SOX4,STAT3,TCIM,TJP1
UPF2	0.045	other		-0.726	bias	1.32e-05	CCL5,CLU,GRN,NRP1,PTGS2,RCAN1,TNFAIP3,TSPAN12
MMP12		peptidase		-0.721	bias	0.00108	ACTN1,APP,CAPZA2,CCL5,CSF2,ICAM1,IL6,IL6ST,KIF5B,MYH9,NFKBIA,PLS3,RDX,SPARCL1,TPM4,YWHAH	370 (17)
candesartan		chemical drug		-0.715	bias	0.000309	ENG,FN1,FOSL2,ICAM1,IL6,MAPK1,SERPINE1,TGFB1	477 (22)
CLIC4	1.113	ion channel		-0.714		8.12e-05	CCL5,CFH,CFI,CST3,CXCL2,FILIP1L,IER3,IL6,TIMP2,TIMP3,VIM	349 (13)
DDX17	0.023	enzyme		-0.714	bias	7.11e-05	CDKN1A,CTSD,HTRA1,JUN,MYC,NET1,S100A4	436 (12)
mir-140		microRNA		-0.713	bias	0.0433	BNIP3,CCN2,IL6,TGFB1,VIM
ZBED6		transcription regulator		-0.707	bias	1.68e-05	ARL4C,CRIM1,DDIT4,FOSL2,MYBL1,NASP,SGK1,SPTBN1,WWTR1,ZEB1
1810019D21Rik		other		-0.707	bias	0.00219	AREG,CDKN1A,GPX1,ITGB2,PALMD,RAPGEF3,THBD,ZEB1
EFNA2		kinase		-0.707		0.00416	APOBEC3G,CCN2,CD247,CSF2,DUSP4,FABP5,ITGB4,PLAT,PXN
formaldehyde		chemical - endogenous mammalian		-0.707	bias	0.000646	BNIP3,EGR1,FOSL2,JUN,JUND,NDRG1,NFKB1,PTGS2,SGK1	466 (19)
STK11	-0.223	kinase		-0.707	bias	0.00557	A2M,ATF3,BCL6B,BNIP3,CCL2,CDKN1A,CSF3,CTSD,CXCL2,DOCK4,FN1,ID1,IFNG,IL2RB,IL33,IL6,MCAM,MYC,NDUFC2,NEDD9,NET1,NR4A2,PALM2AKAP2,PDE2A,PNP,PSMB5,PTGS2,RGS1,RPS6,SERPINE1,SNAI1,SPARCL1,STK17B,TNFAIP3,TNFRSF18,TNFSF10	440 (21)
CCR5		G-protein coupled receptor		-0.704	bias	0.000108	CCL3,CCL3L3,CCL4,CCL5,CD9,CXCL12,CXCL2,IFNG,IL6,TNFRSF1A	346 (16)
wortmannin		chemical drug		-0.703	bias	3.86e-14	AKR1C3,ATF3,CCL2,CCL4,CCL5,CCN2,CCND2,CD36,CD44,CDKN1A,CEBPD,CSF2,CX3CL1,EGR1,ENTPD1,EZR,FN1,GSTP1,ICAM1,IFNG,IL6,INSR,IRF8,JUN,MT2A,MYC,NFE2L2,NFKB1,NFKBIA,NR4A3,POSTN,PTGS2,PXN,SAMSN1,SCARB1,SELE,SELP,SERPINE1,SNAI1,SOCS2,SOCS3,TNFSF10,TPM1,VCAM1,VIM	340 (13)
IL27RA	-0.375	transmembrane receptor		-0.7		0.00144	CCL4,CCL5,CD40,CD44,CD69,IFNG,IL6,SOCS3	471 (17)
EHD2	0.784	other		-0.7		0.00651	CAV1,CAV2,CAVIN1,CAVIN2,INSR
carbenoxolone		chemical toxicant		-0.7		0.000818	CCN2,CYBA,DEPP1,IL6,PTGS2,TIMP1	522 (24)
fingolimod		chemical drug		-0.697	bias	8.81e-11	CCL2,CCL4,CCL5,CCN2,CD36,CD40,CD69,CDKN1A,CSF2,CXCL2,FN1,GZMB,HLA-DQB1,ICAM1,IFNG,IL6,ITGB2,PECAM1,PRF1,S1PR1,SERPINE1,SPHK1,TGFB1	424 (16)
mir-21 (includes others)		microRNA		-0.692	bias	4.35e-05	APP,ARL6IP1,BMPR2,C1R,CANX,CCL2,CCL3L3,CD40,CD44,CDH5,CDKN1A,CLU,CXCL2,ELN,FCGRT,FN1,HIPK3,ICAM1,IFI16,IFNG,IL6,IPO11,JUN,KIF5B,LAMP2,LEPR,MYC,NES,PDCD4,PECAM1,PLAT,PSMB5,RHOB,RTN4,SELENOP,SEPTIN2,SOCS1,SPRY1,STAT3,TGFB1,TGFBR2,TIMP3,TPM1,VCAM1	455 (17)
resolvin D2		chemical - endogenous mammalian		-0.692	bias	0.0162	IL6,ITGB2,JUN,LY96,NFKB1
withaferin A		chemical drug		-0.692		0.00651	CDKN1A,IL6,PTGS2,SERPINE1,VIM	526 (21)
leuprolide		biologic drug		-0.686		0.00159	APP,EGR1,NR4A3,PEA15,TGFB1,TIMP1	338 (11)
APOE		transporter		-0.686	bias	4.65e-12	APOD,APP,ARHGEF12,ATF3,BCAM,CAPNS1,CAV1,CCL3L3,CCL4,CCL5,CCN1,CCN2,CCND2,CD36,CD40,CD44,CLU,COL18A1,CTSD,EGR1,ENG,FABP5,GLUL,HSPG2,ICAM1,IFNG,IL6,INSR,ITGA5,JUN,KLF4,LDLR,LIMS2,LTC4S,MGP,MYC,NFKB1,NFKBIA,PEA15,PHLDA1,PLAT,PLPP3,PTGS2,RCAN1,SCARB1,SELE,SEMA6B,SERPINE1,SMAD1,SOCS3,STAT3,TGFB1,THBD,TIMP1,TNFRSF1A,TNFSF14,TXNIP,VCAM1,VCAN	465 (16)
TANK	-0.274	other		-0.681		0.0106	CXCL2,IL6,NFKB1,PTGS2,RGCC,TSC22D1
GATA3	-0.793	transcription regulator		-0.677		1.18e-06	CCL4,CCL5,CD3E,CDKN1A,CXCR4,EBF1,ERG,FN1,GLUL,GZMA,ICAM1,IFNG,IL2RB,IL6,KLF4,KLRC1,MYC,NFKB1,NKG7,PTGER4,RCAN1,RGCC,RUNX3,TEK,TGFB1,TGM2,TJP1,VCAM1,VIM	535 (21)
spironolactone		chemical drug		-0.677	bias	1.86e-07	CCL2,CCN2,CDKN1A,CXCR4,EDNRB,FGF2,FN1,ICAM1,IL6,LGALS3,POSTN,PTGS2,SLCO2A1,TGFB1,TIMP2,TIMP3,TSC22D3,VIM	438 (18)
ITGAL	-0.999	transmembrane receptor		-0.676	bias	0.0246	CD69,HES1,ITGA4,ITGB2
nifedipine		chemical drug		-0.674		9.4e-05	CCL2,CTSL,DUSP4,FN1,IFNG,IL6,INSR,LDLR,POSTN,PTGS2,SGK1,VCAM1	478 (21)
TNFRSF8		transmembrane receptor		-0.671		0.000188	AHNAK,CCL3,CCL4,CDKN1A,CTSC,CXCR4,GBP1,GZMB,IFI16,IFNG,KLRC2,MYC,NKG7,PRF1,TNFSF10	450 (18)
IL32	-0.957	cytokine		-0.669		0.00484	CCL2,CCL3,CCL4,CD36,ICAM1,IL6,ITGB2,PTGS2,THBD,VIM	393 (15)
SATB2		transcription regulator		-0.666		0.000453	ADGRG6,CD96,CX3CL1,ESAM,FABP4,LIMA1,NNMT,PERP,ROBO4,TM4SF18
H89		chemical drug		-0.664	bias	2.37e-07	APP,AREG,CCL3,CCL5,CD83,CDKN1A,CREM,EGR1,EGR3,ENTPD1,FGF2,GJA1,GSTP1,IL6,JUN,MYC,NFKBIA,NR4A2,PTGS2,RHOB,SERPINE1,SH2D2A,SHC1,TNFAIP3,TXN,VCAM1	421 (20)
NAD+		chemical - endogenous mammalian		-0.659		0.00183	ICAM1,NAMPT,TGFB1,TXNIP,VCAM1	470 (16)
metronidazole		chemical drug		-0.655		3.14e-06	APOD,CD69,CD9,CSF2,CST3,DNAJB4,GAS6,HAVCR2,IFNG,IL1R1,IL6,LAMP2,LGALS1,LGALS3,NUAK1,PTPRM,SLCO4A1,SOCS2,SOX4,STAT3,TCIM,TJP1
VASP	-0.374	other		-0.651		0.0246	EPAS1,ITGA4,MYC,SELP
bempedoic acid		chemical drug		-0.651	bias	0.00183	CCL2,CCL4,CCL5,ICAM1,IL6	430 (18)
triamcinolone acetonide		chemical drug		-0.65		4.77e-10	AQP1,ARL4C,ATF3,BCL2A1,CAPG,CD44,CYTIP,DGKH,DUSP10,EFNB2,EGR1,ELK3,ERG,GZMA,IGFBP4,IL6ST,ITGA10,JUN,KLF10,KLF9,LDLR,LSP1,MT1E,MT1M,MT1X,MT2A,MYC,NFKBIA,PCDH19,PRF1,RGCC,RGS16,SEMA6A,SOCS2,SOX4,SPRY1,SRGN,TRIB1,TSC22D3,TXNIP,VWF	370 (12)
ginsenoside Rb1		chemical - endogenous non-mammalian		-0.649		0.00123	CYBA,HBEGF,ICAM1,IL6,MT-ND1,PECAM1,VCAM1	449 (19)
pioglitazone		chemical drug		-0.647		4.94e-07	APP,AQP1,CAV1,CCL5,CCN2,CD36,CDKN1A,CEBPD,EGR1,EPAS1,FABP4,FN1,ICAM1,ID3,IFNG,IL6,KLF4,LDLR,LEPR,NR4A3,PTGS2,SCARB1,SERPINE1,TGFB1,TNFRSF1A	483 (21)
TET2	-0.29	enzyme		-0.647		4.48e-11	ACACB,AHNAK,AKR1C1/AKR1C2,AKR1C3,ANXA2,ATF3,BMPR2,CCN2,CCND2,CD34,FN1,FOSL2,FOXC1,FZD6,ID1,IFI16,IFITM3,IL1R1,IL3RA,IL6,IL6ST,ITGB2,JUN,KLF2,LHFPL6,LXN,MAFF,NCKAP1,NIBAN2,PLS3,RGS1,RPS6KA2,SEC14L1,TEAD1,TGFB1,TIMP1,TNFSF14,TRIOBP,ZNF521	530 (23)
dehydroisoandrosterone		chemical - endogenous mammalian		-0.647		0.00302	FABP4,ICAM1,IFNG,LGALS3,MYC,NFKBIA,SELE,TNFRSF1A,VCAM1	365 (20)
tocilizumab		biologic drug		-0.647	bias	9.29e-07	CCL2,CCL4,CCL5,IFNG,IL6,SNAI1,VIM,ZEB1	382 (16)
CYP27B1		enzyme		-0.647	bias	0.000164	CCL3L3,CCL4,F8,FLT1,IFNG,IL6,ITGB4,STAT3	382 (15)
JAK inhibitor I		chemical drug		-0.647	bias	3.48e-05	CCND2,CXCL2,IFNG,PTGS2,SGK1,SOCS1,SOCS3,TIMP1	415 (18)
SMAD6		transcription regulator		-0.646	bias	0.000345	IFNG,IL6,SERPINE1,TGFB1	482 (18)
FAS		transmembrane receptor		-0.642		1.7e-12	ANXA2,BCL2A1,BIRC3,CCL2,CCL3,CCL3L3,CCL4,CCL5,CCN2,CD200,CD44,CD48,CD59,CD83,CD93,CDKN1A,CEBPD,COL15A1,COL18A1,COL4A1,COL4A2,CTNND1,CTSL,CXCL2,DUSP10,EFNA1,EGR1,FLT1,FOXO1,GBP1,HLA-DQB1,ICAM1,IER3,IFNG,IL6,IQGAP2,JMJD6,JUN,JUND,LDLR,LGALS3,MEF2C,MET,MGP,NFKBIA,NR4A2,PALM2AKAP2,PECAM1,PLEC,PTGER4,RAPGEF5,RDX,RND1,SELP,SERPINE1,SHC1,SPTBN1,STK17A,STK17B,TAGLN2,TGFB1,THBD,TNFAIP3,TNFRSF1A,TNFSF10,TP…	362 (13)
CLU	2.937	other		-0.642		0.00412	APP,CCL2,CCND2,CDKN1A,CFH,CLU,GPX1,IL6,MMRN2,NFKBIA,PARP14	526 (19)
IL37		cytokine		-0.64	bias	0.000164	CCL4,CSF2,CSF3,CXCL2,IFNG,IL6,TIMP1,VCAM1	345 (14)
NRP1	1.496	transmembrane receptor		-0.64		0.0151	CD40,FN1,HLA-DQB1,ID1,IL6,RCAN1
KRIT1	0.015	other		-0.64		0.00037	CXCR4,EFNB2,JUN,KLF2,KLF4,NOTCH4
SIAH1	0.009	enzyme		-0.64	bias	1.24e-05	ANXA2,CD36,CDKN1A,CTSD,EGLN3,FABP4,GLUL,ID2,LGALS3,SERPINE1,SOCS3,VIM	486 (17)
IL18R1	-0.513	transmembrane receptor		-0.64		0.00367	CCL3L3,IFNG,IL6,SOCS1,SOCS3	400 (15)
magnesium		chemical - endogenous mammalian		-0.64	bias	0.0106	CDH5,CDKN1A,HIF3A,MGP,TJP1,TXNIP
GW9662		chemical reagent		-0.633		7.33e-07	CAV1,CCL2,CCL5,CCN2,CD36,CD83,CDKN1A,EGLN3,FABP4,FN1,HLA-DRA,IFNG,IL6,KDR,KLF4,LXN,PEA15,PTGS2,TGFB1,VCAM1,YWHAE	487 (20)
HOXA4		transcription regulator		-0.633		0.000775	CCN1,CCN2,CCND2,MYC,TAGLN2	378 (11)
SOCS1	-1.346	other		-0.633	bias	8.3e-09	A2M,BCL2A1,CCL2,CCL3,CCND2,CD40,CD44,CD69,CDKN1A,CSF3,CXCL2,FCER1G,ICAM1,IFI16,IFI27,IFNG,IL2RB,IL6,ISG20,JUN,PTGS2,SELE,SNAI1,SOCS1,SOCS3,STAT3,TGM2,TXN,VCAM1	370 (14)
ELOVL3		enzyme		-0.632		0.002	CD53,ELOVL7,EPAS1,FCER1G,HLA-DRA,IFI16,IQGAP2,ITGB2,TIMP1,TYROBP
LIPA	0.395	enzyme		-0.632	bias	0.00484	ACACB,CAPG,CTSD,LGALS3,NFIA,NPC2,PECAM1,RPS6,SCARB2,SEPTIN10
ADGRE2		other		-0.632		1.68e-05	CCL2,CD34,CDKN1A,FLT1,FSTL1,GLUL,JUN,MYC,TGFB1,TGFBR2	277 (7)
ZBTB20	0.607	transcription regulator		-0.629		0.000404	COX7A1,GAS6,IL6,LEPR,NEDD9,NFKBIA,PDK4,SOCS2,SOCS3	280 (7)
KLF5		transcription regulator		-0.62		0.00208	CAVIN1,CD34,CD44,CDKN1A,CEBPD,CXCL12,CXCR4,EPAS1,ID3,JUN,LITAF,MAFF,MEOX2,MYC,NIBAN2,SOX4	529 (18)
PTGER4	-1.666	G-protein coupled receptor		-0.617		1.16e-07	ADAMTS4,APP,CCL2,CCL3L3,CCL4,CD40,CD44,CD69,CXCR4,EGR1,GBP4,HAVCR2,ICAM1,IFI16,IL6,ISG20,LPAR6,MAFF,PARP14,PDCD4,PTGS2,S1PR1,TAGAP,TAGLN2,TNFSF10,XAF1	491 (17)
celecoxib		chemical drug		-0.616		0.015	APP,BCL2A1,CDKN1A,ICAM1,IFNG,KDR,MET,PECAM1,PTGS2,SELP,SERPINE1,TGFBR2,TNFRSF10D,VCAM1,VEGFC
histamine		chemical - endogenous mammalian		-0.614	bias	8.74e-10	AREG,CCL2,CCL3,CCL4,CCL5,CD40,CSF2,CXCL2,CXCR4,HBEGF,ICAM1,IFNG,IL6,ITGA4,JUN,LDLR,PTGS2,SELE,SELP,TJP1	476 (19)
CLDN7		other		-0.611		0.000111	ABLIM1,APLP2,ARHGDIB,ASAP1,CCN2,CX3CL1,DNAJB6,IFI6,IGFBP7,LGALS3,LIMA1,MT1X,MT2A,NCOA7,NNMT,PRSS23,SLCO2A1,TIMP2,TINAGL1,TJP1,TSPAN12
NR1H3		ligand-dependent nuclear receptor		-0.61		1.82e-09	APOD,ARL4C,ATF3,CCL2,CCL3L3,CCL4,CCL5,CD40,CDKN1A,CSF3,CTSC,CX3CL1,CXCL2,CYTIP,GAS6,GBP4,GPX1,GSTP1,IFNG,IL6,IRF8,LDLR,LSP1,NFKBIA,PTGS2,SCARB1,SNAI1,SOCS1,TRIB1,VCAN,VEGFC	571 (20)
verapamil		chemical drug		-0.61		5.16e-07	ANXA2,CD59,FN1,GJA1,HLA-DPA1,HLA-DRA,IFNG,IL6,JUN,LDLR,MYC,S100A10,S100A6,SNAI1,TXNIP,VCAM1	567 (19)
IFNB1		cytokine		-0.607	bias	1.77e-10	ANXA5,APOL3,CAPN2,CCL2,CCL3,CCL4,CCL5,CD40,CD83,CDKN1A,CREM,CSF2,CX3CL1,CXCL2,DICER1,FBLN2,FGF2,FKBP9,GBP1,GBP4,GNB4,GZMB,GZMH,ICAM1,IFI16,IFI27,IFI6,IFNG,IL1R1,IL6,ISG20,ITGB2,KDM6B,LAMB1,MGST2,MYC,NNMT,PARP14,PDK4,PMAIP1,PTGS2,REL,SOCS1,SPRY1,TIMP1,TIMP2,TNFSF10,XAF1	347 (15)
NHERF1	-0.723	transporter		-0.605	bias	3.66e-05	CCL3L3,CCL4,CCL5,CXCL2,EZR,IL33,IL6,S100A4,SCARB1	478 (20)
CD40	0.634	transmembrane receptor		-0.602	bias	0.00015	APOBEC3G,BCL2A1,BIRC3,CCL2,CCL3,CCL4,CCL5,CCND2,CD40,CD44,CD69,CD83,CDKN1A,CSF3,CX3CL1,CXCL12,DUSP2,GZMB,HLA-DQB1,ICAM1,IFNG,IL2RB,IL6,ITGB2,JUN,KLF4,KLF9,LGALS3,MAP3K6,MET,MYC,NFKB1,NFKBIA,PRF1,PTGS2,REL,SAMSN1,SELE,SERPINE1,SLC38A1,THBD,TNFAIP3,TNFSF10,VCAM1	441 (16)
GFI1	-0.319	transcription regulator		-0.597	bias	9.99e-08	CCND2,CD40,CD53,CD7,CDKN1A,CXCR4,ENTPD1,ETS2,FOSL2,FOXO1,GIMAP4,GJA1,GZMA,ICAM1,ID2,IFNG,IL1R1,IL6,JUN,KLF2,MAFF,MAPK3,MYC,NFKB1,NFKBIA,REL,RUNX3,S1PR1,SESN3,SGK1,SOCS1,TNFRSF1A,TNFSF14	401 (16)
cuprizone		chemical toxicant		-0.595	bias	3.58e-08	ANXA2,APP,ARHGDIB,CAPG,CCL3L3,CCL4,CCL5,CNN3,CTSD,EPHX1,FABP5,GLUL,GPX1,GSN,HAVCR2,IRF8,LAMP2,LCP1,LGALS1,LGALS3,LSP1,MYH9,NCOA4,PTGS2,PTPRC,RAMP3,S1PR1,SOCS3,SYNPO,VIM	293 (7)
S-nitrosoglutathione		chemical toxicant		-0.591		2.7e-05	BIRC3,CCL2,CCL5,CDKN1A,GJA1,HLA-DRA,ICAM1,IFNG,NFKBIA,PTGS2,S100A10,SELE,VCAM1	485 (18)
cilostazol		chemical drug		-0.59		4.83e-05	CCL2,CLDN5,ICAM1,KDR,NR4A2,RAPGEF3,SELE,SELP,SERPINE1,TJP1,VCAM1	399 (19)
glucosamine		chemical - endogenous mammalian		-0.589		0.0345	CCL2,ICAM1,IL6,INSR,LEPR,MT-ND1,PTGS2,STAT3,TXNIP
TOX	-0.749	transcription regulator		-0.588		0.0328	AHR,CD2,EGR3,ENTPD1,FOXO1,HAVCR2,ID2,ID3,KLF2,S1PR1
FDX1	-0.462	transporter		-0.588	bias	0.000291	ATF3,BNIP3,DNAJB1,EGR1,FN1,ID1,ID2,JUN,SLC3A2,TUBA4A
miR-291a-3p (and other miRNAs w/seed AAGUGCU)		mature microRNA		-0.587	bias	0.047	APP,CCL3,CCND2,CD44,CD83,CDKN1A,IL6,MBNL2,MYBL1,NR4A2,SEPTIN2,TGFBR2,TNFAIP1,TXNIP
valproic acid		chemical drug		-0.587		0.00036	AKR1C3,ATF3,ATP11A,CAVIN2,CCL2,CCN1,CCND2,CD151,CD36,CD40,CD44,CD83,CDKN1A,CXCR4,DICER1,FAM107A,FOXC1,GLUL,GZMB,HES1,ICAM1,ID2,IFNG,IL6,ITM2C,JUN,JUND,LDLR,LIMA1,MYOF,NES,NPC2,PLAT,POMP,PRSS23,PSMB5,PTGS2,PXN,RUNX3,S100A4,SELENOP,SERPINE1,SERPINH1,SGK1,STAT3,TGFB1,TGM2,TNFSF10,TNS1,TSC22D3,YWHAH,ZEB1	577 (21)
hymecromone		chemical drug		-0.585		0.0151	ACKR3,ADAMTS4,CAV1,CD44,CXCR4,NFKB1
C9		other		-0.585	bias	0.00037	CCL3L3,CXCL2,FN1,ICAM1,SELE,VCAM1	483 (15)
VIPR1		G-protein coupled receptor		-0.585	bias	0.00367	CCL3L3,CCL4,CCL5,CD40,CXCL2	329 (16)
ETV5		transcription regulator		-0.582		4.77e-16	AHNAK,CAV1,CAVIN1,CAVIN2,CCL5,CDKN1A,CSF3,CTNNA1,CXCL12,CXCR4,DPYSL2,EMP2,FN1,HOPX,ICAM1,ICAM2,IL6,ITGA5,LGALS3,MET,NFKBIA,PKP4,PMP22,QKI,RGS1,S100A6,SCARB1,TIMP3,TINAGL1,TJP1,WWTR1,ZEB1	527 (22)
fluocinolone acetonide		chemical drug		-0.577		9.4e-05	AQP1,IFNG,IL33,IL6,ITGA10,JUND,LSP1,MT1E,MT1X,PCDH19,RGCC,SOCS3	456 (10)
PDLIM2	-0.146	other		-0.577		0.000874	CSF2,ENPP2,FSTL1,GNG2,HBEGF,IFNG,KCTD12,MECOM,MPZL2,PHLDA1,TNS1,TXNIP	322 (11)
IGHM		transmembrane receptor		-0.577	bias	0.00321	CCL5,CCND2,JUN,KLF2,LGALS3,MYC,SELP	483 (18)
COMMD1	-0.261	transporter		-0.577	bias	0.0151	BIRC3,BNIP3,DDIT4,EGLN3,IFNG,NFKBIA
LDHA	-0.382	enzyme		-0.577		0.00348	COL4A1,COL4A2,DDIT4,FN1,GNG11,IL6,ITGA10,LAMA5,NFKB1,PIK3R3,VEGFC,VWF	224 (7)
PELP1	0.212	other		-0.577	bias	0.000294	CDC42EP5,CDKN1A,CLIC3,CSF2,CSF3,CTSH,CYGB,DAB2,FYN,GCA,KRT81,LCP1,MYC,NDRG1,PTGS2,SNCG,TCN2,TGM2	491 (19)
GNAS	1.025	enzyme		-0.574		1.94e-10	ADAMTS1,ATF3,ATP1A1,B3GNT7,CCL2,CCN1,CD200,CREM,CXCL2,CYTIP,ETS2,FOSL2,FYN,GDI2,GRN,IFI16,IL6,KCTD12,KLF4,LITAF,LMO2,MAFF,MSRB3,MYC,NR4A2,NR4A3,NRP1,PTGER4,SLA,SPARC,STAT3,SWAP70,TRIB1,TSC22D1,VPS37B	551 (24)
SLPI		other		-0.57	bias	0.00204	CCL5,CD40,ICAM1,IFNG,IL6,NFKBIA,TGFB1	420 (17)
fluvastatin		chemical drug		-0.568		4.83e-05	APP,CD40,CD9,CDKN1A,CYBA,IL6,PLAT,PTGS2,SERPINE1,THBD,TNFSF10	491 (21)
AMPK (complex)		complex		-0.567		0.000152	CCL2,CCND2,CDKN1A,CXCL12,DUSP4,EGR1,GJA1,IFNG,IL6,LITAF,MT-ND1,PMAIP1,PTGS2,SERPINE1,SNAI1,TJP1,VCAM1,VIM,YBX1	455 (24)
lipoxin A4		chemical - endogenous mammalian		-0.566	bias	7.83e-07	CCL2,CDKN1A,FN1,ICAM1,IFNG,IL6,PTGS2,SELE,SERPINE1,TGFB1,TIMP1,TIMP2	317 (16)
dexamethasone phosphate		chemical drug		-0.563	bias	0.000164	CXCR4,DDIT4,ID3,IL6,NFKBIA,PDK4,SGK1,TIPARP	359 (7)
ABCA1		transporter		-0.562		0.000465	APP,CCL3L3,CSF3,IL6,LDLR,NAMPT,PIK3R1,PMP22,PTGS2,SCARB1,SELP	422 (18)
VLDLR		transporter		-0.562	bias	0.00183	CCN2,IL6,SERPINE1,STAT3,TNFAIP3	401 (12)
mir-451 (includes others)		microRNA		-0.556	bias	0.0207	CD69,CELF2,ETS2,KLF7,MYC,RAC1
NEIL2		enzyme		-0.555	bias	3.04e-05	CCL2,CCL3L3,CCL4,CD40,CXCL2,IFNG,IL1R1,IL6,ITGB2,LY96,NFKB1,PTGS2,SELE,TNFSF14	413 (12)
GPR39		G-protein coupled receptor		-0.555		0.000775	ANGPT2,CCL2,CLU,RGS16,SERPINE1	337 (7)
salvianolic acid B		chemical - endogenous non-mammalian		-0.555		0.00651	CCND2,IFNG,NFE2L2,PTGS2,SCARB1	480 (23)
GHR		transmembrane receptor		-0.555	bias	0.000646	CD36,CDKN1A,IFNG,IGFBP4,IL6,MYC,NFKB1,SOCS2,SOCS3	488 (24)
TNFAIP6		other		-0.555	bias	0.000775	CXCL12,CXCL2,IL6,SNAI1,VIM	452 (17)
SLC16A2		transporter		-0.555		0.0162	IER5,KLF9,LDLR,MARCKSL1,SLC7A5
spermine nitric oxide complex		chemical toxicant		-0.555		0.0246	ICAM1,S100A10,SELE,VCAM1
muristerone A		chemical - endogenous non-mammalian		-0.555		0.000775	ID1,ID2,ID3,IFI16,MYC
MAVS	-0.001	other		-0.554	bias	0.00168	CCL5,CD83,CXCL12,CXCL2,DUSP4,ICAM1,IFI27,IFITM3,IFNG,IL6,IRF8,ISG20,NFKB1,SERPING1,SOCS1,SOCS3	346 (15)
PS-1145		chemical drug		-0.554	bias	3.66e-05	CCL2,CCL5,CSF2,ICAM1,IL6,NFKBIA,PTGS2,TNFAIP3,UACA	362 (16)
IFNE		cytokine		-0.552	bias	0.000995	APOBEC3G,CD40,CD83,CDKN1A,IFITM3,IFNG,ISG20,PTGER4,PTGS2	368 (18)
IFNA1/IFNA13		cytokine		-0.548	bias	0.00629	CD40,CD69,CD83,IFI27,IFI6,IFNG,MYC,PLSCR1,PTGS2,SOCS1	467 (19)
dibutyl phthalate		chemical toxicant		-0.544	bias	0.000699	INHBB,JUN,MYC,NFE2L2,NFKB1,SCARB1,SERPINE1	537 (21)
simvastatin		chemical drug		-0.542		1.4e-13	ADAMTS1,ANGPT2,APP,CALD1,CCL2,CCL3,CCN1,CCN2,CCND2,CD40,CD9,CDKN1A,COTL1,CXCL2,ENTPD1,GJA1,ICAM1,IFNG,IL6,ITGB2,ITGB4,KLF2,KLF4,LDLR,LRP5,MYC,NFKBIA,PECAM1,PLAT,PTGS2,RAC1,RHOB,RHOU,S100A6,SCARB1,SELE,SELP,SERPINE1,SOCS3,THBD,TIMP1,TSC22D3,VCAM1,VIM,VWF	333 (15)
ENG	2.439	transmembrane receptor		-0.538		3.34e-07	CCN2,CDH5,CXCR4,ELN,FN1,ID1,ITGA5,ITGA6,KDR,MYC,PECAM1,RAC2,SERPINE1,TGFB1,TGFBR2	558 (20)
PROX1		transcription regulator		-0.537		0.0162	ANGPT2,CD34,CPE,KDR,NRP1
curdlan		chemical - endogenous non-mammalian		-0.537	bias	0.0106	CD69,CSF2,CXCL2,IL2RB,IL6
CDK8		kinase		-0.535		0.00464	CD44,CXCL2,CXCR4,KLF2,KLF4,MYC	491 (19)
methylmercury		chemical toxicant		-0.535		0.00152	BNIP3,ECE1,EGR1,ID2,IL6,NCKAP1,NFKB1,PLS3,RHOB,RTN4,SPARC,STOM,TNFRSF1A,TXNIP	358 (15)
AZD8055		chemical drug		-0.532		0.00204	CCL5,CCND2,FOXO1,IFNG,PIK3R3,SNAI1,SNHG7	539 (20)
CCL18		cytokine		-0.532	bias	0.00154	IFNG,S100A4,SNAI1,TGFB1	278 (10)
SIRT6		enzyme		-0.532		0.000294	BIRC3,CCN1,CCN2,CD36,FN1,FOXO1,IL6,MAPK3,MT-ND1,MT-RNR1,MT-RNR2,PLPP3,PTGS2,RPL23,SERPINE1,TGFB1,TGFBR2,TIMP1	525 (25)
AICAR		chemical - endogenous mammalian		-0.531		0.0101	CDKN1A,CSF2,CYCS,FN1,FOXO1,GPX1,PDK4,PRDX1,SCARB1,SERPINE1,SOCS3,TGFB1,TXNIP
DDX25		enzyme		-0.529		0.0385	CCND2,DNAJB4,FABP5,GLUL,IL2RG,MBNL2,MPZL2,NFKBIA,S100A10,TUBA4A
gemcitabine		chemical drug		-0.528	bias	0.00555	AREG,CD44,CDKN1A,CSF2,CXCL12,CXCR4,EGR1,HLA-DRA,JUN,MDK,MYC,PTGS2,SLC29A1,VIM,VMP1	565 (20)
IL17A DIMER (complex)		complex		-0.527	bias	4.09e-06	CCL2,CCL3,CCL4,CCL5,CSF2,CSF3,IFNG,IL6	326 (7)
sulindac sulfide		chemical drug		-0.52		0.000125	APP,ATF3,BCAM,CCN2,CDKN1A,DYNLL1,EGR1,IFRD1,PIK3R1,PRSS23,PTGS2,SPTBN1,STAT3,STC1,TUBA4A,YWHAE	491 (17)
pevonedistat		chemical drug		-0.518		0.0114	CCL2,DLC1,ICAM1,IL6,PMAIP1,RHOB,SELP,TJP1
SIAH2	-0.359	transcription regulator		-0.509	bias	0.000144	AKR1C3,ANXA2,CD36,CTSD,EGLN3,FABP4,GLUL,ID2,LGALS3,SERPINE1,SOCS3,VIM	465 (14)
onapristone		chemical drug		-0.509	bias	3.94e-05	ADAMTS1,CTSD,HBEGF,PMP22,SPHK1,TGFB1	370 (13)
ELANE		peptidase		-0.507	bias	0.0207	CCL3L3,CEBPD,CSF2,CXCL2,ELN,IL6
cytarabine		chemical drug		-0.506	bias	0.0127	ADGRE5,CCL3L3,CCL5,CD40,CD69,CDKN1A,GZMB,ICAM1,IL6,PRF1
PPP2CA	-0.26	phosphatase		-0.5		2.96e-05	AHR,CD36,CD69,CD74,CDKN1A,ENTPD1,GZMA,HLA-DMA,IL2RB,IL2RG,MYC,NCKAP1,NOVA1,PTGS2,PTPRC,RPS6,SOCS1,SOCS3	366 (16)
mibolerone		chemical drug		-0.497		0.00342	AHNAK,AHR,CD74,CLTA,CLTC,CLU,DAD1,FKBP1A,FOSL2,HLA-E,JUN,KLF10,LDLR,LRG1,MYC,NANS,SARAF,SPARCL1,TIMP3
FOXA2		transcription regulator		-0.494		4.41e-09	A2M,ACACB,AKR1C1/AKR1C2,AQP1,ARID5B,BCL2A1,CCL2,CD36,CDKN1A,COL15A1,CXCR4,DDIT4,EDNRB,EPHX1,FABP5,FOXO1,IER3,IL33,IL6,ITGB4,KDR,LTC4S,MT1E,MTUS1,NR4A2,PROS1,SCARB1,SERPINE1,SNAI1,SOX17,TEK,TGFB1,TGFBR2,TGFBR3,TNFRSF1A,VEGFC,VIM	529 (24)
TP63		transcription regulator		-0.493		1.73e-14	A2M,ADAMTS1,ADAMTS9,AHR,AREG,CAPN2,CAPNS1,CAV1,CAVIN2,CCN1,CCN2,CCND2,CDKN1A,COL4A1,COL4A2,CRIM1,CTSD,CXCR4,CYGB,DDIT4,DICER1,DNAJB1,DST,DUSP10,EGR1,ELN,EMP1,ENG,FN1,FOSL2,HBEGF,HES1,HLA-DMA,HLA-DPA1,HLA-DQB1,HLA-DRA,HLA-DRB1,HLA-DRB5,HSBP1,HSP90AA1,HSPG2,HTRA1,ICAM1,ID1,ID3,IER3,IGFBP7,IL6,INSR,ISG20,ITGA4,ITGA6,ITGB4,JUN,KLF4,LAMB1,LAPTM4A,MAFF,MPZL2,MYC,PERP,PIK3R3,PMAIP1,POSTN,PTGS2,RAC2,RBMS…	540 (18)
TAS4464		chemical drug		-0.492	bias	0.00302	BCL2A1,CDKN1A,EGR1,MYC,PMAIP1,SLC3A2,SLC7A5,TIMP1,VIM	479 (12)
FGFR4		kinase		-0.492		0.000691	ACACB,AHNAK,CD44,CDKN1A,CRK,CYRIB,ITPRID2,KDR,MYC,SERPINE1,SNAI1,TGFB1,VIM,ZEB1	495 (22)
PAX3-FOXO1		fusion gene/product		-0.49		9.96e-08	ACTN1,AKAP12,ANXA5,ARHGDIB,ATP1A1,CCN1,CCND2,CDKN1A,CXCR4,EMB,EPB41L3,FABP5,FOXO1,GRN,GSTP1,HSP90AA1,HTRA1,IER3,IFNG,IL6ST,INPP1,ITGA5,KDR,LIMS1,MCAM,MEOX2,MET,MT1X,MYH9,NFIB,PKIG,PPIC,PRSS23,RPS6,SLC7A5,SPRY1,ST13,TIMP2,TMEM47,VIM,YWHAE,ZFP36L2	407 (7)
entolimod		biologic drug		-0.483	bias	0.000646	ATF3,BCL2A1,CCL4,CXCL2,IER3,IL6,NFKBIA,RCAN1,TNFAIP3	284 (12)
VDR		transcription regulator		-0.483		1.18e-07	ANGPT2,CCND2,CD36,CD44,CDKN1A,COL4A1,COL4A2,CSF2,EGR1,ICAM1,ID1,IER3,IFI44L,IFNG,IL6,JUN,LDLR,LGALS1,MYC,NASP,NEDD9,NUPR1,PODXL,PTGS2,RAC1,RGCC,SELE,SOCS1,SOCS3,THBD,TJP1,TXN,TXNIP,WSB1	518 (21)
tripterine		chemical - endogenous non-mammalian		-0.479		0.00148	BAG3,BIRC3,CXCL2,DNAJB1,ICAM1,IL1R1,IL6,TNFAIP3,VCAM1	443 (18)
PAX5		transcription regulator		-0.478		0.000188	CD40,CTNNA1,FN1,GIMAP4,ID3,IL6ST,INSR,KLRB1,LAT2,MET,MYC,NEDD9,TNFSF14,TXNIP,VIM	456 (14)
LRP6	0.322	transmembrane receptor		-0.475		0.000291	APP,CAV1,CCN2,CXCL2,IFNG,IL6,LEPR,MYC,TGFB1,VIM	466 (19)
PDPK1	-0.119	kinase		-0.475		6.75e-06	A2M,CAV1,CDKN1A,CST3,FOXO1,IL6,KLF2,MYC,RAB11A,S1PR1,SERPINE1,SNAI1	501 (23)
AMBRA1		other		-0.471	bias	3.29e-07	ADAMTS9,CCND2,CDKN1A,COL15A1,COL18A1,COL4A1,COL4A2,FN1,SERPINE1,SNAI1,STAT3,VIM	457 (13)
TLR (family)		group		-0.47	bias	1.74e-08	CCL2,CCL3,CCL4,CCL5,CD40,CD83,CSF2,HBEGF,ICAM1,ID2,IFNG,IL33,IL6,NFKBIA,PTGS2,RGS1,RGS16,SOCS1,SOCS3,SPHK1,TNFAIP3	407 (17)
trientine		chemical drug		-0.469	bias	0.00411	FN1,IGFBP4,SERPINE1,TGFB1	281 (7)
EZH2	-0.404	transcription regulator		-0.466		6.4e-12	ABL2,ACKR3,ALOX5AP,AREG,ARHGDIB,ATF3,BIRC3,CCL5,CCND2,CDKN1A,CLEC3B,COL4A1,CPD,CSF2,CSF3,CTNNA1,CTNNAL1,CX3CL1,CXCL2,CXCR4,DAAM1,EFNA1,EGR1,EPAS1,EZR,FLT1,FN1,HDGFL3,ICAM1,ID1,IFNG,IL6,JAM2,KLF2,KLF4,KRT81,MPZL2,MYC,NCOA7,NDRG1,NES,NFKBIA,PTGS2,RHOB,RPS6KA2,S100A4,SELENON,SMAD1,SNAI1,SOCS1,SOCS3,SOX17,SPARC,SULF1,TGFB1,TGFBR2,TGFBR3,TIMP2,TIMP3,TSPAN7,TXN,VEGFC,VIM,ZEB1	567 (21)
HNF1B		transcription regulator		-0.461		3.65e-08	ACTN1,CD44,CDC42SE2,DST,EPS8,FN1,GDI2,ID1,ID3,LAMB1,MET,MPZL2,NEDD9,OLFM1,PHACTR4,PMP22,PODXL,PTGER4,PTPRM,S100A4,S100A6,SERPINH1,SLC29A1,SNAI1,SPARC,SULF1	291 (7)
TCF4	2.427	transcription regulator		-0.459		0.00386	ADAMTS9,APOBEC3G,BEX3,BNIP3,CD2,CD40,CD9,CDKN1A,CREM,DSTN,ENTPD1,FOXO1,GIMAP4,HCST,HES1,ID2,ID3,IFI16,IGFBP4,IL6,LEPROTL1,LMO2,MEF2C,NEDD9,PARP8,PLAC8,PRDX4,PTGS2,RPL7,S100A4,SELENOP,SH3BP5,SMAD1,SOCS3,TENT5C,TNFSF10,TXNIP,WARS1,ZEB1	342 (10)
concanavalin a		chemical drug		-0.458	bias	5.27e-11	APP,BCL2A1,CCL3,CCL3L3,CCL4,CD3E,CD69,CDKN1A,CSF2,CSF3,CXCL2,DUSP2,EGR1,EGR3,FOXO1,GSTP1,ICAM1,IFNG,IL6,ITGB2,LAMP2,LGALS1,MET,NPR1,PTGS2,RGS1,SOCS3,TGFB1,TNFRSF18,TNFSF10,XCL1	326 (13)
ANGPT1		growth factor		-0.457		7.46e-06	ADAMTS1,ADAMTS4,ADAMTS9,ANGPT2,CCL2,CDH5,DUSP4,EFNB2,ICAM1,IL1R1,NFKB1,SELE,TEK,VCAM1	408 (22)
SERPINA3		other		-0.456		0.00123	APP,CCN2,CLDN5,FOXO1,ICAM1,LDLR,VCAM1	467 (22)
PELI1	0.302	enzyme		-0.455		0.0246	CCL5,CD36,IFNG,IL6
succinic acid		chemical - endogenous mammalian		-0.453		9.29e-07	CD44,CLEC3B,ID1,IFNG,IGFBP4,MAN1A1,SERPING1,SPARCL1
CALCINEURIN (complex)		complex		-0.449	bias	0.0018	CCL3,CCL4,CCL5,CYGB,EGR1,NR4A2,NR4A3,PTGS2,RCAN1,SERPINE1,STAT3	478 (23)
icilin		chemical reagent		-0.447	bias	0.00183	CCL3L3,CCL4,CSF3,CXCL2,IL6	258 (7)
1'-acetoxychavicol acetate		chemical reagent		-0.447	bias	0.00651	BCL2A1,BIRC3,ICAM1,MYC,PTGS2	316 (16)
artesunic acid		chemical drug		-0.447		0.0234	CCL2,IL6,PTGS2,TGFB1,VIM
Srgn		other		-0.447	bias	0.0433	CD83,EGR3,GPR65,HLA-DRB5,IFNG
coomassie brilliant blue G-250		chemical drug		-0.447		0.0106	ICAM1,IL6,PTGS2,TIMP1,TJP1
retroinverso ERG inhibitory peptide 2		chemical reagent		-0.447	bias	4.69e-05	ADAMTS1,ARHGDIB,CXCR4,NDRG1,PLAT	129 (4)
retroinverso ERG inhibitory peptide 1		chemical reagent		-0.447	bias	4.69e-05	ADAMTS1,ARHGDIB,CXCR4,NDRG1,PLAT	129 (4)
Z-DEVD-FMK		chemical - protease inhibitor		-0.447		0.00183	CD247,CXCL2,FCER1G,MEF2C,SPHK1
NR2F1		ligand-dependent nuclear receptor		-0.447		0.000164	ALDH2,EGR1,ID2,SPRY1,TGFB1,VIM,XCL1,ZEB1	495 (15)
SCGB1A1		cytokine		-0.446	bias	7.11e-05	CCL5,CDKN1A,COL4A1,FN1,IFNG,ITGB2,PTGS2	319 (13)
TCR (complex)		complex		-0.444	bias	4.73e-06	ABLIM1,APOD,BCL2A1,BIRC3,CCL3,CCL3L3,CCL4,CCL5,CD200,CD44,CD69,CSF2,CXCR4,CYTIP,EGR1,FYN,GBP4,GZMA,GZMB,ID3,IFI44L,IFI6,IFNG,IL6,ISG20,JUN,KLF2,MAPK1,MYC,NFKB1,NFKBIA,NRP1,PDCD4,PIK3R1,PIK3R3,PMAIP1,PRF1,PRMT1,PTPRC,PXN,REL,RGCC,RPL7,RPLP0,RPS17,SCARB2,SOCS1,SOCS2,SOCS3,SPHK1,SPRY1,STAT3,TGFB1,TNFAIP3,TNFRSF18,TNFRSF1A,TSC22D1,TSC22D3,XCL1	382 (17)
RNASE2		enzyme		-0.439	bias	0.000173	CCL2,CCL3,CCL4,CCL5,CD83,IL6,TNFRSF1A	360 (19)
AIMP1	0.093	cytokine		-0.436	bias	7.11e-05	CCL2,CCL3,CCL4,CCL5,CXCL2,ICAM1,IFNG	382 (20)
clopidogrel		chemical drug		-0.434		1.96e-05	ACKR3,ATF3,ATOH8,CCL2,CXCL12,DUSP10,DUSP2,IFRD1,LAMA5,MYC,NUPR1,PMAIP1,RGS16,SLC3A2
haloperidol		chemical drug		-0.432	bias	0.0193	EGR1,FGF2,HSPG2,LDLR,LXN,NR4A2,NR4A3,QKI,SCN1B
DLK1		other		-0.43		0.00123	CCL3L3,FABP4,FOXO1,HES1,IL6,REL,SNAI1	508 (22)
CD40LG		cytokine		-0.429	bias	2.03e-13	AHR,APOBEC3G,ATF3,BCL2A1,BIRC3,BNIP3,BTG1,CCL2,CCL3,CCL3L3,CCL4,CCL5,CCN2,CD40,CD44,CD69,CD83,CDKN1A,CELF2,CLU,CTSC,CXCL2,CXCR4,CYTIP,DUSP2,DUSP4,EGR1,FLT1,FOSL2,GZMB,HLA-DQA2,HLA-DQB1,HSP90AA1,ICAM1,ID2,ID3,IFI6,IFNG,IL2RB,IL3RA,IL6,ITGA4,ITGB2,JUN,JUND,KDM6B,MARCKS,MARCKSL1,MT1E,MT2A,MYC,NAMPT,NET1,NFKB1,NFKBIA,NR4A3,PALM2AKAP2,PMAIP1,PTGS2,REL,RGS1,RUNX3,SAMSN1,SELE,SELP,SERPINE1,SLC29A1,SOCS1…	406 (14)
CD2	-1.306	transmembrane receptor		-0.427	bias	0.000646	CD40,CD44,CD48,CSF2,HLA-DMA,HLA-DPA1,ICAM1,IFNG,PTPRC	462 (19)
IL23A		cytokine		-0.427	bias	0.000365	AHR,CSF2,IFNG,IL6,IRF8,STAT3,XCL1	415 (17)
glucocorticoid		chemical drug		-0.427		1.33e-19	AHR,CALD1,CCL2,CCL3,CCL5,CCN2,CD2,CD44,CD69,CD74,CDKN1A,CEBPD,CLDN5,CLU,CRIP1,CSF2,CSF3,CXCL2,CXCR4,FBLN2,FN1,GBP1,GLUL,GRN,GZMB,ICAM1,IFNG,IL6,INSR,IRF8,LAT2,MAOA,MT2A,MYC,NFKBIA,NR4A2,PLAT,PTGS2,RAMP2,SELE,SERPINE1,SGK1,SOCS3,STC1,TBC1D15,TGFB1,TNFRSF18,TNFRSF1A,TSC22D3,TXNIP,VCAM1,VIM	567 (20)
15-deoxy-delta-12,14 -PGJ 2		chemical - endogenous mammalian		-0.425		8.18e-17	ADAMTS4,BIRC3,CAV2,CCL2,CCL3,CCL5,CCN2,CCND2,CD200,CD36,CDH5,CDKN1A,CEBPD,CSF2,CTSD,CXCL2,DNAJB1,EGR1,FABP4,FLT1,FN1,GSN,GSTP1,HLA-DRA,HSPB1,ICAM1,IFNG,IL6,JUN,KDR,KLF4,LAMB1,MYC,NFE2L2,NFKB1,NFKBIA,PECAM1,PRDX1,PTGS2,REL,SCARB1,SELE,SERPINE1,SERPING1,SOCS1,SOCS3,SOX17,VCAM1	472 (18)
butylated hydroxyanisol		chemical toxicant		-0.422		0.0366	GSTP1,JUN,NFE2L2,SCARB1
ritonavir		chemical drug		-0.419		0.00451	CCND2,CD36,CD59,CSF2,CTNNAL1,FABP4,ICAM1,IFRD1,IL6,LDLR,MET,MYC,PLEC,SELE,TSC22D3,VCAM1	426 (24)
TRPC1		ion channel		-0.415		0.00482	CCND2,CDH5,CDKN1A,FOXO1,IL6,KDR,SPHK1	451 (21)
XRCC5	-0.108	enzyme		-0.415	bias	0.000699	CCND2,CD247,CD3E,MCAM,NFKB1,PTGS2,TGM2	503 (16)
BDNF		growth factor		-0.412		2.77e-08	ANXA2,ANXA5,APP,BAG3,CAV2,CCN1,CCND2,CD36,CD40,CDKN1A,CXCR4,CYGB,DUSP4,EGR1,EGR3,FLNB,GLUL,GNAQ,HSD17B12,IFRD1,IL6,INHBB,JUN,KLF10,KLF4,LAMB2,LAMC1,LGALS1,MAPK1,NPR1,NR4A3,PALMD,PDLIM5,RNH1,S100A10,SCARB1,SERPINH1,SH3BGRL2,SPARC,SYNPO,TIPARP,TM9SF2,TXNIP,VIM	534 (25)
etanercept		biologic drug		-0.41		7.35e-05	CCL2,CD247,CD83,CXCL12,GZMB,ICAM1,IFNG,IL6,PTGS2	344 (15)
USP18		peptidase		-0.406	bias	1.86e-06	CCL3,CCL3L3,CCL4,CCL4L1/CCL4L2,CCL5,IFI6,IFITM3,IFNG,IL1R1,IL6,ISG20,NFKB1,SGK1,SOCS1,SOCS3,TNFRSF1A,TNFSF10	336 (17)
carbon monoxide		chemical - endogenous mammalian		-0.405		9.03e-07	CAV1,CCL2,CCL4,CDKN1A,CSF2,CXCL12,EGR1,FN1,ICAM1,IL6,IRF8,PRDX1,PTGS2,SELP,SERPINE1,TGFB1	467 (18)
CD9	1.903	other		-0.404	bias	0.00651	CD69,ITGA5,ITGA6,MYC,TJP1	396 (11)
3M-002		chemical reagent		-0.399		1.53e-06	ACAP1,BCL2A1,BMX,CCL3L3,CCL4,CCL5,CD40,CD69,CD83,CFH,IFNG,IL6,PTGS2,TMEM204,TNFSF10,TXNIP	384 (17)
N-Ac-Leu-Leu-norleucinal		chemical - protease inhibitor		-0.396		0.000152	APP,BCAR1,CAV1,CCL2,CCL3,CCL4,CDKN1A,FABP4,ICAM1,IER3,LAMP2,NEDD9,NFKBIA,PTGS2,SCARB1,SELP,TGFBR2	497 (18)
TYROBP	-3.385	transmembrane receptor		-0.394	bias	4.83e-08	CCL2,CCL3,CD40,CD69,CD83,GPX1,HLX,ICAM1,IFNG,IL6,IRF8,ITGA5,ITGB4,KLRC2,KLRD1,NPC2,SAMSN1,TGFB1,TYROBP	338 (17)
VWF	3.944	other		-0.394		0.000775	ANGPT2,F8,HES1,LGALS3,SELP
PIK3C3	0.107	kinase		-0.392		0.0366	CD40,HLA-DQB1,MGLL,SCARB1
ribavirin		chemical drug		-0.392	bias	0.0291	CCL3L3,IFI27,IFI44L,IFI6,IFNG,IL6,ITGB2
RNASE1	1.897	enzyme		-0.391	bias	0.00183	CCL2,CCL3,CCL4,CCL5,IL6
CCN3		growth factor		-0.391		0.0106	CCL2,CCN2,CD44,HES1,SERPINE1
UCP2	-1.022	transporter		-0.391	bias	0.0162	EPAS1,IFNG,IL6,MYC,STAT3
rotenone		chemical toxicant		-0.39		4.72e-05	BIRC3,CXCL2,GJA1,GPX1,IFNG,IL6,KDR,MYC,NFE2L2,NR4A2,PTGS2,TIMP1,TIMP2,TXNIP,VCAM1	502 (19)
3,4,5,3',4'-pentachlorobiphenyl		chemical toxicant		-0.387	bias	1.22e-05	CCND2,CD44,CLDN5,CTSD,CYB5A,CYCS,EPB41L3,ETS2,FOXO1,GSTP1,JUN,SOCS2,TIPARP,TMSB10/TMSB4X	499 (12)
IL33	1.589	cytokine		-0.384	bias	1.04e-15	ADAMTS1,APOLD1,APP,AREG,ARHGAP9,BCL2A1,BIRC3,BNIP3,CCL2,CCL3,CCL3L3,CCL4,CCL5,CD36,CD40,CD53,CD69,CD83,CREM,CSF2,CX3CL1,CXCL2,DUSP2,EGLN3,EGR3,ENTPD1,EPAS1,FLT1,FOSL2,GPR65,HAVCR2,ICAM1,ID2,IER3,IFNG,IL2RB,IL2RG,IL33,IL6,ITGA5,ITGB4,KLF4,LAMA5,LEPR,LGALS1,MDK,MYC,NFKB1,NFKBIA,NRP1,PDLIM1,PEA15,PLAT,PRDX1,PRXL2A,PTGER4,PTPRC,RAI14,RAMP3,REL,RGS1,RPS6KA2,SCARB1,SERPINE1,SOCS3,TGFB1,TIMP1,TNFAIP3,TN…	343 (13)
TEAD (family)		group		-0.38		6.29e-07	CALD1,CAV2,CCN1,CCN2,CD44,CRIM1,FN1,HLA-DMA,HLA-DPA1,HLA-DQB1,HLA-DRA,HLA-DRB1,HLA-DRB5,ISG20,POSTN	278 (6)
HAS2	0.367	enzyme		-0.379	bias	2.42e-05	CD44,DNAJB1,HYAL2,IL6,TGFB1,TIMP1,VIM	314 (11)
RABL6	0.18	other		-0.378		0.0229	CX3CL1,FERMT2,HBEGF,MYC,PMAIP1,PTPRM,SERPINH1
MIAT		other		-0.378		0.0176	CDC42BPA,CRIP2,CSF2,DOCK1,IFI27,SESN3,XCL1
EIF4G2	0.638	translation regulator		-0.378	bias	0.000699	CCND2,CDKN1A,CTSD,JUN,KLF4,PLAT,PTGS2	289 (7)
PXDN	0.267	enzyme		-0.378	bias	0.00123	CDKN1A,DDIT4,IL6,JUN,MYC,NFKB1,TAGLN2
RGS4		enzyme		-0.378		0.0176	KDR,MBNL2,NR4A2,PDE2A,POSTN,RPS6KA2,UGCG
EPHB6		kinase		-0.378	bias	0.000173	BMPR2,CSF2,FKBP1A,IFNG,IL6,TGFB1,TRIB1	427 (17)
COLQ		other		-0.378		0.000995	COL4A1,COL4A2,FN1,HSPG2,LAMB1,LAMB2,TGFB1,TIMP1,VCAN
TLR7/8 (family)		group		-0.378	bias	0.00322	BCL2A1,CCL2,NFKBIA,NPR1,PMAIP1,PTGS2,RGS1,TNFAIP3	416 (11)
vincristine		chemical drug		-0.378		0.0237	CCL5,CDKN1A,EGR1,JUN,LCP1,PMAIP1,PTGS2,TNFAIP3,YWHAE
SH42		chemical reagent		-0.378		0.0133	CD36,IL6,PIK3R1,PIK3R3,RAC1,RPS6,SHC1
GPS2		transcription regulator		-0.376	bias	8.92e-06	ASAP1,CCL3L3,CCL4,CDKN1A,CXCL2,FOXO1,IL6,MCTP1,MYC,NFKBIA,RHOB,SGK1,SOCS1,VCAM1,WIPF1	470 (19)
PAWR	-0.023	transcription regulator		-0.374		0.00651	APP,CDKN1A,MAPK1,MAPK3,RAC1	147 (7)
PRKD1		kinase		-0.37	bias	5.95e-05	BMPR2,CCL3L3,CCL4,CCL5,CCND2,CD2,CXCL2,IFNG,IL6,KDR,TNFAIP3,VCAM1	326 (17)
IKK (complex)		complex		-0.37	bias	0.00144	BIRC3,CCL5,ICAM1,IFNG,MYC,PTGS2,TCIM,VCAM1	371 (19)
FLT3LG	-0.192	cytokine		-0.366	bias	3.16e-07	ADGRE5,CCL5,CD40,CD83,CXCL12,CXCL2,CXCR4,ICAM1,ID2,IFNG,IL2RB,IL3RA,IRF8,PTPRC,RPS6,SOCS1,TCF4,TNFRSF18	466 (16)
fenofibrate		chemical drug		-0.362		9e-08	ACACB,APP,ATP11A,CCL2,CD200,CD36,CD40,CLU,EIF3E,FABP4,FN1,GLUL,GNB4,HDGFL3,ICAM1,ID2,IL6,IL6ST,IRF8,JUN,KDR,LDLR,MAN1A1,MGLL,MPDZ,NFKB1,PDK4,PIK3R3,PPIC,PTGS2,PTPRC,SCARB1,SERPINE1,STAT3,TGFB1,TIMP1,TXNIP,VCAM1	410 (20)
DDX5	-0.127	enzyme		-0.359		0.0316	CDKN1A,CSF2,CX3CL1,CXCL2,CXCR4,CYCS,HTRA1,IL33,IL6,ITGB2,JUN,MYC,NET1,NRP1,S100A4,TGFB1,TIMP1
pemetrexed		chemical drug		-0.356		0.00976	CDKN1A,CSF2,IL6,MET,SLC29A1,SNAI1,VIM	575 (26)
benzene		chemical toxicant		-0.355		0.000691	BNIP3,CDKN1A,ECE1,EGR1,ID2,NCKAP1,NFKB1,PLS3,RHOB,RTN4,SPARC,STOM,TNFRSF1A,TXNIP
letrozole		chemical drug		-0.351		0.0324	CDKN1A,GJA1,IL6,MYC,TGFB1
glutathione		chemical - endogenous mammalian		-0.348		0.00317	ATF3,CCL3L3,CDKN1A,IL6,MET,MYC,NDRG1,PTGS2,SERPINE1,STAT3,VCAM1	529 (18)
DETA-NONOate		chemical reagent		-0.346		6.89e-05	BIRC3,CAV1,CCL3,CDKN1A,ICAM1,IFNG,IL6,MYC,PTGS2,SERPINE1,TAGLN2,TIMP1,TXNIP,VCAM1	469 (20)
S1PR1	1.08	G-protein coupled receptor		-0.346		0.000108	CCN1,CDKN1A,ICAM1,IFNG,IGFBP7,IL6,PTGS2,S1PR1,SERPINE1,VCAM1	486 (20)
PGR		ligand-dependent nuclear receptor		-0.344		2.49e-24	A2M,ADAM15,ADAMTS1,AKR1C3,AREG,ARHGAP29,BIRC3,BTG1,CALD1,CAPN2,CD36,CD44,CD59,CDC42BPA,CDKN1A,CEBPD,CLDN5,CRTAM,CSGALNACT1,CTSD,DDX21,DNAJB4,DPYSL2,DST,DYNLL1,ELN,EPAS1,EPS8,EZR,FGF2,FN1,FOXC1,FOXO1,GAS6,GBP1,GLUL,GRB10,HBEGF,HES1,HSPG2,ICAM1,ICAM2,ID1,IER3,IFI16,IFI27,IFI44L,IL1R1,ITGA10,ITGA4,ITGA6,ITGB4,KLF4,KLF9,LAMB2,LCP1,MATK,MPZL2,MYC,NDRG1,NEDD9,NET1,NFKBIA,NRP1,PDLIM1,PGRMC1,PHACTR4,POST…	559 (24)
IL17F DIMER (complex)		complex		-0.342	bias	6.1e-06	CCL2,CCL3,CCL4,CCL5,CSF2,CSF3,IL6
CASP4	-0.229	peptidase		-0.342	bias	0.00482	CCL2,CCL3L3,CXCL12,CXCL2,IFNG,PLAC8,TNFSF14	345 (18)
CLEC10A		other		-0.342	bias	0.00321	CSF2,CXCL2,IFNG,IL6,MAP3K6,NFKB1,STAT3	210 (7)
paricalcitol		chemical drug		-0.342	bias	0.000646	FN1,ICAM1,IFNG,PTGER4,PTGS2,TFPI,TGFB1,TIMP1,VCAM1	354 (18)
TAB1		enzyme		-0.341		1.6e-06	BIRC3,CCL5,CDKN1A,GBP1,IL6,JUN,NFKB1,NFKBIA,PTGS2,SELE,SERPINE1,TNFSF10,XAF1	314 (13)
RAC2	-2.015	enzyme		-0.339	bias	0.00119	CCL3L3,CCL4,CD74,CDH5,DIAPH2,EFNB2,IFNG,NFKB1,PMP22,RAC1,S100A6,TSC22D1	372 (20)
FGF1		growth factor		-0.338		2.14e-09	AHR,ANGPT2,CCL3,CCN1,CCN2,CDKN1A,EGR1,GPX1,GSTP1,ICAM1,IL6,JUN,MYC,NFE2L2,NR4A2,PECAM1,POSTN,PTGS2,RHOU,SELE,TGFB1,TGM2,TIMP3,VCAM1,VEGFC	487 (19)
ponesimod		chemical drug		-0.333		1.4e-07	CCL2,CCN2,IL6,MT1E,MT1M,MT1X,MT2A,S1PR1,SERPINE1
PRDM1	-0.909	transcription regulator		-0.33		2.45e-10	BCL2A1,CD44,CD48,CD53,CD74,CFH,CLTA,CSF2,CSF3,CXCL2,CXCR4,DDIT4,ERG,GIMAP7,GNLY,HLA-DMA,HLA-DRA,ICAM1,ID2,ID3,IFNG,IL6,IRF8,ITGA4,KLRC1,KRT81,LGALS1,LGALS3,MALL,MT2A,MYC,PLAC8,PMAIP1,PRF1,RAPGEF3,RGS16,SNAI1,SOCS2,SPRY1,SWAP70,TMT1A,TNFRSF10D,TNFRSF1A,TNFSF10,TRIB1	459 (19)
TLR7		transmembrane receptor		-0.33	bias	8.52e-10	ACAP1,ATF3,BCL2A1,BMX,CCL2,CCL3,CCL4,CCL5,CD40,CD44,CD69,CD83,CDKN1A,CFH,CXCL2,ETS2,FCER1G,FGF2,GNG2,ICAM1,IER3,IFI44L,IFNG,IL1R1,IL6,ISG20,NFKB1,NFKBIA,PLAT,SELE,SOCS1,TNFAIP3	388 (17)
GSK2816126		chemical drug		-0.328		0.000646	ATF3,CD200,CTNNAL1,IL6,SNAI1,SPARC,TNFSF10,VIM,ZEB1	446 (16)
GCG		other		-0.327		6.94e-07	ACKR3,AHNAK,CCL2,CCN2,CYBA,EIF4B,ELN,ESAM,FN1,FOSL2,GNG12,GSTP1,IGFBP4,LIMA1,LMNA,NR4A2,NR4A3,PLXDC2,PXN,SCARB1,SLC25A25,SNX3,TGFB1,TNS1,VCAM1	609 (19)
CX3CL1	0.53	cytokine		-0.327		7.41e-08	ADAMTS1,APOD,CCL2,CST7,CX3CL1,CXCL12,EFNB2,EID1,FABP5,FGF2,GPRC5B,GSN,ICAM1,ID2,IFI16,IFNG,IL6,LAMC1,POSTN,SELP,SOX4,SPHK1,TGFB1,TIMP1	573 (20)
1,25-dihydroxyvitamin D		chemical drug		-0.326	bias	7.46e-06	BNIP3,CCND2,EGR1,ERG,GLUL,IL6,MYC,PTPRC,RNASE1,SLC7A5,SOCS1,STAT3,VIM,ZEB1	505 (22)
N-formyl-Met-Leu-Phe		chemical reagent		-0.324	bias	9.77e-06	ACTN1,CAPG,CCL2,CCL4,IL6,ITGB2,IVNS1ABP,NFKBIA,PTGS2,RAC1,RAC2,SOCS1,TAGLN2	398 (19)
IL4R	0.007	transmembrane receptor		-0.323	bias	0.0449	ADGRL2,CD69,FCER1G,IFNG,IL6,NFIA,SOCS3
ferulic acid		chemical - endogenous non-mammalian		-0.323	bias	0.00321	APP,CD34,CDKN1A,CSF3,DPYSL2,GPX1,TIMP1	277 (7)
hemozoin		chemical - endogenous non-mammalian		-0.317	bias	2.37e-06	CCL2,CCL3,CCL3L3,CCL4,CD83,CXCL2,CXCR4,ICAM1,IL6	440 (19)
TIA1	0.277	other		-0.316		8.37e-05	CCN2,CD109,ENG,ENPP2,FZD4,HBEGF,PIK3R1,PTGS2,S100A11,S100A6,SERPINE1,TGFBR2,TGFBR3,TGM2,TIMP1,TIMP3,TXNIP	429 (10)
GFI1B		transcription regulator		-0.314	bias	0.00204	CDKN1A,FOXO1,GATA2,MYC,SOCS1,SOCS3,TGFBR3	259 (9)
green tea polyphenol		chemical drug		-0.311		0.00144	CAV1,CDKN1A,ICAM1,IL6,JUN,PIK3R1,PTGS2,TGFB1	389 (16)
LINC01612		other		-0.309		0.00183	ATF3,CDKN1A,MYC,SNAI1,YBX1	427 (12)
PRNP	-0.157	other		-0.306		1.11e-06	AHR,APP,CCL2,CCL5,CD44,CSGALNACT1,CTSD,DAB2,EGR1,EPS8,ETS2,GJA1,HBEGF,HSPB1,ID2,IFNG,IL6,JUN,LAMP2,MAPK1,MAPK3,MYC,NFKBIA,PDK4,PIK3R1,PLPP3,STAT3	482 (17)
ERBB4		kinase		-0.304		1.49e-05	CCL2,CDKN1A,CXCL12,EFNB2,EGR1,FBLN2,GJA1,GZMH,HBEGF,IGFBP4,JUN,MYC,PTGS2,SOCS3,SPARCL1,TIMP3	575 (24)
N-[2,2,2-trichloro-1-(2-naphthylamino)ethyl]-2-furamide		chemical reagent		-0.302	bias	0.0359	ID2,ID3,IL2RB,IL2RG,KLF2,MT-ND1,MT-RNR1,MT-RNR2,S1PR1,STAT3,TGFB1
zVAD-FMK		chemical - protease inhibitor		-0.301		0.0287	ANXA5,BCL2A1,BIRC3,CCL2,CD40,CDKN1A,IL6,IL6ST,VCAM1
MAPK8IP1		other		-0.293		0.0366	APP,IFNG,IL6,JUN
IDR-1002		chemical reagent		-0.293	bias	0.000365	CCL2,CCL3L3,CCL4,CCL5,CXCL2,IL6,ITGA5
LAMININ (complex)		complex		-0.291		7.13e-08	APP,BIRC3,CCL2,ETS2,FN1,ID2,ITGA6,PTGS2,PXN,SERPINE1,VIM	511 (23)
lipoteichoic acid		chemical - endogenous non-mammalian		-0.288	bias	0.000453	CCL2,CD83,CSF3,CXCR4,ICAM1,IL6,NR4A2,NR4A3,PTGS2,SELP	327 (14)
RAD21	-0.255	transcription regulator		-0.287		3.68e-06	BMPR2,CXCL12,HLA-DQB1,HLA-DRA,HLA-DRB1,ITGA5,MYC,SOX4,TGFB1,VIM,ZEB1	559 (15)
IRF5		transcription regulator		-0.287	bias	1.09e-06	CCL3,CCL4,CCL5,CDKN1A,COL4A1,CXCL2,CXCR4,FOXO1,IFITM3,IL6,ISG20,MYC,NAMPT,NFKB1,PLSCR1,PMAIP1,PTGS2,RAC1,TGFB1,TNFSF10,YWHAE	450 (16)
amino acids		chemical - endogenous mammalian		-0.284		0.0357	IL6,JUN,MYC,RPS6,SELE,SLC7A5
1-hydroxy-2-methyl-2-butenyl 4-diphosphate		chemical - endogenous non-mammalian		-0.283	bias	0.00154	CD69,IFNG,IL6,TNFSF10
PBLD		enzyme		-0.283	bias	0.0153	IFNG,IL6,KDR,TJP1
ACSL4	0.336	enzyme		-0.282		0.00529	CCL5,DLC1,ICAM1,IL6,LAMB1,NFKB1,PTGS2,RHOU,SELENOM,TFPI,THBD	566 (22)
ADAM12		peptidase		-0.282		7.83e-07	CCN2,COL4A2,CSF2,CX3CL1,GAS6,GZMH,IL33,LAMA5,MGP,SERPINE1,SPARCL1,VWF	303 (13)
arecoline		chemical drug		-0.282	bias	0.00719	IL6,MAOA,S100A4,SNAI1,TJP1,VCAM1	340 (11)
NAB2		transcription regulator		-0.28	bias	2.37e-06	ALOX5AP,BCAR1,CDKN1A,FGF2,FLT1,FN1,ID2,TGFB1,TNFSF10	355 (13)
anacardic acid		chemical - endogenous non-mammalian		-0.277		0.00651	CD44,FN1,IL33,IL6,PLAT	466 (18)
TET1		enzyme		-0.277		0.000634	ATF3,BMPR2,CCN2,CCND2,FCER1G,FZD6,ID1,JUN,KLF2,SOX17,TEAD1,TGFB1	287 (4)
PANX1		transporter		-0.277	bias	0.00651	CCL3L3,CCL5,CXCL2,IFNG,NCOA4	443 (19)
ADAP1		other		-0.277	bias	0.00367	CD69,GZMB,JUN,MYC,RGCC	371 (7)
CST3	2.39	other		-0.277		0.00411	APP,FGF2,IRF8,NFKBIA	344 (10)
heparin		chemical - endogenous mammalian		-0.274	bias	9.03e-07	AREG,CD40,CD83,FLT1,FN1,ICAM1,IFNG,IL1R1,IL6,IL6ST,PLAT,SELP,TFPI,THBD,VCAM1,VIM	384 (16)
salvin		chemical toxicant		-0.271		0.0162	CCL2,CCL3L3,EGR1,FABP4,IL6
MAP3K7		kinase		-0.27		0.000303	BIRC3,CCL5,CXCL2,GBP1,IL6,JUN,NFKB1,PTGS2,SELE,SERPINE1,SPTBN1,TNFSF10,XAF1	417 (15)
JQ1		chemical reagent		-0.269		0.000619	ATF3,BIRC3,CDKN1A,CXCR4,ERG,HAVCR2,IFNG,IL6,KLRB1,MYC,NFKB1,NFKBIA,NRP1,PMAIP1,PSMB5,PTGS2,RAC1,RUNX3,SHC1,SOCS3,STAT3,TNFAIP3,TNFSF10,TUBB	518 (18)
HDAC1	0.284	enzyme		-0.267		4.51e-12	AKAP12,ALOX5AP,ANGPT2,ATF3,CAVIN2,CCL5,CCND2,CD34,CD44,CDKN1A,EGR1,FABP4,FAM107A,FLT1,FN1,GLUL,GNAS,GSTP1,HES1,ID1,IL6,ITGB4,KDR,KLF2,LMO2,MEF2C,MYC,NASP,NFKBIA,PMAIP1,POLE4,PTGS2,RHOB,SERPINE1,SGK1,SNAI1,STAT3,TGFBR2,TGM2,TNS1,TSC22D3	576 (24)
ELF4	0.093	transcription regulator		-0.263		0.00561	CDKN1A,CREM,CXCL2,IL6,KLF2,KLF4,PLEC,PRF1,RCAN1	305 (7)
LMO2	0.806	transcription regulator		-0.261		8.48e-09	ABL2,ADAMTS9,AHR,BMPR2,CCND2,CD247,CD34,CD3E,CD53,CD93,CDH5,CDKN1A,COL18A1,EGLN3,ENG,ERG,ETS2,FZD6,GJA1,GPRC5B,GRB10,GSN,HLX,IFNG,ITM2C,LGALS1,LMCD1,LSP1,MDK,MEF2C,MGLL,MGST2,MYC,NCKAP1,NDRG1,NOVA1,PBX1,PLSCR1,RAPGEF5,RHOH,RPS6KA2,SAMSN1,SCARB2,SERTAD1,STAT3,SYNE2,TGFB1,TNFAIP3,TNS2,TXNIP,ZEB1	164 (6)
IRF2	-0.068	transcription regulator		-0.261	bias	0.000518	C1QTNF1,CDKN1A,DNAJB6,DST,GBP1,ID1,IFNG,IL6,IL6ST,IRF8,KLF4,MYH9,NAMPT,PTGS2,RRBP1,SOCS1,SRGN,TNFSF10,TPM1,VCAM1	399 (22)
bis(4-hydroxyphenyl)sulfone		chemical reagent		-0.259	bias	0.0366	CCL2,FABP4,IL6,STC1
RGS2	-0.949	enzyme		-0.258	bias	0.0129	CEBPD,CXCL12,EFNA1,FABP4,GJA1,HBEGF,PDLIM1,PLAT,PLVAP,PLXND1,RCAN1,SCARB1,SLCO4A1,SNX3,UGCG
KLF11	0.142	transcription regulator		-0.258		6.9e-07	ADAMTS1,CAV1,CCL2,CCL3L3,CCN2,CXCR4,ENG,IFNG,MYC,NFKB1,PDK4,PLAT,SERPINE1,SERPINH1,SNAI1,TGFB1,TGFBR2,TIMP1,TIMP2,TIMP3	435 (16)
MTOR		kinase		-0.257		2.04e-05	ACACB,ARL4C,BCL2A1,BNIP3,CCL2,CD40,CDKN1A,CEBPD,CLTC,CTNND1,CXCL2,CXCR4,CYCS,DDIT4,EFNA1,EPAS1,FABP4,FABP5,FKBP1A,FN1,GZMB,HSPB1,IFI16,IFNG,IL1R1,IL2RB,IL6,IRF8,MYC,NEURL1B,PDK4,PECAM1,PGRMC1,PRF1,PSMB5,RPL23,RPS6,S1PR1,SNCG,SOCS3,SOX4,SRPX,STAT3,TNFRSF1A,TNFSF10,TXNIP,VCAM1	451 (21)
3-methyladenine		chemical toxicant		-0.256		0.000874	CD40,CXCL2,IL33,IL6,INSR,PERP,PTGS2,RCAN1,S100A10,SNAI1,TGFB1,VIM	367 (17)
PROCR	0.411	other		-0.25		3.31e-05	ANGPT2,GBP4,ICAM1,IL1R1,IL6,IRF8,MYC,TEK,TJP1,VCAM1	343 (16)
enterotoxin B		biologic drug		-0.249	bias	1.7e-07	CCL2,CCL3L3,CCL4,CCL5,CD40,CD69,CSF3,CXCL12,CXCL2,CXCR4,ICAM1,IFNG,IL33,IL6,TNFAIP3	422 (10)
RPSA	-0.683	translation regulator		-0.246	bias	0.00348	CCL5,CSF2,CSF3,DUSP2,GBP4,IL1R1,IL6,ISG20,ITGA6,LAP3,PTGS2,REL	521 (19)
SAMHD1	0.304	enzyme		-0.246	bias	0.0106	IFI27,IFI6,IL6,NFKB1,NFKBIA
GSK2193874		chemical reagent		-0.246	bias	0.000775	CCL3L3,CCL5,CCN1,HBEGF,IL6
ANGPTL2		other		-0.243		0.0106	CCND2,CD34,IL6,ITGA5,MYC
ZFTA-RELA		fusion gene/product		-0.243	bias	4.56e-06	BIRC3,CCL3L3,CD44,CX3CL1,CXCL2,DUSP2,FN1,ICAM1,IL6,LITAF,LSP1,NFKB1,NFKBIA,PTGS2,S100A6,TGM2,TNFAIP3
RARRES2		transmembrane receptor		-0.243		0.00123	CCL2,CCL5,CCND2,CD44,CXCL2,IL6,VCAM1	391 (18)
Pam3-Cys-Ser-Lys4		chemical reagent		-0.242	bias	9.95e-15	ADGRE5,ANGPT2,BCL2A1,BIRC3,BNIP3,CCL2,CCL3L3,CCL4,CCL5,CCN2,CD40,CD69,CD83,CSF2,CSF3,CX3CL1,CXCL2,DDIT4,HAVCR2,HIF3A,HLA-DRB5,ICAM1,IER3,IFI16,IFNG,IL6,ITGA4,JUN,KDM6B,MAPK3,NAMPT,NFKB1,NFKBIA,PARP14,PRDX4,PTGS2,REL,RGS1,SELE,SELP,SERPINE1,SLC3A2,SOX4,TNFAIP3,VCAM1	323 (13)
hydrocortisone		chemical - endogenous mammalian		-0.242		2.98e-10	AKR1C1/AKR1C2,APP,BMPR2,CCL2,CCN2,CCND2,CD40,CEBPD,CXCR4,EZR,FGF2,FN1,GBP1,GLUL,GNAS,ICAM1,IGFBP4,IGFBP7,IL6,NFKBIA,NOTCH4,PLAT,PTGS2,SELE,SEMA6A,SERPINE1,TNFAIP3,TSC22D3,TUBB,VIM	592 (20)
ACOD1		enzyme		-0.24	bias	1.68e-05	CCL3L3,CCL4,CCL5,CD40,ICAM1,IL6,NFE2L2,SGK1,TGM2,TNFAIP3	409 (15)
propranolol		chemical drug		-0.239	bias	1.67e-05	APP,ICAM1,IL6,LEPR,MAOA,MYC,NFKBIA,PTGS2,SELP	472 (21)
FCER1G	-2.962	transmembrane receptor		-0.236	bias	0.000164	CCL3,CCL4,CCL5,CD247,CD69,CSF2,IL6,PTGS2	459 (21)
mir-23 (includes others)		microRNA		-0.236		0.0291	CDKN1A,CELF2,IL6,MET,SEMA6A,SMAD1,ZEB1
HMOX1		enzyme		-0.234		3.54e-09	ANGPT2,AQP1,CCL2,CDKN1A,CXCL12,CXCL2,ENG,FLT1,ICAM1,ID1,ID3,IFNG,IL6,KDR,NFE2L2,NR4A2,PECAM1,PTGS2,SELE,SPARC,TEK,TGFB1,THBD,TNFSF14,VCAM1	519 (17)
IL21		cytokine		-0.229	bias	8.96e-10	CCL3L3,CCL4,CCL5,CCND2,CD2,CD69,CDKN1A,CSF2,EGR1,FCER1G,FOXO1,GZMA,GZMB,HAVCR2,HCST,HLA-DRB5,HLX,ID2,IFI16,IFNG,IL2RB,IL6,KLRB1,KLRC1,KLRD1,PRF1,PTPRC,SGK1,SOCS1,SOCS2,SOCS3,STAT3,TGFB1,TYROBP	436 (18)
CD80		transmembrane receptor		-0.228		0.00976	CD69,CSF2,ICAM1,IFNG,IL2RB,IL6,TSC22D3	349 (20)
ISG15	-0.549	other		-0.226		0.000181	ALDH2,CLIC2,COL15A1,FBLN2,IFI6,IFITM3,IFNG,TGM2,TIMP1,VCAN
IL18	-0.517	cytokine		-0.224	bias	9.48e-11	ATF3,CCL2,CCL3,CCL3L3,CCL4,CCL5,CD40,CD44,CD69,CD83,CSF2,CXCL12,DDIT4,EDNRB,ENPP2,FOSL2,GIMAP4,GJA1,GZMA,GZMB,GZMH,GZMK,GZMM,HAVCR2,HLX,ICAM1,IFNG,IL6,JUN,NKG7,PRF1,PTGS2,SLC3A2,SOCS2,TGFBR2,TIMP1,VCAM1,XCL1	512 (18)
IL2RG	-1.614	transmembrane receptor		-0.223		0.00271	CSF2,IFNG,IL2RG,IL6,JUN,KLF2,KLRB1,MYC,NPC2,REV3L,RHOH,VKORC1	435 (18)
TMPRSS6		peptidase		-0.222		0.00367	CDKN1A,ID1,SERPINE1,SNAI1,VIM	437 (14)
IL12B		cytokine		-0.221	bias	0.000144	CCL5,CEBPD,CSF2,GZMB,ICAM1,IFNG,IL6,SOCS1,SOCS3,STAT3,TGFB1,VCAM1	347 (15)
OXT		other		-0.218	bias	9.4e-05	CCN2,COX7A1,EPAS1,FN1,GJA1,ITGA5,JUN,MEF2C,PTGS2,RCAN1,TGFB1,VIM	506 (21)
corticosteroid		chemical drug		-0.218		1.15e-06	AQP1,ARL4C,CD2,CD69,CST3,GIMAP1,GNLY,GZMA,IFNG,IL6,MAFF,PARP14,PBX1,POSTN,PRDX1,SRGN,STK17B
ABCB1	-0.384	transporter		-0.218	bias	0.00741	APP,CCL3L3,CSF2,CXCL2,DDIT4,IFNG,IL6,PIK3C2A,UGCG	498 (20)
dehydroxymethylepoxyquinomicin		chemical reagent		-0.218	bias	0.0246	BIRC3,CCL2,IL6,SNAI1
probucol		chemical drug		-0.218	bias	0.0162	CCN2,CYBA,SERPINE1,TGFB1,VCAM1
DGCR8		enzyme		-0.213		0.000646	ADGRG6,EGR1,GJA1,HES1,ID2,MYC,PDCD4,PMP22,TCF4	316 (13)
sunitinib		chemical drug		-0.213		1.9e-10	ANGPT2,CCN2,CCND2,CD44,CD69,CDKN1A,COL4A2,CTNNA1,CXCR4,ECE1,FN1,ICAM1,IFNG,ITGA4,ITGA6,ITGB2,KDR,LAMB1,LAMC1,MET,RAC1,TIMP2	407 (21)
levodopa		chemical - endogenous mammalian		-0.211		0.00138	ACKR1,CAPG,CASKIN2,CD200,CDC42EP3,CLDN5,COL4A1,COTL1,CRTAC1,CTSC,CXCL12,DAAM1,DOC2B,ECE1,EDNRB,EGFL7,EIF4G2,ETS2,FBLN2,FCGRT,FOXO1,GNAS,GNS,GRB10,HBEGF,HCST,IER3,KLF9,LAMP2,LAPTM5,LAT2,LDB2,LMNA,LRRC1,MBNL2,MEF2C,NASP,NPC2,NRARP,NUAK1,PDCD4,PIK3R1,RAB13,S100A10,SEC14L1,SELENON,SHANK3,SHC1,SKAP1,STAB1,SYPL1,TCF4,TMEM70,TNFAIP1,TRIOBP,VAT1,VMP1,WIPF1,WWTR1,ZEB1
SIGIRR	-0.483	transmembrane receptor		-0.21	bias	0.00282	CCL3L3,CXCL2,IFNG,IL1R1,IL6,NFKB1	320 (14)
KEAP1	0.043	other		-0.21		0.00219	AHR,GSTP1,IFNG,IL6,NFE2L2,PRDX1,SELP,VCAM1	398 (20)
NR4A3	-1.983	ligand-dependent nuclear receptor		-0.209		1.67e-05	AASS,ATF3,BIRC3,CCND2,CDKN1A,CX3CL1,CYCS,ELN,FABP4,FN1,FOXO1,IFI16,IL1R1,IL6,MCF2L,MEF2C,MYC,NR4A3,PDK4,PTGS2,SERPINE1	480 (25)
PPIA	-0.049	enzyme		-0.209		0.00367	CLDN5,IL6,PECAM1,SNAI1,TAGLN2	289 (10)
TLR6		transmembrane receptor		-0.209	bias	0.00367	ATF3,CCL5,CSF2,IFNG,IL6	344 (19)
POU4F1		transcription regulator		-0.208		0.00204	CDKN1A,GNAS,NOVA1,NR4A2,PMAIP1,RUNX3,SNCG
eicosapentaenoic acid		chemical drug		-0.204		1.05e-06	CCL2,CD36,CD40,CD44,CD83,CEBPD,ELN,IL1R1,IL6,JUN,LDLR,NFE2L2,NFKB1,PDK4,PTGS2,SELENOP,SERPINE1,TGFB1,TGFBR2,TNFRSF1A	484 (20)
BDKRB2	0.334	G-protein coupled receptor		-0.204		0.000818	CCN2,CD44,FOXO1,ICAM1,PTGS2,TGFB1	467 (20)
DDIT4	-2.278	other		-0.202	bias	3.31e-05	AREG,CCL2,CCL5,DDIT4,ICAM1,IFNG,IL33,IL6,NFKB1,NFKBIA	492 (16)
cycloheximide		chemical reagent		-0.196		8.78e-11	AHR,APP,AQP1,AREG,BEX3,BIRC3,CAV1,CCL2,CCL4,CCN1,CCN2,CD44,CDKN1A,CEBPD,CSF2,CXCL2,CXCR4,DDIT4,EGR1,EIF4B,ERG,FGF2,FN1,FOSL2,GBP1,GJA1,GNAS,HBEGF,ICAM1,IFNG,IGFBP4,IL6,ISG20,JUN,JUND,KDM6B,MYC,NFE2L2,NFKBIA,PERP,PLAT,PMAIP1,PTGS2,PXN,RCAN1,RHOB,SCARB1,SELE,SELP,SERPINE1,SOCS3,TGFB1,TGFBR2,THBD,TIMP1,TNFAIP3,TNFSF10,UACA,VCAM1,WWTR1	453 (15)
STAT5A	0.22	transcription regulator		-0.196		3.12e-09	A2M,AKR1C3,BCL2A1,BIRC3,CCL3L3,CCND2,CDKN1A,CSF3,EGLN3,EPAS1,FABP4,FCER1G,FOSL2,GASK1B,GZMA,GZMK,GZMM,HDGFL3,ICAM1,ICAM2,ID1,ID2,IFNG,IL2RB,IL6,IL6ST,KLF10,KLRB1,KLRC1,MYC,NR4A2,PRF1,PRSS23,SOCS1,SOCS2,SOCS3,TGFBR2,TM4SF1,TNFRSF18,TNFRSF1A,TXNIP,WARS1,YBX1	503 (19)
RNF2	0.05	transcription regulator		-0.193		0.0229	CCND2,CDKN1A,KLF9,PCGF2,SOX7,TJP1,VIM
PKA (complex)		complex		-0.186	bias	1.3e-07	AREG,CAV1,CCN2,CD40,CD44,CDKN1A,CREM,DUSP4,EGR1,GJA1,IFI27,IFI6,IFNG,IL6,JUN,LDLR,NR4A2,NR4A3,PTGS2,SGK1,XAF1	504 (24)
SOCS2	0.833	other		-0.186	bias	0.00282	CCL4,CD40,CD83,IFNG,IL6,STAT3	378 (15)
proteasome inhibitor PSI		chemical - protease inhibitor		-0.186		0.0357	CCL3,CCL4,CXCL2,IL6,NFE2L2,TJP1
IL35 (complex)		complex		-0.183	bias	2.08e-08	CCL3L3,CSF2,CSF3,CXCL2,IL6,IL6ST,SOCS3,TIMP1,VCAM1,XCL1	370 (14)
CDC73	0.07	other		-0.173	bias	0.000365	APP,GATA2,GBP1,IGFBP4,LGALS3,MYC,SOCS1	448 (12)
HDAC2	0.289	transcription regulator		-0.171		0.00193	CAVIN2,CD34,CDKN1A,EGR1,FAM107A,IL6,MYC,NASP,NFKBIA,POLE4,PTGS2,RHOB,RNASE1,TNFSF10	539 (24)
THBS1		other		-0.171		0.00219	CCN2,CD69,COL4A1,EGR1,FN1,IL6,TGFB1,TIMP1	400 (17)
NX-13		chemical drug		-0.168	bias	0.000818	CCL2,CCL3L3,CSF2,CXCL2,IFNG,IL6	234 (7)
CLOCK	0.113	transcription regulator		-0.168		0.0446	ANKRD12,APP,CALD1,CCN2,CD7,CNIH1,CPD,EIF4G2,FAM107A,FZD6,GIMAP4,GJA1,HIPK3,HLA-DQB1,ICAM1,ID1,ITM2C,JMJD6,LRATD2,MGP,NCOA4,THBD,TNFAIP1,TSPAN4,WNK1,ZEB1
fenretinide		chemical drug		-0.167		0.00463	AFDN,ATF3,BCL2A1,ENAH,FYN,GZMB,IGFBP7,IL6,JUN,MYC,NFKBIA,PMAIP1,PRF1,PTGS2	387 (18)
IQGAP1	-0.075	other		-0.167		0.00154	CXCR4,IFNG,MET,RPS6	325 (7)
BCL3	-0.16	transcription regulator		-0.167		6.89e-05	CCL5,CD40,CD69,CXCL2,EGR1,HLA-DQB1,ICAM1,ID1,ID2,IFNG,IL6,JUN,NFKBIA,PDK4	389 (15)
ZC3HAV1	-0.564	other		-0.164		0.00636	BNIP3,COL4A1,IFI16,IFNG,IL6,PRXL2A,TIMP3,TNFRSF10D	226 (7)
ouabain		chemical drug		-0.162		0.0189	ANXA5,ATP1A1,CDKN1A,CSF2,FLT1,MAPK1,VIM,YWHAH
MMP2		peptidase		-0.158		8.43e-08	CCL5,CD36,CD44,CDKN1A,CLDN5,COL18A1,CX3CL1,CXCL12,FN1,IL2RG,IL6ST,LDLR,MYC,PDK4,RAC1,SCARB1,SOCS1,TGFB1,TJP1	476 (15)
galactosylceramide-alpha		chemical reagent		-0.157	bias	3.66e-05	CCL2,CCN2,CD40,CD69,CSF2,FABP4,IFNG,IL6,LGALS3,NRP1,REL,TGFB1	461 (15)
PTP4A1		phosphatase		-0.154		0.00122	ACTN1,ANXA5,CCL5,CLTC,COL15A1,CRK,DNAJB1,FKBP1A,GDI2,GSTP1,IFI16,IGFBP7,ITGA4,ITGB4,LRATD2,PECAM1,PIK3R1,PRDX1,PRDX2,SPARC,TAGLN2,VCAN,VIM,ZEB1
L-tryptophan		chemical - endogenous mammalian		-0.152		0.0246	CD247,CD40,IL6,S100A6
as605240		chemical drug		-0.152	bias	0.00856	CXCL2,IFNG,IL6,TGFB1	270 (9)
CALPAIN (complex)		complex		-0.152		0.0106	APP,CCL5,GJA1,IL6,NFKBIA
F630028O10Rik		other		-0.152	bias	0.00856	CXCL2,IL6,PTPRC,TGFB1
IL1F10		cytokine		-0.152	bias	0.00856	PHLDA1,PTGS2,SOCS3,TGFB1	354 (11)
PRKAR2B		kinase		-0.152	bias	0.0366	BIRC3,EGR1,NR4A2,NR4A3
CTTN	0.708	other		-0.152	bias	0.00411	CCL5,CXCL2,IFNG,IL6	453 (18)
methylnitrosourea		chemical toxicant		-0.152	bias	1.22e-05	ATP1A1,CCL5,CD44,CDKN1A,CLU,EGR1,FABP4,GSTP1,ID1,IL6,JUN,KDR,TIMP2,TIMP3	553 (21)
S-equol		chemical drug		-0.152	bias	0.00411	IL6,NFE2L2,PLAT,SERPINE1	464 (17)
RELAXIN (family)		group		-0.152		0.00411	CD36,GJA1,TIMP1,TNFRSF1A	253 (7)
PECAM1	3.351	other		-0.147		0.00183	CD36,CD44,CDH5,IL6,SELP	502 (17)
SB 216763		chemical drug		-0.146	bias	9.4e-05	CCL2,CCN1,CCN2,CD40,IL6,MYC,NR4A2,NR4A3,PTGS2,RGS1,SNAI1,TNFSF10	400 (20)
LDB1		transcription regulator		-0.143		3.79e-10	ABL2,ADAMTS9,ADGRL2,AHR,BMPR2,CCND2,CD247,CD34,CD3E,CD53,CD93,CDH5,CDKN1A,CLIC3,COL18A1,CPNE8,EGLN3,ENG,FZD6,GJA1,GPRC5B,GRB10,GSN,HLX,IFNG,ITM2C,LGALS1,LMCD1,LMO2,LSP1,MDK,MEF2C,MGLL,MGST2,NCKAP1,NDRG1,NOVA1,PBX1,PLSCR1,RAPGEF5,RHOH,RPS6KA2,SAMSN1,SCARB2,SEMA6A,SERTAD1,SPARC,STAT3,SYNE2,TGFB1,TNFAIP3,TNS2,TXNIP,ZEB1
LILRB1		transmembrane receptor		-0.141	bias	0.0366	CAV1,HSPB1,IFNG,TENT5C
bardoxolone methyl		chemical drug		-0.14	bias	0.00838	AKR1C1/AKR1C2,BIRC3,CCL3L3,CCL4,CLU,ENPP2,IL6,LMNA,MYC,PTGS2,SERPINE1	468 (20)
ZC3H12A	-1.029	enzyme		-0.135		0.000338	ALDH2,ARHGAP31,CCL2,CEBPD,CMIP,ENG,FABP4,FLNB,GBP4,GNAQ,ICAM1,IFNG,IL2RG,IL33,IL6,IRF8,MAPK3,PDE7A,PECAM1,RAC2,REL,SAMSN1,SH3BP5,TAGAP,TGFB1,TRIB1,VPS37B	380 (18)
DVL3	0.039	other		-0.132	bias	0.00183	CD44,CTNND1,MYC,TJP1,VIM	437 (18)
APLNR	0.4	G-protein coupled receptor		-0.132		0.00154	MEF2C,SNAI1,TJP1,VIM	428 (13)
LTBP4	0.341	growth factor		-0.132		0.00154	ID1,ID2,MYC,TGFB1
erythromycin		chemical drug		-0.132	bias	0.00856	CSF2,ICAM1,IFNG,IL6	447 (17)
LIPE		enzyme		-0.132		3.3e-05	AQP1,ATF3,CD36,CD74,EGR1,FABP4,GJA1,GRB10,ID2,IL6,INMT,ITGA6,MEF2C,MEOX2,NET1,PAM,PDK4,POSTN,PRDX2,PTGS2,SCARB1,SCARB2,SOX18,TGFB1	515 (24)
PTP4A3	0.141	phosphatase		-0.13		0.0324	FN1,HSP90AA1,MYC,PXN,SNAI1
EIF4EBP1	-0.344	translation regulator		-0.13		0.0123	CCL5,CD40,CEBPD,EGR1,IL6,IRF8,MYC,PTGS2,SOCS1
EIF4EBP2	-0.043	translation regulator		-0.13	bias	0.00123	CCL5,CD40,CEBPD,EGR1,IL6,IRF8,PTGS2	382 (16)
atorvastatin		chemical drug		-0.129		5.73e-10	APP,CAV1,CCL2,CCN1,CCN2,CD36,CD40,CD59,CD69,CXCR4,CYBA,EGR1,ENG,FLT1,GJA1,ICAM1,IER3,IFNG,IL6,INSR,ITGB2,JUN,LDLR,MAPK1,MAPK3,PLAT,POSTN,PTGS2,RAC1,RGS1,RHOB,SELE,SELP,SERPINE1,TCIM,TGFB1,TSC22D3,VCAM1	488 (19)
PDE4 (family)		group		-0.129		0.000699	CCL2,CD40,CDKN1A,FN1,ICAM1,IL6,LDLR	431 (21)
LIPG		enzyme		-0.128		0.0106	CCL2,CD36,FABP4,IL6,LDLR
alpha-tocopherol		chemical drug		-0.126	bias	0.0106	CCN2,CD36,IFNG,IL6,JUND,PMAIP1
10E,12Z-octadecadienoic acid		chemical - endogenous mammalian		-0.12		3.29e-06	ARHGEF15,ATF3,B3GNT7,CAV1,CCL2,CD36,DGKH,EBF1,FABP4,FMO2,IL6,IL6ST,LDLR,NAMPT,NOTCH4,NR4A2,NR4A3,PTGS2,RGS1,SCARB1,SOX7	453 (20)
mir-126 (includes others)		microRNA		-0.119		0.00159	CRK,CXCL12,EGFL7,PTPRC,TAGLN2,VCAM1
desmopressin		biologic drug		-0.117		2.24e-05	AHNAK,ATP1A1,CAPG,CTSD,CYBA,EIF4B,ESAM,F8,GNG12,LIMA1,LMNA,PLS3,PLXDC2,PXN,RPL23,S100A11,SNX3,TNS1,TUBB,VWF,YWHAH
CLEC4E		other		-0.116	bias	0.00651	AREG,CCL3L3,CCL4,CXCL2,IL6	330 (13)
prostaglandin E1		chemical - endogenous mammalian		-0.115		0.000818	CD40,CREM,ICAM1,IFNG,IL6,MYC	400 (24)
pravastatin		chemical drug		-0.115		1.24e-05	APP,CAV1,CCL2,CD40,COTL1,GJA1,ICAM1,IL6,LDLR,RHOU,TGFB1,VWF	518 (23)
GW501516		chemical drug		-0.115	bias	0.00805	APOD,CDKN1A,FLT1,GZMH,ICAM1,IL6,PDK4,PLAT,PTGS2,SNCG	546 (22)
SFLLRN (PAR1-activator)		chemical reagent		-0.114		0.0189	DOK2,DSTN,FLT1,HSPB1,IL6,PDLIM1,SELP,TAGLN2
diphtheria toxin		chemical - endogenous non-mammalian		-0.113		2.72e-06	ALOX5AP,CD40,CD74,CFH,COL4A1,CRIP1,CTSD,CTSW,GAS6,GCA,HBEGF,HTRA1,INSR,LAMB1,LGALS1,LRRC32,LSP1,PIK3R1,PLAC8,S100A10,SOCS3,TGFBR3,TGM2,TNFAIP3
nitroprusside		chemical drug		-0.111		0.00367	ACTN1,CAV1,EGR1,FLT1,FOXO1,JMJD6,LAMB1,LAMC1,MYC,PTGS2	507 (20)
mir-302 (includes others)		microRNA		-0.111	bias	0.0246	CCL3,CCL5,IL6,NR2F2
APOH		transporter		-0.108		3.94e-05	CD36,CD40,CD83,IFNG,NFKB1,SELE	438 (14)
linsidomine		chemical drug		-0.108		0.0234	ANXA2,EGR1,IFNG,MYC,PTGS2
picropodophyllin		chemical drug		-0.106	bias	0.0246	CCND2,CD44,ELN,IFITM3
PLA2G2A		enzyme		-0.105	bias	0.00154	CD44,CD69,IL6,PTGS2	399 (17)
CXCL3	0.199	cytokine		-0.104	bias	0.000699	CCL3L3,CCL4,CCL5,ICAM1,IL6,ITGA6,POSTN	424 (20)
ZAP70	-0.966	kinase		-0.102	bias	0.00484	CD69,CYBA,HSP90AA1,IFNG,NASP,PLEC,SEC14L1,SRP14,TSC22D3,XAF1	202 (12)
MYC	1.038	transcription regulator		-0.101	bias	1.47e-10	ACTN1,ADAMTS1,AHR,AKAP12,ANGPT2,ANXA5,AOPEP,APP,AQP1,ARL6IP1,BCL2A1,CANX,CAPN2,CAPNS1,CAV1,CCL5,CCND2,CD151,CD44,CD48,CD69,CD9,CDC42EP3,CDKN1A,CEBPD,CLEC3B,CLIC4,CLU,COL15A1,COL4A1,COL4A2,CPD,CRIP1,CTNNA1,CTNNAL1,CTSD,CXCR4,CYCS,DDIT4,DDX21,DUSP2,DUSP4,EBF1,EGR1,EIF2S2,EMP1,EZR,FABP4,FABP5,FBLN2,FCGRT,FN1,FSTL1,GATA2,GBP4,GDI2,GJA1,GLUL,HES1,HLA-E,HNRNPU,HSP90AA1,HSPB1,ICAM1,ID1,ID2,ID3,IER3,IER5…	529 (20)
PTEN	0.197	phosphatase		-0.098		8.98e-11	ADAMTS9,AKR1C3,ALOX5AP,ANGPT2,ASPH,ATF3,BACE2,BTG1,CALCRL,CCL3L3,CCL4,CCL5,CD40,CD44,CDH5,CDKN1A,CLTA,CLTC,CNN3,COL15A1,COL18A1,COL4A1,COL4A2,CTNNA1,CXCL2,CXCR4,DAAM1,DYNC1LI2,EFNB2,EPAS1,ETS2,FABP4,FLT1,FN1,FOXO1,FZD6,GATA2,GNG2,GRB10,HLA-DMA,IFNG,IFRD1,IL6,INMT,JUN,JUND,KDR,LAMP2,LDLR,LEPROT,LGALS3,LIMS1,MCAM,MET,MT-ND1,MT2A,MYC,NDRG1,NDUFC1,NFE2L2,NFKB1,NOTCH4,NR2F2,NR4A2,PDCD4,PECAM1,PERP,PIK…	521 (19)
HLX	0.535	transcription regulator		-0.097	bias	0.000404	AREG,CD34,CD44,EGR1,HES1,ICAM1,IFNG,JUN,MYC	219 (7)
PAF1	-0.105	other		-0.093	bias	0.000315	BIRC3,CCL3,CCL3L3,CCL4L1/CCL4L2,CCL5,IFI44L,IFITM3,ISG20,KLF4,PNP,SERPINE1,SERTAD1
DIO3		enzyme		-0.087		1.75e-07	ALOX5AP,CFH,EPAS1,IER5,IRF8,ITGA4,ITGB2,KLF9,LAPTM5,MEOX2,NPR1,SNED1,STC1,VCAM1
CD200R1		transmembrane receptor		-0.087		0.000203	ATF3,CSF2,EGR1,IFNG,IL2RB,IL2RG,IL6,JUN,JUND,MYC,NFKBIA,TGFBR2,TNFRSF18,TNFSF14	419 (16)
alitretinoin		chemical drug		-0.086	bias	7.49e-07	ACACB,ADAMTS4,ANXA5,APOD,APP,BCL2A1,CD36,CD83,CDH5,CDKN1A,CYCS,FABP4,FN1,HLA-DRA,IL2RB,IL6,PMAIP1,RUNX3,SMAD1,SNAI1,TGFB1,TGFBR2,VIM	549 (23)
LCN2		transporter		-0.084	bias	4.63e-05	ACTN1,CAPG,CCL3L3,CCL4,CCL5,CXCL2,FN1,IL6,IVNS1ABP,LDLR,TAGLN2,TGFB1,TINAGL1,VIM	527 (18)
IFN ALPHA/BETA (family)		group		-0.084	bias	0.000216	CCL2,CCL5,CD40,CD69,CD83,CX3CL1,IFI16,IFNG,IL6,IRF8,SOCS1,TNFSF10	329 (15)
PLCG2	-0.386	enzyme		-0.076		3.23e-05	BCL2A1,CCL2,CD36,CD74,CD9,CTSD,FGF2,FOXO1,HLA-DRB5,ICAM1,IFI16,IFITM3,IL6,PTGS2,PTPRC,TNFSF10	482 (15)
FLZ		chemical drug		-0.068	bias	0.00856	APP,DDIT4,PMAIP1,PTGS2	364 (12)
WWP2		enzyme		-0.068	bias	0.0234	CALCOCO2,CCL5,IL6,STAT3,VIM
LECT2		other		-0.064		0.0153	CCL3L3,CSF3,IFNG,IL6
bisphenol A		chemical - endogenous mammalian		-0.061	bias	4.78e-06	CCL2,CCN1,CCN2,CD36,CDKN1A,CLU,CTSL,CTTN,CXCL12,EGR1,ELN,GPX1,ID1,IL6,KDR,MAOA,MBNL2,MET,NR4A2,NR4A3,POSTN,PTGS2,RBPMS,SGK1,STAT3,STK17B,TGM2,TIMP3,VCAN,VMP1	572 (20)
NFKBIZ	-0.828	transcription regulator		-0.056	bias	0.00037	CCL3L3,CEBPD,CSF2,CSF3,IFNG,IL6	346 (14)
ethylene glycol tetraacetic acid		chemical reagent		-0.054		0.0106	BIRC3,CD83,EGR1,IFNG,IL6,RCAN1
FOXO4		transcription regulator		-0.053		2.88e-11	BNIP3,CAV1,CCN2,CCND2,CDC42EP3,CDH5,CDKN1A,COL4A1,COL4A2,EDNRB,ELOVL7,ERG,FABP4,FABP5,FLNB,FOXC1,FYN,IER3,IGFBP7,IL1R1,ITGB2,NAMPT,NRP2,PRCP,PTPRB,PTPRC,SERPINE1,SESN3,SGK1,TGFB1,TIE1,TXNIP,VCAM1	476 (18)
CD69	-3.702	transmembrane receptor		-0.053		0.000139	CCL5,CD69,S1PR1,SOCS1,SOCS3,TGFB1	450 (16)
mir-132 (includes others)		microRNA		-0.051	bias	0.00697	CCL2,HBEGF,IFNG,NR4A2,PEA15,SERPING1,SOX4	397 (9)
4-octyl itaconate		chemical reagent		-0.051		0.00719	CCL3L3,CCL5,CSF2,NFE2L2,PTGS2,TGFB1	450 (18)
FGF7		growth factor		-0.047	bias	0.0237	CD44,CDKN1A,CEBPD,FABP5,NFE2L2,S100A10,SERPINE1,TGFB1
IL11RA		transmembrane receptor		-0.047	bias	3.68e-07	CCL3L3,CCL4,CCL5,CXCL2,ICAM1,IL6,MYC,POSTN,SELP,SNAI1,SOCS3,STAT3,TGFB1,TIMP1	547 (19)
thyroid hormone		chemical - endogenous mammalian		-0.046		0.025	BCAR1,CD2,CDKN1A,COX7A1,CPE,DAD1,EGR1,FZD6,ID1,IGFBP4,KLF9,MAPK3,MYC,S100A10,SEMA6B,VIM,YWHAE
IFN (family)		group		-0.043	bias	0.00139	ADAMTS1,CD40,CD44,CD69,CD83,CFH,ICAM1,IFI16,IFITM3,IL1R1,IL33,IRF8,ISG20,ITGA4,PECAM1,SERPINE1,SOCS1	328 (15)
PAX3		transcription regulator		-0.042		2.75e-10	APP,ARHGDIB,CD151,CDKN1A,CLDN5,CLU,CST3,CTTN,CXCR4,DUSP2,FILIP1L,FKBP1A,HLA-DRB1,HSPG2,ICAM2,ID2,ID3,IL6,MCAM,MET,MGP,NEDD9,NNMT,NPC2,OLFM1,PEA15,RHOB,RUNX3,SLA,SOX4,SRGN,TCN2,TEK,TIMP3,TSC22D1,TSPAN7,VCAN,YWHAE,ZFP36L2
SMARCA2	-0.153	transcription regulator		-0.038	bias	0.0133	CD36,CD44,HES1,IFNG,IL6,KDR,MEF2C
tert-butyl-hydroquinone		chemical reagent		-0.038	bias	0.0334	AKR1C1/AKR1C2,ATF3,FOSL2,FOXC1,GSTP1,ICAM1,JUN,NFE2L2,S100A4,SERPINE1,VIM,ZFP36L2
CDH1		other		-0.036		0.000784	CD44,CTNND1,FN1,IFI27,IFNG,JUN,MCAM,MYC,PIK3R1,S100A4,TGFB1,TJP1,VIM	587 (25)
ITGB4	1.462	transmembrane receptor		-0.035		0.00123	AREG,CCL5,ENPP2,IL6,PXN,SPARC,VIM	481 (18)
staurosporine		chemical drug		-0.027		2.24e-06	ANXA5,APP,CCL4,CD53,CDKN1A,GATA2,ICAM1,IL6,INHBB,ITGB2,KLF10,MYC,NEDD9,PLAT,PRDX1,PTGS2,RCAN1,S1PR1,SELE,SERPINE1,TGFBR3,VIM	453 (20)
AHCY	0.16	enzyme		-0.025		0.000137	CD34,GPX1,ICAM1,KDR,KLF2,MYC,SOX17,STAT3,VCAM1
CDK5		kinase		-0.025		9.4e-05	CCL3L3,CCL4,CDKN1A,CXCL2,EBF1,JUN,LRG1,NES,PMAIP1,PSMB5,PTPN22,TNFAIP3	457 (21)
2'3'-cyclic guanosine monophosphate-adenosine monophosphate		chemical - endogenous mammalian		-0.025	bias	0.000646	CCL3L3,CCL4,CCL5,CSF2,IFNG,IL6,SOCS1,SOCS3,STING1	313 (17)
di-2-pyridylketone 4-cyclohexyl-4-methyl-3-thiosemicarbazone		chemical drug		-0.024		0.0153	JUN,MET,MYC,NDRG1
TSLP		cytokine		-0.021	bias	5.95e-05	CD40,CD83,CSF2,ICAM1,IL6,KLF4,MYC,NFKB1,SELE,SELP,TGFB1,TIMP1	395 (17)
LASP1	-0.289	transporter		-0.017		0.00154	CTNND1,ITGA4,S100A4,VIM	312 (7)
IL23 (complex)		complex		-0.016	bias	0.0324	AHR,CSF2,IFNG,IL6,STAT3
trinitrobenzenesulfonic acid		chemical reagent		-0.014	bias	1.24e-05	CCL3L3,CCL4,CCL5,CD44,CSF3,CXCL2,IFNG,IL6,PTGS2,SOCS3,TGFB1,TIMP1	509 (20)
SPRY2	-0.798	other		-0.013	bias	5.18e-07	CAV1,CDKN1A,CFH,CSF2,CXCR4,EPAS1,FCER1G,GNG11,ID2,IFNG,IL2RG,IL33,ITGB2,LAT2,LCP1,LY96,MET,MPZL2,PLVAP,PTGS2,SCN1B,TFPI,ZEB1	572 (21)
CDKN2A	-0.372	transcription regulator		-0.012		9.27e-05	A2M,CAPG,CCL2,CCL3L3,CCL4,CCL5,CCN2,CDKN1A,CEBPD,CNOT6L,CX3CL1,EBF1,EFNA1,EGR1,EPS8,FLT1,FN1,GBP1,GLUL,GNAS,HDGFL3,ID1,IFNG,IL2RG,IL6,JUN,LGALS3,MET,MYC,PMAIP1,PPFIBP1,PTGS2,S100A6,SERPINE1,SERTAD1,SOX17,TGFBR3,TNFRSF1A,TPM1,VEGFC,VIM	474 (16)
torkinib		chemical drug		0		0.000875	ACACB,ADAMTS1,ADGRL2,AHR,ATF3,BTG1,C1R,CCN2,CD44,DDIT4,EGR1,FOXC1,GJA1,HBEGF,ID1,ID3,IFRD1,NR4A2,NR4A3,NUAK1,PTGS2,RGCC,SPTAN1,TXNIP	223 (9)
bosentan		chemical drug		0	bias	0.00856	EZR,ICAM1,PXN,TGFB1	446 (15)
neomycin		chemical drug		0	bias	0.000775	CSF2,HES1,IFNG,IL6,TJP1	524 (23)
GCS-100		chemical drug		0	bias	0.00856	CCND2,CDKN1A,LGALS3,PMAIP1	276 (7)
FFAR3		G-protein coupled receptor		0		0.0453	CD36,ENPP2,GAS6,ICAM1,RCN1,SCN1B
interferon alfacon-1		biologic drug		0	bias	5.95e-05	ARL4C,CD2,CD69,GIMAP1,GNLY,GZMA,MAFF,PARP14,PBX1,PRDX1,SRGN,STK17B
cardiotoxin		chemical - other		0	bias	2.06e-11	CCL2,CCL3L3,CCL4,CCL5,CCND2,CTSH,CX3CL1,CXCR4,DOK2,EDNRB,EZR,FGF2,FSTL1,GSN,HBEGF,HSP90AA1,IFNG,IGFBP7,IL1R1,IL2RG,IL33,IL6,ITGA4,ITGA5,ITGA6,ITGB2,LRG1,METRNL,MYH9,NAMPT,NASP,PTPRC,SERPINE1,STAT3,TGFB1,TIMP1,TNFRSF18,TSC22D1,VEGFC
FIBRIN (complex)		complex		0		0.00037	CDH5,FN1,ICAM1,IL6,KDR,SERPINE1	476 (20)
SOD (family)		group		0	bias	0.00037	CCL3L3,CCL4,HLA-DRA,ICAM1,PMAIP1,VCAM1	385 (17)
triclosan		chemical drug		0	bias	0.0246	AREG,IL6,JUN,TIMP1
blinatumomab		biologic drug		0	bias	0.00154	CCL2,CCL4,IFNG,IL6
ssRNA40		chemical reagent		0	bias	0.0153	CD83,IFNG,IL6,SOCS3
ADAPTOR PROTEIN 1 (complex)		complex		0	bias	0.00154	CD44,IFNG,MYC,PTGS2
KDM2B	-0.306	enzyme		0		0.0207	CCL5,CDKN1A,CX3CL1,LAMA5,SOX17,SOX7
RANBP3L		other		0		3.66e-05	ALDH2,COL4A1,COL4A2,GLIPR2,HDGFL3,ICA1,INMT,LRRC32,PDLIM1,PHACTR2,PMP22,SPARC
FUT8	0.095	enzyme		0	bias	0.00856	ALDH2,ELN,FZD6,NFE2L2
OSCAR		other		0	bias	0.000309	CD40,CD83,CXCL2,ICAM1,IL1R1,RRAS,TNFSF10,TNFSF14	464 (16)
FRS3		other		0	bias	0.00411	CCL2,CCL3L3,CCL4,CXCL12
iron dextran		chemical drug		0	bias	0.00856	ID1,IL6,NFKBIA,TGFB1	78 (3)
PX 478		chemical drug		0	bias	0.0366	CCL3L3,CCL4,ICAM1,VCAM1
CSF (family)		group		0	bias	3.04e-05	APP,BCL2A1,CCL3,CCL4,DUSP10,HLA-DRB1,IL2RG,IL3RA,IL6ST,NFKB1,SERPINE1,SOCS3,TGM2,TNFAIP3
BMS-754807		chemical drug		0		0.00856	CLU,ELN,MET,TGFBR2
FABP3		transporter		0		0.000365	CCL2,CCL5,EGR1,FN1,IL6,PTGS2,SERPINE1	488 (22)
HOXD10		transcription regulator		0		0.000874	CD44,EZR,HBEGF,ICAM1,ITGB4,RHOB,SELENON,SERPINE1,TFPI,TIMP1,TIMP2,TJP1
BLNK		other		0	bias	0.0246	CCND2,FOXO1,JUN,KLF2
MERTK		kinase		0		0.00282	IFNG,IL6,RGCC,SLA,SOCS1,SOCS3	394 (21)
BCL2L1	-0.137	other		0		0.0189	ALOX5AP,CD44,CYCS,FN1,PTPRC,TIMP1,TNFRSF1A,TNFSF10
XAV939		chemical reagent		0		0.0291	AASS,AHNAK,JUN,RRAS,S100A4,VAMP8,ZEB1
LTF		other		0	bias	0.0366	CCL3L3,CCL5,CDKN1A,IL6
INSIG1	-0.159	other		0	bias	0.000442	ACACB,ALOX5AP,ATF3,CCL5,CXCL2,CXCR4,FABP4,FABP5,IFNG,IL6,IRF8,JUN,LDLR,NFE2L2,PRF1,SCARB1,TGFB1	365 (15)
F13B		enzyme		0	bias	0.00856	BCL2A1,CCL3,CXCL2,MARCKSL1
FABP5	2.195	transporter		0		0.0275	CCL4,FABP4,IL6,ISG20,PTGS2,SOCS3
EFNA4		kinase		0	bias	0.0106	APOBEC3G,CCN2,DUSP4,FABP5,ITGB4,PLAT
VCP	0.199	enzyme		0		0.00978	A2M,CCL2,CCL5,CDKN1A,DIAPH2,GBP1,LAP3,LMNA,MAN1A1,NES,PARP14,PLPP1,SYNE2,VCAM1	457 (17)
GRIN1		ion channel		0		0.00719	ATF3,EGR3,FN1,SEMA6A,SERPINE1,SPARC	370 (15)
ITGB8		other		0	bias	0.0153	CDKN1A,DIAPH2,RAC2,TGFB1
EFNA3		kinase		0	bias	0.0151	APOBEC3G,CCN2,DUSP4,FABP5,ITGB4,PLAT
teasaponin		chemical - endogenous non-mammalian		0	bias	0.00411	IL6,NFKBIA,SOCS3,STAT3
RBPJ	0.071	transcription regulator		0	bias	4.98e-08	CCL2,CCL3L3,CCL4,CCL5,CD44,CD74,CDKN1A,CLU,CORO1A,CSF2,CSF3,CXCL12,EFNB2,FGF2,HES1,HLA-DMA,HLA-DQB1,HLA-E,IL33,IL6,INHBB,IRF8,JUN,KDR,MDK,MYC,NFKB1,NRP2,PLAC8,PLSCR1,RUNX3,SNAI1,SOX4,VEGFC	457 (20)
NKRF		transcription regulator		0	bias	0.00154	CCL2,CCL5,IFNG,PTGS2	360 (14)
finerenone		chemical drug		0	bias	0.00411	IL6,LGALS3,TNXB,TSC22D3	240 (7)
6-aminopyrazolopyrimidine derivative compound II		chemical drug		0	bias	0.00856	CCL3L3,IFITM3,IFNG,IL6	298 (14)
indirubin		chemical drug		0	bias	0.0246	BIRC3,CCN1,JUN,MYC
bisphenol A diglycidyl ether		chemical reagent		0		0.00856	EGLN3,ICAM1,SERPINE1,TGFBR2	340 (7)
bromobenzene		chemical toxicant		0		0.00529	CDKN1A,GSTP1,HSP90AA1,HSPB1,JUN,JUND,LAP3,MYC,NFKB1,TIMP1,TSC22D1
icatibant		biologic drug		0	bias	0.00856	ICAM1,PTGS2,STAT3,TGFB1	440 (22)
lycopene		chemical drug		0	bias	0.0246	CD69,CDKN1A,KLF2,PTGS2
lipoarabinomannan		chemical - endogenous non-mammalian		0	bias	0.000544	CCL3,CCL4,CXCL2,CXCR4,HLA-DRB5,ICAM1,IER3,SELE	491 (15)
epoxyeicosatrienoic acid		chemical - other		0	bias	0.00411	IFNG,IL6,PTGS2,TNFAIP3	267 (9)
4-(1-D-ribitylamino)-5-amino-2,6-dihydroxypyrimidine		chemical - endogenous non-mammalian		0	bias	0.00856	GZMA,GZMB,IFNG,PRF1
cyclomaltodextrin		chemical drug		0	bias	0.00856	CCL3L3,CSF3,IL6,SCARB1	324 (12)
HIF1 (complex)		complex		0	bias	0.00412	BNIP3,CD83,CDKN1A,CXCR4,DDIT4,FN1,HIF3A,LGALS1,MET,S100A4,SERPINE1	353 (10)
TMEM165	0.338	other		0		0.00154	BMPR2,ID1,SERPINE1,TGFBR2	241 (7)
TRAF3		enzyme		0.008		0.000282	BIRC3,CCL5,CXCL12,CXCL2,ENTPD1,ICAM1,IFNG,IL2RB,IL6,MET,NDRG1,NFKBIA,TNFAIP3,TNFRSF18	409 (18)
ATG5	-0.358	other		0.012		5.52e-06	APP,CCL5,CDH5,CTSC,DAD1,DYNLL1,FN1,ICAM1,ICAM2,IFNG,IL6,LGALS1,NFE2L2,PECAM1,RCAN1,RTN4,SCARB1,SELE,SEMA6A,TGM2,TIMP1,VCAM1,VIM	366 (14)
AHR	0.625	ligand-dependent nuclear receptor		0.018		1.14e-18	A2M,ACKR3,ACTN1,AKR1C1/AKR1C2,ALDH2,APP,AREG,ATF3,ATOH8,BMPR2,CAPN2,CCL2,CCL5,CD247,CD36,CD3E,CDKN1A,CEBPD,COL4A1,COL4A2,CRIM1,CTNNAL1,CTSD,CXCL2,DNAJB1,EBF1,EGLN3,ELN,ENTPD1,FABP4,FBLN2,FMO2,FN1,GAS6,HAVCR2,HES1,HSP90AA1,IFNG,IL1R1,IL2RB,IL6,IQGAP2,ITGA5,ITGA6,JUN,KLF2,LAMA5,LAMB2,LTC4S,LYST,MCAM,MGP,MT2A,MYC,MYH9,NEDD9,NFE2L2,NNMT,NRP1,NRP2,PLAT,PMP22,POMP,PTGER4,PTGS2,SCARB1,SERPINE1,SNAI1,SOC…	584 (21)
IFN TYPE 1 (family)		group		0.027	bias	0.0189	CCL5,CD69,CX3CL1,DICER1,IFI16,IFNG,IL6,TNFSF10
lisinopril		biologic drug		0.027		0.000365	ARHGDIB,ITGB2,JUN,KDR,LDLR,S100A6,TGFB1	216 (8)
C5AR2		G-protein coupled receptor		0.038		0.0366	CSF3,CXCL2,IFNG,IL6
ITGA6	1.716	transmembrane receptor		0.039	bias	0.0324	CCND2,ENPP2,ITGB4,PXN,VIM
cinnamaldehyde		chemical toxicant		0.041		0.0144	CCN2,CYCS,DDIT4,EGR1,GPX1,INSR,JUND,NFE2L2,NFKB1,PDK4,PTGS2,SELE,TXNIP
IFIH1	0.029	enzyme		0.042	bias	9.77e-06	CCL2,CCL3,CCL4,CCL5,CXCL2,EGR1,IFI27,IFI44L,IFNG,IL6,NFKBIA,PHLDA1,PRF1	410 (16)
CALCA		other		0.042		1.63e-13	AHNAK,CCL2,CCL4,CD44,CD83,CREM,CXCR4,CYBA,EGLN3,EIF4B,ENTPD1,EPAS1,ESAM,FLT1,FOSL2,GNG12,GPR65,HAVCR2,ICAM1,ID2,IER3,IL2RB,IL6,KDR,LGALS1,LIMA1,LMNA,MYC,NFKBIA,NRP1,PDLIM1,PLXDC2,PRXL2A,PTGER4,PXN,RAMP3,SERPINE1,SNX3,TNFAIP3,TNFRSF18,TNFSF14,TNS1	405 (15)
Pam3-Cys		chemical toxicant		0.043	bias	3.31e-05	CCL2,CCL5,CD69,CD83,CXCL2,IFNG,IL6,PLAT,SELE,SERPINE1	366 (17)
GSK3 (family)		group		0.043		0.00105	CD40,FABP4,ICAM1,IFNG,IL6,JUN,KDR,LDLR,MYC,NR4A2,PTGS2,SNAI1,TNFAIP3	441 (21)
IRF8	-1.816	transcription regulator		0.047		1.49e-06	AKAP12,ARID5B,ATF3,CCL5,CD37,CD40,CD74,CD83,CDKN1A,CREM,DAB2,EGR1,GBP1,ICAM1,ID3,IFI44L,IFI6,IFNG,IL6,IRF8,KLF4,LSP1,MET,MYC,NFKB1,TNFSF10,TYROBP	357 (15)
NOTCH2		transcription regulator		0.054		0.002	AKR1C3,CD44,EPAS1,FCER1G,FN1,HES1,IL6,ITGB2,MYO5C,RAC2	383 (16)
phosphoenolpyruvate		chemical - endogenous mammalian		0.054	bias	0.00204	CCL2,CCL3L3,CCL4,CCL5,IL33,IL6,TNFAIP3
COL5A1	0.276	other		0.055	bias	0.00144	CTSC,CTSD,FBLN2,FN1,FSTL1,LGALS1,LGALS3,S100A6
trans-cinnamaldehyde		chemical drug		0.056	bias	0.0106	CDKN1A,EGR1,NFE2L2,PTGS2,SERPINE1
TSC22D3	-1.586	transcription regulator		0.057	bias	9.4e-05	CCL2,CCL3,CCL5,CD83,CDKN1A,EGR3,ICAM1,IL6,NFKB1,PTGS2,SELE,SGK1	323 (14)
NR5A1		ligand-dependent nuclear receptor		0.06	bias	0.00322	ADCY4,ANGPT2,LAMA5,LEPR,NOTCH4,NR4A2,SCARB1,VIM	336 (12)
MAP3K3	0.171	kinase		0.063	bias	0.00321	IFNG,IL6,JUN,POSTN,TGFB1,TGFBR3,TNFAIP3	450 (18)
S100B		other		0.063		0.00651	APP,CDKN1A,IL6,JUN,MYC	503 (22)
yoda1		chemical reagent		0.063	bias	0.000345	CD69,FN1,IL6,TGFB1	382 (14)
NR1H (family)		group		0.064	bias	4.38e-06	ACACB,APOD,CAV1,CCL2,CCL3,CCL3L3,CCL5,CCND2,CD40,CSF2,CSF3,ECE1,ELOVL7,FLT1,IL6,LAT2,MARCKSL1,PTGS2,RUNX3,SCARB1,SELP,TIMP3	467 (18)
LGALS3BP		transmembrane receptor		0.065		0.00411	APP,FN1,IFNG,IL6	445 (15)
5-N-ethylcarboxamido adenosine		chemical reagent		0.067		8.88e-10	ACKR3,BAG3,CCL2,CCL3L3,CCN2,CEBPD,CREM,DAD1,EGR1,FGF2,HLA-DQB1,HLA-DRA,IFNG,IL6,NR4A2,NR4A3,NRP1,RAC1,SERPINE1,SNAI1,SOCS3,SOX17,TGFB1,THBD,TNS2,TXNIP,VCAN,VIM	381 (18)
pentoxifylline		chemical drug		0.072	bias	1.68e-05	CCL5,CCN2,ICAM1,IL6,NFKBIA,POSTN,REL,TGFB1,TIMP1,VCAM1	457 (17)
DLL1	0.322	enzyme		0.074		0.0106	CCN2,CDKN1A,EFNB2,GATA2,HES1,IFNG
IL1R2		transmembrane receptor		0.074	bias	0.00651	CSF2,CXCL2,GJA1,ICAM1,IL6	328 (16)
TAF4B		transcription regulator		0.074	bias	7.86e-06	CCN2,CCND2,FN1,IER3,INHBB,ITGA6,JUN,NFKBIA,TGFB1,TNFAIP3
PARP1	-0.026	enzyme		0.075	bias	3.49e-07	CCL4,CCL5,CD83,CDKN1A,CSF2,CXCL12,ECE1,GBP4,HES1,ICAM1,IFNG,IL6,JUN,MYC,PTGS2,SELP,SNAI1,SOCS1,SOCS2,TIMP1,TIMP2,TMOD3,VCAM1,VEGFC,XCL1	441 (14)
HOXA5		transcription regulator		0.075		6.14e-05	BIRC3,CDKN1A,EGR1,IL6,KLF10,NFKBIA,PTGS2,TGFB1,TJP1,VIM
CXCL2	1.922	cytokine		0.076	bias	0.000365	CCL3L3,CCL4,CCL5,CXCL2,ICAM1,IFRD1,IL6	474 (18)
NUMB	0.191	other		0.078		0.000365	APP,BIRC3,CDKN1A,HES1,IFI16,SNAI1,VIM	585 (23)
MAP3K8	-0.924	kinase		0.082		1.99e-05	BIRC3,CCL4,CEBPD,CSF2,CSF3,CXCL2,DOK2,EGR1,FLNB,GCA,IER3,IER5,IFNG,IL6,JUN,PLAT,PTGER4,PTGS2,SLA,SLCO4A1,SOCS3,SPATS2L,STK17B,TXNIP	356 (14)
TNFSF15		cytokine		0.083	bias	7.83e-07	BIRC3,CD40,CD83,CSF2,CXCL2,FN1,GZMB,IFNG,IL2RB,IL6,POSTN,VIM	389 (12)
HDAC7	0.408	transcription regulator		0.085		0.0153	CD44,CDKN1A,IL6,SNAI1
EML4-ALK		fusion gene/product		0.087	bias	0.011	CD44,CDKN1A,EGR1,MAPK1,MET,NNMT,PIK3R1,RHOB,SERPINE1,SOCS3,SPARC,STAT3,THBD,TNFAIP3,VCAN
dimethyl fumarate		chemical drug		0.089	bias	8.01e-12	BMPR2,FN1,GPX1,GZMA,GZMB,GZMH,GZMK,GZMM,IFNG,IL6,JUN,KDR,NFE2L2,PTGS2,SELE,SERPINE1,SNAI1,TNFAIP3,VIM	387 (16)
PIK3R1	-2.939	kinase		0.089	bias	2.74e-08	ATP1A1,CCL3,CCL4,CCND2,CD36,CD44,CXCL12,ENG,FOXO1,ICAM1,IFNG,IL6,MYC,NFE2L1,NFE2L2,PIK3R1,PTGS2,SELP,SERPINE1,TGFB1,TXNIP,VCAM1,VEGFC	405 (18)
nitroarginine		chemical reagent		0.091	bias	0.000544	CCL2,CD44,CD53,EGR1,JUND,PLAT,TGFB1,TNFRSF1A	520 (19)
CIP2A		other		0.093		0.000634	COL15A1,EGR1,FAM110D,IER3,LXN,MYC,PDE2A,PDK4,PTPRB,S100A16,TRIB1,TUBA4A
NCF1		enzyme		0.095	bias	6.14e-05	ALOX5AP,CCL5,CD44,CDKN1A,FN1,ICAM1,IFNG,SERPINE1,TGFB1,THBD	346 (15)
imiquimod		chemical drug		0.096	bias	0.00163	CCL3,CCL3L3,CCL4,CCL5,CD40,CSF3,CXCL2,FLI1,HES1,ICAM1,ICAM3,IFITM3,IFNG,IL6,ISG20,ITGB2,LRG1,MID1,MYC,NNMT,PTGS2,RPS6,RTN4,SOCS1,SOCS3,TGFB1,TNFSF10	445 (21)
PF-4878691		chemical drug		0.096	bias	0.000137	CCL2,CCL3,CCL4,CD40,CD83,IFNG,IL6,MYC,PTGS2	216 (7)
DLL4	0.309	other		0.097		4.41e-06	CXCR4,EFNB2,EGFL7,ESAM,FLT1,HES1,ITGA5,KDR,LGALS1,MYC,NFKB1,NR2F2,NRARP,PECAM1	376 (13)
2-deoxyglucose		chemical drug		0.1		0.000167	APP,CCL5,CDKN1A,CYCS,DDIT4,FN1,GPX1,GZMB,IFNG,IL6,INSR,IRF8,JUN,KLRD1,MYC,PRF1,PTGS2,SERPINE1,TXNIP,XAF1	521 (23)
estriol		chemical - endogenous mammalian		0.102	bias	3.36e-06	CCL2,CCL3L3,CCL4,CD40,CXCL2,IFNG,IL6,ITGB2,PIK3R1,SELE	612 (22)
LAPTM5	-1.575	other		0.102	bias	0.000682	CCL3L3,CCL5,CD36,COL4A1,COL4A2,CXCR4,IFNG,IL6,MAPK3,VWF	398 (18)
2,4-dinitrofluorobenzene		chemical toxicant		0.102	bias	0.000365	CCL3L3,CCL4,CSF2,CXCL2,ICAM1,IFNG,PTGS2	482 (15)
ADORA2A		G-protein coupled receptor		0.104		0.000167	APP,CLDN5,CXCL2,DSTN,EIF2S2,IFITM3,IFNG,IL6,KIF5B,NFKBIA,NR4A2,NR4A3,PEA15,PTGS2,SELE,SPARC,SPTBN1,TGFB1,TJP1,TSC22D3	465 (18)
EIF2AK4	0.149	kinase		0.108		0.0294	ATF3,CD247,CD36,DDIT4,EGR1,IL6,NFE2L2,SCARB1
TRIM37		enzyme		0.11		0.0207	EGR1,SELENON,SNAI1,TGFB1,VIM,ZEB1
SERPINE2	-0.19	other		0.113	bias	3.48e-05	CCL4,CCL5,CD34,CSF2,IFNG,IL6,ITGB2,SELE	433 (18)
STK26		kinase		0.113		7.97e-05	FN1,ITGA5,SNAI1,TCF4,TGFB1,TIMP1,VCAN,VIM	486 (20)
RBCK1	-0.154	transcription regulator		0.114		1.53e-07	ATP1A1,CCL2,CCN1,CCN2,CXCR4,FOXO1,GBP1,GBP4,ICAM1,IL33,IL6,MYC,NFKB1,NFKBIA,TNFAIP3,VCAM1	393 (12)
MI-503		chemical reagent		0.114	bias	6.1e-06	CCND2,DDIT4,FN1,JUND,MEF2C,SNAI1,TGFB1	263 (7)
uric acid		chemical - endogenous mammalian		0.117	bias	0.000101	AREG,CCL2,CCL3,CCL3L3,CCL4,CCL5,CCN1,CCN2,CSF2,CSF3,CXCL2,ICAM1,IFNG,IL6,KLRB1,PTGS2,TGFB1,VCAM1	408 (17)
ZDHHC2	-0.124	enzyme		0.121		0.000345	CD151,CD9,TJP1,VIM
2-(4-acetoxyphenyl)-2-chloro-N-methylethylamine		chemical reagent		0.123	bias	7.11e-05	CCL2,CCL3,CCL5,IFNG,IL6,NFKB1,SELE	571 (17)
SPHK2		kinase		0.126	bias	0.000242	APP,CCL5,CDKN1A,FYN,IFNG,IL6,KLF2,SPHK1,TCF4	552 (25)
MAPK1	-1.579	kinase		0.127		1.86e-11	AKAP12,ATF3,CAPN2,CAV1,CCL2,CCL3L3,CCL4,CCL5,CCN2,CD69,CDKN1A,CTSW,DAB2,DUSP2,EGLN3,EGR1,EMP1,FN1,FOSL2,FOXO1,GBP1,GNG2,HLA-DMA,HLA-E,IFI16,IFI27,IFI6,IFITM3,IFNG,IGFBP7,IL6,ISG20,ITGA5,JUN,JUND,LAP3,LGALS1,LGALS3,LMNA,MAPK3,MMP28,MYC,NFE2L2,NKG7,NRN1,NRP1,NUPR1,PHLDA1,PLSCR1,POSTN,PROS1,PTGS2,QKI,RGS16,SERPINE1,SNAI1,SOCS2,STC1,TJP1,TNFSF10,VIM,WIPF1	502 (19)
mir-130 (includes others)		microRNA		0.127		0.000646	CCL2,CCL5,GJA1,IFNG,IL6,IRF8,KDR,KLF4,PTGS2	495 (17)
PRDM16		transcription regulator		0.128	bias	0.0106	CCL5,CCN1,CDKN1A,ELN,GBP4,SERPINE1
USF1	0.139	transcription regulator		0.128	bias	0.00209	AKAP12,CCL3L3,CD2,LDLR,MYH9,PTGS2,SERPINE1,SYNPO,TGFB1,TNFAIP3,TXNIP,XCL1
PLCG1	0.294	enzyme		0.128		0.000818	CCL2,EGR1,IFNG,KDR,PECAM1,SERPINE1	396 (15)
PRKG1		kinase		0.128		0.00697	CCN2,CDKN1A,FN1,ID1,SERPINE1,TGFB1,VCAM1	447 (21)
NRAS	0.139	enzyme		0.129		4.29e-11	AKAP12,CALCRL,CCL4,CCL5,CD34,CD48,CDKN1A,CFH,CX3CL1,CXCL2,DUSP2,DUSP4,EGR1,EPAS1,EPHX1,FBLN2,FN1,GJA1,HTRA1,IFI16,IL6,KCTD12,KDR,KLRD1,LGALS1,LSP1,MGP,MYC,NFE2L2,OSBPL1A,PERP,PMAIP1,POMP,PRDX2,PTGS2,PTPRC,RBM38,RBPMS,RHOB,RPS6KA2,SESN3,STAT3	485 (20)
(-)-arctigenin		chemical reagent		0.131	bias	0.0153	APP,IL6,PDK4,TJP1
tranilast		chemical drug		0.131	bias	1.63e-06	ATF3,CD40,CDKN1A,CSF2,FOXO1,IFNG,IL6,NRP1,TGFB1,TXNIP,VCAM1	492 (21)
ceramide		chemical - endogenous mammalian		0.131		0.0151	APP,ICAM1,IL6,JUN,MYC,PTGS2
NANOG		transcription regulator		0.136		0.000429	AHR,CCND2,CDKN1A,EGR1,HOPX,ID1,ID2,ID3,KDR,KLF4,LGALS1,MYC,PDCD4,PHACTR2,POLE4,RAPGEF5,RCAN1,S100A6,SMAD1,SOX17,YWHAE	459 (14)
2-methoxyestradiol		chemical - endogenous mammalian		0.139		0.00214	AREG,ATF3,CAV1,CXCR4,FOXO1,ID1,IFNG,IL6,PTGS2	505 (22)
DICER1	0.577	enzyme		0.146	bias	7.53e-15	ANGPT2,APOBEC3G,APOD,CANX,CCN1,CCND2,CD44,CDKN1A,CELF2,COL18A1,CXCR4,DEPP1,DYNLL1,EGR1,EGR3,ENG,ENTPD1,GNG2,GZMB,HES1,ICAM1,ID3,IFNG,IRF8,ITGA4,ITGA5,ITGA6,JUN,KDR,LCP1,LHFPL6,LRP5,MCAM,MT2A,MYC,PDCD4,PMP22,PRDX1,PRF1,PROS1,RBM38,RGCC,S1PR1,SERPINE1,SOCS3,SPARC,SYNPO,TEK,TGFB1,TGFBR2,TM4SF1,VIM	575 (23)
rimonabant		chemical drug		0.147	bias	0.00123	FGF2,FKBP1A,IL6,KLF4,PTGS2,SERPINE1,TGFB1	441 (20)
RIGI	0.126	enzyme		0.147	bias	6.67e-06	AHNAK,CCL2,CCL3,CCL4,CCL5,CD83,CSF2,CXCL12,DUSP4,ICAM1,IFI27,IFITM3,IL6,IRF8,ISG20,KLF4,NFKB1,PTGS2,SERPING1,SOCS1,SOCS3,TNFAIP3,TNFRSF18,TNFSF10	356 (16)
TRAF3IP3	-0.977	other		0.15		0.00411	CCL5,IFNG,IL6,MYC	363 (18)
LDL/CHOLESTEROL (complex)		complex		0.152		0.00154	CXCR4,ICAM1,SHC1,THBD
MBNL1	-0.164	other		0.152		0.00856	ABLIM1,CCND2,POSTN,SOX4
WNT3		other		0.152		0.00856	CDKN1A,ITGA6,POSTN,PTGS2	405 (16)
AMP		chemical - endogenous mammalian		0.152	bias	0.0246	FOXO1,PIK3R1,SELP,SLC25A25
METRNL	-2.602	other		0.152	bias	0.00154	CCL3L3,CCL4,CXCL2,IL6	265 (7)
ALOX12		enzyme		0.152	bias	0.00856	FN1,IFNG,JUN,TGFBR2	554 (21)
LATS2	0.038	kinase		0.152		0.00321	AREG,CCN1,CCN2,CDKN1A,PTGS2,S1PR1,SNAI1	530 (21)
PNN	-0.227	other		0.152		0.0366	CDKN1A,JUN,MYC,TIMP1
KLRD1	-3.305	transmembrane receptor		0.152		0.00856	CD3E,IFNG,KLRC1,TYROBP
DDR2		kinase		0.152	bias	0.00411	DUSP4,PHLDA1,POSTN,SNAI1
KAT5	0.069	enzyme		0.152	bias	0.0165	ADAMTS1,CCND2,CDKN1A,CXCR4,EFNB2,EIF4B,EMP2,FOXC1,IFNG,IL6,MYC,PALMD,PCDH17,PCDH19,RGS1,SOX17,SYNPO,WARS1,YWHAH
ARF6	-1.023	transporter		0.152	bias	0.0153	CCL5,IL6,RHOB,UGCG
Cyp2c70		enzyme		0.152	bias	0.0246	CXCL2,LDLR,TGFB1,TIMP1
GRB10	1.012	other		0.152		0.00411	GRB10,INSR,KDR,TGM2
PTGES		enzyme		0.152		5.16e-07	ANXA2,CCN2,CDKN1A,CYBA,EGR1,EZR,FLT1,IFNG,IL6,ITGA6,ITGB4,LAMP2,MYC,PTGS2,SERPINE1,VIM	525 (21)
HCAR1		G-protein coupled receptor		0.156	bias	0.0234	CXCR4,ICAM1,IL6,NEDD9,SNAI1
SR 144528		chemical reagent		0.156	bias	0.00183	CCL2,CCL4,EGR1,ICAM1,NFKBIA	477 (16)
naringenin		chemical - endogenous non-mammalian		0.156		0.000309	CCL4,CCL5,GJA1,IFNG,LDLR,PTGS2,TGFB1,VIM	518 (24)
trastuzumab		biologic drug		0.16		0.0133	ANGPT2,ANXA2,CDKN1A,IL6,MYC,PDCD4,TNFSF10
TFPI2		other		0.162	bias	0.000164	ADAMTS4,AREG,ATF3,CDH5,CXCL2,EFNB2,IL6,S100A4	352 (18)
PD 123319		chemical drug		0.164		2.37e-06	ANGPT2,CYBA,FOSL2,KDR,PTGS2,SERPINE1,SPRY1,TGFB1,TIMP1	494 (20)
FASLG	-1.106	cytokine		0.164		0.0148	CCL2,CD44,CSF2,EGR1,IFNG,IL6,NFKB1,TGFB1
BTK		kinase		0.165	bias	0.00207	BCL2A1,CCL4,CCND2,CD2,CD40,CD69,CDKN1A,CXCR4,EMP1,FABP5,FOXO1,IFI44L,IFNG,IL6,ISG20,JUN,MYC,SELP	427 (19)
PRKD (family)		group		0.167	bias	3.66e-05	CCL3L3,CCL4,CCL5,COX7A1,CXCL2,IFNG,IL6,PDK4,PTGS2	354 (16)
filgrastim		biologic drug		0.168		7.8e-16	ADAM15,ATF3,ATP1A1,BEX3,BIRC3,CAVIN2,CCL3,CCL3L3,CCL4,CCL5,CD44,CD48,CD52,CD59,CD69,CD74,CD83,CDC42EP3,CLU,CPD,CST3,CST7,CTSW,CXCR4,DLC1,EGR3,ETS2,FABP5,FCER1G,GBP1,GNG11,GNS,GZMA,GZMB,GZMK,HLA-DPA1,HLA-DPB1,HLA-DQB1,HLA-DRA,HLA-DRB1,HLA-DRB5,ICAM2,IFI6,IL1R1,IL2RB,ITGA4,ITPKC,JUN,KLF9,KLRB1,KLRD1,KLRF1,LAP3,LDLR,LGALS3,LPAR6,MAFF,MEF2C,NCOA4,NECTIN2,NR4A3,PARP14,PDLIM1,PMAIP1,PRDX2,PTGS2,RBP7,RG…
APOA4		transporter		0.173		0.00411	FOXO1,IFNG,SCARB1,SELP	282 (7)
SARM1		transmembrane receptor		0.18		0.00154	CCL3L3,CCL5,IL6,XAF1	453 (19)
NKX2-1		transcription regulator		0.181		5.97e-08	ADGRF5,AQP1,AREG,BCL2A1,CD74,CLU,CYGB,EMP2,ENPP2,ESAM,IER3,INMT,LRG1,LSP1,MTUS1,QKI,RAC2,SERPINE1,SNAI1,SOX17,TGFB1,TSPAN7	368 (10)
YOD1		enzyme		0.182		2.42e-05	CCL5,CCN1,CCN2,SNAI1,VIM,WWTR1,ZEB1	276 (10)
PMP22	0.962	other		0.182		0.0246	CDKN1A,FLOT1,JUN,PMP22
Map3k7		kinase		0.187	bias	4.09e-07	CCL3L3,CCL4,CCL5,CSF2,CXCL2,HBEGF,IFNG,IL6,ISG20,JUN,NFKBIA,PTGS2,RUNX1T1,SNAI1,SPHK1,TSC22D1,VCAM1	325 (17)
hemin		chemical - endogenous mammalian		0.188		2.34e-07	AKR1C1/AKR1C2,CCL3L3,CDKN1A,CSF2,FN1,GSTP1,IFI27,IFNG,IL33,IL6,JUN,NFE2L2,PTGS2,SHC1,TGFB1,THBD,TXN	397 (18)
zoledronic acid		chemical drug		0.194		0.000206	CCN1,CDKN1A,CXCR4,FLT1,IFNG,IL6,PTGS2,SERPINE1,SOCS1,SPARC,TNFSF10	387 (16)
emodin		chemical drug		0.194	bias	0.000206	CDKN1A,CLDN5,CXCR4,FN1,ICAM1,IFNG,IL6,SELE,SOCS1,VCAM1,VIM	502 (19)
Il3		cytokine		0.198		0.0186	CCL5,CCND2,CDKN1A,CSF2,CSF3,EGR1,IL6,MYC,RPS6,SOCS1,TNFRSF1A
KDR	0.541	kinase		0.198	bias	0.000132	A2M,ANGPT2,ANXA2,CXCR4,FABP4,HAVCR2,KDR,PTGS2,SELE,SOX18,TJP1	480 (23)
PARK7	0.077	enzyme		0.198		0.000242	CCL3L3,FN1,ICAM1,IFNG,IL6,NES,PTGS2,TXN,VIM	493 (20)
TRG		other		0.2	bias	0.000139	AREG,CAV1,CAV2,FCER1G,HLA-DQB1,IFNG
PRKCQ		kinase		0.2	bias	0.0133	CD44,CD69,CDKN1A,EZR,IFNG,IL6,STAT3
zymosan		chemical - endogenous non-mammalian		0.203	bias	1.4e-05	CCL3L3,CCL4,CCL5,CD40,CSF2,CSF3,CST3,CXCL12,CXCL2,DEPP1,DICER1,IL6,PTGS2,SOCS1,SOCS3	316 (16)
cerivastatin		chemical drug		0.203		4.86e-14	CCL2,CCL3,CCN2,CD36,CD40,CDKN1A,FGF2,FN1,GPX1,HSPB1,ICAM1,IFNG,IL6,INSR,ITGB2,ITGB4,JUN,KLF2,MYC,NET1,PLAT,PTGS2,SERPINE1,TGFB1,TGFBR3,THBD,TIE1,TMSB10/TMSB4X,TSC22D3,VCAM1	452 (19)
MALP-2s		chemical reagent		0.203	bias	0.00144	BCL2A1,CCL3L3,CCL4,CD40,CXCL2,IFNG,IL6,PTGS2	330 (15)
ARNT	0.142	transcription regulator		0.205	bias	1.17e-08	AHR,ALOX5AP,AREG,ARID5B,BMPR2,BNIP3,CARD10,CAV1,CCND2,CSF3,CTSD,CXCR4,ENG,EPAS1,FLT1,GZMH,HAVCR2,ID2,IL1R1,INSR,MYC,MYO1C,PRF1,S1PR1,SERPINE1,SOCS2,SOCS3,STC1,TIPARP,TSC22D3,TUBA4A,VIM	585 (22)
BMP7		growth factor		0.211		3.19e-15	ADGRL2,BMPR2,CALD1,CAV2,CCL2,CD34,CD44,CDKN1A,CEBPD,COX7A1,CXCR4,CYCS,EGLN3,FN1,GAS6,GJA1,GLUL,GNG11,GRB10,HSPB1,ICAM1,ID1,ID2,ID3,IGFBP4,IL6,ITGA5,KLF4,MAOA,MAPK3,MYO1C,NDRG1,OLFM1,PIK3R1,S100A4,SERPINE1,SMAD1,SOCS3,SULF1,TGFB1,TIMP1,TIMP2,VCAN,VIM	399 (20)
SQSTM1	-0.465	transcription regulator		0.211	bias	0.000213	CXCL2,EGLN3,HBEGF,IL6,JUN,NFE2L2,NFKBIA,NNMT,PLAT,RGCC,RTN4,SNAI1,TSC22D1	403 (17)
deoxycorticosterone acetate		chemical drug		0.211	bias	3.94e-05	CYBA,PTGS2,SELE,SELP,TGFB1,VCAM1	298 (10)
homocysteine		chemical - endogenous mammalian		0.216		1.07e-06	AKR1C3,ANXA2,ATF3,CCL2,CCL5,CDKN1A,CLDN5,CLU,CXCL12,FGF2,FOSL2,ID1,IL6,NDRG1,PHLDA1,PMAIP1,PRDX1,PRDX2,PTGS2,SOCS3,STAT3,TIMP1,VCAM1	529 (18)
LTA		cytokine		0.218	bias	6.14e-05	CD40,CD44,IFNG,IL6,ITGA5,JUN,NFKB1,PTGS2,REL,VCAM1	357 (16)
IC87114		chemical drug		0.218	bias	0.00154	CCL5,ICAM1,IFNG,VCAM1	343 (14)
resolvin E1		chemical - endogenous mammalian		0.218	bias	0.00123	CCL3L3,CCL4,CCL5,CDKN1A,CXCL2,IFNG,IL6	346 (14)
metyrapone		chemical drug		0.218		0.000699	CXCL12,CXCR4,ICAM1,IL6,PIK3R1,SCARB1,SERPINE1	419 (21)
phorbol 12,13-didecanoate		chemical toxicant		0.218		0.00464	CDKN1A,CYCS,EID1,MYC,SGK1,SMAD1	535 (24)
CEP-1347		chemical drug		0.218	bias	0.000173	CCL3L3,CCL4,CCL5,CSF2,IL6,MAP3K11,PTGS2	484 (19)
mir-24 (includes others)		microRNA		0.223		0.000315	AHR,CDKN1A,FN1,ID2,IFNG,IL6,KDR,MYC,NET1,PXN,SERPINE1,TGFB1	451 (19)
LPL		enzyme		0.231		7.46e-06	CCL2,CD36,CX3CL1,FABP4,GBP1,ICAM1,IL6,LDLR,PDK4,SCARB1,SELE,TGFB1,TIMP1,VCAM1	415 (21)
FABP4	3.343	transporter		0.231	bias	0.000906	ADAMTS4,CD36,FABP4,FABP5,IFNG,IL6,PTGS2,SOCS3	529 (22)
iloprost		chemical drug		0.232		0.00367	ANGPT2,CCL2,CCL5,CCN2,THBD	446 (18)
THRA	0.063	ligand-dependent nuclear receptor		0.235	bias	0.000348	APP,CCL2,CD44,CDKN1A,CSF2,CTSD,CTSH,CXCL2,DOCK9,EHD2,ENG,EPAS1,IL6,JUN,KLF9,LAMP2,LDLR,NCOA4,SERPINE1,TGFB1,TNFRSF1A	466 (24)
STAT1 DIMER (complex)		complex		0.239	bias	0.00204	CCL5,CD36,IFNG,IL6,IRF8,MAOA,SOCS3	209 (7)
diethylmaleate		chemical toxicant		0.239		0.00482	CDKN1A,GSTP1,NFKBIA,SELE,SERPING1,SLC3A2,TNFAIP3	514 (18)
HADH		enzyme		0.239		0.00697	AASS,IL6,KLF10,PIK3C2A,RGS16,S100A6,TXNIP
2-amino-5-phosphonovaleric acid		chemical - other		0.24		0.000781	ADAMTS1,CAVIN2,CX3CL1,EGR1,EGR3,FOXO1,IFRD1,JUN,KDR,NR4A2,NR4A3,NRN1,OLFM1,PHLDA1,PTGS2,RASGEF1B,RUNX1T1,TNFAIP3,TSPAN18,YPEL5	366 (17)
POLR3G		enzyme		0.243		0.00159	EZR,LMNA,RAC1,S100A4,SNAI1,VIM
CAPN6		peptidase		0.243		8.37e-05	AREG,BMPR2,CCN2,CTNNA1,FZD4,FZD6,ID1,ID2,ITGB2,SAV1,SERPINE1,SMAD1,TEAD1,TGFB1,TGFBR2,WWTR1,YWHAE
PPARA		ligand-dependent nuclear receptor		0.249		0.000107	ALDH2,ANXA2,APP,C1R,CD36,CDKN1A,CEBPD,CFH,CFI,CTSL,CXCL12,CYBA,CYCS,DYNLL1,ENTPD1,FABP4,FABP5,GLUL,GSTP1,HLA-E,IFITM3,IFNG,IL6,LIFR,MGLL,MGST3,MYC,NFE2L2,NFKB1,NFKBIA,PDK4,PHLDA1,PTGS2,RBP7,RTN4,SCARB1,SOCS2,STING1,TJP1,TXN,VCAM1	496 (18)
cocaine		chemical drug		0.251	bias	0.00792	CCL2,CXCL2,DYNLL1,EFNB2,EGR1,FGF2,FOXO1,ICAM1,IL6,JUN,MAPK1,MIDN,NFKB1,NR4A3,PRDX2,SERTAD1,TIPARP,TUBB	412 (21)
RUNX2	-0.453	transcription regulator		0.254	bias	0.00691	CDKN1A,CEBPD,FN1,GNAS,HTRA1,ITGB4,LGALS3,RGCC,SERPINE1,SNAI1,TIMP1,TPM1,UGCG	485 (21)
HA900		chemical reagent		0.254	bias	0.00154	CCL2,CCL5,SELP,SOCS3
triflusal		chemical drug		0.255	bias	1.28e-06	APP,CCL3,CCL4,CD74,CSF2,CSF3,IFNG,PTGS2,TGFB1,XCL1	401 (11)
romidepsin		biologic drug		0.257		0.015	BCL2A1,CCL5,CDKN1A,DDX21,EGR1,EPAS1,FGF2,GSN,ICAM1,ID2,INSR,JUN,MYC,PTGS2,RAC1,RHOB,TIMP3
RORC		ligand-dependent nuclear receptor		0.258		0.000336	ACACB,ALDH2,CCL5,CD36,CSF2,CXCL2,ELOVL7,GSTP1,IFNG,IL1R1,IL6,KLRB1,MGST3,MYC,NNMT,REL,SLC15A4,SLC7A5,SPARC,SULF2	509 (16)
HRAS	0.109	enzyme		0.258		6.78e-21	A2M,ADGRE5,AFAP1L1,ANXA2,APP,AREG,ASAP1,BIRC3,BNIP3,CALCRL,CALD1,CAPG,CAPN2,CAV1,CCL3,CCL5,CCN1,CCN2,CCND2,CD44,CD69,CD96,CDC42BPA,CDKN1A,CEBPD,CFH,CHST12,CLU,COL18A1,COL4A1,CRIM1,CSF2,CSF3,CTSC,CXCL12,CXCL2,DOK2,DUSP4,EGR1,ELK3,ELN,EPHX1,FBLN2,FERMT2,FGF2,FN1,FNBP1L,FOSL2,FOXO1,FSTL1,GAS6,GIMAP1,GJA1,GRN,GSN,HES1,HSP90AA1,HSPB1,HTRA1,ICAM1,ID2,IGFBP4,IL6,IL6ST,IQGAP2,ITGA4,ITGA5,ITGA6,ITGB4,JUN,…	576 (20)
Ccl2		cytokine		0.259	bias	1.49e-05	CCL3L3,CCL4,CCL5,CXCL2,FABP4,IFNG,IL6,KDR,KLF4,TIE1,VCAM1	323 (16)
ibrutinib		chemical drug		0.265	bias	0.00603	BCL2A1,CD40,CD44,CD69,DUSP2,EPAS1,FRY,GZMA,HES1,IFITM3,IFNG,IL6,ITGA4,LPAR6,MAP3K6,MGLL,MYC,PTGS2,RPS6,SLC38A1,TGFBR3,UGCG	333 (15)
ERFE		other		0.266		0.000365	ATOH8,CD36,FABP4,ID1,ID2,NFE2L1,NFE2L2	234 (7)
apicidin		chemical - endogenous non-mammalian		0.268		0.00159	CAVIN2,CDKN1A,GSN,IFNG,TGM2,VCAM1	370 (16)
deoxycholate		chemical - endogenous mammalian		0.268		0.0237	CAV1,CCN1,EGR1,GJA1,GLUL,IL6,LDLR,PTGS2,TJP1
SATB1	-0.681	transcription regulator		0.269		2.27e-06	ACTN1,BCL2A1,CD40,CD69,CDKN1A,CEMIP2,CSF2,CTNNA1,CTSD,DUSP4,EPAS1,FERMT2,HSP90AA1,ID3,IRF8,KLF2,NFE2L2,NR4A2,PTGS2,RGS1,RPLP0,S1PR1,SGK1,TSC22D3,TUBA4A,VIM,VPS37B,WARS1,XAF1,YPEL5	427 (12)
GRN	1.056	growth factor		0.27	bias	2.47e-09	APP,CCL2,CCL3,CCL4,CD200,CD74,CD9,CLU,CST3,CST7,CTSD,CXCL2,CYBA,EGR1,EMP1,GAS6,GRN,HLA-DRA,HLA-DRB1,ICAM1,IL6,IRF8,ITGB2,KLRD1,LGALS3,MAPK1,MEF2C,NPC2,PECAM1,PIK3R1,PREX2,PROS1,RHOB,STAB1,STAT3,TGFB1,TIE1,TM4SF1,TXNIP,TYROBP	514 (14)
TRAF4		other		0.271	bias	0.00025	CCL5,CD44,IL6,JUN,MYC	443 (18)
IL10		cytokine		0.274		2.23e-17	ABLIM3,ALOX5AP,BCL2A1,CCL2,CCL3,CCL3L3,CCL4,CCL5,CCND2,CD2,CD36,CD40,CD44,CD74,CD83,CDKN1A,CSF2,CSF3,CTSC,CTSD,CTSH,CXCL12,CXCL2,CXCR4,DEPP1,ETS2,FCER1G,GNS,GPRC5B,GZMA,GZMB,HLA-DMA,HLA-DQB1,HLA-DRB5,ICAM1,IFNG,IGFBP4,IL1R1,IL2RG,IL33,IL6,IL6ST,ITGA4,JUN,KLRD1,LAMP2,LGALS1,LY96,MAN1A1,NEDD9,NHERF2,NR4A3,PAM,PTGS2,RGS16,SCARB1,SELE,SLC7A5,SOCS1,SOCS3,STAT3,TGFB1,TIMP1,TINAGL1,TNFRSF1A,TNFSF10,TSC2…	470 (16)
ACVRL1	0.261	kinase		0.275		6.4e-11	ANGPT2,BMPR2,CDKN1A,CXCL12,CXCR4,EFNA1,EFNB2,ENG,ICAM1,ID1,ID2,KDR,MYC,PLAT,PXN,SELE,SERPINE1,SMAD1,VCAM1	469 (21)
estrogen		chemical drug		0.276	bias	5.34e-08	AREG,CCL2,CCN1,CCN2,CDKN1A,CLU,COL15A1,COL18A1,COL4A2,CTSD,CXCL12,EGR1,EPAS1,FLT1,FN1,GJA1,HBEGF,ICAM1,IFNG,IGFBP4,IL6,ITGA5,JUN,KDR,LDLR,LGALS1,MEOX2,MYBL1,MYC,NAMPT,PLAT,PTGS2,RAB11A,S1PR1,SCARB1,SPARC,STAT3,TSPAN4	520 (22)
IGFBP3		other		0.277		0.00976	CCL3L3,CCL4,CCL5,CDKN1A,ICAM1,SERPINE1,VCAM1	438 (21)
SCH 58261		chemical reagent		0.277	bias	0.0453	ARL2,EGR1,IFITM3,IFNG,NPC2,PTGS2
glycochenodeoxycholate		chemical - endogenous mammalian		0.277		6.89e-05	ADGRL4,APOD,AREG,BCL2A1,BIRC3,CCL5,CCN1,CD74,CRIM1,HLA-DRA,IL6,SEMA6A,SERPINE1,STC1	423 (19)
CALCINEURIN A (family)		group		0.277	bias	0.00464	CCN2,GJA1,INSR,JUN,TGFB1,TIMP1	408 (19)
MYOC		other		0.277	bias	0.0154	ADAMTS1,CARD10,CD44,DAB2,DDIT4,FN1,LAMB1,LAMC1,PTGER4,QKI,STC1
IGF2BP1		translation regulator		0.277	bias	0.0207	CD44,CDKN1A,LGALS1,MYC,SERPINH1,TIMP3
PPP1R13L	0.23	transcription regulator		0.277	bias	0.00651	CCND2,CDKN1A,GJA1,NFE2L2,PERP	340 (11)
CDC42	-0.283	enzyme		0.277		0.00144	ATF3,CCN2,EPS8,IFNG,JUN,SCARB1,STAT3,TGM2	398 (21)
calyculin A		chemical toxicant		0.277		3.72e-07	CCL2,CCND2,CDKN1A,COL4A1,EGR1,FN1,NR2F2,NR4A3,POSTN,S100A4,SELP,TGM2,VWF	349 (18)
740 Y-P		chemical reagent		0.283		0.00411	ICAM1,IL6,SNAI1,VIM	340 (11)
CCL21		cytokine		0.283	bias	0.00154	CCL2,CSF2,IFNG,TGFB1	384 (15)
CRNDE	0.311	other		0.284	bias	0.000314	ABL2,CDKN1A,DUSP10,DUSP4,IL1R1,RAC2,RASA4,RRAS,SNAI1,TGFB1,VIM	354 (10)
NQO1	0.272	enzyme		0.285	bias	0.0276	BIRC3,CCL5,CDKN1A,CXCL12,CXCR4,IL6,MT-ND1,PTGS2,SNAI1,VCAM1
GAS6	1.069	growth factor		0.288		0.000365	CCN1,IFNG,IL6,NFKB1,PROS1,SOCS1,SOCS3	370 (17)
EBI3		cytokine		0.288	bias	0.00629	CCND2,ENTPD1,HAVCR2,HLA-DMA,HLA-DPA1,HLA-DRA,ICAM1,IFNG,MYC,TNFSF10	426 (15)
ATP-gamma-S		chemical reagent		0.29		8.93e-11	AREG,BTG1,CCL2,CCL3,CCL4,CD109,CD40,CD69,CD83,CREM,CST7,CXCL2,CXCR4,ENTPD1,IL1R1,IL6,NRP1,PRDX2,SLC29A1,SOCS3,WARS1	433 (15)
ITGA1	0.144	other		0.293	bias	0.00183	CAV1,CD36,IFNG,PTGS2,RAC1	447 (23)
TRIM28	0.071	transcription regulator		0.293		9.69e-07	AREG,CCL4,CCL5,CXCR4,EGR1,EPAS1,IFNG,IL1R1,IL6,INHBB,KLF2,NFKB1,PMAIP1,RAMP3,RCAN1,S100A4,SOX4,SULF1,VIM	502 (17)
IL3		cytokine		0.294	bias	4.81e-08	ADGRE5,ALDH2,ALOX5AP,AREG,ARHGAP29,ARHGDIB,BIRC3,CCL2,CCND2,CD247,CD40,CD48,CD53,CD69,CD83,CDKN1A,CREM,CSF2,CSF3,CTTN,CXCR4,DAD1,DOK2,EGR1,EGR3,FOSL2,GATA2,GNAS,GPX1,GZMA,HBEGF,ICAM1,IL33,IL3RA,IL6,JUN,KLF9,MID1,MYC,MYO1C,NACA,NEDD9,NRP1,PTPN22,RPL7,RPS17,RPS6,SELE,SLC3A2,SLC7A5,SOCS1,SOCS3,SOX4,TNFSF10,VCAM1,WNK1,YBX1	436 (20)
okadaic acid		chemical toxicant		0.294		0.00017	APP,BNIP3,CCN2,CCND2,CXCL2,EGR1,ELN,FOSL2,IL6,JUN,JUND,KLF4,MYC,NDRG1,NR2F2,PTGS2	493 (21)
ABL1/2 (family)		group		0.294		0.00159	CAV1,CCND2,CTSL,MYC,TEK,TNFSF10	521 (22)
ICAM1	1.756	transmembrane receptor		0.299	bias	1.83e-09	CCL3L3,CCL4,CCL5,CD69,COL4A1,CXCL2,GJA1,HES1,ICAM1,IFNG,IL6,ITGA4,KLF4,MYC,SNAI1,TGFB1,VCAM1,VIM	439 (16)
WWTR1	1.766	transcription regulator		0.299		1.57e-06	CCN1,CCN2,CD44,CDKN1A,CSF2,CSF3,CXCL2,EMP1,FN1,GJA1,HES1,ICAM1,ID2,IL6,IQGAP2,ITGB2,KDR,LAMA5,SERPINE1,SKAP1,SYNPO,VCAM1	483 (24)
INSR	1.016	kinase		0.301	bias	4.11e-06	ALDH2,AQP1,AREG,ATF3,ATP1A1,BCL2A1,CCL2,CCL4,CCN2,CCND2,CD36,CD83,CDKN1A,CORO1A,CXCR4,CYCS,EGR1,FABP4,GJA1,GRB10,GRN,HBEGF,IER3,IFNG,IL6,INSR,ITGA5,KLF10,KLF9,LAT2,LCP1,LDB2,LEPR,LGALS1,LTC4S,MAOA,MARCKSL1,MYC,NAMPT,NDRG1,NES,NFE2L2,PDCD4,PDK4,PDLIM5,PHLDA1,PODXL,RGS16,RHOB,SCARB1,SCARB2,SELENOP,SERPINE1,SLC29A1,SOCS2,SOCS3,SOX17,SOX7,TGFB1,TNFRSF1A,TSC22D1,VCAM1,YBX1	533 (23)
taurodeoxycholic acid		chemical - endogenous mammalian		0.302		0.000672	ADGRL4,APOD,AREG,CCL5,CD74,CRIM1,HLA-DRA,IL6,SEMA6A,SERPINE1,STC1	511 (17)
taurochenodeoxycholate		chemical - endogenous mammalian		0.302		0.000206	ADGRL4,APOD,AREG,CCL5,CD74,CRIM1,HLA-DRA,IL6,SEMA6A,SERPINE1,STC1	199 (7)
S100A8		other		0.303		9.77e-13	A2M,ADAMTS1,ADAMTS4,AKAP12,AREG,ATF3,CCL2,CD69,CORO1A,CXCL2,DDIT4,EFNA1,ELN,ENPP2,GZMB,ICAM1,IL33,IL6,ITGB4,MCF2L,MYC,MYCT1,NFKB1,NFKBIA,NR4A3,PHLDA1,POSTN,SGK1,SOCS3,TXNIP,VCAM1,VCAN	352 (14)
butyric acid		chemical - endogenous mammalian		0.304		2.4e-10	A2M,ADGRE5,AFF1,ANXA2,ANXA5,AQP1,BCL2A1,C7,CCN2,CCND2,CCNH,CD36,CD44,CD83,CDKN1A,CLU,COL4A1,COL4A2,CSF2,CXCR4,CYCS,EIF4G2,ELK3,FABP4,FSTL1,FYN,GATA2,GRN,GSN,GSTP1,HLA-DRA,HLA-DRB1,HSPG2,ICAM1,IFI16,IL1R1,IL6,ITGA5,KLF4,LDLR,MT2A,MYC,NAMPT,NFKB1,NFKBIA,NPR1,NRP1,NUCB1,PLAT,PLSCR1,PMAIP1,PRDX1,PTGS2,PTPRM,SCARB1,SELENOP,SERPINE1,SGK1,SOCS3,STAT3,TGFB1,TGFBR2,TGM2,THSD7A,TIMP1,TIMP3,TUBA4A,VIM	521 (20)
NR1I2		ligand-dependent nuclear receptor		0.306		1.15e-07	AHR,CCL3L3,CD36,CDKN1A,CSF2,CSF3,CXCL2,EGR1,GLUL,GSTP1,IFNG,IL33,IL6,JUN,MGP,MYC,NFKB1,PTGS2,SCARB1,SOCS1,SPHK1,STAT3,TCN2,TGM2,TJP1	599 (18)
gemfibrozil		chemical drug		0.31	bias	0.0287	APP,IL6,LDLR,MYC,NFKBIA,PDCD4,RTN4,SERPINE1,SOCS3
ITGB3		transmembrane receptor		0.314		4.63e-05	APLP2,CD36,CD40,FN1,IFNG,ITGA5,KDR,LAPTM4A,LIMS1,PTGS2,SELP,SERPINE1,SPARC,TGFB1,TGFBR2,TIMP1	549 (22)
oleic acid		chemical - endogenous mammalian		0.315		0.000771	ACACB,APP,ATF3,CD36,CLU,CX3CL1,CYB5R3,EGR1,FABP4,FABP5,ICAM1,IL6,JUN,LDLR,NFKBIA,PDK4,PIK3R1,PIK3R3,PTGS2,SELE,SERPINE1,SPHK1,TNFAIP3,TNFRSF1A,TXNIP,VCAM1,WWTR1	402 (17)
ID3	2.655	transcription regulator		0.315		1.57e-08	CCL5,CCND2,CD44,CD83,CDKN1A,CXCR4,DUSP10,DUSP4,ETS2,FCER1G,FOXO1,ICAM1,ID3,IFI16,IFNG,IGFBP4,IL2RB,IL6,INHBB,IRF8,KLF7,LEPR,LGALS1,LMO2,MYC,NR4A3,PIK3R1,PTPN22,REL,RPS6KA2,SELE,SOCS3,SOX4,TCF4,TGFBR3,TNFRSF1A,TNFSF10,TNFSF14,VCAM1	422 (21)
BCL6	-0.117	transcription regulator		0.32	bias	3.37e-06	A2M,BCL2A1,CCL2,CCL3,CCL3L3,CCL4,CCND2,CD151,CD2,CD44,CD69,CDKN1A,CPD,DPYSL2,EGR3,ENTPD1,FCGRT,FGF2,IFNG,IL2RB,IL6,IRF8,LDLR,LITAF,LMNA,MGP,MYC,NFKB1,PDCD4,PRSS23,SERPINE1,SOCS2,SOCS3,STAT3,TGFB1,TIMP1,TNFRSF18	375 (13)
hydroxypropyl-beta-cyclodextrin		chemical drug		0.32		0.00085	APOD,CCL2,CCL3L3,CD44,CTSD,EIF4G2,ENG,HSPG2,IL6,KIF5B,LAMA5,LDLR,NPC2,SCARB1,STAT3,VCAM1	442 (15)
S-nitroso-N-acetyl-DL-penicillamine		chemical reagent		0.321		1.65e-05	BNIP3,CCL2,CDKN1A,CXCL12,IFNG,LDLR,MARCKSL1,MYC,PMAIP1,PTGS2,S100A10,TGFB1,TIMP1	450 (18)
doxycycline		chemical drug		0.323		0.00838	CEBPD,CXCL12,FGF2,IL6,NFE2L2,PTGS2,SLC7A5,SNAI1,SOCS1,TIMP1,TNFSF14	418 (16)
TXNIP	1.01	other		0.325		0.000634	CD36,CDH5,CDKN1A,DDIT4,ICAM1,IL2RB,IL3RA,IL6,NFKB1,PTGS2,TJP1,TXNIP	566 (22)
RIPK1	0.092	kinase		0.326		6.19e-07	APP,BCL2A1,CCL2,CCL3L3,CCL5,CSF2,CSF3,CTSH,CXCL2,GRN,IL33,IL3RA,IL6,LMNA,NFKB1,NFKBIA,PRF1,RPS6,TNFAIP3	321 (14)
lauric acid		chemical - endogenous mammalian		0.326	bias	0.00183	CCL3L3,CD40,IL6,NFKB1,PTGS2	455 (20)
RAF (family)		group		0.327		2.21e-05	AREG,CDKN1A,DUSP4,EGR1,ID2,IER3,IFI16,JUN,MAFF,MYC,PLPP3,PMAIP1,SEMA6A,SPRY1,STK17A,TNFAIP3	567 (22)
MAP2K7	-0.385	kinase		0.328	bias	2.86e-07	ANGPT2,ATF3,BIRC3,CCL5,CDH5,CDKN1A,EFNB2,ENPP2,FCGRT,FN1,GJA1,IL1R1,LSP1,MYC,RHOB,RPS6	517 (21)
epinephrine		chemical - endogenous mammalian		0.328		0.00482	CDKN1A,CXCR4,HSP90AA1,IFNG,IL33,IL6,PTGS2	428 (19)
ORAI1	-0.061	ion channel		0.328	bias	0.0384	CCL3L3,CD44,CDKN1A,GPX1,IFNG,IL33,IL6,KDR,NFKB1,RCAN1,S1PR1,VAMP3
PAK1		kinase		0.33		2.75e-05	CCN1,CCN2,CDKN1A,CTNND1,CTSD,FN1,HES1,ITGB2,MYC,SCARB1,TFPI	530 (25)
CAMK4		kinase		0.332	bias	0.00459	ATF3,CCL2,CDKN1A,CREM,FOSL2,IFNG,IL6,JUN	527 (24)
TET3		enzyme		0.333		1.53e-06	ADAMTS9,ATF3,BMPR2,CCL2,CCL5,CCN2,CCND2,EPAS1,FZD6,ID1,JUN,KLF9,LGALS3,TEAD1,TGFB1,TGM2	297 (12)
IHH		enzyme		0.333		0.000242	FLT1,IL6,KDR,MEF2C,MET,NR2F2,PDK4,PECAM1,POSTN
citarinostat		chemical drug		0.333		0.000995	BTG1,DUSP4,FILIP1L,NEDD9,PDE7A,RCAN1,TSC22D1,TSC22D3,TXNIP
carbonyl cyanide m-chlorophenyl hydrazone		chemical toxicant		0.333	bias	0.00367	ALOX5AP,DDIT4,GNG11,MYCT1,NAMPT,PHLDA1,PTGS2,SELP,SERPINE1,TGFB1	389 (14)
ziritaxestat		chemical drug		0.333		0.0123	AKR1C1/AKR1C2,AKR1C3,CCN2,DDIT4,FYB1,LAP3,SGK1,SULF1,TNFSF10
ursodeoxycholic acid		chemical - endogenous mammalian		0.336		1.24e-05	CCN2,COL4A1,CX3CL1,DLC1,IFNG,LGALS3,NFE2L2,NFKB1,PTGS2,SPARC,TGFB1,TIMP1	502 (23)
SLC30A7	-0.308	transporter		0.339	bias	0.0246	CD36,CD59,EPHX1,INSR
C-21		chemical drug		0.339	bias	0.0246	CCN2,IL6,TGFB1,TIMP1
CD163		transmembrane receptor		0.339		0.00411	CCL5,CD36,ICAM1,IL6	307 (13)
S1PR3		G-protein coupled receptor		0.339	bias	0.00367	CD44,ICAM1,JUN,PTGS2,VCAM1	426 (18)
cholesterol		chemical - endogenous mammalian		0.34		1.99e-08	APP,AREG,ATF3,CAV1,CAV2,CCL2,CCL4,CXCL2,EPHX1,FABP5,FGF2,FLT1,FN1,HBEGF,HLA-DRB5,ICAM1,IFNG,IL6,LAPTM5,LDLR,LEPR,LGALS3,NR4A2,NR4A3,PTGS2,RGCC,RGS16,SCARB1,SLC7A5,SOCS3,TGFB1,TIMP1,TIMP3,VCAM1	443 (22)
PF-562271		chemical drug		0.342	bias	0.00123	CCL3L3,CCL4,CD44,HLA-E,IL6,MYC,NFKB1	409 (19)
MEF2A	0.438	transcription regulator		0.342	bias	0.0123	CD69,GATA2,ISG20,JUN,KLF2,MEOX2,PDE7A,TGFB1,THBD
NOS2		enzyme		0.346		5.24e-10	APP,BCL2A1,BNIP3,CCL2,CCL3L3,CCL4,CD3E,CD44,CD53,CDKN1A,COL4A1,COX7A1,CTSC,CXCL2,CYCS,FABP4,FOXO1,GJA1,IFNG,IL6,KDR,NFKBIA,PERP,PLSCR1,PRF1,PTGS2,SERPINH1,TGFB1,TIMP1,TNFSF10,TYROBP	531 (16)
DCN		other		0.348		4.63e-05	CCN2,CDKN1A,ENG,FGF2,HLA-DQB1,ICAM1,IFNG,IL6,MET,S1PR1,SERPINE1,TGFB1,TIMP3,VCAM1	506 (21)
ATF3	1.747	transcription regulator		0.348		8.86e-06	ATF3,BIRC3,CCL4L1/CCL4L2,CCL5,CD69,CD83,CDKN1A,CX3CL1,GBP4,GSN,HSPB1,ICAM1,ID1,IFNG,IL6,JUN,LDLR,MT2A,NES,PMAIP1,RAB11A,SELE,SERPINE1,STAT3	408 (16)
DGKA		kinase		0.351	bias	0.00367	CCL2,CCL5,CD69,CSF2,CXCL2	499 (18)
N4BP1	-0.646	enzyme		0.355	bias	0.00123	CCL3L3,CCL4,CCL5,CSF3,CXCL2,IL6,JUN	506 (14)
LEPR	0.747	transmembrane receptor		0.355		0.000242	ANXA5,ATF3,BTG1,CCL3L3,COL4A1,FN1,FYB1,ID2,IL6,LDLR,LEPR,PRMT1,SCARB1,SELE,SERPINE1,SOCS2,SOCS3,STAT3,STK17B,TGFB1,TGFBR2,TIMP1,TIMP3,TSC22D3	466 (21)
3M-011		chemical reagent		0.359	bias	0.00123	CCL3,CCL4,CD40,CD83,IL6,MYC,PTGS2	403 (16)
crocidolite asbestos		chemical toxicant		0.359	bias	0.000906	CD44,CXCL2,FOSL2,JUN,JUND,MET,MYC,TNFRSF1A	525 (21)
HSP90 (family)		group		0.36	bias	7.15e-06	AHR,BAG3,CCND2,CD2,CD69,CDKN1A,CLU,DNAJB1,EPAS1,FN1,GJA1,IFNG,IL6,KLRD1,MYC,PMAIP1,RPS6,SNAI1	466 (16)
PTPN11	0.06	phosphatase		0.36		0.0046	CDKN1A,CSF3,CXCL2,EGR1,GATA2,IFI16,IFNG,IL6,JUN,KDR,MEF2C,MET,PERP,SOCS3,SOX7	470 (21)
TRIM29		transcription regulator		0.362		6.1e-06	CD44,CDKN1A,CXCR4,IFNG,PMAIP1,SNAI1,ZEB1	375 (7)
MALT1	0.013	peptidase		0.364	bias	0.0106	CD44,CD83,CXCL2,FOXO1,IL6,REL
TAL1		transcription regulator		0.365	bias	0.000457	AFDN,CD69,CD7,CDH5,CDKN1A,CPLX1,DOCK1,ERG,GATA2,HLA-E,ICAM1,ID2,JUN,LYST,MARCKS,MCTP1,MYC,NFKB1,NR4A3,PTGER4,RAPGEF5,REL,SOX4,STK17A,TNFAIP1,TNFAIP3,TNFSF10,TSPAN7	354 (15)
4-phenylbutyric acid		chemical - endogenous mammalian		0.368		0.000179	CCL2,CCL5,CDKN1A,CLDN5,CXCL12,EIF2S2,EPHX1,FABP4,GJA1,GSN,IL6,LPAR6,NFKB1,NUPR1,PTGS2,SEC14L1,SELENOP,SOCS3,TIMP2,TJP1,YPEL5	424 (19)
TNFSF14	-1.493	cytokine		0.369	bias	3.68e-06	BIRC3,CCL5,CD40,CSF2,CXCL12,ICAM1,IFNG,IL6,POSTN,TGFB1,VCAM1	402 (18)
PSMB8	0.075	peptidase		0.372	bias	0.000139	GJA1,IL6,NFKB1,NFKBIA,PTGS2,TNFAIP3	306 (12)
leucine		chemical - endogenous mammalian		0.373		0.00482	ATF3,BTG1,CD36,CDKN1A,FABP4,LEPR,MAOA	469 (28)
14,15-epoxyeicosatrienoic acid		chemical - endogenous mammalian		0.375		0.00183	APP,CD44,FABP4,FGF2,PLAT	573 (22)
asoprisnil		chemical drug		0.378	bias	0.00123	APOD,CTSW,GZMB,IL2RB,PRF1,SGK1,TGFBR2
MBTD1		other		0.378	bias	0.00482	ADGRL4,CCL4,CDKN1A,DUSP2,NFKBIA,SELENOP,SOX4
PPRC1	0.149	transcription regulator		0.378	bias	0.00321	ALOX5AP,DDIT4,GNG11,MYCT1,NAMPT,PHLDA1,PTGS2
CHADL		other		0.378		8.65e-07	CDKN1A,FAM107A,IL6,KLF2,MEF2C,MET,VCAM1
DSCAML1		other		0.378		0.00976	ID3,KLF4,KLF9,MYC,NRN1,PCDH17,TUBA4A
CD81	0.337	other		0.378	bias	0.00856	ICAM1,ID1,IFNG,VCAM1	523 (21)
ITGB1	0.067	transmembrane receptor		0.379		4.58e-11	ADAM15,CCL2,CCL3L3,CCL4,CCN2,CDKN1A,FN1,FOXO1,HLA-E,HSPG2,ICAM1,IFNG,IL6,ITGA5,ITGB4,JUN,KLF2,LAMB1,LAMC1,LIMS1,MYC,NFKB1,PTGS2,RAC1,RAC2,SERPINE1,SNAI1,TGFB1,TGM2,TIMP2,TNFAIP3,TNXB,VIM	506 (21)
ITGAM	-0.525	transmembrane receptor		0.387	bias	1.67e-05	BCL2A1,CCL3,CCL3L3,CCL4,CCL5,IL6,PTGS2,TGFB1,TIMP1	350 (17)
SELPLG	-0.945	other		0.389	bias	0.000132	APOL3,BCL2A1,CCL2,CCL3,CCL4,CDKN1A,CXCL2,CXCR4,HAVCR2,IFNG,THBD	469 (19)
CBS/LOC102724560		enzyme		0.391	bias	0.0324	CCL2,CLDN5,SCARB1,SNAI1,VIM
MTDH	-0.279	transcription regulator		0.391		1.19e-08	ACTN1,ANXA2,BCAR1,CCN2,CD36,CDKN1A,CFH,COL4A1,COL4A2,EFNB2,EGR1,FOXO1,GSN,HTRA1,LDLR,LGALS3,MGLL,NCOA4,PHLDA1,PLS3,PLSCR1,PMP22,RAC1,SERPINE1,SOCS1,TEK,TGFBR2,VIM	577 (24)
CDX1		transcription regulator		0.391	bias	0.0162	CCND2,CLU,CXCL2,IL6,PTGS2
vatalanib		chemical drug		0.391		0.00367	CDKN1A,CXCL12,KDR,PECAM1,TIMP1	426 (15)
sulfasalazine		chemical drug		0.391	bias	0.0234	ALOX5AP,GZMB,ICAM1,IER3,NFKBIA
perilla alcohol		chemical drug		0.391	bias	0.000775	BCL2A1,CD59,CDKN1A,NFKBIA,SELP	305 (11)
WT1		transcription regulator		0.391		2.62e-09	ACTN1,ADGRE5,APLP2,AREG,ARL2,BCL2A1,CCL2,CCL4L1/CCL4L2,CCN2,CDKN1A,CLIC4,COL4A1,CSF2,CX3CL1,EFNA1,EGR1,EPS8,EZR,GRB10,GSN,HBEGF,HSPG2,IL2RB,INSR,IRF8,ITM2B,JUND,KLF4,LGALS3,MT1X,MYC,NDRG1,NR4A2,NUCB1,PECAM1,PHLDA1,PODXL,SERPINE1,SH3BP5,SPRY1,TGFB1,TIMP3,TM4SF1,TNFSF10,TSC22D1,TYROBP,WARS1,YBX1	496 (15)
TO-901317		chemical reagent		0.392		3.79e-05	ALDH2,APOD,APP,CCL2,CFH,EPHX1,FABP4,FABP5,GSTP1,HSD17B12,IGFBP4,IL6,ITGA6,LDLR,LGALS3,LIFR,LTC4S,MGLL,NFKBIA,PTGS2,RAI14,SCARB1,TGFB1,TGM2,TIMP1,TIMP3	451 (21)
SEMA4D	-0.846	transmembrane receptor		0.392		0.000345	CCL2,CD40,HLA-DQB1,RRAS
selenium		chemical drug		0.394		0.00464	CDKN1A,GPX1,PTGS2,SELENOW,SELP,STAT3	546 (20)
PDGF/AA (complex)		complex		0.395	bias	4.09e-06	AREG,CDKN1A,FGF2,HBEGF,IL6,LDLR,TGFB1,VIM	504 (21)
1-palmitoyl-2-oleoylphosphatidylserine		chemical - endogenous mammalian		0.396	bias	7.86e-06	BMPR2,CCL3L3,CCL4,CSF2,CSF3,CXCL2,IL3RA,IL6,TGFB1,VEGFC
MAP2K1/2 (family)		group		0.398	bias	1.49e-05	ATF3,CCL3L3,CCL4,CCN2,CCND2,DUSP4,EGR1,ELN,GJA1,HSPB1,JUN,MYC,NFKB1,PHLDA1,SCARB1,VIM	505 (22)
DNMT1	-0.26	enzyme		0.399	bias	0.00235	CCNL1,CDKN1A,DLC1,FN1,GATA2,GSTP1,IFNG,KLF2,MRPS6,MYC,NDRG1,PDK4,PRF1,PTGS2,RPS8,SOCS1,SOX17,TIMP3,VIM,ZNF331	591 (24)
TSH (complex)		complex		0.402	bias	0.002	CDKN1A,EGR1,FOXO1,IL6,INSR,KDR,LRP5,MYC,SOCS1,SOCS3	529 (22)
CCL11		cytokine		0.404	bias	0.00148	CCL2,CCL3L3,CCL4,CXCL12,CXCL2,ICAM1,IL6,TNFSF14,VEGFC	387 (17)
FAT1		other		0.406		3.67e-11	CCN1,CCN2,CD44,IL6,JUN,KLF4,MET,PDCD4,PTGS2,SNAI1,STAT3,TGFB1,VEGFC,VIM,WWTR1,ZEB1	561 (23)
JAK3		kinase		0.41		0.0357	CSF3,ENPP2,IFNG,IL6,SOCS3,STAT3
CXCR2		G-protein coupled receptor		0.412	bias	0.00282	CCL3L3,CXCL2,FABP4,HBEGF,IFRD1,IL6	383 (18)
nitric oxide		chemical - endogenous mammalian		0.414		2.02e-06	AHR,APP,ATF3,BNIP3,CCN2,CD44,CDKN1A,CTSH,CXCL12,ECE1,EGR1,FLT1,GSTP1,HSP90AA1,HSPG2,IER3,IFNG,IL6,JUN,MYC,NDRG1,NFE2L2,PECAM1,PMAIP1,PTGS2,SELE,SGK1,TIMP2,TIMP3	522 (18)
GROWTH HORMONE (family)		group		0.416	bias	6.84e-12	ARID5B,CCL5,CCND2,CD36,CEBPD,CLU,COL18A1,CX3CL1,CXCL2,EGR1,FABP4,FN1,FOSL2,GSTP1,HES1,ICAM1,ID1,IER3,IL6,INSR,JUN,KLF10,LDLR,LEPR,MYC,NAMPT,NEDD9,NFKBIA,PDK4,S100A4,SCARB1,SGK1,SOCS1,SOCS2,SOCS3,SPARC,STC1,TGFB1,TGFBR2,TNFSF10,TSC22D1,TXNIP	545 (20)
TGFB1I1	0.474	transcription regulator		0.417		7.11e-05	CD36,CDKN1A,FN1,ID1,KLF4,SERPINE1,TNS1	523 (24)
BCR-ABL1		fusion gene/product		0.418	bias	0.0101	BCL2A1,CAV1,CCL2,CD36,CXCR4,EPAS1,FYN,ID1,MECOM,MYC,SOCS1,SOCS2,TNFSF10
SKIL	-1.15	transcription regulator		0.419	bias	0.00861	CDKN1A,COL4A1,CXCL12,PLSCR1,SERPINE1,SOX17,VAT1,ZEB1	134 (8)
cyclopamine		chemical reagent		0.424		0.00651	CDKN1A,PTGS2,SERPINE1,SPARC,TJP1	539 (24)
RAG2		enzyme		0.426	bias	0.0127	CD2,CSF2,CTSW,EPAS1,FCGRT,ID1,IFNG,IL6,MET,RHOU,TEAD1
MST1R		kinase		0.426	bias	3.66e-05	CCL3L3,CCL4,CCL5,CSF2,ICAM1,IFNG,JUN,MYC,VIM	422 (19)
C1Q (complex)		complex		0.426	bias	6.74e-07	CCL2,CDH5,GAS6,ICAM1,IFNG,IL6,PECAM1,SELE,VCAM1	346 (17)
TREM2		transmembrane receptor		0.428		7.61e-09	APP,CCL3L3,CD36,CD40,CST7,CXCL2,CYCS,FABP4,FABP5,FGF2,IFNG,IL6,IRF8,LGALS1,LGALS3,NFKBIA,PTGS2,SULF2,TNFAIP3	480 (19)
VE-821		chemical reagent		0.429	bias	1.49e-05	CCL3,CCL5,CDKN1A,CSF2,CSF3,CXCL2,IFI6,IL6,ISG20,KLF4,TNFAIP3
PF4		cytokine		0.429	bias	1.22e-08	BIRC3,CCL2,CCL3,CCL4,CD83,CDKN1A,FLI1,FN1,GATA2,ICAM1,IFNG,IL6,KLF4,NFE2L2,NFKBIA,REL,SPHK1,TGFB1,THBD,TNFAIP3	481 (18)
AREG	-3.916	growth factor		0.43		0.0155	AREG,CDKN1A,CXCR4,EGR1,GBP1,IFI6,IL6,JUN,PTGS2
xanthine		chemical - endogenous mammalian		0.434	bias	0.000775	CD69,CXCR4,DUSP10,ID3,TIMP2	291 (8)
BTRC		enzyme		0.436		0.0176	BCL2A1,CDKN1A,CTTN,GLUL,IL6,SNAI1,WWTR1
GLI3		transcription regulator		0.437	bias	0.0484	CCND2,CD69,DUSP2,EBF1,EGR1,FOXO1,KLF2,LAPTM5,TNFAIP3
SGK1	0.898	kinase		0.44		0.0229	CCN2,CDKN1A,FABP4,HBEGF,IL6,SGK1,SLC3A2
NR1H2	0.011	ligand-dependent nuclear receptor		0.444		0.00058	AQP1,CCL4,CCL5,CSF3,CXCL2,GBP4,IFNG,IL6,LDLR,NFKBIA,PTGS2,SCARB1,VEGFC	404 (19)
ERBB2	0.141	kinase		0.444		7.5e-22	ACKR3,AHNAK,AKAP12,ANGPT2,ANXA2,APLP2,AREG,ATF3,BCAM,BIRC3,BNIP3,CAPZA2,CAVIN1,CAVIN2,CCL2,CCL4,CCL5,CCN2,CCND2,CD34,CD36,CD59,CD9,CDC37,CDC42EP3,CDKN1A,CLEC3B,CLU,COL18A1,COL4A1,CPD,CRIP1,CSF2,CXCL12,CXCR4,DAAM1,DNAJB6,EDNRB,EGR1,ELK3,EMP1,FBLN2,FLT1,FN1,FOXO1,FSTL1,FZD4,GAS6,GJA1,GLUL,GZMH,HBEGF,HES1,HGSNAT,HSPB1,HTRA1,ICAM1,ID1,ID2,IFNG,IGFBP4,IL6,IL6ST,ITGA5,ITGA6,ITGB4,JAM2,JUN,KDR,KLF4,KRT8…	578 (20)
T-5224		chemical reagent		0.447		0.000268	ADAMTS1,ADAMTS9,AREG,ARID5B,EGR1,FILIP1L,ID2,IFI16,JUN,LMCD1,PDLIM1,PHLDA1,PTGS2,RASAL2,SH3BP5,SLCO2A1,SOCS3,SRGN,TNS1,TRIB1
echinomycin		chemical drug		0.447		0.00025	ADAMTS1,CAVIN1,CAVIN2,CXCR4,IL6	400 (10)
RXR (family)		group		0.447		0.000303	CD36,CDKN1A,CSF3,HBEGF,IFNG,IL6,INSR,ITGB2,KDM6B,MGP,MYC,PDK4,PTGS2	375 (20)
CYGB	0.751	transporter		0.447		0.00651	CD74,CXCR4,MDK,NIBAN2,TNFAIP3
TRPS1	-0.212	transcription regulator		0.447		0.00367	FN1,SEMA6A,SERPING1,SNAI1,ZEB1
tosedostat		chemical drug		0.447	bias	0.0433	ATF3,CDKN1A,DDIT4,FYN,WARS1
COLLAGEN TYPE IV (complex)		complex		0.447		0.00159	CCL2,MYC,NES,PTGS2,SERPINE1,TIMP2	475 (20)
LHX1		transcription regulator		0.447	bias	0.001	CXCL12,CXCR4,EHD2,EMB,FN1,PRXL2A,PXN,SAMD3,SNAI1,SOX17
NODAL		growth factor		0.447		0.0106	CCL5,CCN2,CD34,CD40,SOX17
CDK5R1		kinase		0.447		0.0433	CCL3L3,CCL4,IL6,PMAIP1,SERPINE1
PGLYRP2		transmembrane receptor		0.447	bias	4.69e-05	CCL2,CCL4,CCL5,CXCL2,IFNG	265 (12)
PPM1B	-0.407	phosphatase		0.447		0.00025	CCL3L3,CEBPD,HBEGF,NFKB1,SLA	320 (13)
PAEP		other		0.447	bias	0.00183	CCL5,CD83,CSF2,HBEGF,IFNG	324 (10)
CASR		G-protein coupled receptor		0.447	bias	7.76e-05	ANGPT2,CCND2,CD44,COL4A1,COL4A2,EGR1,ID1,IER3,LGALS1,NASP,NEDD9,NUPR1,PTGS2,RAC1,RGCC,SOCS3,THBD,TXN,TXNIP,WSB1	535 (25)
NEU3		enzyme		0.447		0.0106	CLIC3,CTSD,EGR1,OSMR,TYROBP
DUSP5	-0.154	phosphatase		0.447	bias	0.00183	CSF2,DUSP2,EGR1,EGR3,ID2
oligomycin		chemical - endogenous non-mammalian		0.447		0.0106	CCND2,DDIT4,IFNG,IL6,KDR
methylselenic acid		chemical reagent		0.447		1.85e-05	ACKR3,ADAMTS1,AKR1C1/AKR1C2,APOD,ATF3,ATP11A,BCL2A1,BIRC3,CD44,CDKN1A,CLU,CORO1A,DPYSL2,DUSP10,DYNLL1,EPHX1,FN1,GATA2,ID1,ID2,ID3,ITGB4,JUN,KLF4,MAPK1,MAPK3,MYC,NDRG1,NFKB1,PLCB4,RABAC1,RHOB,SGK1,SH3BP5,TGFBR3,TNFAIP3,TUBA4A,VEGFC	614 (22)
trovafloxacin		chemical drug		0.447	bias	4.46e-07	BIRC3,CDKN1A,CRK,CSF2,CXCL2,ETS2,ICAM1,IL6,ISG20,LDLR,NFKBIA,PHLDA1,RDX,SELE,SERPINE1,SOCS2,SOCS3,STAT3,TGM2,TNFAIP3	449 (13)
olanzapine		chemical drug		0.447	bias	0.00484	ATF3,HLA-DRB5,IL2RB,LDLR,NR4A2,NR4A3,SLC38A1,SNCG,THBD,YBX3	245 (12)
glycyrrhetinic acid		chemical drug		0.447	bias	0.00282	ATP1A1,CCL3L3,ICAM1,IL6,MAPK1,MAPK3	398 (24)
ilomastat		chemical drug		0.447		0.00159	CCL2,CCL5,HBEGF,IL6,TGFB1,TJP1	402 (21)
SB 290157		chemical reagent		0.447		0.0234	CD40,CXCL2,IL6,PTGS2,THBD
GROWTH FACTOR (family)		group		0.447		0.000365	APP,CLU,GLUL,KLF2,MYC,PTGS2,SPHK1	464 (18)
oxysterol		chemical - endogenous mammalian		0.447	bias	0.00367	CAV1,CCL2,MYC,TGFB1,TIMP1	542 (23)
MTORC1 (complex)		complex		0.456	bias	0.0291	AHR,IFNG,KLF4,MYC,NFE2L1,PRF1,PTGS2
FZD8		G-protein coupled receptor		0.456		0.00367	CCN2,FN1,TJP1,VCAN,VIM	501 (16)
CD3E	-1.244	transmembrane receptor		0.458	bias	1.5e-05	BNIP3,CCND2,CD3E,CD69,CSF2,IFNG,IL6,JUN,MYC,NFKB1,NFKBIA,PIK3R1,PTGS2,SCARB2,SOCS1,SPHK1,TEK,TNFRSF1A	368 (20)
MIF	-0.213	cytokine		0.458	bias	0.000167	CCL2,CCL3L3,CCL4,CD44,CXCL2,CXCR4,GZMB,ICAM1,IFNG,IL1R1,IL6,IL6ST,ITGA4,JUN,MET,PTGS2,RAMP2,TGFB1,TIMP1,VCAM1	447 (16)
hydroxyurea		chemical drug		0.461	bias	2.74e-05	BCAM,CCL2,CCL3,CCL5,CCND2,CDKN1A,CSF2,CSF3,CXCL2,GPX1,IFI6,IL6,ISG20,KLF4,MARCKS,MCAM,MYC,SELE,TNFAIP3	384 (18)
PGF		growth factor		0.461	bias	4.83e-05	ALOX5AP,ATF3,CCL2,CCL4,CXCR4,EGR1,ETS2,FLT1,IL6,NRP2,SERPINE1	493 (20)
IRF6		transcription regulator		0.462	bias	3.5e-06	CCL2,CD69,CD9,ENPP2,IL6,KLF4,NR4A2,PTGS2,RCAN1,SCARB1,SOCS1,TJP1	345 (18)
CBFB	-0.194	transcription regulator		0.466		0.000303	ARL4C,FABP4,HTRA1,ICAM1,IL2RB,NRP1,PTGER4,RGS1,RUNX3,SOCS2,TGFBR2,TGFBR3,TNFRSF18	366 (12)
ZFAS1	-0.252	other		0.468	bias	0.000775	COL4A1,FN1,KLF2,VIM,ZEB1
COLLAGEN(S) (complex)		complex		0.468	bias	0.00302	CCN1,FN1,GZMA,LAMP2,PRF1,PXN,SELP,SERPINH1,SNAI1	303 (9)
ITK	-0.483	kinase		0.469	bias	2.3e-06	AHR,CCL5,CD44,CD7,CRIM1,EHD4,FCER1G,IFNG,IL2RB,KLRB1,KLRC1,KLRD1,LAT2,LPAR6,MYC,PRF1,RUNX3,SAMD3,SULF2,TNFSF10,XCL1	422 (16)
CSF1	-0.126	cytokine		0.474	bias	4.02e-08	ADGRE5,APP,CAPN2,CCL2,CCL3,CCL5,CCND2,CD36,CD74,CD83,CD9,CDKN1A,CTSD,CTSH,CXCL2,DICER1,DOK2,DUSP4,EGR1,EGR3,ETS2,FCER1G,FCGRT,FN1,GBP1,ID2,IFI16,IFI44L,IFI6,IFNG,IL2RB,IL6,IL6ST,IRF8,ITGA4,ITGA5,JUN,KLF2,LAP3,MYC,PARP14,PLSCR1,PTPRC,SELENOW,SLC29A1,SLC7A5,SOCS1,SOCS2,SPARC,STAB1,TGFB1,TNFAIP3,TNFRSF1A,VCAM1,XAF1	408 (17)
ethanol		chemical - endogenous mammalian		0.475	bias	1.61e-10	ACKR3,ARHGDIB,ASPH,ATF3,CCL2,CCL5,CCN2,CD36,CD44,CDA,CDKN1A,CEBPD,CLIC4,CLU,CXCL12,CXCR4,CYB5A,CYCS,EDNRB,EGR1,EPHX1,FABP5,FGF2,FN1,FOSL2,GNAS,GSTP1,GZMB,HSBP1,ICAM1,ID1,IFNG,IL1R1,IL33,IL3RA,IL6,INSR,IQGAP2,JUN,KLF4,LDLR,LGALS1,MEF2C,MGST3,MYC,MYOF,NFE2L2,PDLIM5,PLAT,PRDX4,PRF1,PTGS2,RGCC,RHOB,SELE,SERPINE1,SGK1,SNAI1,SOX18,SPTBN1,STAT3,TGFB1,TGM2,TIMP1,TIMP2,TJP1,TSC22D3,VCAM1,ZEB1	447 (17)
STAT5 DIMER (complex)		complex		0.478	bias	0.000309	BIRC3,CCND2,EBF1,IFNG,MYC,SOCS1,SOCS2,SOCS3
TIFA		other		0.478	bias	0.000365	CCL2,CCL5,CSF2,ICAM1,IL6,NFKBIA,TNFAIP3	406 (16)
SENP3		peptidase		0.478	bias	0.0449	CCL3L3,CCL4,ISG20,STAT3,TNFSF10,WARS1,XAF1
TASL		enzyme		0.478	bias	0.00482	BCL2A1,CCL2,CCL5,GBP4,IL6,ISG20,VCAM1	252 (9)
TFAP2A		transcription regulator		0.479		0.000401	BIRC3,CCL4L1/CCL4L2,CDKN1A,CSF2,CX3CL1,CXCL2,HIPK3,KLF4,MT2A,MYC,PODXL,PRDX1,RPL7,RPLP0,SERPINE1,SESN3,TIMP1,TPM1,XCL2	440 (18)
VEGFC	0.752	growth factor		0.479	bias	0.00037	CTTN,CXCR4,ITGA4,KDR,PTGS2,VEGFC	478 (18)
IL12A		cytokine		0.479	bias	0.00219	CCL5,ICAM1,IFNG,IL6,SOCS1,SOCS3,STAT3,VCAM1	362 (15)
TCF3	0.008	transcription regulator		0.487		1.7e-09	ACACB,AFDN,AREG,ATF3,ATOH8,CCND2,CD2,CD3E,CD93,CDH5,CDKN1A,DOCK1,DSTN,EBF1,ENTPD1,ETS2,FOXO1,GATA2,GIMAP4,GLUL,HCST,ID2,ID3,IFI16,IL2RB,IL6,IRF8,ITGA4,JUN,JUND,KLF2,KLF4,KLF7,LEPROTL1,LMO2,MEF2C,MYC,NR4A3,NUPR1,PARP8,PLAC8,POLE4,PRDX2,PRDX4,RASA4,RGS16,S1PR1,SELENOP,SLC7A5,SNAI1,SOCS1,SOCS3,STK17B,TCEAL9,TENT5C	374 (12)
FGF19		growth factor		0.487	bias	1.39e-06	ACACB,AREG,CD36,CXCL2,EGR1,FABP5,HLA-DQB1,ID1,LEPR,MCAM,RGS16,SCARB1,SCN1B,SGK1	421 (21)
erlotinib		chemical drug		0.488		1.67e-05	AREG,CCL2,CCL5,CD36,CD40,CSF2,CSF3,EGR1,ENAH,FGF2,FN1,ICAM1,IGFBP4,IGFBP7,IL6,NFKB1,NFKBIA,PIK3R1,SERPINE1,SNAI1,TNFRSF1A	464 (14)
MYD88		other		0.489	bias	7.55e-12	CCL2,CCL3L3,CCL4,CCL5,CCN1,CD2,CD200,CD40,CD44,CD83,CEBPD,CLIC4,CSF2,CSF3,CXCL12,CXCL2,EDNRB,EGR1,ETS2,FCER1G,FOXO1,GZMB,ICAM1,IFNG,IL6,IRF8,ITGA4,JUN,KDM6B,MAFF,MET,MYC,NFKB1,NFKBIA,PHLDA1,PRF1,PTGS2,SCARB1,SELE,SERPINE1,SH3BP5,SOCS1,SOCS3,TGFB1,TIMP1,TNFAIP3,TNFRSF1A,TSC22D1,VCAM1	401 (15)
sudemycin D6		chemical reagent		0.492	bias	0.00367	CCL5,CSF2,ICAM1,IFI27,TNFSF10
ARHGAP31	0.561	other		0.492		7.35e-05	CCN2,FN1,ID2,ITGA5,JUN,MMP28,SNAI1,SPARC,TGFBR3	444 (16)
SND1	0.055	transcription regulator		0.492		4.09e-05	ADIRF,APOBEC3G,ATOH8,ATP8B1,BACE2,CAMSAP2,EMP1,ID1,IFI16,KLF10,KRT81,LAPTM5,PTGER4,PTGS2,PTPRM,SLCO4A1,SOX4,VIM
CRYAB		other		0.492		7.11e-05	APP,BAG3,CD44,IFNG,IL6,VIM,ZEB1	498 (17)
REL	-3.206	transcription regulator		0.496	bias	3.09e-08	AHR,APP,ATP11A,BCL2A1,BIRC3,CCL2,CCL4,CCL4L1/CCL4L2,CCND2,CD200,CD40,CD59,CDKN1A,COTL1,CREM,CSF2,FN1,HBEGF,ICAM1,IER3,IFNG,IL6,IRF8,JUN,KDR,MYC,NFE2L2,NFKB1,NFKBIA,NR4A3,NRARP,PARP14,PHF14,PMAIP1,REL,SNAI1,STAT3,TNFAIP3,TNFSF10,VIM	420 (14)
PLX5622		chemical drug		0.496		1.47e-12	CCL2,CCL3L3,CCL4,CCL5,CD200,CD34,CD9,CDKN1A,CELF2,CSF2,CSF3,CTSD,CX3CL1,CXCL12,FCER1G,FN1,FYB1,GJA1,GRN,HLA-DRA,HSPG2,IL1R1,IL2RB,IL2RG,IL33,IL6,IL6ST,ITGB2,KIF5B,LAMB2,LAPTM5,NAMPT,PGRMC1,RAB3C,RTN4,SPARC,STAB1,SULF1,TGFB1,TGFBR2,TJP1,TNFSF10,TYROBP	260 (6)
AGN194204		chemical drug		0.496	bias	8.17e-10	AHR,ANXA2,ARL4C,ATF3,ATP1A1,BCL2A1,CCL3L3,CCL4,CD3E,CDKN1A,CLIC4,COTL1,CSF2,CST3,CYB5A,EMP1,FABP4,GJA1,GNAS,GPR65,IFITM3,IL2RB,IL33,ITGB2,KANK3,LGALS1,LIFR,LMNA,MAN1A1,MYC,NPC2,PDCD4,PDK4,PHLDA1,PLAC8,PROS1,PTPN22,RAMP3,SLC3A2,SLCO4A1,SYNPO,TIMP1	316 (12)
MSC		transcription regulator		0.508	bias	2.75e-05	CCL2,CCL4,FABP4,FLI1,HAVCR2,IFI27,IFI44L,SYNE2,TRIB1,XAF1,XCL1
SOX9		transcription regulator		0.508		2.19e-08	ADAMTS1,CCN2,CD44,CDKN1A,CXCR4,FN1,FOXC1,HES1,IL6,INHBB,KLF4,MAPK3,MSRB3,MYC,POSTN,S100A4,SOX4,SULF2,TGFB1,TIMP2	511 (24)
desoxycorticosterone		chemical - endogenous mammalian		0.512	bias	0.00037	CCN2,CXCL2,CYBA,PTGS2,SERPINE1,TGFB1	460 (19)
sulforafan		chemical drug		0.512		8.89e-06	ADAMTS1,AKR1C1/AKR1C2,ARID5B,CCL2,CD44,CDKN1A,COX7A1,EFNB2,EPHX1,GNAQ,GPX1,GSTP1,GZMH,HBEGF,ICAM1,IFNG,IL6,IL6ST,KDR,LAMC1,MATK,MRPL17,NFE2L2,NFKBIA,PGRMC1,PIK3R1,PSMB5,PTGS2,PTPRC,RUNX1T1,SELE,SERPING1,SOCS3,SULF2,TEAD1,TIMP3,VCAM1,VIM,ZEB1	456 (23)
HBB		transporter		0.513	bias	6.15e-09	CCL2,CCL3,CCL3L3,CCL4,CCL5,CSF2,CSF3,CXCL2,FLT1,ICAM1,IFNG,IL1R1,IL6,NFKB1,PECAM1,PTGER4,PTGS2,SCARB1,SELE,SERPINE1,TGFB1,TNFAIP3,VCAM1	411 (15)
MAP2K1	-0.142	kinase		0.514	bias	5.98e-14	AHR,APOBEC3G,AREG,ATF3,BCL2A1,BIRC3,C11orf96,CCL2,CCL3L3,CCL4,CCL5,CCN1,CCN2,CD44,CDH5,CDKN1A,CRIM1,CSF2,DAB2,EGR1,EMP1,FGF2,GPRC5B,IER3,IL6,ITGA5,ITGB4,JUN,JUND,LDLR,LGALS3,MYC,NET1,NFKBIA,PECAM1,PHLDA1,PTGS2,SCARB1,TCIM,TGFB1,TGM2,THBD,TM4SF1,TNFSF10,TRIB1	477 (17)
AIP	-0.224	transcription regulator		0.522		0.00482	ACKR3,ADGRG6,ADGRL4,AHR,GNG11,RGS16,S1PR1
EREG		growth factor		0.524		0.000173	AREG,FGF2,HBEGF,IL6,PTGS2,SNAI1,VIM	549 (23)
MFAP4		other		0.528	bias	0.0246	FN1,NFKBIA,SERPINE1,TGFB1
lithium chloride		chemical drug		0.532	bias	0.00254	AHR,APP,CD44,CDKN1A,CEMIP2,CTNND1,HES1,JUN,MT2A,MYC,NES,POSTN,PTGS2,PXN,SNAI1,TNFSF10,VCAN	482 (20)
DOCK8	-1.068	other		0.535	bias	0.000385	CCL4,CCND2,CD40,DAB2,IL6,ISG20,PLAT,PTGS2,REL,RGS1,SH3BP5,SOCS1,TCF4,TSC22D1	200 (10)
sodium arsenite		chemical drug		0.536	bias	0.00457	CCND2,CDKN1A,EGR1,EGR3,EPAS1,FABP4,JUN,LITAF,MYC,NFE2L2,SOCS1,SOCS3,TNFSF10	444 (19)
CIAP (family)		group		0.537	bias	7.97e-05	CCL3L3,CCL4,CCL5,CSF2,CSF3,CXCL2,IL6,MYC	470 (14)
FGFR3		kinase		0.539	bias	0.000132	CCL3,CCL4,CDKN1A,CLDN5,FN1,HES1,IL6,PECAM1,SNAI1,SPARC,VIM	478 (22)
CCL3	-4.685	cytokine		0.54	bias	3.66e-05	APOBEC3G,CCL2,CCL3,CCL4,IFNG,IL6,ITGA5,SELE,STAT3	329 (16)
SRSF1	0.367	other		0.543	bias	0.0199	CD200,EIF4G2,ENG,FN1,GSTP1,LMNA,NFKBIA,RAC1,RUNX3,SERPINE1,TGFB1,VIM,WARS1
LRP1		transmembrane receptor		0.544		0.000206	APP,C1R,CCL3L3,CCL4,CTSD,IL6,INSR,PRDX4,PTGS2,SERPING1,SPTAN1	400 (18)
rolipram		chemical drug		0.548		8.12e-05	AREG,CCL2,CXCR4,ENTPD1,IFNG,IL1R1,IL6,PTGS2,SOCS3,SYNPO,TGFB1	453 (17)
reactive oxygen species		chemical toxicant		0.553	bias	3.56e-07	CCL2,CCL5,CCN2,CD200,CDKN1A,CSF3,CXCR4,DICER1,DUSP2,FGF2,GZMB,HBEGF,IL6,JUN,MYC,NFE2L2,NFKB1,PMAIP1,PRF1,PTGS2,SERPINE1,TGFB1,TNFAIP3,VCAM1	430 (19)
CpG ODN 2395		chemical reagent		0.555	bias	0.00651	CCL3L3,CCL4,CD40,FLI1,IL6	363 (18)
CRTC1		transcription regulator		0.555		0.00719	CYCS,MT2A,NEDD9,NR4A2,PTGS2,TIMP1	297 (7)
CCX771		chemical reagent		0.555	bias	0.000775	CD44,CXCL12,CXCR4,PECAM1,TJP1	290 (9)
IL19		cytokine		0.555	bias	3.94e-05	CCL2,CXCR4,FN1,IFNG,IL6,SOCS1	408 (17)
W7		chemical reagent		0.555	bias	0.00367	BIRC3,CCL2,CD83,DUSP4,IL6	363 (17)
vinblastine		chemical drug		0.557	bias	0.00636	CCL5,CD40,CDKN1A,IGFBP4,IL6,MYC,PMAIP1,PTGS2	493 (21)
Tcf7		transcription regulator		0.558		3.45e-15	ARHGDIB,ARHGEF12,BMPR2,CCL3L3,CCL4,CCL5,CD200,CD3E,CD69,CD83,CDKN1A,CEBPD,CPE,CSF2,CTTN,DGKH,EGR3,ELK3,ENPP2,EPHX1,FYN,GPX1,GZMA,HES1,ID2,ID3,IFITM3,IFNG,IL1R1,IL2RB,JAM2,LAMC1,LDLR,MCAM,METRNL,MGLL,NCOA7,NFKB1,NHSL2,NR2F2,NRN1,NUPR1,PECAM1,PHLDA1,PLCB4,PRDX4,PRF1,RASGEF1B,RBPMS,REL,S100A4,SH3BGRL2,SOCS2,SOCS3,SPRY1,TCF4,TGFB1,TSC22D1,YPEL2	441 (12)
fatty acid		chemical - endogenous mammalian		0.558	bias	0.00463	AHR,CCN1,CD36,CREM,FABP4,IL6,LDLR,LEPR,NFKBIA,NR4A2,NR4A3,PTGS2,SERPINE1,VCAM1	420 (22)
CCL4	-5.423	cytokine		0.562	bias	0.000775	CCL2,CCL3,CD40,IFNG,IL6	404 (18)
raloxifene		chemical drug		0.562		5.23e-16	ADIRF,AREG,CCL5,CDKN1A,CLU,CTSH,CTSL,CXCL12,DDIT4,DUSP4,DYNLL1,EGR3,ENG,ENPP2,FLNB,GNS,HES1,IER3,IGFBP4,IL1R1,IL6,INHBB,JUN,KLRC2,KRT81,LAMB1,LAMB2,LDLR,LITAF,MAP3K11,MYBL1,NDRG1,PRSS23,PTGS2,RAC1,SERPINE1,SNCG,SOCS1,STC1,TGFBR2,THBD,TIMP1,TIMP3,TM4SF1,TUBA4A	581 (22)
superoxide		chemical - endogenous mammalian		0.563		1.09e-07	CAV1,CLU,CYBA,FN1,ICAM1,ID3,IL6,MARCKSL1,PTGS2,TIMP1	553 (21)
fisetin		chemical drug		0.563	bias	0.000646	BIRC3,CCL3L3,CCL5,ICAM1,IFNG,MYC,NFKBIA,PTGS2,VIM	421 (15)
NCOA3	-0.066	transcription regulator		0.563	bias	0.00119	AHR,CCN1,CCN2,CD44,CDKN1A,FGF2,HES1,ICAM1,KDR,MAPK1,NFKBIA,PTGS2	629 (22)
carbamylcholine		chemical drug		0.564		0.00697	APP,CDKN1A,ECE1,EGR1,JUN,MET,NPR1	455 (19)
TAC1		other		0.564	bias	2.86e-07	CCL2,CCL4,CCN1,CSF2,CXCR4,IFNG,IL6,LDB2,NFKB1,PLAT,PRF1,PTGS2,SELE,SELP,SERPINE1,TGFB1	379 (16)
OGG1		enzyme		0.565	bias	0.000365	CCL2,CCL3L3,CCL5,CXCL2,IFNG,IL6,VIM	515 (16)
CTSB	0.396	peptidase		0.57	bias	0.0207	APP,CXCL2,KDR,MYC,RAC1,SPHK1
RARG		ligand-dependent nuclear receptor		0.57		4.83e-05	AREG,CCN2,COL4A1,EGR1,FOXC1,IL6,JUN,KLF4,LAMB1,MYC,THBD	553 (21)
CHRNA7		transmembrane receptor		0.572	bias	3.31e-05	CDKN1A,CXCL2,ID1,IFNG,IL6,MAPK1,NFE2L2,TGFB1,TIMP2,TIMP3	473 (20)
salicylic acid		chemical drug		0.572	bias	2.52e-06	CCL3,CCL4,CCL5,CCN2,CSF2,CSF3,IL6,PTGS2,SCARB1,SELP,TGFB1,TNFSF10,VCAM1,XCL1	408 (16)
FFAR1		G-protein coupled receptor		0.577	bias	0.0153	CD36,FABP4,IL6,TGFB1
ITGAV	0.239	transmembrane receptor		0.577	bias	0.000213	CCL3L3,CCL4,CD36,CDKN1A,FN1,HLA-E,ICAM1,IL6,ITGA5,NFKB1,SERPINE1,TGFB1,TIMP1	473 (18)
BLM		enzyme		0.577		0.0106	CDKN1A,EGLN3,FLT1,IFI44L,ISG20,PLPP3
glycocholic acid		chemical - endogenous mammalian		0.577		9.4e-05	ADGRL4,APOD,AREG,CCL5,CCN1,CD74,CRIM1,HLA-DRA,IL6,SEMA6A,SERPINE1,STC1	244 (7)
4-methylnitrosoamino-1-(3-pyridinyl)-1-butanone		chemical toxicant		0.58	bias	0.0189	CDKN1A,IL6,JUN,LCP1,NFE2L2,NFKB1,PTGS2,SOCS3
TGFA		growth factor		0.58	bias	9.16e-11	AREG,BIRC3,CCL2,CCL5,CCN2,CDKN1A,CSF2,CXCL2,FOSL2,GSTP1,ICAM1,IGFBP4,IL6,NES,NR4A2,PECAM1,PLAT,PTGS2,S100A10,SERPINE1,TGFB1,VIM	570 (18)
CYP19A1		enzyme		0.585		0.000144	CD44,FAM107A,FGF2,HLA-E,IL6,JUN,OSMR,PTGS2,PXN,S100A10,SCARB1,TGFB1,TIMP1,TM4SF1	454 (20)
B4GALT6		enzyme		0.585	bias	0.000775	CCL2,CCL5,CSF2,IL6,PTGS2	186 (7)
CD46	0.117	transmembrane receptor		0.585		0.00025	CD69,GZMB,IFNG,PTGER4,SLC7A5	311 (16)
ADAM15	1.351	peptidase		0.586		0.000365	CCL5,CD44,FLT1,IFNG,IL6,KDR,SPARCL1	468 (21)
diethylnitrosamine		chemical toxicant		0.588	bias	9.99e-06	ANGPT2,BIRC3,CCND2,CD36,CD44,CDKN1A,CXCL12,ETS2,GSTP1,IL6,JUN,MET,MYC,NFE2L2,NFKB1,PECAM1,PHLDA1,PLSCR1,STAT3,TEK,TGFB1,TIMP1,TIMP2	486 (15)
COP1	0.287	enzyme		0.588		0.000181	CCL5,CD69,CDKN1A,CLIC3,EGR3,GJA1,ICAM1,IFI16,IGFBP4,TPD52L1	473 (15)
ADORA2B		G-protein coupled receptor		0.591	bias	0.0106	CXCL2,IL6,KLF4,SERPINE1,TGFB1,TIMP1
GNRH1		other		0.591	bias	0.000291	APP,CREM,DUSP4,EGR1,GNAQ,INHBB,JUN,NES,PLAT,PTGS2	528 (24)
TAFAZZIN	-0.045	enzyme		0.592		3.19e-09	ADAMTS1,ANXA2,ANXA5,ARHGAP29,C7,CAV1,CAV2,CCL2,CCL3L3,CCL5,CCN1,CCN2,CD40,CD44,CD69,CDC37,COX7A1,CXCL12,CXCL2,CXCR4,CYTIP,DICER1,EMCN,ENPP2,FBLN2,FLT1,FN1,FOXC1,GPX1,HSP90AA1,IFI16,IGFBP4,IL6,LCP1,LDLR,LSP1,MET,MYC,MYOF,PDCD4,PDLIM5,PECAM1,PHACTR2,PIK3R1,PMAIP1,PRSS23,PTGS2,S1PR1,SELP,SERPINE1,TGFB1,TIMP1,TSC22D3,VCAM1	500 (17)
IFNGR1	0.386	transmembrane receptor		0.593	bias	0.0347	CCL3L3,CCL4,CCL5,CX3CL1,CXCL12,EGR1,FN1,ICAM1,IFI6,IFITM3,IFNG,IL6,MID1,NNMT,TNFRSF1A,VCAM1
KPNA2	-0.535	other		0.594	bias	0.0246	CAPN2,ITGA6,SNAI1,SPARC
FOSL1	0.217	transcription regulator		0.597		1.43e-07	CCL2,CCL3L3,CCL4,CCN1,CD44,CSF3,DOCK9,EGR1,ELN,IL6,ITGB4,JUN,MET,MT2A,NRP1,SERPINE1,SNAI1,SPARC,THBD	569 (22)
MYBL2		transcription regulator		0.597	bias	0.00561	BIRC3,CLTA,CLU,ELN,GATA2,ID1,IFNG,MYC,VIM	373 (16)
ST14		peptidase		0.6	bias	0.00183	CSF2,CXCL2,ICAM1,IFNG,IL6	339 (18)
alpha-ketoglutaramate		chemical - endogenous mammalian		0.6	bias	0.0275	ATF3,FOSL2,IL6,RGS1,TAGLN2,TXNIP
1,4-bis[2-(3,5-dichloropyridyloxy)]benzene		chemical toxicant		0.6	bias	0.0127	CDKN1A,GSTP1,ICAM1,IL1R1,LRG1,MAFF,NEDD9,RTN4,SLC29A1,TNFRSF1A,TUBA4A
ADP		chemical - endogenous mammalian		0.602		0.00651	CCL4,CREM,IL6,SELP,SERPINE1	464 (20)
GW3965		chemical reagent		0.604		7.36e-10	APOD,APP,CAV1,CCL4,CCL5,CSF3,CYTIP,FABP5,GNG11,GNG2,IER3,IL6,IRF8,LDLR,NFKBIA,PDK4,PTGS2,RGS1,SOCS3,TNFSF14,TRIB1,UGCG	423 (22)
diclofenac		chemical drug		0.605	bias	3.14e-06	APP,AREG,ATF3,BIRC3,CDKN1A,DNAJB1,DNAJB6,IFNG,IL6,JUN,JUND,KLF4,KLF9,LGALS3,MYC,NFE2L2,OSMR,PIK3C2A,PTGS2,SERPINE1,VEGFC,WARS1	372 (18)
PIK3CG	-0.53	kinase		0.605		0.00017	BCL2A1,CD74,CTSW,CXCR4,FOSL2,GBP4,GZMH,ICAM1,IFNG,IL2RB,IL6,KLRB1,PRF1,SELE,TGFB1,TNFSF10	388 (16)
TCF12	0.234	transcription regulator		0.61		0.000318	CCND2,CD3E,CD93,CDKN1A,FN1,FOXO1,GJA1,GLUL,ID2,ID3,IL2RB,ITGA4,JUN,KLF2,KLF7,NR4A3,S1PR1,STK17B,TNFAIP1	216 (10)
CGS 21680		chemical reagent		0.611	bias	0.000137	CCL3L3,CCL4,CCL5,CD69,CDKN1A,EGR1,EGR3,IFNG,PTGS2	408 (19)
indican		chemical - endogenous mammalian		0.618	bias	1.71e-06	ANGPT2,BNIP3,CCL2,CDKN1A,CXCR4,EGLN3,ICAM1,NFE2L2,PTGS2,SELE,SELP,TGFB1	441 (16)
ZEB2	-1.165	transcription regulator		0.618		5.95e-05	CCL3L3,CD7,CDKN1A,GZMA,ID2,ID3,MEOX2,MYC,NKG7,SNAI1,VCAM1,VIM	479 (20)
SOD2		enzyme		0.621		0.00058	ANKRD29,ATP1A1,CDKN1A,GSN,GZMK,ID2,IL6,INPP1,MT1E,MYC,PTGS2,SERPINE1,TGFB1	530 (21)
ozone		chemical toxicant		0.622	bias	6.29e-07	CCL3L3,CTNNAL1,CXCL2,ICAM1,IFNG,IL6,ITGB4,JUN,NFE2L2,NFKB1,PIK3R1,SERPINE1,SHC1,SOCS3,TJP1	364 (13)
FOXP3		transcription regulator		0.624		1.4e-12	ARHGAP31,CAPG,CCL3L3,CCL5,CD69,CDKN1A,CXCR4,DUSP4,EGR1,ENTPD1,FOSL2,GBP4,GNAQ,GZMA,GZMK,ID2,IFNG,IGFBP4,IL2RB,IL6,JUN,LGALS1,LGALS3,LRRC32,NFKB1,NPR1,NR4A3,NRN1,NRP1,PDCD4,PRF1,PTPN22,RGS1,SLCO4A1,SOCS2,SWAP70,TGFB1,TGM2,TNFAIP3,TNFRSF18,TXN,XCL1	450 (15)
P2RY6		G-protein coupled receptor		0.625	bias	0.00367	CYCS,FABP4,IFNG,MPZL2,VCAM1	558 (21)
NFIX	0.231	transcription regulator		0.625		0.00651	CLEC3B,FABP4,POSTN,SERPINE1,SPARCL1
BMP15		growth factor		0.626	bias	0.000775	AREG,ID1,ID2,ID3,PTGS2	333 (18)
GSN	2.94	other		0.626		0.00367	FN1,IFNG,PDCD4,POSTN,TGFB1	500 (21)
NR4A1	-0.86	ligand-dependent nuclear receptor		0.627		0.000418	AKR1C1/AKR1C2,APOD,ATF3,CCL5,CCN2,CCND2,CD36,CD69,CDH5,CLDN5,CSF2,CST7,CTNND1,CXCL12,ELK3,FABP4,FN1,ICAM1,ID1,IFNG,IL6,ITGB4,LDLR,MARCKSL1,MYC,NFKBIA,NR4A2,NR4A3,PDK4,RAMP3,SERPINE1,TAGLN2,TJP1,TNFSF10,VCAM1	502 (22)
FCGR2A		transmembrane receptor		0.628	bias	2.86e-07	CCL2,CCL3,CCL4,CCL5,CD40,CXCL2,ICAM1,IFITM3,IFNG,IL6,ISG20,MARCKSL1,PECAM1,PTGS2,SERPINE1,XAF1	384 (16)
cyclosporin A		biologic drug		0.63		1.17e-18	A2M,ABLIM1,ANXA2,APOD,APP,ATF3,ATP1A1,BIRC3,CAV1,CCL2,CCL4,CCL5,CCN2,CD200,CD40,CD44,CD83,CDKN1A,CLU,COL4A2,CXCR4,CYBA,DDIT4,EDNRB,EGR1,FLT1,FN1,FOXO1,FYN,GJA1,GZMA,GZMB,HSP90AA1,ICAM1,ID3,IER3,IFNG,IL6,IQGAP2,ITGB4,JUN,KDR,KLRD1,LDLR,LGALS3,LXN,MYC,NFKB1,NFKBIA,PAM,PDCD4,PERP,POSTN,PRF1,PTGS2,RCAN1,REL,RPS17,RPS6KA2,S100A10,S100A11,SELE,SERPINE1,SERPINH1,SOCS1,SPHK1,SRP14,TGFB1,TIMP1,TMSB10/TMSB…	521 (19)
ELAVL1	-0.121	other		0.63		7.46e-06	ACACB,APOD,ATF3,CCN1,CCN2,CD83,CDKN1A,CXCL2,CYBA,FABP4,HLA-DRB5,IFI16,IFITM3,IFNG,IL1R1,IL2RG,IL6,LEPR,MYC,NFKBIA,PCGF2,PDCD4,POSTN,PTGS2,PTPRC,RPS6,SNAI1,SOX4,STAT3,TJP1,TRIOBP,TSC22D3,VCAM1,VIM,WARS1,ZEB1	485 (20)
S100A9		other		0.635	bias	1.46e-11	A2M,ADAMTS1,ADAMTS4,AKAP12,AREG,ATF3,BACE2,CD69,CORO1A,DDIT4,EFNA1,ELN,ENPP2,GZMB,ICAM1,IFNG,IL33,IL6,ITGB4,MCF2L,MYC,MYCT1,NR4A3,PHLDA1,POSTN,SGK1,SOCS3,TXNIP,VCAM1,VCAN	372 (18)
ascorbic acid		chemical - endogenous mammalian		0.638		0.00442	CDKN1A,IGFBP4,IL6,LDLR,MGP,NDRG1,NUPR1,PMP22,PTGS2,SERPINE1,SPARC,TGFB1	543 (21)
E. coli B4 lipopolysaccharide		chemical toxicant		0.638	bias	2.95e-10	AQP1,CCL2,CCL3L3,CCL4,CCL5,CD40,CD83,CLEC14A,CSF2,CSF3,CXCL2,EMB,ETS2,EXOC6,FCER1G,GBP4,ICAM1,IFI16,IFITM3,IFNG,IL1R1,IL33,IL6,LCP1,NFKB1,NFKBIA,PDLIM5,PROS1,PTGS2,PTPRC,RPL7,SAMSN1,SCARB1,SELE,SERPINH1,SOCS1,SOCS3,STAB1,TNFAIP3,TNFRSF1A,TNFSF10,TXNIP,VCAM1	368 (17)
SNAI2		transcription regulator		0.639		0.00119	CCN1,CCN2,CD44,CDKN1A,CXCL12,CXCR4,FN1,ITGB4,MEF2C,NES,STAT3,VIM	501 (24)
SLC22A5		transporter		0.64		0.0151	CDKN1A,IFNG,IL6,SMAD1,TGFB1,TGFBR2
CNR2		G-protein coupled receptor		0.64		7.97e-05	CCL2,CCN2,EGR1,FN1,IFNG,IL6,PTGS2,TGFB1	398 (21)
FOXP1	0.323	transcription regulator		0.64	bias	0.00321	CDKN1A,GZMB,IFNG,IL6,JUN,MEF2C,NFIA	472 (21)
STING1	0.93	ion channel		0.64	bias	3.75e-06	CCL2,CCL3L3,CCL4,CCL5,CD83,CSF2,CXCL2,DUSP4,GBP4,HOPX,ICAM1,IFI16,IFI27,IFI44L,IFITM3,IFNG,IL33,IL6,IRF8,ISG20,KDM6B,KLRD1,NFE2L2,PLAT,PNP,PTPRC,RGS16,SERPING1,SGK1,XAF1	362 (15)
acetaminophen		chemical drug		0.641	bias	0.00129	A2M,AHR,CCL3L3,CDKN1A,CXCL2,EPHX1,FLT1,GLUL,GPX1,GSTP1,ICAM1,IFNG,IFRD1,IL6,JUN,KDR,MYC,NFE2L2,PECAM1,PRDX1,PTGS2,SELENOP,SOCS3,TUBB,TXN,VCAM1	458 (18)
1-palmitoyl-2-(5-oxovaleroyl)-sn-glycero-3-phosphorylcholine		chemical reagent		0.643	bias	3.76e-08	BCL2A1,BIRC3,CCL2,CSF2,ICAM1,IL6,MYC,NFKB1,PECAM1,PTGS2,SNAI1,TGFB1,TGFBR2,VCAM1,VIM	422 (21)
MAF		transcription regulator		0.647	bias	0.0453	IFNG,IL1R1,NUAK1,TGFB1,TXN,VCAM1
CSF3	1.125	cytokine		0.649		5.64e-16	ACTN1,BIRC3,CAPG,CCL3,CCL3L3,CCL5,CCND2,CD34,CD44,CEBPD,CST3,CTSD,CTTN,CXCL12,CXCL2,CXCR4,EGR1,EGR3,ENPP2,ENTPD1,EPS8,FLOT1,GJA1,GNB4,GNLY,GZMB,GZMH,HLA-DPA1,HLA-DRA,HLA-DRB1,ICAM1,IFNG,IL6,ITGB2,JUN,KLRC1,KLRC2,LY96,MET,MYC,PLSCR1,PTGS2,RGS1,SOCS1,SOCS3,STAT3,TGFB1,TNFAIP3,TNFRSF1A,TNFSF10,VCAM1	437 (16)
HDGF	-0.15	growth factor		0.651	bias	0.00856	IL6,PTGS2,SERPINE1,TGFB1	241 (7)
glycodeoxycholic acid		chemical - endogenous mammalian		0.653		0.000144	ADGRL4,APOD,AREG,CCL5,CCN1,CD74,CRIM1,HLA-DRA,IL6,SEMA6A,SERPINE1,STC1	244 (7)
AGTR1		G-protein coupled receptor		0.654		7.83e-07	CCL5,CYBA,FN1,GSTP1,IL6,JUN,MAPK1,PTGS2,SERPINE1,SGK1,TGFB1,TXNIP	458 (22)
SYT11	0.15	transporter		0.655		0.00411	CAVIN1,EHD2,IL6,VIM
hydrochloric acid		chemical - endogenous mammalian		0.655	bias	3.68e-06	CCL2,CCL3L3,CCL4,CDH5,CXCL2,ICAM1,IL6,JUN,PTGS2,SELE,VCAM1	446 (15)
steroid		chemical - endogenous mammalian		0.655		0.00367	CCL5,CCN1,MYC,PLAT,TIMP1	535 (22)
HDAC6		transcription regulator		0.659		0.000181	ADAMTS1,ICAM1,IFNG,IL6,JUN,MYC,SERPINE1,TGFB1,VCAM1,VIM	490 (22)
RHOB	0.587	enzyme		0.659		1.32e-05	CDKN1A,ICAM1,IL6,ITGB2,NFKB1,PTGS2,RHOB,TGFBR2	510 (21)
TYK2	-0.135	kinase		0.661	bias	0.00208	CD36,CD3E,CD74,CSF3,ENPP2,GZMA,HSP90AA1,IFI16,IFNG,KLRC1,KLRD1,LIFR,OSMR,PEA15,SOCS3,STAT3	366 (14)
SERPINF1		other		0.665		3.06e-06	BCL2A1,CCN2,CD34,CDH5,CYBA,MYC,NFKB1,NFKBIA,SELP,TGFB1,TJP1,TNFSF10,VIM	551 (21)
TRAF6		enzyme		0.665	bias	5.56e-06	BIRC3,CCL2,CSF2,CSF3,CXCL2,ICAM1,IL6,NFE2L2,NFKB1,PHLDA1,PRMT1,SELE,SELENOW,TGFB1,TNFAIP3	283 (12)
PHACTR1		other		0.667		3.84e-08	ANGPT2,CCN1,CCN2,CD36,DDIT4,FABP4,ICAM1,KLF2,KLF4,PLPP3,PTGS2,SLC3A2,STC1,THBD,TNFAIP3,VCAM1	334 (10)
IGM (complex)		complex		0.67		2.12e-05	BCL2A1,CCL3,CCND2,CD40,CD44,CD69,CDKN1A,CX3CL1,CYCS,DUSP2,EGR1,ID3,IL6,MYC,NFKB1,PDCD4,SAMSN1,UGCG	382 (21)
tunicamycin		chemical - endogenous non-mammalian		0.67	bias	0.0349	ATF3,BIRC3,CANX,CD36,CDKN1A,CEBPD,CLDN5,CXCL2,DDIT4,EGR1,FN1,GRN,HGSNAT,ICA1,ICAM1,IFRD1,IL6,INSR,KLF4,MYC,NDRG1,NFKBIA,PHLDA1,PMAIP1,PTGS2,S100A4,SOCS3,TJP1,TXNIP,VCAM1,WARS1
everolimus		chemical drug		0.671		0.00963	ATF3,CAV1,CCN2,CCND2,CDKN1A,KDR,MYC,RPS6,SNAI1	505 (20)
CEBPA		transcription regulator		0.672		2.69e-19	A2M,AKAP12,AKR1C1/AKR1C2,AKR1C3,ALOX5AP,ARL4C,BCL2A1,BTG1,CCL3,CCL4,CCND2,CD7,CDC37,CDH5,CDKN1A,CEBPD,CSF3,CTNNA1,CXCR4,CYCS,DDX21,EBF1,EFNB2,EMCN,EPHX1,ERG,F8,FABP4,FLT1,FOXO1,GATA2,GBP1,GJA1,GSTP1,ICAM1,ICAM2,ID1,ID2,IER3,IFI27,IFI6,IGFBP4,IL6,INSR,JUN,KLF2,KLF4,KLRC1,LEPR,LGALS1,LITAF,MMRN1,MT2A,MYC,NR4A2,NRP1,PLXND1,PTGS2,PTPRC,QKI,RUNX3,SERPINE1,SOCS3,SPNS2,THBD,TNFRSF1A,TNFSF10,TRIB1,TSC22D…	557 (25)
NOD1		other		0.673	bias	0.0162	CCL5,CXCL2,IL6,NFKB1,VCAM1
15(S)-HETE		chemical - endogenous mammalian		0.68		7.97e-05	EGR1,FABP4,FGF2,JUN,MAPK1,MAPK3,PECAM1,PTGS2	498 (22)
TRAF2		enzyme		0.684		0.00058	BIRC3,CCL2,CCL5,CSF2,EFNA1,ICAM1,IFNG,IL6,KLF2,NDRG1,NFKB1,SELE,TNFAIP3	380 (19)
FTI-277		chemical reagent		0.685		0.00159	MYC,PTGS2,RHOB,SERPINE1,TGFB1,TGFBR2	562 (23)
TEK	0.862	kinase		0.685	bias	3.94e-05	AKAP12,CDKN1A,CLDN5,IFNG,IL6,TJP1	558 (26)
TLR8		transmembrane receptor		0.685	bias	0.00037	CCL2,CCL4,CD40,CD83,CXCL2,IL6	306 (16)
CLTC	0.787	other		0.686	bias	0.00411	CD74,CDKN1A,KDR,PMAIP1	259 (7)
PIEZO1	0.525	ion channel		0.689	bias	0.000345	CD69,FN1,IL6,VCAM1	540 (25)
CD200	0.875	other		0.691	bias	0.0246	CCL3L3,IFNG,IL6,MET
ionomycin		chemical reagent		0.692	bias	1.37e-07	AHNAK,BCL2A1,CCL2,CCL3,CCND2,CD69,CRTAM,CSF2,CSF3,DUSP2,EGR1,ETS2,GBP4,GZMB,ICAM1,IFNG,IL6,ITGB2,LDLR,MYC,NR4A2,NRP1,PRF1,PTGS2,RCAN1,SGK1,SLC3A2,SOCS2,STAT3,STC1,TGFB1,TNFRSF18,TNFSF10,TNFSF14,XCL1	386 (14)
DHX9	0.225	enzyme		0.694	bias	1.49e-05	CCL5,CDKN1A,FN1,ID2,IL6,MAOA,MYC,NDRG1,RGS1,TGFBR2,XAF1	494 (18)
CpG oligonucleotide		chemical drug		0.701	bias	2.27e-07	AHR,BCL2A1,CCL3L3,CCL4,CD34,CD36,CD40,CD83,CSF2,CXCL2,DICER1,EGR1,ETS2,FCGRT,ICAM1,IFI27,IFI6,IFNG,IL33,IL6,JMJD6,MYC,PTGS2,SAMSN1,SERPINE1,SLC7A5,TNFSF10	328 (15)
mevalonic acid		chemical - endogenous mammalian		0.702		7.83e-07	CCL2,CD40,ICAM1,IL6,KLF2,LDLR,PLAT,PTGS2,SCARB1,SERPINE1,TGFB1,VCAM1	513 (23)
CDX2		transcription regulator		0.705		1.01e-05	CAV1,CD9,CDKN1A,CLU,CXCL2,EZR,IL6,ITGB4,JUN,KLF4,LAMP2,MTUS1,MYC,NR2F2,SNAI1,SOX17,SYNPO,TGFB1,VIM	572 (24)
TIMP1	1.448	cytokine		0.706	bias	3.5e-06	CD40,CD44,CDKN1A,CSF2,FLT1,IFNG,IL33,IL6,MET,PLAT,TIMP2,TIMP3	408 (20)
OLFM4-RET		fusion gene/product		0.707	bias	0.000544	CCL2,CCL4,CD53,EGR1,EGR3,GZMB,MYCT1,TM4SF1	340 (10)
GPR15LG		cytokine		0.707	bias	0.00144	CCN2,CSF2,IL6,JUN,MAFF,MAP3K11,PTGER4,SOCS3
EFNA5		kinase		0.707	bias	0.00144	ADAMTS4,APOBEC3G,CCN2,DUSP4,FABP5,ITGB4,PLAT,PTGS2	435 (13)
SOCS6	0.148	other		0.707	bias	7.97e-05	CEBPD,CXCL2,HBEGF,PLAT,PTGS2,RGCC,SLA,STAT3	260 (7)
SPIB		transcription regulator		0.707	bias	0.00838	ATF3,CD200,EGR1,KDM6B,KDR,MEF2C,NET1,NFKB1,PRDX2,PRDX4,TENT5C
NFATC3	-0.242	transcription regulator		0.707	bias	0.00214	ATF3,CD69,DDIT4,EGR3,IFNG,IL6,JUN,PTGS2,XCL2	365 (9)
SNAI1	0.637	transcription regulator		0.708		1.3e-09	ACTN1,CCL2,CCN1,CCN2,CCND2,CD44,CDH5,CDKN1A,CTTN,FLNB,FN1,GSN,ID1,LIMA1,NES,PTGS2,SERPINE1,SERPINH1,SLC29A1,SNAI1,SPARC,SPARCL1,TGFB1,TGFBR2,TGFBR3,THBD,TJP1,TMOD3,TPM1,TPM4,VIM,WIPF1,ZEB1	566 (20)
Salmonella enterica serotype abortus equi lipopolysaccharide		chemical toxicant		0.708	bias	1.68e-12	ABL2,ACKR3,AREG,ARL5B,BIRC3,CCL3,CCL3L3,CCL4,CCL5,CSF2,CSF3,CXCL2,DNAJB4,DUSP2,EGR1,EGR3,ELOVL7,ETS2,FERMT2,FLT1,GBP1,HES1,ID2,IL6,LRRC8C,MAFF,MGLL,NR4A2,PALM2AKAP2,PHLDA1,PLAC8,PMAIP1,PTGS2,PTTG1IP,RGS1,RHOH,RHOU,SAV1,SOCS3	447 (15)
IL36G		cytokine		0.714	bias	0.000144	CD83,CSF2,CSF3,CX3CL1,CXCL2,CXCR4,IFNG,IL33,IL6,ITGB2,JUN,NRP1	323 (15)
tamoxifen		chemical drug		0.719		1.35e-09	ACKR3,AHNAK,AQP1,CAV1,CAV2,CCN1,CD36,CDKN1A,CEBPD,CLIC3,CLU,CPE,CTSD,CXCL12,CXCR4,CYCS,DEPP1,EPHX1,FABP4,FLOT1,FN1,HES1,IER3,IGFBP4,IL6,ISG20,JUN,LDLR,LGALS3,MAFF,MET,MYC,NNMT,PRSS23,PSMB5,PTGS2,RAMP3,S100A6,SCN1B,SELE,SHC1,SLC7A5,SNAI1,TACC1,TGFBR2,TSPAN9,TXN,UGCG,VIM	584 (21)
YY1	-0.265	transcription regulator		0.721		4.38e-07	CAPG,CCL2,CD34,CD93,CDKN1A,CLU,COL15A1,CXCL12,CXCR4,DDIT4,DICER1,DNAJB4,EGR1,EIF4G2,GBP1,HLA-DRA,ID2,ID3,IFNG,IL1R1,KDR,KIF5B,KLF2,KLF4,KLRB1,LDLR,MYC,PCAT19,PERP,QKI,SCARB1,STC1,TCF4,TGM2,TIMP1,VEGFC,VIM,VWF,WSB1,YWHAE	504 (23)
MAPK8	-0.08	kinase		0.726		7.79e-06	APOD,AQP1,BIRC3,CCL5,CCN2,CDH5,CDKN1A,DUSP4,EGR1,FOSL2,FOXO1,HIPK3,IFNG,IL6,JUN,JUND,MAP3K11,MYC,NRP1,PTGS2,SELE,SH2D2A,TNFAIP3,TSC22D3,VEGFC	478 (18)
ITGA9		other		0.726	bias	6.1e-06	CCL3L3,CCL4,CXCL12,IL6,SNAI1,TGFB1,VIM	385 (17)
BIRC2	-1.152	enzyme		0.728	bias	0.0246	BIRC3,CCL2,CSF3,IL6
TRPV4		ion channel		0.728	bias	0.000646	CCL3L3,CCL5,CXCL2,FN1,IL6,KDR,SOCS3,TIMP1,VCAM1	359 (15)
TCF21		transcription regulator		0.728	bias	0.000345	CDKN1A,COL4A1,IL6,TIMP1
bafilomycin A1		chemical drug		0.731	bias	6.89e-05	CCL2,CD151,CD40,CD83,CD9,FOXO1,GRN,HSP90AA1,IL6,LAMP2,NFKBIA,PTGS2,RHOB,TIMP2	426 (18)
DDIT3	-0.597	transcription regulator		0.74		0.000336	ATF3,CEBPD,DOCK4,FN1,FNBP1L,FOXO1,IFNG,IL6,NDRG1,NFE2L2,PLAT,PLEC,RUNX3,SELE,STAT3,TGM2,TSC22D3,TXNIP,VIM,WARS1	502 (21)
IL2		cytokine		0.745	bias	5.57e-33	AHR,APOBEC3G,AREG,ARHGEF12,BCL2A1,BIRC3,CAPG,CARD10,CCL2,CCL3,CCL3L3,CCL4,CCL5,CCND2,CD2,CD247,CD40,CD44,CD59,CD69,CD74,CD83,CD9,CDKN1A,CPD,CSF2,CSF3,CST7,CTSC,CTSL,CTSW,CXCL12,CXCR4,CYCS,CYTIP,DDIT4,DDX21,DOCK9,DUSP2,DUSP4,EIF2S2,EMP1,ENPP2,ENTPD1,EPAS1,EPHX1,EVL,FCER1G,FGF2,FOSL2,FOXO1,FYN,GNAQ,GRN,GZMA,GZMB,GZMK,HAVCR2,HBEGF,HCST,HLA-DPA1,HLA-DQA2,HLA-DQB1,HLA-DRA,HLA-DRB1,HLA-DRB5,HOPX,ICAM1,…	455 (15)
GAB2		other		0.745	bias	3.68e-06	APP,CCL3L3,CCL4,CD34,CD69,GSN,IL6,KDR,SERPINE1,SPARC,ZEB1	568 (19)
3-methylcholanthrene		chemical toxicant		0.747	bias	0.00719	CCN1,CD36,CTSD,IFNG,NEDD9,PTGS2	526 (22)
retinoid		chemical drug		0.749	bias	1.28e-06	CDKN1A,GJA1,HBEGF,IFNG,ITGA6,LIMA1,MYC,PTGS2,TGFB1,TNFSF10	486 (26)
peptidoglycan		chemical - endogenous non-mammalian		0.752	bias	2.01e-11	AQP1,BCL2A1,CCL2,CCL3,CCL3L3,CCL4,CCL5,CD200,CD40,CD69,CORO1A,CSF2,CSF3,CXCL2,CXCR4,EGR1,ICAM1,ICAM3,IFNG,IL6,ITGB2,PTGS2,TMSB10/TMSB4X,YBX1	388 (18)
RTN4	0.511	other		0.756		7.46e-06	APP,CAPZA2,CPLX1,DPYSL2,GNG2,IL6,JUN,JUND,LAP3,PEA15,RHOB,RTN4,SNAI1,ZEB1	417 (19)
L-carnitine		chemical - endogenous mammalian		0.756		3.29e-07	A2M,AQP1,CDKN1A,CTSL,HLA-DMA,HLA-DPB1,HLA-DQA2,IFNG,IL1R1,IL6,NRP1,SNAI1	604 (19)
RARB		ligand-dependent nuclear receptor		0.758	bias	2.24e-05	BCL2A1,CD36,CDH5,CDKN1A,CXCL12,CXCL2,EGR1,EZR,ICAM1,ID1,ID3,IFI27,IL6,INSR,JUN,KLF4,PTGS2,TGFB1,THBD,TJP1,VEGFC	539 (24)
NFAT5	0.294	transcription regulator		0.76	bias	9.65e-12	ACTN1,AQP1,AREG,BCL2A1,C1QTNF1,CCL2,CD44,CD74,CLIC3,COL4A1,CSF2,CSF3,DDIT4,EGR1,FOXO1,HLA-DMA,HLA-DQB1,HLA-DRB5,IFI16,IGFBP7,IL6,ITGA4,JAM2,LRP5,NFKB1,NFKBIA,PIK3R3,PLAT,POLE4,S100A4,SGK1,TNFAIP3,TNFSF10,VCAM1,VWF	514 (19)
MAP3K14		kinase		0.762	bias	4.56e-06	BIRC3,CCL5,CD44,CDC37,CXCL2,FN1,ICAM1,IL6,NFKB1,NFKBIA,PON2,PTGS2,RCAN1,REL,TNFAIP3,TNFSF10,VCAM1	411 (14)
WNT (family)		group		0.762	bias	0.00282	CD34,CD44,ID2,KDR,MYC,SNAI1	498 (24)
S100A10	1.774	other		0.762	bias	0.00154	AHNAK,ANXA2,IL6,S100A10	194 (7)
lurbinectedin		chemical drug		0.762	bias	0.0246	ATF3,HES1,KLF10,NRARP
SERPINB3		other		0.762	bias	0.00856	CD9,IL6,LGALS3,TGFB1
FANCD2		other		0.762	bias	0.0366	CDKN1A,GPX1,LDLR,MT-RNR1
MSI2	-0.158	other		0.765		6.14e-05	CCN1,CDKN1A,CLDN5,FN1,HES1,IL6ST,KDR,MYC,SNAI1,VIM	378 (14)
INS		other		0.767		6.09e-05	ASPH,CCN1,CCN2,CD36,CD44,CDKN1A,DDIT4,EGR1,FOSL2,FOXO1,GRB10,ICAM1,IER3,IGFBP4,IL6,INSR,JUN,JUND,NFE2L2,NNMT,PIK3R3,POSTN,PTGS2,SELP,SNAI1,TGFB1,UGCG	495 (19)
AURKA	-0.405	kinase		0.769		0.0246	CDKN1A,MYC,PMAIP1,SNAI1
SOX6		transcription regulator		0.772		0.0366	CDKN1A,HSPG2,MYC,SOCS3
KCNN4		ion channel		0.775	bias	0.0153	CCL5,CX3CL1,IL6,TSC22D3
MAP3K4	0.077	kinase		0.775	bias	0.00154	ICAM1,IFNG,PTGS2,SELE	535 (21)
DPP4		peptidase		0.778	bias	2.34e-07	CCL3L3,CCL5,CSF3,CXCL2,FABP4,FGF2,IFNG,IL6,TGFB1,TIMP1,TIMP2	368 (20)
ADCY (family)		group		0.78	bias	7.97e-05	CDKN1A,CREM,ENTPD1,FGF2,GJA1,IL6,NR4A2,TXN	493 (22)
acetaldehyde		chemical - endogenous mammalian		0.785	bias	0.00159	IL6,JUN,KLF9,MYC,TGFB1,TIMP1	475 (20)
cigarette smoke		chemical toxicant		0.79	bias	2.12e-13	AHR,AREG,CCL2,CCN1,CCN2,CDKN1A,CLU,COL4A2,CSF2,CXCL2,DDIT4,DICER1,EGR1,ELN,EMCN,EPAS1,FABP5,FN1,GSTP1,HLA-DRA,ICAM1,IFNG,IL6,JUN,KDR,KLF4,LAMP2,MAFF,NFE2L2,NFKB1,NFKBIA,PRDX1,PRDX4,PTGS2,PTPRB,RAMP2,RAPGEF3,REL,RPS6,RUNX3,SERPINE1,SPTAN1,TCN2,TIMP1,TNFRSF1A	490 (19)
ROCK1	-0.099	kinase		0.792	bias	3.66e-05	APP,CCN2,CCND2,CD44,COL4A2,FBLN2,ICAM1,LAMC1,VCAM1	484 (21)
PYCARD	-0.264	transcription regulator		0.796	bias	0.0106	CCND2,CDKN1A,DUSP10,IFNG,IL6,PTGS2
MBP	-1.189	other		0.797	bias	1.32e-05	CCL2,CD40,IFNG,IL6,LEPR,MYC,PTPRC,TGFB1	410 (17)
MAPK9	-0.153	kinase		0.798		0.000164	AQP1,BIRC3,CAV1,CCL2,CCL5,CCN2,CDH5,CDKN1A,EGR1,EPAS1,FOSL2,IFI16,IFNG,IL6,ISG20,ITGB4,JUN,JUND,LMNA,MARCKSL1,MYC,PARP14,PLAT,RAC1,TNFAIP3	534 (19)
HNRNPAB	0.027	enzyme		0.798	bias	6.37e-06	HTRA1,PTGS2,S100A4,SNAI1,TJP1,VIM	262 (7)
SFN		other		0.798	bias	0.00204	IL1R1,NET1,PDK4,SGK1,TJP1,VIM,ZEB1	640 (24)
SHH		peptidase		0.802	bias	7.41e-09	ADAMTS1,ANGPT2,BCAR1,CAV1,CCND2,CD69,CD93,DAAM1,EBF1,FN1,GATA2,ID1,IFNG,IL6,MEF2C,MET,MYC,NES,NR2F2,PLAT,PMP22,SERPINE1,SLC29A1,SMAD1,THBD,TJP1,TSC22D3	461 (23)
GDF11		growth factor		0.803	bias	0.000634	BMPR2,CCND2,CDH5,COL4A2,ICAM1,IL6,ITGA5,PTGS2,SGK1,SMAD1,TGFB1,VCAM1	381 (12)
PTX3		other		0.804	bias	3.72e-07	CCL2,CCL3L3,CCL4,CCL5,CCN2,CD40,CXCL2,EGR3,FN1,ICAM1,IL6,JUN,NFKB1	360 (16)
NREP	0.037	other		0.805		0.00411	FGF2,ITGA5,TGFB1,TGFBR2	211 (7)
clofibrate		chemical drug		0.805	bias	0.0276	CCND2,CD36,GSTP1,IL6,LDLR,MYC,PDCD4,PTGS2,RTN4,SLCO2A1
WNT5A		growth factor		0.806		6.85e-13	AKR1C1/AKR1C2,AREG,ARHGDIB,CCL2,CCL3L3,CD34,CD36,CD40,CSF3,CXCL12,CXCL2,CXCR4,DAB2,DOK2,ENPP2,FABP4,FLT1,FN1,GJA1,ID2,ID3,IL6,INHBB,IRF8,ITGA4,LCP1,LRP5,MAP3K11,MRPS6,MYC,NFKB1,PECAM1,POSTN,PTGS2,SNAI1,SOCS3,SPARC,STAT3,STC1,TCF4,TGFB1,TNFSF10,VIM,WWTR1	576 (20)
TNC		other		0.811		3.06e-06	ADAMTS4,CCL2,CCL3L3,CCL4,CDKN1A,CXCL12,HTRA1,ID2,IFNG,IL6,MET,MYC,TPM1	421 (18)
rosiglitazone		chemical drug		0.812	bias	1.3e-05	ADAMTS1,APOL3,ATP1A1,BMPR2,CAV1,CAV2,CCL2,CCL3L3,CCL5,CCN2,CD36,CDKN1A,COX7A1,CYCS,EGLN3,FABP4,FABP5,FN1,GBP1,GPR65,HLA-DRA,ICAM1,IFNG,IL6,INSR,KLF2,KLF4,LRG1,MET,MGLL,PDK4,PEA15,PECAM1,PIK3R1,PLPP3,POSTN,PTGS2,SCARB1,SERPINE1,SGK1,SNAI1,SOCS1,SOCS3,TIMP1,TSC22D1,WWTR1,YWHAE	499 (20)
MTA1	0.161	transcription regulator		0.813	bias	0.00861	ACKR3,CCND2,EMP1,MYC,PIK3R1,SNAI1,SOX4,STAT3	582 (20)
EZR	-1.26	other		0.815		0.0357	ATF3,DDIT4,IL6,ITGB4,MYC,PTGS2
wood smoke particle		chemical reagent		0.816	bias	0.00159	CCN2,EGR1,MAFF,MT2A,MYH9,TIPARP
RNF20	0.025	enzyme		0.816		0.00204	CDKN1A,CTNNAL1,FOSL2,MEF2C,MYC,NR4A2,RHOB
FKBP5	0.048	enzyme		0.816		0.0106	CD36,CDKN1A,FABP4,ICAM1,MYC,PDK4
Cux1		transcription regulator		0.816	bias	0.000164	CCL5,DAB2,DUSP4,GRB10,HTRA1,PTPN22,SOCS2,SPRY1
2,3,4,7,8-pentachlorodibenzofuran		chemical toxicant		0.816	bias	0.0151	CD44,CYB5A,CYCS,EPB41L3,FOXO1,TMSB10/TMSB4X
CGA		other		0.817		0.044	ADAMTS1,CLDN5,FOXO1,GATA2,ID1,IKBIP,KLF9,NUPR1,PTGS2,SGK1,TIMP2,TIMP3
FOXL2		transcription regulator		0.82	bias	1.45e-08	ATF3,BCL2A1,CCL3,CCL3L3,CLU,CXCL2,GPRC5B,ICAM1,IER3,IL6,MAFF,NFE2L2,NR4A3,PTGS2,S1PR1,SOX4,SPRY1,TNFAIP3,TNFRSF1A	193 (7)
TF	-0.216	transporter		0.821	bias	0.00464	CCL2,CCL5,CX3CL1,CYBRD1,IL6,NFKBIA	475 (15)
FUS-DDIT3		fusion gene/product		0.823		1.24e-08	CCN2,COL4A1,FLT1,FN1,IL6,KLF2,LIFR,NAMPT,PLEC,SERPINE1,SOCS2,STAT3,TSC22D3,VIM	538 (20)
tetrachlorodibenzodioxin		chemical toxicant		0.828		3.1e-09	ACTN1,ADCY4,AHR,ALOX5AP,ARL6IP1,ATOH8,BMPR2,BTG1,CARD10,CCL5,CCN1,CCN2,CD36,CD9,CDKN1A,COL18A1,CTSD,EBF1,ELN,ETS2,FMO2,GLUL,GNG11,GRN,HES1,HLA-DMA,HYAL2,ID3,IFNG,IL1R1,IL6,ITGA5,JCAD,JUN,JUND,KLF2,LTC4S,LYST,MGP,MYC,NEDD9,NFE2L2,PERP,PODXL,POMP,PTGS2,S100A4,S1PR1,SERPINE1,SERPINH1,SH3BGRL2,SLC7A5,SOCS2,TGFBR2,TIMP2,TIPARP,TMEM47,TSC22D3,TXN,VEGFC	566 (22)
GDF15		growth factor		0.83		3.48e-05	CDKN1A,CTNND1,IL6,MT1E,SERPINE1,SNAI1,TIMP3,VIM	539 (22)
CCL3L3	-2.531	cytokine		0.831	bias	0.000775	CCL4,CCL5,CD40,IFNG,IL6	366 (14)
PBRM1	0.154	other		0.832	bias	1.24e-08	ABLIM3,ADAMTS9,APOL3,BCL2A1,CCL2,CCL5,CDKN1A,CXCL2,IGFBP4,IL6,JUN,S100A13,TNFAIP3,VIM	355 (7)
AXL		kinase		0.832		0.00204	IFNG,IL6,LITAF,SNAI1,SOCS1,SOCS3,VIM	507 (19)
poly dA-dT		chemical reagent		0.834	bias	0.00482	CCL5,ICAM1,IFNG,IL6,NFKBIA,SELE,VCAM1	410 (19)
RLN2		other		0.837		0.0366	CD36,EDNRB,TGFB1,TIMP1
clozapine		chemical drug		0.842	bias	0.0365	EGR1,IL6,LDLR,NR4A2,NR4A3,PEA15,SGK1
seocalcitol		chemical drug		0.843	bias	0.0484	AREG,CDKN1A,ERG,KRT86,MAP3K11,MYC,PTGS2,SGK1,STAT3
heme		chemical - endogenous mammalian		0.844	bias	1.22e-05	CCL3L3,CCL4,CCL5,CLDN5,CSF2,CSF3,CXCL2,ICAM1,IFNG,IL6,SCARB1,SELP,TGFB1,TJP1	339 (19)
E. coli B5 lipopolysaccharide		chemical - endogenous non-mammalian		0.846	bias	7.21e-14	ACKR1,ACKR3,ADAMTS1,ALDH2,BIRC3,CCL2,CCL3L3,CCL4,CCL5,CD40,CD44,CD69,CD83,CDKN1A,CRK,CSF2,CSF3,CX3CL1,CXCL2,CXCR4,ETS2,GPX1,ICAM1,IFNG,IL1R1,IL3RA,IL6,IL6ST,INHBB,ISG20,LDLR,NFKBIA,PHLDA1,PTGS2,RDX,RHOB,SELE,SELENOP,SERPINE1,SOCS2,SOCS3,STAT3,TGFB1,TGFBR2,TGFBR3,TGM2,TNFAIP3,XCL1	439 (13)
vorinostat		chemical drug		0.846		1.01e-06	ADAMTS1,ATF3,BIRC3,BTG1,CCL3L3,CCND2,CD69,CD74,CDKN1A,CLU,CTSD,DLC1,EGR1,FABP4,FN1,GRN,HLA-DQB1,HLA-DRB5,ICAM1,IFNG,IL6,JUN,KLF4,LDLR,MYC,NDRG1,NEDD9,NFIC,NFKBIA,PMAIP1,PTGS2,SOCS1,SOCS3,TEK,TNFRSF1A,TNFSF10,TXN,VEGFC,VIM	600 (18)
FBXO42		other		0.849	bias	0.0153	CCL5,ICAM1,IL6,VCAM1
IGG1 (complex)		complex		0.849		0.0433	CD40,CHMP3,CTTN,ITGA4,ITGA5
RHOH	-1.568	enzyme		0.849		0.00154	CDKN1A,IFNG,IL3RA,ITGB2	280 (9)
SCUBE3		other		0.849	bias	0.000345	SERPINE1,SNAI1,TGFB1,VIM	296 (9)
tamibarotene		chemical drug		0.849	bias	0.00411	ISLR,ITGB2,LEPR,THBD	277 (7)
DDB1	0.128	other		0.853	bias	0.00214	CCN1,CDKN1A,CEBPD,DNAJB1,EGR1,EGR3,ID2,ID3,TRIB1	337 (7)
PI3K (family)		group		0.853	bias	1.43e-06	AKR1C1/AKR1C2,BIRC3,CCL2,CTSD,CXCL12,CXCR4,DDIT4,EGLN3,FOXO1,IL6,ITGA6,KLF2,MYC,NFE2L2,PTGS2,PXN,SCARB1,SERPINE1,SOX4,TGM2,TIMP2,TJP1,TNFSF10,TXNIP	554 (22)
TLR9		transmembrane receptor		0.859	bias	6.03e-09	ADAMTS4,ATF3,CCL3,CCL3L3,CCL4,CCL5,CD40,CD69,CD83,CSF2,CSF3,CXCL2,EGR1,ICAM1,IER3,IFI16,IFI44L,IFNG,IL33,IL6,ISG20,KDM6B,LAMP2,LYST,MYC,NAMPT,PHLDA1,PTGS2,SERPINE1,SOCS1,SOCS3,SPHK1,SPRY1,TGFB1,TIMP1,TNFSF10,UGCG	395 (15)
CpG ODN 2216		chemical reagent		0.861		0.0207	CD40,CD69,CD83,IFNG,IL6,TNFSF10
8-bromoguanosine 3',5'-cyclic monophosphate		chemical reagent		0.863		0.00322	CAV1,CDKN1A,IL6,S100A10,SNAI1,TAGLN2,TGFB1,VCAM1	481 (19)
NCSTN	0.227	peptidase		0.863		0.000309	APP,CEBPD,FCER1G,GATA2,GRN,HES1,IRF8,VIM	315 (11)
ATP6AP2	-0.035	transporter		0.865	bias	0.00411	FN1,IL6,PTGS2,TGFB1	272 (11)
NR5A2		ligand-dependent nuclear receptor		0.866	bias	4.29e-05	ANXA2,CDKN1A,CEBPD,HTRA1,ICAM1,IL6,JUN,LDLR,MYC,POLE4,SCARB1,TGFB1,TNFSF10	535 (25)
chenodeoxycholic acid		chemical - endogenous mammalian		0.868		0.00459	CAV1,CD36,EGR1,IL6,LDLR,PDK4,PTGS2,SNAI1	477 (22)
NR4A2	-3.363	ligand-dependent nuclear receptor		0.87	bias	0.000465	ABL2,AREG,CD40,FABP4,IL6,JUN,MET,NR4A2,PTGS2,SESN3,TSC22D3	339 (21)
CLEC4A		transmembrane receptor		0.87		0.0176	CD36,CD83,FCGRT,ID2,IL6,SCARB1,VCAN
INPP5D	-0.329	phosphatase		0.872		3.36e-06	CCND2,CD69,CD93,CDH5,FLI1,IFNG,IL6,PECAM1,SELP,SNAI1	387 (17)
TFAP2C		transcription regulator		0.876		2.53e-06	CCN2,CD44,CDKN1A,EGR3,FOXC1,GPX1,GZMH,KRT81,KRT86,MT1X,MT2A,MYC,NRP1,TACC1,TIMP1,TNFAIP3	406 (12)
GPER1		G-protein coupled receptor		0.876	bias	1.35e-08	AREG,ATF3,CCL5,CCN1,CCN2,CDKN1A,CEBPD,CXCL2,DDIT4,DUSP4,EGR1,IL6,JUN,MT1X,MT2A,MYC,NFKBIA,NR4A2,PTGER4,RGS16,RND1,TNFAIP3	647 (22)
FOXO3	-0.128	transcription regulator		0.877		1.05e-14	AHR,ANGPT2,BNIP3,BTG1,CAV1,CCL3L3,CCN1,CCN2,CCND2,CD44,CDC42EP3,CDH5,CDKN1A,COL4A1,COL4A2,CXCR4,DDIT4,DEPP1,EDNRB,EGR1,ELOVL7,ERG,FABP4,FABP5,FLNB,FOXC1,FOXO1,FYN,GATA2,GLUL,GPX1,GULP1,ID1,IER3,IFNG,IGFBP7,IL1R1,IL6,ITGB2,KLF4,MCAM,MEF2C,MET,MYC,NAMPT,NDRG1,NFKBIA,NRP1,NRP2,NUPR1,PECAM1,PMAIP1,PRCP,PTPRB,PTPRC,RTN4,SERPINE1,SESN3,SGK1,SNAI1,TCIM,TGFB1,TIE1,TNFRSF1A,TNFSF10,TXNIP,VCAM1,VIM,YBX1	586 (20)
HSP90B1	-0.229	other		0.88	bias	0.0328	CANX,CD40,IFNG,IL6,ITGA4,ITGB2,RAB13,SNX3,VAMP3,VAMP8
ADRB3		G-protein coupled receptor		0.881	bias	0.00282	CCL2,CXCL12,EGR1,IL6,JUN,PTGS2	376 (20)
CUX1	0.256	transcription regulator		0.883		0.000206	ARHGDIB,CCL5,CDKN1A,CXCL2,ITGB2,LIMA1,MARCKS,MYC,RASIP1,SNAI1,VIM	515 (19)
MAPK3	0.596	kinase		0.888	bias	1.09e-06	CCL3,CD69,CDH5,CDKN1A,CSF2,DUSP4,EGR1,ELN,FN1,FOSL2,HBEGF,HLA-DQB1,IFNG,IL6,JUN,JUND,MYC,NFE2L2,PTGS2,SELE,TIMP1	528 (20)
BACH2		transcription regulator		0.888	bias	0.00412	AHR,EGLN3,FOXO1,GZMA,GZMH,ID3,IFNG,IL6,JUN,LAMC1,PRF1	491 (19)
CCL2	1.465	cytokine		0.891	bias	1.52e-05	CCL2,CCL5,CD40,CEBPD,EGLN3,FABP4,ICAM1,IFNG,IL6,ITGA5,KLF4,PTGS2,SCARB1,SERPINE1,TGFB1,TIMP1,VCAM1	462 (19)
SUMO3	0.328	other		0.896		0.00321	APP,CAV1,CAV2,CCND2,CD59,IL6,PNP	376 (7)
laminaran		chemical drug		0.896	bias	0.00464	CCL4,CCL4L1/CCL4L2,ELOVL7,IFI44L,MT2A,PTGS2	249 (14)
NR1H4		ligand-dependent nuclear receptor		0.898		5.58e-09	ADAMTS4,ATP8B1,CCL14,CCL3L3,CCN1,CCN2,CDH5,COL15A1,CTSC,FABP5,FN1,GPX1,IFNG,IL6,INSR,KLF4,LAMB2,LDLR,MYC,PTGS2,S1PR1,SCARB1,SOCS3,TGFB1,TGM2,THBD,TIMP1,TIMP2,TXNIP	441 (15)
LUCAT1		other		0.902	bias	0.000906	CDKN1A,FN1,IER3,ITGB4,MGLL,NR4A2,PDK4,PTGS2	338 (7)
methapyrilene		chemical drug		0.905	bias	0.0325	A2M,ANXA2,ANXA5,ATF3,CD36,CST3,ENPP2,IFRD1,MYC,NFIB,RPS8,SELENOP,SLC3A2,TUBB
N-ethyl-N-nitrosourea		chemical toxicant		0.905	bias	4.41e-06	CCL2,CCL5,CDKN1A,CSF2,CX3CL1,CXCL2,HSP90AA1,ICAM1,IFITM3,IFNG,ISG20,TGM2,TIMP1,TNFRSF1A
KLF15		transcription regulator		0.907	bias	6.19e-07	APOD,BCAM,CCL2,CCN2,CD36,CEBPD,DDIT4,EDNRB,FABP5,FMO2,FZD4,HIF3A,LRP5,NET1,PDK4,SYNPO,TNFRSF10D,TNFSF10,VCAM1	367 (15)
STAT5B	0.311	transcription regulator		0.909		1.61e-11	A2M,AHNAK,AKR1C1/AKR1C2,AKR1C3,ASAP1,BIRC3,CCL3L3,CCND2,CD9,CDKN1A,COX7A1,EBF1,ESAM,FAM89A,FMO2,FOSL2,GATA2,GIMAP1,GIMAP6,GLUL,GSTP1,IFITM3,IFNG,IL2RB,IL6,IRF8,JUN,JUND,KLF9,LAPTM4A,LIMD2,LMO2,MECOM,MMRN1,MYC,MYCT1,NIBAN2,NNMT,NR4A2,NRP2,NUCB1,PDK4,SELENOW,SOCS1,SOCS2,SOCS3,TGM2,TMT1A,TNFRSF1A,VWF,WARS1	424 (20)
linoleic acid		chemical - endogenous mammalian		0.909		4.29e-05	APP,CD36,CLU,FABP4,ICAM1,IL6,KDR,LDLR,NFKBIA,PECAM1,PTGS2,SOX17,VCAM1	466 (18)
SNHG20		other		0.911	bias	0.00856	CDKN1A,MYC,VIM,ZEB1
GIP		other		0.912		0.0237	ATF3,CCL2,CCL4,CCL5,CXCL2,IL6,SERPINE1,SOCS3
5-azacytidine		chemical drug		0.913	bias	6.11e-10	ANXA2,CANX,CAV1,CAVIN1,CD44,CDKN1A,CTNNA1,CXCL12,FYN,GSTP1,HBEGF,IFI6,IFNG,IRF8,KDR,KLF4,KRT81,MAFF,MYC,NDRG1,PMAIP1,PRF1,PTGS2,RHOB,RUNX3,SHANK3,SHC1,SLC3A2,SLC7A5,SOCS3,SPHK1,STK17A,TGFBR2,TGM2,TNFRSF18,TUBB	531 (25)
SOX2		transcription regulator		0.913		3.68e-14	ACKR3,ADAMTS4,AHR,ATF3,CASKIN2,CCL5,CCN2,CD44,CD9,CDKN1A,CEMIP2,CNKSR3,CTNNAL1,CXCL12,CXCR4,DUSP4,ETS2,FLT1,FYN,GATA2,GBP4,GJA1,GSN,HOPX,ID2,ID3,IER5,IL6,JUN,KDR,KLF4,LAMP2,LIMA1,LIMS2,LMCD1,MEF2C,MYC,NCKAP1,NOTCH4,NRARP,NRP1,PECAM1,PIK3R1,PIK3R3,POLE4,QKI,RASGEF1B,RCAN1,S100A13,SEMA6A,SEPTIN2,SERPINE1,SMAD1,SNAI1,SOX17,TEAD1,TGFB1,TIMP3,VAMP3,VCAN,VEGFC,VIM,WIPF1	559 (26)
CEACAM1		transporter		0.914		2.33e-09	ANGPT2,CD36,CD40,COL18A1,CSF3,CXCR4,ICAM1,IFNG,IL2RB,IL2RG,KDR,NES,TEK,TIE1,VEGFC	422 (13)
PRKCA	-0.323	kinase		0.915	bias	3.99e-12	APOBEC3G,APP,ARHGDIB,ARL4C,ARPC2,CAV1,CCL2,CCN2,CD36,CDKN1A,CSF2,CSF3,CXCL2,CYCS,EGR1,FN1,FOXO1,HES1,ICAM1,ID1,ID2,ID3,IFNG,JUN,LAMP2,MYC,NFKB1,NFKBIA,NOTCH4,PTGS2,SELP,SERPINE1,VCAM1	478 (18)
IL6ST	2.584	transmembrane receptor		0.915		3.34e-07	A2M,CD44,EGR1,ENPP2,IL6,JUN,MYC,SERPINE1,SOCS1,SOCS3,STAT3,STING1,TIMP1,TNFRSF1A,VCAM1	436 (17)
TFEB	0.153	transcription regulator		0.917	bias	0.00214	AHR,AREG,BTG1,CALCRL,CCL5,CCN2,CCNH,CD48,CTSD,CXCL2,DUSP2,EMP1,FN1,GNS,GPR65,HOPX,ICAM1,IFNG,IL33,IL6,ITGA5,JUN,MET,MYC,NFIA,PHLDA1,PNP,RGS1,SOCS1,SPARC,TIMP2,TNFRSF18,VCAN,VIM,ZEB1	428 (13)
ADIPOQ		other		0.917		8.42e-09	ACACB,CCL2,CCL5,CCN2,CD36,CDKN1A,CXCL2,CYBA,EGR1,FABP4,FN1,FZD4,FZD6,HBEGF,ICAM1,IFNG,IGFBP4,IL6,LDLR,LEPR,NFKBIA,PDCD4,PTGS2,SHC1,SOCS3,STAT3,TGFB1,TIMP1,TNFAIP3,VCAM1,VEGFC	425 (21)
dinoprost		chemical - endogenous mammalian		0.919	bias	1.22e-08	AKR1C1/AKR1C2,ATP1A1,CCND2,CD36,FABP4,FGF2,FOSL2,GSTP1,ID1,ID2,ID3,IL6,JUN,MYC,NR4A2,PTGS2,SCN1B,TGFB1,TIMP3,YWHAE	492 (19)
NOX4		enzyme		0.921		0.000465	CCL2,CD44,CDKN1A,CYBA,EPAS1,FN1,ICAM1,NFE2L2,SERPINE1,TJP1,VIM	492 (17)
CDK (family)		group		0.923	bias	0.00416	CCL2,CCL5,CXCL2,DDIT4,IL6,MYC,NEDD9,PHLDA1,TXNIP	495 (17)
PI3K (complex)		complex		0.923	bias	3.77e-16	ALOX5AP,ATF3,BCL2A1,BIRC3,CCL2,CCL3,CCL4,CCN2,CCND2,CD2,CD44,CDKN1A,CTSD,CXCR4,DDIT4,FABP5,FLI1,FN1,FOXO1,FRY,GATA2,GJA1,GSTP1,HBEGF,ICAM1,IFNG,IL33,IL6,ITGA6,ITGB2,JUN,KDR,KLF2,LSP1,MCAM,MEF2C,MT2A,MYC,NFE2L2,NFKBIA,NR4A2,PDCD4,POSTN,PRDX2,PTGS2,RHOB,RPL23,RPS6,SERPINE1,SGK1,SNAI1,SNCG,SOCS3,TGM2,TNFAIP3,TNFSF10,TXNIP,UGCG,VCAM1	480 (19)
indomethacin		chemical drug		0.923		3.2e-14	A2M,ADAMTS1,ANGPT2,ANXA2,APP,BIRC3,CAPN2,CCL2,CCL3L3,CD34,CD40,CD44,CDKN1A,CLU,CTSD,CXCR4,DYNLL1,FABP4,FGF2,FLT1,ICAM1,IER3,IFITM3,IFNG,IL1R1,IL6,INSR,ITGB4,LDLR,LGALS3,LIMA1,LXN,MYC,PSMB5,PTGER4,PTGS2,RCN1,S100A10,S100A11,SLC7A5,TEK,TIMP1,TJP1,TMSB10/TMSB4X,TUBB,VCAN,VIM,YWHAE	537 (23)
CpG ODN 2006		chemical reagent		0.925	bias	0.000857	ARPC2,BCL2A1,BIRC3,BTNL9,CCL2,CCL5,CCND2,CD40,EZR,GBP1,GBP4,GZMB,HSP90AA1,ICAM1,IFI27,IFI44L,IFI6,IFNG,IL2RB,IL6,ISG20,LAT2,LGALS1,LGALS3,MYO1C,NFKB1,PSMB5,PVRIG,RGCC,RPS6,TGFB1,TNFAIP3,TNFSF10,TYROBP,VCAM1,ZFP36L2	387 (14)
IDO1		enzyme		0.926	bias	0.0106	IL6,MYC,NRP1,SLC3A2,SLC7A5,TGFBR3
panobinostat		chemical drug		0.927		0.000315	CCND2,CDKN1A,CEBPD,FN1,KLF4,MYC,NEDD9,PMAIP1,PTGS2,RAC1,SERPINE1,VIM	530 (23)
TOLLIP	-0.005	other		0.927	bias	0.00367	CCN2,FABP4,IFNG,IL6,NFKB1	461 (21)
FC GAMMA RECEPTOR (family)		group		0.931	bias	4.15e-07	CCL3,CD40,CDKN1A,HES1,ICAM1,IL6,IRF8,SOCS3,TGFB1,TNFAIP3	382 (14)
MAPKAPK2	-0.267	kinase		0.932	bias	0.000144	CCL2,CCL3L3,CEBPD,CXCL2,HSPB1,ICAM1,IL6,NFKBIA,PLAT,SLA,TSC22D1,VCAM1	317 (15)
TREM1		transmembrane receptor		0.932	bias	4.75e-14	ABL2,ACKR3,AREG,ASPH,ATF3,CCL3,CCL5,CD83,CRTAM,CSF2,CXCL2,CXCR4,DUSP4,EGR1,EGR3,ELOVL7,ETS2,FERMT2,HBEGF,HES1,IFNG,IL1R1,IL6,LRRC8C,MAFF,MT1E,MT1M,NFKBIA,NR4A2,PALM2AKAP2,PHLDA1,PLAC8,PLPP3,PTGS2,PTTG1IP,RCAN1,RGS1,RGS16,RHOU,SLCO4A1,TCEAL9,THBD,TNFSF14	473 (18)
MCAM	1.078	other		0.934	bias	0.000345	ATF3,FN1,ID1,VIM	419 (13)
bexarotene		chemical drug		0.935		1.34e-08	ADIRF,AKR1C1/AKR1C2,AKR1C3,APP,CCDC107,CCL2,CCN1,CPLX1,CST3,CTSH,CYCS,DDIT4,DEPP1,EGR3,FABP4,ICAM1,ID1,IL2RB,KLF10,MAFF,NR4A2,NRP2,PIK3R1,PLAT,PTGS2,RABAC1,SELENOM,SLC7A5,SPARC,TGFB1,TGM2,TM4SF1,TSC22D3,VAMP8,VCAM1	556 (19)
MAEL		transcription regulator		0.937	bias	0.000345	CD44,KLF4,MYC,PTGS2	428 (16)
TP73		transcription regulator		0.938	bias	4.75e-12	ARL2,ATF3,BCAR1,C1R,CCL2,CCN1,CD3E,CD83,CDKN1A,CNN3,COL18A1,CTSD,CX3CL1,CXCL2,CYBA,DDIT4,EGR1,ENG,FGF2,FLT1,FN1,GATA2,GJA1,GRN,GSN,HAPLN3,HBEGF,HES1,ID2,IER3,IGFBP4,IL6,ITGA5,ITGA6,ITGB2,ITGB4,JCAD,LAMA5,LAPTM4A,LCP1,LIMA1,LRG1,MDK,MMP28,MPZL2,MYC,MYH9,NDRG1,NECTIN2,NFKB1,NRP1,NUPR1,PECAM1,PERP,PIK3R3,PLEC,PMAIP1,PMP22,RHOU,ROBO4,RTN4,SERPINE1,SERPING1,SNAI1,SYNE2,TGFB1,TIMP1,TIMP3,TNFRSF1A,TNS2,…	508 (15)
STAT6 DIMER (complex)		complex		0.943	bias	0.00123	CD36,EPAS1,KDM6B,KLF4,MAOA,POSTN,SOCS1
STAT2	0.314	transcription regulator		0.943	bias	0.000303	CAV1,CCL5,CD40,GBP1,IFI27,IFI6,IFNG,IL6,SOCS1,SOCS3,ST13,TNFSF10,WARS1	334 (16)
deferasirox		chemical drug		0.946	bias	0.0453	ANXA2,ITGB2,JUN,RGS1,SULF2,TNFSF10
RAB4A	-0.283	enzyme		0.946	bias	3.94e-05	CD44,ITGA5,SPARC,TGFB1,VIM,ZEB1	210 (7)
TLR2		transmembrane receptor		0.946	bias	3.36e-14	APOBEC3G,APP,ATF3,CCL2,CCL3L3,CCL4,CCL5,CD40,CD69,CDKN1A,CEBPD,CSF2,CSF3,CXCL2,FN1,FOXO1,GJA1,HAVCR2,HLA-DRB5,HNRNPU,ICAM1,IFNG,IL33,IL6,ITGA4,KLF2,NFKB1,PHLDA1,POSTN,PTGS2,SELE,SELP,SOCS1,SOCS3,TGFB1,TNFSF10,VWF	358 (14)
F7		peptidase		0.949	bias	0.002	CCN1,CCN2,CXCL2,EGR1,HBEGF,ICAM1,IL6,MYC,PTGS2,VCAM1	435 (16)
OGT	-0.896	enzyme		0.951		0.000225	APP,CDKN1A,CPE,CSF3,CXCL2,ELK3,ELOVL7,FKBP1A,IFNG,IL6,INSR,JUN,MET,MYC,NDUFC2,RGS16,SERPINE1,SLC38A1,STC1,TGM2,VIM	517 (19)
1-palmitoyl-2-arachidonyl-sn-glycero-3-phosphorylcholine		chemical - endogenous mammalian		0.951		2.34e-07	CCL2,CD40,CD83,CLU,EGR1,ICAM1,IL6,NR4A2,PTGS2,SELE,VCAM1	333 (20)
LYMPHOTOXIN (complex)		complex		0.954	bias	0.00037	CCL2,CCL5,CSF2,ICAM1,IL6,VCAM1	260 (13)
MAP3K12	0.114	kinase		0.956		0.0357	APP,JUN,NRN1,RPS8,STAT3,TUBB
TXK	-1.081	kinase		0.956		0.0153	CD44,IFNG,IL2RB,KLRB1
FOS	0.381	transcription regulator		0.957		9.17e-16	A2M,AKR1C3,APLP2,ASAP1,ATF3,CAPN2,CCL2,CCL5,CCN2,CD44,CELF2,CLU,COL18A1,CSF3,CTNND1,CTSH,CYCS,DOCK1,EGR1,EIF4G2,EMB,ENAH,EPAS1,EPS8,EZR,FABP4,FGF2,FN1,FOXC1,FSTL1,FZD6,GJA1,GSTP1,HIPK3,ICAM1,IFI16,IFNG,IL6,ITGA6,ITGB4,JUN,KIF5B,LAMP2,LGALS3,MAOA,MET,MMRN1,MPZL2,MT2A,MYC,MYH9,NAMPT,NET1,NFE2L2,NOTCH4,NUPR1,PCDH19,PDCD4,PHLDA1,PLAT,PRDX1,PTGS2,QKI,RAPGEF3,RNH1,RPLP0,RPS6,RUNX3,S100A10,SERPINE1,SNAI…	543 (17)
PDGF-AB (complex)		complex		0.958	bias	0.00856	AREG,HBEGF,IL6,VEGFC	223 (7)
MAPK (family)		group		0.963	bias	4.83e-06	APP,CCL2,CDKN1A,EGR1,GJA1,GZMB,IFNG,IL6,ITGA4,JUN,MYC,NR4A3,PRF1,PTGS2,S100A10,SNAI1,SNCG,VCAM1	505 (23)
LGALS8	0.395	other		0.963	bias	0.00037	CCL2,CCL5,CDKN1A,CSF2,IL6,VWF	465 (20)
GHRL		growth factor		0.964		0.0449	CDH5,FOXO1,IL1R1,IL6,PTGS2,RAPGEF3,SOCS3
NR3C1	-0.392	ligand-dependent nuclear receptor		0.966		1.05e-16	A2M,ACTN1,ALOX5AP,APOL3,APP,AQP1,ARPC2,BAG3,BIRC3,BTG1,C1QTNF1,C1R,CAPN2,CARD10,CAV1,CAVIN2,CCL2,CCL3L3,CCL4,CCL5,CCN1,CCN2,CD69,CD83,CDC42EP3,CDKN1A,CEBPD,CLDN5,CSF2,CXCL12,CXCL2,CXCR4,DAD1,DDIT4,DUSP4,DYNLL1,EFNA1,EGR1,EMP1,FABP4,FCER1G,FGD4,FN1,FOXO1,GLUL,GPR65,GPX1,GSTP1,GULP1,GZMA,HNRNPU,HSD17B12,ICAM1,IER3,IFI6,IFNG,IL33,IL3RA,IL6,INSR,IRF8,ITGB2,JMJD6,JUN,JUND,KLF4,KLF9,LYST,MAOA,MAPK1,MAP…	624 (18)
CXCL8	-0.152	cytokine		0.966	bias	3.37e-06	ACKR3,CD44,CD69,CD74,COL18A1,CPE,CXCL2,HSPG2,ICAM1,IFRD1,ITGA5,ITGB2,KLF4,LGALS3,NFKBIA,PTGS2,RAC1,SOCS1,TPM1,VCAM1	543 (18)
diethylstilbestrol		chemical drug		0.969	bias	3.5e-07	AHR,AREG,ARHGDIB,CCN2,CD200,CD83,CDKN1A,CLU,CPE,CTTN,CYGB,DPYSL2,EGR1,EMP1,HBEGF,INHBB,KDR,KLF4,LGALS1,LSP1,MAOA,MAPK1,MAPK3,MGP,NPDC1,NR4A3,PTTG1IP,S100A6,SOCS2,SPARC,SULF1,TGFB1	600 (24)
oxaliplatin		chemical drug		0.972	bias	0.00963	ANXA2,CD44,CDKN1A,MYC,PMAIP1,RPS6,STAT3,TMSB10/TMSB4X,VIM	523 (20)
LILRB4		other		0.973	bias	0.00651	CD3E,IFNG,IL6,KLRD1,PTPN22
CNR1		G-protein coupled receptor		0.977		1.99e-05	EPS8,FGF2,GPX1,IFNG,IL6,MDK,PECAM1,PIK3C2A,PLSCR1,PTGS2,RAC1,S100A6,SCARB1,SLC29A1,STAT3,TGFB1,TIMP1,TJP1,VEGFC	401 (20)
EPHX2		enzyme		0.983		0.00321	APP,CCL2,HES1,ICAM1,IL6,SELE,VCAM1	456 (20)
TERT		enzyme		0.985	bias	9.26e-11	AFAP1L1,ASAP1,ATF3,BNIP3,CALD1,CAV1,CCL2,CCL5,CCN2,CDKN1A,CSF2,CTSC,CX3CL1,CXCL2,ELK3,FGF2,GSN,HTRA1,ICAM1,IFI16,IFI27,IFITM3,IFNG,IGFBP4,IL6,IQGAP2,ISG20,KLF4,MYC,NFKBIA,PALM2AKAP2,PRSS23,PRXL2A,PTGS2,PXN,SASH1,STAT3,TIMP1,TNFRSF1A,VIM	377 (17)
TFAP4		transcription regulator		0.986	bias	0.0148	CD44,CDKN1A,EGR1,FN1,ID1,RCAN1,SNAI1,VIM
phytohemagglutinin		chemical drug		0.986	bias	2.72e-11	AFF1,ALDH2,APP,BTG1,CCL2,CCL3,CCL4,CCL5,CCND2,CCNH,CD44,CD69,CD83,CLIC2,COL18A1,CXCL12,CXCR4,EGR1,ENG,FKBP9,FOSL2,GATA2,GZMB,HAVCR2,HSP90AA1,ICAM1,IFNG,IL2RG,IL6,INPP1,KLF2,KLRC2,LAMB2,MAOA,MET,MT1E,NFKB1,PON2,PRF1,PTPN22,PTPRC,SCARB2,SELENOP,SHC1,SOX4,SPHK1,SRP14,STAT3,TEAD1,TFPI,TIMP1,TIMP3,TNFSF10,XCL1	395 (14)
C1QA		other		0.986	bias	2.75e-05	CD44,EGR1,HLA-E,IFNG,IL6,S100A10,SERPINE1,SERPING1,STAT3,TIMP1,VIM	537 (16)
TSHZ3		transcription regulator		0.987		0.000404	FOSL2,KCTD12,LDB2,PDE2A,RAMP3,SLA,TSHZ2,TXNIP,VAT1
PRLR		transmembrane receptor		0.988	bias	0.000818	A2M,AKR1C3,CDKN1A,FABP4,FGF2,MYC	451 (24)
CD14	0.408	transmembrane receptor		0.988	bias	2.58e-13	BCL2A1,CCL2,CCL3,CCL3L3,CCL4,CCL5,CXCL12,CXCL2,ICAM1,IFNG,IL1R1,IL6,NFKB1,PTGS2,SELE,SELP,SOCS1,SOCS3,TGFB1,TNFAIP3,VCAM1	303 (14)
bucladesine		chemical toxicant		0.99	bias	5.14e-14	ADAMTS1,ADGRL2,CD44,CDKN1A,CLU,CREM,CXCR4,EGLN3,EGR1,FN1,FOSL2,FOXO1,GJA1,GLUL,GSTP1,ICAM1,ID1,IFNG,IL6,INHBB,IRF8,ITGA6,ITGB2,JUN,LDLR,LXN,MCAM,MYC,NFKB1,NHERF2,NR4A2,NR4A3,PTGER4,PTGS2,RGS16,SCARB1,SERPINE1,SOCS3,SOX17,SOX7,SRGN,STC1,STOM,TGFB1,TGFBR3,THBD,TIMP1,TIMP2,TINAGL1,TJP1,XAF1,ZEB1	468 (18)
CpG ODN 1668		chemical reagent		0.99	bias	1.65e-05	CCL3L3,CCL4,CD200,CD40,CD69,CSF3,ICAM1,IFNG,IL6,NFKB1,PTGS2,SOCS1,SOCS3	337 (16)
SIRT1	-0.045	transcription regulator		0.991		3.72e-07	ACAP1,BIRC3,BNIP3,CAV1,CCL5,CCND2,CD36,CD74,CD83,CD9,CDKN1A,CMIP,CORO1A,CYCS,EIF2S2,EPAS1,FABP4,FN1,FOXO1,HLA-DQB1,HLA-DRB5,ICAM1,ID1,IFITM3,IFNG,IL2RG,IL6,KLF2,LAMB1,LAPTM5,LDLR,LGALS3,MAOA,MEF2C,MYC,NFE2L2,NKG7,PARP14,PDK4,RAC1,RGS16,SERPINE1,SLC29A1,SOCS3,STAT3,SYNPO,TFPI,TGM2,THBD,TIMP2,TIMP3,VCAM1,VIM,ZEB1	567 (23)
MAP3K2	-0.411	kinase		0.991	bias	0.00856	CSF2,CXCL2,IFNG,IL6	357 (17)
AATF	-0.088	transcription regulator		0.991	bias	0.00856	APP,CDKN1A,IFNG,JUN	502 (17)
resiquimod		chemical drug		0.998	bias	7.51e-11	APOBEC3G,APOL3,ARPC2,ATF3,BCL2A1,BNIP3,BTNL9,CCL2,CCL3,CCL3L3,CCL4,CCL4L1/CCL4L2,CCL5,CCND2,CD40,CD44,CD83,CSF2,CSF3,CXCL12,CXCL2,ETS2,EZR,FCER1G,FGF2,FOXO1,GBP1,GNG2,GPX1,HAVCR2,HES1,HSP90AA1,HSPB1,ICAM1,IER3,IFI16,IFI44L,IFITM3,IFNG,IGFBP4,IL33,IL6,ISG20,JUN,LAP3,LAT2,LGALS1,LGALS3,LMNA,LYST,MGLL,MYO1C,NAMPT,NFE2L2,NFKB1,NFKBIA,PLAT,PLSCR1,PMAIP1,PRDX1,PSMB5,PTGS2,PTPRC,PVRIG,REL,RGCC,RPS6,SOCS…	393 (16)
FSH (complex)		complex		0.999		1.85e-13	ACTN1,ADAMTS1,AHR,AKAP12,APP,AREG,ARL4C,ARPC1A,BMPR2,CARD10,CCN2,CCND2,COL15A1,COL18A1,CPE,CREM,CTNND1,CX3CL1,CXCR4,DAB2,EFNA1,EZR,FGF2,FILIP1L,FOSL2,FOXO1,GBP1,GNAS,GNLY,GPRC5B,GZMB,ID1,IGFBP4,IL6,INHBB,ISG20,ITGA5,JMJD6,JUN,KIF5B,KLF10,LDLR,LGALS1,LRRC32,MT1X,MT2A,MYC,NPC2,PGRMC1,PLAT,PLPP1,PMAIP1,PTGS2,RASAL2,RGS16,RHOB,SCARB1,SERPINE1,SGK1,SMAD1,STK17A,TGFBR2,TGFBR3,TIMP1,TIMP2,TNFAIP3,TPM1,T…	603 (21)
infliximab		biologic drug		1	bias	1.14e-06	APP,CCND2,DDIT4,DUSP4,GNLY,GZMB,IFNG,MT1X,NAMPT,NFKBIA,PRF1,PTGS2,SLC7A5,SPHK1,VIM	491 (18)
ALK		kinase		1		2.75e-05	AKR1C1/AKR1C2,CCND2,CD44,EGR3,GNB4,NES,S100A11,SERPINE1,SNAI1,WIPF1,ZEB1	453 (18)
MRS 1754		chemical reagent		1	bias	0.00154	CD40,HLA-DRA,TGFB1,TIMP1
nystatin		chemical drug		1	bias	0.00183	CCL3L3,CD40,ICAM1,IL6,TIMP1	394 (19)
1-palmitoyl-2-oleoylphosphatidyl-D-serine		chemical reagent		1	bias	0.00411	CSF2,CSF3,CXCL2,IL6
PG3-Oc		chemical reagent		1	bias	0.00482	ATF3,CDKN1A,JUND,LMNA,MET,NDRG1,PMAIP1
Ginkgo biloba		chemical drug		1	bias	0.0153	CCL3,CCL4,CCL5,JUN
PLC (family)		group		1	bias	0.0246	CCL2,EGR3,MYC,PTGS2
ANGIOTENSIN II RECEPTOR TYPE 1 (family)		group		1	bias	0.00367	ATP1A1,CCL2,CCL3L3,SERPINE1,TIMP1	403 (17)
TRYPSIN (family)		group		1	bias	0.0153	CDKN1A,ELN,ICAM1,PTGS2
MEMO1	-0.074	other		1	bias	0.00154	CTSD,JUN,MYC,SNAI1	528 (17)
RNF138	-0.178	enzyme		1	bias	0.000137	BIRC3,CCND2,ICAM1,IER3,IL6,LRRC32,NAMPT,NFKB1,RGS16	272 (12)
Org 48762-0		chemical drug		1	bias	0.00411	CCL3L3,CCL4,CCL5,IL6	364 (7)
CTNNB1/TCF (complex)		complex		1	bias	0.00411	CD44,GJA1,JUN,MYC
SH3PXD2A-AS1		other		1		0.0366	CX3CL1,IER3,MET,SERPINE1
PTPRE	-0.102	phosphatase		1	bias	0.00856	CXCL2,MET,SLA,TSC22D1
USP4	0.007	peptidase		1	bias	0.00411	CXCR4,ID1,ID3,SOX17
TNK1		kinase		1	bias	0.00183	APP,IFI16,IL6,ISG20,TNFSF10	312 (11)
TRADD		other		1	bias	1.49e-05	BCL2A1,CCL2,CSF2,CX3CL1,CXCL2,ICAM1,IL6,NFKBIA,RND1,TNFAIP3,VCAM1	321 (16)
DSG2	0.493	other		1	bias	0.0153	CDH5,DIAPH2,EPAS1,RAC2
LTBP2		other		1		0.00411	CD36,FABP4,IL6,LMNA
PCYT1A	0.041	enzyme		1	bias	0.00856	CXCL2,GSN,KLF4,RUNX3	204 (7)
PCDH10		other		1		0.0153	EGR1,RASA4,SOX7,TGFB1
MAP3K11	0.821	kinase		1	bias	0.00856	IL6,MAP3K11,MYC,PTGS2	466 (20)
emactuzumab		biologic drug		1	bias	0.0366	GBP4,IFITM3,SOCS1,XAF1
mechlorethamine		chemical drug		1	bias	0.00025	ATF3,CD40,ID2,NFE2L2,PIK3R3
clioquinol		chemical drug		1	bias	0.0153	APP,CDKN1A,JUN,KDM6B
batimastat		chemical - protease inhibitor		1		0.00856	FABP4,FGF2,HAVCR2,MET
oxonic acid		chemical drug		1	bias	0.00856	AREG,CCN2,ICAM1,VCAM1
levofloxacin		chemical drug		1	bias	0.00411	CDKN1A,CSF2,IFNG,IL6
CALC (family)		group		1	bias	0.00856	CCL2,CREM,IL33,VEGFC	325 (10)
RB1CC1	-0.007	other		1.004		0.0246	CCL5,CDKN1A,MYC,SERPINE1
MBD2	-0.018	transcription regulator		1.007		0.0114	ADAM15,BIRC3,CDC42EP3,CDKN1A,GSTP1,NUPR1,RNASE1,VIM
cis-urocanic acid		chemical drug		1.01	bias	0.00123	ADAMTS1,AKR1C1/AKR1C2,IL6,PMAIP1,PTGS2,TMOD3,TNFAIP3	261 (7)
TBX3		transcription regulator		1.014	bias	0.00819	ADAMTS9,CCND2,CD36,DUSP10,EGR1,GJA1,GNG11,GNG2,ID1,MYC,PIK3R1,PLPP3,SNAI1,VIM	114 (3)
MMP9		peptidase		1.015		3.04e-12	CCL3,CCL3L3,CD44,CD52,CD74,CDKN1A,CLDN5,COL18A1,CSF2,CTTN,CXCL12,CXCL2,CXCR4,DLC1,GAS6,GJA1,HLA-DQB1,HLA-E,ICAM1,IFNG,IL6,MATK,MDK,MYC,PBX1,PRDX1,RPS6,TCF4,TGFB1,TIMP1,TJP1,TUBA4A,TYROBP,VIM	413 (18)
TNFRSF10A	0.169	transmembrane receptor		1.016	bias	0.0106	IFNG,IL6,NFKBIA,PTPN22,STAT3,TNFSF10
PRKCZ		kinase		1.016	bias	0.00321	IL6,JUN,MAPK1,MAPK3,MYC,NFKBIA,VCAM1	422 (18)
FTO	0.123	enzyme		1.023		0.0148	CD44,CDKN1A,FN1,ICAM1,JUN,MYC,STAT3,VIM
PALMD	1.802	other		1.026	bias	0.0133	CCL2,CXCL2,ICAM1,IL6,PIK3R1,TNFAIP3,VEGFC
ITGA5	1.043	transmembrane receptor		1.026	bias	5.58e-06	CCN2,CD40,CD44,CDKN1A,ENPP2,GJA1,IL6,ITGA5,JUN,PXN,RAC2,SELP,TGFBR2	439 (24)
carboplatin		chemical drug		1.026	bias	0.000315	A2M,CD44,CLU,CSF2,IER3,LGALS3,LXN,MYC,PMAIP1,TIMP1,TUBB,VIM	407 (17)
PTH		other		1.026	bias	3.22e-12	ADAMTS1,AHNAK,AREG,CCL2,CCN2,CDKN1A,CREM,CXCL12,CXCL2,CXCR4,CYBA,EFNB2,EIF4B,ESAM,FN1,FOSL2,GJA1,GNG12,IL33,IL6,JUN,LIMA1,LMNA,MGP,NR4A2,PDK4,PLXDC2,POSTN,PTGS2,PXN,RAMP3,RGS1,SNX3,SOCS3,STC1,TGFB1,TNS1	500 (23)
TNFSF12	0.044	cytokine		1.028		1.77e-07	CCL2,CCL3,CCL3L3,CCL5,CLDN5,CSF2,CTNND1,CXCL12,CXCL2,CYCS,ICAM1,ID1,IL6,MEF2C,NFKBIA,PXN,RAC2,SELE,TIMP1,VCAM1	427 (16)
METTL1		enzyme		1.029	bias	0.0153	MYC,SNAI1,STAT3,VIM
ESRRB		transcription regulator		1.029	bias	0.0106	CDKN1A,MEF2C,MYC,POLE4,TNFSF14,XAF1
VTN		other		1.034	bias	0.000646	CDKN1A,EFNB2,IRF8,ITGA4,ITGA5,PTGS2,PXN,S100A10,SERPINE1	504 (20)
SOX17	1.108	transcription regulator		1.037		3.5e-06	AKR1C1/AKR1C2,AKR1C3,BMPR2,CDC42BPB,COL4A1,COL4A2,KDR,LAMB1,NFE2L2,SOX17,SOX7,SPARC	326 (7)
FIBRINOGEN (complex)		complex		1.037	bias	0.00123	CCL2,CCL3L3,CCL4,CD40,ICAM1,IL6,SELP	445 (19)
ciglitazone		chemical drug		1.037		5.97e-08	CAV1,CAV2,CCL2,CCL5,CD34,CD36,CDKN1A,FLT1,FN1,GSN,HLA-DRA,ICAM1,IFNG,IL6,LAMB1,NFKBIA,PTGER4,PTGS2,SELE,SERPINE1,TNFSF10,VCAM1	466 (19)
NKX2-3		transcription regulator		1.038		8.09e-09	ANGPT2,APOBEC3G,ARHGDIB,BMPR2,BTG1,C2CD4B,CAVIN2,CD34,CD36,CDKN1A,CX3CL1,EIF4B,EMCN,EXOC6,FGF2,GALNT15,GASK1B,GBP1,GCA,GIMAP7,GNG12,KLF2,KLF4,KRT81,LAP3,MCTP1,MMRN1,MT1M,PARP14,PLSCR1,PMAIP1,POSTN,PTGS2,RPL23,SRPX,TCIM,TIPARP,TNFRSF10D,UACA,VCAM1,XAF1,YPEL2
SMAD5	0.396	transcription regulator		1.039		3.66e-05	CCN2,GATA2,ICAM1,ID1,ID3,IL3RA,SELE,SERPINE1,VCAM1	492 (17)
zileuton		chemical drug		1.039	bias	0.000139	APP,CCL3L3,CCL5,ICAM1,IFNG,PTGS2	585 (19)
MAPT		other		1.048	bias	3.44e-09	A2M,ACTN1,ANXA5,APP,ATF3,ATOX1,C1R,CANX,CAPG,CAPN2,CCL2,CCL3L3,CCL4,CD200,CD44,CD48,CD74,CD9,CDKN1A,CLTA,CLTC,CORO1A,CST7,CTSC,CTSD,CXCL2,CYCS,DPYSL2,DSTN,EBF1,ELOVL7,EPHX1,FKBP1A,FYN,GALNT15,GBP4,GDI2,GNG2,GSTP1,HLA-DQB1,HLA-DRB5,HLA-E,HSP90AA1,HSPB1,HYAL2,ICAM1,IFI16,IFITM3,IFNG,IL6,ITGA5,ITGB2,JUN,LCP1,LTC4S,MAPK1,MAPK3,NCKAP1,NFKB1,OSMR,PARP14,PDE2A,PEA15,PLEC,PTPN22,PTPRC,RPGR,RPL23,RPLP0,S1…	554 (18)
MGAT5		enzyme		1.051		0.00651	IFNG,ITGA5,MYC,PTPRC,SNAI1	503 (22)
AKT1	-0.292	kinase		1.055	bias	3.51e-16	AKR1C1/AKR1C2,ARL6IP1,BCL2A1,BIRC3,CCL2,CCL3L3,CCL4,CCL5,CCND2,CD40,CD44,CD69,CD74,CDKN1A,CEBPD,CLU,COL4A1,CST3,CXCL2,CXCR4,DIAPH2,EGR1,EZR,FABP5,FGF2,FN1,FOXO1,FSTL1,HAVCR2,HIPK3,IFNG,IL6,JUND,KDR,LAMB1,MT2A,MYC,NFE2L2,NFKB1,PHLDA1,PIK3R1,PMAIP1,PTGS2,RAB11A,RAMP3,RHOB,SERPINE1,SLC3A2,SNAI1,SRP14,TGFBR3,TIMP1,TNFSF10,TPD52L1,VCAN,VIM	570 (20)
BRCA1		transcription regulator		1.056		0.000808	AREG,CARD10,CCL5,CDKN1A,COL18A1,CTSD,DDIT4,EGR1,ENPP2,EZR,FOXO1,HSPB1,IFI27,IFI6,MYC,NEDD9,NFE2L2,PERP,PHLDA1,PLSCR1,SNAI1,STC1,TGFBR2,TNFRSF18,VCAN,VIM	539 (20)
NOTCH1	0.211	transcription regulator		1.056		3.44e-11	AKR1C1/AKR1C2,AREG,BIRC3,CCN1,CCN2,CCND2,CD44,CDKN1A,CEBPD,CXCR4,EFNB2,EPAS1,FCER1G,FGF2,FLT1,GATA2,GRN,HES1,ICAM1,ID1,ID2,IFI16,IFNG,IGFBP4,IL6,IRF8,ITGA6,ITGB4,MCAM,MYC,NFKB1,NR2F2,NRARP,PTGS2,REL,RHOU,RUNX3,SELE,SERPINE1,SNAI1,SOCS1,TEK,TGFB1,TGFBR2,TGFBR3,TIE1	530 (14)
N-nitro-L-arginine methyl ester		chemical drug		1.057		4.96e-08	ATF3,CCL2,CCN2,CD83,CXCL2,CYBA,FN1,GJA1,ICAM1,IFNG,IL6,LDLR,NFKBIA,PDK4,PERP,PTGS2,SELE,SERPINE1,TGFB1,TIMP1,VCAM1	350 (17)
MDK	0.642	growth factor		1.066	bias	0.000646	CCL2,CCL3,GZMB,IL6,LGALS1,PLAT,PTPRC,S100A6,TGFB1	461 (19)
RAS HOMOLOG (family)		group		1.067	bias	0.00159	CCN2,CDKN1A,EGR1,MYC,PTGS2,TJP1	543 (23)
PPP1R14B	0.428	phosphatase		1.067	bias	0.00154	EPAS1,FLT1,KDR,PECAM1
GLUL	0.525	enzyme		1.067	bias	0.00856	CAV1,CXCR4,GLUL,SLC7A5
SELE	2.769	transmembrane receptor		1.067		0.00856	CCL3L3,CSF2,CSF3,IL6	404 (20)
HNRNPA2B1	-0.036	other		1.067		1.15e-07	CRIP1,ELOVL7,ENTPD1,FN1,GJA1,GPRC5B,GSN,IFNG,IL6,INHBB,ITPRID2,KCTD12,LEPR,MAST4,MSRB3,MYC,NOVA1,PBX1,PHACTR2,PLCB4,SNAI1,SRPX,STOM,TM4SF18,VCAN	366 (11)
PLD2	0.261	enzyme		1.067		0.00856	COX7A1,CYCS,PTGS2,SCARB1	414 (15)
Muc1		other		1.067		0.00411	CXCL2,IL33,IL6,TIMP2	365 (8)
testosterone propionate		chemical drug		1.067		0.0366	CLTC,CLU,LDLR,TGFB1
ZBTB10	-0.427	transcription regulator		1.069	bias	1.17e-05	CCL3L3,CCL4,CCL4L1/CCL4L2,CCL5,CD34,CD40,CD83,CX3CL1,FCER1G,FLT1,GBP4,HLA-E,IFI16,IFITM3,IL6,ISG20,NR4A3,PTGS2,PTPN22,SERPINE1,STING1,TNFRSF1A,XAF1,ZBTB20	282 (10)
CDK6	-0.503	kinase		1.069		0.00791	APBB2,BIRC3,CD36,DGKH,FABP4,FN1,GSTP1,JUN,MGST2,PIK3R3,PTGS2,SERPINE1,SOCS1,SOCS3,TEAD1	517 (23)
MAP2K3	-0.944	kinase		1.07	bias	0.00416	CDKN1A,GSTP1,ICAM1,IFNG,IL6,PTGS2,SERPINE1,SGK1,TNFSF10	470 (21)
PLP1		other		1.07	bias	0.00321	ATF3,CCL2,CXCL2,ENPP2,IFNG,SEPTIN2,TIMP1	407 (16)
STAT1	0.147	transcription regulator		1.076	bias	1.72e-19	A2M,ANGPT2,APOBEC3G,BCL2A1,BTG1,BTNL9,C1R,CCL2,CCL3,CCL3L3,CCL4,CCL5,CCN2,CCND2,CD40,CD44,CDH5,CDKN1A,CEBPD,CREM,CSF2,CX3CL1,CXCL2,EGLN3,EGR1,FCER1G,FGF2,FN1,FOXO1,GBP1,GBP4,GZMB,HAPLN3,HAVCR2,HBEGF,HES1,HLA-DRB5,HLA-E,HTRA1,ICAM1,IFI16,IFI27,IFI44L,IFI6,IFITM3,IFNG,IL1R1,IL33,IL6,IRF8,ITGA5,JUN,KCTD12,KLF4,LY96,MYC,NAMPT,NFKB1,PCDH17,PECAM1,PLSCR1,PMAIP1,PRF1,PTGS2,S100A10,SERPING1,SOCS1,SOCS3,S…	444 (16)
CCR2		G-protein coupled receptor		1.077	bias	4.58e-15	APP,CCL2,CCL3L3,CCL4,CCL5,CD40,COL4A1,COL4A2,CSF2,CSF3,CX3CL1,CXCL12,CXCL2,CXCR4,FBLN2,FN1,HSPG2,IFNG,IL6,LAMB2,SPARC,TGFB1,TGM2,TIMP1,TIMP2,VCAN	550 (20)
camptothecin		chemical drug		1.078		7.53e-09	ANXA2,APBB2,AREG,ATF3,BAG3,BCL2A1,BIRC3,CANX,CCL2,CCL3,CD200,CD40,CD48,CD53,CD59,CD83,CD93,CDKN1A,CLU,CSF2,CTNND1,CTSL,CXCL2,DUSP10,FLI1,FLT1,FOXC1,FOXO1,GNAQ,GRB10,HBEGF,HLA-DQB1,HLA-E,HSP90AA1,HSPB1,ICAM1,ID1,ID3,IER5,IFI16,IL6,IQGAP2,JMJD6,JUN,LAMB2,LDLR,LGALS3,LHX6,LITAF,MAFF,MAP3K11,MARCKSL1,MBNL2,MEF2C,MRTFB,MYC,NFKB1,NFKBIA,NR4A2,NRP1,PALM2AKAP2,PBX1,PECAM1,PERP,PLAC8,PLEC,PMAIP1,PTGER4,PT…	442 (14)
IRAK1	-0.35	kinase		1.078		0.00322	CCL2,CCL5,IFNG,IL6,PRDX1,SELE,VCAM1,VIM	364 (19)
ALOX15		enzyme		1.08	bias	0.000108	CCL3L3,CCL4,CD36,CXCL2,FN1,ICAM1,ID3,IL6,JUN,VCAM1	356 (17)
SMAD4	0.179	transcription regulator		1.081	bias	2.97e-10	ACKR1,ANGPT2,AREG,CCL2,CCN2,CCND2,CDC42EP3,CDH5,CDKN1A,CELF2,CTSD,CXCL2,DOCK4,ENG,FN1,GJA1,ICAM1,ID1,ID2,ID3,IER3,IFNG,ITGA6,JAM2,MET,MYC,NAMPT,NFE2L2,NFKBIA,PTGS2,PTPRC,RAC1,RGCC,RUNX3,SELE,SERPINE1,SERTAD1,SGK1,SNAI1,SPHK1,TGFB1,TIMP1,TIMP3,TPM1,VIM,XCL1	500 (21)
NLRP3		enzyme		1.083		0.000336	CCL3L3,CCL4,CCL5,CCN2,CD69,CSF3,CXCL2,CXCR4,FN1,IFITM3,IFNG,IL33,IL6,NFE2L2,PTGS2,STAT3,TGFB1,TIMP1,TNFRSF1A,VIM	461 (12)
bortezomib		chemical drug		1.085		5.08e-06	ATF3,BAG3,BCL2A1,BIRC3,BNIP3,CAV1,CCL4,CCL5,CCND2,CDKN1A,CEBPD,CXCL12,CXCL2,CXCR4,DNAJB1,DNAJB4,DNAJB6,FOXO1,HSP90AA1,ICAM1,IFNG,IL33,IL6,IL6ST,ITGA4,KLF9,MAPK1,MYC,NECTIN2,NFKB1,PMAIP1,PSMB5,PTGS2,SNAI1,TGFB1,TNFSF10,TSC22D3,VCAM1,VIM	433 (15)
COLLAGEN TYPE I (complex)		complex		1.086	bias	1.96e-05	APP,CCL5,CD83,CSF2,FN1,IL6,KDR,MYC,PTGS2,RAC1,S100A10,TGFB1,TIMP2,VIM	378 (15)
IL15RA	0.152	transmembrane receptor		1.091		0.0366	CD44,IL6,KLRC1,PTPRC
ethylenediaminetetraacetic acid		chemical drug		1.091		0.00651	BCL2A1,EGR1,IFNG,MCAM,MET	469 (20)
12-hydroxyeicosatetraenoic acid		chemical - endogenous mammalian		1.091	bias	0.000345	ICAM1,PTGS2,PTPRC,VCAM1	489 (22)
TNFRSF1B	-1.21	transmembrane receptor		1.092	bias	6.29e-07	ANGPT2,CD69,CSF2,CXCL12,CXCL2,EFNA1,ICAM1,IFNG,IL6,JUN,NFKB1,SERPINE1,SOCS3,TIMP1,TNFAIP3	424 (17)
FASN		enzyme		1.093		0.000465	CAV1,CD36,DDIT4,EDNRB,FABP4,FOXO1,IL6,MET,PTGS2,RBP7,VIM	571 (24)
MMP8		peptidase		1.094		0.00037	CCL3L3,CCN2,IL6,MET,PDCD4,TGFB1	394 (19)
PTGS1		enzyme		1.094	bias	0.000108	ANGPT2,ATF3,FABP4,FGF2,GJA1,GZMH,IL6,PTGER4,PTGS2,STC1	494 (19)
WNT5B		other		1.095	bias	0.00183	FN1,IL6,RAC1,SLC7A5,VCAN	277 (7)
sorbitol		chemical - endogenous mammalian		1.097		7.11e-05	AQP1,CCN1,CCN2,CDKN1A,GJA1,MAP3K11,SGK1	548 (21)
etoposide		chemical drug		1.098	bias	1.06e-07	ATF3,BCL2A1,BIRC3,C1R,CCL2,CCL3,CCL5,CD40,CDKN1A,CSF2,CTSD,CXCL2,CYCS,DDIT4,DUSP4,GZMB,HLA-DMA,ICAM1,ID1,ID2,IER3,IFI27,IFI44L,IFNG,IL2RB,IL6,IRF8,JUN,LIMA1,LPAR6,MYC,PIK3R3,PRF1,PTGS2,REL,SERPING1,SGK1,SPHK1,TNFAIP3,TNFRSF10D,TNFRSF1A,TNFSF10,XAF1	338 (13)
NFATC2	-0.1	transcription regulator		1.099	bias	1.4e-12	CCL3L3,CCL5,CD40,CD83,CDKN1A,CSF2,CTNNAL1,CX3CL1,CXCL2,DAB2,EGR3,ENPP2,GBP4,HAVCR2,IER3,IFNG,IL6,IRF8,ISG20,JUN,KDM6B,LAMP2,MAPK3,MYC,NFKB1,NFKBIA,PLAT,PTGS2,RCAN1,REL,RGS1,SELE,SH3BP5,SLC3A2,SNAI1,SOCS1,SOCS2,SOCS3,TCF4,TGFB1,TSC22D1,ZEB1	456 (12)
IRF7	-0.266	transcription regulator		1.1	bias	0.00295	APOBEC3G,CCL5,CD40,CD69,GBP1,GBP4,IFI16,IFI44L,IFI6,IFITM3,IL33,IL6,IRF8,ISG20,NAMPT,PARP14,PLAC8,PLSCR1,PMAIP1,SOCS1,TNFSF10,XAF1	323 (17)
dapagliflozin		chemical drug		1.103	bias	0.0246	CDKN1A,EPAS1,STING1,TGFB1
PLCB1	0.203	enzyme		1.103	bias	0.00411	MAPK1,MAPK3,PTGS2,VIM	368 (16)
EFNB2	0.664	kinase		1.103		0.0153	LDLR,MAPK1,MAPK3,TEK
EHF		transcription regulator		1.103		8.92e-06	CCL4L1/CCL4L2,CSF2,GATA2,HOPX,IL6,KDR,MET,PLAT,SERPINE1,TCF4,TFPI,TGFB1,THBD,TIMP1,VEGFC	367 (7)
IFI16	0.705	transcription regulator		1.107	bias	2.2e-05	AREG,CCL2,CCL3,CCL4,CCL5,CDKN1A,GPX1,ICAM1,ID2,IFI16,IL2RB,IL6,LDLR,MYC,NFKBIA,SELE,VCAM1	393 (19)
tributyltin		chemical reagent		1.108		0.0121	AHR,BMPR2,CCN2,CYCS,FABP4,FN1,HSP90AA1,IL33,KANK3,PDK4,PTPN22,SLCO4A1,SYNPO
schizandrin B		chemical - endogenous non-mammalian		1.109	bias	0.0246	CCL4,CCL5,IL6,TGFB1
CDK9	0.207	kinase		1.111	bias	7.11e-06	CCL5,CCND2,CDKN1A,CXCL2,CXCR4,ELK3,GATA2,HLA-DRA,IL6,MET,MYC,NAMPT,NFKBIA,PDK4,SELE,SERPINE1,TGM2,TNFAIP3,VIM	480 (13)
ILK	-0.098	kinase		1.112	bias	5.56e-06	CD44,CDKN1A,CNKSR3,FN1,IL6,ITGA6,LIMS1,MAPK1,MAPK3,NFKBIA,PARVA,RNH1,SNAI1,TGFB1,ZEB1	508 (19)
E. coli serotype 0127B8 lipopolysaccharide		chemical - endogenous non-mammalian		1.115		4e-09	AQP1,CAV1,CCL2,CCL5,CCN2,CD40,CXCL12,CXCL2,CXCR4,EDNRB,ELN,FAM107A,FGF2,GJA1,GLUL,GNB4,GNG2,GPRC5B,IL6,KLF2,LAMB2,LAMC1,LGALS3,LIFR,NFKB1,NFKBIA,PTGS2,SLC7A5,SOCS3,STAT3,TGFBR2,TGFBR3	458 (14)
CIRBP	0.09	translation regulator		1.117	bias	0.0106	CD44,CXCL2,IL6,MYC,PTGS2
DSCAM		other		1.117		0.00143	GSN,ID3,KLF4,KLF9,MYC,NEURL1B,PCDH17,SYNPO,TUBA4A,VIM
ABL1	-0.066	kinase		1.117	bias	0.00636	CAV1,CCND2,CDKN1A,CTSL,IER3,IFNG,MYC,TEK	520 (23)
RND3		enzyme		1.122		0.0234	CDKN1A,FN1,HES1,PTGS2,VIM
SENP1		peptidase		1.129	bias	0.00148	CD34,COL4A1,CTSD,CYCS,ENG,LAMA5,LDLR,MYC,VIM	531 (18)
NFKB-RELA (complex)		complex		1.129	bias	3.5e-06	CCL2,CCL3,CCL5,CSF2,ICAM1,IL6,MYC,NFKBIA,PTGS2,SELE,SOCS3,VCAM1
NOTCH4	0.59	transcription regulator		1.132		0.00123	EFNB2,HES1,IL6,NOTCH4,SERPINE1,TEK,TIE1
BMP (family)		group		1.134	bias	7.11e-05	CCN2,DPYSL2,ID1,ID2,IL6,KDR,SMAD1	478 (22)
NFAT (complex)		complex		1.134	bias	7.97e-05	ATF3,CCL2,CYGB,ICAM1,IFNG,IL33,IL6,SERPINE1	223 (7)
HMGXB4	0.014	other		1.134	bias	0.00697	AHNAK,HBEGF,ICAM1,IER5,NFKB1,PARP14,TGM2
HYAL1	0.299	enzyme		1.134		0.00861	AP1S2,BMPR2,C1orf54,IGFBP4,RUNX1T1,SRPX,TGFBR2,TUBB
CHD1	-0.285	enzyme		1.134	bias	0.00123	BCL2A1,CSF2,CXCL2,ICAM1,IER3,IL6,PTGS2
CDH11		other		1.134	bias	0.000699	CD9,IL6ST,ITGB2,LAMA5,PIK3R1,RAC1,TJP1
[truncated: 1,950 more rows]
