# Supplementary material for: Big data analytics and scRNA-seq in human aortic aneurysms and dissections: role of endothelial MerTK
Source: Theranostics. 2025 Jan 1;15(1):202–15. doi: 10.7150/thno.103851 (PMC11667232; doi:10.7150/thno.103851)
Supplement: Supplementary file 1 — Supplementary information. [file thnov15p0202s1.zip › 2-EC vs SMC/Diseases and Functions activated-EC vs SMC.xls]

## Sheet: Sheet0
© 2000-2024 QIAGEN. All rights reserved.
Categories	Diseases or Functions Annotation	p-value	Predicted Activation State	Activation z-score	Molecules	# Molecules
Cellular Movement	Migration of cells	1.33e-48	Increased	5.218	ABI3,ABL2,ACKR1,ACTA2,ADAM10,ADAM15,ADAMTS1,ADGRA2,ADGRF5,ADGRG1,ADGRG6,ADGRL2,ADI1,AFAP1L1,AHR,AKAP12,AKAP9,ALCAM,ANXA1,AP1S2,APOD,APP,AQP1,ARF6,ARHGAP31,ARID5B,ARPC2,ARRDC3,ASAP1,ATF3,BAG3,BCAM,BGN,BHLHE40,BMPR2,BMX,BTG2,CALCRL,CALD1,CARD10,CAV1,CAVIN2,CCL14,CCL2,CCL23,CCN2,CCN3,CCN5,CCND1,CD200,CD302,CD34,CD36,CD44,CD63,CD74,CD9,CD93,CDC42,CDH13,CDH5,CDKN1A,CEBPB,CEMIP2,CFLAR,CLDN5,CLEC14A,CLU…	450
Cellular Movement	Cell movement	1.16e-48	Increased	5.132	ABI3,ABL2,ACKR1,ACTA2,ADAM10,ADAM15,ADAMTS1,ADGRA2,ADGRF5,ADGRG1,ADGRG6,ADGRL2,ADI1,AFAP1L1,AHR,AKAP12,AKAP9,ALCAM,ALDH2,ANTXR1,ANXA1,AP1S2,APOD,APP,AQP1,ARF6,ARHGAP31,ARID5B,ARPC2,ARRDC3,ASAP1,ATF3,BAG3,BCAM,BGN,BHLHE40,BMPR2,BMX,BTG1,BTG2,CALCRL,CALD1,CARD10,CAV1,CAVIN2,CCL14,CCL2,CCL23,CCN2,CCN3,CCN5,CCND1,CD200,CD302,CD34,CD36,CD44,CD59,CD63,CD74,CD9,CD93,CDC42,CDH13,CDH5,CDKN1A,CEBPB,CEMIP2,…	472
Cell-To-Cell Signaling and Interaction,Cellular Movement	Recruitment of myeloid cells	1.42e-16	Increased	5.03	ACKR1,ADAM10,ADGRG6,AHR,ANXA1,APP,BHLHE40,CAV1,CCL2,CCL23,CD36,CD44,CD74,COL1A1,CRYAB,CTSC,CXCL2,EDIL3,EPAS1,ETS1,FLOT1,FLT1,FOSL2,HBEGF,HSPA1A/HSPA1B,ICAM1,IFITM3,IL1R1,IL33,IL6,IL6ST,KDM6B,KDR,KRAS,LGALS1,LGALS3,LRP1,LY96,MAP3K8,MMP2,MMP28,NFKBIA,NOTCH1,ORAI1,PECAM1,PIK3R1,PLAT,PTGS2,RAP1B,RARRES2,RCAN1,RHOB,S100A4,S1PR1,SELE,SELP,SFRP1,SNAI1,STAT3,SWAP70,TFPI,TGFBR2,THBS2,TJP1,TNFRSF1A,VCAM1,V…	68
Cell-To-Cell Signaling and Interaction,Cellular Movement,Hematological System Development and Function,Immune Cell Trafficking,Inflammatory Response	Recruitment of phagocytes	4.94e-17	Increased	4.925	ACKR1,ADAM10,ADGRG6,AHR,ANXA1,APP,BHLHE40,CAV1,CCL2,CCL23,CD36,CD44,CD74,CLU,COL1A1,CRYAB,CTSC,CXCL2,EDIL3,EPAS1,ETS1,FLOT1,FLT1,FOSL2,HBEGF,HSPA1A/HSPA1B,ICAM1,IFITM3,IL1R1,IL33,IL6,IL6ST,KDR,KRAS,LEPR,LGALS1,LGALS3,LRP1,LY96,MAP3K8,MMP2,MMP28,NFKBIA,NOTCH1,PECAM1,PLAT,PTGS2,RAP1B,RARRES2,RCAN1,RHOB,S100A4,S1PR1,SELE,SELP,SFRP1,SNAI1,STAT3,TFPI,TGFBR2,THBS2,TJP1,TNFRSF1A,VCAM1,VCAN,VWF	66
Cell-To-Cell Signaling and Interaction,Cellular Movement,Hematological System Development and Function,Immune Cell Trafficking	Recruitment of leukocytes	1.65e-21	Increased	4.896	ACKR1,ADAM10,ADGRG6,AHR,ANXA1,APP,BHLHE40,CAV1,CCL2,CCL23,CD200,CD36,CD44,CD74,CD93,CLU,COL1A1,CRYAB,CSF3,CTSC,CXCL2,EDIL3,EGR1,EPAS1,ETS1,FABP5,FLOT1,FLT1,FN1,FOS,FOSL2,HBEGF,HIF1A,HSPA1A/HSPA1B,ICAM1,IFITM3,IL1R1,IL33,IL6,IL6ST,JUN,KDM6B,KDR,KRAS,LEPR,LGALS1,LGALS3,LRP1,LY96,MAP3K8,MMP2,MMP28,NFKBIA,NOTCH1,ORAI1,PECAM1,PIK3R1,PLAT,PTGS2,RAP1B,RARRES2,RCAN1,RHOB,S100A4,S1PR1,SELE,SELP,SFRP1,SNAI…	82
Cell-To-Cell Signaling and Interaction,Cellular Movement	Recruitment of blood cells	5.79e-21	Increased	4.788	ACKR1,ADAM10,ADGRG6,AHR,ANXA1,APP,BHLHE40,CAV1,CCL2,CCL23,CD200,CD36,CD44,CD74,CD93,CLU,COL1A1,CRYAB,CSF3,CTSC,CXCL2,EDIL3,EGR1,ENTPD1,EPAS1,ETS1,FABP5,FLOT1,FLT1,FN1,FOS,FOSL2,HBEGF,HIF1A,HSPA1A/HSPA1B,ICAM1,IFITM3,IL1R1,IL33,IL6,IL6ST,JUN,KDM6B,KDR,KRAS,LEPR,LGALS1,LGALS3,LRP1,LY96,MAP3K8,MMP2,MMP28,NFKBIA,NOTCH1,ORAI1,PECAM1,PIK3R1,PLAT,PTGS2,RAP1B,RARRES2,RCAN1,RHOB,S100A4,S1PR1,SELE,SELP,SFR…	83
Cell Death and Survival	Cell survival	1.03e-10	Increased	4.714	ABL2,ADAMTS1,ADH5,AHR,ALCAM,ANTXR1,APOD,APP,ARF6,ARPC2,ATF3,B2M,BAG3,BCL6B,BCLAF1,BEX3,BHLHE40,BIRC3,BMX,BRD2,BTG2,C1QTNF9,CARD10,CASP4,CAV1,CCL2,CCN2,CCN3,CCND1,CCNI,CCNL1,CD200,CD44,CD59,CD74,CD9,CDC42,CDH13,CDH5,CDKN1A,CEBPB,CFLAR,CLU,COL1A1,CRK,CRYAB,CSF3,CTSD,CXCL2,DDX21,DDX3X,DDX5,DICER1,DMD,DNAJA1,DUSP5,DUSP6,DYNLT3,ECE1,EFNA1,EGLN3,EGR1,EGR3,EHD4,EIF3H,ELF1,EMP1,ENG,EPAS1,EPHB4,ETS2,FABP5…	268
Cell-To-Cell Signaling and Interaction,Cellular Movement	Recruitment of cells	2.4e-23	Increased	4.653	ACKR1,ADAM10,ADGRG6,AHR,ANXA1,APP,BHLHE40,CAV1,CCL2,CCL23,CD200,CD36,CD44,CD63,CD74,CD93,CLU,COL1A1,CRYAB,CSF3,CTSC,CXCL2,EDIL3,EGR1,ENG,ENTPD1,EPAS1,ETS1,FABP5,FLOT1,FLT1,FN1,FOS,FOSL2,HBEGF,HIF1A,HSPA1A/HSPA1B,ICAM1,IFITM3,IL1R1,IL33,IL6,IL6ST,ITGB1,JUN,KDM6B,KDR,KRAS,LEPR,LGALS1,LGALS3,LRP1,LY96,MAP3K8,MMP2,MMP28,NFKBIA,NOTCH1,ORAI1,PDGFRB,PECAM1,PIK3R1,PLAT,PTGS2,RAP1B,RARRES2,RCAN1,RHOB,S100…	92
Hematological System Development and Function,Lymphoid Tissue Structure and Development,Tissue Morphology	Quantity of lymphocytes	1.53e-14	Increased	4.562	ADAM10,AFF1,AHR,ANXA1,APP,ARID5A,ARID5B,ATP2B1,B2M,BAG3,BCL6B,BCLAF1,BHLHE40,BIRC3,CALCRL,CAV1,CCL2,CD36,CD44,CD74,CDH13,CDKN1A,CEBPB,CEMIP2,CFLAR,CSF3,CTSD,CTSS,DDX5,DICER1,DKK3,DLL1,DUSP5,EGR1,EGR2,EGR3,ELF1,ELK4,ETS1,ETS2,FABP5,FKBP1A,FLI1,FLT1,FOS,FOSB,FOXO1,GADD45A,GATA2,GIMAP1,GJA1,GSTP1,HBEGF,HIF1A,HLA-A,HLA-DMA,HLA-DQB1,HLA-DRB1,ICAM1,ID1,IFNGR1,IL1R1,IL33,IL6,IL6ST,IRAK3,IRF1,ITGA6,ITGB1…	136
Cellular Movement,Hematological System Development and Function,Immune Cell Trafficking	Cell movement of granulocytes	2.01e-18	Increased	4.527	ACKR1,ADAM10,ADAM15,ANXA1,APP,BMPR2,CCL14,CCL2,CCL23,CCN2,CD36,CD44,CD74,CLEC14A,CRYAB,CSF3,CTSC,CXCL2,DDR2,DICER1,EDIL3,ENG,EPAS1,FABP4,FLOT1,FN1,FOS,GATA2,GRN,HIF1A,HSPB1,ICAM1,ICAM2,ID1,IFNGR1,IL1R1,IL33,IL6,IL6ST,ILK,ITGA6,ITGB1,KDM6B,LAMA5,LDLR,LGALS1,LGALS3,LTC4S,LYST,MAP3K8,MET,MT-ND1,MYC,MYLK,NFKBIA,NFKBIZ,NR4A1,ORAI1,PDK4,PECAM1,PLAT,PPM1D,PRKG1,PTGS2,PTPRB,RAP1B,RARRES2,RGS5,SELE,SELP,S…	88
Cellular Movement,Immune Cell Trafficking	Leukocyte migration	2.51e-31	Increased	4.445	ABL2,ACKR1,ADAM10,ADAM15,ADGRG6,AHR,ALCAM,ANXA1,APOD,APP,ARF6,BGN,BHLHE40,BMPR2,CAV1,CCL14,CCL2,CCL23,CCN2,CCN3,CCND1,CD200,CD302,CD34,CD36,CD44,CD63,CD74,CD9,CD93,CDC42,CDH5,CDKN1A,CLEC14A,CLU,COL1A1,CRK,CRYAB,CSF3,CTSC,CTSS,CTSZ,CXCL2,DDR2,DDX3X,DICER1,EDIL3,EDNRB,EGFL7,EGLN3,EGR1,EGR2,ENG,ENPP2,EPAS1,ESAM,ETS1,F11R,FABP4,FABP5,FGL2,FLNA,FLOT1,FLT1,FN1,FOS,FOSL2,FOXO1,GAS6,GATA2,GJA1,GRN,HBEGF,…	200
Tissue Morphology	Quantity of cells	9.89e-26	Increased	4.438	ABL2,ADAM10,ADAMTS1,ADAMTS4,ADGRF5,ADH5,AFF1,AHR,ALCAM,ALDH2,ANXA1,APOD,APP,AQP1,ARF6,ARID5A,ARID5B,ARL4A,ARL6IP1,ARPC2,ATF3,ATP2B1,B2M,BAG3,BCL6B,BCLAF1,BGN,BHLHE40,BIRC3,BMPR2,CALCRL,CASP4,CAV1,CCDC3,CCL2,CCN2,CCND1,CCNI,CD200,CD302,CD34,CD36,CD44,CD59,CD63,CD74,CD9,CDC42,CDH13,CDKN1A,CEBPB,CEMIP2,CFLAR,CLU,CNN1,COL1A1,COPRS,CRTAP,CRYAB,CSDE1,CSF3,CTSD,CTSS,CXCL2,DDX3X,DDX5,DICER1,DKK3,DLL1,DMD…	301
Cellular Movement	Migration of blood cells	1.23e-31	Increased	4.411	ABL2,ACKR1,ADAM10,ADAM15,ADGRG6,AHR,ALCAM,ANXA1,APOD,APP,ARF6,BGN,BHLHE40,BMPR2,CAV1,CCL14,CCL2,CCL23,CCN2,CCN3,CCND1,CD200,CD302,CD34,CD36,CD44,CD63,CD74,CD9,CD93,CDC42,CDH5,CDKN1A,CLEC14A,CLU,COL1A1,CRK,CRYAB,CSF3,CTSC,CTSS,CTSZ,CXCL2,DDR2,DDX3X,DICER1,DOCK4,EDIL3,EDNRB,EGFL7,EGLN3,EGR1,EGR2,ENG,ENPP2,EPAS1,ESAM,ETS1,F11R,FABP4,FABP5,FGL2,FLNA,FLOT1,FLT1,FN1,FOS,FOSL2,FOXO1,GAS6,GATA2,GJA1,GRN,…	201
Lymphoid Tissue Structure and Development,Tissue Morphology	Quantity of lymphoid cells	4.22e-15	Increased	4.368	ADAM10,ADH5,AFF1,AHR,ALDH2,ANXA1,APP,ARID5A,ARID5B,ATP2B1,B2M,BAG3,BCL6B,BCLAF1,BHLHE40,BIRC3,CALCRL,CAV1,CCL2,CD36,CD44,CD74,CDH13,CDKN1A,CEBPB,CEMIP2,CFLAR,CSF3,CTSD,CTSS,DDX5,DICER1,DKK3,DLL1,DUSP5,EGR1,EGR2,EGR3,ELF1,ELK4,ETS1,ETS2,FABP5,FKBP1A,FLI1,FLT1,FOS,FOSB,FOXO1,GADD45A,GATA2,GIMAP1,GJA1,GSTP1,HBEGF,HIF1A,HLA-A,HLA-DMA,HLA-DQB1,HLA-DRB1,ICAM1,ID1,IFNGR1,IL1R1,IL33,IL6,IL6ST,IRAK3,IRF1,…	138
Cellular Movement	Cell movement of tumor cell lines	9.59e-29	Increased	4.266	ACKR1,ACTA2,ADAM10,ADAM15,ADGRF5,ADGRL2,AFAP1L1,AHR,AKAP12,ALCAM,ANXA1,AP1S2,APP,ARF6,ARPC2,ARRDC3,ASAP1,ATF3,BAG3,BCAM,BGN,BMPR2,BTG1,CALD1,CARD10,CAV1,CCL14,CCL2,CCL23,CCN2,CCN3,CCN5,CCND1,CD36,CD44,CD9,CDC42,CDH13,CDH5,CDKN1A,CEBPB,CEMIP2,CFLAR,CLU,CNN1,COL1A1,CRK,CRYAB,CSF3,CTNND1,CTSH,CTSZ,CXCL2,DAAM1,DDR2,DDX17,DDX21,DDX3X,DKK3,DLC1,DLL1,DNAJA1,DNAJB4,DOCK4,DOCK9,DPT,DPYSL3,DUSP5,DUSP6,ECE1…	301
Cell Death and Survival	Cell viability	3.82e-09	Increased	4.263	ABL2,ADAMTS1,ADH5,AHR,ALCAM,ANTXR1,APOD,APP,ARF6,ARPC2,ATF3,B2M,BAG3,BCL6B,BCLAF1,BHLHE40,BIRC3,BMX,BRD2,BTG2,C1QTNF9,CARD10,CASP4,CAV1,CCL2,CCN2,CCN3,CCND1,CCNI,CCNL1,CD200,CD44,CD59,CD74,CD9,CDC42,CDH13,CDH5,CDKN1A,CEBPB,CFLAR,CLU,COL1A1,CRK,CRYAB,CSF3,CTSD,CXCL2,DDX21,DDX5,DICER1,DMD,DNAJA1,DUSP5,DUSP6,DYNLT3,ECE1,EFNA1,EGLN3,EGR1,EGR3,EHD4,EIF3H,ELF1,ENG,EPAS1,EPHB4,ETS2,FABP5,FBXO32,FLI1,FLN…	252
Lymphoid Tissue Structure and Development,Tissue Morphology	Quantity of lymphatic system cells	1.52e-17	Increased	4.256	ADAM10,ADH5,AFF1,AHR,ALDH2,ANXA1,APP,ARID5A,ARID5B,ATP2B1,B2M,BAG3,BCL6B,BCLAF1,BHLHE40,BIRC3,CALCRL,CAV1,CCL2,CD34,CD36,CD44,CD74,CD9,CDH13,CDKN1A,CEBPB,CEMIP2,CFLAR,CSF3,CTSD,CTSS,DDX5,DICER1,DKK3,DLL1,DUSP5,EGR1,EGR2,EGR3,ELF1,ELK4,ETS1,ETS2,FABP5,FKBP1A,FLI1,FLNA,FLT1,FOS,FOSB,FOSL2,FOXO1,GADD45A,GATA2,GIMAP1,GJA1,GSTP1,HBEGF,HIF1A,HLA-A,HLA-DMA,HLA-DQB1,HLA-DRB1,ICAM1,ID1,IFNGR1,IL1R1,IL33,I…	152
Hematological System Development and Function,Tissue Morphology	Quantity of leukocytes	5.91e-20	Increased	4.242	ADAM10,AFF1,AHR,ALCAM,ALDH2,ANXA1,APP,ARID5A,ARID5B,ATF3,ATP2B1,B2M,BAG3,BCL6B,BCLAF1,BHLHE40,BIRC3,BMPR2,CALCRL,CASP4,CAV1,CCDC3,CCL2,CD200,CD302,CD34,CD36,CD44,CD74,CDH13,CDKN1A,CEBPB,CEMIP2,CFLAR,CLU,CSF3,CTSD,CTSS,CXCL2,DDX5,DICER1,DKK3,DLL1,DMD,DUSP5,EGR1,EGR2,EGR3,ELF1,ELK4,EPAS1,ETS1,ETS2,FABP5,FKBP1A,FLI1,FLNA,FLT1,FOS,FOSB,FOSL2,FOXO1,GADD45A,GATA2,GIMAP1,GJA1,GRN,GSTP1,HBEGF,HIF1A,HLA-A…	177
Hematological System Development and Function,Lymphoid Tissue Structure and Development,Tissue Morphology	Quantity of T lymphocytes	4.2e-13	Increased	4.24	ADAM10,AFF1,AHR,ANXA1,APP,ARID5A,ARID5B,B2M,BCL6B,BCLAF1,BHLHE40,BIRC3,CAV1,CCL2,CD44,CD74,CDKN1A,CEMIP2,CFLAR,CSF3,CTSD,CTSS,DDX5,DICER1,DLL1,DUSP5,EGR2,EGR3,ELF1,ELK4,ETS1,ETS2,FABP5,FKBP1A,FLI1,FOS,FOSB,FOXO1,GADD45A,GJA1,HBEGF,HIF1A,HLA-A,HLA-DMA,HLA-DQB1,HLA-DRB1,ICAM1,ID1,IFNGR1,IL1R1,IL33,IL6,IL6ST,IRAK3,IRF1,ITGA6,KAT6A,KLF10,KLF4,KRAS,LDLR,LEPR,LGALS1,LRRC32,MAP3K8,MCF2L,MCL1,MPZL2,MSN,M…	108
Cellular Movement,Hematological System Development and Function,Immune Cell Trafficking,Inflammatory Response	Cell movement of neutrophils	9.03e-16	Increased	4.195	ACKR1,ADAM10,ADAM15,ANXA1,APP,BMPR2,CCL2,CCL23,CCN2,CD36,CD44,CD74,CLEC14A,CSF3,CTSC,CXCL2,DDR2,DICER1,EDIL3,ENG,EPAS1,FABP4,FLOT1,FN1,GRN,HIF1A,HSPB1,ICAM1,IFNGR1,IL1R1,IL33,IL6,IL6ST,ILK,ITGA6,ITGB1,KDM6B,LDLR,LGALS1,LGALS3,MAP3K8,MET,MT-ND1,MYC,MYLK,NFKBIA,NFKBIZ,PDK4,PECAM1,PLAT,PPM1D,PRKG1,PTGS2,PTPRB,RAP1B,RARRES2,RGS5,SELE,SELP,SERPINB1,SFRP1,SGK1,SOCS3,SOD1,SPHK1,SPINT2,STAT3,TGFBR2,THBD,…	76
Hematological System Development and Function,Tissue Morphology	Quantity of mononuclear leukocytes	8.39e-15	Increased	4.194	ADAM10,AFF1,AHR,ANXA1,APP,ARID5A,ARID5B,ATF3,ATP2B1,B2M,BAG3,BCL6B,BCLAF1,BHLHE40,BIRC3,CALCRL,CAV1,CCL2,CD36,CD44,CD74,CDH13,CDKN1A,CEBPB,CEMIP2,CFLAR,CLU,CSF3,CTSD,CTSS,DDX5,DICER1,DKK3,DLL1,DMD,DUSP5,EGR1,EGR2,EGR3,ELF1,ELK4,ETS1,ETS2,FABP5,FKBP1A,FLI1,FLT1,FOS,FOSB,FOXO1,GADD45A,GATA2,GIMAP1,GJA1,GSTP1,HBEGF,HIF1A,HLA-A,HLA-DMA,HLA-DQB1,HLA-DRB1,ICAM1,ID1,IFNGR1,IL1R1,IL33,IL6,IL6ST,IRAK3,IRF…	140
Cell-To-Cell Signaling and Interaction,Cellular Movement,Hematological System Development and Function,Immune Cell Trafficking	Recruitment of granulocytes	3.86e-11	Increased	4.19	ACKR1,ADAM10,AHR,ANXA1,BHLHE40,CAV1,CCL2,CD44,CTSC,CXCL2,EDIL3,EPAS1,FLOT1,FOSL2,HSPA1A/HSPA1B,ICAM1,IL1R1,IL33,IL6,KDM6B,LGALS1,LGALS3,LY96,MAP3K8,MMP2,MMP28,ORAI1,PIK3R1,PLAT,PTGS2,RAP1B,RARRES2,RCAN1,S1PR1,SELE,SELP,SFRP1,STAT3,SWAP70,TNFRSF1A,VCAM1,VCAN,VWF	43
Cell-To-Cell Signaling and Interaction	Binding of myeloid cells	6.47e-13	Increased	4.071	ACKR1,ADAM10,ANXA1,APP,ARF6,BCAM,CCL2,CCND1,CD34,CD36,CD44,CTSZ,CXCL2,DLL1,FLNA,FLT1,FN1,FOXO1,GAS6,HIF1A,ICAM1,IL1R1,IL33,IL6,ITGA5,ITGA6,ITGB1,JUN,KDR,LAMA5,LGALS1,LGALS3,MSN,PECAM1,PTGS2,RAP1B,RGS5,RHOB,SCARB1,SELE,SELP,SLC44A2,STAB1,SWAP70,TGFBR2,THBD,TLN1,TNFSF12,VCAM1,VWF	50
Cellular Function and Maintenance	Homeostasis of blood cells	4.98e-11	Increased	3.957	ABL2,ADAM10,ADGRG1,AFF1,AHR,ANXA1,B2M,BHLHE40,CCN3,CCND1,CD74,CDKN1A,CEBPB,CFLAR,CRISPLD1,DICER1,DLL1,DNAJB1,EGR1,EGR2,EGR3,ELF1,ELK4,EMCN,ENTPD1,EPAS1,ETS1,ETS2,FGL2,FKBP1A,FLI1,FLT1,FOSL2,FOXO1,GAS6,GATA2,GIMAP1,GIMAP4,HIF1A,HLA-A,HLA-DMA,HLA-DQB1,HLA-DRA,HLA-DRB1,HLX,ICAM1,ID1,IFNGR1,IL1R1,IL33,IL6,IL6ST,IRAK3,IRF1,ITPKC,JUN,JUNB,KDR,KLF10,KLF2,KLF4,KRAS,LEPR,LGALS1,LMO2,LTBP1,LXN,LYL1,MCF2L,M…	105
Cell-To-Cell Signaling and Interaction	Binding of blood cells	4.93e-19	Increased	3.907	ACKR1,ADAM10,ADGRG1,ALCAM,ANXA1,APP,ARF6,BCAM,CCL2,CCND1,CD200,CD34,CD36,CD44,CD74,CD9,CDC42,CLU,CTSZ,CXCL2,DLL1,DMD,EMCN,ENG,ENTPD1,F11R,F2RL3,F8,FLNA,FLOT1,FLT1,FN1,FOXO1,GAS6,HIF1A,HLA-DMA,HSPG2,ICAM1,ICAM2,IFNGR1,IL1R1,IL33,IL6,IL6ST,ILK,ITGA5,ITGA6,ITGB1,JUN,KDR,LAMA5,LGALS1,LGALS3,LRP1,MFNG,MSN,MYC,NEDD9,NFKBIA,NRP1,PECAM1,PIK3R1,PLCB1,PODXL,PTGS2,RALGDS,RAP1B,RARRES2,RGS16,RGS5,RHOB,SCARB1…	91
Cell-To-Cell Signaling and Interaction,Cellular Movement,Hematological System Development and Function,Immune Cell Trafficking,Inflammatory Response	Recruitment of neutrophils	5.65e-09	Increased	3.901	ACKR1,ADAM10,AHR,ANXA1,BHLHE40,CAV1,CCL2,CD44,CTSC,CXCL2,EDIL3,EPAS1,FLOT1,FOSL2,HSPA1A/HSPA1B,ICAM1,IL1R1,IL33,IL6,LGALS3,LY96,MAP3K8,MMP2,MMP28,PLAT,PTGS2,RAP1B,RARRES2,RCAN1,S1PR1,SELE,SELP,SFRP1,TNFRSF1A,VCAN,VWF	36
Cellular Function and Maintenance	Homeostasis of leukocytes	9.79e-10	Increased	3.867	ABL2,ADAM10,AFF1,AHR,ANXA1,B2M,BHLHE40,CCND1,CD74,CDKN1A,CEBPB,CFLAR,DICER1,DLL1,DNAJB1,EGR1,EGR2,EGR3,ELF1,ELK4,ENTPD1,ETS1,ETS2,FGL2,FKBP1A,FLI1,FLT1,FOSL2,FOXO1,GAS6,GATA2,GIMAP1,GIMAP4,HIF1A,HLA-A,HLA-DMA,HLA-DQB1,HLA-DRA,HLA-DRB1,HLX,ICAM1,ID1,IFNGR1,IL1R1,IL33,IL6,IL6ST,IRAK3,IRF1,ITPKC,JUN,JUNB,KDR,KLF10,KLF2,KLF4,KRAS,LEPR,LGALS1,LMO2,LTBP1,LYL1,MCF2L,MCL1,MECOM,MFNG,MPZL2,NFKBIA,NFKBIZ,N…	97
Cellular Movement	Migration of tumor cell lines	4.96e-26	Increased	3.85	ACTA2,ADAM10,ADAM15,ADGRF5,ADGRL2,AFAP1L1,AHR,AKAP12,ALCAM,ANXA1,APP,ARF6,ARPC2,ARRDC3,ATF3,BAG3,BCAM,BGN,BMPR2,CALD1,CARD10,CAV1,CCL2,CCN2,CCN3,CCN5,CCND1,CD36,CD44,CD9,CDC42,CDH13,CDH5,CDKN1A,CEBPB,CEMIP2,CFLAR,CLU,COL1A1,CRK,CRYAB,CSF3,CTNND1,CTSH,CTSZ,CXCL2,DAAM1,DDR2,DDX17,DDX21,DDX3X,DLC1,DLL1,DNAJA1,DOCK9,DPT,DPYSL3,DUSP5,DUSP6,ECE1,EDIL3,EFEMP1,EFNA1,EGLN3,EGR1,EGR2,EIF3H,EMP1,ENAH,ENG,EN…	276
Cell-mediated Immune Response,Cellular Function and Maintenance,Hematological System Development and Function	T cell homeostasis	5.57e-11	Increased	3.837	ABL2,ADAM10,AFF1,AHR,ANXA1,B2M,BHLHE40,CCND1,CD74,CDKN1A,CEBPB,CFLAR,DICER1,DLL1,DNAJB1,EGR1,EGR2,EGR3,ELF1,ELK4,ENTPD1,ETS1,ETS2,FGL2,FKBP1A,FLI1,FLT1,FOSL2,FOXO1,GAS6,GATA2,GIMAP1,GIMAP4,HIF1A,HLA-A,HLA-DMA,HLA-DQB1,HLA-DRA,HLA-DRB1,HLX,ICAM1,ID1,IFNGR1,IL1R1,IL33,IL6,IL6ST,IRAK3,IRF1,ITPKC,JUN,JUNB,KDR,KLF10,KLF2,KLF4,KRAS,LEPR,LGALS1,LMO2,LTBP1,LYL1,MCF2L,MCL1,MFNG,MPZL2,NFKBIA,NFKBIZ,NOTCH1,…	95
Cell-mediated Immune Response,Cellular Development,Cellular Function and Maintenance,Cellular Growth and Proliferation,Embryonic Development,Hematological System Development and Function,Hematopoiesis,Lymphoid Tissue Structure and Development,Organ Development,Organismal Development,Tissue Development	T cell development	2.36e-11	Increased	3.833	ABL2,ADAM10,AFF1,AHR,ANXA1,B2M,BHLHE40,CCND1,CD74,CDKN1A,CEBPB,CFLAR,DICER1,DLL1,DNAJB1,EGR1,EGR2,EGR3,ELF1,ELK4,ENTPD1,ETS1,ETS2,FGL2,FKBP1A,FLI1,FLT1,FOSL2,FOXO1,GAS6,GATA2,GIMAP1,GIMAP4,HIF1A,HLA-A,HLA-DMA,HLA-DQB1,HLA-DRA,HLA-DRB1,HLX,ICAM1,ID1,IFNGR1,IL1R1,IL33,IL6,IL6ST,IRAK3,IRF1,ITPKC,JUN,JUNB,KDR,KLF10,KLF2,KLF4,KRAS,LEPR,LGALS1,LMO2,LTBP1,LYL1,MCF2L,MCL1,MFNG,MPZL2,NFKBIA,NFKBIZ,NOTCH1,…	94
Hematological System Development and Function,Tissue Morphology	Quantity of blood cells	4.77e-20	Increased	3.81	ADAM10,ADH5,AFF1,AHR,ALCAM,ALDH2,ANXA1,APP,AQP1,ARID5A,ARID5B,ATF3,ATP2B1,B2M,BAG3,BCL6B,BCLAF1,BHLHE40,BIRC3,BMPR2,CALCRL,CASP4,CAV1,CCDC3,CCL2,CCND1,CD200,CD302,CD34,CD36,CD44,CD59,CD74,CD9,CDH13,CDKN1A,CEBPB,CEMIP2,CFLAR,CLU,CSF3,CTSD,CTSS,CXCL2,DDX5,DICER1,DKK3,DLL1,DMD,DUSP5,EGR1,EGR2,EGR3,ELF1,ELK4,EPAS1,ETS1,ETS2,FABP5,FKBP1A,FLI1,FLNA,FLT1,FOS,FOSB,FOSL2,FOXO1,GADD45A,GATA2,GIMAP1,GJA1,GR…	196
Cell-To-Cell Signaling and Interaction,Hematological System Development and Function	Binding of leukocytes	3e-17	Increased	3.809	ADAM10,ALCAM,ANXA1,APP,ARF6,CCL2,CCND1,CD200,CD34,CD36,CD44,CD74,CD9,CDC42,CLU,CTSZ,CXCL2,DLL1,EMCN,ENG,ENTPD1,F11R,FLNA,FLOT1,FLT1,FN1,FOXO1,GAS6,HIF1A,HLA-DMA,ICAM1,ICAM2,IFNGR1,IL1R1,IL33,IL6,IL6ST,ILK,ITGA5,ITGA6,ITGB1,JUN,KDR,LGALS1,LGALS3,LRP1,MFNG,MSN,MYC,NEDD9,NFKBIA,NRP1,PECAM1,PLCB1,PODXL,PTGS2,RALGDS,RAP1B,RARRES2,RGS16,RGS5,RHOB,SCARB1,SELE,SELP,SLC44A2,SOCS3,STAB1,SWAP70,TGFBR2,THBD,…	81
Cell-To-Cell Signaling and Interaction	Adhesion of blood cells	1.86e-16	Increased	3.748	ADAM10,ADGRG1,ALCAM,ANXA1,APP,ARF6,BCAM,CCL2,CCND1,CD200,CD34,CD36,CD44,CD74,CD9,CDC42,CLU,CTSZ,CXCL2,DMD,EMCN,ENTPD1,F11R,FLNA,FLOT1,FLT1,FN1,FOXO1,GAS6,HIF1A,HSPG2,ICAM1,ICAM2,IL1R1,IL33,IL6,IL6ST,ILK,ITGA5,ITGA6,ITGB1,KDR,LAMA5,LGALS1,LGALS3,LRP1,MSN,MYC,NEDD9,NFKBIA,NRP1,PECAM1,PLCB1,PODXL,PTGS2,RALGDS,RAP1B,RARRES2,RGS16,RGS5,RHOB,SCARB1,SELE,SELP,SLC44A2,SOCS3,STAB1,SWAP70,TGFBR2,THBD,THBS2…	80
Cell-To-Cell Signaling and Interaction,Hematological System Development and Function,Immune Cell Trafficking	Adhesion of immune cells	1.09e-15	Increased	3.726	ADAM10,ALCAM,ANXA1,APP,ARF6,CCL2,CCND1,CD200,CD34,CD36,CD44,CD74,CD9,CDC42,CLU,CTSZ,CXCL2,EMCN,ENTPD1,F11R,FLNA,FLOT1,FLT1,FN1,FOXO1,GAS6,HIF1A,ICAM1,ICAM2,IL1R1,IL33,IL6,IL6ST,ILK,ITGA5,ITGA6,ITGB1,KDR,LGALS1,LGALS3,LRP1,MSN,MYC,NEDD9,NFKBIA,NRP1,PECAM1,PLCB1,PODXL,PTGS2,RALGDS,RAP1B,RARRES2,RGS16,RGS5,RHOB,SCARB1,SELE,SELP,SLC44A2,SOCS3,STAB1,SWAP70,TGFBR2,THBD,THBS2,TLN1,TNFRSF11B,TNFRSF1A,TNF…	75
Cellular Development,Cellular Growth and Proliferation,Hematological System Development and Function,Hematopoiesis,Lymphoid Tissue Structure and Development,Tissue Development	Leukopoiesis	4.93e-16	Increased	3.689	ABL2,ADAM10,AFF1,AHR,ANXA1,APP,ARID5B,B2M,BHLHE40,CAV1,CCL2,CCL23,CCND1,CD36,CD44,CD74,CD9,CDA,CDC42,CDKN1A,CEBPB,CFLAR,CRK,CSF3,DICER1,DLL1,DNAJB1,DUSP5,DUSP6,ECSCR,EGR1,EGR2,EGR3,ELF1,ELK4,EMP1,ENTPD1,ETS1,ETS2,FGL2,FKBP1A,FLI1,FLT1,FN1,FOS,FOSL2,FOXO1,FTH1,GADD45A,GAS6,GATA2,GIMAP1,GIMAP4,HDAC7,HIF1A,HLA-A,HLA-B,HLA-DMA,HLA-DQB1,HLA-DRA,HLA-DRB1,HLX,ICAM1,ID1,IFI16,IFNGR1,IL1R1,IL33,IL6,IL6ST,…	149
Cellular Movement	Invasion of cells	4.76e-30	Increased	3.673	ABL2,ABLIM1,ACTA2,ADAM10,ADAM15,ADAMTS1,ADGRL2,ADI1,AFAP1L1,AHR,AKAP12,ALCAM,ANXA1,APP,ARF6,ARRDC3,ASAP1,ATF3,BAG3,BCAM,BGN,BHLHE40,BMPR2,BTG2,BZW2,CARD10,CAV1,CAVIN2,CCL2,CCN2,CCN3,CCN5,CCND1,CD44,CD74,CD9,CDC42,CDH13,CDH5,CDKN1A,CEBPB,CEMIP2,CFLAR,CHD1,CLU,COL1A1,COL6A1,CRK,CRTAP,CRYAB,CSDE1,CSF3,CTNND1,CTSD,CTSH,CTSS,CTSZ,CXCL2,DAAM1,DDR2,DDX17,DDX21,DDX3X,DICER1,DKK3,DLC1,DLL1,DNAJB4,DOC2B,DO…	297
Cellular Development,Cellular Growth and Proliferation	Proliferation of blood cells	9.58e-19	Increased	3.671	AHR,ALCAM,ANXA1,ARF6,B2M,BCL6B,BCLAF1,BHLHE40,BIRC3,BTG1,BTNL9,CCL2,CCL23,CCN2,CCND1,CD320,CD34,CD36,CD44,CD59,CD74,CDC42,CDKN1A,CEBPB,CFLAR,CLU,CSF3,CTSD,CTSZ,CXCL2,DICER1,DKK3,DLL1,DUSP5,EFNA1,EGR1,EGR2,EGR3,EHD4,ELF1,EPAS1,ETS1,ETS2,FABP4,FGL2,FKBP1A,FLI1,FN1,FOS,FOSL2,FOXO1,FTH1,FTL,GADD45A,GATA2,GIMAP1,GJA1,GPNMB,GSTP1,HIF1A,HLA-DMA,HLA-DMB,HLA-DPA1,HLA-DPB1,HLA-DQB1,HLA-DRB1,HLA-E,HSPA1A/HS…	161
Cellular Movement	Cell movement of myeloid cells	1.46e-24	Increased	3.639	ACKR1,ADAM10,ADAM15,ANXA1,APP,BMPR2,CAV1,CCL14,CCL2,CCL23,CCN2,CCN3,CCND1,CD36,CD44,CD74,CD9,CDC42,CDKN1A,CLEC14A,COL1A1,CRYAB,CSF3,CTSC,CTSS,CXCL2,DDR2,DICER1,EDIL3,EDNRB,EGLN3,ENG,EPAS1,F11R,FABP4,FLNA,FLOT1,FLT1,FN1,FOS,GAS6,GATA2,GJA1,GRN,HIF1A,HSPB1,ICAM1,ICAM2,ID1,IFNGR1,IL1R1,IL33,IL6,IL6ST,ILK,ITGA6,ITGB1,KDM6B,KDR,LAMA5,LDLR,LGALS1,LGALS3,LRP1,LTC4S,LYST,MAP3K8,MET,MICOS10-NBL1/NBL1,MMP2…	133
Cellular Development,Cellular Growth and Proliferation,Hematological System Development and Function,Hematopoiesis,Lymphoid Tissue Structure and Development,Tissue Development	Hematopoiesis of mononuclear leukocytes	1.49e-12	Increased	3.621	ABL2,ADAM10,AFF1,AHR,ANXA1,APP,ARID5B,B2M,BHLHE40,CCL2,CCL23,CCND1,CD36,CD44,CD74,CDA,CDKN1A,CEBPB,CFLAR,CSF3,DICER1,DLL1,DNAJB1,DUSP5,EGR1,EGR2,EGR3,ELF1,ELK4,ENTPD1,ETS1,ETS2,FGL2,FKBP1A,FLI1,FLT1,FOS,FOSL2,FOXO1,GADD45A,GAS6,GATA2,GIMAP1,GIMAP4,HDAC7,HIF1A,HLA-A,HLA-DMA,HLA-DQB1,HLA-DRA,HLA-DRB1,HLX,ICAM1,ID1,IFI16,IFNGR1,IL1R1,IL33,IL6,IL6ST,IRAK3,IRF1,ITGB1,ITM2A,ITPKC,JUN,JUNB,KDR,KLF10,KLF…	120
Cellular Function and Maintenance	Cellular homeostasis	2.08e-08	Increased	3.605	ABL2,ACACB,ACKR1,ADAM10,ADAMTS1,ADGRF5,ADGRG1,ADH5,AFF1,AHR,ALDH2,ANXA1,APP,AQP1,ARF6,ARL6IP1,ATP1A1,ATP2B1,B2M,BAG3,BHLHE40,BMPR2,C7,CAV1,CCDC3,CCL14,CCL2,CCL23,CCN3,CCND1,CD36,CD74,CDH5,CDKN1A,CEBPB,CFLAR,COL6A1,CPE,CRACR2B,CRISPLD1,CRYAB,CTNND1,CTSD,CXCL2,CYBRD1,DICER1,DLL1,DMD,DNAJB1,EDNRB,EFNA1,EGR1,EGR2,EGR3,ELF1,ELK4,EMCN,EMP3,ENG,ENTPD1,EPAS1,ETS1,ETS2,F11R,FABP4,FABP5,FEZ1,FGL2,FKBP1A,FL…	246
Cellular Development,Cellular Growth and Proliferation,Connective Tissue Development and Function,Organismal Development,Tissue Development	Development of connective tissue cells	3.03e-16	Increased	3.597	AHR,ASAP1,ATF3,BMPR2,CALD1,CAV1,CCL2,CD44,CD9,CDC42,CDKN1A,DDX5,DICER1,DLL1,EGR1,EGR2,FLNA,FLT1,FOS,FOXO1,FRZB,GADD45A,GATA2,GPNMB,GRN,HDAC7,ICAM1,ID1,IFNGR1,IGFBP2,IL1R1,IL33,IL6,IL6ST,ITGA5,ITGB1,ITGBL1,JUN,JUNB,JUND,KLF4,LDLR,MAP3K8,MAT2A,MFGE8,MYC,NFIA,NFKBIA,NOTCH1,NUPR1,ORAI1,PPP3CA,PTGS2,SFRP1,SFRP4,SKAP2,SMAD1,SOCS3,SOD1,SPARC,SPARCL1,STAT3,STC1,SULF2,TEK,TGFB1I1,TGFBR2,TNFRSF11B,TNFRSF1A…	76
Cellular Movement,Hematological System Development and Function,Immune Cell Trafficking,Inflammatory Response	Infiltration by neutrophils	5.19e-13	Increased	3.572	ACKR1,ANXA1,CCN2,CD36,CD44,CLEC14A,CSF3,CTSC,CXCL2,DICER1,EDIL3,EPAS1,FABP4,HIF1A,HSPB1,ICAM1,IFNGR1,IL1R1,IL33,IL6,ILK,KDM6B,LDLR,LGALS1,LGALS3,MAP3K8,MET,MYC,NFKBIA,NFKBIZ,PDK4,PLAT,PPM1D,PRKG1,PTGS2,RARRES2,SELE,SELP,SFRP1,SGK1,SOCS3,SPHK1,SPINT2,STAT3,TGFBR2,THBD,TIMP1,TNFRSF1A,VWF	49
Cellular Movement,Hematological System Development and Function,Immune Cell Trafficking	Cellular infiltration by granulocytes	3.2e-14	Increased	3.568	ACKR1,ANXA1,CCN2,CD36,CD44,CLEC14A,CRYAB,CSF3,CTSC,CXCL2,DICER1,EDIL3,EPAS1,FABP4,FOS,GATA2,HIF1A,HSPB1,ICAM1,ID1,IFNGR1,IL1R1,IL33,IL6,ILK,KDM6B,LDLR,LGALS1,LGALS3,LTC4S,MAP3K8,MET,MYC,MYLK,NFKBIA,NFKBIZ,NR4A1,PDK4,PLAT,PPM1D,PRKG1,PTGS2,RARRES2,SELE,SELP,SFRP1,SGK1,SOCS3,SPHK1,SPINT2,STAT3,TGFBR2,THBD,TIMP1,TNFRSF1A,VWF	56
Cellular Movement,Hematological System Development and Function,Immune Cell Trafficking	Cell movement of leukocytes	8.31e-28	Increased	3.565	ABL2,ACKR1,ADAM10,ADAM15,AHR,ALCAM,ANXA1,APOD,APP,ARF6,BGN,BMPR2,CAV1,CCL14,CCL2,CCL23,CCN2,CCN3,CCND1,CD200,CD302,CD36,CD44,CD63,CD74,CD9,CD93,CDC42,CDH5,CDKN1A,CLEC14A,COL1A1,CRK,CRYAB,CSF3,CTSC,CTSS,CTSZ,CXCL2,DDR2,DICER1,EDIL3,EDNRB,EGFL7,EGLN3,EGR2,ENG,ENPP2,EPAS1,ETS1,F11R,FABP4,FABP5,FGL2,FLNA,FLOT1,FLT1,FN1,FOS,FOXO1,GAS6,GATA2,GJA1,GRN,HIF1A,HLA-A,HLA-DQB1,HSPB1,ICAM1,ICAM2,ID1,IFITM3,IF…	181
Organismal Development	Formation of vessel	6.58e-15	Increased	3.558	ADAMTS1,ADGRL4,AHR,ALDH2,APP,CCL2,CCN2,CDC42,CDH5,DICER1,EMP1,EMP3,ENG,ENPP2,EPAS1,EPHB4,FABP4,FLT1,FN1,HAND2,ICAM1,IFI16,IL33,IL6,JUN,JUNB,KDR,KLF10,KLF7,LRP1,LTBP1,MYH10,NCK1,NOTCH1,NRP1,PDE2A,PDGFRB,PECAM1,PIK3C2A,PLXND1,PRKD2,PTGS2,RAMP1,SELE,SPARC,SPHK1,STAT3,TEK,TGFBR2,TGFBR3,TIMP2,TNFSF10,TYMP,VEGFB,VEGFC	55
Cell-To-Cell Signaling and Interaction	Adhesion of myeloid cells	7.88e-12	Increased	3.538	ADAM10,ANXA1,APP,ARF6,BCAM,CCL2,CCND1,CD34,CD36,CD44,CTSZ,CXCL2,FLNA,FLT1,FN1,FOXO1,GAS6,HIF1A,ICAM1,IL1R1,IL33,IL6,ITGA5,ITGB1,KDR,LAMA5,LGALS1,LGALS3,PECAM1,PTGS2,RHOB,SELE,SELP,SLC44A2,STAB1,SWAP70,TGFBR2,THBD,TLN1,TNFSF12,VCAM1,VWF	42
Cardiovascular System Development and Function,Organismal Development	Angiogenesis	1.82e-50	Increased	3.396	ADAM15,ADAMTS1,ADAMTS9,ADGRA2,ADGRF5,ADGRG1,ADRA2C,AHR,ALCAM,ALDH2,ANTXR1,ANXA1,AP1S2,APP,AQP1,ARF6,ARHGAP31,ARHGEF15,ATF3,B2M,BCL6B,BCLAF1,BGN,BMPR2,BMX,BTG1,C1QTNF9,CALCRL,CAV1,CAVIN2,CCL2,CCN2,CCN3,CCN5,CCND1,CD200,CD34,CD36,CD44,CD63,CD9,CDC42,CDH13,CDH5,CDKN1A,CFI,CLDN5,CLEC14A,COL1A1,COL1A2,COL3A1,COL6A1,COL6A2,CRYAB,CSF3,CTSH,CTSS,CXCL2,CYGB,DAAM1,DDR2,DDX3X,DICER1,DLL1,ECSCR,EDIL3,EDNRB,E…	275
Cellular Development,Cellular Growth and Proliferation	Cell proliferation of tumor cell lines	6.88e-14	Increased	3.391	ABL2,ABLIM1,ADAM10,ADAM15,ADAMTS1,ADAMTS4,ADGRG6,ADGRL2,AHR,AKAP12,AKR1C1/AKR1C2,ALCAM,ANTXR1,ANXA1,APP,AQP1,ARF6,ARHGEF3,ARRDC3,ATF3,BCAM,BIRC3,BMPR2,BMX,BTG2,BZW2,CALCRL,CALD1,CARD10,CAV1,CCL2,CCN2,CCN3,CCN5,CCND1,CCNI,CD320,CD44,CD59,CD63,CD74,CD9,CDC37,CDC42,CDH13,CDKN1A,CEBPB,CEMIP2,CFLAR,CLU,CMIP,CNN1,CNOT6L,COL14A1,COL1A1,COL3A1,COL6A1,CPLX1,CRK,CRYAB,CSDE1,CSF3,CTNND1,CTSD,DDR2,DDX17,DDX2…	351
Cell-To-Cell Signaling and Interaction,Hematological System Development and Function,Inflammatory Response	Binding of professional phagocytic cells	1.79e-11	Increased	3.361	ADAM10,ALCAM,ANXA1,APP,ARF6,CCL2,CCND1,CD34,CD44,CTSZ,CXCL2,DLL1,FLNA,FLT1,FN1,FOXO1,GAS6,HIF1A,ICAM1,ICAM2,IL1R1,IL33,IL6,ITGA5,ITGA6,ITGB1,JUN,KDR,LGALS3,MSN,PTGS2,RARRES2,RGS5,RHOB,SCARB1,SELE,SELP,SLC44A2,STAB1,TGFBR2,THBD,TLN1,VCAM1,VWF	44
Cellular Development,Cellular Growth and Proliferation,Embryonic Development,Hematological System Development and Function,Hematopoiesis,Lymphoid Tissue Structure and Development,Organ Development,Organismal Development,Tissue Development	Lymphopoiesis	6.87e-12	Increased	3.36	ABL2,ADAM10,AFF1,AHR,ANXA1,ARID5B,B2M,BHLHE40,CCND1,CD36,CD44,CD74,CDKN1A,CEBPB,CFLAR,CSF3,DICER1,DLL1,DNAJB1,DUSP5,EGR1,EGR2,EGR3,ELF1,ELK4,ENTPD1,ETS1,ETS2,FGL2,FKBP1A,FLI1,FLT1,FOS,FOSL2,FOXO1,GADD45A,GAS6,GATA2,GIMAP1,GIMAP4,HDAC7,HIF1A,HLA-A,HLA-DMA,HLA-DQB1,HLA-DRA,HLA-DRB1,HLX,ICAM1,ID1,IFNGR1,IL1R1,IL33,IL6,IL6ST,IRAK3,IRF1,ITGB1,ITM2A,ITPKC,JUN,JUNB,KDR,KLF10,KLF2,KLF4,KRAS,LEPR,LGALS1,L…	114
Cellular Movement	Invasion of tumor cell lines	3.75e-24	Increased	3.349	ABL2,ABLIM1,ACTA2,ADAM10,ADAM15,ADAMTS1,ADGRL2,ADI1,AFAP1L1,AHR,AKAP12,ALCAM,ANXA1,APP,ARF6,ARRDC3,ASAP1,ATF3,BAG3,BCAM,BGN,BMPR2,BTG2,BZW2,CARD10,CAV1,CCL2,CCN2,CCN3,CCN5,CCND1,CD44,CD74,CD9,CDC42,CDH13,CDKN1A,CEBPB,CEMIP2,CFLAR,CHD1,CLU,COL1A1,COL6A1,CRK,CRTAP,CRYAB,CSDE1,CSF3,CTNND1,CTSD,CTSH,CTSS,CTSZ,DAAM1,DDR2,DDX17,DDX21,DDX3X,DICER1,DKK3,DLC1,DLL1,DNAJB4,DOCK4,DOCK9,DPT,DPYSL3,DUSP6,ECE1,…	258
Cancer,Organismal Injury and Abnormalities	Advanced malignant tumor	1.18e-32	Increased	3.344	ABL2,ABLIM1,ACTA2,ADAM10,ADAM15,ADAMTS1,ADGRA2,ADGRF5,ADI1,ADRA2C,AFAP1L1,AKAP12,AKR1C1/AKR1C2,ALCAM,ANXA1,AQP1,ARF6,ARHGAP31,ARID5B,ASAP1,ASPN,ATF3,B2M,BGN,BMPR2,BTG1,BZW2,CALD1,CARD16,CAV1,CCL2,CCN2,CCN3,CCN5,CCND1,CD200,CD36,CD44,CD59,CD74,CD9,CDA,CDC42,CDKN1A,CFLAR,CHD1,CLU,CNN1,COL15A1,COL1A1,COL6A1,CRYAB,CSF3,CTNND1,CTSH,CTSZ,CXCL2,DDR2,DDX17,DDX21,DDX3X,DICER1,DLC1,DLL1,DMD,DNAJA1,DOCK4,DP…	279
Cellular Growth and Proliferation,Lymphoid Tissue Structure and Development	Proliferation of lymphatic system cells	6.95e-18	Increased	3.328	AHR,ALCAM,ANXA1,APP,ARF6,B2M,BCL6B,BCLAF1,BHLHE40,BIRC3,BTNL9,CCL2,CCN2,CCND1,CD320,CD36,CD44,CD59,CD74,CDC42,CDKN1A,CEBPB,CFLAR,CSF3,CTSD,CTSZ,DICER1,DKK3,DUSP5,EFNA1,EGR1,EGR2,EGR3,EHD4,ELF1,ETS1,ETS2,FABP4,FGL2,FKBP1A,FLI1,FN1,FOS,FOSL2,FOXO1,FTH1,FTL,GADD45A,GATA2,GIMAP1,GJA1,GPNMB,GSTP1,HIF1A,HLA-DMA,HLA-DMB,HLA-DPA1,HLA-DPB1,HLA-DQB1,HLA-DRB1,HLA-E,HSPA1A/HSPA1B,HSPA8,ICAM1,IFNGR1,IGFBP2,IL…	145
Cancer,Organismal Injury and Abnormalities	Cancer of cells	8.41e-19	Increased	3.305	ABI3,ABL2,ABLIM1,ACKR1,ACTA2,ADAM10,ADAMTS1,ADAMTS9,ADCY4,ADGRA2,ADGRF5,ADGRL2,ADGRL4,ADH1B,ADI1,AFAP1L1,AFF1,AHR,AKAP12,AKAP9,ALCAM,ALDH2,ANKRD12,ANTXR1,ANXA1,APOD,APP,AQP1,ARF6,ARHGAP31,ARHGEF15,ARHGEF3,ARID5B,ARL4A,ARL6IP1,ASAP1,ASPN,ATF3,ATP11A,ATP1A1,B2M,BAZ2B,BCL6B,BCLAF1,BGN,BIRC3,BRD2,BTG1,BTG2,BTN3A2,BTNL9,BZW2,C1orf198,C1S,C2CD4B,C7,CALCRL,CALD1,CARD8,CASKIN2,CAV1,CAVIN2,CCDC107,CCDC50,…	598
Cancer,Organismal Injury and Abnormalities	Metastasis	3.21e-30	Increased	3.291	ABL2,ABLIM1,ACTA2,ADAM10,ADAM15,ADAMTS1,ADGRA2,ADGRF5,ADI1,ADRA2C,AFAP1L1,AKAP12,AKR1C1/AKR1C2,ALCAM,ANXA1,AQP1,ARF6,ARHGAP31,ARID5B,ASAP1,ASPN,ATF3,B2M,BGN,BMPR2,BZW2,CALD1,CAV1,CCL2,CCN2,CCN3,CCN5,CCND1,CD200,CD36,CD44,CD59,CD9,CDA,CDC42,CDKN1A,CFLAR,CHD1,CLU,CNN1,COL1A1,COL6A1,CRYAB,CSF3,CTNND1,CTSH,CTSZ,CXCL2,DDR2,DDX17,DDX21,DDX3X,DICER1,DLC1,DLL1,DMD,DNAJA1,DOCK4,DPYSL3,DUSP6,EDNRB,EEF1A1,E…	263
Cellular Movement	Migration of carcinoma cell lines	3.56e-15	Increased	3.271	ACTA2,ADAM10,ALCAM,BCAM,BGN,BMPR2,CARD10,CAV1,CCN2,CCN3,CCND1,CD44,CDC42,CEBPB,CLU,CRK,CSF3,CTNND1,CTSH,DAAM1,DDX17,DLC1,DNAJA1,EFNA1,EGR2,EIF3H,EPAS1,ETS1,FBLN2,FN1,FTX,GAS6,HDAC7,HIF1A,HIPK3,ICAM1,ID1,IGFBP7,IL6,ITGA5,ITGA6,ITGB1,ITGB4,JUN,KLF4,KLF9,KRAS,LGALS1,LIFR,LRG1,LRP1,MCL1,MET,MFGE8,MIR100HG,MTUS1,MXI1,MYC,MYL9,MYOF,NDRG1,NEAT1,NEDD9,NFKBIA,NORAD,NOTCH1,NPM1,NRP1,NUPR1,PARK7,PFN2,PHF14,…	111
Cellular Movement,Hematological System Development and Function,Immune Cell Trafficking,Inflammatory Response	Cell movement of phagocytes	2.65e-23	Increased	3.268	ACKR1,ADAM10,ADAM15,ALCAM,ANXA1,APP,BMPR2,CAV1,CCL14,CCL2,CCL23,CCN2,CCN3,CCND1,CD302,CD36,CD44,CD74,CD9,CDC42,CDKN1A,CLEC14A,COL1A1,CSF3,CTSC,CTSS,CTSZ,CXCL2,DDR2,DICER1,EDIL3,EDNRB,EGLN3,ENG,EPAS1,F11R,FABP4,FLNA,FLOT1,FLT1,FN1,GAS6,GATA2,GJA1,GRN,HIF1A,HLA-DQB1,HSPB1,ICAM1,ICAM2,IFNGR1,IL1R1,IL33,IL6,IL6ST,ILK,ITGA5,ITGA6,ITGB1,KDM6B,KDR,LDLR,LGALS1,LGALS3,LRP1,MAP3K8,MET,MICOS10-NBL1/NBL1,MMP…	132
Cell-To-Cell Signaling and Interaction	Activation of cells	1.16e-31	Increased	3.267	ADAM10,ADGRF5,AHR,ANXA1,APP,ATF3,B2M,BCLAF1,BHLHE40,BTN3A2,CCL2,CCL23,CCN2,CCN3,CCND1,CD200,CD36,CD44,CD59,CD63,CD74,CD9,CD93,CDKN1A,CEBPB,CLU,CPE,CRYAB,CSF3,CTNND1,CTSH,CTSS,CXCL2,DLL1,EDNRB,EGR2,EGR3,ENTPD1,EPHB4,ETS1,F2RL3,FKBP1A,FMOD,FN1,FOS,FOXO1,FRZB,G3BP1,GADD45A,GATA2,GIMAP6,GJA1,GPNMB,GRN,HBEGF,HDAC7,HIF1A,HLA-A,HLA-C,HLA-DMA,HLA-DMB,HLA-DPA1,HLA-DPB1,HLA-DQB1,HLA-DRA,HLA-DRB1,HLA-E,HSPA…	195
Cellular Movement	Cell movement of carcinoma cell lines	2.88e-17	Increased	3.226	ACTA2,ADAM10,ALCAM,BCAM,BGN,BMPR2,CARD10,CAV1,CCL2,CCN2,CCN3,CCND1,CD44,CD9,CDC42,CEBPB,CLU,CRK,CSF3,CTNND1,CTSH,DAAM1,DDX17,DLC1,DNAJA1,DNAJB4,DOCK4,EFNA1,EGR2,EIF3H,EPAS1,ETS1,FBLN2,FGD4,FN1,FTX,GAS6,HDAC7,HIF1A,HIPK3,HSPA1A/HSPA1B,ICAM1,ID1,IGFBP7,IL6,ILK,ITGA5,ITGA6,ITGB1,ITGB4,JUN,KLF4,KLF9,KRAS,LGALS1,LIFR,LRG1,LRP1,MCL1,MET,MFGE8,MIR100HG,MTUS1,MXI1,MYC,MYL9,MYOF,NDRG1,NEAT1,NEDD9,NFKBIA,N…	121
Cardiovascular System Development and Function,Cellular Movement	Migration of endothelial cells	8.59e-25	Increased	3.216	ADAM10,ADAM15,ADAMTS1,ADGRA2,ALCAM,ANXA1,BMPR2,BMX,CAV1,CAVIN2,CCL2,CCN2,CD36,CD44,CD63,CD9,CDH13,CDH5,CRK,CRYAB,CSF3,DICER1,DLC1,ECSCR,EDIL3,EFNA1,EGFL7,EGR1,EGR3,ENG,EPHB4,ESAM,ETS1,F11R,FLNA,FLNB,FLT1,FN1,FOXO1,GADD45A,GAS6,GATA2,GRN,HIF1A,HLX,HSPB1,ICAM1,ID1,IL33,ITGB1,ITGB4,KDM6B,KDR,KLF2,KRAS,LGALS1,MARCKS,MCF2L,MEOX2,MET,MGP,MMP2,MYC,NCK1,NOSTRIN,NR4A1,NRP1,PDE2A,PDGFRB,PECAM1,PIK3C2A,PLXN…	113
Cancer,Organismal Injury and Abnormalities	Invasive cancer	8.4e-35	Increased	3.212	ABL2,ABLIM1,ACTA2,ADAM10,ADAM15,ADAMTS1,ADAMTS4,ADAMTS9,ADGRA2,ADGRF5,ADI1,ADRA2C,AFAP1L1,AKAP12,AKR1C1/AKR1C2,ALCAM,ALDH2,ANXA1,APOD,AQP1,ARF6,ARHGAP31,ARID5B,ASAP1,ASPN,ATF3,B2M,BGN,BMPR2,BZW2,CALD1,CALM1 (includes others),CAV1,CCL2,CCN2,CCN3,CCN5,CCND1,CD200,CD36,CD44,CD59,CD9,CDA,CDC42,CDKN1A,CEBPB,CFLAR,CHD1,CLU,CNN1,COL15A1,COL1A1,COL1A2,COL6A1,CRYAB,CSF3,CTNND1,CTSH,CTSZ,CXCL2,DDR2,DDX17,D…	315
Cancer,Organismal Injury and Abnormalities	Invasive tumor	4.33e-35	Increased	3.205	ABL2,ABLIM1,ACTA2,ADAM10,ADAM15,ADAMTS1,ADAMTS4,ADAMTS9,ADGRA2,ADGRF5,ADI1,ADRA2C,AFAP1L1,AKAP12,AKR1C1/AKR1C2,ALCAM,ALDH2,ANXA1,APOD,AQP1,ARF6,ARHGAP31,ARID5B,ASAP1,ASPN,ATF3,B2M,BGN,BMPR2,BZW2,CALD1,CALM1 (includes others),CAV1,CCL2,CCN2,CCN3,CCN5,CCND1,CD200,CD36,CD44,CD59,CD9,CDA,CDC42,CDKN1A,CEBPB,CFLAR,CHD1,CLU,CNN1,COL15A1,COL1A1,COL1A2,COL6A1,CRYAB,CSF3,CTNND1,CTSH,CTSZ,CXCL2,DDR2,DDX17,D…	316
Cardiovascular System Development and Function,Organismal Development	Formation of blood vessel	5.19e-13	Increased	3.172	ADAMTS1,ALDH2,APP,CCL2,CCN2,CDC42,CDH5,DICER1,EMP1,EMP3,ENPP2,EPHB4,FABP4,FLT1,FN1,HAND2,ICAM1,IFI16,IL33,IL6,JUN,JUNB,KDR,KLF10,KLF7,LRP1,LTBP1,MYH10,NCK1,NOTCH1,NRP1,PDE2A,PDGFRB,PECAM1,PIK3C2A,PLXND1,PRKD2,PTGS2,SELE,SPARC,SPHK1,STAT3,TEK,TGFBR2,TGFBR3,TIMP2,TNFSF10,TYMP,VEGFB	49
Cellular Movement,Hematological System Development and Function,Immune Cell Trafficking	Transmigration of mononuclear leukocytes	1.85e-09	Increased	3.16	ADAM10,APP,BMPR2,CAV1,CCL2,CD44,CDC42,COL1A1,CTSS,ENG,ENPP2,F11R,FABP5,FN1,ICAM1,ITGB1,LDLR,NOTCH1,NOTCH4,PECAM1,PTPRB,STAB1,STING1,TIMP2,TIMP3,TNFRSF1A,VCAM1	27
Cellular Movement	Homing of blood cells	2.59e-09	Increased	3.155	ADAM10,ANXA1,APP,CCL14,CCL2,CCL23,CCN3,CCND1,CD44,CD74,CD9,CDC42,CDKN1A,CSF3,CXCL2,EDNRB,ENPP2,FLOT1,FLT1,FN1,FOXO1,GAS6,GJA1,GRN,ICAM1,IL1R1,IL33,IL6,KDR,LDLR,LGALS1,LGALS3,LYST,MICOS10-NBL1/NBL1,MMP2,MMP28,MT-ND1,MTUS1,MYC,MYLK,NEDD9,PLEC,PON2,PRKG1,RAP1B,RARRES2,RGS5,RHOB,S100A4,S1PR1,SELE,SELP,SERPINB1,SHC1,SOCS3,SPHK1,STAT3,SWAP70,THBS2,TMSB10/TMSB4X,TNFRSF1A,VCAM1,VEGFC	63
Inflammatory Response	Inflammatory response	1.79e-22	Increased	3.144	ACKR1,ADAM10,ADGRF5,AHR,ANXA1,APOL3,APP,ATF3,BIRC3,BRD2,C2CD4B,CASP4,CAV1,CCL14,CCL2,CCL23,CCN3,CCND1,CD200,CD36,CD44,CD63,CD74,CD9,CDC42,CDH5,CDKN1A,CEBPB,CLU,COL6A1,CSF3,CTSS,CXCL2,DICER1,DMD,EDNRB,EGLN3,EGR1,ENG,EPAS1,ETS1,F11R,FABP4,FKBP1A,FLOT1,FLT1,FN1,FOS,FOSL2,GADD45A,GAS6,GJA1,GRN,HDAC7,HLA-A,HSPB1,HSPG2,HYAL2,ICAM1,IER3,IFNGR1,IL1R1,IL33,IL6,IL6ST,IRAK3,ITGA5,ITGB1,JUN,JUND,KDR,KLF4,LDL…	151
Cardiovascular System Development and Function,Cellular Movement	Cell movement of endothelial cells	4.43e-28	Increased	3.095	ADAM10,ADAM15,ADAMTS1,ADGRA2,ALCAM,ANXA1,BMPR2,BMX,BTG2,CAV1,CAVIN2,CCL2,CCN2,CCN3,CD36,CD44,CD63,CD9,CDC42,CDH13,CDH5,CRK,CRYAB,CSF3,DICER1,DLC1,ECSCR,EDIL3,EFNA1,EGFL7,EGR1,EGR3,ENG,ENPP2,EPHB4,ESAM,ETS1,F11R,FLNA,FLNB,FLT1,FN1,FOXO1,GADD45A,GAS6,GATA2,GRN,HIF1A,HLX,HSPB1,HSPG2,ICAM1,ID1,IL33,ITGB1,ITGB4,KDM6B,KDR,KLF2,KRAS,LGALS1,LGALS3,MARCKS,MCF2L,MEOX2,MET,MGP,MMP2,MYC,NCK1,NOSTRIN,NOTCH1,N…	125
Cellular Movement	Chemotaxis of myeloid cells	2.11e-07	Increased	3.09	ANXA1,APP,CCL14,CCL2,CCL23,CCN3,CCND1,CD74,CD9,CDKN1A,CSF3,CXCL2,EDNRB,FLOT1,FLT1,GRN,ICAM1,IL1R1,IL33,IL6,LDLR,LGALS1,LGALS3,LYST,MICOS10-NBL1/NBL1,MMP2,MMP28,MT-ND1,MTUS1,PLEC,PON2,PRKG1,RARRES2,RGS5,RHOB,S100A4,SELE,SELP,SERPINB1,SPHK1,SWAP70,THBS2,TMSB10/TMSB4X,TNFRSF1A,VCAM1,VEGFC	46
Cell-To-Cell Signaling and Interaction,Hematological System Development and Function,Immune Cell Trafficking	Binding of granulocytes	1.29e-09	Increased	3.074	ADAM10,ANXA1,ARF6,CD44,CXCL2,FLNA,FLT1,FN1,GAS6,ICAM1,IL1R1,IL33,IL6,ITGA5,ITGB1,KDR,LGALS1,LGALS3,PECAM1,RGS5,SELE,SELP,SLC44A2,SWAP70,TGFBR2,THBD,TLN1,TNFSF12,VCAM1	29
Cellular Movement,Hematological System Development and Function,Immune Cell Trafficking	Homing of leukocytes	3.97e-09	Increased	3.06	ADAM10,ANXA1,APP,CCL14,CCL2,CCL23,CCN3,CCND1,CD44,CD74,CD9,CDC42,CDKN1A,CSF3,CXCL2,EDNRB,ENPP2,FLOT1,FLT1,FN1,FOXO1,GAS6,GRN,ICAM1,IL1R1,IL33,IL6,KDR,LDLR,LGALS1,LGALS3,LYST,MICOS10-NBL1/NBL1,MMP2,MMP28,MT-ND1,MTUS1,MYC,MYLK,NEDD9,PLEC,PON2,PRKG1,RAP1B,RARRES2,RGS5,RHOB,S100A4,S1PR1,SELE,SELP,SERPINB1,SHC1,SOCS3,SPHK1,STAT3,SWAP70,THBS2,TMSB10/TMSB4X,TNFRSF1A,VCAM1,VEGFC	62
Cellular Movement	Homing of cells	2.36e-18	Increased	3.036	ACKR1,ADAM10,ADGRA2,AKAP12,ANXA1,APP,ARPC2,CAV1,CCL14,CCL2,CCL23,CCN2,CCN3,CCND1,CD36,CD44,CD74,CD9,CDC42,CDH13,CDKN1A,CLU,CRK,CSF3,CXCL2,DAAM1,DOCK4,DUSP6,ECSCR,EDNRB,EFNA1,EGR3,ENAH,ENG,ENPP2,FLOT1,FLT1,FN1,FOXO1,G3BP1,GAS6,GJA1,GRN,HBEGF,HSPB1,ICAM1,IL1R1,IL33,IL6,ILK,ITGA5,ITGA6,ITGB1,JUN,KDR,LDLR,LGALS1,LGALS3,LIFR,LRP1,LYST,MET,MICOS10-NBL1/NBL1,MMP2,MMP28,MT-ND1,MTUS1,MYC,MYH10,MYLK,NCK1,N…	114
Cell-To-Cell Signaling and Interaction,Hematological System Development and Function,Immune Cell Trafficking,Inflammatory Response	Adhesion of phagocytes	3.31e-10	Increased	3.029	ADAM10,ALCAM,ANXA1,ARF6,CCL2,CCND1,CD34,CD44,CTSZ,CXCL2,FLNA,FLT1,FN1,FOXO1,GAS6,HIF1A,ICAM1,ICAM2,IL1R1,IL33,IL6,ITGA5,ITGB1,KDR,LGALS3,PTGS2,RHOB,SELE,SELP,SLC44A2,STAB1,TGFBR2,TLN1,VCAM1,VWF	35
Cellular Development,Cellular Growth and Proliferation,Hematological System Development and Function,Lymphoid Tissue Structure and Development	Proliferation of immune cells	1.92e-17	Increased	3.016	AHR,ALCAM,ANXA1,ARF6,B2M,BCL6B,BCLAF1,BHLHE40,BIRC3,BTG1,BTNL9,CCL2,CCN2,CCND1,CD320,CD36,CD44,CD59,CD74,CDC42,CDKN1A,CEBPB,CFLAR,CLU,CSF3,CTSD,CTSZ,CXCL2,DICER1,DKK3,DUSP5,EFNA1,EGR1,EGR2,EGR3,EHD4,ELF1,ETS1,ETS2,FABP4,FGL2,FKBP1A,FLI1,FN1,FOS,FOSL2,FOXO1,FTH1,FTL,GADD45A,GATA2,GIMAP1,GJA1,GPNMB,GSTP1,HIF1A,HLA-DMA,HLA-DMB,HLA-DPA1,HLA-DPB1,HLA-DQB1,HLA-DRB1,HLA-E,HSPA1A/HSPA1B,HSPA8,HTRA1,ICAM1…	145
Cell-To-Cell Signaling and Interaction,Hematological System Development and Function	Activation of blood cells	2.99e-26	Increased	2.99	ADAM10,ADGRF5,AHR,ANXA1,APP,ATF3,B2M,BCLAF1,BHLHE40,BTN3A2,CCL2,CCL23,CD200,CD36,CD44,CD59,CD63,CD74,CD93,CDKN1A,CEBPB,CLU,CPE,CSF3,CTSH,CTSS,DLL1,EGR2,EGR3,ENTPD1,ETS1,F2RL3,FKBP1A,FN1,FOS,FOXO1,GADD45A,GIMAP6,GJA1,GPNMB,GRN,HDAC7,HIF1A,HLA-A,HLA-DMA,HLA-DMB,HLA-DPA1,HLA-DPB1,HLA-DQB1,HLA-DRA,HLA-DRB1,HLA-E,HSPA1A/HSPA1B,HSPG2,HYAL2,ICA1,ICAM1,IFNGR1,IGFBP2,IL1R1,IL33,IL6,IL6ST,IRAK3,IRF1,ITGA5,…	149
Cell-To-Cell Signaling and Interaction,Inflammatory Response	Response of phagocytes	5.55e-10	Increased	2.942	ANXA1,APP,ATP1A1,BRD2,CCL2,CD36,CD44,CD74,CD9,CD93,CDKN1A,CEBPB,CSF3,EGLN3,FN1,GRN,HIF1A,ICAM1,IL33,IL6,IL6ST,ITGB1,LEPR,LGALS3,LY96,MAP3K8,MFGE8,NPM1,PALLD,PIEZO1,PLCB4,PSMB8,PXN,RAB11A,RAPGEF3,RASA4,SCARB1,SCARF1,SH3BP2,SHC1,SPHK1,STAT3,SWAP70,TAP1,TAPBP,TNFRSF10B,TNFRSF11B,TPH1,VCAM1	49
Cellular Movement,Hematological System Development and Function,Immune Cell Trafficking,Inflammatory Response	Chemotaxis of leukocytes	7.03e-08	Increased	2.94	ADAM10,ANXA1,APP,CCL14,CCL2,CCL23,CCN3,CCND1,CD74,CD9,CDC42,CDKN1A,CSF3,CXCL2,EDNRB,FLOT1,FLT1,FN1,GAS6,GRN,ICAM1,IL1R1,IL33,IL6,KDR,LDLR,LGALS1,LGALS3,LYST,MICOS10-NBL1/NBL1,MMP2,MMP28,MT-ND1,MTUS1,MYLK,NEDD9,PLEC,PON2,PRKG1,RARRES2,RGS5,RHOB,S100A4,S1PR1,SELE,SELP,SERPINB1,SHC1,SOCS3,SPHK1,SWAP70,THBS2,TMSB10/TMSB4X,TNFRSF1A,VCAM1,VEGFC	56
Cellular Movement	Chemotaxis	1.17e-16	Increased	2.936	ACKR1,ADAM10,ADGRA2,AKAP12,ANXA1,APP,CAV1,CCL14,CCL2,CCL23,CCN2,CCN3,CCND1,CD36,CD44,CD74,CD9,CDC42,CDH13,CDKN1A,CLU,CRK,CSF3,CXCL2,DOCK4,DUSP6,ECSCR,EDNRB,EFNA1,EGR3,ENG,ENPP2,FLOT1,FLT1,FN1,G3BP1,GAS6,GRN,HBEGF,HSPB1,ICAM1,IL1R1,IL33,IL6,ILK,ITGA6,ITGB1,JUN,KDR,LDLR,LGALS1,LGALS3,LIFR,LRP1,LYST,MET,MICOS10-NBL1/NBL1,MMP2,MMP28,MT-ND1,MTUS1,MYH10,MYLK,NCK1,NEDD9,NOTCH1,NR4A1,NRP1,PDGFRB,PLAT,PLE…	105
Cellular Development,Cellular Growth and Proliferation,Hematological System Development and Function,Lymphoid Tissue Structure and Development	Proliferation of lymphocytes	4.59e-18	Increased	2.936	AHR,ALCAM,ANXA1,ARF6,B2M,BCL6B,BCLAF1,BHLHE40,BIRC3,BTNL9,CCL2,CCN2,CCND1,CD320,CD36,CD44,CD59,CD74,CDC42,CDKN1A,CEBPB,CFLAR,CTSD,CTSZ,DICER1,DKK3,DUSP5,EFNA1,EGR1,EGR2,EGR3,EHD4,ELF1,ETS1,ETS2,FABP4,FGL2,FKBP1A,FLI1,FN1,FOS,FOSL2,FOXO1,FTH1,FTL,GADD45A,GATA2,GIMAP1,GJA1,GPNMB,HIF1A,HLA-DMA,HLA-DMB,HLA-DPA1,HLA-DPB1,HLA-DQB1,HLA-DRB1,HLA-E,HSPA1A/HSPA1B,HSPA8,ICAM1,IFNGR1,IGFBP2,IL1R1,IL33,IL6,IL…	138
Cell-To-Cell Signaling and Interaction,Hematological System Development and Function	Interaction of mononuclear leukocytes	1.92e-07	Increased	2.924	ANXA1,CCL2,CD34,CD44,ENG,FLOT1,FN1,FOXO1,HIF1A,HLA-DMA,ICAM1,ICAM2,IFNGR1,IL6,IL6ST,ITGA5,ITGB1,JUN,LGALS3,MFNG,MSN,NEDD9,NRP1,PECAM1,PLCB1,PODXL,RALGDS,RAP1B,RGS16,SCARB1,SELE,SELP,SWAP70,TGFBR2,THBS2,VCAM1,VWF	37
Cell-To-Cell Signaling and Interaction,Hematological System Development and Function,Immune Cell Trafficking	Adhesion of granulocytes	5.2e-10	Increased	2.924	ADAM10,ANXA1,ARF6,CD44,CXCL2,FLNA,FLT1,FN1,GAS6,ICAM1,IL1R1,IL33,IL6,ITGA5,ITGB1,KDR,LGALS1,LGALS3,PECAM1,SELE,SELP,SLC44A2,SWAP70,TGFBR2,THBD,TLN1,TNFSF12,VCAM1	28
Cellular Development,Cellular Growth and Proliferation,Hematological System Development and Function,Hematopoiesis,Lymphoid Tissue Structure and Development,Tissue Development	Differentiation of phagocytes	2.64e-10	Increased	2.913	ADAM10,AHR,APP,CCL2,CCL23,CD74,CDA,CDC42,CDKN1A,CEBPB,CRK,CSF3,DLL1,DUSP5,DUSP6,EGR1,EMP1,ETS2,FN1,FOS,FOSL2,FOXO1,FTH1,GATA2,HLA-B,HLA-DRB1,IFI16,IL1R1,IL33,IL6,IRF1,IRF9,JUN,KDR,KLF4,LGALS3,LIFR,MAT2A,MFGE8,MYC,N4BP2L2,NFIX,NOTCH1,NRP1,PLSCR1,QKI,SFRP4,SHC1,SOCS3,SOD1,STAT3,TCF4,TGFBR2,TIMP1,TNFRSF11B,TNFRSF1A,TNFSF10,TRIB1,ZFP36L1	59
Cellular Development,Cellular Growth and Proliferation,Hematological System Development and Function,Lymphoid Tissue Structure and Development	Cell proliferation of T lymphocytes	6.54e-16	Increased	2.909	AHR,ALCAM,ANXA1,ARF6,B2M,BCL6B,BCLAF1,BHLHE40,BIRC3,BTNL9,CCL2,CCN2,CD36,CD44,CD59,CD74,CDC42,CDKN1A,CEBPB,CFLAR,CTSD,CTSZ,DICER1,DUSP5,EFNA1,EGR1,EGR2,EGR3,EHD4,ELF1,ETS1,ETS2,FABP4,FGL2,FKBP1A,FN1,FOS,FOXO1,FTL,GADD45A,GJA1,GPNMB,HIF1A,HLA-DMA,HLA-DMB,HLA-DPA1,HLA-DPB1,HLA-DQB1,HLA-DRB1,HLA-E,HSPA1A/HSPA1B,HSPA8,ICAM1,IFNGR1,IGFBP2,IL1R1,IL33,IL6,IL6ST,IRF1,ITGB1,ITM2A,JUN,JUND,KDM6B,KDR,KLF2,K…	114
Cellular Movement,Hematological System Development and Function,Immune Cell Trafficking	Cell movement of mononuclear leukocytes	3.69e-17	Increased	2.898	ABL2,ACKR1,ADAM10,ANXA1,APOD,APP,ARF6,BGN,BMPR2,CAV1,CCL14,CCL2,CCL23,CCN2,CCN3,CD200,CD44,CD74,CDC42,COL1A1,CRK,CSF3,CTSS,DICER1,EGR2,ENG,ENPP2,ETS1,F11R,FABP5,FLOT1,FLT1,FN1,FOS,FOXO1,GAS6,GATA2,HIF1A,HLA-A,ICAM1,ICAM2,IFITM3,IFNGR1,IL33,IL6,IL6ST,ILK,ITGA5,ITGA6,ITGB1,JUN,KDM6B,KDR,KLF2,KRAS,LDLR,LGALS1,LGALS3,LRP1,MICOS10-NBL1/NBL1,MMP2,MSN,MYC,MYLK,NEDD9,NFKBIA,NFKBIZ,NOTCH1,NOTCH4,NR4A1,PEC…	108
Cellular Movement	Migration of myeloid cells	4.65e-13	Increased	2.895	ACKR1,ADAM10,ADAM15,ANXA1,APP,BMPR2,CCL2,CCND1,CD44,CDC42,COL1A1,CSF3,CTSS,CXCL2,DDR2,ENG,F11R,FLT1,FN1,ICAM1,ICAM2,IL33,IL6,IL6ST,ITGA6,ITGB1,LAMA5,LDLR,LGALS1,LGALS3,MET,MYLK,ORAI1,PECAM1,PPM1D,PTPRB,RAP1B,S1PR1,SELE,SELP,SOCS3,SOD1,STAB1,SWAP70,TGFBR2,TIMP2,TIMP3,TLN1,TNFRSF1A,VCAM1	50
Cell Death and Survival,Cellular Compromise	Cytotoxicity of cytotoxic T cells	1.63e-07	Increased	2.887	B2M,HLA-A,HLA-B,HLA-DRA,HLA-DRB1,HLA-E,HLA-F,HSPA1A/HSPA1B,HSPA8,IL6,PNP,TAP2	12
Cell-To-Cell Signaling and Interaction,Hematological System Development and Function,Immune Cell Trafficking,Inflammatory Response	Activation of leukocytes	1.41e-26	Increased	2.885	ADAM10,ADGRF5,AHR,ANXA1,APP,ATF3,B2M,BCLAF1,BHLHE40,BTN3A2,CCL2,CCL23,CD200,CD36,CD44,CD59,CD63,CD74,CD93,CDKN1A,CEBPB,CLU,CPE,CSF3,CTSH,CTSS,DLL1,EGR2,EGR3,ETS1,FKBP1A,FN1,FOS,FOXO1,GADD45A,GIMAP6,GJA1,GPNMB,GRN,HDAC7,HIF1A,HLA-A,HLA-DMA,HLA-DMB,HLA-DPA1,HLA-DPB1,HLA-DQB1,HLA-DRA,HLA-DRB1,HLA-E,HSPA1A/HSPA1B,HYAL2,ICA1,ICAM1,IFNGR1,IGFBP2,IL1R1,IL33,IL6,IL6ST,IRAK3,IRF1,ITGA5,ITGB1,ITPKC,JUN,JUN…	141
Cellular Movement,Immune Cell Trafficking	Cell movement of lymphatic system cells	1e-15	Increased	2.875	ABL2,ACKR1,ADAM10,ANXA1,APOD,APP,ARF6,BGN,BMPR2,CAV1,CCL14,CCL2,CCL23,CD200,CD44,CD74,CD9,CDC42,COL1A1,CRK,CSF3,CTSS,DICER1,EGR2,ENG,ENPP2,ETS1,F11R,FABP5,FLOT1,FN1,FOS,FOXO1,GAS6,HIF1A,HLA-A,ICAM1,ICAM2,IFITM3,IFNGR1,IL33,IL6,IL6ST,ITGA5,ITGA6,ITGB1,JUN,KDR,KLF2,KRAS,LDLR,LGALS1,LGALS3,LRP1,MSN,MYC,MYLK,NEDD9,NFKBIA,NOTCH1,NOTCH4,NR4A1,PECAM1,PIK3R1,PLEC,PPDPF,PTGS2,PTPRB,RALGDS,RAP1B,RARRES2,RG…	97
Cellular Movement	Transmigration of blood cells	1.82e-15	Increased	2.849	ADAM10,ADAM15,ANXA1,APP,BMPR2,CAV1,CCL2,CCND1,CD44,CD74,CDC42,CDH5,COL1A1,CTSS,CXCL2,ENG,ENPP2,F11R,FABP5,FN1,GJA1,ICAM1,ICAM2,IL6,ITGB1,JAM2,LDLR,LGALS1,MET,MYLK,NOTCH1,NOTCH4,PECAM1,PTPRB,RARRES2,SELE,SHC1,SOCS3,SOD1,STAB1,STC1,STING1,TGFBR2,TIMP2,TIMP3,TNFRSF1A,TSPAN14,VCAM1	48
Cellular Development,Cellular Growth and Proliferation,Hematological System Development and Function,Lymphoid Tissue Structure and Development	Proliferation of mononuclear leukocytes	1e-18	Increased	2.848	AHR,ALCAM,ANXA1,ARF6,B2M,BCL6B,BCLAF1,BHLHE40,BIRC3,BTNL9,CCL2,CCN2,CCND1,CD320,CD36,CD44,CD59,CD74,CDC42,CDKN1A,CEBPB,CFLAR,CSF3,CTSD,CTSZ,CXCL2,DICER1,DKK3,DUSP5,EFNA1,EGR1,EGR2,EGR3,EHD4,ELF1,ETS1,ETS2,FABP4,FGL2,FKBP1A,FLI1,FN1,FOS,FOSL2,FOXO1,FTH1,FTL,GADD45A,GATA2,GIMAP1,GJA1,GPNMB,GSTP1,HIF1A,HLA-DMA,HLA-DMB,HLA-DPA1,HLA-DPB1,HLA-DQB1,HLA-DRB1,HLA-E,HSPA1A/HSPA1B,HSPA8,ICAM1,IFNGR1,IGFBP2,…	141
Cellular Development,Cellular Growth and Proliferation,Hematological System Development and Function,Hematopoiesis,Lymphoid Tissue Structure and Development,Tissue Development	Development of phagocytes	6.32e-07	Increased	2.826	ADAM10,APP,CAV1,CCL2,CCL23,CD74,CD9,CDA,CDKN1A,CEBPB,CSF3,DICER1,DLL1,ECSCR,EGR1,EMP1,ETS2,FN1,FOS,FOXO1,FTH1,GATA2,HLA-B,HLA-DRB1,IFI16,IFNGR1,IL1R1,IL33,IL6,ITGB1,JUN,KDR,KLF4,KRAS,LDLR,LIFR,MAP3K8,MFGE8,MYC,NOTCH1,NUPR1,PPM1D,STAT3,TCF4,TGFBR2,TNFRSF11B,TNFRSF1A,TNFSF10,ZFP36L1	49
Cellular Movement,Hematological System Development and Function,Immune Cell Trafficking	Cell movement of lymphocytes	5.36e-16	Increased	2.813	ABL2,ACKR1,ADAM10,ANXA1,APOD,APP,ARF6,BGN,BMPR2,CAV1,CCL14,CCL2,CCL23,CD200,CD44,CD74,CDC42,COL1A1,CRK,CSF3,CTSS,DICER1,EGR2,ENG,ENPP2,ETS1,F11R,FABP5,FLOT1,FN1,FOS,FOXO1,GAS6,HIF1A,HLA-A,ICAM1,ICAM2,IFITM3,IFNGR1,IL33,IL6,IL6ST,ITGA5,ITGA6,ITGB1,JUN,KDR,KLF2,KRAS,LDLR,LGALS1,LGALS3,LRP1,MSN,MYC,MYLK,NEDD9,NFKBIA,NOTCH1,NOTCH4,NR4A1,PECAM1,PIK3R1,PLEC,PPDPF,PTGS2,PTPRB,RALGDS,RAP1B,RARRES2,RGS16,…	96
Cellular Movement,Immune Cell Trafficking	Transmigration of lymphatic system cells	3.76e-08	Increased	2.804	ADAM10,BMPR2,CAV1,CD44,COL1A1,CTSS,ENG,ENPP2,FABP5,FN1,ICAM1,ITGB1,LDLR,NOTCH1,NOTCH4,PECAM1,PTPRB,STAB1,STING1,TNFRSF1A	20
Cellular Movement,Hematological System Development and Function,Immune Cell Trafficking	Transmigration of lymphocytes	1.43e-07	Increased	2.804	ADAM10,BMPR2,CAV1,CD44,COL1A1,CTSS,ENG,ENPP2,FABP5,FN1,ICAM1,ITGB1,LDLR,NOTCH1,NOTCH4,PTPRB,STAB1,STING1,TNFRSF1A	19
Cancer,Organismal Injury and Abnormalities	Neoplasia of cells	8.51e-19	Increased	2.765	ABI3,ABL2,ABLIM1,ACKR1,ACTA2,ADAM10,ADAMTS1,ADAMTS9,ADCY4,ADGRA2,ADGRF5,ADGRL2,ADGRL4,ADH1B,ADI1,ADRA2C,AFAP1L1,AFF1,AHR,AKAP12,AKAP9,ALCAM,ALDH2,ANKRD12,ANTXR1,ANXA1,APOD,APP,AQP1,ARF6,ARHGAP31,ARHGEF15,ARHGEF3,ARID5B,ARL4A,ARL6IP1,ARRDC3,ASAP1,ASPN,ATF3,ATP11A,ATP1A1,B2M,BAZ2B,BCL6B,BCLAF1,BGN,BIRC3,BMPR2,BMX,BRD2,BTG1,BTG2,BTN3A2,BTNL9,BZW2,C1orf198,C1S,C2CD4B,C7,CALCRL,CALD1,CARD8,CASKIN2,CAV…	658
Cancer,Organismal Injury and Abnormalities	Formation of solid tumor	3.4e-08	Increased	2.762	ABI3,ABL2,ABLIM1,ACACB,ACKR1,ACTA2,ADAM10,ADAM15,ADAMTS1,ADAMTS4,ADAMTS9,ADCY4,ADGRA2,ADGRF5,ADGRG1,ADGRG6,ADGRL2,ADGRL4,ADH1B,ADH5,ADI1,ADRA2C,AEBP1,AFAP1L1,AFF1,AHR,AKAP12,AKAP9,AKR1C1/AKR1C2,ALCAM,ALDH2,ANKRD12,ANKRD29,ANTXR1,ANXA1,AOPEP,AP1S2,AP3S1,APOD,APOL3,APOLD1,APP,AQP1,ARF6,ARGLU1,ARHGAP29,ARHGAP31,ARHGEF15,ARHGEF3,ARID5A,ARID5B,ARL4A,ARL5B,ARL6IP1,ARPC2,ARRDC3,ASAP1,ASPN,ATF3,ATP11A,AT…	883
Embryonic Development,Organismal Development	Development of body axis	7.39e-09	Increased	2.76	ABL2,ADAM10,ADGRA2,ADGRG1,AHR,ANTXR1,AP1S2,APP,AQP1,ARID5B,ARL6IP1,ASPN,BMPR2,BTG2,C12orf57,CCL2,CCND1,CD34,CD93,CDH5,CDKN1A,CLDN5,CLU,COL1A1,COL3A1,CPE,CRISPLD1,CRK,CRTAC1,CRYAB,CSGALNACT1,CSRNP1,CTNND1,DICER1,DLC1,DLL1,DPT,ECE1,EFNA1,EGR1,EGR2,ENAH,ENPP2,ENTPD1,FBLN5,FKBP8,FLNA,FMOD,FN1,FOSL2,FOXO1,FRZB,FZD4,GATA2,GJA1,GRN,HAND2,HIF1A,HLA-A,HLA-DMA,HLA-E,HSPG2,HYAL2,ID1,ID4,IFI16,IGFBP2,IGFBP7,…	151
Cellular Development,Cellular Growth and Proliferation,Hematological System Development and Function,Hematopoiesis,Lymphoid Tissue Structure and Development,Tissue Development	Differentiation of myeloid leukocytes	1.25e-09	Increased	2.758	AHR,APP,CCL2,CCL23,CD74,CDA,CDC42,CRK,CSF3,DLL1,DUSP5,DUSP6,EGR1,ETS2,FOS,FOSL2,GATA2,HLA-DRB1,IFI16,IL1R1,IL33,IL6,IL6ST,IRF1,IRF9,JUN,KLF4,KRAS,LGALS3,MAT2A,MFGE8,MYC,N4BP2L2,NFIX,NOTCH1,NRP1,PLSCR1,PPM1D,QKI,SELE,SELP,SFRP4,SHC1,SOCS3,SOD1,STAT3,TCF4,TESC,TIMP1,TNFRSF11B,TNFSF10,TRIB1,ZFP36L1	53
Cancer	Cell transformation	7.28e-19	Increased	2.756	ABI3,ABL2,ABLIM1,ACKR1,ACTA2,ADAM10,ADAMTS1,ADAMTS9,ADCY4,ADGRA2,ADGRF5,ADGRL2,ADGRL4,ADH1B,ADI1,ADRA2C,AFAP1L1,AFF1,AHR,AKAP12,AKAP9,ALCAM,ALDH2,ANKRD12,ANTXR1,ANXA1,APOD,APP,AQP1,ARF6,ARHGAP31,ARHGEF15,ARHGEF3,ARID5B,ARL4A,ARL6IP1,ARRDC3,ASAP1,ASPN,ATF3,ATP11A,ATP1A1,B2M,BAZ2B,BCL6B,BCLAF1,BGN,BIRC3,BMPR2,BMX,BRD2,BTG1,BTG2,BTN3A2,BTNL9,BZW2,C1orf198,C1S,C2CD4B,C7,CALCRL,CALD1,CARD8,CASKIN2,CAV…	664
Cellular Movement,Hematological System Development and Function,Immune Cell Trafficking	Transmigration of leukocytes	6.34e-15	Increased	2.753	ADAM10,ADAM15,ANXA1,APP,BMPR2,CAV1,CCL2,CCND1,CD44,CD74,CDC42,CDH5,COL1A1,CTSS,CXCL2,ENG,ENPP2,F11R,FABP5,FN1,ICAM1,ICAM2,IL6,ITGB1,JAM2,LDLR,LGALS1,MET,MYLK,NOTCH1,NOTCH4,PECAM1,PTPRB,RARRES2,SELE,SHC1,SOCS3,SOD1,STAB1,STC1,STING1,TGFBR2,TIMP2,TIMP3,TNFRSF1A,TSPAN14,VCAM1	47
Cellular Movement,Hematological System Development and Function,Immune Cell Trafficking,Inflammatory Response	Cellular infiltration by phagocytes	1.72e-14	Increased	2.75	ACKR1,ANXA1,APP,CAV1,CCL2,CCN2,CD36,CD44,CDKN1A,CLEC14A,CSF3,CTSC,CXCL2,DICER1,EDIL3,EGLN3,EPAS1,FABP4,FLT1,GAS6,GATA2,GJA1,HIF1A,HSPB1,ICAM1,IFNGR1,IL1R1,IL33,IL6,IL6ST,ILK,ITGB1,KDM6B,KDR,LDLR,LGALS1,LGALS3,MAP3K8,MET,MMP2,MYC,NDRG1,NFKBIA,NFKBIZ,NRP1,PDK4,PLAT,PPM1D,PPP1R15A,PRCP,PRKG1,PSMB8,PTGS2,RARRES2,S100A10,SELE,SELP,SFRP1,SGK1,SOCS3,SOD3,SPHK1,SPINT2,STAT3,STC1,STING1,TGFBR2,THBD,TIMP1,…	73
Cell-To-Cell Signaling and Interaction,Inflammatory Response	Immune response of phagocytes	9.99e-10	Increased	2.748	ANXA1,APP,ATP1A1,BRD2,CCL2,CD36,CD44,CD74,CD93,CDKN1A,CEBPB,CSF3,EGLN3,FN1,GRN,HIF1A,ICAM1,IL33,IL6,IL6ST,ITGB1,LEPR,LGALS3,LY96,MAP3K8,MFGE8,NPM1,PALLD,PIEZO1,PSMB8,PXN,RAB11A,RAPGEF3,RASA4,SCARB1,SCARF1,SH3BP2,SPHK1,STAT3,SWAP70,TAP1,TAPBP,TNFRSF10B,TNFRSF11B,TPH1,VCAM1	46
Cardiovascular System Development and Function,Organismal Development	Vasculogenesis	9.32e-45	Increased	2.732	ADAM15,ADAMTS1,ADAMTS9,ADGRA2,ADGRF5,ADRA2C,AHR,ALCAM,ALDH2,ANXA1,AP1S2,APP,ARF6,ARHGEF15,ATF3,B2M,BCL6B,BCLAF1,BGN,BMPR2,BMX,C1QTNF9,CALCRL,CAV1,CAVIN2,CCL2,CCN2,CCN3,CCN5,CCND1,CD200,CD34,CD36,CD44,CD63,CD9,CDC42,CDH13,CDH5,CDKN1A,CFI,COL1A1,COL1A2,COL3A1,COL6A1,COL6A2,CRYAB,CSF3,CTSS,CXCL2,CYGB,DAAM1,DDR2,DDX3X,DICER1,DLL1,ECSCR,EDIL3,EDNRB,EFEMP2,EFNA1,EGFL7,EGLN3,EGR1,EGR2,EGR3,EMP1,EMP3,ENG…	239
Cellular Movement	Cellular infiltration by myeloid cells	1.72e-16	Increased	2.73	ACKR1,ANXA1,APP,CAV1,CCL2,CCN2,CD36,CD44,CDKN1A,CLEC14A,CRYAB,CSF3,CTSC,CXCL2,DICER1,EDIL3,EGLN3,EPAS1,FABP4,FLT1,FOS,GAS6,GATA2,GJA1,HIF1A,HSPB1,ICAM1,ID1,IFNGR1,IL1R1,IL33,IL6,IL6ST,ILK,ITGB1,KDM6B,KDR,LDLR,LGALS1,LGALS3,LTC4S,MAP3K8,MET,MMP2,MYC,MYLK,NDRG1,NFKBIA,NFKBIZ,NR4A1,NRP1,PDK4,PLAT,PPM1D,PPP1R15A,PRCP,PRKG1,PSMB8,PTGS2,RARRES2,S100A10,SELE,SELP,SFRP1,SGK1,SOCS3,SOD3,SPHK1,SPINT2,STAT3…	79
Cell Death and Survival,Cellular Compromise	Cytotoxicity of T lymphocytes	8.7e-08	Increased	2.71	B2M,CD59,CFLAR,HLA-A,HLA-B,HLA-DRA,HLA-DRB1,HLA-E,HLA-F,HSPA1A/HSPA1B,HSPA8,ICAM1,IL6,JUN,NOTCH1,PNP,TAP2,TNFSF10,TNFSF12	19
Cell-To-Cell Signaling and Interaction,Inflammatory Response	Immune response of leukocytes	4.75e-14	Increased	2.706	ANXA1,APP,ATP1A1,BHLHE40,BRD2,CCL2,CD36,CD44,CD59,CD74,CD93,CDKN1A,CEBPB,CSF3,CTSS,EGLN3,ETS1,FN1,FOXO1,GRN,HIF1A,HLA-DQB1,ICAM1,IFNGR1,IL33,IL6,IL6ST,ITGB1,JUN,LEPR,LGALS1,LGALS3,LTBP1,LY96,MAP3K8,MFGE8,NAMPT,NPM1,PALLD,PECAM1,PIEZO1,PNP,POSTN,PSMB8,PXN,RAB11A,RAPGEF3,RASA4,SCARB1,SCARF1,SH3BP2,SLC1A5,SOCS3,SPHK1,STAT3,SWAP70,TAP1,TAPBP,TGFBR2,THBD,TNFRSF10B,TNFRSF11B,TNFRSF1A,TPH1,VCAM1	65
Hematological System Development and Function,Humoral Immune Response,Lymphoid Tissue Structure and Development,Tissue Morphology	Quantity of B lymphocytes	7.21e-09	Increased	2.705	ADAM10,AFF1,AHR,APP,ARID5B,ATP2B1,BCLAF1,CD36,CD74,CDKN1A,CEBPB,CSF3,DKK3,DLL1,EGR1,EGR2,EGR3,ETS1,FLI1,FLT1,FOS,FOXO1,GIMAP1,GJA1,GSTP1,HIF1A,IFNGR1,IL33,IL6,IL6ST,ITGB1,KAT6A,KLF2,KLF4,KRAS,LYL1,MFNG,MPZL2,MSN,MYC,NEDD9,PECAM1,PIK3R1,PIM3,PNP,PRKCH,RAP1B,RHOQ,S1PR1,SCARF1,SELE,SELP,SH2D3C,SH3BP2,SHC1,SOCS3,SOX4,SPHK1,SPNS2,STAT3,TCF4,TGFBR2,TNFRSF11B,VCAM1	64
Cell-To-Cell Signaling and Interaction,Cellular Movement,Hematological System Development and Function,Immune Cell Trafficking	Recruitment of mononuclear leukocytes	1.48e-07	Increased	2.702	ADAM10,ANXA1,CCL2,CCL23,CD44,CSF3,ETS1,FABP5,FN1,FOS,ICAM1,IFITM3,IL1R1,IL33,IL6,IL6ST,JUN,LRP1,PTGS2,RARRES2,S1PR1,SELE,SELP,STAT3,STING1,TIMP1,TNFSF12,VCAM1	28
Cellular Movement,Hematological System Development and Function,Immune Cell Trafficking	Lymphocyte migration	6.83e-16	Increased	2.689	ABL2,ACKR1,ADAM10,ANXA1,APOD,APP,ARF6,BGN,BMPR2,CAV1,CCL14,CCL2,CCL23,CD200,CD44,CD74,CDC42,COL1A1,CRK,CSF3,CTSS,DICER1,EGR2,ENG,ENPP2,ETS1,F11R,FABP5,FLOT1,FN1,FOS,FOXO1,HLA-A,ICAM1,ICAM2,IFITM3,IFNGR1,IL33,IL6,IL6ST,ITGA5,ITGA6,ITGB1,JUN,KLF2,LDLR,LGALS1,LGALS3,LRP1,MSN,MYC,MYLK,NOTCH1,NOTCH4,NR4A1,PECAM1,PIK3R1,PLEC,PTGS2,PTPRB,RALGDS,RAP1B,RARRES2,RGS16,S100A4,S1PR1,SELE,SELP,SH2D3C,SOCS3,SPA…	87
Cardiovascular System Development and Function,Cell Morphology,Cellular Development,Organismal Development,Tissue Development	Tubulation of vascular endothelial cells	2.54e-10	Increased	2.679	ADAM15,ALCAM,ANXA1,APP,ARHGEF15,CAVIN2,CD44,CD9,COL1A1,ECSCR,EDNRB,F11R,FLT1,FOXO1,GAS6,ID1,IL33,KCNMA1,KDR,NR4A1,NRP1,PECAM1,PIK3C2A,RCAN2,RDX,RHOJ,SOX7,STAT3,SULF2,TAGLN2,TEK,VEGFC	32
Cellular Development,Cellular Growth and Proliferation,Hematological System Development and Function,Hematopoiesis,Lymphoid Tissue Structure and Development,Tissue Development	Myelopoiesis of leukocytes	4.76e-07	Increased	2.678	APP,CCL2,CCL23,CD74,CDA,CSF3,DLL1,EGR1,ETS2,FOS,FOSL2,GATA2,HLA-DRB1,IFI16,IL1R1,IL33,IL6,IL6ST,JUN,KLF4,KRAS,MFGE8,MYC,N4BP2L2,NOTCH1,PLSCR1,PPM1D,SELE,SELP,SHC1,STAT3,TCF4,TESC,TNFRSF11B,TNFSF10,TRIB1,ZFP36L1	37
Embryonic Development,Organismal Development	Development of head	4.98e-10	Increased	2.663	ABL2,ADAM10,ADGRA2,ADGRG1,AHR,ANTXR1,AP1S2,APP,AQP1,ARID5B,ARL6IP1,ASPN,BTG2,C12orf57,CCL2,CCND1,CD34,CD93,CDH5,CDKN1A,CLDN5,CLU,COL1A1,COL3A1,CPE,CRISPLD1,CRK,CRTAC1,CRYAB,CSGALNACT1,CSRNP1,CTNND1,DICER1,DLC1,DLL1,DPT,ECE1,EFNA1,EGR1,EGR2,ENAH,ENPP2,ENTPD1,FBLN5,FKBP8,FLNA,FMOD,FN1,FOSL2,FOXO1,FRZB,FZD4,GATA2,GJA1,GRN,HAND2,HIF1A,HLA-A,HLA-DMA,HLA-E,HSPG2,HYAL2,ID1,ID4,IFI16,IGFBP2,IGFBP7,IL1R1,…	149
Cell-To-Cell Signaling and Interaction,Inflammatory Response	Response of macrophages	5.73e-07	Increased	2.65	ANXA1,APP,ATP1A1,BRD2,CD36,CD44,CD93,CDKN1A,CEBPB,CSF3,EGLN3,GRN,HIF1A,IL33,IL6,IL6ST,ITGB1,LEPR,LGALS3,LY96,MFGE8,NPM1,PIEZO1,PLCB4,PXN,RAB11A,RAPGEF3,RASA4,SCARB1,SCARF1,SH3BP2,SPHK1,STAT3,TPH1	34
Cellular Movement,Hematological System Development and Function,Immune Cell Trafficking	Migration of mononuclear leukocytes	8.67e-17	Increased	2.629	ABL2,ACKR1,ADAM10,ANXA1,APOD,APP,ARF6,BGN,BMPR2,CAV1,CCL14,CCL2,CCL23,CCN2,CD200,CD44,CD74,CDC42,COL1A1,CRK,CSF3,CTSS,DICER1,EGR2,ENG,ENPP2,ETS1,F11R,FABP5,FLOT1,FLT1,FN1,FOS,FOXO1,HLA-A,ICAM1,ICAM2,IFITM3,IFNGR1,IL33,IL6,IL6ST,ITGA5,ITGA6,ITGB1,JUN,KLF2,LDLR,LGALS1,LGALS3,LRP1,MICOS10-NBL1/NBL1,MSN,MYC,MYLK,NOTCH1,NOTCH4,NR4A1,PECAM1,PIK3R1,PLEC,POSTN,PTGS2,PTPRB,RALGDS,RAP1B,RARRES2,RGS16,S100A…	92
Cancer,Organismal Injury and Abnormalities	Metastasis of cells	3.34e-15	Increased	2.605	ABLIM1,ADAMTS1,ADGRF5,ADI1,AFAP1L1,ALCAM,ANXA1,ARF6,ARHGAP31,ASAP1,ATF3,B2M,BGN,BZW2,CALD1,CAV1,CCL2,CCN2,CCN3,CD44,CD59,CNN1,CRYAB,CSF3,CTNND1,CXCL2,DDR2,DDX17,DDX21,DICER1,DLL1,EFEMP1,EGFL7,EIF3H,ENAH,ENPP2,ENTPD1,EPAS1,FABP4,FABP5,FN1,FNBP1L,FTH1,GPX4,HDAC7,HIF1A,HTRA1,IFITM1,IFNGR1,IL1R1,IL6,ILK,IRF1,ITGA6,ITGB1,ITGB4,ITGBL1,JUNB,KCNN3,KDM6B,KLF4,KLF9,KRAS,LAMA5,LDLR,LGALS3,LIFR,LTBP1,MALAT1,…	128
Molecular Transport	Quantity of metal ion	4.34e-08	Increased	2.6	ACKR1,ADAMTS1,AKAP12,APP,AQP1,ARL6IP1,ATP1A1,ATP2B1,BMPR2,CAV1,CCL2,CD59,ECE1,EDNRB,ENTPD1,F2RL3,FABP4,FKBP1A,FN1,FOS,GRN,HSPB6,ICAM1,IGFBP7,IL33,IL6,IRAG1,KDR,KLF2,KRAS,LGALS1,LTBP1,MARCKSL1,MCL1,MGP,MYC,NRN1,ORAI1,PIEZO1,PIK3R1,PLCB1,PRKG1,PTGS2,RAPGEF3,RARRES2,S100A4,S1PR1,SELE,SELP,SGK1,SHC1,SOD1,SPINT2,STAT3,SWAP70,TNFRSF11B,TXNIP,VCAM1	58
Cellular Movement	Cell movement of leukemia cell lines	4.73e-10	Increased	2.598	ADAM10,APP,CCL14,CCL2,CCL23,CD44,CDC42,CRK,ENG,FGD4,FLNA,FLNB,FLT1,FN1,GMFG,ITGB1,KRAS,LGALS3,MARCKS,NEDD9,NOTCH1,PIK3C2A,PIK3R1,PXN,RHOU,S1PR1,SELE,SELP,SHC1,SPHK1,STAT3,STC1,TIMP1,VCAM1,WARS1	35
Cellular Movement	Cell movement of lung cancer cell lines	4.01e-10	Increased	2.597	ACTA2,ADAM10,ALCAM,AP1S2,ATF3,BCAM,BMPR2,CAV1,CD44,CD9,DAAM1,DLC1,DNAJB4,DOCK4,EPAS1,ETS1,FN1,HDAC7,ID1,IL6,ILK,ITGA5,ITGA6,ITGB1,ITGB4,KLF4,KLF9,KRAS,LDB2,LGALS1,MET,MXI1,NEAT1,NFKBIA,NORAD,NOTCH1,NPM1,NRP1,PFN2,PHF14,PODXL,POSTN,PRMT1,PSMA3-AS1,PTGS2,S100A10,S100A4,SDCBP,SLC1A5,SLC25A4,SMAD1,SNAI1,SNHG7,SOX4,SPARC,SRGN,STAT3,TXNIP,VIM,YES1	60
Cellular Movement	Invasion of breast cancer cell lines	1.61e-10	Increased	2.597	ABL2,ADAM15,ADAMTS1,AHR,APP,ARF6,ARRDC3,ASAP1,BAG3,BGN,BTG2,CAV1,CCN2,CCN3,CCN5,CCND1,CD44,CDC42,CDKN1A,CEBPB,CEMIP2,CRTAP,CTNND1,CTSS,DLL1,DPT,DUSP6,EFEMP1,EIF3H,EMP1,ENAH,EPHB4,ETS1,F11R,FN1,FNBP1L,FXYD5,GJA1,HIF1A,ID1,IFITM3,IL6,ITGA5,ITGB1,ITGB4,JUN,KDM6B,KLF4,LIMA1,LRP1,LY96,MALAT1,MECOM,MET,MMP2,MRTFB,MYC,NAMPT,NFKBIA,PALLD,PDLIM1,PDLIM2,PIK3R1,PODXL,PPM1D,PRMT1,PTGS2,PXN,QKI,RAMP3,RBMS3,S1…	92
Cellular Movement	Migration of lung cancer cell lines	2.96e-07	Increased	2.568	ACTA2,ADAM10,ALCAM,ATF3,BCAM,BMPR2,CAV1,DAAM1,DLC1,EPAS1,ETS1,HDAC7,ID1,IL6,ILK,ITGA6,ITGB1,ITGB4,KLF4,KLF9,KRAS,LDB2,LGALS1,MET,MXI1,NEAT1,NFKBIA,NORAD,NPM1,NRP1,PFN2,PHF14,PODXL,POSTN,PRMT1,PSMA3-AS1,PTGS2,S100A10,SDCBP,SLC1A5,SLC25A4,SMAD1,SNAI1,SNHG7,SOX4,SRGN,STAT3,TXNIP,VIM,YES1	50
Cardiovascular System Development and Function	Morphogenesis of cardiovascular system	6.32e-10	Increased	2.557	ADAMTS9,ADGRF5,AHR,BMPR2,CLDN5,COL1A1,CXCL2,DLC1,DLL1,EFNA1,ENG,EPHB4,FKBP1A,FLNA,FLT1,FZD4,GAS6,GJA1,GRN,HAND2,HEG1,HIF1A,ID1,ILK,JUN,KAT6A,KDR,LDLR,LGALS3,LRP1,LY6E,MDM4,MECOM,MET,MMP2,MRTFB,NOTCH1,NOTCH4,NRP1,PDGFRB,PECAM1,PIK3C2A,PLXND1,PRKD2,RCAN1,RHOB,S1PR1,SMAD1,SNAI1,SOX17,SOX4,STC1,TGFBR2,TGFBR3,TIE1,TIMP2,TPM1,VCAM1	58
Free Radical Scavenging	Production of reactive oxygen species	1.14e-07	Increased	2.547	AHR,ALDH2,ANXA1,AOPEP,APP,CAV1,CD36,CD44,CDC42,CDH5,CDKN1A,CSF3,CXCL2,CYGB,ETS1,FBLN5,FLNA,FN1,FOXO1,FTH1,FTL,GPX4,GRN,HIF1A,HSPB6,ICAM1,IL33,IL6,ILK,ITGA5,ITGB4,JUND,KLF4,KRAS,LRP1,LTBP1,MAP3K11,MAP3K8,MT-ND2,MTUS1,MYLK,NDUFA13,NFKBIA,NR4A1,ORAI1,PARK7,PDE2A,PDK4,PECAM1,PIEZO1,PIK3R1,PON2,PRCP,PSMB8,PTGS2,RALGDS,RAPGEF3,RRAS,S100A6,S1PR1,SCARB1,SELE,SELP,SHC1,SOD1,SOD3,TAGLN,TGFBR3,TNFRSF11B,TNF…	73
Cellular Development,Cellular Function and Maintenance,Cellular Growth and Proliferation	Assembly of cells	1.08e-18	Increased	2.535	ADAM15,ADAMTS1,APP,ARF6,BCLAF1,BMPR2,CALCRL,CAV1,CAVIN2,CCL2,CD34,CD36,CD44,CD9,CDH13,CDH5,CDKN1A,COL1A1,COL1A2,CXCL2,DAAM1,DDX3X,DICER1,EDNRB,EFNA1,EGFL7,EGR1,EGR3,ENG,ENPP2,EPHB4,F11R,FABP4,FLI1,FLT1,FN1,FOXO1,GAS6,GBP1,GJA1,GRN,HBEGF,HEG1,HIF1A,HSPG2,HTRA1,ID1,IL33,IL6,ITGB1,JUN,KDM6B,KDR,KLF2,LGALS1,LGALS3,LOC102724428/SIK1,LRG1,MEOX2,MET,MGP,MMP2,MYC,MYH10,MYOF,NOTCH1,NOTCH4,NR4A1,NRARP,NRP1…	103
Cellular Assembly and Organization,Cellular Function and Maintenance	Microtubule dynamics	4.38e-14	Increased	2.534	ABI3,ABL2,ABLIM1,ACKR1,ADAM10,ADAMTS1,ADAMTS4,ADAMTS9,ADGRA2,ADGRF5,ADGRG6,ADI1,AFAP1L1,AHR,AKAP12,AKAP9,ALCAM,APP,AQP1,ARF6,ARL6IP1,ARPC2,ASAP1,ATF3,ATP2B1,B2M,BCL6B,BMX,BTG2,C21orf91,CALD1,CAV1,CCL2,CCN2,CCN3,CCN5,CD44,CD9,CDC42,CDH13,CDH5,CDKN1A,CFAP20,CFLAR,CLU,COL1A1,CRIP1,CRK,CRYAB,CSRP1,CTNND1,CTSS,DAAM1,DICER1,DKK3,DLL1,DNAJA1,DOCK4,DPYSL3,ECE1,EEF1A1,EFEMP1,EFHD1,EFNA1,EGR1,EGR3,ENAH,ENG…	223
Free Radical Scavenging	Metabolism of reactive oxygen species	7.3e-09	Increased	2.532	AHR,ALDH2,ANXA1,AOPEP,APP,CAV1,CCN2,CD36,CD44,CDC42,CDH5,CDKN1A,CFLAR,CLU,COL6A1,CRYAB,CSF3,CXCL2,CYGB,DMD,EEF1A1,ENTPD1,EPAS1,ETS1,FBLN5,FLNA,FN1,FOS,FOXO1,FTH1,FTL,GJA1,GPX3,GPX4,GRN,GSTP1,HIF1A,HSPB1,HSPB6,ICAM1,IL33,IL6,ILK,ITGA5,ITGA6,ITGB1,ITGB4,ITM2B,JUND,KLF4,KRAS,LEPR,LGALS3,LRP1,LTBP1,MAP3K11,MAP3K8,MET,MT-ND2,MTUS1,MYLK,NAMPT,NDUFA13,NFKBIA,NR4A1,ORAI1,PARK7,PDE2A,PDK4,PECAM1,PIEZO1,PI…	100
Cellular Development	Maturation of cells	5.26e-07	Increased	2.525	ABL2,AHR,APP,ARHGEF15,ATF3,CCL2,CCND1,CD36,CD44,CDC42,CDKN1A,CEBPB,CLU,CSF3,DICER1,EGR1,ELF1,FOS,FRZB,GATA2,GSTP1,H3-3A/H3-3B,HBEGF,HIF1A,HLA-DRA,HSPA1A/HSPA1B,ICAM1,IL33,IL6,IRF1,ITGB1,KCNMA1,KLF2,KLF9,LHX6,LRP1,MET,MMP2,MYC,NCK1,NFIA,NFIX,NOTCH1,NRP1,PARP14,PIK3R1,PPM1D,PPP3CA,PTGS2,RNASE1,SHC1,SMAD1,SOCS2,SOD3,SOX18,STAT3,SWAP70,THRB,TNFRSF11B,TNFRSF1A,TNFSF10,VEGFC	62
Cellular Movement,Hematological System Development and Function,Immune Cell Trafficking,Inflammatory Response	Chemotaxis of phagocytes	6.43e-07	Increased	2.518	ANXA1,APP,CCL14,CCL2,CCL23,CCN3,CCND1,CD74,CD9,CDKN1A,CSF3,CXCL2,EDNRB,FLOT1,FLT1,GAS6,GRN,ICAM1,IL1R1,IL33,IL6,LDLR,LGALS1,LGALS3,MICOS10-NBL1/NBL1,MMP2,MMP28,MT-ND1,MTUS1,PLEC,PON2,PRKG1,RARRES2,RGS5,RHOB,S100A4,SELE,SELP,SERPINB1,SPHK1,SWAP70,THBS2,TMSB10/TMSB4X,TNFRSF1A,VCAM1,VEGFC	46
Cellular Development,Cellular Growth and Proliferation	Cell proliferation of carcinoma cell lines	6.73e-12	Increased	2.505	ADAM15,AKR1C1/AKR1C2,ANXA1,APP,ARHGEF3,CALCRL,CARD10,CAV1,CCL2,CCN2,CCN3,CCN5,CCND1,CCNI,CD44,CDH13,CDKN1A,CEBPB,CEMIP2,CLU,COL14A1,COL1A1,COL3A1,COL6A1,CRK,CSF3,DDR2,DDX17,DDX3X,DDX5,DLC1,DNAJB4,EFNA1,EGR1,EGR2,EIF3H,ELF1,EMP1,ENTPD1,EPAS1,EPB41L3,FABP4,FBLN2,FN1,FOXO1,FTX,GAS6,GJA1,GRN,HDAC7,HIF1A,HNRNPU,HSPB6,ID1,IGFBP7,IL6,IL6ST,ILK,IRF1,ITGA6,ITGB1,ITGB4,JUN,KLF2,KLF9,KRAS,LGALS1,LOC10272442…	143
Cancer,Organismal Injury and Abnormalities	Metastasis of tumor cell lines	3e-15	Increased	2.504	ABLIM1,ADAMTS1,ADGRF5,ADI1,AFAP1L1,ALCAM,ANXA1,ARF6,ASAP1,ATF3,B2M,BGN,BZW2,CALD1,CAV1,CCL2,CCN2,CCN3,CD44,CD59,CNN1,CRYAB,CSF3,CTNND1,CXCL2,DDR2,DDX17,DDX21,DICER1,DLL1,EFEMP1,EGFL7,EIF3H,ENAH,ENPP2,ENTPD1,EPAS1,FABP4,FABP5,FN1,FNBP1L,FTH1,GPX4,HDAC7,HIF1A,HTRA1,IFITM1,IFNGR1,IL1R1,IL6,ILK,IRF1,ITGA6,ITGB1,ITGB4,ITGBL1,JUNB,KCNN3,KDM6B,KLF4,KLF9,LAMA5,LDLR,LGALS3,LIFR,LTBP1,MALAT1,MET,MGP,MMP2,M…	120
Cellular Function and Maintenance	Engulfment of leukocytes	5.92e-07	Increased	2.503	ANXA1,APP,ARF6,CD36,CD44,CD93,CDC42,CDKN1A,CEBPB,CRK,CSF3,CTNND1,GRN,GSTP1,HIF1A,ICAM1,IL33,ITGB1,LEPR,LGALS3,MFGE8,NPM1,ORAI1,PALLD,PECAM1,PIEZO1,PXN,RAB11A,RAPGEF3,RASA4,SCARB1,SCARF1,SH3BP2,SWAP70,TNFRSF10B,TPH1	36
Tissue Development	Formation of epithelial tissue	5.2e-10	Increased	2.502	ADAM15,ATF3,BMX,CAV1,CCL2,CCN2,CD44,CSF3,FLT1,FN1,FOXO1,GRN,HSPG2,ITGB1,KDR,KLF2,LAMB1,MEOX2,MMRN2,NOTCH1,PECAM1,RAMP2,SDC2,SELE,SHANK3,STAT3,SULF2,TGFBR2	28
Cellular Growth and Proliferation,Tissue Development	Proliferation of neural cells	9.5e-17	Increased	2.501	ADAM10,ADGRG1,AHR,ALCAM,ANXA1,APP,ARF6,ARL6IP1,BTG1,BTG2,CAV1,CCL2,CCN5,CCND1,CD9,CDC42,CDKN1A,CEBPB,CFLAR,CLU,COTL1,CPE,CRK,CSF3,CSRP1,CXCL2,DICER1,DLL1,DPYSL3,EDNRB,EFNA1,EGR1,EGR2,EGR3,ENPP2,EPAS1,FAM107A,FBLN5,FEZ1,FLNA,FLT1,FN1,FOXO1,GATA2,GJA1,GRN,HDAC7,HIF1A,HSPA8,HTRA1,ID1,ID4,IFNGR1,IGFBP2,IGFBP5,IL1R1,IL33,IL6,IL6ST,ILK,INPP1,ITGA6,ITGB1,JUN,KDR,KLF4,KLF7,KRAS,LEPR,LGALS1,LGALS3,LIFR,MA…	139
Cellular Development,Cellular Growth and Proliferation,Hematological System Development and Function,Hematopoiesis,Lymphoid Tissue Structure and Development,Tissue Development	Differentiation of antigen presenting cells	2.71e-08	Increased	2.486	ADAM10,AHR,APP,CCL2,CDC42,CDKN1A,CEBPB,CRK,CSF3,DLL1,DUSP5,DUSP6,EGR1,EMP1,FN1,FOS,FOSL2,FOXO1,FTH1,GATA2,HLA-B,HLA-DRB1,IFI16,IL33,IL6,IRF1,IRF9,KDR,KLF4,LGALS3,LIFR,MAT2A,NFIX,NOTCH1,NRP1,QKI,SFRP4,SHC1,SOCS3,SOD1,STAT3,TCF4,TGFBR2,TIMP1,TNFRSF1A,TNFSF10,TRIB1	47
Hematological System Development and Function,Tissue Development	Accumulation of myeloid cells	8.28e-12	Increased	2.478	AHR,ANXA1,CAV1,CCL2,CD200,CD44,CRYAB,CSF3,CTSC,CXCL2,EDIL3,EGR1,ENTPD1,ETS2,GATA2,GRN,HIF1A,IL1R1,IL33,IL6,IL6ST,IRF1,ITGA5,ITGA6,ITGB1,KLF4,KRAS,LAMA5,LDLR,LTC4S,MAP3K8,NR4A1,PLAT,POSTN,PTGS2,SELP,SOD1,STAT3,THBD,TIMP1,TIMP2,TNFRSF1A,TNFSF10,VCAM1,VEGFC	45
Cellular Development,Cellular Growth and Proliferation	Proliferation of progenitor cells	6.92e-09	Increased	2.47	BGN,BTG1,CCL2,CCL23,CCND1,CD34,CDKN1A,CEBPB,CSF3,CXCL2,DLL1,EGR1,EGR3,EPAS1,ETS2,FLI1,FN1,FOXO1,FTH1,GATA2,GJA1,GSTP1,HIF1A,ID1,IGFBP5,IL33,IL6,ITGA5,ITGA6,ITGB1,JMJD1C,JUNB,KLF10,KLF2,KLF4,KRAS,LGALS3,MALAT1,MCF2L,MECOM,MET,MXI1,MYC,MYH10,N4BP2L2,NFKBIA,NOTCH1,ORAI1,PIK3R1,POSTN,PPM1D,PTGS2,S1PR1,SCN1B,SOCS2,SOCS3,SOD1,SOX18,SPRY1,STAT3,THRB,TIMP3,TNFRSF1A,TNFSF10,TNFSF12,TPH1,TXNIP	67
Cell-To-Cell Signaling and Interaction	Response of antigen presenting cells	4.06e-11	Increased	2.461	ANXA1,APP,ATP1A1,BRD2,CD36,CD44,CD74,CD93,CDKN1A,CEBPB,CSF3,CTSS,EGLN3,FN1,GRN,HIF1A,IL33,IL6,IL6ST,ITGB1,LEPR,LGALS3,LY96,MAP3K8,MFGE8,NPM1,PALLD,PARK7,PIEZO1,PLCB4,PSMB8,PXN,RAB11A,RAPGEF3,RASA4,SCARB1,SCARF1,SH3BP2,SOCS3,SPHK1,STAT3,SWAP70,TAP1,TAPBP,TNFRSF10B,TNFRSF11B,TPH1	47
Cellular Development,Cellular Growth and Proliferation	Proliferation of kidney cancer cell lines	6.78e-07	Increased	2.443	ANXA1,CARD10,COL14A1,EGR2,EPAS1,ETS1,FOXO1,FTX,HIF1A,IL6,MALAT1,MET,MYC,MYL9,NAMPT,NASP,NDUFA4L2,NRP1,PIK3C2A,PTPN12,S100A16,SEMA6A,SFRP1,SLFN5,SOCS3,STAT3,TEAD1,TGFBR2,TGFBR3,TNFSF10,UPP1,VMP1	32
Cardiovascular System Development and Function,Cellular Movement	Chemotaxis of endothelial cells	4.49e-14	Increased	2.434	ADAM10,CCL2,CCN3,CD36,CDC42,ECSCR,EFNA1,EGR3,ENPP2,GAS6,HSPB1,KDR,LGALS3,MET,NOTCH1,NR4A1,NRP1,PLXND1,PRKD2,PTGS2,SELE,SMOC2,SOX4,TEK,THBD,THBS2,TMSB10/TMSB4X,VEGFC	28
Free Radical Scavenging	Synthesis of reactive oxygen species	1.32e-09	Increased	2.422	AHR,ALDH2,ANXA1,AOPEP,APP,CAV1,CD36,CD44,CDC42,CDH5,CDKN1A,CFLAR,CLU,CRYAB,CSF3,CXCL2,CYGB,DMD,EEF1A1,ENTPD1,EPAS1,ETS1,FBLN5,FLNA,FN1,FOS,FOXO1,FTH1,FTL,GJA1,GPX3,GPX4,GRN,GSTP1,HIF1A,HSPB1,HSPB6,ICAM1,IL33,IL6,ILK,ITGA5,ITGA6,ITGB1,ITGB4,ITM2B,JUND,KLF4,KRAS,LEPR,LGALS3,LRP1,LTBP1,MAP3K11,MAP3K8,MET,MT-ND2,MTUS1,MYLK,NAMPT,NDUFA13,NFKBIA,NR4A1,ORAI1,PARK7,PDE2A,PDK4,PECAM1,PIEZO1,PIK3R1,PON2,PR…	98
Cellular Assembly and Organization,Cellular Function and Maintenance	Organization of cytoplasm	2.78e-12	Increased	2.417	ABI3,ABL2,ABLIM1,ACKR1,ADAM10,ADAMTS1,ADAMTS4,ADAMTS9,ADGRA2,ADGRF5,ADGRG6,ADI1,AFAP1L1,AHR,AKAP12,AKAP9,ALCAM,ANTXR1,ANXA1,APP,AQP1,ARF6,ARL6IP1,ARPC2,ASAP1,ATF3,ATP2B1,B2M,BAG3,BCL6B,BMX,BTG2,C21orf91,CALD1,CASP4,CAV1,CAVIN3,CCL2,CCN2,CCN3,CCN5,CD44,CD9,CDC42,CDH13,CDH5,CDKN1A,CFAP20,CFLAR,CLU,COL1A1,COL6A1,CRIP1,CRK,CRYAB,CSF3,CSRP1,CTNND1,CTSS,DAAM1,DICER1,DKK3,DLC1,DLL1,DNAJA1,DOCK4,DPYSL3,E…	260
Cellular Movement,Hematological System Development and Function,Immune Cell Trafficking,Inflammatory Response	Migration of phagocytes	1.74e-19	Increased	2.415	ACKR1,ADAM10,ADAM15,ALCAM,ANXA1,APP,BMPR2,CCL2,CCN2,CCND1,CD302,CD44,CD74,CDC42,COL1A1,CSF3,CTSS,CTSZ,CXCL2,DDR2,ENG,EPAS1,F11R,FLNA,FLT1,FN1,GJA1,HIF1A,HLA-DQB1,ICAM1,ICAM2,IL33,IL6,IL6ST,ITGA5,ITGA6,ITGB1,KDR,LDLR,LGALS1,LGALS3,LRP1,MET,MICOS10-NBL1/NBL1,MYLK,NPM1,ORAI1,PECAM1,PIK3R1,PLXND1,POSTN,PPM1D,PTGS2,PTPRB,RAMP1,RAP1B,RARRES2,RHOB,S100A10,S1PR1,SELE,SELP,SOCS3,SOD1,STAB1,SWAP70,TGFBR2,T…	74
Molecular Transport	Quantity of metal	2.04e-09	Increased	2.415	ACKR1,ADAMTS1,AKAP12,APP,AQP1,ARL6IP1,ATP1A1,ATP2B1,B2M,BMPR2,CAV1,CCL2,CD59,CRYAB,CYBRD1,ECE1,EDNRB,EIF3H,ENTPD1,F2RL3,FABP4,FKBP1A,FN1,FOS,FTH1,FTL,GPX4,GRN,HLA-A,HSPB6,HYAL2,ICAM1,IGFBP7,IL33,IL6,IRAG1,JUND,KDR,KLF2,KRAS,LGALS1,LRP1,LTBP1,MARCKSL1,MCL1,MGP,MYC,NEDD9,NRN1,ORAI1,PFN2,PIEZO1,PIK3R1,PLCB1,PRKG1,PTGS2,RAPGEF3,RARRES2,S100A4,S1PR1,SELE,SELP,SGK1,SHC1,SOD1,SPINT2,STAT3,SWAP70,TNFRSF1…	72
Cellular Movement	Transmigration of cells	4.62e-15	Increased	2.413	ACKR1,ACTA2,ADAM10,ADAM15,ALCAM,ANXA1,APP,BMPR2,CAV1,CCL2,CCND1,CD44,CD74,CDC42,CDH5,COL1A1,CTSS,CXCL2,ENAH,ENG,ENPP2,F11R,FABP5,FN1,GJA1,ICAM1,ICAM2,ID1,IL6,ITGB1,JAM2,LDLR,LGALS1,MET,MMP2,MYH10,MYLK,NOTCH1,NOTCH4,PECAM1,PTPRB,RARRES2,SELE,SHC1,SOCS3,SOD1,STAB1,STC1,STING1,TGFBR2,TIMP2,TIMP3,TNFRSF1A,TSPAN14,VCAM1	55
Cellular Assembly and Organization,Cellular Function and Maintenance	Organization of cytoskeleton	2.63e-16	Increased	2.41	ABI3,ABL2,ABLIM1,ACKR1,ADAM10,ADAMTS1,ADAMTS4,ADAMTS9,ADGRA2,ADGRF5,ADGRG6,ADI1,AFAP1L1,AHR,AKAP12,AKAP9,ALCAM,ANTXR1,ANXA1,APP,AQP1,ARF6,ARL6IP1,ARPC2,ASAP1,ATF3,ATP2B1,B2M,BAG3,BCL6B,BMX,BTG2,C21orf91,CALD1,CASP4,CAV1,CAVIN3,CCL2,CCN2,CCN3,CCN5,CD44,CD9,CDC42,CDH13,CDH5,CDKN1A,CFAP20,CFLAR,CLU,COL1A1,CRIP1,CRK,CRYAB,CSF3,CSRP1,CTNND1,CTSS,DAAM1,DICER1,DKK3,DLC1,DLL1,DNAJA1,DOCK4,DPYSL3,ECE1,EEF…	253
Cellular Function and Maintenance	Engulfment of antigen presenting cells	5.29e-07	Increased	2.402	ANXA1,APP,ARF6,CD36,CD44,CD93,CDC42,CDKN1A,CEBPB,CSF3,CTNND1,GRN,GSTP1,HIF1A,IL33,ITGB1,LEPR,LGALS3,MFGE8,NPM1,PALLD,PIEZO1,PXN,RAB11A,RAPGEF3,RASA4,SCARB1,SCARF1,SH3BP2,SWAP70,TNFRSF10B,TPH1	32
Cardiovascular System Development and Function,Cellular Development,Cellular Function and Maintenance,Cellular Growth and Proliferation,Organismal Development,Tissue Development	Endothelial cell development	1.69e-18	Increased	2.393	ADAM15,ADAMTS1,APP,ARF6,BCLAF1,BMPR2,CALCRL,CAV1,CAVIN2,CCL2,CD34,CD36,CD44,CD9,CDH13,CDH5,CDKN1A,COL1A1,COL1A2,CXCL2,DAAM1,DDX3X,DICER1,EDNRB,EFNA1,EGFL7,EGR1,EGR3,ENG,ENPP2,EPHB4,F11R,FABP4,FLI1,FLT1,FN1,FOXO1,GAS6,GBP1,GJA1,GRN,HBEGF,HEG1,HIF1A,HSPG2,HTRA1,ID1,IL33,IL6,ITGB1,JUN,KDM6B,KDR,KLF2,LGALS1,LGALS3,LOC102724428/SIK1,LRG1,MEOX2,MET,MGP,MMP2,MYC,MYOF,NOTCH1,NOTCH4,NR4A1,NRARP,NRP1,PDE2A…	101
Cardiovascular System Development and Function,Organismal Development	Development of artery	1.12e-09	Increased	2.384	ADAMTS9,ADGRF5,ALDH2,BMPR2,CCL2,CDC42,COL3A1,EFEMP2,EGR2,EMP1,EMP3,ENG,EPHB4,FBLN5,FLT1,HAND2,HLA-DQB1,ICAM1,IFI16,JUN,JUNB,KAT6A,KLF10,KLF7,LDLR,LRP1,LTBP1,LUZP1,MDM4,MYH10,NCK1,NOTCH1,NOTCH4,NRP1,PDE2A,PDGFRB,PLXND1,SOX4,SPHK1,STAT3,TGFBR2,TIMP2,TNFSF10,TYMP	44
Cancer,Hematological Disease,Organismal Injury and Abnormalities	Mature lymphocytic neoplasm	3.4e-07	Increased	2.382	ABLIM1,ADAMTS9,ADGRF5,ADGRL2,AHR,ALDH2,ANTXR1,ANXA1,APP,AQP1,ARHGEF15,ARHGEF3,ATF3,B2M,BAZ2B,BCLAF1,BIRC3,BRD2,BTG1,BTG2,BTN3A2,BZW2,C7,CALCRL,CALD1,CAV1,CAVIN2,CCDC50,CCL2,CCND1,CD200,CD320,CD34,CD36,CD44,CD74,CDH13,CDKN1A,CEBPB,CEP68,CFLAR,CHD1,CLU,CNTNAP3B,COL15A1,COL1A1,COL1A2,COL3A1,COL6A1,COL6A2,COPZ2,CPD,CRK,CRYAB,CSDE1,CTSC,CTSH,CTSS,CXCL2,DDX3X,DDX5,DIPK2B,DLL1,DMD,DPT,DUSP23,DUSP5,EEF1A…	267
Cell-To-Cell Signaling and Interaction,Cellular Movement,Hematological System Development and Function,Immune Cell Trafficking	Recruitment of antigen presenting cells	1.17e-08	Increased	2.374	ADGRG6,ANXA1,APP,BHLHE40,CCL2,CD36,CD44,CD74,COL1A1,CRYAB,ETS1,FLT1,HBEGF,ICAM1,IFITM3,IL33,KDR,KRAS,LEPR,LGALS1,MAP3K8,MMP28,NFKBIA,NOTCH1,PECAM1,RHOB,S100A4,S1PR1,SNAI1,TFPI,THBS2,TJP1,VCAM1	33
Cell-To-Cell Signaling and Interaction,Renal and Urological System Development and Function	Adhesion of kidney cells	8.17e-07	Increased	2.373	ADGRA2,ADGRG1,ANTXR1,BCAM,BGN,CCL2,CD44,CDC42,FN1,HBEGF,ICAM1,ITGB1,LAMA5,LRP1,LY6E,NRP1,PLXND1,POSTN,RRAS,TIMP1,TIMP3	21
Cellular Movement,Hematological System Development and Function,Immune Cell Trafficking	Migration of granulocytes	2.54e-10	Increased	2.373	ACKR1,ADAM10,ADAM15,ANXA1,BMPR2,CCL2,CD44,CSF3,CXCL2,DDR2,ENG,FN1,ICAM1,ICAM2,IL33,IL6,IL6ST,ITGA6,ITGB1,LAMA5,LGALS1,LGALS3,MET,MYLK,ORAI1,PECAM1,PPM1D,PTPRB,RAP1B,SELE,SELP,SOCS3,SOD1,SWAP70,TGFBR2,TLN1,TNFRSF1A,VCAM1	38
Embryonic Development,Hair and Skin Development and Function,Organ Development,Organismal Development,Tissue Development	Formation of skin	2.76e-08	Increased	2.372	ANXA1,ARRDC3,BCL6B,BMX,CCN2,CCND1,CDKN1A,COL1A1,COL1A2,COL3A1,COL6A1,CTNND1,DICER1,DLL1,EMP1,ETS2,FABP5,FLNB,FN1,FOS,FOSL2,GJA1,HLA-DRB1,ID1,IGFBP5,IL6,INHBB,ITGA6,ITGB1,ITGB4,ITGB5,JUNB,KDR,KLF4,KLF7,LAMA5,LDB2,MYC,NFIB,NFKBIA,NFKBIZ,NOTCH1,PALLD,PLEC,PPP3CA,PRKCH,PTGS2,SFRP4,SNAI1,SOX18,SPHK1,STAT3,TEK,TIE1,TNFSF10,TNFSF12,TXNIP,UGCG,VCAN,VEGFC,ZFP36,ZFP36L1	62
Cell-To-Cell Signaling and Interaction,Hematological System Development and Function,Immune Cell Trafficking,Inflammatory Response	Activation of mononuclear leukocytes	7.98e-13	Increased	2.366	ADAM10,AHR,ANXA1,B2M,BCLAF1,BHLHE40,BTN3A2,CCL2,CD200,CD44,CD59,CD74,CD93,CDKN1A,DLL1,EGR2,EGR3,ETS1,FKBP1A,FN1,FOS,FOXO1,GADD45A,GIMAP6,GJA1,GPNMB,HDAC7,HIF1A,HLA-A,HLA-DPA1,HLA-DPB1,HLA-DQB1,HLA-DRA,HLA-DRB1,HLA-E,HSPA1A/HSPA1B,HYAL2,ICAM1,IGFBP2,IL33,IL6,IL6ST,IRAK3,IRF1,ITGA5,ITPKC,KLF2,LDLR,LGALS1,LGALS3,LRRC32,LTC4S,LY96,LYST,MAP3K8,MFNG,MYC,NAMPT,NCK1,NFKBIA,NFKBIZ,NOTCH1,NR4A1,ORAI1,PECAM…	83
Cellular Development,Cellular Growth and Proliferation,Nervous System Development and Function,Organismal Development,Tissue Development	Development of neural cells	1.64e-10	Increased	2.361	ABL2,ADAM10,ADAMTS1,ADAMTS4,ADGRG6,ADGRL2,AHR,ALCAM,APP,ARF6,ARHGEF15,ASAP1,ATF3,B2M,BTG2,C21orf91,CALD1,CAV1,CCN2,CCN5,CD44,CD93,CDC42,CDKN1A,CFLAR,CLU,CRIP1,CRK,CSRP1,CTNND1,DICER1,DLL1,DMD,DPYSL3,ECE1,EEF1A1,EFEMP1,EFHD1,EFNA1,EGFL7,EGR1,EGR2,EGR3,ENAH,ENTPD1,EPB41L3,FAM107A,FBXO31,FEZ1,FLNA,FLOT1,FNBP1L,FOS,FOXO1,FZD4,GEM,GJA1,GRN,HLA-A,HSPB1,ICAM1,ID1,IL1R1,IL33,IL6,IL6ST,ILK,ITGA6,ITGB1,JUN…	151
Cardiovascular System Development and Function,Organismal Development	Sprouting angiogenesis	6.18e-12	Increased	2.338	ADAMTS9,ADGRA2,CDH13,CLEC14A,DLL1,FLT1,GJA1,HIF1A,ITGA5,KAT6A,KDR,KLF2,KLF4,MECOM,NOTCH1,NRARP,NRP1,PDE2A,PIK3C2A,PLCB1,RAMP2,RHOJ,RNF213,SEMA6A,SMAD1,STAB1,TEK,TJP1,TNFRSF1A,TSPAN18,VIM	31
Cellular Movement	Cellular infiltration	3.22e-18	Increased	2.337	ACKR1,AHR,ALDH2,ANXA1,APOD,APP,BGN,BMPR2,CAV1,CCL2,CCN2,CD36,CD44,CD93,CDH13,CDKN1A,CLEC14A,CRYAB,CSF3,CTSC,CTSS,CXCL2,DICER1,DMD,EDIL3,EGFL7,EGLN3,ENG,EPAS1,ETS1,FABP4,FABP5,FGL2,FLT1,FN1,FOS,GAS6,GATA2,GBP1,GJA1,HIF1A,HLA-A,HSPB1,ICAM1,ID1,IFITM3,IFNGR1,IKBIP,IL1R1,IL33,IL6,IL6ST,ILK,ITGB1,ITGB4,JUN,JUNB,KDM6B,KDR,KRAS,LDLR,LGALS1,LGALS3,LRRC32,LTC4S,MAP3K8,MET,MMP2,MYC,MYLK,NDRG1,NFKBIA,NFKBIZ…	117
Cardiovascular System Development and Function,Organismal Development	Development of aorta	3.01e-08	Increased	2.333	ADAMTS9,CCL2,COL3A1,EFEMP2,EGR2,EPHB4,FBLN5,FLT1,JUN,JUNB,KAT6A,LRP1,LTBP1,MYH10,NOTCH1,NOTCH4,PDE2A,PDGFRB,PLXND1,TGFBR2,TIMP2,TYMP	22
Cell-To-Cell Signaling and Interaction,Cellular Assembly and Organization	Cell-cell contact	3.24e-11	Increased	2.328	ABL2,ADAM10,ADAM15,ADGRL2,AHR,ALCAM,ANXA1,APP,ARF6,ARHGEF15,ATP1A1,BCAM,CAV1,CCL2,CD200,CD34,CD36,CD44,CD9,CD93,CDC42,CDH13,CDH5,CFLAR,CLDN5,CLU,COL6A1,CPLX1,CTNND1,DICER1,DMD,DOCK4,ENTPD1,ESAM,F11R,FBLIM1,FLOT1,FN1,FOXO1,GAS6,GJA1,GRN,H3-3A/H3-3B,HDAC7,ICAM1,IFI16,IFITM1,IFITM2,IFITM3,IL6,ITGA5,ITGA6,ITGB1,ITGB4,JAM2,JUNB,KLF2,KRAS,LAMB2,LDLR,LGALS1,LGALS3,LIMA1,LY6E,MARCKSL1,MET,MMP2,MPZL2,MSN,…	121
Infectious Diseases,Organismal Injury and Abnormalities	Viral Infection	5.01e-07	Increased	2.323	ACACB,ACTA2,ADAM10,ADH1B,ADRA2C,AHR,ANXA1,AP1S2,APOD,APP,ARF6,ARGLU1,ARID5A,ARL5B,ARRDC3,ATP11A,ATP1A1,B2M,BAG3,BCLAF1,BGN,BIRC3,BTG2,BZW1,C1S,CALCRL,CALD1,CALM1 (includes others),CARD16,CARD8,CASP4,CAV1,CCL2,CCN2,CCN5,CD200,CD36,CD44,CD63,CD74,CD9,CD93,CDC42,CDKN1A,CEP68,CFI,CFLAR,CHD1,CLDN5,CLEC3B,CLU,COL3A1,COPZ2,CPLX1,CRYAB,CSDE1,CSF3,CSRNP1,CTSS,CTSZ,CXCL2,CYTH1,CYYR1,DDR2,DDX17,DDX3X,DDX5,D…	277
Cell-To-Cell Signaling and Interaction	Adhesion of lymphoma cell lines	6.88e-13	Increased	2.319	ANXA1,CCL2,CD44,CXCL2,EGR3,FBLN5,FN1,FOXO1,HLX,ICAM1,IL6,ITGA6,ITGB1,JUN,JUNB,NFKBIA,RCAN1,SHC1,UTRN,VCAM1,VCAN	21
Cardiovascular Disease,Organismal Injury and Abnormalities	Atherosclerosis	6.75e-21	Increased	2.319	ACTA2,ADGRF5,AHR,ANKRD29,APP,ARF6,ATP2B1,BIRC3,CAV1,CCDC3,CCL2,CD36,CD44,CD59,CDH13,CDKN1A,CLU,CNN1,CTSS,CXCL2,DOCK4,DOCK9,ECSCR,EDNRB,EGR1,ENTPD1,FABP4,FABP5,FGD5,FIBIN,FKBP1A,FLT1,FN1,FOS,FOSB,FOXO1,GFOD1,GJA1,GUCY1A1,HIF1A,HSPG2,ICAM1,IFNGR1,IL1R1,IL33,IL6,ITGA8,JUN,JUNB,KDR,KLF2,KLF4,LDLR,LGALS3,LRP1,MCF2L,MECOM,MFGE8,MMP2,MRAP2,NEXN,NFKBIA,NOTCH1,NR4A1,PDE5A,PECAM1,PLAT,PLCB4,PLN,PPP3CA,PRCP…	103
Cell-To-Cell Signaling and Interaction,Hematological System Development and Function,Immune Cell Trafficking,Inflammatory Response	Activation of granulocytes	1.04e-09	Increased	2.318	AHR,ANXA1,CCL2,CCL23,CD200,CD63,CSF3,FKBP1A,FN1,GRN,IL33,IL6,MT-CO1,MT-CYB,MT-ND2,MT-ND3,MT-ND4,MT-ND4L,MT-ND5,PPM1D,SELE,SFRP1,VCAM1	23
Cardiovascular Disease,Organismal Injury and Abnormalities	Arteriosclerosis	8.84e-22	Increased	2.317	ACTA2,ADGRF5,AHR,ANKRD29,APP,ARF6,ATP2B1,BIRC3,CAV1,CCDC3,CCL2,CD36,CD44,CD59,CDH13,CDKN1A,CLU,CNN1,CTSS,CXCL2,DOCK4,DOCK9,ECSCR,EDNRB,EGR1,ENTPD1,FABP4,FABP5,FGD5,FIBIN,FKBP1A,FLT1,FN1,FOS,FOSB,FOXO1,GFOD1,GJA1,GUCY1A1,HIF1A,HSPG2,ICAM1,IFNGR1,IL1R1,IL33,IL6,ITGA8,JUN,JUNB,KDR,KLF2,KLF4,LDLR,LGALS3,LRP1,MCF2L,MECOM,MFGE8,MGP,MMP2,MRAP2,NEXN,NFKBIA,NOTCH1,NR4A1,PDE5A,PECAM1,PLAT,PLCB4,PLN,PPP3CA,…	105
Cell-To-Cell Signaling and Interaction	Adhesion of tumor cell lines	1.45e-17	Increased	2.301	ADAM10,ADAM15,ADGRG1,AKAP12,ALCAM,ANXA1,ASAP1,CARD8,CAV1,CCL2,CCN2,CCN3,CCND1,CD44,CD9,CDC42,CEMIP2,COL6A1,CRK,CTNND1,CTSZ,CXCL2,CYTH1,DKK3,DLL1,EFEMP1,EGFL7,EGR1,EGR3,ENG,ETS1,F11R,FBLN5,FLNA,FN1,FOS,FOXO1,FXYD5,GMFG,GPNMB,HLX,ICAM1,IFITM3,IL6,ILK,INHBB,ITGA5,ITGA6,ITGB1,JUN,JUNB,LGALS3,LY6E,MAP3K8,MARCKS,MECOM,MET,MMP2,NECTIN2,NFKBIA,NOSTRIN,NOTCH1,NRP1,PALMD,PDLIM2,PIK3R1,PRMT1,PXN,RALGDS,RCAN…	90
Hematological System Development and Function,Immune Cell Trafficking,Inflammatory Response,Tissue Development	Accumulation of granulocytes	3.3e-11	Increased	2.3	AHR,ANXA1,CAV1,CCL2,CD44,CSF3,CTSC,CXCL2,EDIL3,EGR1,GRN,HIF1A,IL1R1,IL33,IL6,ITGA5,ITGA6,ITGB1,KRAS,LAMA5,MAP3K8,POSTN,SELP,STAT3,THBD,TIMP2,TNFRSF1A,TNFSF10,VCAM1	29
Cell Morphology,Cellular Development	Branching of cells	4.25e-09	Increased	2.296	ABL2,ADAM10,ADAMTS4,AHR,ALCAM,ANXA1,APP,AQP1,ARF6,ASAP1,ATF3,C21orf91,CALD1,CAV1,CCL2,CD44,CDC42,CDKN1A,CRIP1,CRK,CSRP1,CTNND1,DICER1,DMD,DPYSL3,EFNA1,EGR1,EGR3,ENTPD1,EPHB4,ETS1,FAM107A,FN1,FOS,GAS6,GEM,GRN,HLX,IL1R1,IL33,IL6,ITGB1,JUN,KDR,KLF9,LIFR,LMO2,MAP1B,MARCKS,MET,MFGE8,MT2A,NFKBIA,NOTCH1,NOTCH4,NRN1,NUAK1,PALLD,PFN2,PIM3,PKP4,PLAT,PRKG1,PTGS2,RHOB,RND1,RRAS,SDC2,SEMA6A,SGK1,SHANK3,SMAD1,…	83
Cell-mediated Immune Response,Cellular Development,Cellular Function and Maintenance,Cellular Growth and Proliferation,Embryonic Development,Hematological System Development and Function,Hematopoiesis,Lymphoid Tissue Structure and Development,Organ Development,Organismal Development,Tissue Development	Differentiation of T lymphocytes	6.32e-07	Increased	2.294	ABL2,AFF1,AHR,ANXA1,B2M,BHLHE40,CD74,CEBPB,CFLAR,DICER1,DLL1,DNAJB1,EGR1,EGR2,EGR3,ENTPD1,ETS1,FGL2,FOSL2,FOXO1,GATA2,GIMAP1,HIF1A,HLA-DMA,HLA-DRA,HLA-DRB1,HLX,ICAM1,ID1,IFNGR1,IL1R1,IL33,IL6,IRAK3,IRF1,ITPKC,JUNB,KLF10,KLF4,LEPR,LTBP1,LYL1,MPZL2,NFKBIZ,NOTCH1,NR4A1,NRARP,ORAI1,PIK3R1,PNP,PTGS2,S1PR1,SFRP1,SLC3A2,SOCS2,SOCS3,SOX4,STAT3,TCF4,TGFBR2,WWP1,ZFP36L1,ZFP36L2	63
Cell Death and Survival,Cellular Compromise	Cytotoxicity of lymphatic system cells	2.73e-07	Increased	2.293	APP,B2M,CCL2,CD44,CD59,CD74,CEBPB,CFLAR,DICER1,FN1,HLA-A,HLA-B,HLA-DRA,HLA-DRB1,HLA-E,HLA-F,HSPA1A/HSPA1B,HSPA8,ICAM1,IL6,JUN,LDLR,LGALS3,NOTCH1,PNP,TAP2,TNFSF10,TNFSF12	28
Cell-To-Cell Signaling and Interaction,Hematological System Development and Function,Immune Cell Trafficking,Inflammatory Response	Activation of neutrophils	5.19e-08	Increased	2.283	AHR,ANXA1,CCL2,CD63,CSF3,FKBP1A,FN1,GRN,IL6,MT-CO1,MT-CYB,MT-ND2,MT-ND3,MT-ND4,MT-ND4L,MT-ND5,PPM1D,SELE,SFRP1	19
Cell-To-Cell Signaling and Interaction	Interaction of tumor cell lines	1.73e-21	Increased	2.28	ADAM10,ADAM15,ADGRG1,AKAP12,ALCAM,ANXA1,APP,ASAP1,CALCRL,CARD8,CAV1,CCL2,CCN2,CCN3,CCND1,CD36,CD44,CD9,CDC42,CEMIP2,COL6A1,CRK,CTNND1,CTSZ,CXCL2,CYTH1,DKK3,DLL1,EFEMP1,EGFL7,EGR1,EGR3,ENG,ETS1,F11R,FBLIM1,FBLN5,FLNA,FN1,FOS,FOXO1,FXYD5,GAS6,GJA1,GMFG,GPNMB,HLA-A,HLX,ICAM1,IFITM3,IL6,ILK,INHBB,ITGA5,ITGA6,ITGB1,ITGB4,ITGB5,JUN,JUNB,LAMA5,LGALS3,LRP1,LY6E,MAP3K8,MARCKS,MECOM,MET,MMP2,NECTIN2,NFKBIA…	113
Cardiovascular System Development and Function,Cellular Movement	Movement of vascular endothelial cells	9.64e-21	Increased	2.277	ADAM15,ADAMTS1,ALCAM,ANXA1,BMPR2,CAV1,CAVIN2,CD36,CD44,CD63,CD9,CDC42,CDH13,CDH5,CRK,CSF3,DICER1,DLC1,ECSCR,EFNA1,EGR1,EGR3,ENG,ENPP2,F11R,FLNB,FLT1,FN1,FOXO1,GAS6,HIF1A,HLX,HSPG2,ID1,IL33,ITGB1,ITGB4,KDR,KLF2,LGALS1,LGALS3,MEOX2,MMP2,NCK1,NOSTRIN,NR4A1,NRP1,PDE2A,PIK3C2A,PLXND1,PRKD2,PRKG1,PTGS2,RCAN1,RCAN2,S1PR1,SELE,SOX4,SPARC,STAB1,STAT3,TAGLN2,TGFBR2,THBD,THBS2,THSD7A,TIE1,TIMP1,TIMP2,TJP1,T…	74
Cellular Development,Cellular Growth and Proliferation,Nervous System Development and Function,Organismal Development,Tissue Development	Development of neurons	6.48e-10	Increased	2.276	ABL2,ADAM10,ADAMTS1,ADAMTS4,ADGRG6,ADGRL2,AHR,ALCAM,APP,ARF6,ARHGEF15,ASAP1,ATF3,B2M,BTG2,C21orf91,CALD1,CAV1,CCN2,CCN5,CD44,CDC42,CDKN1A,CFLAR,CLU,CRIP1,CRK,CSRP1,CTNND1,DICER1,DLL1,DMD,DPYSL3,ECE1,EEF1A1,EFEMP1,EFHD1,EFNA1,EGFL7,EGR1,EGR2,EGR3,ENAH,ENTPD1,EPB41L3,FAM107A,FBXO31,FEZ1,FLNA,FLOT1,FNBP1L,FOS,FZD4,GEM,GJA1,GRN,HLA-A,HSPB1,ICAM1,ID1,IL1R1,IL33,IL6,ILK,ITGA6,ITGB1,JUN,KDR,KLF7,KLF9,LA…	143
Cell-To-Cell Signaling and Interaction	Binding of tumor cell lines	2.01e-21	Increased	2.256	ADAM10,ADAM15,ADGRG1,AKAP12,ALCAM,ANXA1,APP,ASAP1,CALCRL,CARD8,CAV1,CCL2,CCN2,CCN3,CCND1,CD36,CD44,CD9,CDC42,CEMIP2,COL6A1,CRK,CTNND1,CTSZ,CXCL2,CYTH1,DKK3,DLL1,EFEMP1,EGFL7,EGR1,EGR3,ENG,ETS1,F11R,FBLN5,FLNA,FN1,FOS,FOXO1,FXYD5,GAS6,GMFG,GPNMB,HLA-A,HLX,ICAM1,IFITM3,IL6,ILK,INHBB,ITGA5,ITGA6,ITGB1,ITGB4,ITGB5,JUN,JUNB,LAMA5,LGALS3,LRP1,LY6E,MAP3K8,MARCKS,MECOM,MET,MMP2,NECTIN2,NFKBIA,NOSTRIN,NOT…	110
Cardiovascular System Development and Function,Organismal Development,Tissue Development	Development of endothelial tissue	6.74e-19	Increased	2.242	ADAM15,ADAMTS1,APP,ARF6,BCLAF1,BMPR2,CALCRL,CAV1,CAVIN2,CCL2,CD34,CD36,CD44,CD9,CDH13,CDH5,CDKN1A,COL1A1,COL1A2,CXCL2,DAAM1,DDX3X,DICER1,EDNRB,EFNA1,EGFL7,EGR1,EGR3,ENG,ENPP2,EPHB4,F11R,FABP4,FLI1,FLT1,FN1,FOXO1,GAS6,GBP1,GJA1,GRN,HBEGF,HEG1,HIF1A,HSPG2,HTRA1,ID1,IL33,IL6,ITGB1,JUN,KDM6B,KDR,KLF2,LGALS1,LGALS3,LOC102724428/SIK1,LRG1,MEOX2,MET,MGP,MMP2,MYC,MYOF,NOTCH1,NOTCH4,NR4A1,NRARP,NRP1,PDE2A…	104
Organismal Development,Tissue Development	Development of epithelial tissue	4.14e-23	Increased	2.241	ADAM15,ADAMTS1,AHR,APP,ARF6,BCLAF1,BMPR2,CALCRL,CAV1,CAVIN2,CCL2,CCN2,CCND1,CD34,CD36,CD44,CD9,CDH13,CDH5,CDKN1A,CEBPB,COL1A1,COL1A2,CXCL2,DAAM1,DDX3X,DICER1,ECE1,EDNRB,EFNA1,EGFL7,EGR1,EGR3,ENG,ENPP2,EPHB4,F11R,FABP4,FLI1,FLNB,FLT1,FN1,FOSL2,FOXO1,FRZB,GAS6,GBP1,GJA1,GRN,HBEGF,HEG1,HIF1A,HNRNPU,HSPG2,HTRA1,ID1,IL33,IL6,IL6ST,INHBB,ITGB1,JMJD1C,JUN,KDM6B,KDR,KLF2,KLF4,KRAS,LAMA5,LAMB1,LEPR,LGALS1…	134
Cell Signaling,Molecular Transport,Vitamin and Mineral Metabolism	Quantity of Ca2+	1.21e-07	Increased	2.241	ACKR1,AKAP12,APP,ARL6IP1,ATP2B1,BMPR2,CAV1,CCL2,CD59,ECE1,EDNRB,ENTPD1,F2RL3,FABP4,FKBP1A,FN1,FOS,HSPB6,ICAM1,IGFBP7,IL33,IL6,IRAG1,KDR,KLF2,KRAS,LGALS1,LTBP1,MARCKSL1,MCL1,MGP,MYC,NRN1,ORAI1,PIEZO1,PIK3R1,PLCB1,PRKG1,PTGS2,RAPGEF3,RARRES2,S100A4,S1PR1,SELE,SELP,SGK1,SHC1,SOD1,SPINT2,STAT3,SWAP70,TNFRSF11B,VCAM1	53
Lymphoid Tissue Structure and Development,Tissue Morphology	Quantity of lymphoid tissue	3.62e-12	Increased	2.232	ADAM10,AFF1,AHR,AKAP12,ARID5B,ATP2B1,B2M,BHLHE40,CD200,CD34,CD44,CD74,CDKN1A,CTSD,DKK3,DLL1,DUSP5,EGR2,EGR3,ELK4,ETS1,ETS2,FLI1,FOS,FOSB,FOXO1,GADD45A,GATA2,GIMAP1,GJA1,HIF1A,HLA-DQB1,ID1,IFNGR1,IL6,IL6ST,IRF1,ITGB1,KAT6A,KLF2,KLF4,KRAS,MAP3K8,MCF2L,MCL1,MFGE8,MSN,MXI1,MYC,NEDD9,NFKBIA,NOTCH1,NOTCH4,NR4A1,PLXND1,PNP,PPM1D,PRKCH,RAP1B,RHOQ,SELE,SELP,SH2D3C,SH3BP2,SOX4,SPNS2,STAT3,TAP1,TCF4,TGFBR3,…	74
Tissue Morphology	Quantity of tumor cell lines	2.36e-09	Increased	2.223	ARF6,BGN,BHLHE40,CCND1,CCNI,CD44,CDKN1A,CEBPB,CRYAB,CSF3,DPYSL3,EGR1,EPAS1,FN1,HIF1A,HSPB1,IGFBP2,IGFBP5,IGFBP6,IGFBP7,IL33,IL6,ILK,ITGA6,ITGB1,ITGB4,JUN,JUNB,KCTD12,KDM6B,KLF4,LGALS3,MYC,MYOF,NFKBIA,NOTCH1,NR4A1,ORAI1,PIEZO1,PIK3R1,PTGS2,QKI,RAI14,RHOB,SGK1,SNAI1,SNHG7,SOD1,STAT3,TEAD1,TGFBR3,TIMP3,TM4SF1,TTC19,VEGFB	55
Cell-To-Cell Signaling and Interaction,Inflammatory Response	Immune response of antigen presenting cells	1.16e-10	Increased	2.219	ANXA1,APP,ATP1A1,BRD2,CD36,CD44,CD74,CD93,CDKN1A,CEBPB,CSF3,CTSS,EGLN3,FN1,GRN,HIF1A,IL33,IL6,IL6ST,ITGB1,LEPR,LGALS3,LY96,MAP3K8,MFGE8,NPM1,PALLD,PIEZO1,PSMB8,PXN,RAB11A,RAPGEF3,RASA4,SCARB1,SCARF1,SH3BP2,SOCS3,SPHK1,SWAP70,TAP1,TAPBP,TNFRSF10B,TNFRSF11B,TPH1	44
Cardiovascular Disease,Organismal Injury and Abnormalities	Vascular lesion	1.5e-25	Increased	2.217	ACTA2,ADGRF5,AEBP1,AHR,APP,ARF6,BTG2,CCDC3,CCL2,CCN2,CD36,CD44,CD59,COL1A1,COL3A1,CTSC,CTSS,CXCL2,ECSCR,EFEMP2,EGR1,ENTPD1,FABP4,FLNA,FLT1,FN1,FOXO1,FTL,GALNT15,GBP1,GUCY1A1,HIF1A,HSPG2,ICAM1,IER3,IFNGR1,IGFBP7,IL1R1,IL33,IL6,ITGB1,KDR,KLF2,KLF4,LAMB1,LAMB2,LDLR,LOC102724428/SIK1,LRP1,MAT2A,MGP,MMP2,MRTFB,MYC,MYH11,MYL9,MYLK,NFKBIA,NOTCH1,NR4A1,OGN,PECAM1,PIK3C2A,PLAT,POSTN,PRKG1,PTGS2,RCAN1,ROBO…	97
Cellular Movement,Hematological System Development and Function,Immune Cell Trafficking	Cellular infiltration by leukocytes	9.49e-17	Increased	2.214	ACKR1,AHR,ANXA1,APOD,APP,BGN,BMPR2,CAV1,CCL2,CCN2,CD36,CD44,CD93,CDKN1A,CLEC14A,CRYAB,CSF3,CTSC,CXCL2,DICER1,EDIL3,EGFL7,EGLN3,EPAS1,ETS1,FABP4,FABP5,FGL2,FLT1,FN1,FOS,GAS6,GATA2,GJA1,HIF1A,HLA-A,HSPB1,ICAM1,ID1,IFITM3,IFNGR1,IKBIP,IL1R1,IL33,IL6,IL6ST,ILK,ITGB1,ITGB4,KDM6B,KDR,KRAS,LDLR,LGALS1,LGALS3,LRRC32,LTC4S,MAP3K8,MET,MMP2,MYC,MYLK,NDRG1,NFKBIA,NFKBIZ,NOTCH1,NR4A1,NRP1,PDK4,PIK3R1,PLAT,PLE…	105
Neurological Disease,Organismal Injury and Abnormalities,Skeletal and Muscular Disorders	Neuromuscular disease	2.05e-09	Increased	2.213	ADAM10,ADRA2C,AEBP1,ALCAM,ALDH2,ANXA1,AP1S2,APOD,APP,AQP1,ATP2B1,B2M,BHLHE40,BRD2,C7,CCL2,CCN2,CD44,CD74,CFLAR,CLDN5,CLU,COX7C,CRYAB,CTSS,CYTH1,DKK3,DNAJA1,DNAJB1,DPYSL3,DUSP5,ECRG4,EEF1A1,EGR1,EGR2,EIF4A2,ELOVL7,ENPP2,EPHB4,F11R,FAM107A,FCGRT,FKBP1A,FLOT1,FOS,FTH1,FTL,GADD45A,GBP1,GJA1,GSTP1,GYPC,H3-3A/H3-3B,HDAC7,HLA-B,HLA-DMA,HLA-DMB,HLA-DQA2,HLA-DQB1,HLA-DRA,HLA-DRB1,HLA-DRB5,HLA-E,HLA-F,HNRN…	181
Cancer,Organismal Injury and Abnormalities	Upper aerodigestive tract carcinoma	4.91e-08	Increased	2.2	ABLIM1,ADAM10,ADCY4,ADGRL2,ADGRL4,AKAP9,ANKRD12,ANTXR1,ANXA1,ARF6,ARHGAP31,ARHGEF15,ARID5B,ASAP1,ASPN,B2M,BAZ2B,BGN,BIRC3,C1orf198,C7,CARD10,CASKIN2,CAV1,CCN2,CCND1,CD44,CD63,CDC42,CDH13,CEBPB,CFAP20,CFI,CHD1,CLU,CNN1,COL15A1,COL1A1,COL1A2,COL21A1,COL3A1,COL6A1,COL6A2,COPZ2,CPE,CRYAB,CTNND1,CTSC,CTSH,CXCL2,DAAM1,DDR2,DDX3X,DDX5,DLC1,DMD,DOCK4,DOCK9,DPT,DPYSL3,EDIL3,EEF1A1,EGLN3,ENAH,ENG,ENPP2,EPA…	269
Cardiovascular System Development and Function,Cellular Movement	Migration of vascular endothelial cells	4.29e-18	Increased	2.184	ADAM15,ADAMTS1,ALCAM,ANXA1,BMPR2,CAV1,CAVIN2,CD36,CD44,CD63,CD9,CDH13,CDH5,CRK,CSF3,DICER1,DLC1,ECSCR,EFNA1,EGR1,EGR3,ENG,F11R,FLNB,FLT1,FN1,FOXO1,GAS6,HIF1A,HLX,ID1,IL33,ITGB1,ITGB4,KDR,KLF2,LGALS1,MEOX2,MMP2,NCK1,NOSTRIN,NR4A1,NRP1,PDE2A,PIK3C2A,PLXND1,PRKD2,PRKG1,PTGS2,RCAN1,RCAN2,S1PR1,SELE,STAB1,STAT3,TAGLN2,TGFBR2,THBD,THSD7A,TIE1,TIMP1,TIMP2,TJP1,TMSB10/TMSB4X,TNFSF10,VEGFC	66
Cellular Development,Hematological System Development and Function,Lymphoid Tissue Structure and Development	Maturation of leukocytes	4.33e-10	Increased	2.18	AHR,APP,ATF3,CCL2,CD36,CD44,CEBPB,CSF3,DICER1,EGR1,ELF1,FOS,GATA2,GSTP1,HIF1A,HLA-DRA,HSPA1A/HSPA1B,ICAM1,IL33,IL6,IRF1,LRP1,MYC,NCK1,NOTCH1,NRP1,PARP14,PIK3R1,PPM1D,PTGS2,RNASE1,SHC1,SOCS2,SOD3,STAT3,SWAP70,TNFRSF1A,TNFSF10,VEGFC	39
Cardiovascular System Development and Function,Organismal Development,Tissue Development	Development of cardiovascular tissue	6.81e-19	Increased	2.177	ADAM15,ADAMTS1,ALDH2,APP,ARF6,BCLAF1,BMPR2,CALCRL,CAV1,CAVIN2,CCL2,CD34,CD36,CD44,CD9,CDH13,CDH5,CDKN1A,COL1A1,COL1A2,CXCL2,DAAM1,DDX3X,DICER1,EDNRB,EFNA1,EGFL7,EGR1,EGR3,ENG,ENPP2,EPHB4,F11R,FABP4,FLI1,FLT1,FN1,FOXO1,GAS6,GBP1,GJA1,GRN,HBEGF,HEG1,HIF1A,HSPG2,HTRA1,ID1,IL33,IL6,ITGB1,JUN,KDM6B,KDR,KLF2,LGALS1,LGALS3,LOC102724428/SIK1,LRG1,MEOX2,MET,MGP,MMP2,MYC,MYOF,NOTCH1,NOTCH4,NR4A1,NRARP,NRP1…	105
Cell-mediated Immune Response,Cellular Movement,Hematological System Development and Function,Immune Cell Trafficking	T cell migration	2.67e-13	Increased	2.177	ABL2,ACKR1,ADAM10,APOD,APP,ARF6,BGN,BMPR2,CAV1,CCL14,CCL2,CCL23,CD200,CD44,CD74,CDC42,COL1A1,CRK,CTSS,DICER1,EGR2,ENPP2,FABP5,FLOT1,FN1,FOXO1,HLA-A,ICAM1,IFNGR1,IL33,IL6,IL6ST,ITGA6,ITGB1,KLF2,LDLR,LGALS1,LGALS3,LRP1,MSN,MYC,NOTCH1,NR4A1,PECAM1,PIK3R1,PLEC,PTGS2,PTPRB,RGS16,S100A4,S1PR1,SELE,SELP,SOCS3,SPARC,SPINT2,SPNS2,STAB1,STAT3,STING1,TGFBR2,THBS2,TIMP2,TLN1,TNFRSF1A,TNFSF10,VEGFC	67
Hematological System Development and Function,Tissue Morphology	Quantity of antigen presenting cells	2.29e-11	Increased	2.174	ADAM10,AHR,ANXA1,APP,B2M,BIRC3,CASP4,CAV1,CCL2,CD200,CD302,CD36,CDKN1A,CEBPB,CFLAR,CLU,CSF3,CTSS,DDX5,DICER1,DMD,FABP5,FOSL2,GATA2,GRN,HBEGF,HIF1A,IFNGR1,IL1R1,IL33,IL6,IRAK3,IRF1,KRAS,LDLR,LEPR,LGALS1,LGALS3,LTC4S,MCL1,MFNG,MYC,NFKBIA,ORAI1,PLAT,PLXND1,PRMT1,PTGS2,SCARB1,SELP,SOCS3,SOD1,SOD3,STAB1,STAT3,STC1,SUGCT,TEK,TGFBR2,THBD,TNFRSF11B,TNFRSF1A,TRIB1,UTRN,ZFP36	65
Cardiovascular System Development and Function,Tissue Development	Tubulation of endothelial tissue	9.26e-17	Increased	2.164	ADAM15,ALCAM,ANXA1,APP,ARHGEF15,CAV1,CAVIN2,CD44,CD9,COL1A1,CRYAB,ECSCR,EDNRB,ENG,ESAM,F11R,FLNA,FLT1,FOXO1,GAS6,GBP1,ID1,IL33,IL6,KCNMA1,KDR,MCF2L,MGP,MMP2,NOTCH1,NR4A1,NRP1,PECAM1,PIK3C2A,RAP1B,RCAN1,RCAN2,RDX,RHOB,RHOJ,S1PR1,SOX7,STAT3,SULF2,TAGLN2,TEK,TIMP3,VEGFB,VEGFC,VIM	50
Cancer,Organismal Injury and Abnormalities	Angiogenesis in tumor	8.68e-15	Increased	2.163	ADAMTS1,ADGRG1,BAG3,CD44,CD9,CDH5,CTSS,DICER1,FBLN2,FLNA,FLT1,FMOD,HIF1A,ITGB5,KDR,KRAS,LGALS1,LRP1,LYL1,MAP3K6,MET,MMP2,MYC,NDRG1,NOTCH1,NRP1,PIK3C2A,PTGS2,PXN,S1PR1,SEMA6A,SNAI1,SOX4,STAT3,TEK,TGFBR2,THBD,THBS2,TIMP1,TIMP2,TIMP3,TJP1,VEGFB,VEGFC	44
Cell Death and Survival,Cellular Compromise	Cytotoxicity of lymphocytes	7.67e-07	Increased	2.158	APP,B2M,CCL2,CD44,CD59,CEBPB,CFLAR,DICER1,FN1,HLA-A,HLA-B,HLA-DRA,HLA-DRB1,HLA-E,HLA-F,HSPA1A/HSPA1B,HSPA8,ICAM1,IL6,JUN,LDLR,LGALS3,NOTCH1,PNP,TAP2,TNFSF10,TNFSF12	27
Cancer,Organismal Injury and Abnormalities	Extrapulmonary squamous cell carcinoma	1.78e-07	Increased	2.158	ABI3,ABL2,ABLIM1,ACKR1,ACTA2,ADAM10,ADGRL2,ADGRL4,AFF1,AKAP12,AKAP9,ANKRD12,ANTXR1,ANXA1,APOD,APP,ARF6,ARHGAP31,ARHGEF15,ARID5B,ARL4A,ASAP1,ASPN,B2M,BAZ2B,BCL6B,BCLAF1,BGN,C1orf198,C1S,C7,CARD8,CASKIN2,CAV1,CCDC107,CCDC50,CCN2,CCND1,CD200,CD34,CD44,CD74,CDC37,CDC42,CDH13,CEBPB,CFAP20,CFI,CFLAR,CLU,CNN1,CNTNAP3B,COL15A1,COL1A1,COL1A2,COL21A1,COL6A1,COL6A2,COPZ2,CRISPLD1,CRTAC1,CSRNP1,CTNND1,CTSC,C…	350
Organismal Injury and Abnormalities,Respiratory Disease	Chronic respiratory disorder	1.43e-15	Increased	2.156	ACTA2,ADGRG6,ADH5,ADRA2C,AHR,ALDH2,ANXA1,CD74,COL14A1,COL1A1,COL1A2,COX7C,CSRP1,CTSS,DPYSL3,DSTN,EFEMP2,EGR1,FABP5,FBLN5,FLNA,FLT1,GSTP1,HSPA1A/HSPA1B,HSPG2,ICAM1,ICAM2,IL1R1,IL6,IL6ST,JUN,KCTD12,KDR,LGALS3,LRP1,LTBP4,MGST3,MT-CO1,MT-CO2,MT1X,MT2A,MYH11,MYL6,MYLK,NDUFA4,NUPR1,OGN,PDE2A,PDE5A,PDGFRB,PEBP1,POSTN,PRELP,PRMT1,PTGS2,RPS18,S100A4,SELE,SFRP4,SOD3,TAGLN,TLN1,TMSB10/TMSB4X,TPM1,TPM2,TPM3,…	67
Organismal Injury and Abnormalities,Respiratory Disease	Chronic pulmonary disease	8.07e-08	Increased	2.156	ADGRG6,AHR,ALDH2,ANXA1,CD74,COX7C,CTSS,EFEMP2,EGR1,FABP5,FBLN5,FLNA,FLT1,GSTP1,HSPA1A/HSPA1B,ICAM1,ICAM2,IL1R1,IL6,IL6ST,JUN,KDR,LGALS3,LRP1,LTBP4,MGST3,MT1X,MT2A,MYLK,NDUFA4,NUPR1,PDE2A,PDE5A,PDGFRB,PRMT1,PTGS2,SELE,SFRP4,SOD3,UQCRB	40
Cellular Development,Cellular Growth and Proliferation,Connective Tissue Development and Function,Embryonic Development,Organismal Development,Skeletal and Muscular System Development and Function,Tissue Development	Osteoclastogenesis	7.76e-09	Increased	2.153	AHR,CAV1,CCL2,CD44,CD9,DICER1,DLL1,EGR2,FLNA,FOS,FOXO1,GPNMB,HDAC7,ICAM1,IFNGR1,IGFBP2,IL1R1,IL33,IL6,IL6ST,ITGB1,ITGBL1,JUN,LDLR,MAP3K8,MFGE8,NFIA,NFKBIA,NUPR1,ORAI1,PTGS2,SOCS3,SOD1,STAT3,TEK,TGFBR2,TNFRSF11B,TNFRSF1A,TNFSF10,TSPAN13,TXNIP,ZNF521	42
Hematological System Development and Function,Lymphoid Tissue Structure and Development,Tissue Morphology	Quantity of CD8+ T lymphocyte	1.69e-09	Increased	2.133	AHR,ANXA1,B2M,BCLAF1,BHLHE40,CD74,EGR2,EGR3,ELK4,ETS1,FOXO1,HLA-A,HLA-DMA,HLA-DQB1,IFNGR1,IL6ST,IRF1,KRAS,LGALS1,LRRC32,MAP3K8,MCL1,MPZL2,PARK7,PNP,PPM1D,PRKCH,PSMB8,PSMB9,SHC1,SOCS3,SPNS2,STAT3,STING1,TAP1,TAPBP,TGFBR2,TNFRSF1A,TXNIP,VEGFC	40
Cell-To-Cell Signaling and Interaction,Hematological System Development and Function	Activation of myeloid cells	8.15e-18	Increased	2.132	ADAM10,ADGRF5,AHR,ANXA1,APP,ATF3,CCL2,CCL23,CD200,CD36,CD44,CD63,CD93,CEBPB,CLU,CSF3,FKBP1A,FN1,GJA1,GRN,HLA-A,HYAL2,ICAM1,IFNGR1,IL1R1,IL33,IL6,IRAK3,ITGA5,ITGB1,JUN,JUND,KLF4,LGALS3,LRP1,LTBP1,LY96,MET,MT-CO1,MT-CYB,MT-ND2,MT-ND3,MT-ND4,MT-ND4L,MT-ND5,NAMPT,NDRG1,NECTIN2,NOTCH1,NR4A1,PARK7,PDK4,PLAT,PLSCR1,PPM1D,PTGS2,PTPRE,RAPGEF3,RARRES2,SBNO2,SELE,SFRP1,SHC1,SOD1,STAT3,STING1,TGFBR2,TNFSF10,…	70
Cardiovascular System Development and Function,Cell-To-Cell Signaling and Interaction	Interaction of endothelial cells	9.5e-22	Increased	2.131	ACKR1,ADAM10,ADAM15,ALCAM,ANXA1,APP,ARF6,BGN,CARD8,CCL2,CD34,CD36,CD44,CD63,CDC42,CDH5,CXCL2,DLL1,EDIL3,EGFL7,EGR3,ENG,ETS1,FBLN5,FCGRT,FLT1,FN1,FOXO1,GAS6,ICAM1,ICAM2,IGFBP7,IL6,ITGA6,ITGB1,JUN,KDR,LEPR,LGALS3,MET,NFKBIA,NOTCH1,NR4A1,NRP1,PECAM1,PIK3R1,PLXND1,PTPN12,RAP1B,RCAN1,S100A10,S1PR1,SELE,SELP,SHC1,SPARC,STAB1,SULF2,TCIM,TGFBR2,THBD,TIMP3,TMSB10/TMSB4X,TNFSF12,VCAM1,VEGFC,VIM,VWF	68
Cell Morphology,Cellular Development,Cellular Growth and Proliferation,Nervous System Development and Function,Organismal Development,Tissue Development	Morphogenesis of neurons	6.05e-09	Increased	2.121	ABL2,ADAM10,ADAMTS1,ADAMTS4,ADGRG6,AHR,ALCAM,APP,ARF6,ASAP1,ATF3,B2M,BTG2,C21orf91,CALD1,CAV1,CCN2,CCN5,CD44,CDC42,CDKN1A,CFLAR,CLU,CRIP1,CRK,CSRP1,CTNND1,DICER1,DLL1,DPYSL3,ECE1,EEF1A1,EFEMP1,EFHD1,EFNA1,EGR1,EGR3,ENTPD1,EPB41L3,FAM107A,FBXO31,FEZ1,FLNA,FLOT1,FNBP1L,FOS,FZD4,GEM,GJA1,GRN,HLA-A,HSPB1,ID1,IL1R1,IL33,IL6,ILK,ITGA6,ITGB1,JUN,KDR,KLF7,KLF9,LAMB1,LAMB2,LGALS1,LIFR,LRP1,MAP1B,MARCKS,ME…	124
Cell Morphology,Cellular Assembly and Organization,Cellular Development,Cellular Function and Maintenance,Cellular Growth and Proliferation,Nervous System Development and Function,Organismal Development,Tissue Development	Neuritogenesis	6.16e-09	Increased	2.121	ABL2,ADAM10,ADAMTS1,ADAMTS4,ADGRG6,AHR,ALCAM,APP,ARF6,ASAP1,ATF3,B2M,BTG2,C21orf91,CALD1,CAV1,CCN2,CCN5,CD44,CDC42,CDKN1A,CFLAR,CLU,CRIP1,CRK,CSRP1,CTNND1,DICER1,DLL1,DPYSL3,ECE1,EEF1A1,EFEMP1,EFHD1,EFNA1,EGR1,EGR3,ENTPD1,EPB41L3,FAM107A,FBXO31,FEZ1,FLNA,FLOT1,FNBP1L,FOS,FZD4,GEM,GJA1,GRN,HLA-A,HSPB1,ID1,IL1R1,IL33,IL6,ILK,ITGA6,ITGB1,JUN,KDR,KLF7,KLF9,LAMB1,LAMB2,LGALS1,LIFR,LRP1,MAP1B,MARCKS,ME…	123
Cellular Development	Maturation of blood cells	2.75e-09	Increased	2.11	AHR,APP,ATF3,CCL2,CCND1,CD36,CD44,CDKN1A,CEBPB,CSF3,DICER1,EGR1,ELF1,FOS,GATA2,GSTP1,HIF1A,HLA-DRA,HSPA1A/HSPA1B,ICAM1,IL33,IL6,IRF1,KLF2,LRP1,MYC,NCK1,NOTCH1,NRP1,PARP14,PIK3R1,PPM1D,PTGS2,RNASE1,SHC1,SOCS2,SOD3,STAT3,SWAP70,TNFRSF1A,TNFSF10,VEGFC	42
Cell-mediated Immune Response,Cellular Movement,Hematological System Development and Function,Immune Cell Trafficking	Cell movement of T lymphocytes	6.76e-11	Increased	2.105	ACKR1,ADAM10,APOD,APP,ARF6,BGN,BMPR2,CAV1,CCL14,CCL2,CCL23,CD44,CD74,CDC42,COL1A1,CTSS,DICER1,EGR2,ENPP2,FABP5,FLOT1,FN1,FOXO1,HLA-A,ICAM1,IFNGR1,IL33,IL6,IL6ST,ITGA6,ITGB1,LDLR,LGALS1,LGALS3,MSN,MYC,NOTCH1,NR4A1,PIK3R1,PLEC,PTGS2,PTPRB,RGS16,S100A4,S1PR1,SELE,SELP,SOCS3,SPARC,SPINT2,STAB1,STAT3,STING1,TGFBR2,THBS2,TIMP2,TNFSF10,VEGFC	58
Cellular Movement,Hematological System Development and Function,Immune Cell Trafficking,Inflammatory Response	Cell movement of monocytes	3.39e-07	Increased	2.104	ANXA1,APP,CCL14,CCL2,CCL23,CCN2,CCN3,CDC42,COL1A1,CSF3,CTSS,ENG,F11R,FLT1,FN1,GATA2,ICAM1,IL6,IL6ST,KDM6B,LDLR,LGALS1,LGALS3,MICOS10-NBL1/NBL1,NFKBIZ,PECAM1,PON2,POSTN,SELE,TIMP2,TIMP3,TNFRSF1A,VCAM1	33
Embryonic Development,Hematological System Development and Function,Lymphoid Tissue Structure and Development,Organ Development,Organismal Development,Tissue Development	Formation of lymphoid tissue	2.56e-08	Increased	2.103	ADAM10,AHR,B2M,BMPR2,CALCRL,CCND1,CD74,CD9,CDKN1A,CFLAR,CLEC14A,CSF3,DICER1,DLL1,EDNRB,EGR1,EGR2,EGR3,ETS1,FLI1,FLNA,FLT1,FOSB,GATA2,HAND2,HEG1,HIF1A,HLA-DMA,IFNGR1,IL6,IRF1,ITGB1,KAT6A,KDR,KRAS,LMO2,LYL1,MYC,NFKBIA,NFKBIZ,NOTCH1,RAMP1,RAMP2,S1PR1,SCARF1,SELE,SELP,SHC1,SOCS3,SOX18,SPNS2,TCF4,TEK,TIE1,TNFRSF11B,TNFRSF1A,VCAM1,VEGFC	58
Cancer,Cell Death and Survival,Organismal Injury and Abnormalities,Tumor Morphology	Cell viability of tumor cells	1.74e-07	Increased	2.088	APP,B2M,BRD2,CCL2,CD44,CD74,EGLN3,FOS,HSPA1A/HSPA1B,IL6,JUN,KRAS,MCL1,MET,MYC,NAMPT,NOTCH1,PARP14,PIK3R1,PTGS2,SFRP1,SPARC,STAT3,STC1,TNFRSF11B,TNFSF10,VCAM1,VEGFC,ZFP36	29
Organismal Injury and Abnormalities,Respiratory Disease	Lower respiratory tract disorder	1.29e-19	Increased	2.088	ACTA2,ADAM10,ADGRF5,ADGRG6,ADRA2C,AHR,AKAP12,ALDH2,ANXA1,ASPN,BAZ1A,BMPR2,BTNL9,C7,CAV1,CCL2,CCN2,CCNL1,CD44,CD74,CD9,CDKN1A,CFLAR,CNN3,COL14A1,COL15A1,COL1A1,COL1A2,COL21A1,COL3A1,COX7C,CPE,CRTAC1,CTSS,DDR2,DDX3X,DICER1,EDNRB,EFEMP2,EGR1,EIF4A2,EPAS1,F2RL3,FABP5,FAM107A,FBLN5,FLNA,FLT1,FOSL2,GBP4,GLIPR1,GPX3,GSTP1,HBEGF,HIF1A,HSPA12B,HSPA1A/HSPA1B,HSPA8,ICAM1,ICAM2,IFNGR1,IL1R1,IL6,IL6ST,ITGB1,I…	116
Cancer,Organismal Injury and Abnormalities	Invasion of tissue	6.5e-12	Increased	2.087	AFAP1L1,CAV1,CCL2,CCN2,CCN5,CCND1,CD44,CDC42,CDH5,EDNRB,ENAH,ENPP2,ETS1,FLT1,FMOD,FN1,GBP1,GEM,IGFBP4,IGFBP5,IL33,ILK,ITGA8,KRAS,LRP1,MAP3K11,MET,MMP2,MYC,MYH10,NEDD9,NOTCH1,NRP1,PFN2,PXN,RALGDS,SKAP2,SNAI1,SOCS3,STAT3,TGFB1I1,THBD,THBS2,TIMP2,TIMP3,TNFSF10,VEGFC	47
Cardiovascular Disease,Organismal Injury and Abnormalities	Occlusion of blood vessel	5.35e-22	Increased	2.063	ACTA2,ADGRF5,ADGRG1,ADRA2C,AHR,ANKRD29,APP,ARF6,ATP2B1,BIRC3,CAV1,CCDC3,CCL2,CCN3,CD36,CD44,CD59,CDH13,CDKN1A,CLU,CNN1,CTSS,CXCL2,DOCK4,DOCK9,ECSCR,EDNRB,EGR1,ENTPD1,F2RL3,F8,FABP4,FABP5,FGD5,FIBIN,FKBP1A,FLT1,FN1,FOS,FOSB,FOXO1,GFOD1,GJA1,GPX3,GUCY1A1,HIF1A,HSPG2,ICAM1,IFNGR1,IL1R1,IL33,IL6,ITGA8,JUN,JUNB,KDR,KLF2,KLF4,LDLR,LGALS3,LIMA1,LRP1,MCF2L,MECOM,MFGE8,MMP2,MRAP2,NEXN,NFKBIA,NOTCH1,NR4A1,…	116
Cell-To-Cell Signaling and Interaction,Hematological System Development and Function,Immune Cell Trafficking,Inflammatory Response	Activation of phagocytes	1.94e-16	Increased	2.056	ADAM10,ADGRF5,AHR,ANXA1,APP,ATF3,CCL2,CD200,CD36,CD44,CD63,CD93,CEBPB,CLU,CSF3,FKBP1A,FN1,GJA1,GRN,HLA-A,HYAL2,ICAM1,IFNGR1,IL1R1,IL33,IL6,IRAK3,ITGA5,ITGB1,JUN,JUND,KLF4,LGALS3,LRP1,LTBP1,LY96,MET,MT-CO1,MT-CYB,MT-ND2,MT-ND3,MT-ND4,MT-ND4L,MT-ND5,NAMPT,NDRG1,NECTIN2,NOTCH1,NR4A1,PARK7,PDK4,PLAT,PLSCR1,PPM1D,PTGS2,PTPRE,RAPGEF3,RARRES2,SBNO2,SELE,SFRP1,SHC1,SOD1,SPHK1,SPTLC2,STAT3,STING1,TGFBR2,T…	72
Cardiovascular System Development and Function,Cell Morphology,Cellular Development,Organismal Development,Tissue Development	Tubulation of endothelial cells	3.33e-16	Increased	2.051	ADAM15,ALCAM,ANXA1,APP,ARHGEF15,CAV1,CAVIN2,CD44,CD9,COL1A1,CRYAB,ECSCR,EDNRB,ENG,ESAM,F11R,FLNA,FLT1,FOXO1,GAS6,GBP1,ID1,IL33,IL6,KCNMA1,KDR,MCF2L,MGP,MMP2,NR4A1,NRP1,PECAM1,PIK3C2A,RAP1B,RCAN1,RCAN2,RDX,RHOB,RHOJ,S1PR1,SOX7,STAT3,SULF2,TAGLN2,TEK,TIMP3,VEGFB,VEGFC,VIM	49
Embryonic Development,Organismal Development,Tissue Development	Growth of embryonic tissue	7.27e-10	Increased	2.051	ADGRG1,AFAP1L1,AHR,APP,BTG2,CCND1,CD44,CDKN1A,CLU,CSF3,DLL1,EPAS1,F2RL3,FBLN5,FLNA,FOXO1,GATA2,GJA1,GRN,HAND2,HBEGF,HDAC7,HIF1A,ID1,ID4,IGFBP5,IL6,ILK,ITGA6,ITGB1,KDR,KLF4,LGALS1,LMO2,MFGE8,MXI1,MYC,NFIA,NFIB,NFIX,NOTCH1,ORAI1,PHF14,PLAT,PPM1D,PTGS2,QKI,RARRES2,REV3L,RRAS,S100A4,S1PR1,SCN1B,SHANK3,SMAD1,SNAI1,SPINT2,STAT3,TGFBR2,TIMP2,VEGFC	61
Hematological System Development and Function,Immune Cell Trafficking,Inflammatory Response,Tissue Development	Accumulation of neutrophils	1.42e-10	Increased	2.049	AHR,ANXA1,CAV1,CCL2,CD44,CSF3,CTSC,CXCL2,EDIL3,EGR1,GRN,IL1R1,IL33,IL6,ITGA5,ITGA6,ITGB1,KRAS,LAMA5,MAP3K8,SELP,TIMP2,TNFRSF1A,TNFSF10	24
Cell-To-Cell Signaling and Interaction,Cellular Movement,Hematological System Development and Function,Immune Cell Trafficking,Inflammatory Response	Recruitment of macrophages	1.49e-08	Increased	2.04	ADGRG6,ANXA1,APP,BHLHE40,CCL2,CD36,CD44,CD74,COL1A1,CRYAB,ETS1,FLT1,HBEGF,ICAM1,IFITM3,KDR,KRAS,LGALS1,MAP3K8,MMP28,NFKBIA,NOTCH1,PECAM1,RHOB,S100A4,S1PR1,SNAI1,TFPI,THBS2,TJP1,VCAM1	31
Cell-To-Cell Signaling and Interaction,Hematological System Development and Function,Immune Cell Trafficking,Inflammatory Response	Activation of lymphocytes	8.71e-12	Increased	2.018	AHR,ANXA1,B2M,BCLAF1,BHLHE40,BTN3A2,CCL2,CD200,CD44,CD59,CD74,CDKN1A,DLL1,EGR2,EGR3,ETS1,FKBP1A,FN1,FOS,FOXO1,GADD45A,GIMAP6,GJA1,GPNMB,HDAC7,HIF1A,HLA-A,HLA-DPA1,HLA-DPB1,HLA-DQB1,HLA-DRA,HLA-DRB1,HLA-E,HSPA1A/HSPA1B,ICAM1,IGFBP2,IL33,IL6,IL6ST,IRAK3,IRF1,ITGA5,ITPKC,KLF2,LDLR,LGALS1,LGALS3,LRRC32,LTC4S,LYST,MAP3K8,MFNG,MYC,NAMPT,NCK1,NFKBIA,NFKBIZ,NOTCH1,NR4A1,ORAI1,PECAM1,PLCB1,PLCB4,PPDPF,PPP…	78
Hematological System Development and Function,Immune Cell Trafficking,Inflammatory Response,Tissue Development	Accumulation of phagocytes	1.3e-11	Increased	2.018	AHR,ANXA1,CAV1,CCL2,CD200,CD44,CSF3,CTSC,CXCL2,EDIL3,EGR1,ENTPD1,ETS2,GRN,HIF1A,IL1R1,IL33,IL6,IRF1,ITGA5,ITGA6,ITGB1,KLF4,KRAS,LAMA5,LDLR,LTC4S,MAP3K8,NR4A1,PLAT,SELP,SOD1,STAT3,SWAP70,TIMP1,TIMP2,TNFRSF1A,TNFSF10,VCAM1,VEGFC	40
Cell Death and Survival	Cytotoxicity	1.28e-08	Increased	2.013	ADGRG1,APP,B2M,CALM1 (includes others),CCL2,CD44,CD59,CD74,CEBPB,CFLAR,CLU,DICER1,FKBP1A,FLNA,FN1,FOS,HLA-A,HLA-B,HLA-DRA,HLA-DRB1,HLA-E,HLA-F,HSPA1A/HSPA1B,HSPA8,ICAM1,IL1R1,IL6,JUN,LDLR,LGALS3,NAMPT,NOTCH1,PFDN5,PNP,SGK1,SOCS3,SOD1,TAP2,TGFBR2,TNFRSF1A,TNFSF10,TNFSF12	42
Cancer,Cellular Development,Cellular Growth and Proliferation,Organismal Injury and Abnormalities,Tumor Morphology	Proliferation of cancer cells	1.34e-10	Increased	2.011	ADAM10,ATF3,B2M,BTG2,CAV1,CCN3,CCND1,CD34,CD44,CDH5,CHD1,CSDE1,CSF3,CTNND1,CTSS,DICER1,DOCK4,EEF1A1,EFNA1,EGR1,FHL1,FOS,FOXO1,GAS6,GJA1,GRN,HIF1A,HSPG2,ID1,IER3,IL1R1,IL6,ILK,INHBB,ITGB1,JUN,KDR,KRAS,LEPR,LGALS1,LGALS3,LMO2,MET,MYC,NDRG1,NOTCH1,NPM1,NR4A1,NRP1,PIM3,PLAT,PPM1D,PTGS2,PXN,RCAN1,RHOB,S100A6,SDC2,SELP,SFRP1,SNAI1,SOCS3,SOD1,SOX4,SOX7,SPHK1,STAT3,TEAD1,THRB,TNFSF10,TXNIP,VEGFC,YES1	73
Cellular Development,Cellular Growth and Proliferation,Hematological System Development and Function,Hematopoiesis,Lymphoid Tissue Structure and Development,Tissue Development	Differentiation of macrophages	1.83e-08	Increased	2.011	AHR,APP,CCL2,CDC42,CRK,CSF3,DLL1,DUSP5,DUSP6,EGR1,FOS,FOSL2,GATA2,HLA-DRB1,IL33,IL6,IRF1,IRF9,KLF4,LGALS3,MAT2A,NFIX,NRP1,QKI,SFRP4,SHC1,SOCS3,SOD1,STAT3,TIMP1,TNFSF10,TRIB1	32
Organismal Injury and Abnormalities,Renal and Urological Disease	Cystic kidney disease	1.74e-08	Increased	2	ACTA2,ADAMTS9,ADH1B,AEBP1,ANTXR1,BIRC3,C1S,CALD1,CCN2,CCND1,CDKN1A,CLU,COL14A1,COL3A1,CPE,CYGB,DKK3,DPYSL3,DSTN,EFEMP2,EGR1,EPAS1,FEZ1,FHL1,FKBP1A,FXYD5,GEM,HIF1A,MYC,NFIA,OLFM1,PALLD,PLN,PPP1R12B,PPP1R3C,PRKG1,PSMB9,PTGS2,RAMP1,RAPGEF3,RARRES2,RHOU,SFRP4,SGK1,SPNS2,SPRY1,SSPN,SUGCT,SYNE2,TAGLN,TIMP1,TIMP2,TNFRSF11B,TNFSF12,TNS1	55
Cardiovascular System Development and Function,Cell-To-Cell Signaling and Interaction	Binding of endothelial cells	5.8e-22		1.998	ACKR1,ADAM10,ADAM15,ALCAM,ANXA1,APP,ARF6,BGN,CARD8,CCL2,CD34,CD36,CD44,CD63,CDC42,CXCL2,DLL1,EDIL3,EGFL7,EGR3,ENG,ETS1,FBLN5,FCGRT,FLT1,FN1,FOXO1,GAS6,ICAM1,ICAM2,IGFBP7,IL6,ITGA6,ITGB1,JUN,KDR,LEPR,LGALS3,MET,NFKBIA,NOTCH1,NR4A1,NRP1,PECAM1,PIK3R1,PLXND1,PTPN12,RAP1B,RCAN1,S100A10,S1PR1,SELE,SELP,SHC1,SPARC,STAB1,SULF2,TCIM,TGFBR2,THBD,TIMP3,TMSB10/TMSB4X,TNFSF12,VCAM1,VEGFC,VIM,VWF	67
Connective Tissue Disorders,Organismal Injury and Abnormalities,Tissue Morphology	Deterioration of connective tissue	6.75e-10		1.997	ADAMTS4,ADRA2C,B2M,BHLHE40,CCN2,CCN3,COL1A1,CSF3,CTSC,EGR1,FN1,FOS,GPX4,HIF1A,HTRA1,IL1R1,IL33,IL6,IL6ST,JUN,MFGE8,MT-CO1,NAMPT,NFIX,ORAI1,POSTN,PTGS2,S100A4,SCN1B,SPARC,SPHK1,STAT3,SULF2,TGFBR2,THRB,TIMP3,TNFRSF11B,TNFRSF1A	38
Metabolic Disease,Neurological Disease,Organismal Injury and Abnormalities,Psychological Disorders	Central nervous system amyloidosis	3.6e-12		1.979	ABI3,ACTA2,ADAM10,ADGRL2,ADRA2C,ALDH2,APOD,APP,AQP1,ATP1A1,BGN,C7,CASP4,CAV1,CCL2,CCN2,CD36,CD74,CDKN1A,CEMIP2,CLDN5,CLEC3B,CLU,CNKSR3,CNN1,CTSD,CTSS,DICER1,DLL1,EPHX1,ETS2,FLT1,G3BP1,GRN,HIF1A,HLA-DQB1,HLA-E,HNRNPU,HSPA1A/HSPA1B,HSPG2,HTRA1,ICAM1,IFITM3,IGFBP2,IGFBP6,IL6,ITGA5,ITM2B,JUN,KCNN3,KRAS,LDLR,LGALS1,LGALS3,LRP1,LY6E,MDM4,MEOX2,MFGE8,MICOS10-NBL1/NBL1,MMP2,MT-CO1,MT-CO2,MT-CO3,MT-ND1,MY…	104
Cell-To-Cell Signaling and Interaction	Interaction of lymphoma cell lines	2.05e-11		1.961	ALCAM,ANXA1,APP,CCL2,CD44,CXCL2,EGR3,FBLN5,FN1,FOXO1,GAS6,HLX,ICAM1,IL6,ITGA6,ITGB1,JUN,JUNB,NFKBIA,NR4A1,PECAM1,PODXL,RCAN1,SHC1,UTRN,VCAM1,VCAN	27
Cardiovascular System Development and Function,Organismal Development,Tissue Development	Morphogenesis of endothelial tissue	4.34e-08		1.961	COL1A1,CXCL2,EPHB4,GAS6,HEG1,ID1,JUN,KDR,LGALS3,MET,MMP2,NOTCH1,NOTCH4,PECAM1,PIK3C2A,PRKD2,RCAN1,RHOB,STC1,TIMP2,VCAM1	21
Cardiovascular System Development and Function,Cell Morphology,Cellular Development,Cellular Function and Maintenance,Cellular Growth and Proliferation,Organismal Development,Tissue Development	Morphogenesis of endothelial cells	1.2e-07		1.961	COL1A1,CXCL2,EPHB4,GAS6,HEG1,ID1,JUN,LGALS3,MET,MMP2,NOTCH1,NOTCH4,PECAM1,PIK3C2A,RCAN1,STC1,TIMP2,VCAM1	18
Cardiovascular System Development and Function,Tissue Development	Formation of endothelial tube	3.02e-08		1.959	ADAM15,ATF3,BMX,CAV1,CCL2,CD44,CSF3,FLT1,FN1,FOXO1,GRN,KDR,KLF2,MEOX2,PECAM1,SDC2,SELE,STAT3,TGFBR2	19
Cellular Movement	Migration of breast cancer cell lines	7.82e-14		1.958	ADAM15,ADGRF5,AHR,ANXA1,ARF6,ARRDC3,ATF3,BAG3,BGN,CAV1,CCL2,CCN2,CCN3,CCN5,CCND1,CD44,CD9,CDC42,CEBPB,CEMIP2,CRK,CTNND1,DDR2,DLC1,DLL1,DPT,DPYSL3,DUSP5,DUSP6,EMP1,ENAH,ENG,ETS1,FBLIM1,FLNA,FN1,FNBP1L,G3BP1,GJA1,HIF1A,HNRNPU,ID1,IL6,ITGA6,ITGB1,ITGB5,ITGBL1,JUN,KCNN3,KLF4,LY96,MALAT1,MCF2L,MDM4,MET,MFNG,MMP2,MTUS1,MYC,MYH10,NDRG1,NRP1,ORAI1,PALLD,PDLIM1,PDLIM2,PIK3R1,PPM1D,PRKD2,PXN,QKI,RBMS3,S100…	98
Cellular Movement,Hematological System Development and Function,Immune Cell Trafficking	Migration of antigen presenting cells	1.12e-11		1.956	ALCAM,APP,ARF6,BMPR2,CCL2,CCND1,CD302,CD44,CD74,CTSZ,ENG,EPAS1,FLNA,FLT1,FN1,GJA1,HIF1A,HLA-DQB1,ICAM1,ICAM2,IL33,ITGA5,KDR,LGALS1,LGALS3,LRP1,MYLK,NPM1,ORAI1,PLXND1,PTGS2,RAMP1,RARRES2,RHOB,S100A10,S1PR1,SELE,STAB1,SWAP70,TIMP1,VCAM1,VCAN	42
Cell-To-Cell Signaling and Interaction	Response of mononuclear leukocytes	3.38e-08		1.953	AHR,APP,BHLHE40,CCL2,CD200,CD59,CD93,CTSS,EPAS1,ETS1,F8,FN1,FOXO1,HIF1A,HLA-DQB1,HLA-DRB1,ICAM1,IFNGR1,IL1R1,IL33,IL6,JUN,LEPR,LGALS1,NAMPT,PIK3R1,PNP,POSTN,RCAN1,SLC1A5,SOCS3,STAT3,TAPBP,TGFBR2,TNFRSF1A,VCAM1,VMP1	37
Organismal Injury and Abnormalities	Angiogenesis of lesion	4.9e-16		1.95	ADAMTS1,ADGRG1,BAG3,CD36,CD44,CD9,CDH5,CSF3,CTSS,DICER1,FBLN2,FLNA,FLT1,FMOD,HIF1A,ITGB5,KDR,KRAS,LGALS1,LRP1,LYL1,MAP3K6,MET,MMP2,MYC,NDRG1,NOTCH1,NRP1,PIK3C2A,PTGS2,PXN,RAMP1,S1PR1,SEMA6A,SNAI1,SOX4,STAT3,TEK,TGFBR2,THBD,THBS2,TIMP1,TIMP2,TIMP3,TJP1,TNFRSF1A,VEGFB,VEGFC	48
Hematological System Development and Function,Hematopoiesis,Tissue Morphology	Quantity of hematopoietic progenitor cells	1.52e-12		1.942	ADH5,AFF1,AHR,ALDH2,ARID5B,ATP2B1,B2M,BHLHE40,CCND1,CD34,CD36,CD44,CD59,CD9,CDKN1A,CSF3,CTSD,DKK3,DUSP5,EGR3,ELK4,EPAS1,ETS1,ETS2,FLI1,FLNA,FOS,FOSB,FOSL2,FOXO1,GADD45A,GATA2,GIMAP1,GJA1,HIF1A,HLA-DQB1,HYAL2,ID1,IL33,IL6,IL6ST,IRF1,KAT6A,KDR,KLF2,KLF4,KRAS,LYL1,MAP3K8,MCF2L,MCL1,MECOM,MSN,MYC,NFKBIA,NOTCH1,NOTCH4,NR4A1,PARK7,PECAM1,PIK3R1,PIM3,PLXND1,PNP,PPM1D,PRKCH,PRKG1,RAP1B,RCAN1,SCARB1,SELE,…	92
Cellular Development,Skeletal and Muscular System Development and Function,Tissue Development	Differentiation of muscle cells	6.49e-14		1.941	ACTA2,ARHGEF3,ATF3,ATP11A,BTG1,BTG2,CCL2,CCN2,CCN3,CCND1,CD44,CD9,CDKN1A,COL1A1,DDX17,DDX5,DICER1,DLL1,EFEMP2,EGR1,EGR2,ENG,EPHB4,FOS,FOSL2,FOXO1,H3-3A/H3-3B,HAND2,HYAL2,IFI16,IGFBP5,IL6,ILK,ITGA6,ITGA8,ITGB1,JUN,KDM6B,KRAS,LDLR,LGALS1,LGALS3,LTBP2,MET,MGP,MRTFB,MYC,MYH11,NFIX,NFKBIA,NKTR,NOTCH1,NR4A1,NUPR1,OGN,ORAI1,PDE5A,PIEZO1,PIK3R1,PLCB1,PLEC,PPP3CA,PRKD2,QKI,S100A4,SELENON,SHC1,SMAD1,SOCS3,…	76
Cellular Movement	Cell movement of breast cancer cell lines	4.08e-15		1.938	ADAM10,ADAM15,ADGRF5,AHR,ANXA1,ARF6,ARRDC3,ATF3,BAG3,BGN,CAV1,CCL2,CCN2,CCN3,CCN5,CCND1,CD44,CD9,CDC42,CEBPB,CEMIP2,CRK,CTNND1,DAAM1,DDR2,DLC1,DLL1,DPT,DPYSL3,DUSP5,DUSP6,EMP1,ENAH,ENG,ETS1,F11R,FBLIM1,FLNA,FN1,FNBP1L,FOS,FOSB,G3BP1,GJA1,HIF1A,HNRNPU,ID1,IL6,ITGA6,ITGB1,ITGB5,ITGBL1,JUN,JUND,KCNN3,KLF4,LIMA1,LY96,MALAT1,MCF2L,MDM4,MET,MFNG,MMP2,MTUS1,MYC,MYH10,NDRG1,NFKBIA,NRP1,ORAI1,PALLD,PDLIM1…	109
Cancer,Organismal Injury and Abnormalities	Development of malignant tumor	5.49e-07		1.932	ABI3,ABL2,ABLIM1,ACACB,ACTA2,ADAM10,ADAMTS1,ADAMTS4,ADAMTS9,ADCY4,ADGRA2,ADGRF5,ADGRG1,ADGRG6,ADGRL2,ADGRL4,ADH1B,ADH5,ADRA2C,AEBP1,AFAP1L1,AFF1,AHR,AKAP12,AKAP9,AKR1C1/AKR1C2,ALCAM,ALDH2,ANKRD12,ANTXR1,ANXA1,AOPEP,AP1S2,AP3S1,APOD,APP,AQP1,ARF6,ARGLU1,ARHGAP31,ARHGEF15,ARHGEF3,ARID5B,ARL6IP1,ARRDC3,ASAP1,ASPN,ATF3,ATP11A,ATP1A1,ATP2B1,B2M,BAG3,BAZ1A,BAZ2B,BCAM,BCL6B,BCLAF1,BEX3,BGN,BHLHE40,BIRC3…	758
Cardiovascular Disease,Organismal Injury and Abnormalities	Vaso-occlusion	1.45e-21		1.93	ACTA2,ADGRF5,ADGRG1,ADRA2C,AHR,ANKRD29,APP,ARF6,ATP2B1,BIRC3,CAV1,CCDC3,CCL2,CCN3,CD36,CD44,CD59,CDH13,CDKN1A,CLU,CNN1,CTSS,CXCL2,DOCK4,DOCK9,ECSCR,EDNRB,EGR1,ENTPD1,F2RL3,F8,FABP4,FABP5,FGD5,FIBIN,FKBP1A,FLT1,FN1,FOS,FOSB,FOXO1,GFOD1,GJA1,GPX3,GUCY1A1,HIF1A,HSPG2,ICAM1,IFNGR1,IL1R1,IL33,IL6,ITGA8,JUN,JUNB,KDR,KLF2,KLF4,LDLR,LGALS3,LIMA1,LRP1,MCF2L,MECOM,MFGE8,MMP2,MRAP2,NEXN,NFKBIA,NOTCH1,NR4A1,…	116
Cell-To-Cell Signaling and Interaction	Response of lymphatic system cells	1.02e-08		1.919	AHR,APP,BHLHE40,CCL2,CD200,CD44,CD59,CD9,CTSS,EPAS1,ETS1,F8,FN1,FOXO1,HIF1A,HLA-DQB1,HLA-DRB1,ICAM1,IFNGR1,IL1R1,IL33,IL6,JUN,LEPR,LGALS1,NAMPT,PIK3R1,PNP,POSTN,RCAN1,SLC1A5,SOCS3,STAT3,TGFBR2,TNFRSF1A,VMP1	36
Skeletal and Muscular System Development and Function	Function of muscle	2.33e-14		1.914	ADH5,AQP1,ATP1A1,BGN,BIRC3,CAV1,CD44,CDC42,CDKN1A,CEBPB,CLU,CRK,DMD,EDNRB,EFEMP1,EFEMP2,EFNA1,ENTPD1,FBXO32,FKBP1A,FOXO1,FZD4,GJA1,GUCY1A1,HAND2,HBEGF,HIF1A,HLA-A,ICAM1,IER3,IGFBP4,IGFBP5,IL6,IL6ST,INHBB,IRAG1,ITGB1,IVNS1ABP,JUNB,KCNMA1,LDLR,MARCKSL1,MEOX2,MET,MMP2,MYH10,MYH11,NDUFA4L2,NEXN,NR4A1,PDE5A,PIK3R1,PLAT,PLEC,PLN,PRKG1,PTGS2,RAPGEF3,SELENON,SGCA,SHC1,SOD1,SPHK1,SSPN,STC1,SULF2,SYNM,TGFB…	74
Cellular Growth and Proliferation	Colony formation	4.7e-15		1.904	AHR,AKAP12,ANXA1,ASPN,ATF3,BAG3,BCL6B,BGN,BZW2,CAV1,CCL2,CCL23,CCN3,CCND1,CD44,CD9,CDA,CDC42,CDKN1A,CEBPB,CHD1,CLU,COL3A1,CRK,CSF3,CTSD,CYGB,DDX3X,DDX5,DICER1,DKK3,DLC1,DLL1,DOCK4,DPT,DUSP5,DUSP6,EDIL3,EGR1,EIF3H,EPAS1,EPB41L3,ETS1,FLT1,FN1,FOS,FTH1,FTX,G3BP1,GADD45A,GJA1,GPX4,GRN,HDAC7,HIF1A,HSPA1A/HSPA1B,ID1,ID4,IFI16,IFITM3,IGFBP2,IGFBP4,IGFBP5,IGFBP7,IL3RA,IL6,IL6ST,ILK,IRF1,ITGA6,ITGB4,ITGB5…	150
Cell Morphology,Cellular Assembly and Organization,Cellular Function and Maintenance	Formation of cellular protrusions	2.62e-12		1.901	ABI3,ABL2,ABLIM1,ACKR1,ADAM10,ADAMTS1,ADAMTS4,ADAMTS9,ADGRA2,ADGRF5,ADGRG6,AFAP1L1,AHR,AKAP12,AKAP9,ALCAM,APP,AQP1,ARF6,ARPC2,ASAP1,ATF3,B2M,BTG2,C21orf91,CALD1,CAV1,CCL2,CCN2,CCN3,CCN5,CD44,CD9,CDC42,CDH13,CDKN1A,CFAP20,CFLAR,CLU,CRIP1,CRK,CSRP1,CTNND1,DICER1,DKK3,DLL1,DNAJA1,DPYSL3,ECE1,EEF1A1,EFEMP1,EFHD1,EFNA1,EGR1,EGR3,ENAH,ENG,ENPP2,ENTPD1,EPB41L3,FAM107A,FBXO31,FEZ1,FGD4,FKBP1A,FLNA,FLOT1,…	183
Cardiovascular Disease,Organismal Injury and Abnormalities	Occlusion of artery	2.86e-21		1.901	ACTA2,ADGRF5,ADGRG1,ADRA2C,AHR,ANKRD29,APP,ARF6,ATP2B1,BIRC3,CAV1,CCDC3,CCL2,CD36,CD44,CD59,CDH13,CDKN1A,CLU,CNN1,CTSS,CXCL2,DOCK4,DOCK9,ECSCR,EDNRB,EGR1,ENTPD1,F2RL3,F8,FABP4,FABP5,FGD5,FIBIN,FKBP1A,FLT1,FN1,FOS,FOSB,FOXO1,GFOD1,GJA1,GUCY1A1,HIF1A,HSPG2,ICAM1,IFNGR1,IL1R1,IL33,IL6,ITGA8,JUN,JUNB,KDR,KLF2,KLF4,LDLR,LGALS3,LIMA1,LRP1,MCF2L,MECOM,MFGE8,MMP2,MRAP2,NEXN,NFKBIA,NOTCH1,NR4A1,ORAI1,PDE2…	113
Cancer,Organismal Injury and Abnormalities	Size of tumor	4.63e-07		1.892	ADH5,ANXA1,ARHGEF3,CAV1,CDKN1A,CLU,CTSZ,EFEMP1,EGR1,ENG,ETS2,FLT1,HIPK3,HNRNPU,HSPA1A/HSPA1B,ID1,IGFBP2,IL33,IL6,IL6ST,IPO11,IRF9,JUN,JUNB,KDR,KRAS,LGALS1,LRRC32,MEOX2,MET,MYC,NRP1,PLCB1,POSTN,PRMT1,PTGS2,RAB11A,RASAL2,SKAP2,SMAD1,SNHG7,STAB1,STAT3,STING1,SULF2,TGFBR2,TIMP1,TIMP2,TM4SF1,TNFSF10,VEGFC	51
Cancer,Organismal Injury and Abnormalities	Squamous-cell carcinoma	2.6e-10		1.875	ABI3,ABL2,ABLIM1,ACKR1,ACTA2,ADAM10,ADGRL2,ADGRL4,ADH1B,AFF1,AHR,AKAP12,AKAP9,ALCAM,ANKRD12,ANTXR1,ANXA1,APOD,APP,AQP1,ARF6,ARHGAP31,ARHGEF15,ARID5B,ARL4A,ARL6IP1,ASAP1,ASPN,ATP1A1,B2M,BAZ2B,BCL6B,BCLAF1,BGN,BTG2,C1orf198,C1S,C7,CARD8,CASKIN2,CAV1,CCDC107,CCDC50,CCN2,CCN5,CCND1,CD200,CD34,CD44,CD74,CDC37,CDC42,CDH13,CDKN1A,CEBPB,CFAP20,CFI,CFLAR,CLEC1A,CLU,CNN1,CNTNAP3B,COL14A1,COL15A1,COL1A1,COL…	404
Cardiovascular System Development and Function,Cell-To-Cell Signaling and Interaction	Adhesion of endothelial cells	1.57e-16		1.873	ADAM10,ADAM15,ALCAM,ANXA1,ARF6,CARD8,CCL2,CD34,CD36,CD44,CD63,CDC42,CXCL2,DLL1,EDIL3,EGFL7,EGR3,ENG,ETS1,FBLN5,FLT1,FN1,FOXO1,GAS6,ICAM1,ICAM2,IGFBP7,ITGA6,ITGB1,KDR,LGALS3,MET,NFKBIA,PECAM1,PIK3R1,PLXND1,PTPN12,RAP1B,RCAN1,SELE,SELP,SHC1,SPARC,SULF2,TCIM,TGFBR2,THBD,TMSB10/TMSB4X,TNFSF12,VCAM1,VEGFC,VIM	52
Cell-To-Cell Signaling and Interaction,Cellular Assembly and Organization,Cellular Function and Maintenance	Formation of focal adhesions	5.18e-08		1.868	ACTA2,AKAP12,APOD,ARF6,ARHGEF3,ASAP1,CALD1,CAV1,CCN2,CCND1,CD44,CDC42,CTNND1,DLC1,ENPP2,FAM107A,FN1,ITGB1,JUNB,KDR,KRAS,LGALS3,LIMCH1,LRP1,MACF1,MMP2,NCK1,NRP1,PTGS2,PXN,RHOB,RND1,RRAS,S100A10,S1PR1,SKAP2,SORBS1,TAOK2,TEK,TNS3,VIM	41
Infectious Diseases,Organismal Injury and Abnormalities	Systemic inflammatory response syndrome and/or sepsis	6.21e-12		1.865	ADRA2C,ANXA1,ARID5A,ATF3,B2M,BIRC3,CASP4,CAV1,CD36,CD44,CD63,CEBPB,CTSC,ENPP2,ENTPD1,EPAS1,ETS1,F8,GADD45A,GAS6,GBP1,GNS,HIF1A,HLA-A,HLA-B,HLA-C,HLA-DPA1,HLA-DQB1,HLA-DRA,ICAM1,IFI16,IFI27,IFI44,IFI44L,IFITM1,IFITM3,IFNGR1,IGFBP7,IL1R1,IL6,IL6ST,IPO11,IRAK3,KRAS,LDHB,LDLR,LGALS1,LGALS3,LRP1,LY96,MAP3K8,MARCKS,MGLL,MMP2,MT2A,MYC,NAMPT,NFKBIA,NOTCH1,PDE5A,PPM1D,PTGS2,RAB11A,RAP1B,SCARB1,SCN1B,SDCBP…	81
Infectious Diseases,Organismal Injury and Abnormalities	Sepsis	5.08e-11		1.865	ADRA2C,ANXA1,ARID5A,ATF3,B2M,BIRC3,CASP4,CAV1,CD36,CD44,CD63,CEBPB,CTSC,ENPP2,ENTPD1,EPAS1,ETS1,F8,GADD45A,GAS6,GBP1,GNS,HIF1A,HLA-A,HLA-B,HLA-C,HLA-DPA1,HLA-DQB1,HLA-DRA,ICAM1,IFI16,IFI27,IFITM1,IFITM3,IFNGR1,IGFBP7,IL1R1,IL6,IL6ST,IPO11,IRAK3,KRAS,LDHB,LDLR,LGALS1,LGALS3,LRP1,LY96,MAP3K8,MARCKS,MGLL,MMP2,MT2A,MYC,NAMPT,NFKBIA,PDE5A,PPM1D,PTGS2,RAB11A,RAP1B,SCARB1,SCN1B,SDCBP,SERPINB1,SLC2A14,SO…	77
Cardiovascular System Development and Function,Tissue Morphology	Permeability of vasculature	7.38e-14		1.861	ACTA2,ADAM10,AQP1,ARF6,CAV1,CDH5,EMCN,ESAM,FLT1,GADD45A,GAS6,ICAM1,ID1,IL33,ITGB1,KDR,LRP1,LTC4S,MFGE8,MMRN2,MYLK,MYOF,NR4A1,PECAM1,PIEZO1,PIK3R1,PLAT,PLEC,PLVAP,PRKG1,PTGS2,PTPRB,RAMP2,RNASE1,S1PR1,STAT3,TCIM,TEK,TGFBR2,TIMP1,TIMP2,TXNIP,VEGFC,VWF,YES1	45
Cancer,Organismal Injury and Abnormalities	Growth of malignant tumor	1.51e-12		1.859	ABLIM1,ADAM10,ADGRG1,ATF3,ATP2B1,B2M,BTG2,CAV1,CCL2,CCN2,CCN3,CCND1,CD34,CD44,CDH5,CHD1,CSDE1,CSF3,CTNND1,CTSS,DBNDD2,DICER1,DOCK4,EEF1A1,EFNA1,EGR1,EGR3,ENG,ENTPD1,EPHB4,FBLN5,FHL1,FN1,FOS,FOXO1,FTH1,GAS6,GJA1,GPX4,GRN,GSTP1,HIF1A,HSPG2,ICAM2,ID1,IER3,IGFBP5,IL1R1,IL33,IL6,ILK,INHBB,ITGB1,JUN,KDR,KLF7,KRAS,LEPR,LGALS1,LGALS3,LMO2,LRRC32,MALAT1,MCL1,MET,MYC,NDRG1,NOTCH1,NPM1,NR4A1,NRP1,PIM3,PLAT,…	101
Metabolic Disease,Organismal Injury and Abnormalities	Amyloidosis	1.48e-13		1.854	ABI3,ACTA2,ADAM10,ADGRL2,ADRA2C,ALDH2,APOD,APP,AQP1,ATF3,ATP1A1,B2M,BGN,C7,CASP4,CAV1,CCL2,CCN2,CCND1,CD36,CD63,CD74,CD9,CDKN1A,CEMIP2,CLDN5,CLEC3B,CLU,CNKSR3,CNN1,CTSD,CTSS,CTSZ,DICER1,DLL1,EPHX1,ETS2,FLT1,G3BP1,GPNMB,GRN,HIF1A,HLA-DQB1,HLA-E,HNRNPU,HSPA1A/HSPA1B,HSPG2,HTRA1,ICAM1,IFITM3,IGFBP2,IGFBP5,IGFBP6,IL6,IL6ST,ITGA5,ITM2B,JUN,KCNN3,KRAS,LDLR,LGALS1,LGALS3,LRP1,LY6E,MDM4,MEOX2,MFGE8,MICOS…	114
Tissue Morphology	Quantity of progenitor cells	5.31e-12		1.84	ADH5,AFF1,AHR,ALDH2,APP,ARID5B,ATP2B1,B2M,BHLHE40,CCND1,CD34,CD36,CD44,CD59,CD9,CDKN1A,CSF3,CTSD,DKK3,DUSP5,EGR3,ELK4,EPAS1,ETS1,ETS2,FLI1,FLNA,FOS,FOSB,FOSL2,FOXO1,GADD45A,GATA2,GIMAP1,GJA1,HIF1A,HLA-DQB1,HYAL2,ID1,IL1R1,IL33,IL6,IL6ST,IRF1,KAT6A,KDR,KLF2,KLF4,KRAS,LYL1,MAP3K8,MCF2L,MCL1,MECOM,MSN,MYC,NFKBIA,NOTCH1,NOTCH4,NR4A1,PARK7,PECAM1,PIK3R1,PIM3,PLXND1,PNP,PPM1D,PRKCH,PRKG1,RAP1B,RCAN1,SC…	94
Cancer,Organismal Injury and Abnormalities,Respiratory Disease	Malignant neoplasm of respiratory system	2.02e-11		1.837	ABL2,ACKR1,ACTA2,ADAM10,ADAM15,ADAMTS1,ADCY4,ADGRG6,ADGRL2,ADGRL4,ADH1B,AEBP1,AHR,AKAP12,AKAP9,ALCAM,ANTXR1,ANXA1,AOPEP,AP3S1,APOD,AQP1,ARF6,ARGLU1,ARHGAP29,ARHGAP31,ARHGEF15,ARHGEF3,ARID5B,ARL6IP1,ASPN,ATF3,ATP11A,ATP1A1,ATP2B1,B2M,BAZ1A,BCL6B,BCLAF1,BGN,BMPR2,BMX,BRD2,BTG2,BTNL9,C7,CALD1,CARD10,CAV1,CAVIN2,CCDC50,CCL2,CCN2,CCN5,CCND1,CCNL1,CD200,CD34,CD44,CD74,CD9,CD93,CDA,CDH13,CDKN1A,CEMIP2,C…	474
Cellular Development,Connective Tissue Development and Function,Embryonic Development,Organismal Development,Skeletal and Muscular System Development and Function,Tissue Development	Differentiation of osteoclasts	7.43e-11		1.825	AHR,CCL2,CD9,CEBPB,CRK,DICER1,EPHB4,FBLIM1,FOS,FOSL2,GPNMB,HDAC7,ID1,IFNGR1,IL33,IL6,IL6ST,IRAK3,IRF1,IRF9,JUN,JUNB,KLF10,KLF4,LY6E,MAT2A,NEDD9,NRP1,PDK4,PIK3R1,PPP3CA,PRXL2A,PTGS2,PTPRE,RAPGEF3,SBNO2,SFRP1,SFRP4,SH3BP2,SLC1A5,SOCS3,SOD1,TNFRSF11B,TNFSF10,TNFSF12	45
Cancer,Organismal Injury and Abnormalities,Tumor Morphology	Progression of tumor	3.07e-12		1.815	ABL2,ADAM10,ADAM15,ALCAM,ALDH2,ANXA1,ATF3,CAV1,CCN2,CCND1,CD44,CDKN1A,CHD1,CLU,COL1A1,COL1A2,CRYAB,DDR2,ENG,EPAS1,FKBP1A,FLT1,FOS,FOXO1,GAS6,GSTP1,HIF1A,IGFBP2,IGFBP4,IGFBP6,IL33,IL6,ILK,ITGA6,JUN,KDR,KRAS,LGALS1,LOC102724428/SIK1,MET,MYC,NEDD9,NES,NFKBIA,NOTCH1,NRP1,PDGFRB,PSMB8,PSMB9,PTGS2,PXN,S100A4,SOX4,SPARC,SPARCL1,SPINT2,STAB1,STAT3,TEAD1,TEK,TGFBR2,THBD,TIMP1,TNFSF10,TOP1,TYMP,VEGFB,VEGFC…	69
Hematological System Development and Function,Hematopoiesis,Lymphoid Tissue Structure and Development,Organ Morphology,Tissue Morphology	Quantity of thymocytes	1.02e-07		1.805	AFF1,AHR,ARID5B,B2M,BHLHE40,CTSD,DUSP5,EGR3,ELK4,ETS1,ETS2,FLI1,FOS,FOSB,FOXO1,GADD45A,GJA1,HIF1A,HLA-DQB1,ID1,IL6,IRF1,KAT6A,KLF4,MAP3K8,MCF2L,MCL1,MSN,NFKBIA,NOTCH1,NOTCH4,NR4A1,PLXND1,PNP,PPM1D,PRKCH,SPNS2,STAT3,TAP1,TCF4,TNFRSF1A,TNFSF12	42
Cellular Development,Connective Tissue Development and Function,Tissue Development	Differentiation of bone	2.74e-15		1.799	AHR,BGN,BMPR2,CCL2,CCN3,CD200,CD9,CEBPB,CRK,DDR2,DDX5,DICER1,EDIL3,EPHB4,FBLIM1,FN1,FOS,FOSL2,FRZB,GATA2,GJA1,GPNMB,H3-3A/H3-3B,HAND2,HDAC7,HIF1A,HTRA1,ID1,ID4,IFI16,IFITM1,IFNGR1,IGFBP5,IL33,IL6,IL6ST,ILK,IRAK3,IRF1,IRF9,ITGA5,ITGB1,JUN,JUNB,JUND,KDM6B,KLF10,KLF4,LY6E,MAT2A,MYC,NAMPT,NEDD9,NOTCH1,NRP1,ORAI1,PDK4,PDLIM7,PIK3R1,POSTN,PPP3CA,PRXL2A,PTGS2,PTPRE,RAPGEF3,SBNO2,SFRP1,SFRP4,SH3BP2,SLC1A…	85
Cellular Development,Skeletal and Muscular System Development and Function,Tissue Development	Differentiation of muscle	6.57e-14		1.787	ACTA2,ARHGEF3,ATF3,ATP11A,BMPR2,BTG1,BTG2,CCL2,CCN2,CCN3,CCND1,CD44,CD9,CDKN1A,COL1A1,DDX17,DDX5,DICER1,DLL1,EFEMP2,EGR1,EGR2,ENG,EPHB4,FN1,FOS,FOSL2,FOXO1,H3-3A/H3-3B,HAND2,HYAL2,IFI16,IGFBP5,IL6,ILK,ITGA6,ITGA8,ITGB1,JUN,KDM6B,KRAS,LDLR,LGALS1,LGALS3,LTBP2,MET,MGP,MRTFB,MYC,MYH11,NFIX,NFKBIA,NKTR,NOTCH1,NOTCH4,NR4A1,NUPR1,OGN,ORAI1,PDE5A,PDK4,PIEZO1,PIK3R1,PLCB1,PLEC,PPP3CA,PRKD2,QKI,S100A4,SEL…	82
Cell-To-Cell Signaling and Interaction	Binding of lymphoma cell lines	4.01e-12		1.782	ALCAM,ANXA1,APP,CCL2,CD44,CXCL2,EGR3,FBLN5,FN1,FOXO1,GAS6,HLX,ICAM1,IL6,ITGA6,ITGB1,JUN,JUNB,NFKBIA,NR4A1,PECAM1,RCAN1,SHC1,UTRN,VCAM1,VCAN	26
Skeletal and Muscular System Development and Function	Contractility of muscle	1.66e-08		1.771	ACTA2,ADH5,ATP1A1,BIRC3,CAV1,CDC42,CLU,COL6A1,CRK,DMD,EDNRB,EFNA1,ENTPD1,FBXO32,FKBP1A,HAND2,HBEGF,ICAM1,IER3,IL6,IRAG1,IVNS1ABP,JUNB,KCNMA1,LDLR,MYH11,MYLK,NEXN,PLAT,PLN,PRKG1,SGCA,SHC1,SOD1,SULF2,TGFB1I1,TIMP3,TXNIP	38
Embryonic Development,Organ Development,Organismal Development,Skeletal and Muscular System Development and Function,Tissue Development	Development of striated muscle	6.05e-08		1.77	CAV1,CCN3,CDKN1A,CFLAR,COL6A1,DAAM1,DICER1,DMD,ENG,FKBP1A,FLNB,FLOT1,FOXO1,GJA1,HDAC7,HLX,HNRNPU,HSPG2,IGFBP5,ILK,ITGB1,JUN,KLF10,LY6E,MEOX2,MET,MRTFB,MYH10,MYH11,MYL6,MYOF,NFIX,NOTCH1,PDGFRB,PLEC,PRMT1,RRAS,SOCS2,SVIL,TEK,TGFBR3,TIE1,TNFSF12,TPM1,UTRN,VAMP5,VEGFC,VIM	48
Organismal Injury and Abnormalities	Size of lesion	1.71e-17		1.768	ADH5,ANXA1,APOD,APP,ARF6,ARHGEF3,BCLAF1,C1QTNF9,CAV1,CD44,CD74,CDKN1A,CLU,CRYAB,CSF3,CTSS,CTSZ,DUSP6,ECSCR,EFEMP1,EGR1,ENG,ENTPD1,ETS2,FABP4,FLT1,FOS,FOXO1,GJA1,GPX3,GRN,HIF1A,HIPK3,HLA-A,HNRNPU,HSPA1A/HSPA1B,ICAM1,ID1,IGFBP2,IL1R1,IL33,IL6,IL6ST,IPO11,IRF1,IRF9,JUN,JUNB,KDR,KRAS,LDLR,LGALS1,LGALS3,LRRC32,MALAT1,MEOX2,MET,MGP,MMP2,MYC,NAMPT,NFKBIA,NR4A1,NRP1,OLFM1,PLAT,PLCB1,PLS3,POSTN,PRKG1,PRMT…	104
Cancer,Organismal Injury and Abnormalities	Neoplasia of tumor cell lines	2.33e-20		1.753	ABLIM1,ADAMTS1,ADAMTS9,ADGRF5,ADI1,AFAP1L1,ALCAM,ANXA1,ARF6,ARRDC3,ASAP1,ATF3,B2M,BCL6B,BGN,BMX,BZW2,CALD1,CAV1,CCL2,CCN2,CCN3,CCND1,CD44,CD59,CDKN1A,CNN1,CNOT6L,CRIP1,CRYAB,CSF3,CTNND1,CXCL2,DDR2,DDX17,DDX21,DICER1,DLC1,DLL1,DNAJB4,EFEMP1,EGFL7,EGR1,EIF3H,ENAH,ENPP2,ENTPD1,EPAS1,ERAP2,ETS1,FABP4,FABP5,FBLN5,FLOT1,FMOD,FN1,FNBP1L,FOS,FTH1,GJA1,GPX4,GRN,HDAC7,HIF1A,HTRA1,IFITM1,IFNGR1,IGFBP2,IGFBP…	157
Cancer,Organismal Injury and Abnormalities	Breast or ovarian neoplasm	3.72e-20		1.748	ABL2,ABLIM1,ACACB,ACKR1,ACTA2,ADAM10,ADAM15,ADAMTS1,ADAMTS4,ADAMTS9,ADCY4,ADGRA2,ADGRF5,ADGRG1,ADGRG6,ADGRL2,ADRA2C,AEBP1,AKAP12,AKAP9,AKR1C1/AKR1C2,ALCAM,ALDH2,ANKRD12,ANKRD29,ANTXR1,ANXA1,AOPEP,APOD,APP,AQP1,ARF6,ARHGAP31,ARHGEF15,ARHGEF3,ARID5B,ARRDC3,ASAP1,ASPN,ATF3,ATP1A1,B2M,BAG3,BCAM,BCLAF1,BGN,BHLHE40,BMPR2,BMX,BTG2,BTN3A2,C1orf198,C1QTNF9,CALD1,CALM1 (includes others),CARD16,CASP4,CAV1,C…	528
Cancer,Organismal Injury and Abnormalities	Incidence of tumor	1.4e-10		1.737	ABI3,ABL2,ABLIM1,ACACB,ACKR1,ACTA2,ADAM10,ADAM15,ADAMTS1,ADAMTS4,ADAMTS9,ADCY4,ADGRA2,ADGRF5,ADGRG1,ADGRG6,ADGRL2,ADGRL4,ADH1B,ADH5,ADI1,ADRA2C,AEBP1,AFAP1L1,AFF1,AHR,AKAP12,AKAP9,AKR1C1/AKR1C2,ALCAM,ALDH2,ANKRD12,ANTXR1,ANXA1,AOPEP,AP1S2,AP3S1,APOD,APOLD1,APP,AQP1,ARF6,ARGLU1,ARHGAP31,ARHGEF15,ARHGEF3,ARID5B,ARL4A,ARL6IP1,ARRDC3,ASAP1,ASPN,ATF3,ATP11A,ATP1A1,ATP2B1,B2M,BAG3,BAZ1A,BAZ2B,BCAM,BCL6…	803
Cancer,Organismal Injury and Abnormalities,Respiratory Disease	Lung cancer	5.84e-11		1.736	ABL2,ACKR1,ACTA2,ADAM10,ADAM15,ADAMTS1,ADCY4,ADGRG6,ADGRL2,ADGRL4,ADH1B,AEBP1,AHR,AKAP12,AKAP9,ALCAM,ANTXR1,ANXA1,AOPEP,AP3S1,APOD,AQP1,ARF6,ARGLU1,ARHGAP29,ARHGEF15,ARHGEF3,ARID5B,ARL6IP1,ASPN,ATF3,ATP11A,ATP1A1,ATP2B1,B2M,BAZ1A,BCL6B,BCLAF1,BGN,BMPR2,BMX,BRD2,BTG2,BTNL9,C7,CALD1,CARD10,CAV1,CAVIN2,CCDC50,CCL2,CCN2,CCN5,CCND1,CCNL1,CD200,CD34,CD44,CD74,CD9,CD93,CDA,CDH13,CDKN1A,CEMIP2,CFLAR,CHD1…	448
Cellular Function and Maintenance	Engulfment of cells	3.08e-07		1.734	ABL2,ANTXR1,ANXA1,APP,ARF6,ARPC2,BMX,CAV1,CD302,CD36,CD44,CD63,CD93,CDC42,CDH13,CDKN1A,CEBPB,CRK,CSF3,CTNND1,DDX3X,DLL1,DOCK4,EGR1,EHD4,ETS2,FCHO2,FGD4,FLNA,FLOT1,FN1,GAS6,GATA2,GRN,GSTP1,HBEGF,HIF1A,HSPA8,HYAL2,ICAM1,IFITM3,IL33,IL6,ILK,ITGB1,ITGB5,JUNB,KAT6A,KLF2,KRAS,LDLR,LEPR,LGALS3,LRP1,MAP1B,MET,MFGE8,MT-CYB,NANS,NDRG1,NFIX,NPM1,ORAI1,PALLD,PARK7,PECAM1,PFN2,PIEZO1,PLAT,PLSCR1,PPP3CA,PRKD2,…	94
Lymphoid Tissue Structure and Development,Organ Morphology,Tissue Morphology	Quantity of lymphoid organ	3.31e-10		1.726	ADAM10,AFF1,AHR,AKAP12,ARID5B,B2M,BHLHE40,CD200,CD34,CD44,CDKN1A,CTSD,DUSP5,EGR3,ELK4,ETS1,ETS2,FLI1,FOS,FOSB,FOXO1,GADD45A,GATA2,GJA1,HIF1A,HLA-DQB1,ID1,IL6,IRF1,KAT6A,KLF4,MAP3K8,MCF2L,MCL1,MFGE8,MSN,MXI1,MYC,NFKBIA,NOTCH1,NOTCH4,NR4A1,PLXND1,PNP,PPM1D,PRKCH,SELE,SELP,SPNS2,STAT3,TAP1,TCF4,TGFBR3,TNFRSF1A,TNFSF12,YES1,ZFP36L2	57
Cell Death and Survival,Cellular Compromise	Toxicity of cells	2.44e-08		1.721	ADGRG1,APP,B2M,CALM1 (includes others),CCL2,CD44,CD59,CD74,CEBPB,CFLAR,DICER1,FLNA,FN1,FOS,HLA-A,HLA-B,HLA-DRA,HLA-DRB1,HLA-E,HLA-F,HSPA1A/HSPA1B,HSPA8,ICAM1,IL1R1,IL6,JUN,LDLR,LGALS3,NAMPT,NOTCH1,PFDN5,PNP,SGK1,SOCS3,SOD1,TAP2,TGFBR2,TNFRSF1A,TNFSF10,TNFSF12	40
Hematological System Development and Function,Lymphoid Tissue Structure and Development,Tissue Morphology	Quantity of CD4+ T-lymphocytes	5.26e-08		1.718	AHR,ANXA1,ARID5A,BHLHE40,BIRC3,CAV1,CD74,CSF3,DDX5,EGR2,EGR3,ELK4,ETS1,FABP5,FLI1,FOXO1,HBEGF,HIF1A,HLA-A,HLA-DMA,HLA-DQB1,ICAM1,IFNGR1,IL1R1,IL33,IL6,IRF1,KRAS,LDLR,LRRC32,MSN,MYC,PNP,PPM1D,PRKCH,SCARF1,SHC1,SOCS3,SPHK1,SPNS2,STAT3,STING1	42
Cell Morphology,Tissue Development	Tubulation of cells	2.33e-16		1.718	ADAM15,ALCAM,ANXA1,APP,ARHGEF15,CAV1,CAVIN2,CD44,CD9,CDH5,COL1A1,CRYAB,ECSCR,EDNRB,ENG,ESAM,F11R,FLNA,FLT1,FOXO1,FZD4,GAS6,GBP1,ID1,IGFBP2,IL33,IL6,ITGB1,KCNMA1,KDR,MCF2L,MGP,MMP2,NOTCH1,NR4A1,NRP1,ORAI1,PECAM1,PIK3C2A,RAP1B,RCAN1,RCAN2,RDX,RHOB,RHOJ,S1PR1,SOX7,STAT3,SULF2,TAGLN2,TEK,TIMP3,VEGFB,VEGFC,VIM	55
Organismal Injury and Abnormalities	Growth of lesion	3.91e-21		1.713	ABLIM1,ADAM10,ADAM15,ADAMTS1,ADGRG1,ADGRG6,ADH5,AFAP1L1,AHR,ALCAM,ANTXR1,ANXA1,ARF6,ARHGAP31,ARHGEF3,ARRDC3,ASPN,ATF3,ATP2B1,B2M,BMPR2,BMX,BTG2,BZW2,CARD10,CAV1,CAVIN3,CCL2,CCN2,CCN3,CCND1,CCNI,CD34,CD36,CD44,CD59,CDA,CDH5,CDKN1A,CEBPB,CFLAR,CHD1,CLU,COL1A1,CRIP1,CSDE1,CSF3,CTNND1,CTSS,CTSZ,CYGB,DBNDD2,DDX17,DDX21,DDX3X,DICER1,DLC1,DLL1,DNAJA1,DOCK4,EEF1A1,EFEMP1,EFEMP2,EFNA1,EGFL7,EGR1,EGR3,EIF3…	259
Cell-To-Cell Signaling and Interaction	Selection of cells	5.02e-07		1.71	CD74,EGR2,ELF1,ELK4,FN1,GIMAP4,HLA-DMA,IL6ST,LGALS1,MCL1,NR4A1,PDGFRB,PRKCH,TAPBP,TNFSF10	15
Cellular Development,Cellular Growth and Proliferation	Development of tumor cell lines	2.46e-15		1.706	ABL2,AHR,AKAP12,ANXA1,ATF3,BAG3,BCL6B,BGN,BZW2,CAV1,CCL2,CCN3,CCND1,CD44,CDC42,CDKN1A,CEBPB,CHD1,CLU,COL3A1,CRK,CTNND1,CTSD,CYGB,DDX3X,DICER1,DLC1,DUSP5,DUSP6,ECSCR,EGR1,EIF3H,EMP3,EPAS1,EPB41L3,ETS1,FLNA,FMOD,FN1,FOS,FOXO1,FTX,GADD45A,GEM,GJA1,GRN,HIF1A,HSPA1A/HSPA1B,ID1,IFI16,IFITM3,IGFBP4,IGFBP5,IGFBP7,IL33,IL6,IL6ST,ILK,ITGA6,ITGB1,ITGB4,ITGB5,JUN,KLF2,KLF4,KRAS,LAMA5,LEPR,LOC102724428/SIK1,L…	111
Cellular Movement,Hematological System Development and Function,Immune Cell Trafficking,Inflammatory Response	Migration of macrophages	3.03e-08		1.701	APP,BMPR2,CCL2,CCND1,CD74,ENG,EPAS1,FLNA,FLT1,FN1,GJA1,HIF1A,IL33,KDR,LGALS3,LRP1,MYLK,NPM1,PLXND1,PTGS2,RARRES2,RHOB,S100A10,S1PR1,STAB1,TIMP1,VCAN	27
Cardiovascular System Development and Function,Cellular Development,Cellular Function and Maintenance,Cellular Growth and Proliferation,Organismal Development,Tissue Development	Proliferation of endothelial cells	5.27e-14		1.701	ADAM15,ADAMTS1,APP,ARF6,BCLAF1,BMPR2,CALCRL,CAV1,CAVIN2,CCL2,CD34,CD36,CD44,CDH13,CDKN1A,COL1A1,COL1A2,DAAM1,DDX3X,DICER1,EDNRB,EFNA1,EGFL7,EGR1,EGR3,ENG,EPHB4,F11R,FABP4,FLI1,FLT1,FN1,FOXO1,GAS6,GBP1,GJA1,GRN,HBEGF,HIF1A,HTRA1,ID1,IL33,IL6,ITGB1,JUN,KDM6B,KDR,KLF2,LGALS1,LOC102724428/SIK1,LRG1,MGP,MYC,MYOF,NR4A1,NRARP,NRP1,PDE2A,PECAM1,PPP1R16B,PRCP,PRKD2,PTGS2,PTPRM,RCAN1,RCAN2,RGS5,SCARB1,SEMA…	82
Cellular Movement,Hematological System Development and Function,Immune Cell Trafficking,Inflammatory Response	Migration of monocytes	3.96e-09		1.698	APP,CCL2,CCN2,CDC42,COL1A1,CSF3,CTSS,ENG,F11R,FLT1,FN1,ICAM1,IL6,IL6ST,LDLR,LGALS1,LGALS3,MICOS10-NBL1/NBL1,PECAM1,POSTN,SELE,TIMP2,TIMP3,TNFRSF1A,VCAM1	25
Embryonic Development,Organ Development,Organismal Development,Skeletal and Muscular System Development and Function,Tissue Development	Development of muscle tissue	5.35e-07		1.697	CCN3,CDC42,CDKN1A,COL6A1,DAAM1,DICER1,DMD,EGR3,FHL1,FKBP1A,FLOT1,FN1,FOSL2,FOXO1,HBEGF,HIF1A,HNRNPU,IGFBP5,ILK,ITGB1,JUN,KLF10,KLF2,LAMB2,LY6E,MARCKSL1,MET,MYH10,MYH11,MYLK,MYOF,PDGFRB,PLEC,QKI,RRAS,SOCS2,SPARCL1,TGFBR2,TGFBR3,TNFSF12,TPM1,VCAM1	42
Cell Signaling,Small Molecule Biochemistry	Synthesis of nitric oxide	1.52e-09		1.673	APP,C1QTNF9,CALM1 (includes others),CAV1,CAVIN2,CCL2,CD200,CD36,CEBPB,CLU,CPD,CYB5R3,DICER1,DMD,DNAJB1,DUSP6,EDNRB,FLT1,FN1,FOXO1,GJA1,HBEGF,HIF1A,HLA-DRB1,ICAM1,IFNGR1,IL33,IL6,ILK,IRF1,ITGB1,JUN,JUNB,KLF2,KLF4,KRAS,LRP1,MET,NFKBIA,NOTCH1,NR4A1,PARK7,PIK3R1,PTGS2,RARRES2,S1PR1,SCARB1,SHC1,SOCS3,SOD1,TFPI,TGFBR2,TNFRSF11B,TNFRSF1A,TNFSF10,VWF	56
Nutritional Disease,Organismal Injury and Abnormalities	Weight gain	2.78e-07		1.672	AHR,ARID5B,BCAM,BGN,CAV1,CCND1,CD36,CDKN1A,DNAJB4,EPAS1,FLNB,FOS,FOXO1,HLA-A,ICAM1,ID1,IL1R1,IL6,IRAK3,JUNB,KRAS,LDLR,LEPR,LGALS3,MGAT4A,MGLL,MGP,MRAP2,MYH11,NFIX,NR4A1,PIK3R1,PTGS2,QKI,RAPGEF3,RNASE1,SCN1B,SELENON,SFRP1,SFRP4,SLC25A25,SOCS3,SOD1,STAT3,STC1,SUGCT,TSPAN7,ZFP36	48
Neurological Disease,Organismal Injury and Abnormalities,Psychological Disorders	Disorder of basal ganglia	7.35e-11		1.665	ADAM10,ADRA2C,AEBP1,ALDH2,AP1S2,APOD,APP,AQP1,ATP2B1,B2M,BHLHE40,C12orf57,C7,CAV1,CCN2,CD44,CD74,CFLAR,CLDN5,CLU,COX7C,CRYAB,CTSS,CYTH1,DDR2,DKK3,DNAJA1,DNAJB1,DPYSL3,DUSP5,ECRG4,EEF1A1,EGR1,EGR2,EIF4A2,ELOVL7,ENPP2,EPHB4,F11R,FAM107A,FLOT1,FLT1,FOS,FOSB,FTH1,FTL,GADD45A,GBP1,GJA1,GRN,GSTP1,GYPC,H3-3A/H3-3B,HLA-B,HLA-DQB1,HLA-DRA,HLA-DRB5,HLA-E,HNRNPU,HSPA1A/HSPA1B,HSPA8,HSPB1,ICA1,ID4,IER3,IER5,…	161
Connective Tissue Disorders,Immunological Disease,Inflammatory Disease,Inflammatory Response,Organismal Injury and Abnormalities,Skeletal and Muscular Disorders	Rheumatoid arthritis	7.63e-17		1.664	ACTA2,ADAM10,ADAM15,ADAMTS4,ADGRG6,ADRA2C,ANXA1,ASAP1,ATP2B1,B2M,BGN,BRD2,CALCRL,CALD1,CARD8,CCL14,CCL2,CCL23,CD36,CD44,CD74,CDA,CEBPB,CLEC2B,CLU,COL3A1,CSF3,CSGALNACT1,CTSC,CXCL2,CYYR1,EHD4,EPAS1,ETS1,F11R,FABP4,FCGRT,FGL2,FKBP1A,FLT1,FN1,FOS,FOSB,FOXO1,FRY,FRZB,FTH1,GBP1,GPX3,GRB10,GRN,H3-3A/H3-3B,HDAC7,HIF1A,HLA-A,HLA-B,HLA-C,HLA-DMA,HLA-DMB,HLA-DPA1,HLA-DPB1,HLA-DQA2,HLA-DQB1,HLA-DRA,HLA-DRB1…	136
Cell-To-Cell Signaling and Interaction,Cellular Growth and Proliferation	Stimulation of cells	5.8e-07		1.663	APP,BTNL9,CALCRL,CASP4,CAV1,CCL2,CCND1,CD320,CSF3,DICER1,FLNA,FN1,FOS,GRN,HBEGF,HIF1A,IL1R1,IL33,IL6,KLF4,LGALS1,LGALS3,MAP3K8,MMP2,MYC,NRN1,ORAI1,PRKG1,PTGS2,S100A4,SLC1A5,SLC2A3,SOD1,SPRY1,TGFBR2,TNFSF10,TYMP,VIM,YES1	39
Cellular Movement	Invasion of carcinoma cell lines	1.09e-15		1.659	ACTA2,ADAM10,ALCAM,APP,ASAP1,BGN,BMPR2,CARD10,CAV1,CCN2,CCN3,CCND1,CD44,CDC42,CEBPB,CLU,COL6A1,CSF3,CTNND1,CTSH,DAAM1,DDR2,DDX17,DICER1,DLC1,DNAJB4,DOCK4,EGR1,EIF3H,ENAH,ENPP2,EPAS1,FBLN2,FN1,FTX,GRN,HBEGF,HDAC7,HIF1A,HSPA1A/HSPA1B,HTRA1,ID1,IFITM1,IL6,INHBB,ITGA5,ITGB1,JUN,JUNB,JUND,KLF4,KLF9,KRAS,LGALS1,LRG1,LRP1,MCL1,MDM4,MET,MFGE8,MTUS1,MXI1,MYC,MYCT1,MYL9,NDRG1,NEAT1,NEDD9,NORAD,NOTCH1,NPM1,…	112
Cancer,Organismal Injury and Abnormalities	Growth of tumor	5.91e-21		1.635	ABLIM1,ADAM10,ADAM15,ADAMTS1,ADGRG1,ADGRG6,ADH5,AFAP1L1,AHR,ALCAM,ANTXR1,ANXA1,ARF6,ARHGAP31,ARHGEF3,ARRDC3,ASPN,ATF3,ATP2B1,B2M,BMPR2,BMX,BTG2,BZW2,CARD10,CAV1,CAVIN3,CCL2,CCN2,CCN3,CCND1,CCNI,CD34,CD36,CD44,CD59,CDA,CDH5,CDKN1A,CEBPB,CFLAR,CHD1,CLU,COL1A1,CRIP1,CSDE1,CSF3,CTNND1,CTSS,CTSZ,CYGB,DBNDD2,DDX17,DDX21,DDX3X,DICER1,DLC1,DLL1,DNAJA1,DOCK4,EEF1A1,EFEMP1,EFEMP2,EFNA1,EGFL7,EGR1,EGR3,EIF3…	258
Cancer,Organismal Injury and Abnormalities,Respiratory Disease	Respiratory system tumor	4.67e-12		1.622	ABL2,ACKR1,ACTA2,ADAM10,ADAM15,ADAMTS1,ADCY4,ADGRG6,ADGRL2,ADGRL4,ADH1B,AEBP1,AFF1,AHR,AKAP12,AKAP9,ALCAM,ANTXR1,ANXA1,AOPEP,AP3S1,APOD,AQP1,ARF6,ARGLU1,ARHGAP29,ARHGAP31,ARHGEF15,ARHGEF3,ARID5B,ARL6IP1,ASPN,ATF3,ATP11A,ATP1A1,ATP2B1,B2M,BAZ1A,BCL6B,BCLAF1,BGN,BMPR2,BMX,BRD2,BTG2,BTNL9,C7,CALD1,CARD10,CAV1,CAVIN2,CCDC50,CCL2,CCN2,CCN5,CCND1,CCNL1,CD200,CD34,CD44,CD74,CD9,CD93,CDA,CDH13,CDKN1A,CEM…	482
Cell Morphology	Polarization of cells	1.13e-08		1.617	ABL2,ADGRA2,AHR,CAV1,CCL2,CD36,CDC42,CDH5,CSF3,CTSS,DAAM1,ENG,ENPP2,FLT1,FN1,HIF1A,ICAM1,IL33,IL6,ILK,ITGB1,KLF4,KRAS,LAMA5,LTBP1,MAP1B,MAP3K8,MSN,MYC,MYH10,MYLK,NAMPT,NOTCH1,PDLIM1,PIK3R1,POSTN,PRKG1,RAPGEF3,SELE,SOCS3,SSPN,STAT3,STING1,SVIL,SWAP70,SYNE2,TIMP1,TIMP3,TNS1	49
Connective Tissue Disorders,Organismal Injury and Abnormalities,Tissue Morphology	Degeneration of connective tissue	4.94e-08		1.617	ADAMTS4,APP,BHLHE40,CCN2,CTSC,EGR1,FN1,FOS,GPX4,HIF1A,HTRA1,IL1R1,IL33,IL6,IL6ST,LEPR,NAMPT,NFIX,PTGS2,SPARC,SULF2,TIMP3,TNFRSF11B	23
Cellular Development,Connective Tissue Development and Function,Tissue Development	Differentiation of bone cells	1.09e-14		1.611	AHR,BGN,BMPR2,CCL2,CCN3,CD200,CD9,CEBPB,CRK,DDR2,DDX5,DICER1,EDIL3,EPHB4,FBLIM1,FN1,FOS,FOSL2,FRZB,GATA2,GJA1,GPNMB,H3-3A/H3-3B,HAND2,HDAC7,HIF1A,HTRA1,ID1,ID4,IFI16,IFITM1,IFNGR1,IGFBP5,IL33,IL6,IL6ST,ILK,IRAK3,IRF1,IRF9,ITGA5,JUN,JUNB,JUND,KDM6B,KLF10,KLF4,LY6E,MAT2A,MYC,NAMPT,NEDD9,NOTCH1,NRP1,ORAI1,PDK4,PDLIM7,PIK3R1,POSTN,PPP3CA,PRXL2A,PTGS2,PTPRE,RAPGEF3,SBNO2,SFRP1,SFRP4,SH3BP2,SLC1A5,SMAD…	83
Cellular Movement	Migration of leukemia cell lines	1.47e-08		1.597	ADAM10,APP,CCL2,CD44,CDC42,CRK,ENG,FGD4,FLNA,FLNB,FN1,GMFG,ITGB1,KRAS,LGALS3,MARCKS,NEDD9,NOTCH1,PIK3C2A,PIK3R1,PXN,RHOU,STC1,TIMP1,VCAM1	25
Cancer,Organismal Injury and Abnormalities,Reproductive System Disease	Mammary tumor	2.9e-18		1.591	ABL2,ABLIM1,ACACB,ACKR1,ACTA2,ADAM15,ADAMTS1,ADAMTS4,ADAMTS9,ADCY4,ADGRA2,ADGRF5,ADGRG6,ADGRL2,ADRA2C,AEBP1,AKAP12,AKAP9,AKR1C1/AKR1C2,ALDH2,ANKRD12,ANKRD29,ANXA1,AOPEP,APOD,APP,AQP1,ARHGAP31,ARHGEF15,ARHGEF3,ARID5B,ARRDC3,ASAP1,ASPN,ATF3,ATP1A1,BAG3,BCAM,BGN,BHLHE40,BMPR2,BMX,BTG2,BTN3A2,C1orf198,C1QTNF9,CALD1,CALM1 (includes others),CASP4,CAV1,CCDC69,CCL2,CCN2,CCN3,CCN5,CCND1,CCNL1,CD34,CD44,CD…	446
DNA Replication, Recombination, and Repair	Synthesis of DNA	2.06e-09		1.588	APP,ATF3,C1QTNF9,CAV1,CCN3,CCND1,CDC42,CDKN1A,CLU,COL14A1,CRK,CSF3,CTNND1,EFEMP1,ENTPD1,FBLN5,FLT1,FN1,FOS,FOXO1,GJA1,GRN,GUCY1A1,HBEGF,HSPA1A/HSPA1B,HSPA8,ID1,IGFBP2,IGFBP4,IGFBP5,IGFBP6,IL6,IL6ST,IRF1,ITGA5,ITGB1,JUN,KDR,KLF2,LDLR,LGALS1,LGALS3,MAP3K8,MCL1,MET,MMP2,MYC,NFKBIA,NR4A1,PDGFRB,PEBP1,PIK3R1,PIK3R3,PRKCH,PRKG1,PTGS2,PTPRE,PXN,RAI14,RAP1B,REV3L,SGK1,SHC1,SMOC2,SNAI1,SPARC,SPHK1,STAT3,T…	74
Inflammatory Response	Immune response of cells	1.91e-13		1.582	ABL2,AHR,ANXA1,APP,ARF6,ARPC2,ATP1A1,BHLHE40,BIRC3,BRD2,CAV1,CCL2,CD200,CD302,CD36,CD44,CD59,CD74,CD93,CDC42,CDKN1A,CEBPB,CRK,CSF3,CTSD,CTSS,DDX3X,DICER1,EGLN3,ENG,ETS1,ETS2,FBXO32,FLNA,FN1,FOXO1,GAS6,GATA2,GRN,HBEGF,HIF1A,HLA-DQB1,HSPA8,HSPB1,ICAM1,IFNGR1,IL33,IL6,IL6ST,IRF1,IRF9,ITGB1,JUN,JUNB,KAT6A,KLF2,LDLR,LEPR,LGALS1,LGALS3,LRP1,LTBP1,LY96,MAP3K8,MCL1,MET,MFGE8,MYC,NAMPT,NANS,NFIX,NFKBIA,NP…	113
Organismal Survival	Survival of organism	1.38e-18		1.577	ADAM10,ADAM15,ADH5,ADRA2C,AEBP1,ALDH2,ANXA1,APOD,APP,AQP1,ARF6,ATF3,B2M,BGN,BIRC3,BMPR2,CASP4,CAV1,CAVIN3,CCL2,CCN2,CCN3,CCND1,CD44,CD74,CDA,CDH5,CDKN1A,CEBPB,COL1A1,COL3A1,CRYAB,CSF3,CTNND1,CTSC,CTSD,CXCL2,DDX17,DDX3X,DICER1,DLL1,DMD,EFEMP1,EGLN3,ELF1,ELK3,ENG,EPAS1,ETS1,ETS2,F2RL3,FABP5,FBLN5,FCGRT,FGL2,FLI1,FLT1,FMOD,FOS,FOXO1,FTH1,FTL,GATA2,GPX4,GRN,GSTP1,HIF1A,HLA-A,HLA-DRA,HLA-DRB1,HNRNPH1,…	173
Cell-To-Cell Signaling and Interaction,Hematological System Development and Function,Immune Cell Trafficking,Inflammatory Response	Activation of T lymphocytes	4.55e-10		1.575	ANXA1,B2M,BCLAF1,BHLHE40,BTN3A2,CCL2,CD44,CD59,CD74,CDKN1A,DLL1,EGR2,EGR3,ETS1,FKBP1A,FN1,FOS,FOXO1,GADD45A,GIMAP6,GJA1,GPNMB,HLA-A,HLA-DPA1,HLA-DPB1,HLA-DQB1,HLA-DRA,HLA-DRB1,HLA-E,HSPA1A/HSPA1B,ICAM1,IGFBP2,IL33,IL6,IL6ST,IRAK3,ITGA5,ITPKC,KLF2,LDLR,LGALS1,LRRC32,MAP3K8,MFNG,MYC,NAMPT,NCK1,NFKBIA,NOTCH1,NR4A1,ORAI1,PECAM1,PLCB1,PLCB4,PPP3CA,RHOB,SPRY1,STAT3,SWAP70,TGFBR2,TLN1,TNFSF10,VSIR	63
Cell Death and Survival,Cellular Compromise	Cytotoxicity of cells	3.82e-08		1.572	ADGRG1,APP,B2M,CALM1 (includes others),CCL2,CD44,CD59,CD74,CEBPB,CFLAR,DICER1,FLNA,FN1,FOS,HLA-A,HLA-B,HLA-DRA,HLA-DRB1,HLA-E,HLA-F,HSPA1A/HSPA1B,HSPA8,ICAM1,IL6,JUN,LDLR,LGALS3,NAMPT,NOTCH1,PFDN5,PNP,SGK1,SOCS3,SOD1,TAP2,TGFBR2,TNFRSF1A,TNFSF10,TNFSF12	39
Cell-To-Cell Signaling and Interaction	Aggregation of cells	3.29e-16		1.57	ADAM15,APP,CD36,CD44,CD63,CD9,CDH13,CDKN1A,CLU,CMIP,COL14A1,CSF3,CSRP1,CTNND1,EGFL7,ENTPD1,ESAM,F11R,F2RL3,FLNA,FN1,GAS6,GATA2,GPX3,GUCY1A1,HBEGF,HIF1A,HSPB1,ICAM1,ICAM2,IL6,IL6ST,ILK,ITGA5,ITGB1,LGALS1,MET,MMRN1,MYH10,MYL9,MYLK,NECTIN2,NRP1,PCDH12,PDGFRB,PECAM1,PIK3R1,PLAT,PLCB1,PRKD2,PRKG1,PTGS2,PXN,RAP1B,RGS16,SCARB1,SCARF1,SELP,SERPINH1,SGK1,SHC1,SLC3A2,SOD1,STAT3,THBD,THBS2,TIMP1,TIMP2,TLN1,…	74
Cancer,Organismal Injury and Abnormalities,Tumor Morphology	Invasion of malignant tumor	1.4e-10		1.563	ALCAM,CCL2,CCN3,CD44,CLU,CSF3,CTNND1,CXCL2,ETS1,ICAM1,ID1,IGFBP5,IL6,ITGA5,ITGA6,ITGB1,ITGB4,KLF4,KRAS,LGALS1,MET,MMP2,NEDD9,NOTCH1,NRP1,POSTN,PTGS2,RHOB,S100A6,SFRP1,SPHK1,TGFBR2,THRB,TIMP2,TYMP,VCAN,VIM	37
Hematological System Development and Function,Inflammatory Response,Tissue Morphology	Quantity of phagocytes	3.52e-16		1.555	ADAM10,AHR,ANXA1,ATF3,B2M,BAG3,BCL6B,BIRC3,CASP4,CAV1,CCL2,CD200,CD302,CD36,CDH13,CDKN1A,CEBPB,CFLAR,CLU,CSF3,CTSS,CXCL2,DICER1,DMD,EPAS1,FABP5,FLI1,FOSL2,GATA2,GJA1,GRN,HBEGF,ICAM1,ID1,IFNGR1,IL1R1,IL33,IL6,IL6ST,IRAK3,IRF1,ITGB5,KRAS,LDLR,LEPR,LGALS1,LGALS3,LTC4S,MCL1,MFNG,MSN,MYC,NFKBIA,ORAI1,PIK3R1,PLAT,PLSCR1,PLXND1,PPM1D,PRMT1,PTGS2,RARRES2,RGS5,SCARB1,SELE,SELP,SERPINB1,SOCS3,SOD1,SOD3,SOR…	94
Cellular Development,Cellular Growth and Proliferation,Nervous System Development and Function,Tissue Development	Growth of neurites	1.26e-10		1.554	ADAM10,ALCAM,APP,ARF6,CAV1,CCL2,CCN5,CD9,CDC42,CDKN1A,CFLAR,COTL1,CRK,CSF3,CSRP1,DPYSL3,EFNA1,EGR1,EGR3,ENPP2,FAM107A,FEZ1,FLT1,FN1,GJA1,GRN,HIF1A,HSPA8,IL6,IL6ST,ILK,INPP1,ITGB1,JUN,KLF4,KLF7,KRAS,LGALS1,LIFR,MAP1B,MAP3K8,MARCKS,MET,MMP2,MT2A,MYC,MYH10,NCK1,NES,NFIA,NFKBIA,NOTCH1,NRN1,NRP1,PALLD,PFN2,PKP4,PLAT,PTPRM,PXN,RAB11A,RALGDS,RAP1B,RHOQ,RND1,S100A4,SCARF1,SCN1B,SEMA6A,SGK1,SH2D3C,SHC1,SL…	86
Cell-To-Cell Signaling and Interaction,Hematological System Development and Function,Hypersensitivity Response,Immune Cell Trafficking	Adhesion of eosinophils	8.89e-09		1.551	FN1,ICAM1,ITGA5,ITGB1,LGALS1,LGALS3,PECAM1,SELP,SWAP70,THBD,VCAM1	11
Cell-To-Cell Signaling and Interaction,Hematological System Development and Function,Hypersensitivity Response,Immune Cell Trafficking	Binding of eosinophils	2.05e-08		1.551	FN1,ICAM1,ITGA5,ITGB1,LGALS1,LGALS3,PECAM1,SELE,SELP,SWAP70,THBD,VCAM1	12
Cancer,Hematological Disease,Immunological Disease,Organismal Injury and Abnormalities	Lymphocytic cancer	2.07e-12		1.535	ABL2,ABLIM1,ACTA2,ADAM10,ADAMTS9,ADCY4,ADGRA2,ADGRF5,ADGRL2,ADGRL4,AFAP1L1,AFF1,AHR,ALDH2,ANTXR1,ANXA1,APOL3,APP,AQP1,ARHGEF15,ARHGEF3,ARID5B,ATF3,ATP11A,B2M,BAZ2B,BCLAF1,BGN,BIRC3,BRD2,BTG1,BTG2,BTN3A2,BTNL9,BZW2,C2CD4B,C7,CALCRL,CALD1,CAV1,CAVIN2,CCDC50,CCL2,CCND1,CD200,CD320,CD34,CD36,CD44,CD74,CDH13,CDKN1A,CEBPB,CEP68,CFLAR,CHD1,CLU,CMIP,CNTNAP3B,COL14A1,COL15A1,COL1A1,COL1A2,COL3A1,COL6A1,CO…	375
Cancer,Hematological Disease,Organismal Injury and Abnormalities	Malignant lymphocytic neoplasm	2.07e-12		1.535	ABL2,ABLIM1,ACTA2,ADAM10,ADAMTS9,ADCY4,ADGRA2,ADGRF5,ADGRL2,ADGRL4,AFAP1L1,AFF1,AHR,ALDH2,ANTXR1,ANXA1,APOL3,APP,AQP1,ARHGEF15,ARHGEF3,ARID5B,ATF3,ATP11A,B2M,BAZ2B,BCLAF1,BGN,BIRC3,BRD2,BTG1,BTG2,BTN3A2,BTNL9,BZW2,C2CD4B,C7,CALCRL,CALD1,CAV1,CAVIN2,CCDC50,CCL2,CCND1,CD200,CD320,CD34,CD36,CD44,CD74,CDH13,CDKN1A,CEBPB,CEP68,CFLAR,CHD1,CLU,CMIP,CNTNAP3B,COL14A1,COL15A1,COL1A1,COL1A2,COL3A1,COL6A1,CO…	375
Embryonic Development,Organ Development,Organismal Development,Skeletal and Muscular System Development and Function,Tissue Development	Formation of muscle	2.02e-11		1.529	ADAMTS4,ANXA1,ARF6,ARID5B,BGN,CAV1,CCN3,CDC42,CDKN1A,CFLAR,COL6A1,CRYAB,DAAM1,DICER1,DMD,EGR3,ENG,FHL1,FKBP1A,FLNB,FLOT1,FMOD,FN1,FOSL2,FOXO1,GJA1,HBEGF,HDAC7,HIF1A,HLX,HNRNPU,HSPG2,IFI16,IGFBP5,IL6,ILK,ITGA5,ITGA8,ITGB1,JUN,KLF10,KLF2,LAMA5,LAMB2,LY6E,MARCKSL1,MEOX2,MET,MMP2,MRTFB,MYH10,MYH11,MYL6,MYLK,MYOF,NFIX,NFKBIA,NOTCH1,PDGFRB,PLCB1,PLEC,PRMT1,PXN,QKI,RAPGEF3,RRAS,SHC1,SOCS2,SOX4,SPARCL1,S…	83
Cell Morphology	Orientation of cells	1.1e-08		1.528	ABL2,ADGRA2,AHR,CAV1,CCL2,CD36,CDC42,CDH5,CSF3,CTSS,DAAM1,ENG,ENPP2,FLT1,FN1,HIF1A,ICAM1,IL33,IL6,ILK,ITGB1,KLF2,KLF4,KRAS,LAMA5,LTBP1,MAP1B,MAP3K8,MSN,MYC,MYH10,MYLK,NAMPT,NOTCH1,PALLD,PDLIM1,PIK3R1,POSTN,PRKG1,RAPGEF3,SELE,SOCS3,SSPN,STAT3,STING1,SVIL,SWAP70,SYNE2,TIMP1,TIMP3,TNS1	51
Cancer,Organismal Injury and Abnormalities,Respiratory Disease	Lung tumor	1.13e-11		1.524	ABL2,ACKR1,ACTA2,ADAM10,ADAM15,ADAMTS1,ADCY4,ADGRG6,ADGRL2,ADGRL4,ADH1B,AEBP1,AFF1,AHR,AKAP12,AKAP9,ALCAM,ANTXR1,ANXA1,AOPEP,AP3S1,APOD,AQP1,ARF6,ARGLU1,ARHGAP29,ARHGEF15,ARHGEF3,ARID5B,ARL6IP1,ASPN,ATF3,ATP11A,ATP1A1,ATP2B1,B2M,BAZ1A,BCL6B,BCLAF1,BGN,BMPR2,BMX,BRD2,BTG2,BTNL9,C7,CALD1,CARD10,CAV1,CAVIN2,CCDC50,CCL2,CCN2,CCN5,CCND1,CCNL1,CD200,CD34,CD44,CD74,CD9,CD93,CDA,CDH13,CDKN1A,CEMIP2,CFLAR…	457
Cellular Movement,Hematological System Development and Function,Immune Cell Trafficking,Inflammatory Response	Migration of neutrophils	2.32e-08		1.522	ACKR1,ADAM10,ADAM15,ANXA1,BMPR2,CD44,CXCL2,DDR2,ENG,FN1,ICAM1,IL6,IL6ST,ITGA6,ITGB1,LGALS3,MET,MYLK,PECAM1,PPM1D,PTPRB,RAP1B,SELE,SELP,SOCS3,SOD1,TGFBR2,TLN1,TNFRSF1A,VCAM1	30
Cancer,Organismal Injury and Abnormalities,Tumor Morphology	Invasion of tumor	7.28e-14		1.516	ALCAM,ASAP1,CAV1,CCL2,CCN2,CCN3,CD44,CLU,CSF3,CTNND1,CTSS,CTSZ,CXCL2,DICER1,ENPP2,ETS1,FKBP1A,FLNA,FN1,HBEGF,HIF1A,ICAM1,ID1,IGFBP5,IL6,ITGA5,ITGA6,ITGB1,ITGB4,KLF4,KRAS,LGALS1,MET,MMP2,NEDD9,NOTCH1,NRP1,PALLD,PARK7,POSTN,PTGS2,PXN,RALGAPA2,RHOB,S100A6,SFRP1,SNAI1,SOX7,SPHK1,STAT3,TGFBR2,THRB,TIMP2,TYMP,VCAN,VEGFC,VIM	57
Cancer,Organismal Injury and Abnormalities	Invasion of epithelial tissue	1.58e-07		1.511	CDC42,EDNRB,FN1,GBP1,IGFBP5,ILK,KRAS,LRP1,MAP3K11,MET,MYC,MYH10,NOTCH1,RALGDS,SNAI1,THBD,THBS2,TIMP2,TIMP3,VEGFC	20
Cancer,Endocrine System Disorders,Gastrointestinal Disease,Organismal Injury and Abnormalities	Pancreatic cancer	1.26e-07		1.508	ACACB,ACKR1,ACTA2,ADAM10,ADAMTS1,ADGRL2,ADGRL4,ADRA2C,AFF1,AHR,AKAP9,AKR1C1/AKR1C2,ALCAM,ANKRD12,ANKRD29,ANXA1,AP3S1,APP,ARID5B,ATP11A,ATP2B1,BAZ2B,BMPR2,C7,CALD1,CASKIN2,CASP4,CCDC50,CCL2,CCN2,CCN3,CCND1,CCNL1,CD44,CD59,CD63,CD74,CD93,CDC42,CDKN1A,CEMIP2,CFI,CHD1,CHD9,CLU,CNKSR3,COL14A1,COL15A1,COL1A1,COL1A2,COL6A1,COL6A2,CRACR2B,CSDE1,CTNND1,CTSC,CTSD,CTSS,CXCL2,DAAM1,DDX3X,DDX5,DLC1,DMD,DOCK4,…	263
Cancer,Organismal Injury and Abnormalities	Development of adenocarcinoma	3.29e-07		1.501	ABL2,ABLIM1,ACACB,ACTA2,ADAMTS1,ADAMTS9,ADCY4,ADGRA2,ADGRF5,ADGRG1,ADGRG6,ADGRL2,ADGRL4,ADH5,ADRA2C,AEBP1,AFF1,AHR,AKAP12,AKAP9,AKR1C1/AKR1C2,ALDH2,ANKRD12,ANTXR1,ANXA1,AOPEP,AP1S2,AP3S1,APOD,APP,AQP1,ARF6,ARGLU1,ARHGAP31,ARHGEF15,ARHGEF3,ARID5B,ARL6IP1,ARRDC3,ASAP1,ASPN,ATP11A,ATP1A1,ATP2B1,B2M,BAZ1A,BAZ2B,BCL6B,BCLAF1,BEX3,BGN,BHLHE40,BMPR2,BMX,BTG2,BTN3A2,BZW1,BZW2,C1S,C21orf91,C7,CALCRL,CALD1…	639
Cardiovascular System Development and Function,Cellular Development,Cellular Function and Maintenance,Cellular Growth and Proliferation,Organismal Development,Tissue Development	Development of vascular endothelial cells	5.29e-07		1.497	APP,CD9,CDH5,ENPP2,FLT1,GAS6,JUN,KDR,LGALS3,MMP2,NOTCH1,NOTCH4,PIK3C2A,RASIP1,RCAN1,SMOC2,TIE1,TIMP2	18
Organismal Development	Growth of organism	3.95e-08		1.496	ABL2,ADAMTS1,ADGRG1,ADH5,AFAP1L1,AHR,APP,AQP1,ARID5B,BMPR2,BTG2,CCND1,CD36,CD44,CDC42,CDH5,CDKN1A,CLU,COL1A1,COL3A1,CSDE1,CSF3,CTSD,CXCL2,DDX3X,DICER1,DLL1,DMD,EDNRB,EPAS1,ETS2,F2RL3,FBLN5,FKBP8,FLNA,FLT1,FN1,FOSL2,FOXO1,GATA2,GJA1,GRB10,GRN,H3-3A/H3-3B,HAND2,HBEGF,HDAC7,HEG1,HIF1A,HLA-A,HSPG2,ID1,ID4,IFNGR1,IGFBP4,IGFBP5,IL1R1,IL6,IL6ST,ILK,INHBB,ITGA6,ITGB1,JUND,KCNMA1,KDR,KLF2,KLF4,KRAS,LAMB2,…	133
Cellular Development,Connective Tissue Development and Function,Tissue Development	Differentiation of connective tissue cells	2.08e-20		1.493	ACTA2,ADGRF5,AHR,AP1S2,ARID5A,ARID5B,ARL4A,ATF3,BGN,BMPR2,CCDC3,CCL2,CCN2,CCN3,CCND1,CD200,CD44,CD9,CDKN1A,CEBPB,COL1A1,COL3A1,COPRS,CRK,CSRNP1,CTNND1,DDR2,DDX5,DICER1,EDIL3,EFEMP1,EGLN3,EGR2,EPHB4,EPHX1,FABP4,FBLIM1,FN1,FOS,FOSB,FOSL2,FOXO1,FRZB,GATA2,GJA1,GPNMB,GRN,H3-3A/H3-3B,HAND2,HDAC7,HIF1A,HNRNPU,HSPG2,HTRA1,HYAL2,ID1,ID4,IFI16,IFITM1,IFNGR1,IGFBP2,IGFBP5,IL33,IL6,IL6ST,ILK,IRAK3,IRF1,IRF9…	145
Cell Morphology	Sprouting	1.01e-10		1.489	ABL2,ADAM10,ADAMTS1,ADAMTS4,ADGRA2,ALCAM,ANXA1,APP,AQP1,ARF6,ASAP1,ATF3,C21orf91,CALD1,CAV1,CCL2,CD44,CD63,CDC42,CDKN1A,CRIP1,CRK,CSRP1,CTNND1,DICER1,DPYSL3,EFNA1,EGR1,EGR3,ENTPD1,EPHB4,ETS1,FAM107A,FN1,FOS,GEM,GRN,HLX,HSPG2,HTRA1,IGFBP4,IL1R1,IL33,IL6,ITGB1,JUN,KDR,KLF9,LIFR,LMO2,MAP1B,MARCKS,MET,MT2A,MYC,NFKBIA,NOTCH1,NOTCH4,NRN1,NRP1,NUAK1,PFN2,PIK3R1,PIM3,PKP4,PLAT,PRCP,PRKG1,PTGS2,PTPN12,RHO…	92
Cellular Development,Cellular Growth and Proliferation,Nervous System Development and Function,Tissue Development	Proliferation of neuronal cells	3.9e-13		1.483	ADAM10,ALCAM,APP,ARF6,ARL6IP1,BTG2,CAV1,CCL2,CCN5,CCND1,CD9,CDC42,CDKN1A,CEBPB,CFLAR,CLU,COTL1,CPE,CRK,CSF3,CSRP1,DLL1,DPYSL3,EFNA1,EGR1,EGR3,ENPP2,FAM107A,FBLN5,FEZ1,FLT1,FN1,GATA2,GJA1,GRN,HIF1A,HSPA8,ID1,ID4,IGFBP2,IL6,IL6ST,ILK,INPP1,ITGA6,ITGB1,JUN,KLF4,KLF7,KRAS,LGALS1,LIFR,MAP1B,MAP3K8,MARCKS,MET,MMP2,MT2A,MYC,MYH10,NCK1,NES,NFIA,NFIX,NFKBIA,NOTCH1,NRN1,NRP1,PALLD,PFN2,PKP4,PLAT,PTPRM,PXN,…	103
Cell-To-Cell Signaling and Interaction,Hematological System Development and Function	Response of lymphocytes	9.1e-08		1.48	AHR,BHLHE40,CCL2,CD200,CD59,CTSS,EPAS1,ETS1,F8,FN1,FOXO1,HIF1A,HLA-DQB1,HLA-DRB1,ICAM1,IFNGR1,IL1R1,IL33,IL6,JUN,LEPR,LGALS1,NAMPT,PIK3R1,PNP,POSTN,RCAN1,SLC1A5,SOCS3,STAT3,TGFBR2,TNFRSF1A,VMP1	33
Cell-To-Cell Signaling and Interaction,Cellular Assembly and Organization	Fusion of cells	3.07e-07		1.472	ADAM10,ANXA1,ARF6,ATP1A1,CAV1,CCL2,CD200,CD36,CD44,CD9,CFLAR,DICER1,DMD,ENTPD1,FLOT1,FOXO1,IFI16,IFITM1,IFITM2,IFITM3,KLF2,LDLR,LGALS1,LY6E,MMP2,MYOF,NECTIN2,PARK7,PLCB1,RAPGEF3,RDX,SBNO2,SDCBP,SLC3A2,SOD1,SOX4,TNFRSF11B,VCAM1	38
Cancer,Organismal Injury and Abnormalities	Malignant neoplasm of aerodigestive tract	1.27e-08		1.471	ABLIM1,ADAM10,ADCY4,ADGRL2,ADGRL4,AKAP9,ALDH2,ANKRD12,ANTXR1,ANXA1,ARF6,ARHGAP31,ARHGEF15,ARID5B,ASAP1,ASPN,B2M,BAZ2B,BGN,BIRC3,C1orf198,C7,CARD10,CASKIN2,CAV1,CCN2,CCND1,CD44,CD63,CDC42,CDH13,CDKN1A,CEBPB,CFAP20,CFI,CHD1,CLU,CNN1,COL15A1,COL1A1,COL1A2,COL21A1,COL3A1,COL6A1,COL6A2,COPZ2,CPE,CRYAB,CTNND1,CTSC,CTSH,CXCL2,DAAM1,DDR2,DDX3X,DDX5,DLC1,DMD,DOCK4,DOCK9,DPT,DPYSL3,EDIL3,EEF1A1,EFNA1,EGLN3…	278
Cellular Development,Cellular Growth and Proliferation	Colony formation of tumor cell lines	2.19e-11		1.467	AHR,ANXA1,ATF3,BAG3,BCL6B,BGN,BZW2,CAV1,CCL2,CCN3,CCND1,CD44,CDC42,CDKN1A,CHD1,CLU,COL3A1,CTSD,CYGB,DDX3X,DICER1,DLC1,DUSP5,DUSP6,EGR1,EIF3H,EPAS1,EPB41L3,ETS1,FOS,FTX,GADD45A,GJA1,GRN,HIF1A,HSPA1A/HSPA1B,ID1,IFI16,IFITM3,IGFBP4,IGFBP5,IGFBP7,IL6,IL6ST,ILK,ITGB4,ITGB5,JUN,KLF2,KLF4,KRAS,LEPR,LOC102724428/SIK1,LTBP1,LY6E,MAP3K11,MDM4,MECOM,MET,MGLL,MT1X,MYC,NDRG1,NFKBIA,NOTCH1,NR4A1,NUPR1,PDK4,PDL…	89
Inflammatory Disease,Inflammatory Response,Organismal Injury and Abnormalities,Respiratory Disease	Asthma	3.9e-11		1.467	ACTA2,ADH5,ADRA2C,ALDH2,ANTXR1,ANXA1,ARF6,C1S,CCL2,CD44,CDH13,CDKN1A,CEBPB,CFLAR,COL1A1,COL21A1,CTSD,CTSS,FN1,HLA-B,HLA-DPB1,ICAM1,IL1R1,IL33,IL3RA,IL6,IRAK3,KCNMA1,KRAS,LTC4S,LY6E,MGLL,MT-CO1,MYH11,MYLK,NFKBIA,PDE5A,PEBP1,POSTN,PRMT1,PTGS2,SCN1B,SELE,SOCS2,SOCS3,SPNS2,TIMP1,TIMP3,VCAM1	49
Cellular Movement,Hematological System Development and Function,Immune Cell Trafficking,Inflammatory Response	Transmigration of phagocytes	7.24e-11		1.461	ADAM15,ANXA1,APP,BMPR2,CCL2,CCND1,CDC42,COL1A1,CTSS,CXCL2,ENG,F11R,FN1,ICAM1,ICAM2,IL6,LDLR,LGALS1,MET,MYLK,PECAM1,PTPRB,RARRES2,SELE,SOCS3,SOD1,STAB1,TGFBR2,TIMP2,TIMP3,TNFRSF1A,VCAM1	32
Cellular Assembly and Organization,Cellular Function and Maintenance	Organization of actin cytoskeleton	4.92e-09		1.455	ABL2,AKAP12,ANTXR1,ANXA1,ARF6,ARPC2,CASP4,CAVIN3,CDC42,CLU,CRK,CSF3,CSRP1,DLC1,EFNA1,ENAH,ENG,ESAM,F11R,FAM107A,FLNA,FLNB,FN1,GAS6,GJA1,GMFG,ICAM1,ILK,ITGB1,KRAS,LRP1,MRTFB,MSN,MYH10,NCK1,NEDD9,PALLD,PDGFRB,PDLIM1,PDLIM7,PHACTR4,PHPT1,PLEC,PLS3,PRKG1,PRMT1,PXN,RAPGEF3,RDX,RHOB,RHOJ,RHOQ,RHOU,RND1,S1PR1,SFRP1,SHC1,SLC3A2,SORBS1,SVIL,TAOK2,THSD7A,TJP1,TLN1,TMOD3,TMSB10/TMSB4X,VWF	67
Cancer,Organismal Injury and Abnormalities	Frequency of tumor	1.08e-08		1.45	ABI3,ABL2,ABLIM1,ACACB,ACTA2,ADAM10,ADAMTS1,ADAMTS4,ADAMTS9,ADCY4,ADGRA2,ADGRF5,ADGRG1,ADGRG6,ADGRL2,ADGRL4,ADH1B,ADH5,ADRA2C,AEBP1,AFAP1L1,AFF1,AHR,AKAP12,AKAP9,AKR1C1/AKR1C2,ALCAM,ALDH2,ANKRD12,ANTXR1,ANXA1,AOPEP,AP1S2,AP3S1,APOD,APP,AQP1,ARF6,ARGLU1,ARHGAP31,ARHGEF15,ARHGEF3,ARID5B,ARL6IP1,ARRDC3,ASAP1,ASPN,ATF3,ATP11A,ATP1A1,ATP2B1,B2M,BAG3,BAZ1A,BAZ2B,BCAM,BCL6B,BCLAF1,BEX3,BGN,BHLHE40,BIRC3…	776
Cell Death and Survival,Organismal Injury and Abnormalities	Cell death of epithelial cells	1.76e-11		1.445	AHR,ALDH2,APP,ARF6,ATF3,BIRC3,CARD8,CASP4,CAV1,CCN2,CCND1,CD36,CD44,CDC37,CDC42,CDKN1A,CEBPB,CFLAR,CHD1,CLU,CRYAB,CTSS,CYGB,DDX17,DICER1,EEF1A1,EGR1,EIF3H,EMP1,EMP3,ENG,ETS1,FBLIM1,FGL2,FKBP8,FOS,FOXO1,GADD45A,GPX4,GRN,HAND2,HNRNPU,HSPB1,ICAM1,ID1,IER3,IFNGR1,IGFBP5,IL33,IL6,IL6ST,IRAK3,IRF1,ITGA5,ITGA6,ITGB1,ITGB4,JUN,KLF10,KRAS,LDLR,LGALS3,LRP1,LRRC32,MAP1LC3B,MAP3K8,MCL1,MECOM,MET,MMP2,MYC,MYL…	117
Cancer,Organismal Injury and Abnormalities	Intrathoracic organ tumor	9.05e-12		1.438	ABL2,ACKR1,ACTA2,ADAM10,ADAM15,ADAMTS1,ADCY4,ADGRG6,ADGRL2,ADGRL4,ADH1B,AEBP1,AFF1,AHR,AKAP12,AKAP9,ALCAM,ANTXR1,ANXA1,AOPEP,AP3S1,APOD,AQP1,ARF6,ARGLU1,ARHGAP29,ARHGEF15,ARHGEF3,ARID5B,ARL6IP1,ASPN,ATF3,ATP11A,ATP1A1,ATP2B1,B2M,BAZ1A,BCL6B,BCLAF1,BGN,BMPR2,BMX,BRD2,BTG2,BTNL9,C7,CALD1,CARD10,CAV1,CAVIN2,CCDC50,CCL2,CCN2,CCN5,CCND1,CCNL1,CD200,CD34,CD44,CD74,CD9,CD93,CDA,CDH13,CDKN1A,CEMIP2,CFLAR…	458
Cancer,Hematological Disease,Organismal Injury and Abnormalities	Hematologic cancer	2.26e-11		1.427	ABL2,ABLIM1,ACKR1,ACTA2,ADAM10,ADAMTS9,ADCY4,ADGRA2,ADGRF5,ADGRL2,ADGRL4,ADRA2C,AFAP1L1,AFF1,AHR,AKAP9,ALDH2,ANTXR1,ANXA1,APOL3,APP,AQP1,ARHGEF15,ARHGEF3,ARID5B,ARL6IP1,ATF3,ATP11A,B2M,BAZ2B,BCLAF1,BGN,BIRC3,BRD2,BTG1,BTG2,BTN3A2,BTNL9,BZW2,C1S,C2CD4B,C7,CALCRL,CALD1,CAV1,CAVIN2,CCDC50,CCL2,CCN5,CCND1,CCNL1,CD200,CD320,CD34,CD36,CD44,CD74,CDA,CDH13,CDKN1A,CEBPB,CEP68,CFLAR,CHD1,CHIC2,CLDN5,CLU,CM…	459
Cellular Movement	Migration of prostate cancer cell lines	1.27e-07		1.423	ADAM10,ADAM15,CAV1,CDC42,CDH13,CLU,CTSH,CTSZ,EMP1,ENG,ETS1,FN1,GRN,HIF1A,ID1,IL6,ITGA6,ITGB1,ITGB4,KDR,KLF4,LGALS3,LRG1,MYC,NDRG1,NES,NOTCH1,PDE5A,PLEC,RARRES2,SDCBP,SFRP1,SMAD1,SNAI1,STAT3,TIMP2,TMSB10/TMSB4X,TNFSF10,TSPAN18,VIM	40
Cancer,Hematological Disease,Organismal Injury and Abnormalities	Hematologic cancer of cells	1.04e-13		1.418	ABL2,ABLIM1,ACTA2,ADAM10,ADAMTS9,ADCY4,ADGRA2,ADGRF5,ADGRL2,ADGRL4,AFAP1L1,AFF1,AHR,ALDH2,ANTXR1,ANXA1,APP,AQP1,ARHGEF15,ARHGEF3,ARID5B,ATF3,ATP11A,B2M,BAZ2B,BCLAF1,BIRC3,BRD2,BTG1,BTG2,BTN3A2,BTNL9,BZW2,C2CD4B,C7,CALCRL,CALD1,CAV1,CAVIN2,CCDC50,CCL2,CCND1,CD200,CD320,CD34,CD36,CD44,CD74,CDH13,CDKN1A,CEBPB,CEP68,CFLAR,CHD1,CLU,CMIP,CNTNAP3B,COL14A1,COL15A1,COL1A1,COL1A2,COL3A1,COL6A1,COL6A2,COPZ2…	345
Organismal Functions,Organismal Injury and Abnormalities,Tissue Morphology	Closure of wound	1.58e-07		1.4	CAV1,CSF3,DMD,ETS1,FTX,GADD45A,GJA1,GRN,HTRA1,IGFBP5,IL33,IL6,ILK,ITGA5,JUNB,MT2A,POSTN,PRCP,SYNPO,VIM	20
Organismal Development,Tissue Development	Morphogenesis of epithelial tissue	4.87e-11		1.393	AHR,COL1A1,CXCL2,DICER1,EPHB4,FLNB,GAS6,HEG1,ID1,INHBB,JMJD1C,JUN,KDR,LAMA5,LGALS3,MET,MGP,MMP2,NFKBIA,NOTCH1,NOTCH4,PALLD,PECAM1,PIK3C2A,PRKD2,PXN,RASIP1,RCAN1,RHOB,RRAS,STC1,TGFB1I1,TIMP1,TIMP2,VCAM1,VEGFC	36
Cardiovascular Disease,Organismal Injury and Abnormalities	Formation of vascular lesion	2.6e-16		1.389	AHR,APP,CCL2,CCN2,CD44,CD59,COL1A1,CTSC,CTSS,CXCL2,EFEMP2,HSPG2,ICAM1,IL33,IL6,KLF2,KLF4,LDLR,LRP1,MGP,MMP2,MRTFB,MYC,NFKBIA,PECAM1,PRKG1,PTGS2,RCAN1,SCARB1,SELE,SELP,SHC1,STAT3,THBD,TIMP1,TNFRSF11B,TNFRSF1A,VCAM1,ZFP36	39
Tissue Morphology	Degradation of connective tissue	1.12e-07		1.389	ADAMTS4,BHLHE40,CCN2,CTSC,EGR1,FN1,FOS,GPX4,HIF1A,HTRA1,IL1R1,IL33,IL6,IL6ST,NAMPT,NFIX,PTGS2,PTPRE,SPARC,SULF2,TIMP3,TNFRSF11B	22
Hematological System Development and Function,Lymphoid Tissue Structure and Development,Tissue Morphology	Quantity of helper T lymphocytes	8.94e-09		1.388	ADAM10,AHR,ARID5A,B2M,BIRC3,CAV1,CSF3,FABP5,HIF1A,ICAM1,IFNGR1,IL1R1,IL33,IL6,IRAK3,IRF1,LDLR,LGALS1,LRRC32,SELE,SELP,SOCS3,SPHK1,SPNS2,STAT3,TAP1,TNFRSF1A,TNFSF12,ZFP36	29
Cellular Movement	Invasion of prostate cancer cell lines	1.22e-08		1.388	ADAM10,AKAP12,ATF3,CAV1,CD44,CD74,CDH13,CHD1,CTSH,CTSZ,DPYSL3,ECE1,EGR1,EMP1,ENG,ETS1,ETS2,FABP5,FN1,GRN,HIF1A,ID1,ITGA6,KLF4,LGALS3,LIMA1,LRG1,MYC,NDRG1,NES,NFKBIA,PDE5A,PEBP1,PLEC,PODXL,SMAD1,SNAI1,TIMP2,TNFSF10,TSPAN18,VIM	41
Cancer,Organismal Injury and Abnormalities	Lymphoid cancer	6.18e-13		1.384	ABL2,ABLIM1,ACTA2,ADAM10,ADAM15,ADAMTS9,ADCY4,ADGRA2,ADGRF5,ADGRL2,ADGRL4,AFAP1L1,AFF1,AHR,ALDH2,ANTXR1,ANXA1,APOL3,APP,AQP1,ARHGEF15,ARHGEF3,ARID5B,ATF3,ATP11A,B2M,BAZ2B,BCLAF1,BGN,BIRC3,BRD2,BTG1,BTG2,BTN3A2,BTNL9,BZW2,C2CD4B,C7,CALCRL,CALD1,CAV1,CAVIN2,CCDC50,CCL2,CCND1,CD200,CD320,CD34,CD36,CD44,CD74,CDH13,CDKN1A,CEBPB,CEP68,CFLAR,CHD1,CLU,CMIP,CNTNAP3B,COL14A1,COL15A1,COL1A1,COL1A2,COL3A1,CO…	379
Cellular Development,Cellular Growth and Proliferation	Colony formation of cells	1.08e-13		1.381	AHR,AKAP12,ANXA1,ATF3,BAG3,BCL6B,BGN,BZW2,CAV1,CCL2,CCL23,CCN3,CCND1,CD44,CD9,CDA,CDC42,CDKN1A,CEBPB,CHD1,CLU,COL3A1,CRK,CSF3,CTSD,CYGB,DDX3X,DDX5,DICER1,DLC1,DOCK4,DUSP5,DUSP6,EGR1,EIF3H,EPAS1,EPB41L3,ETS1,FLT1,FN1,FOS,FTX,GADD45A,GJA1,GRN,HDAC7,HIF1A,HSPA1A/HSPA1B,ID1,ID4,IFI16,IFITM3,IGFBP2,IGFBP4,IGFBP5,IGFBP7,IL6,IL6ST,ILK,ITGB4,ITGB5,JUN,JUNB,JUND,KLF2,KLF4,KRAS,LEPR,LIMA1,LOC102724428/SIK1…	125
Hematological System Development and Function,Tissue Development	Accumulation of blood cells	1.22e-15		1.377	AHR,ANXA1,B2M,BGN,CAV1,CCL2,CD200,CD44,CRYAB,CSF3,CTSC,CXCL2,DLL1,EDIL3,EGR1,EGR2,EGR3,ENPP2,ENTPD1,ETS2,F2RL3,GATA2,GRN,HIF1A,ICAM1,IER3,IL1R1,IL33,IL6,IL6ST,IRF1,ITGA5,ITGA6,ITGB1,KLF2,KLF4,KRAS,LAMA5,LDLR,LTC4S,MAP3K8,MYC,NOTCH1,NR4A1,PLAT,POSTN,PTGS2,RGS16,ROBO4,S1PR1,SELE,SELP,SH3BP2,SHC1,SOCS3,SOD1,STAT3,SWAP70,TGFBR2,THBD,TIMP1,TIMP2,TLN1,TNFRSF1A,TNFSF10,VCAM1,VEGFC,VSIR	68
Cellular Development,Cellular Growth and Proliferation,Nervous System Development and Function,Tissue Development	Outgrowth of neurites	2.1e-07		1.374	ADAM10,APP,ARF6,CCL2,CCN5,CD9,CDC42,CDKN1A,CFLAR,CRK,CSF3,DPYSL3,EFNA1,EGR3,ENPP2,FAM107A,FEZ1,FN1,GJA1,GRN,IL6,IL6ST,ILK,ITGB1,JUN,KLF7,KRAS,LGALS1,LIFR,MAP1B,MAP3K8,MARCKS,MET,MYH10,NCK1,NFIA,NRN1,NRP1,PALLD,PFN2,PKP4,PLAT,PTPRM,PXN,RAB11A,RALGDS,RAP1B,RHOQ,RND1,S100A4,SCARF1,SCN1B,SEMA6A,SH2D3C,SHC1,SOCS2,SOD1,STAT3,TIMP2,TOP1,TTLL7,VCAM1,VCAN,VIM	64
Cardiovascular System Development and Function,Tissue Morphology	Permeability of blood vessel	5.69e-12		1.373	ACTA2,AQP1,CAV1,CDH5,ESAM,FLT1,GAS6,ID1,IL33,KDR,LTC4S,MFGE8,MMRN2,MYLK,MYOF,NR4A1,PECAM1,PIEZO1,PIK3R1,PLAT,PLEC,PLVAP,PRKG1,PTGS2,PTPRB,RAMP2,S1PR1,STAT3,TEK,TIMP1,TIMP2,VEGFC,VWF,YES1	34
Cardiovascular Disease,Organismal Injury and Abnormalities	Size of atherosclerotic lesion	4.49e-10		1.371	CTSS,EGR1,ENTPD1,FABP4,FOXO1,HIF1A,ICAM1,IL1R1,IL33,LDLR,NR4A1,PRKG1,SCARB1,SELE,SELP,SFRP4,SOCS3,TAGLN,TGFBR2,TIMP1,TNFRSF1A,TNFSF10,TNFSF12,VCAM1	24
Hereditary Disorder,Organismal Injury and Abnormalities,Skeletal and Muscular Disorders	Hereditary myopathy	1.09e-08		1.367	ABLIM1,ACTA2,ADGRG6,ARL6IP1,ASPN,ATP1A1,BAG3,BGN,BMPR2,CALD1,CCN2,CNN3,COL14A1,COL1A1,COL1A2,COL21A1,COL3A1,COL6A1,COL6A2,CRYAB,CTSS,DDR2,DDX5,DMD,DPT,EGR1,EGR2,ENG,ENTPD1,FBLN5,FGD4,FHL1,FN1,GRN,HAND2,HIF1A,HLA-A,HLA-C,HLA-DPB1,HLA-DQB1,HLA-DRA,HLA-DRB1,HNRNPU,HSPB1,IER2,IL6,ILK,ISCU,ITGB1,KCNMA1,KDM6B,KLF10,KRAS,LMOD1,LYST,MAP1B,MAP3K20,MGP,MMP2,MT-ATP6,MT-CO1,MT-CO2,MT-CO3,MT-CYB,MT-ND1,MT-ND2…	126
Cancer,Hematological Disease,Organismal Injury and Abnormalities	Hematopoietic neoplasm	4.21e-12		1.364	ABL2,ABLIM1,ACKR1,ACTA2,ADAM10,ADAMTS9,ADCY4,ADGRA2,ADGRF5,ADGRL2,ADGRL4,ADRA2C,AFAP1L1,AFF1,AHR,AKAP9,ALDH2,ANTXR1,ANXA1,APOL3,APP,AQP1,ARHGEF15,ARHGEF3,ARID5B,ARL6IP1,ATF3,ATP11A,B2M,BAZ2B,BCLAF1,BGN,BIRC3,BMPR2,BRD2,BTG1,BTG2,BTN3A2,BTNL9,BZW2,C1S,C2CD4B,C7,CALCRL,CALD1,CAV1,CAVIN2,CCDC50,CCL2,CCN5,CCND1,CCNL1,CD200,CD320,CD34,CD36,CD44,CD63,CD74,CD9,CDA,CDC42,CDH13,CDKN1A,CEBPB,CEP68,CFLAR,CH…	470
Cancer,Organismal Injury and Abnormalities	Lymphohematopoietic cancer	6e-12		1.361	ABL2,ABLIM1,ACKR1,ACTA2,ADAM10,ADAM15,ADAMTS9,ADCY4,ADGRA2,ADGRF5,ADGRL2,ADGRL4,ADRA2C,AFAP1L1,AFF1,AHR,AKAP9,ALDH2,ANTXR1,ANXA1,APOL3,APP,AQP1,ARHGEF15,ARHGEF3,ARID5B,ARL6IP1,ATF3,ATP11A,B2M,BAZ2B,BCLAF1,BGN,BIRC3,BRD2,BTG1,BTG2,BTN3A2,BTNL9,BZW2,C1S,C2CD4B,C7,CALCRL,CALD1,CAV1,CAVIN2,CCDC50,CCL2,CCN5,CCND1,CCNL1,CD200,CD320,CD34,CD36,CD44,CD74,CDA,CDH13,CDKN1A,CEBPB,CEP68,CFLAR,CHD1,CHIC2,CLDN5…	463
Cancer,Hematological Disease,Immunological Disease,Organismal Injury and Abnormalities	Neoplasia of leukocytes	1.81e-14		1.356	ABL2,ABLIM1,ACTA2,ADAM10,ADAMTS9,ADCY4,ADGRA2,ADGRF5,ADGRL2,ADGRL4,AFAP1L1,AFF1,AHR,ALDH2,ANTXR1,ANXA1,APP,AQP1,ARHGEF15,ARHGEF3,ARID5B,ATF3,ATP11A,B2M,BAZ2B,BCLAF1,BIRC3,BRD2,BTG1,BTG2,BTN3A2,BTNL9,BZW2,C2CD4B,C7,CALCRL,CALD1,CAV1,CAVIN2,CCDC50,CCL2,CCND1,CD200,CD320,CD34,CD36,CD44,CD63,CD74,CDH13,CDKN1A,CEBPB,CEP68,CFLAR,CHD1,CLU,CMIP,CNTNAP3B,COL14A1,COL15A1,COL1A1,COL1A2,COL3A1,COL6A1,COL6A2,…	365
Cell-To-Cell Signaling and Interaction	Clustering of cells	3.8e-07		1.354	CDH13,CDKN1A,CLU,CMIP,COL14A1,GATA2,IL6,NRP1,PECAM1,SERPINH1,SHC1,THBD,TNFRSF1A	13
Connective Tissue Disorders,Organismal Injury and Abnormalities	Damage of connective tissue	1.73e-09		1.349	ADAMTS4,APP,BHLHE40,CCN2,CLU,CTSC,EGR1,FN1,FOS,GPX4,HIF1A,HTRA1,HYAL2,IL1R1,IL33,IL6,IL6ST,NAMPT,NFIX,NFKBIA,PTGS2,SPARC,SULF2,TIMP3,TNFRSF11B,VCAN	26
Tissue Development	Organization of extracellular matrix	1.9e-09		1.342	ABL2,ADAM10,ADAM15,ADAMTS4,ADAMTS9,APP,CFLAR,COL3A1,CSGALNACT1,CTSS,DDR2,ECM2,ETS1,FBLN5,FLOT1,FMOD,FN1,GFOD2,HSPG2,IL6,ITGA8,LAMB1,LGALS3,LRP1,MMP2,POSTN,SMOC2,TNFRSF11B,TNXB,VWA1	30
Hematological System Development and Function,Tissue Morphology	Quantity of granulocytes	1.83e-11		1.336	AHR,ANXA1,BAG3,BCL6B,CASP4,CCL2,CD34,CD36,CDH13,CDKN1A,CFLAR,CLU,CSF3,CXCL2,DDX5,DUSP5,EPAS1,FLI1,FOSL2,GADD45A,GJA1,GRN,HIF1A,ICAM1,ID1,IL1R1,IL33,IL6,IL6ST,IRAK3,KRAS,LDLR,LGALS1,LGALS3,MAP3K8,MCL1,MFNG,MSN,MYC,NFKBIA,ORAI1,PLSCR1,PLXND1,PPM1D,PTGS2,RARRES2,RGS5,SELE,SELP,SERPINB1,SOCS3,SOD1,STAT3,STING1,TCF4,TCIM,TIMP1,TIMP2,TIMP3,TNFRSF1A,TNFSF10,TPH1,TRIB1,VCAM1,ZFP36,ZFP36L2	66
Cardiovascular System Development and Function	Vascularization	2.1e-21		1.332	ADAM15,ADAMTS1,AHR,ARHGEF15,B2M,BGN,CAV1,CCN2,CD200,CD44,CDH13,CDH5,CFI,COL1A1,COL1A2,COL3A1,COL6A1,COL6A2,CRYAB,CSF3,CTSS,DDR2,ECSCR,EFNA1,ENG,EPAS1,FBLIM1,FBLN5,FGD5,FLT1,FN1,FOS,GAS6,GJA1,GLIPR1,HIF1A,HLA-DMB,HSPG2,HTRA1,ICAM1,ID1,IFNGR1,IGFBP5,IL6,ITGA5,ITGB1,ITGB5,KDR,KRAS,LGALS1,LGALS3,MFGE8,MMP2,MMRN2,MYC,NOSTRIN,NOTCH1,NRARP,NRP1,PLAT,PTGS2,RHOJ,RNF213,S100A10,S100A4,SFRP1,SOCS3,SOD1,SPAR…	83
Hematological System Development and Function,Hematopoiesis	Development of hematopoietic system	8.13e-07		1.327	ADAM10,B2M,CCL23,CCND1,CD44,CD74,CDA,CDKN1A,CSF3,DLL1,EGR1,EGR2,EGR3,ETS1,FLI1,FLNA,FN1,FOS,FOXO1,GATA2,HDAC7,HIF1A,IFNGR1,IL33,IL6,IL6ST,IRF1,KLF4,KRAS,LMO2,LRP1,LYL1,MCL1,MDM4,MECOM,MYL9,NFKBIA,NOTCH1,NOTCH4,NPM1,PECAM1,PIK3R1,PLSCR1,PRMT1,SELE,SELP,SHC1,SOCS2,SOCS3,SOD1,SOX17,STAT3,TCF4,TEK,TESC,THBS2,TIMP1,TNFRSF1A,TNFSF10	59
Cardiovascular Disease,Organismal Injury and Abnormalities	Size of vascular lesion	1.93e-10		1.322	CTSS,EGR1,ENTPD1,FABP4,FOXO1,HIF1A,ICAM1,IL1R1,IL33,LDLR,NR4A1,PRKG1,SCARB1,SELE,SELP,SFRP4,SHC1,SOCS3,TAGLN,TGFBR2,TIMP1,TNFRSF1A,TNFSF10,TNFSF12,VCAM1	25
Cellular Movement	Cell movement of prostate cancer cell lines	4.26e-08		1.317	ADAM10,ADAM15,AKAP12,CAV1,CDC42,CDH13,CLU,CTSH,CTSZ,EMP1,ENG,ETS1,FN1,GRN,HIF1A,ID1,IL6,ITGA6,ITGB1,ITGB4,KDR,KLF4,LGALS3,LRG1,MIR100HG,MYC,NDRG1,NES,NOTCH1,NRP1,PDE5A,PLEC,RARRES2,SDCBP,SFRP1,SMAD1,SNAI1,STAT3,TIMP2,TLN1,TMSB10/TMSB4X,TNFSF10,TSPAN18,VIM	44
Organismal Injury and Abnormalities	Sclerotic lesion	9.12e-15		1.305	ADGRF5,AHR,APP,ARF6,CCDC3,CCL2,CD36,CD44,CD59,CTSS,CXCL2,ECSCR,EGR1,ENTPD1,FABP4,FKBP1A,FLT1,FN1,FOXO1,HIF1A,HSPG2,ICAM1,IL1R1,IL33,KDR,LDLR,MMP2,NFKBIA,NR4A1,PDGFRB,PECAM1,PRKG1,SCARB1,SELE,SELP,SFRP4,SHC1,SOCS3,TAGLN,TGFBR2,THBD,TIMP1,TNFRSF11B,TNFRSF1A,TNFSF10,TNFSF12,TOP1,VCAM1,VCAN,ZFP36	50
Cardiovascular Disease,Organismal Injury and Abnormalities	Atherosclerotic lesion	9.47e-15		1.305	ADGRF5,AHR,APP,ARF6,CCDC3,CCL2,CD36,CD44,CD59,CTSS,CXCL2,ECSCR,EGR1,ENTPD1,FABP4,FLT1,FN1,FOXO1,HIF1A,HSPG2,ICAM1,IL1R1,IL33,LDLR,MMP2,NFKBIA,NR4A1,PECAM1,PRKG1,SCARB1,SELE,SELP,SFRP4,SHC1,SOCS3,TAGLN,TGFBR2,THBD,TIMP1,TNFRSF11B,TNFRSF1A,TNFSF10,TNFSF12,VCAM1,VCAN,ZFP36	46
Cell Morphology,Cellular Assembly and Organization,Cellular Function and Maintenance	Reorganization of cytoskeleton	3.38e-08		1.296	AKAP12,APP,ARF6,CCL2,CD44,CDC42,EFNA1,ENG,FLNA,FLT1,FN1,GAS6,ICAM1,IL33,ILK,KRAS,MARCKS,MSN,NCK1,NEDD9,NRP1,PLS3,PRMT1,PXN,RAPGEF3,RDX,RHOB,RHOQ,RND1,SDC2,SORBS1,SVIL,TNFSF10,TPM1,VEGFC,VIM,VWF	37
Cell-To-Cell Signaling and Interaction	Interaction of leukemia cell lines	2.37e-08		1.295	ADAM10,ALCAM,APP,CARD8,CCL2,CD36,CD44,CRK,CYTH1,EGFL7,EGR1,ENG,F11R,FLNA,FN1,GMFG,HLA-A,ICAM1,IL6,ITGA5,ITGA6,ITGB1,NOTCH1,PALLD,PALMD,PIK3R1,PODXL,PRMT1,RALGDS,RHOU,SDC2,SELE,SELP,TCIM,UGP2,VCAM1	36
Cardiovascular Disease,Organismal Injury and Abnormalities	Aneurysm	1.73e-12		1.292	ACTA2,BTG2,CCN2,COL1A1,COL3A1,CTSC,CTSS,EFEMP2,FLNA,FTL,GALNT15,GUCY1A1,HSPG2,IER3,IGFBP7,IL6,KDR,KLF2,LOC102724428/SIK1,LRP1,MAT2A,MGP,MMP2,MRTFB,MYH11,MYLK,NOTCH1,PIK3C2A,PRKG1,PTGS2,RCAN1,ROBO4,RRBP1,S100A4,SLC1A5,SLC2A3,SPARC,TGFBR2,TIMP1,TIMP2,TIMP3,VCAN,VWF	43
Cancer,Cellular Movement,Organismal Injury and Abnormalities,Tumor Morphology	Invasion of tumor cells	2.01e-11		1.291	ALCAM,ASAP1,CCN3,CD44,CLU,CSF3,CTSZ,CXCL2,ENPP2,FKBP1A,FLNA,FN1,HBEGF,HIF1A,ICAM1,ID1,IL6,ITGA6,ITGB1,ITGB4,KLF4,KRAS,LGALS1,MET,MMP2,NEDD9,NOTCH1,NRP1,PALLD,PARK7,POSTN,PTGS2,PXN,RHOB,S100A6,SFRP1,SNAI1,SOX7,SPHK1,STAT3,TGFBR2,VCAN,VEGFC	43
Cancer,Organismal Injury and Abnormalities	Metastasis of carcinoma	5.02e-07		1.289	ANXA1,CD200,CDC42,CTNND1,DDX17,KRAS,LGALS1,LRRC32,MYC,NOTCH1,PIK3R1,SMOC2,SULF2,THRB,VIM	15
Cellular Development,Connective Tissue Development and Function,Skeletal and Muscular System Development and Function,Tissue Development	Differentiation of osteoblasts	7.94e-10		1.278	AHR,BGN,BMPR2,CCN3,CD200,CEBPB,DDR2,DDX5,EDIL3,FBLIM1,FN1,FOS,FOSL2,FRZB,GATA2,GJA1,H3-3A/H3-3B,HAND2,HDAC7,HIF1A,HTRA1,ID1,ID4,IFI16,IFITM1,IFNGR1,IGFBP5,IL6,IL6ST,ILK,ITGA5,JUNB,JUND,KDM6B,KLF4,MYC,NOTCH1,NRP1,ORAI1,PDLIM7,POSTN,PPP3CA,SBNO2,SFRP1,SFRP4,SMAD1,SNAI1,SOD1,STC1,TGFBR3,VEGFC,VIM,WWP1	53
Cell-To-Cell Signaling and Interaction,Hematological System Development and Function,Inflammatory Response	Binding of blood platelets	8.51e-07		1.277	ADGRG1,APP,CCL2,CD36,DMD,ENTPD1,F2RL3,F8,FN1,HSPG2,ICAM1,ITGB1,LGALS3,PECAM1,PIK3R1,SELP,SERPINH1,TPH1,VIM,VWF	20
Organismal Injury and Abnormalities	Acute disease	2.65e-13		1.274	ABL2,ABLIM1,ACKR1,ADAM10,ADAMTS9,ADGRA2,ADGRL4,ADRA2C,AFF1,AHR,AKAP9,ALDH2,ANTXR1,ANXA1,APP,ARID5A,ARID5B,ARL6IP1,ATF3,ATP11A,ATP1A1,B2M,BAZ2B,BCAM,BGN,BIRC3,BTG1,BTG2,BTNL9,BZW1,C1S,CALCRL,CALM1 (includes others),CASP4,CAV1,CCL2,CCN2,CCN5,CCND1,CCNL1,CD200,CD34,CD36,CD44,CD63,CD74,CD9,CDA,CDKN1A,CEBPB,CHIC2,CLU,CNTNAP3B,COL14A1,COL15A1,COL3A1,COL6A1,CPNE8,CSDE1,CSF3,CTSC,CTSD,CTSH,CTSZ,CYTH1,CYY…	323
Cellular Development	Epithelial-mesenchymal transition	1.29e-07		1.269	ACTA2,ADAM15,ADGRL2,AFAP1L1,ARF6,B2M,CAV1,CD44,CDC42,CEBPB,DDX17,DDX5,DICER1,EFEMP1,EFNA1,EPAS1,ETS1,FBLN5,FLNA,FN1,FOXO1,FTH1,HIF1A,ID1,IGFBP2,ILK,KDM6B,KLF4,KRAS,LIMA1,LRG1,MALAT1,MET,MFGE8,MMP2,MYC,NAMPT,NDRG1,NFKBIA,NORAD,NOTCH1,NOTCH4,NRP1,PDLIM1,PEBP1,POSTN,PRMT1,RBMS3,RCAN1,RHOB,RHOQ,S100A4,SLFN5,SMOC2,SNAI1,SOX4,SOX7,STAT3,TEAD1,TGFBR2,TGFBR3,THRB,TLN1,TMTC1,TNFSF10,VIM	66
Cellular Development	Differentiation of tumor cell lines	5.46e-10		1.263	ADAM10,AHR,APP,BHLHE40,BMPR2,BMX,BTG2,CCN2,CCN3,CCND1,CDC42,CDKN1A,CEBPB,CHD1,COL6A1,CRK,CSF3,DICER1,DLL1,EGR1,EID1,ETS2,FEZ1,FLI1,FN1,FOS,GATA2,HIF1A,ID1,IFI16,IGFBP5,IL6,IL6ST,IRF1,JUN,KLF4,KRAS,LEPR,LGALS1,LIFR,LMO2,MCL1,MYC,NCK1,NDRG1,NFKBIA,NOTCH1,NPM1,PIK3R1,PLAT,PLCB1,PLSCR1,PRKCH,PRMT1,PTGS2,QKI,RAPGEF3,RBMS3,RHOQ,SFPQ,SH3BP2,SHC1,SMAD1,SOCS3,SPARC,SPARCL1,SPHK1,STAT3,THBD,THRB,TIMP1,TLN1…	76
Embryonic Development,Organ Development,Organismal Development,Tissue Development	Development of sensory organ	2.15e-08		1.245	ADAM10,AP1S2,APP,AQP1,CCL2,CCND1,CDH5,CDKN1A,COL1A1,CRK,CRYAB,DICER1,DLL1,DPT,ECE1,EFNA1,EGR1,FKBP8,FMOD,FOSL2,FRZB,FZD4,GATA2,HAND2,HIF1A,HLA-A,HLA-DMA,HLA-E,HSPG2,ID1,IFI16,IGFBP7,IL1R1,IL6,INHBB,ITGA6,ITGA8,KDM6B,KDR,KLF2,LAMB2,LGALS3,MAP1B,MET,MMP2,MRTFB,MYC,NES,NFIX,NOTCH1,NRP1,PIK3R1,PSMB8,SEMA6A,SHANK3,SOD1,SOX17,SOX4,SPARC,STAT3,THBD,THBS2,THRB,TIMP2,TM4SF1,VCAM1,VEGFC,WARS1,ZFP36L1	69
Cellular Development,Cellular Growth and Proliferation,Nervous System Development and Function,Tissue Development	Outgrowth of neurons	3.21e-08		1.231	ADAM10,APP,ARF6,ARL6IP1,CCL2,CCN5,CD9,CDC42,CDKN1A,CEBPB,CFLAR,CLU,CRK,CSF3,DPYSL3,EFNA1,EGR3,ENPP2,FAM107A,FEZ1,FN1,GJA1,GRN,IL6,IL6ST,ILK,ITGA6,ITGB1,JUN,KLF7,KRAS,LGALS1,LIFR,MAP1B,MAP3K8,MARCKS,MET,MYH10,NCK1,NFIA,NRN1,NRP1,PALLD,PFN2,PKP4,PLAT,PTPRM,PXN,RAB11A,RALGDS,RAP1B,RHOQ,RND1,S100A4,SCARF1,SCN1B,SEMA6A,SH2D3C,SHC1,SOCS2,SOD1,STAT3,TIMP2,TOP1,TTLL7,VCAM1,VCAN,VIM	68
Tissue Development	Accumulation of cells	6.89e-17		1.231	AHR,ANXA1,B2M,BGN,CAV1,CCL2,CD200,CD44,CDKN1A,CLU,CRYAB,CSF3,CTSC,CXCL2,DICER1,DLL1,EDIL3,EGR1,EGR2,EGR3,ENG,ENPP2,ENTPD1,ETS2,F2RL3,FLT1,GATA2,GRN,HIF1A,ICAM1,IER3,IFI16,IL1R1,IL33,IL6,IL6ST,IRF1,ITGA5,ITGA6,ITGB1,KDR,KLF2,KLF4,KRAS,LAMA5,LDLR,LTC4S,MAP3K8,MRTFB,MYC,NOTCH1,NR4A1,PLAT,POSTN,PTGS2,RGS16,RHOB,ROBO4,S1PR1,SAMHD1,SELE,SELP,SH3BP2,SHC1,SOCS3,SOD1,STAT3,SWAP70,TGFBR2,THBD,TIMP1,TIMP2,T…	78
Cancer,Organismal Injury and Abnormalities,Respiratory Disease	Pulmonary metastasis	4.96e-12		1.227	ADAMTS1,AKAP12,ANXA1,ARF6,ATF3,BMPR2,CCL2,CD200,CLU,COL1A1,CSF3,CTNND1,CTSZ,DICER1,DPYSL3,EDNRB,EGFL7,ENAH,FLT1,GPNMB,HIF1A,HNRNPU,HSPA1A/HSPA1B,HTRA1,ITGB1,IVNS1ABP,KDR,KRAS,LGALS1,MALAT1,MET,MMP2,MYC,NOTCH1,PDGFRB,PDLIM1,POSTN,RALGAPA2,RASAL2,S1PR1,SELP,SKAP2,SNAI1,STAT3,TGFBR2,THBD,THRB,TOP1,VEGFC	49
Cancer,Organismal Injury and Abnormalities,Respiratory Disease	Advanced lung cancer	1.05e-10		1.227	ADAMTS1,AKAP12,ANXA1,ARF6,ATF3,B2M,BMPR2,CCL2,CD200,CD44,CLU,COL1A1,COL6A1,CSF3,CTNND1,CTSZ,DDR2,DICER1,DPYSL3,EDNRB,EEF1A1,EGFL7,ENAH,FKBP1A,FLT1,FN1,FTL,GPNMB,GSTP1,HIF1A,HNRNPU,HSPA1A/HSPA1B,HTRA1,ITGB1,IVNS1ABP,KCNMA1,KDR,KRAS,LGALS1,LOC102724428/SIK1,MALAT1,MET,MMP2,MYC,NOTCH1,PDGFRB,PDLIM1,POSTN,PTGS2,RALGAPA2,RASAL2,RNASE1,S1PR1,SELP,SKAP2,SNAI1,STAT3,TEK,TGFBR2,THBD,THRB,TMSB10/TMSB4X,TOP…	64
Connective Tissue Development and Function,Skeletal and Muscular System Development and Function,Tissue Morphology	Quantity of osteoclasts	2.52e-10		1.221	APP,CAV1,CCL2,CD44,CD9,COL1A1,CRTAP,CSF3,DICER1,EGR1,FBLIM1,FOS,GPNMB,ID1,IL1R1,IL6ST,IRAK3,JUNB,KLF4,MFGE8,MMP2,NOTCH1,NUPR1,PDK4,SFRP4,SPARC,SPHK1,TEK,TGFBR2,TNFRSF11B,ZNF521	31
Cellular Movement	Extravasation	3.21e-07		1.219	ALCAM,CCL2,CD44,CD63,DOCK4,ENPP2,ESAM,F11R,HIF1A,ICAM1,ICAM2,IL1R1,ILK,JAM2,LDLR,NECTIN2,PECAM1,PLCB1,PLVAP,RAMP1,SELE,SELP,TPH1,VWF	24
Cellular Development,Tissue Development	Differentiation of epithelial tissue	2.21e-12		1.216	ABL2,ADAMTS9,AKR1C1/AKR1C2,ANXA1,BMPR2,BTG1,CAV1,CCND1,CD44,CD63,CDC42,CDH5,CDKN1A,CEBPB,CLU,CTNND1,DICER1,DLL1,EDNRB,F11R,FABP5,FLT1,FN1,FOS,FRZB,FZD4,GATA2,HIF1A,ID1,IFITM2,IL6,INHBB,ITGA6,ITGB1,ITGB5,JUNB,KDM6B,KDR,KLF2,KLF4,KLF7,KRAS,LHX6,LRP1,MET,MYC,NFIB,NFKBIZ,NOTCH1,NOTCH4,NRP1,PLEC,PPP3CA,PRKCH,PTGS2,PXN,RASIP1,SFRP4,SNAI1,SOCS3,SOX17,SOX18,SOX4,SPHK1,STAT3,TAGLN,TAGLN2,TGFB1I1,THRB,TNFR…	77
Organismal Injury and Abnormalities,Renal and Urological Disease	Renal lesion	1.07e-10		1.215	ACACB,ADAMTS9,ADGRF5,ADH5,AKAP9,ALDH2,APOD,APP,AQP1,ARID5B,ASAP1,ATF3,ATP2B1,B2M,BHLHE40,BTG2,C1S,C7,CALCRL,CARD10,CASP4,CAV1,CCL2,CCN2,CCND1,CD34,CD44,CD9,CDKN1A,CFI,CFLAR,CHD1,CHD9,CLDN5,CLEC3B,CLU,COL6A1,COL6A2,CTSS,CXCL2,DDX5,DICER1,DKK3,DLC1,DUSP6,EDIL3,EGR3,EIF4A2,ENG,ENTPD1,EPAS1,EPHX1,ETS1,ETS2,F8,FABP4,FABP5,FAM89A,FBLN5,FEZ1,FKBP1A,FLNA,FLT1,FN1,FNBP1L,FNIP2,FOS,FOXO1,FRY,FTX,GARRE1,GAS…	236
Connective Tissue Disorders,Organismal Injury and Abnormalities,Skeletal and Muscular Disorders,Tissue Morphology	Damage of cartilage tissue	1.67e-07		1.215	ADAMTS4,BHLHE40,CCN2,CTSC,EGR1,FN1,FOS,GPX4,HIF1A,HTRA1,IL1R1,IL33,IL6,IL6ST,NAMPT,NFIX,PTGS2,SPARC,SULF2,TIMP3,TNFRSF11B	21
Digestive System Development and Function,Embryonic Development,Organismal Development	Development of digestive system	1.58e-08		1.207	AHR,ANTXR1,ARF6,ARID5B,ASPN,ATF3,CD34,CEBPB,CLDN5,CLU,COL1A1,COL3A1,CSGALNACT1,CSRNP1,CTNND1,CTSS,DICER1,ECE1,EDNRB,FN1,FOS,GJA1,HAND2,HIF1A,HLX,HSPB1,HYAL2,IL1R1,IL6,IL6ST,ITGA5,ITGA6,ITGB1,JUN,KRAS,LAMA5,LAMB1,LGALS3,LHX6,LRRC32,MDM4,MEOX2,MET,MMP2,MRTFB,NES,NFKBIA,NOTCH1,NRP1,POSTN,PTPN12,SFRP1,SNAI1,SOCS3,SOX17,SOX4,TGFBR2,TGFBR3,TMOD3,TNFRSF11B,TNFRSF1A,UBC,VCAM1,VEGFC,VIM,VWF,ZNF800	67
Cancer,Organismal Injury and Abnormalities,Reproductive System Disease	Neoplasia of breast cancer cell lines	9.97e-10		1.198	ADAMTS1,ADGRF5,ANXA1,ARRDC3,ATF3,B2M,BGN,BMX,CCL2,CCN2,CCN3,CD44,CRYAB,CSF3,CXCL2,DDR2,DLC1,DLL1,EFEMP1,EGFL7,EIF3H,ENAH,ENPP2,EPAS1,FABP5,FLOT1,FNBP1L,HIF1A,IL33,ILK,ITGBL1,KCNN3,LGALS3,MAP3K8,MECOM,MET,MFGE8,MFNG,MMP2,MRTFB,MTUS1,NFKBIA,PDLIM1,PTGS2,S100A4,SERTAD1,SNAI1,SNCG,TGFBR2,TGFBR3,TLN1,UTRN,VIM	53
Connective Tissue Disorders,Organismal Injury and Abnormalities,Skeletal and Muscular Disorders	Non-traumatic arthropathy	1.4e-21		1.189	ACTA2,ADAM10,ADAM15,ADAMTS1,ADAMTS4,ADAMTS9,ADGRG6,ADRA2C,ANXA1,APOD,ASAP1,ASPN,ATP2B1,B2M,BGN,BHLHE40,BRD2,CALCRL,CALD1,CARD8,CAVIN3,CCL14,CCL2,CCL23,CD36,CD44,CD74,CDA,CEBPB,CLEC2B,CLU,COL3A1,CRYAB,CSF3,CSGALNACT1,CTSC,CXCL2,CYYR1,DDX3X,ECRG4,EFEMP2,EHD4,EPAS1,ETS1,F11R,FABP4,FCGRT,FGL2,FKBP1A,FLT1,FMOD,FN1,FOS,FOSB,FOXO1,FRY,FRZB,FTH1,GBP1,GPX3,GRB10,GRN,H3-3A/H3-3B,HBEGF,HDAC7,HIF1A,HLA-A,HLA…	173
Connective Tissue Development and Function,Skeletal and Muscular System Development and Function	Resorption of bone	7.78e-07		1.187	CAV1,CD44,CDC42,CEBPB,CTSS,DICER1,EGR1,FOS,GJA1,HDAC7,IFNGR1,IGFBP2,IGFBP5,IL1R1,IL33,IL6,LDLR,MAT2A,MFGE8,NOTCH1,PDK4,PLS3,PPP3CA,PTGS2,S1PR1,SFRP4,TNFRSF11B,TNFRSF1A,TNFSF12,TNS3	30
Cancer,Organismal Injury and Abnormalities	Extrahepatic metastasis	2.77e-18		1.186	ACTA2,ADAM15,ADAMTS1,ADGRA2,AKAP12,AKR1C1/AKR1C2,ANXA1,ARF6,ATF3,BMPR2,CAV1,CCL2,CCN2,CCND1,CD200,CD36,CD44,CD9,CHD1,CLU,COL1A1,CSF3,CTNND1,CTSZ,DDR2,DICER1,DLC1,DMD,DPYSL3,DUSP6,EDNRB,EFEMP1,EGFL7,EMP1,ENAH,ENPP2,EPB41L3,ERAP2,FKBP1A,FLT1,FRY,GPNMB,GSTP1,HIF1A,HLA-E,HNRNPU,HSPA1A/HSPA1B,HTRA1,ICAM1,IGFBP5,IGFBP7,IL6,ITGB1,IVNS1ABP,KAT6A,KCNN3,KDR,KRAS,LGALS1,LGALS3,LOC102724428/SIK1,LRP1,MALAT1,…	105
Cell-To-Cell Signaling and Interaction,Hematological System Development and Function,Inflammatory Response	Aggregation of blood platelets	3.07e-07		1.185	APP,CD36,CD63,CD9,CSF3,CSRP1,ENTPD1,F11R,F2RL3,FLNA,GAS6,GPX3,GUCY1A1,HSPB1,IL6,IL6ST,ILK,ITGB1,LGALS1,MET,MMRN1,MYL9,MYLK,PECAM1,PIK3R1,PLAT,PRKD2,PRKG1,PTGS2,RAP1B,SCARB1,SELP,SGK1,THBS2,TIMP1,TIMP2,TLN1,TSPAN9,VWF	39
Cellular Development,Hematological System Development and Function,Lymphoid Tissue Structure and Development	Maturation of phagocytes	2.18e-08		1.184	ATF3,CCL2,CD36,CD44,CEBPB,CSF3,EGR1,FOS,GATA2,GSTP1,HSPA1A/HSPA1B,ICAM1,IL33,IL6,IRF1,LRP1,NRP1,PIK3R1,PPM1D,RNASE1,SOCS2,SOD3,STAT3,SWAP70,TNFRSF1A,TNFSF10	26
Cell-To-Cell Signaling and Interaction	Binding of leukemia cell lines	2.12e-08		1.175	ADAM10,ALCAM,APP,CARD8,CCL2,CD36,CD44,CRK,CYTH1,EGFL7,EGR1,ENG,F11R,FLNA,FN1,GMFG,HLA-A,ICAM1,IL6,ITGA5,ITGA6,ITGB1,NOTCH1,PALLD,PALMD,PIK3R1,PRMT1,RALGDS,RHOU,SDC2,SELE,SELP,TCIM,UGP2,VCAM1	35
Embryonic Development,Organismal Development	Development of body trunk	1.97e-20		1.174	ADAM10,ADAMTS1,ADAMTS9,ADGRL2,AEBP1,AHR,AKAP9,ANXA1,AQP1,ARF6,ARID5B,ATF3,B2M,BCLAF1,BMPR2,CALCRL,CAV1,CCL2,CCN2,CCND1,CD44,CD74,CD9,CDC42,CDH5,CDKN1A,CEBPB,CFLAR,CLU,COL3A1,COL6A1,CRIP1,CRK,CSF3,CTNND1,CTSH,CTSS,CXCL2,DAAM1,DICER1,DKK3,DLC1,DLL1,DMD,DUSP6,ECE1,ECSCR,EDNRB,EFEMP1,EFNA1,EGR1,EGR2,EGR3,EHD4,EMP1,EMP3,ENG,EPAS1,EPHB4,ETS1,FHL1,FKBP1A,FLI1,FLNA,FLT1,FN1,FOS,FOSB,FOSL2,FOXO1,GATA2,GEM…	209
Cancer,Organismal Injury and Abnormalities	Advanced extracranial solid tumor	1.12e-20		1.173	ABL2,ACTA2,ADAM15,ADAMTS1,ADGRA2,AKAP12,AKR1C1/AKR1C2,ANXA1,ARF6,ASPN,ATF3,B2M,BMPR2,CARD16,CAV1,CCL2,CCN2,CCND1,CD200,CD36,CD44,CD9,CHD1,CLU,COL15A1,COL1A1,COL6A1,CSF3,CTNND1,CTSZ,DDR2,DICER1,DMD,DPYSL3,DUSP6,EDNRB,EEF1A1,EFEMP1,EGFL7,EMP1,ENAH,ENPP2,EPAS1,EPB41L3,ERAP2,ETS1,FKBP1A,FLNA,FLT1,FN1,FRY,FTL,GJA1,GPNMB,GSTP1,HIF1A,HLA-A,HLA-E,HNRNPU,HSPA1A/HSPA1B,HTRA1,ICAM1,IFITM2,IGFBP4,IGFBP5,IGFB…	136
Cancer,Organismal Injury and Abnormalities	Growth of carcinoma	4.07e-09		1.172	ABLIM1,ADAM10,ATP2B1,CAV1,CCL2,CCN2,CCND1,CTSS,DBNDD2,DICER1,FBLN5,FN1,FTH1,GJA1,GPX4,GRN,GSTP1,HIF1A,HSPG2,ID1,IGFBP5,IL1R1,IL6,ILK,KDR,KRAS,LEPR,LRRC32,MALAT1,MET,MYC,NOTCH1,PTGS2,RHOB,S100A10,SDC2,SMOC2,SOCS3,SOD1,STAT3,STING1,TNFSF10,YES1,ZFP36L2	44
Immunological Disease,Organismal Injury and Abnormalities	Systemic autoimmune syndrome	1.12e-26		1.165	ACTA2,ADAM10,ADAM15,ADAMTS4,ADGRG6,ADRA2C,AFF1,ALDH2,ANXA1,ARID5B,ASAP1,ATP1A1,ATP2B1,B2M,BGN,BMX,BRD2,BTN3A2,C1S,CALCRL,CALD1,CARD8,CASP4,CCL14,CCL2,CCL23,CD200,CD36,CD44,CD74,CD9,CDA,CEBPB,CFLAR,CLEC2B,CLU,COL1A2,COL3A1,CRIP1,CSF3,CSGALNACT1,CTSC,CTSH,CTSS,CXCL2,CYYR1,DDX3Y,DICER1,DKK3,DMD,DUSP5,EGR1,EGR2,EGR3,EHD4,ELK3,ENAH,EPAS1,ERAP2,ETS1,F11R,FABP4,FABP5,FCGRT,FGL2,FKBP1A,FLOT1,FLT1,FN1,FOS…	236
Cancer,Endocrine System Disorders,Organismal Injury and Abnormalities,Reproductive System Disease	Gonadal tumor	8.52e-07		1.165	ADAM10,ADAMTS9,ADCY4,ADGRF5,ADGRG1,AEBP1,AKAP9,AKR1C1/AKR1C2,ALCAM,ANTXR1,AOPEP,ARF6,ARID5B,ARL5B,ASAP1,ATP1A1,B2M,BCLAF1,BMX,CARD16,CAV1,CCL2,CCN2,CCN5,CD36,CD44,CD74,CDC42,CDKN1A,CFLAR,CHD1,CLEC3B,CLU,COL14A1,COL15A1,COL1A2,COL21A1,COL3A1,COL6A1,COL6A2,CPE,CRK,CRTAC1,CSF3,DDX3X,DDX5,DICER1,DLL1,DNAJA1,DOCK9,DSTN,DUSP5,EGR2,EIF4A2,ENG,ENPP2,EPAS1,EPB41L3,EPHX1,ERAP2,ETS2,FABP4,FAM107A,FGD4,FKBP1…	220
Cancer,Organismal Injury and Abnormalities	Lymphohematopoietic neoplasia	2.2e-12		1.164	ABL2,ABLIM1,ACKR1,ACTA2,ADAM10,ADAM15,ADAMTS9,ADCY4,ADGRA2,ADGRF5,ADGRL2,ADGRL4,ADRA2C,AFAP1L1,AFF1,AHR,AKAP9,ALDH2,ANTXR1,ANXA1,APOL3,APP,AQP1,ARHGEF15,ARHGEF3,ARID5B,ARL6IP1,ATF3,ATP11A,B2M,BAZ2B,BCLAF1,BGN,BIRC3,BMPR2,BRD2,BTG1,BTG2,BTN3A2,BTNL9,BZW2,C1S,C2CD4B,C7,CALCRL,CALD1,CAV1,CAVIN2,CCDC50,CCL2,CCN5,CCND1,CCNL1,CD200,CD320,CD34,CD36,CD44,CD63,CD74,CD9,CDA,CDC42,CDH13,CDKN1A,CEBPB,CEP68,C…	472
Cancer,Organismal Injury and Abnormalities	Genitourinary adenocarcinoma	6.01e-07		1.161	ABI3,ABL2,ABLIM1,ACACB,ACTA2,ADAM10,ADAMTS1,ADAMTS4,ADAMTS9,ADGRA2,ADGRF5,ADGRG1,ADGRG6,ADGRL4,ADH1B,ADH5,AEBP1,AFF1,AHR,AKAP12,AKAP9,AKR1C1/AKR1C2,ALDH2,ANKRD12,ANTXR1,ANXA1,AOPEP,AP1S2,APOD,APOL3,APP,AQP1,ARF6,ARGLU1,ARHGAP29,ARHGAP31,ARHGEF15,ARHGEF3,ARID5B,ARL6IP1,ARRDC3,ASAP1,ASPN,ATP11A,ATP1A1,ATP2B1,B2M,BAZ2B,BCL6B,BCLAF1,BEX3,BGN,BHLHE40,BMPR2,BMX,BTG2,BTN3A2,BTNL9,BZW1,BZW2,C1orf21,C1QTN…	649
Infectious Diseases,Organismal Injury and Abnormalities	Infection by coronavirus	3.45e-16		1.16	ADH1B,ANXA1,AP1S2,APOD,ARL5B,ATP11A,ATP1A1,CALCRL,CASP4,CCL2,CCN2,CD74,CD9,CDC42,CDKN1A,CFI,CLEC3B,CLU,CPLX1,CSF3,CSRNP1,CXCL2,DDR2,DOCK4,EEF1A1,EGR1,EGR3,ELF1,EMP1,ETS1,F8,FGL2,FLNA,FOS,GADD45A,HLA-DMB,HLA-DPA1,HLA-DPB1,HLA-DQB1,HLA-DRA,HLA-DRB1,HLA-DRB5,HLA-E,HLA-F,HSPA1A/HSPA1B,HSPA8,ICAM1,IER2,IFI27,IFI44,IFI44L,IFITM1,IFITM2,IFITM3,IFNGR1,IL1R1,IL3RA,IL6,JUNB,KCNN3,KCTD12,LGALS1,MARCKS,MGLL,…	104
Cardiovascular System Development and Function,Cell-To-Cell Signaling and Interaction	Adhesion of vascular endothelial cells	1.9e-09		1.159	ADAM10,ADAM15,ALCAM,CCL2,CD36,CD44,CD63,DLL1,EGFL7,EGR3,FLT1,ICAM1,IGFBP7,ITGA6,ITGB1,KDR,LGALS3,NFKBIA,PECAM1,PLXND1,RCAN1,SELE,SELP,SHC1,SPARC,SULF2,TMSB10/TMSB4X,TNFSF12,VCAM1,VIM	30
Cellular Movement,Hematological System Development and Function	Mobilization of blood cells	2.15e-07		1.141	APP,CALCRL,CCL2,CSF3,CXCL2,F11R,FOS,GJA1,RAMP1,ROBO4,S1PR1,SELE,STAT3,TNFRSF11B,TRIB1,VCAM1	16
Organ Morphology,Skeletal and Muscular System Development and Function,Tissue Morphology	Quantity of muscle cells	3.38e-08		1.137	APOD,APP,CCL2,CDKN1A,CLU,COL1A1,CTSS,DMD,DUSP6,ENG,FOXO1,GJA1,IL1R1,JUN,KLF2,LDLR,MET,MYOF,NR4A1,NRP1,PDGFRB,PIK3R1,PPP3CA,RCAN1,S1PR1,SELENON,STAT3,SYNM,TGFBR3,THBD,TIMP3,TNFSF12	32
Cancer,Hematological Disease,Immunological Disease,Organismal Injury and Abnormalities	Non-Hodgkin lymphoma	7.31e-10		1.132	ABL2,ABLIM1,ADAMTS9,ADGRF5,AHR,ALDH2,ANTXR1,ANXA1,APP,AQP1,ARHGEF15,ARHGEF3,ATF3,B2M,BAZ2B,BCLAF1,BIRC3,BRD2,BTG1,BTG2,BTN3A2,BZW2,C7,CALCRL,CALD1,CAV1,CAVIN2,CCL2,CCND1,CD200,CD34,CD36,CD44,CDKN1A,CEBPB,CFLAR,CHD1,CLU,COL15A1,COL1A1,COL1A2,COL3A1,COL6A1,COL6A2,CSDE1,CTSH,DDR2,DDX3X,DDX5,DLL1,DMD,DUSP5,EEF1A1,EFEMP2,EGR1,EGR2,ENG,EPAS1,EPHX1,ERICH1,ETS1,F11R,FBXO31,FCGRT,FGD5,FGL2,FHL1,FKBP1A,FN1…	214
Cellular Development,Cellular Growth and Proliferation	Proliferation of prostate cancer cell lines	2.98e-07		1.129	ADAM10,AKAP12,ALCAM,BMX,CALD1,CAV1,CCND1,CD44,CD74,CDC37,CDH13,CDKN1A,CEBPB,CLU,EGR1,EIF3H,ELK4,ELOVL7,ENTPD1,EPAS1,ETS1,ETS2,FABP5,FLI1,FOXO1,GRN,HBEGF,HIF1A,ID1,IFI16,IGFBP2,IGFBP5,IGFBP7,IL6,ILK,ITGA6,ITGB1,ITGB4,JMJD1C,JUNB,JUND,KCTD12,KLF4,LAMB2,LGALS3,LRG1,MALAT1,MDM4,MET,MMP2,MYC,NASP,NDRG1,NOTCH1,PDK4,PIK3R1,PLEC,PMEPA1,PPP1R10,PXN,SHC1,SLC1A5,SOCS3,STAT3,STING1,TGFB1I1,TNFSF10,TNXB,TOP1	69
Connective Tissue Development and Function,Tissue Morphology	Quantity of connective tissue cells	1.88e-14		1.129	AHR,APP,ATF3,BGN,CAV1,CCL2,CCN2,CD44,CD9,CDC42,CDKN1A,COL1A1,COPRS,CRTAP,CSF3,DICER1,EGR1,EGR2,FBLIM1,FN1,FOS,FOSB,FOSL2,GATA2,GPNMB,HSPG2,ID1,IFNGR1,IL1R1,IL33,IL6ST,IRAK3,ITGB1,JAM2,JUNB,KLF10,KLF2,KLF4,LTC4S,MFGE8,MMP2,MYC,NOTCH1,NR4A1,NRP1,NUPR1,PDGFRB,PDK4,POSTN,PRMT1,RGS5,S1PR1,SFRP4,SOD1,SPARC,SPHK1,TEK,TGFBR2,TNFRSF11B,TRIB1,UGCG,ZNF521	62
Cancer,Hematological Disease,Immunological Disease,Organismal Injury and Abnormalities	T-cell malignant neoplasm	2.59e-08		1.127	ABL2,ABLIM1,ADAMTS9,ALDH2,ANTXR1,ANXA1,APOL3,AQP1,ARHGEF15,ARHGEF3,ARID5B,B2M,BCLAF1,BGN,BTG1,CALD1,CAVIN2,CCDC50,CCL2,CCND1,CD200,CD320,CD34,CDH13,CDKN1A,CEBPB,CFLAR,CHD1,CLU,CNTNAP3B,COL15A1,COL1A1,COL1A2,COL3A1,COL6A1,COL6A2,COPZ2,CTSH,CXCL2,DDR2,DIPK2B,DLL1,DMD,DUSP5,EFEMP2,EGR1,ENG,EPAS1,EPB41L4A,EPHX1,ETS1,FBXO31,FGD5,FHL1,FKBP1A,FN1,FOS,GADD45A,GARRE1,GAS6,GATA2,GIMAP6,GJA1,GRB10,H3-3A/H3-…	185
Cancer,Organismal Injury and Abnormalities	Visceral metastasis	8.18e-18		1.123	ACTA2,ADAMTS1,AKAP12,AKR1C1/AKR1C2,ANXA1,ARF6,ATF3,BMPR2,CAV1,CCL2,CCN2,CCND1,CD200,CD36,CD44,CD9,CLU,COL1A1,CSF3,CTNND1,CTSZ,DDR2,DDX3X,DICER1,DMD,DPYSL3,DUSP6,EDNRB,EFEMP1,EGFL7,EMP1,ENAH,ENPP2,EPB41L3,ERAP2,FLT1,FRY,GPNMB,GSTP1,HIF1A,HNRNPU,HSPA1A/HSPA1B,HTRA1,ICAM1,IGFBP2,IGFBP5,IGFBP7,IL6,ITGB1,IVNS1ABP,KDR,KRAS,LGALS1,LGALS3,MALAT1,MET,MMP2,MYC,NOTCH1,NRN1,NUAK1,PDGFRB,PDLIM1,PDLIM3,PLAT,PL…	95
Cardiovascular System Development and Function,Cellular Development,Cellular Function and Maintenance,Cellular Growth and Proliferation,Organismal Development,Tissue Development	Cell proliferation of vascular endothelial cells	3.13e-10		1.108	ADAM15,ARF6,BCLAF1,CALCRL,CAV1,CAVIN2,CCL2,CD44,CDH13,CDKN1A,COL1A1,COL1A2,DAAM1,DDX3X,DICER1,EDNRB,EGR3,ENG,FABP4,FLI1,FLT1,FN1,FOXO1,GAS6,HIF1A,IL33,IL6,KDR,KLF2,LGALS1,MYOF,NR4A1,NRARP,NRP1,PDE2A,PECAM1,PRKD2,RCAN1,RCAN2,RGS5,SEMA6A,SEMA6B,SOX17,SPARC,STAT3,TEK,THBS2,TNFSF10	48
Developmental Disorder,Hereditary Disorder,Organismal Injury and Abnormalities,Skeletal and Muscular Disorders	Dystrophy of muscle	4.2e-13		1.103	ABLIM1,ACTA2,ASPN,BGN,CALD1,CCN2,CNN3,COL14A1,COL1A1,COL1A2,COL21A1,COL3A1,COL6A1,COL6A2,CTSS,DDX5,DMD,DPT,EGR1,ENG,FHL1,FN1,GRN,HIF1A,HLA-A,HLA-C,HLA-DPB1,HLA-DQB1,HLA-DRA,HLA-DRB1,IER2,IL6,ITGB1,MGP,PDE5A,PDK4,PFN2,PLCB1,PLEC,PLS3,RBP7,S1PR1,SAMHD1,SDC2,SDCBP,SELENON,SERPINH1,SGCA,SPARC,SUN1,SYNE2,SYNPO,TAGLN,TBCD,TGFBR2,TGFBR3,TIMP3,TNXB,UTRN	59
Hereditary Disorder,Organismal Injury and Abnormalities,Skeletal and Muscular Disorders	Hereditary skeletal myopathy	3.21e-11		1.103	ABLIM1,ACTA2,ASPN,ATP1A1,BGN,BMPR2,CALD1,CCN2,CNN3,COL14A1,COL1A1,COL1A2,COL21A1,COL3A1,COL6A1,COL6A2,CRYAB,CTSS,DDX5,DMD,DPT,EGR1,EGR2,ENG,FBLN5,FGD4,FHL1,FN1,GRN,HIF1A,HLA-A,HLA-C,HLA-DPB1,HLA-DQB1,HLA-DRA,HLA-DRB1,HSPB1,IER2,IL6,ITGB1,MAP3K20,MGP,MMP2,MT-ATP6,MT-CO1,MT-CO3,MT-CYB,MT-ND1,MT-ND4,MT-ND5,NDRG1,PDE5A,PDK4,PFN2,PLCB1,PLEC,PLS3,RBP7,S1PR1,SAMHD1,SDC2,SDCBP,SELENON,SERPINH1,SGCA,SLC25…	84
Cellular Development,Cellular Growth and Proliferation,Hematological System Development and Function,Hematopoiesis,Organismal Development,Tissue Development	Hematopoiesis of bone marrow	7.67e-07		1.099	CCL23,CD44,CDKN1A,CSF3,FLI1,FLNA,FN1,GATA2,IL6,IL6ST,LYL1,MCL1,MDM4,MYL9,NFKBIA,NOTCH1,NOTCH4,NPM1,PECAM1,PRMT1,SELE,SELP,SOCS2,TEK,TESC,THBS2,TNFRSF1A	27
Hematological System Development and Function	Hemostasis	7.23e-09		1.09	ADGRG1,APP,CAV1,CCL2,CD36,CD59,CSF3,DMD,ENTPD1,F2RL3,F8,FLI1,FN1,GAS6,HSPG2,ICAM1,IL33,IL6,ITGB1,JMJD1C,LDLR,LGALS3,LYST,MFGE8,MMRN1,MRTFB,ORAI1,PECAM1,PIK3R1,PLAT,PLPP1,PON2,PRKG1,RAP1B,RNASE1,SELP,SERPINH1,SGK1,SNAI1,SPINT2,TFPI,THBD,TPH1,TSPAN18,VCAN,VIM,VWF	47
Cancer,Hematological Disease,Immunological Disease,Organismal Injury and Abnormalities	Lymphoma	3.06e-14		1.084	ABL2,ABLIM1,ACTA2,ADAMTS9,ADCY4,ADGRA2,ADGRF5,AFAP1L1,AHR,ALDH2,ANTXR1,ANXA1,APP,AQP1,ARHGEF15,ARHGEF3,ATF3,B2M,BAZ2B,BCLAF1,BIRC3,BRD2,BTG1,BTG2,BTN3A2,BZW2,C2CD4B,C7,CALCRL,CALD1,CAV1,CAVIN2,CCL2,CCND1,CD200,CD34,CD36,CD44,CD74,CDKN1A,CEBPB,CFLAR,CHD1,CLU,CMIP,COL15A1,COL1A1,COL1A2,COL3A1,COL6A1,COL6A2,CSDE1,CTSH,DDR2,DDX3X,DDX5,DICER1,DLL1,DMD,DPT,DUSP5,EEF1A1,EFEMP2,EGFL7,EGR1,EGR2,EMCN,ENG,E…	255
Cell Death and Survival,Organismal Injury and Abnormalities	Cell death of connective tissue cells	1.59e-07		1.083	ABL2,AHR,APP,ATF3,BGN,BIRC3,CASP4,CCN3,CCND1,CD36,CD44,CDC42,CDKN1A,CEBPB,CFLAR,CLU,CRK,CRYAB,CTSD,DDX3X,DICER1,EEF1A1,EGR1,EGR2,EIF3H,ENG,EPHX1,ETS1,FKBP8,FLI1,FLNA,FLT1,FN1,FOSL2,FOXO1,FRZB,FTH1,GADD45A,GAS6,GPX4,GRB10,GSTP1,HBEGF,HIF1A,HYAL2,ID1,IER3,IFI16,ILK,ITGA6,ITGB1,IVNS1ABP,JUN,JUND,KLF2,KRAS,MAP1LC3B,MAP3K8,MCF2L,MCL1,MDM4,MECOM,MET,MGP,MYC,NCK1,NFKBIA,NOTCH1,NR4A1,NUPR1,OGN,PALMD,PARK…	108
Inflammatory Disease,Inflammatory Response,Organismal Injury and Abnormalities,Respiratory Disease	Inflammation of airway	1.81e-14		1.077	ACTA2,ADH5,ADRA2C,AHR,ALDH2,ANTXR1,ANXA1,ARF6,C1S,CCL2,CD44,CDH13,CDKN1A,CEBPB,CFLAR,COL14A1,COL1A1,COL1A2,COL21A1,CSRP1,CTSD,CTSS,DPYSL3,DSTN,ENTPD1,FLNA,FN1,HLA-B,HLA-DPB1,HSPG2,ICAM1,IL1R1,IL33,IL3RA,IL6,IRAK3,KCNMA1,KCTD12,KRAS,LTC4S,LY6E,MAP3K8,MGLL,MT-CO1,MYH11,MYL6,MYLK,NFKBIA,OGN,PDE5A,PEBP1,POSTN,PPP3CA,PRELP,PRMT1,PTGS2,RPS18,S100A4,SCN1B,SELE,SOCS2,SOCS3,SOD3,SPNS2,SWAP70,TAGLN,TIMP1,T…	74
Cancer,Organismal Injury and Abnormalities	Neoplasia of carcinoma cell lines	3.23e-07		1.076	ADAMTS9,B2M,BGN,CAV1,CCL2,CCND1,CD44,CD59,DICER1,DNAJB4,EPAS1,FN1,GJA1,HDAC7,HIF1A,HTRA1,IFITM1,IGFBP7,IL6,ITGB1,KLF4,LGALS3,LIFR,MALAT1,MET,MGP,NDRG1,NEDD9,NFKBIA,NOTCH1,PARK7,PHF14,QKI,S100A4,SCARB1,SKAP2,SMOC2,THBD,TIMP3,TM4SF1,TMTC1,VCAN,VEGFC,XAF1,YES1	45
Cardiovascular Disease,Organismal Injury and Abnormalities	Arterial lesion	5.89e-18		1.076	ACTA2,ARF6,BTG2,CCL2,CCN2,COL1A1,COL3A1,CTSC,CTSS,EFEMP2,EGR1,ENTPD1,FABP4,FLNA,FLT1,FOXO1,FTL,GALNT15,GUCY1A1,HIF1A,IER3,IFNGR1,IGFBP7,IL1R1,IL6,KDR,LDLR,LOC102724428/SIK1,LRP1,MAT2A,MMP2,MRTFB,MYH11,MYLK,NOTCH1,NR4A1,PIK3C2A,PLAT,PRKG1,PTGS2,RCAN1,ROBO4,S100A4,SFRP4,SLC1A5,SLC2A3,SOCS3,STAT3,TAGLN,TGFBR2,TIMP1,TIMP2,TIMP3,TNFSF10,TNFSF12,VCAN,VWF	57
Connective Tissue Disorders,Inflammatory Response,Organismal Injury and Abnormalities	Inflammation of connective tissue	2.15e-07		1.069	CAV1,CD36,CD44,EGLN3,HIF1A,IL33,IL6,KRAS,LY96,MAP3K8,MGLL,NFKBIA,PTGS2,SPHK1,SPRY1,STAT3	16
Cancer,Gastrointestinal Disease,Organismal Injury and Abnormalities	Non-colon gastrointestinal cancer	5.83e-08		1.069	ABL2,ABLIM1,ACACB,ADAM10,ADAM15,ADAMTS1,ADAMTS4,ADAMTS9,ADCY4,ADGRA2,ADGRL2,ADGRL4,ADH1B,ADRA2C,AEBP1,AFAP1L1,AFF1,AKAP9,AKR1C1/AKR1C2,ALCAM,ALDH2,ANKRD12,ANTXR1,ANXA1,APOD,APP,ARF6,ARID5B,ARL6IP1,ASAP1,ASPN,ATP11A,ATP2B1,B2M,BAG3,BAZ1A,BAZ2B,BCAM,BCL6B,BEX3,BGN,BIRC3,BMPR2,BTG1,BTG2,C1orf198,C1S,C7,CALD1,CALM1 (includes others),CARD10,CASKIN2,CAV1,CCN2,CCN5,CCND1,CD320,CD34,CD44,CD59,CD63,CD93,C…	511
Hematological System Development and Function,Inflammatory Response,Tissue Morphology	Quantity of neutrophils	4.26e-11		1.068	AHR,ANXA1,BAG3,BCL6B,CASP4,CCL2,CD36,CDH13,CFLAR,CSF3,CXCL2,EPAS1,FOSL2,GJA1,GRN,ICAM1,ID1,IL1R1,IL33,IL6,IL6ST,IRAK3,LDLR,MCL1,MFNG,MSN,MYC,NFKBIA,ORAI1,PLSCR1,PLXND1,PPM1D,RARRES2,RGS5,SELE,SELP,SERPINB1,SOCS3,SOD1,STAT3,STING1,TCF4,TCIM,TIMP1,TIMP2,TIMP3,TNFRSF1A,TNFSF10,TPH1,TRIB1,VCAM1,ZFP36,ZFP36L2	53
Hematological System Development and Function,Tissue Morphology	Quantity of myeloid cells	4.59e-15		1.068	ADAM10,AHR,ANXA1,APP,AQP1,ATF3,B2M,BAG3,BCL6B,BIRC3,BMPR2,CASP4,CAV1,CCL2,CCND1,CD200,CD34,CD36,CD59,CD9,CDH13,CDKN1A,CFLAR,CLU,CSF3,CTSS,CXCL2,DDX5,DICER1,DMD,DUSP5,EPAS1,FABP5,FLI1,FLNA,FOSL2,GADD45A,GATA2,GJA1,GRN,HBEGF,HIF1A,HYAL2,ICAM1,ID1,IFNGR1,IL1R1,IL33,IL6,IL6ST,IRAK3,ITGB5,JUN,KAT6A,KDR,KLF2,KRAS,LDLR,LEPR,LGALS1,LGALS3,LTC4S,LYL1,MAP3K8,MCL1,MDM4,MFNG,MSN,MYC,NFKBIA,NR4A1,ORAI1,PDGFRB…	121
Cancer,Hematological Disease,Organismal Injury and Abnormalities	Neoplasia of blood cells	1.54e-12		1.059	ABL2,ABLIM1,ACKR1,ACTA2,ADAM10,ADAMTS9,ADCY4,ADGRA2,ADGRF5,ADGRL2,ADGRL4,ADRA2C,AFAP1L1,AFF1,AHR,AKAP9,ALDH2,ANTXR1,ANXA1,APP,AQP1,ARHGEF15,ARHGEF3,ARID5B,ARL6IP1,ATF3,ATP11A,B2M,BAZ2B,BCLAF1,BIRC3,BMPR2,BRD2,BTG1,BTG2,BTN3A2,BTNL9,BZW2,C1S,C2CD4B,C7,CALCRL,CALD1,CAV1,CAVIN2,CCDC50,CCL2,CCN5,CCND1,CCNL1,CD200,CD320,CD34,CD36,CD44,CD63,CD74,CD9,CDA,CDC42,CDH13,CDKN1A,CEBPB,CEP68,CFLAR,CHD1,CHIC2,C…	452
Cell-To-Cell Signaling and Interaction,Hematological System Development and Function	Aggregation of blood cells	1.11e-09		1.058	APP,CD36,CD44,CD63,CD9,CLU,CSF3,CSRP1,ENTPD1,F11R,F2RL3,FLNA,GAS6,GATA2,GPX3,GUCY1A1,HIF1A,HSPB1,ICAM1,IL6,IL6ST,ILK,ITGB1,LGALS1,MET,MMRN1,MYL9,MYLK,NRP1,PECAM1,PIK3R1,PLAT,PLCB1,PRKD2,PRKG1,PTGS2,RAP1B,RGS16,SCARB1,SELP,SGK1,THBS2,TIMP1,TIMP2,TLN1,TNFRSF1A,TSPAN9,VWF	48
Cancer,Organismal Injury and Abnormalities,Reproductive System Disease	Metastasis of breast cancer cell lines	3.69e-07		1.056	ADAMTS1,ADGRF5,ANXA1,ATF3,B2M,BGN,CCL2,CCN2,CCN3,CD44,CRYAB,CSF3,CXCL2,DDR2,DLL1,EFEMP1,EGFL7,EIF3H,ENAH,ENPP2,FABP5,FNBP1L,HIF1A,ILK,ITGBL1,KCNN3,LGALS3,MET,MMP2,MRTFB,MTUS1,NFKBIA,PDLIM1,PTGS2,S100A4,SNAI1,SNCG,TGFBR2,TGFBR3,TLN1,VIM	41
Cellular Movement,Hematological System Development and Function,Immune Cell Trafficking	Cell movement of antigen presenting cells	6.9e-15		1.056	ACKR1,ALCAM,ANXA1,APP,ARF6,BMPR2,CAV1,CCL2,CCN2,CCND1,CD302,CD44,CD74,CDKN1A,CLEC14A,CTSZ,DICER1,EDNRB,EGLN3,ENG,EPAS1,FLNA,FLT1,FN1,GAS6,GJA1,HIF1A,HLA-DQB1,ICAM1,ICAM2,IFNGR1,IL33,IL6,IL6ST,ITGA5,ITGB1,KDM6B,KDR,LDLR,LGALS1,LGALS3,LRP1,MAP3K8,MMP2,MMP28,MTUS1,MYC,MYLK,NDRG1,NFKBIZ,NPM1,NRP1,ORAI1,PDK4,PLEC,PLXND1,PPP1R15A,PRCP,PSMB8,PTGS2,RAMP1,RARRES2,RHOB,S100A10,S100A4,S1PR1,SELE,SELP,SFRP1,…	85
Cellular Movement	Mobilization of cells	2.02e-07		1.046	APP,CALCRL,CCL2,CSF3,CXCL2,F11R,FOS,GJA1,KDR,RAMP1,ROBO4,S1PR1,SELE,SOCS3,STAT3,TNFRSF11B,TRIB1,VCAM1	18
Cellular Movement	Migration of vascular cells	2.15e-23		1.033	ADAM15,ADAMTS1,ALCAM,ANXA1,ATF3,BGN,BMPR2,CALCRL,CAV1,CAVIN2,CCL2,CCN2,CCN3,CCND1,CD36,CD44,CD63,CD9,CDH13,CDH5,CRK,CSF3,DICER1,DLC1,ECSCR,EFNA1,EGR1,EGR3,ENG,F11R,FBLN5,FHL1,FLNB,FLT1,FN1,FOXO1,FZD4,GAS6,HIF1A,HLX,ID1,IGFBP2,IGFBP4,IGFBP5,IL33,IL6,ITGB1,ITGB4,ITGB5,KDR,KLF2,KLF4,LGALS1,MEOX2,MMP2,NAMPT,NCK1,NOSTRIN,NR4A1,NRP1,PDE2A,PDGFRB,PIK3C2A,PLXND1,POSTN,PRKD2,PRKG1,PTGS2,RAMP2,RAMP3,RCAN1,…	90
Cancer,Hematological Disease,Organismal Injury and Abnormalities	Myeloid or lymphoid neoplasm	1.29e-11		1.031	ABL2,ABLIM1,ACKR1,ACTA2,ADAM10,ADAMTS9,ADCY4,ADGRA2,ADGRF5,ADGRL2,ADGRL4,ADRA2C,AFAP1L1,AFF1,AHR,AKAP9,ALDH2,ANTXR1,ANXA1,APOL3,APP,AQP1,ARHGEF15,ARHGEF3,ARID5B,ARL6IP1,ATF3,ATP11A,B2M,BAZ2B,BCLAF1,BGN,BIRC3,BMPR2,BRD2,BTG1,BTG2,BTN3A2,BTNL9,BZW2,C1S,C2CD4B,C7,CALCRL,CALD1,CAV1,CAVIN2,CCDC50,CCL2,CCN5,CCND1,CCNL1,CD200,CD320,CD34,CD36,CD44,CD63,CD74,CD9,CDA,CDC42,CDH13,CDKN1A,CEBPB,CEP68,CFLAR,CH…	463
Connective Tissue Disorders,Organismal Injury and Abnormalities,Skeletal and Muscular Disorders	Abnormality of cartilage tissue	1.22e-11		1.028	ADAMTS4,ADRA2C,ASPN,BGN,BHLHE40,CAV1,CCN2,CCN3,CLEC3B,CSGALNACT1,CTSC,EGLN3,EGR1,FLNB,FMOD,FN1,FOS,FOSL2,GPX4,HIF1A,HSPG2,HTRA1,IL1R1,IL33,IL6,IL6ST,ITGB1,JUN,MGP,MMP2,NAMPT,NFIX,PDE5A,PTGS2,SCN1B,SPARC,SULF2,THBS2,TIMP3,TNFRSF11B,TNFSF12	41
Cellular Growth and Proliferation	Outgrowth of cells	5.26e-11		1.028	ADAM10,APP,ARF6,ARL6IP1,CCL2,CCN3,CCN5,CCND1,CD9,CDC42,CDH5,CDKN1A,CEBPB,CFLAR,CLU,COL1A1,COL1A2,CRK,CRYAB,CSF3,CTSD,CXCL2,DICER1,DPYSL3,EFNA1,EGR3,ENPP2,FAM107A,FEZ1,FLT1,FN1,GJA1,GRN,IL6,IL6ST,ILK,ITGA6,ITGB1,JUN,KDR,KLF7,KRAS,LGALS1,LIFR,MAP1B,MAP3K8,MARCKS,MET,MMP2,MYH10,NCK1,NFIA,NOTCH1,NPM1,NRN1,NRP1,PALLD,PFN2,PKP4,PLAT,PTPRM,PXN,RAB11A,RALGDS,RAP1B,RHOQ,RND1,S100A4,SCARF1,SCN1B,SEMA6A,SH2…	82
Cancer,Organismal Injury and Abnormalities	Growth of solid tumor	5.75e-13		1.025	ABLIM1,ADAM10,ADGRG1,AHR,ANXA1,ATF3,ATP2B1,B2M,BTG2,BZW2,CAV1,CCL2,CCN2,CCND1,CD44,CDH5,CEBPB,CHD1,COL1A1,CRIP1,CSDE1,CSF3,CTSS,DBNDD2,DDX17,DICER1,EGR1,EGR3,ENG,ENTPD1,FBLN5,FHL1,FLT1,FMOD,FN1,FOS,FOXO1,FTH1,GADD45A,GJA1,GPNMB,GPX4,GRN,GSTP1,HDAC7,HIF1A,HNRNPU,HSPG2,ICAM2,ID1,IFITM3,IFNGR1,IGFBP5,IL1R1,IL33,IL6,IL6ST,ILK,ITGB1,ITGB5,KCTD12,KDR,KLF9,KRAS,LAMB1,LEPR,LGALS3,LOC102724428/SIK1,LRRC32…	122
Cancer,Organismal Injury and Abnormalities,Respiratory Disease	Lung carcinoma	3.16e-09		1.024	ABL2,ACKR1,ACTA2,ADAM10,ADAMTS1,ADCY4,ADGRG6,ADGRL2,ADGRL4,ADH1B,AEBP1,AHR,AKAP9,ALCAM,ANTXR1,AOPEP,AP3S1,APOD,AQP1,ARGLU1,ARHGAP29,ARHGEF15,ARHGEF3,ARID5B,ARL6IP1,ASPN,ATF3,ATP11A,ATP1A1,ATP2B1,B2M,BAZ1A,BCL6B,BCLAF1,BGN,BMX,BRD2,BTG2,BTNL9,C7,CALD1,CARD10,CAV1,CAVIN2,CCDC50,CCN2,CCN5,CCND1,CCNL1,CD200,CD34,CD44,CD74,CD9,CD93,CDA,CDH13,CDKN1A,CEMIP2,CFLAR,CHD9,CHPT1,CLDN5,CLEC14A,CLEC1A,CLU,CNKS…	418
Hematological System Development and Function,Immune Cell Trafficking,Inflammatory Response,Tissue Development	Accumulation of leukocytes	1.64e-15		1.024	AHR,ANXA1,B2M,BGN,CAV1,CCL2,CD200,CD44,CSF3,CTSC,CXCL2,DLL1,EDIL3,EGR1,EGR2,EGR3,ENPP2,ENTPD1,ETS2,GRN,HIF1A,ICAM1,IER3,IL1R1,IL33,IL6,IL6ST,IRF1,ITGA5,ITGA6,ITGB1,KLF2,KLF4,KRAS,LAMA5,LDLR,LTC4S,MAP3K8,NOTCH1,NR4A1,PLAT,POSTN,PTGS2,RGS16,ROBO4,S1PR1,SELE,SELP,SH3BP2,SHC1,SOCS3,SOD1,STAT3,SWAP70,TGFBR2,THBD,TIMP1,TIMP2,TLN1,TNFRSF1A,TNFSF10,VCAM1,VEGFC,VSIR	64
Cancer,Organismal Injury and Abnormalities	Advanced malignant solid tumor	4.45e-22		1.021	ABL2,ACTA2,ADAM15,ADAMTS1,ADGRA2,AFAP1L1,AKAP12,AKR1C1/AKR1C2,ANXA1,ARF6,ARID5B,ASPN,ATF3,B2M,BMPR2,BTG1,CALD1,CARD16,CAV1,CCL2,CCN2,CCND1,CD200,CD36,CD44,CD9,CHD1,CLU,COL15A1,COL1A1,COL6A1,CSF3,CTNND1,CTSZ,DDR2,DDX3X,DICER1,DLC1,DMD,DPYSL3,DUSP6,EDNRB,EEF1A1,EFEMP1,EFNA1,EGFL7,ELK4,EMP1,ENAH,ENG,ENPP2,EPAS1,EPB41L3,ERAP2,ETS1,FKBP1A,FLNA,FLT1,FN1,FOXO1,FRY,FTL,GATA2,GJA1,GPNMB,GSTP1,HIF1A,HLA-A,…	160
Cancer,Organismal Injury and Abnormalities,Reproductive System Disease	Prostatic intraepithelial tumor	8.66e-08		1.016	AKAP12,BHLHE40,CCND1,CD74,CFI,CLU,FLNA,GLIPR1,GPX3,IER3,IRF1,ITGA6,ITGB4,LY6E,MET,MFGE8,MXRA8,MYC,MYL9,NCOA7,RCAN2,SERPINB1,SOCS3,SOX4,SPRY1,STAT3,VCAN	27
Connective Tissue Disorders,Organismal Injury and Abnormalities,Tissue Morphology	Destruction of connective tissue	4.74e-08		1.006	ADAMTS4,BHLHE40,CCN2,CTSC,EGR1,FN1,FOS,GPX4,HIF1A,HTRA1,IL1R1,IL33,IL6,IL6ST,NAMPT,NFIX,NFKBIA,PTGS2,SPARC,SULF2,TIMP3,TNFRSF11B	22
Cancer,Cellular Movement,Organismal Injury and Abnormalities,Tumor Morphology	Invasion of cancer cells	3.21e-07		1.005	ALCAM,CCN3,CD44,CLU,CSF3,CXCL2,ID1,IL6,ITGA6,ITGB1,ITGB4,KLF4,KRAS,LGALS1,MET,MMP2,NEDD9,NRP1,POSTN,RHOB,S100A6,SFRP1,SPHK1,VCAN	24
Cellular Development,Cellular Growth and Proliferation,Connective Tissue Development and Function	Proliferation of fibroblast cell lines	1.02e-07		1.004	AHR,AKAP12,ARID5B,BTG1,BTG2,CAV1,CCND1,CD9,CDC42,CDH13,CDKN1A,CEBPB,CNOT6L,COL1A1,CRK,CTSD,CYGB,DDX3X,DICER1,EGR1,EGR2,EIF3H,FLI1,FN1,FOS,FOXO1,GADD45A,GRN,HBEGF,HSPA1A/HSPA1B,ID1,IER3,IFI16,IGFBP2,IL6,IRF1,ITGB1,IVNS1ABP,JUN,JUNB,JUND,KLF2,KLF4,KRAS,LTBP1,MAP3K11,MARCKS,MDM4,MET,MYC,MYOF,NFKBIA,NOTCH1,NPM1,NRN1,PFDN5,PIK3R1,PIM3,PLSCR1,PPM1D,PPP1R15A,PRMT1,RALGDS,RHOB,RHOU,S100A6,S1PR1,SAMHD1,SE…	79
Tissue Development	Homeostasis of tissue	1.02e-07		1	CAV1,CCN2,CD34,CEBPB,COL3A1,FABP4,FABP5,GPX3,IL33,ITGB1,LEPR,MGAT4A,NFIB,NFIX,PDGFRB,PDK4,PRKG1,QKI,RNASE1,SELP,SLC25A4,TAOK2,TRIB1,TXNIP,UPP1	25
Organismal Injury and Abnormalities	Ulcer	1.88e-07		1	AHR,ANXA1,CLU,COL14A1,COL15A1,COL1A1,COL1A2,COL21A1,COL3A1,COL6A1,COL6A2,IL6ST,LDLR,MMP2,MT-CO1,NFKBIA,NFKBIZ,PDGFRB,PIK3R1,PRKG1,PTGS2,SELE,SELP,STAT3,STING1,TFPI	26
Cell-To-Cell Signaling and Interaction	Adhesion of vascular cells	1.25e-09		0.995	ADAM10,ADAM15,ALCAM,APP,CCL2,CD36,CD44,CD63,DLL1,EGFL7,EGR3,FLT1,ICAM1,IGFBP7,ITGA6,ITGB1,KDR,LGALS3,NFKBIA,PECAM1,PLXND1,RCAN1,SELE,SELP,SHC1,SPARC,SULF2,TMSB10/TMSB4X,TNFSF12,VCAM1,VIM	31
Endocrine System Disorders,Gastrointestinal Disease,Immunological Disease,Metabolic Disease,Organismal Injury and Abnormalities	Insulin-dependent diabetes mellitus	1.94e-16		0.986	ACTA2,ALDH2,ANXA1,B2M,BRD2,BTN3A2,CASP4,CCL2,CD200,CD44,CD74,CLEC2B,COL1A2,CTSH,CTSS,ENAH,FKBP1A,FLOT1,FXYD5,GBP4,GPNMB,HCP5,HLA-A,HLA-B,HLA-C,HLA-DMA,HLA-DMB,HLA-DPA1,HLA-DPB1,HLA-DQA2,HLA-DQB1,HLA-DRA,HLA-DRB5,HLA-F,HSPA1A/HSPA1B,ICA1,ICAM1,IFI16,IFI44,IFNGR1,IGFBP7,IL1R1,IL6,IRAK3,KLF10,KRAS,LRRC32,MYH11,NOTCH4,PARK7,PARP14,PDGFRB,PPP3CA,PSMB8,PSMB9,PTGS2,RAMP1,RAMP2,RAMP3,S100A4,S100A6,SLC3A2…	72
Connective Tissue Development and Function,Skeletal and Muscular System Development and Function	Remodeling of bone	1.07e-07		0.986	CAV1,CD44,CDC42,CEBPB,CTSS,DICER1,EGR1,FOS,FRZB,GJA1,HDAC7,IFNGR1,IGFBP2,IGFBP5,IL1R1,IL33,IL6,LDLR,LEPR,MAT2A,MFGE8,MGP,NOTCH1,PDK4,PLS3,PPP3CA,PTGS2,S1PR1,SFRP4,SPARC,TNFRSF11B,TNFRSF1A,TNFSF12,TNS3,TPH1	35
Tissue Development	Growth of epithelial tissue	2.32e-20		0.986	ACTA2,ADAM15,ADAMTS1,AHR,APP,ARF6,ATF3,B2M,BCLAF1,BMPR2,BMX,CALCRL,CAV1,CAVIN2,CCL2,CCND1,CD34,CD36,CD44,CD9,CDC37,CDH13,CDKN1A,CEBPB,CFLAR,CLU,COL1A1,COL1A2,CRYAB,CYGB,DAAM1,DDX3X,DDX5,DICER1,DLC1,EDNRB,EFNA1,EGFL7,EGR1,EGR3,EIF3H,ENG,EPAS1,EPHB4,F11R,FABP4,FBLN5,FLI1,FLT1,FN1,FOS,FOXO1,GAS6,GATA2,GBP1,GJA1,GRN,HBEGF,HIF1A,HLX,HSPG2,HTRA1,ID1,IFNGR1,IGFBP4,IGFBP7,IL33,IL6,IL6ST,INHBB,ITGA6,ITGB1…	153
Cellular Movement	Migration of epithelial cells	1.99e-10		0.982	ACTA2,ADAM10,AHR,ARF6,CCL14,CCN2,CD9,CDC42,CXCL2,DICER1,ENG,FBLN5,FN1,FOXO1,GADD45A,HBEGF,ICAM1,IL6,ILK,ITGB1,ITGB4,LRG1,MET,MMP2,MYC,PDK4,PLEC,POSTN,RRAS,S100A4,SOCS3,SPARC,STAT3,TGFBR2,THBS2,TIMP1,VIM	37
Cancer,Gastrointestinal Disease,Hepatic System Disease,Organismal Injury and Abnormalities	Hepatocellular carcinoma	4.82e-07		0.971	ADAM10,ADAMTS1,ADAMTS9,ADGRG1,ADH1B,ADH5,AKR1C1/AKR1C2,ALDH2,ANXA1,ASAP1,ATP1A1,BAZ2B,C7,CCN2,CCN5,CCND1,CD44,CDA,CDKN1A,CHD1,COL15A1,COL6A1,COL6A2,CRIP1,CTSD,CXCL2,CYBRD1,DAAM1,DDR2,DDX17,DIPK1B,DLC1,DPT,DUSP5,EDNRB,EEF1A1,EGR1,EIF3H,EIF4A2,ENAH,ENG,ENPP2,EPB41L3,ETS1,F8,FABP5,FBLN5,FEZ1,FKBP1A,FLT1,FN1,FNIP2,FOS,FOSB,FOXO1,FRY,FTH1,FTL,GARRE1,GBP1,GRN,H3-3A/H3-3B,HGSNAT,HIF1A,HLA-B,HNRNPU,HSPA1…	193
Cancer,Hematological Disease,Immunological Disease,Organismal Injury and Abnormalities	Tumorigenesis of lymphocytes	9.53e-14		0.965	ABL2,ABLIM1,ACTA2,ADAM10,ADAMTS9,ADCY4,ADGRA2,ADGRF5,ADGRL2,ADGRL4,AFAP1L1,AFF1,AHR,ALDH2,ANTXR1,ANXA1,APP,AQP1,ARHGEF15,ARHGEF3,ARID5B,ATF3,ATP11A,B2M,BAZ2B,BCLAF1,BIRC3,BRD2,BTG1,BTG2,BTN3A2,BTNL9,BZW2,C2CD4B,C7,CALCRL,CALD1,CAV1,CAVIN2,CCL2,CCND1,CD200,CD34,CD36,CD44,CD74,CDKN1A,CEBPB,CEP68,CFLAR,CHD1,CLU,CMIP,CNTNAP3B,COL14A1,COL15A1,COL1A1,COL1A2,COL3A1,COL6A1,COL6A2,CPD,CPNE8,CRK,CRYAB,CSDE…	331
Cancer,Organismal Injury and Abnormalities	Hematological or lymphatic system tumor	2.5e-12		0.959	ABL2,ABLIM1,ACKR1,ACTA2,ADAM10,ADAM15,ADAMTS9,ADCY4,ADGRA2,ADGRF5,ADGRG6,ADGRL2,ADGRL4,ADRA2C,AFAP1L1,AFF1,AHR,AKAP9,ALDH2,ANTXR1,ANXA1,APOL3,APP,AQP1,ARHGEF15,ARHGEF3,ARID5B,ARL6IP1,ATF3,ATP11A,B2M,BAZ2B,BCLAF1,BGN,BIRC3,BMPR2,BRD2,BTG1,BTG2,BTN3A2,BTNL9,BZW2,C1S,C2CD4B,C7,CALCRL,CALD1,CAV1,CAVIN2,CCDC50,CCL2,CCN5,CCND1,CCNL1,CD200,CD320,CD34,CD36,CD44,CD63,CD74,CD9,CDA,CDC42,CDH13,CDKN1A,CEBPB,…	474
Cellular Movement,Hematological System Development and Function,Immune Cell Trafficking,Inflammatory Response	Cellular infiltration by macrophages	1.53e-10		0.956	ACKR1,ANXA1,APP,CAV1,CCL2,CCN2,CD44,CDKN1A,CLEC14A,DICER1,EGLN3,FLT1,GAS6,GJA1,HIF1A,ICAM1,IFNGR1,IL33,IL6,IL6ST,ITGB1,KDM6B,KDR,LDLR,LGALS1,LGALS3,MAP3K8,MMP2,MYC,NDRG1,NFKBIZ,NRP1,PDK4,PPP1R15A,PRCP,PSMB8,PTGS2,S100A10,SELP,SFRP1,SOD3,SPHK1,SPINT2,STAT3,STC1,TGFBR2,THBD,TIMP3,TNFSF12	49
Immunological Disease,Inflammatory Disease,Organismal Injury and Abnormalities	Lupus erythematosus	2.24e-17		0.956	AFF1,ALDH2,ANXA1,ARID5B,C1S,CASP4,CCL2,CD44,CD9,CFLAR,CLU,CRIP1,CXCL2,DDX3Y,DKK3,DMD,DUSP5,EGR2,EGR3,ELK3,ERAP2,ETS1,FABP5,FKBP1A,FLT1,FOXO1,FRZB,GBP1,HDAC7,HLA-A,HLA-B,HLA-DQB1,HLA-DRA,HLA-DRB1,ICA1,ICAM1,IFI16,IFI27,IFI44,IFI44L,IFITM1,IFITM2,IFITM3,IFNGR1,IL1R1,IL6,IL6ST,JUNB,KAT6A,KDR,LINC-PINT,LPP,LTBP1,LY6E,LY96,MAP3K8,MCL1,MT-ATP6,MT-CO1,MT-CO2,MT-CO3,MT-CYB,MT-ND1,MT-ND2,MT1X,MT2A,MXRA7,N…	99
Tissue Development	Branching of epithelial tissue	1.43e-08		0.954	AHR,ANXA1,CAV1,CCL2,CD44,DICER1,EPHB4,FN1,FOS,GEM,HLX,KDR,LAMA5,LMO2,MET,MGP,NFKBIA,NOTCH1,PIM3,PXN,RASIP1,RRAS,TEK,TIMP1,TIMP2,VEGFB,VEGFC	27
Cardiovascular System Development and Function,Cellular Development,Cellular Growth and Proliferation,Connective Tissue Development and Function,Digestive System Development and Function,Hepatic System Development and Function,Organ Development,Organismal Development,Tissue Development	Proliferation of hepatic stellate cells	3.8e-07		0.954	CCN2,CCND1,COL1A1,EDNRB,HBEGF,IL6,IL6ST,ITGB1,LEPR,LGALS1,LGALS3,MYC,PTGS2,SERPINH1,TIMP1,TIMP2	16
Cellular Movement,Embryonic Development	Cell movement of embryonic cell lines	9.99e-10		0.953	AHR,ANTXR1,APP,ASAP1,BCAM,CDC42,CDKN1A,CNN3,CRYAB,DLC1,DOCK4,EFEMP1,EFNA1,ELK3,ENG,FBLN2,FLNA,FN1,FOS,HIF1A,HLX,ICAM1,ID1,IGFBP5,IL6,ILK,ITGB1,KLF2,MEOX2,MET,MYLK,NCK1,NEDD9,NOTCH1,NR4A1,PALLD,POSTN,PTPN12,SELE,SH2D3C,SPHK1,STAT3,TEK,VEGFC,VIM,ZC3HAV1	46
Cancer,Gastrointestinal Disease,Organismal Injury and Abnormalities	Colon tumor	2.64e-09		0.953	ABI3,ABL2,ACACB,ADAM10,ADAMTS1,ADAMTS4,ADAMTS9,ADGRA2,ADGRG1,ADGRG6,ADGRL2,ADGRL4,ADRA2C,AEBP1,AFAP1L1,AHR,AKAP12,AKAP9,ALDH2,ANTXR1,ANXA1,AOPEP,APOD,AQP1,ARHGAP31,ARHGEF15,ARHGEF3,ARID5B,ATF3,ATP11A,ATP2B1,B2M,BAG3,BAZ2B,BCAM,BGN,BHLHE40,BMPR2,BMX,BRD2,BZW1,C21orf91,C7,CALD1,CARD10,CARD8,CASKIN2,CASP4,CAV1,CAVIN2,CCDC3,CCDC69,CCN5,CCND1,CD44,CD93,CDH13,CDH5,CDK17,CDKN1A,CEMIP2,CFAP20,CFI,CFLAR,C…	457
Connective Tissue Development and Function,Tissue Morphology	Quantity of connective tissue	8.82e-15		0.952	ACACB,ADAMTS1,ADH5,AEBP1,AHR,APP,AQP1,ARID5B,ATF3,BAG3,BCL6B,BGN,CAV1,CCDC3,CCL2,CCN2,CCND1,CD36,CD44,CD59,CD9,CDC42,CDKN1A,CEBPB,COL1A1,COPRS,CPE,CRTAP,CSF3,DICER1,DNAJB4,DPT,EFEMP1,EGR1,EGR2,EPAS1,FABP5,FBLIM1,FLI1,FN1,FOS,FOSB,FOSL2,GATA2,GPNMB,HSPG2,HYAL2,ID1,ID4,IFNGR1,IGFBP2,IL1R1,IL33,IL6,IL6ST,IRAK3,ITGB1,JAM2,JUN,JUNB,KAT6A,KLF10,KLF2,KLF4,LDLR,LEPR,LGALS3,LRRC8C,LTC4S,MCL1,MDM4,MEOX2,MF…	111
Cellular Movement	Cell movement of epithelial cells	9.93e-11		0.95	ACTA2,ADAM10,AHR,ARF6,CCL14,CCN2,CD9,CDC42,CRK,CXCL2,DICER1,EFNA1,ENG,FBLN5,FN1,FOXO1,GADD45A,HBEGF,ICAM1,IL6,ILK,ITGA5,ITGB1,ITGB4,LGALS3,LRG1,MET,MMP2,MYC,PDK4,PIK3R1,PLEC,POSTN,RRAS,S100A4,S1PR1,SOCS3,SPARC,STAT3,TGFBR2,THBS2,TIMP1,VIM	43
Inflammatory Disease,Inflammatory Response,Organismal Injury and Abnormalities,Renal and Urological Disease	Glomerulonephritis	1.98e-07		0.938	CCL2,CDKN1A,CEBPB,CLEC14A,CLU,DUSP5,EDNRB,F8,FKBP1A,FN1,GADD45A,HBEGF,ICAM1,IFI44,IFNGR1,IL33,IL6,IRF1,JUN,LAMB2,LINC-PINT,LTBP1,MFGE8,MYH10,NFKBIA,PDE5A,PDLIM1,PPP3CA,PTGS2,S100A10,SBNO2,SCARF1,SELE,SELP,SOX18,SPHK1,TCF4,TNFRSF1A,VCAM1	39
Cardiovascular System Development and Function	Neovascularization	1.83e-20		0.933	ADAM15,AHR,B2M,BGN,CAV1,CCN2,CD200,CD44,CDH5,CFI,COL1A1,COL1A2,COL3A1,COL6A1,COL6A2,CSF3,CTSS,DDR2,ECSCR,EFNA1,EPAS1,FBLIM1,FBLN5,FGD5,FLT1,FN1,FOS,GLIPR1,HIF1A,HLA-DMB,HSPG2,HTRA1,ICAM1,IGFBP5,ITGA5,ITGB1,ITGB5,KDR,LGALS1,LGALS3,MFGE8,MMP2,MYC,NOSTRIN,NRARP,NRP1,PLAT,PTGS2,RNF213,S100A10,S100A4,SFRP1,SOCS3,SOD1,SPARC,SPHK1,STING1,TGFBR2,THBS2,TIMP1,TIMP2,TNFSF10,VCAM1,VEGFB,VEGFC,VWF,WARS1	67
Cancer,Organismal Injury and Abnormalities	Lymphatic system tumor	1.65e-12		0.932	ABL2,ABLIM1,ACTA2,ADAM10,ADAM15,ADAMTS9,ADCY4,ADGRA2,ADGRF5,ADGRG6,ADGRL2,ADGRL4,AFAP1L1,AFF1,AHR,ALDH2,ANTXR1,ANXA1,APOL3,APP,AQP1,ARHGEF15,ARHGEF3,ARID5B,ATF3,ATP11A,B2M,BAZ2B,BCLAF1,BGN,BIRC3,BRD2,BTG1,BTG2,BTN3A2,BTNL9,BZW2,C2CD4B,C7,CALCRL,CALD1,CAV1,CAVIN2,CCDC50,CCL2,CCND1,CD200,CD320,CD34,CD36,CD44,CD74,CDH13,CDKN1A,CEBPB,CEP68,CFLAR,CHD1,CLU,CMIP,CNTNAP3B,COL14A1,COL15A1,COL1A1,COL1A2,CO…	381
Gastrointestinal Disease,Organismal Injury and Abnormalities	Colon lesion	2.17e-09		0.915	ABI3,ABL2,ACACB,ADAM10,ADAMTS1,ADAMTS4,ADAMTS9,ADGRA2,ADGRG1,ADGRG6,ADGRL2,ADGRL4,ADRA2C,AEBP1,AFAP1L1,AHR,AKAP12,AKAP9,ALDH2,ANTXR1,ANXA1,AOPEP,APOD,AQP1,ARHGAP31,ARHGEF15,ARHGEF3,ARID5B,ATF3,ATP11A,ATP2B1,B2M,BAG3,BAZ2B,BCAM,BGN,BHLHE40,BMPR2,BMX,BRD2,BZW1,C21orf91,C7,CALD1,CARD10,CARD8,CASKIN2,CASP4,CAV1,CAVIN2,CCDC3,CCDC69,CCN5,CCND1,CD44,CD93,CDH13,CDH5,CDK17,CDKN1A,CEMIP2,CFAP20,CFI,CFLAR,C…	458
Cardiovascular Disease,Neurological Disease,Organismal Injury and Abnormalities	Cerebrovascular dysfunction	4.06e-13		0.911	ACTA2,ADRA2C,APP,ATF3,ATP1A1,CALCRL,CASP4,CAV1,CD36,CLU,CRYAB,CTSS,CXCL2,ENG,ENTPD1,EPHB4,ETS2,F8,FLNA,FLT1,FN1,GJA1,GPX3,GRN,GUCY1A1,HIF1A,HSPB1,HTRA1,IL1R1,IL6,IRAK3,ITM2B,KDR,KLF2,KLF4,KRAS,LDLR,LRP1,LY96,MALAT1,MMP2,MT-ATP6,MT-CO1,MT-CO3,MT-CYB,MT-ND1,MT-ND4,MT-ND5,MYH11,NOTCH1,NOTCH4,NRP1,ORAI1,PDE5A,PLAT,PLP2,PREX2,PRKCH,PTGS2,PUM3,RNF213,RRBP1,SCN1B,TFPI,THBD,THBS2,TIMP3,TNFRSF11B,TNFRSF1A…	74
Cancer,Organismal Injury and Abnormalities	Metastatic solid tumor	1.39e-19		0.911	ABL2,ACTA2,ADAM15,ADAMTS1,ADGRA2,AFAP1L1,AKAP12,AKR1C1/AKR1C2,ANXA1,ARF6,ARID5B,ASPN,ATF3,B2M,BMPR2,CALD1,CAV1,CCL2,CCN2,CCND1,CD200,CD36,CD44,CD9,CHD1,CLU,COL1A1,COL6A1,CSF3,CTNND1,CTSZ,DDR2,DDX3X,DICER1,DLC1,DMD,DPYSL3,DUSP6,EDNRB,EEF1A1,EFEMP1,EGFL7,ELK4,EMP1,ENAH,ENPP2,EPAS1,EPB41L3,ERAP2,ETS1,FKBP1A,FLNA,FLT1,FN1,FRY,FTL,GATA2,GJA1,GPNMB,GSTP1,HIF1A,HLA-A,HLA-E,HNRNPU,HSPA1A/HSPA1B,HTRA1,ICA…	140
Hematological System Development and Function,Inflammatory Response,Tissue Morphology	Quantity of macrophages	9.67e-10		0.91	ADAM10,ANXA1,B2M,BIRC3,CASP4,CAV1,CCL2,CD200,CD36,CDKN1A,CLU,CTSS,DICER1,DMD,FABP5,FOSL2,GRN,HBEGF,IFNGR1,IL1R1,IL33,IL6,IRAK3,KRAS,LDLR,LEPR,LGALS3,LTC4S,MFNG,MYC,NFKBIA,PLAT,PLXND1,PRMT1,PTGS2,SCARB1,SELP,SOCS3,SOD1,SOD3,STAB1,STAT3,STC1,SUGCT,TEK,TGFBR2,THBD,TNFRSF1A,TRIB1,UTRN,ZFP36	51
Cancer,Organismal Injury and Abnormalities,Respiratory Disease	Non-small cell lung carcinoma	3.06e-09		0.9	ABL2,ACTA2,ADAM10,ADAMTS1,ADCY4,ADGRG6,ADGRL2,ADH1B,AHR,AKAP9,ALCAM,AP3S1,APOD,AQP1,ARGLU1,ARHGEF3,ARID5B,ARL6IP1,ASPN,ATP1A1,ATP2B1,B2M,BAZ1A,BCL6B,BGN,BMX,BTG2,C7,CALD1,CARD10,CAV1,CAVIN2,CCN2,CCN5,CCND1,CD34,CD44,CD9,CDA,CDH13,CDKN1A,CFLAR,CLDN5,CLEC14A,CLEC1A,CLU,COL14A1,COL1A1,COL1A2,COL21A1,COL3A1,COL6A1,COL6A2,CPD,CPE,CRYAB,CTNND1,CTSD,CXCL2,CYGB,DDR2,DDX17,DDX3X,DDX5,DICER1,DMD,DNAJB4,DOC…	295
Cardiovascular Disease,Organismal Injury and Abnormalities	Hypertension	8.8e-24		0.894	ABLIM1,ACACB,ADAMTS4,ADCY4,ADGRF5,ADGRG6,ADRA2C,AHR,AKAP12,ANKRD29,ANXA1,APOL3,AQP1,ARHGEF15,ARL5B,ASPN,ATP1A1,ATP2B1,BAZ1A,BCAM,BCLAF1,BMPR2,BZW1,C1S,C7,CAV1,CCDC50,CCL2,CCN5,CD200,CD34,CDH13,CDH5,CFI,CLEC14A,CPD,CSGALNACT1,CSRP1,CTSS,CXCL2,CYB5R3,DBNDD2,DDR2,DIPK1B,DPYSL3,ECE1,EDNRB,EGFL7,ENG,EPAS1,F8,FABP4,FBLN2,FBLN5,FBXO32,FHL1,FIBIN,FKBP1A,FLNA,FLNB,FLT1,FMO2,FMOD,FOSL2,FOXO1,FZD4,GSTP1,GUC…	168
Cancer,Organismal Injury and Abnormalities	Genitourinary tumor	1.1e-10		0.89	ABI3,ABL2,ABLIM1,ACACB,ACKR1,ACTA2,ADAM10,ADAM15,ADAMTS1,ADAMTS4,ADAMTS9,ADCY4,ADGRA2,ADGRF5,ADGRG1,ADGRG6,ADGRL2,ADGRL4,ADH1B,ADH5,ADI1,ADRA2C,AEBP1,AFF1,AHR,AKAP12,AKAP9,AKR1C1/AKR1C2,ALCAM,ALDH2,ANKRD12,ANKRD29,ANTXR1,ANXA1,AOPEP,AP1S2,APOD,APOL3,APOLD1,APP,AQP1,ARF6,ARGLU1,ARHGAP29,ARHGAP31,ARHGEF15,ARHGEF3,ARID5B,ARL4A,ARL5B,ARL6IP1,ARRDC3,ASAP1,ASPN,ATF3,ATP11A,ATP1A1,ATP2B1,B2M,BAG3,BAZ2B,…	790
Cellular Assembly and Organization,Organismal Development,Tissue Development	Fibrogenesis	8.24e-16		0.888	ABL2,ACTA2,ADGRF5,AKAP9,APP,ARF6,ARHGEF15,ARHGEF3,ARPC2,BMX,CALD1,CAV1,CCL2,CCN2,CCND1,CD44,CDC42,CDH13,CDH5,CDKN1A,COL1A1,COL6A1,CRK,CRYAB,CSF3,CTNND1,DAAM1,DDR2,DLC1,DMD,DPYSL3,DSTN,EPAS1,ESAM,F11R,FAM107A,FBLIM1,FHL1,FMOD,FN1,HBEGF,HIF1A,HSPB1,ICAM1,IL6,ITGB1,ITGB5,ITM2B,JUNB,KANK2,KANK3,KDR,KLF2,KRAS,LIMCH1,LMOD1,LRP1,MAP1B,MARCKSL1,MCF2L,MET,MMP2,MYH10,MYLK,NCK1,NOTCH1,NPM1,NR4A1,OGN,PALLD,P…	116
Cell-To-Cell Signaling and Interaction,Embryonic Development	Adhesion of embryonic cells	4.22e-09		0.888	ADGRG1,AKAP12,ANTXR1,CCN2,CD9,COL6A1,DLC1,EPAS1,FN1,HIF1A,ICAM1,ITGA5,ITGB1,LRP1,LY6E,NCK1,PALLD,POSTN,RRAS,SDC2,STAT3,TIMP1,TIMP3,VCAM1,VEGFC,VIM	26
Cellular Development,Cellular Growth and Proliferation,Nervous System Development and Function,Tissue Development	Proliferation of neuroglia	3.04e-07		0.887	ANXA1,BTG1,CCND1,CLU,CSF3,CXCL2,DICER1,EDNRB,EGR2,FN1,GRN,HIF1A,HTRA1,ID4,IFNGR1,IL1R1,IL33,IL6,ITGB1,KRAS,LEPR,LGALS3,MYC,NFIA,NFIB,NFIX,NOTCH1,NPM1,PRKCH,SHANK3,SNAI1,SOD1,SOX4,SPHK1,THRB,VEGFC,VIM	37
Cellular Movement,Skeletal and Muscular System Development and Function	Cell movement of smooth muscle cells	7.59e-20		0.885	ACKR1,ARPC2,ATF3,BGN,BMPR2,CALCRL,CAV1,CCL2,CCN2,CCN3,CCN5,CCND1,CD44,CDC42,CLU,COL1A1,CRK,CXCL2,EFNA1,EGFL7,EGR1,ENPP2,F11R,FBLN5,FHL1,FLT1,FN1,FOXO1,GJA1,HBEGF,HIF1A,IGFBP2,IGFBP4,IGFBP5,IL6,IL6ST,ILK,ITGB1,ITGB5,KDR,KLF4,LDLR,LRP1,MEOX2,MMP2,MYC,NAMPT,NES,NR4A1,NRP1,PARK7,PDGFRB,PLAT,POSTN,PRKG1,PTGS2,RAMP2,RAMP3,RAPGEF3,RCAN1,S100A4,S1PR1,STAT3,TEK,TFPI,THBS2,TIMP1,TNFSF10,TRIB1,VCAN,VIM	71
Cellular Movement	Cell movement of muscle cells	6.04e-19		0.885	ACKR1,ARPC2,ATF3,BGN,BMPR2,CALCRL,CAV1,CCL2,CCN2,CCN3,CCN5,CCND1,CD44,CDC42,CLU,COL1A1,CRK,CXCL2,EFNA1,EGFL7,EGR1,ENPP2,F11R,FBLN5,FHL1,FLT1,FN1,FOXO1,GJA1,HBEGF,HIF1A,IGFBP2,IGFBP4,IGFBP5,IL6,IL6ST,ILK,ITGB1,ITGB5,KDR,KLF4,LDLR,LRP1,MEOX2,MET,MMP2,MYC,NAMPT,NES,NR4A1,NRP1,PARK7,PDGFRB,PLAT,POSTN,PRKG1,PTGS2,RAMP2,RAMP3,RAPGEF3,RCAN1,S100A4,S1PR1,STAT3,TEK,TFPI,THBS2,TIMP1,TNFSF10,TRIB1,VCAN,VIM	72
Skeletal and Muscular System Development and Function	Quantity of muscle	8.84e-09		0.883	APOD,APP,CCL2,CDKN1A,CLU,COL1A1,CTSS,DMD,DUSP6,EGR3,ENG,FOXO1,GJA1,IL1R1,JUN,KLF2,LDLR,MET,MMP2,MYOF,NECTIN2,NR4A1,NRP1,PDGFRB,PIK3R1,PPP3CA,RCAN1,S1PR1,SELENON,STAT3,SYNM,TGFBR3,THBD,TIMP3,TNFSF12	35
Cardiovascular System Development and Function,Organismal Development	Vascularization of absolute anatomical region	9.6e-20		0.869	ADAM15,ADAMTS1,AHR,ARHGEF15,B2M,BGN,CAV1,CCN2,CD200,CDH13,CDH5,CFI,COL1A1,COL1A2,COL3A1,COL6A1,COL6A2,CSF3,CTSS,DDR2,EPAS1,FBLIM1,FBLN5,FLT1,FN1,GJA1,GLIPR1,HIF1A,HLA-DMB,HSPG2,HTRA1,ICAM1,ITGA5,ITGB1,ITGB5,KDR,LGALS1,LGALS3,MFGE8,MMP2,NOSTRIN,NRARP,NRP1,PLAT,PTGS2,RHOJ,S100A4,SFRP1,SOCS3,SOD1,SPARC,SPHK1,STAT3,STC1,STING1,TGFBR2,THBS2,TIMP1,TIMP2,VCAM1,VEGFB,VEGFC,VWF,WARS1	64
Cancer,Gastrointestinal Disease,Organismal Injury and Abnormalities	Tumorigenesis of gastrointestinal tumor	1.96e-07		0.862	ABI3,ABL2,ACACB,ADAM10,ADAMTS1,ADAMTS4,ADAMTS9,ADGRA2,ADGRG1,ADGRG6,ADGRL2,ADGRL4,ADRA2C,AEBP1,AFAP1L1,AKAP12,AKAP9,AKR1C1/AKR1C2,ALDH2,ANTXR1,ANXA1,AOPEP,APOD,AQP1,ARHGAP31,ARHGEF15,ARHGEF3,ARID5B,ATP11A,ATP2B1,B2M,BAZ2B,BCAM,BGN,BHLHE40,BMPR2,BMX,BRD2,BZW1,C21orf91,C7,CALD1,CARD10,CARD8,CASKIN2,CASP4,CAV1,CAVIN2,CCDC3,CCDC69,CCL2,CCN5,CCND1,CD44,CD93,CDC42,CDH13,CDH5,CDK17,CEMIP2,CFAP20,CFI,CFL…	456
Cellular Movement	Mobilization of progenitor cells	3.8e-07		0.858	CALCRL,CCL2,CSF3,CXCL2,FOS,GJA1,RAMP1,ROBO4,S1PR1,SELE,SOCS3,TNFRSF11B,VCAM1	13
Cellular Movement,Hematological System Development and Function,Immune Cell Trafficking,Inflammatory Response	Cell movement of macrophages	6.02e-14		0.855	ACKR1,ANXA1,APP,BMPR2,CAV1,CCL2,CCN2,CCND1,CD44,CD74,CDKN1A,CLEC14A,DICER1,EDNRB,EGLN3,ENG,EPAS1,FLNA,FLT1,FN1,GAS6,GJA1,HIF1A,ICAM1,IFNGR1,IL33,IL6,IL6ST,ITGB1,KDM6B,KDR,LDLR,LGALS1,LGALS3,LRP1,MAP3K8,MMP2,MMP28,MTUS1,MYC,MYLK,NDRG1,NFKBIZ,NPM1,NRP1,PDK4,PLEC,PLXND1,PPP1R15A,PRCP,PSMB8,PTGS2,RARRES2,RHOB,S100A10,S100A4,S1PR1,SELP,SFRP1,SOD3,SPHK1,SPINT2,STAB1,STAT3,STC1,TGFBR2,THBD,THBS2,TIMP1,T…	73
Organismal Injury and Abnormalities	Hypertrophy of tissue	2.56e-08		0.854	ADGRG1,AHR,ATF3,BMX,CAV1,CCN2,CRYAB,CSF3,DICER1,DMD,DUSP5,ECE1,FBXO32,FHL1,FLNB,FN1,FOS,FOSB,FOSL2,GRN,HAND2,HBEGF,HIF1A,HSPG2,IER3,IGFBP5,IL33,IL6,IL6ST,JUNB,JUND,LEPR,MFGE8,MMP2,MYC,NEXN,NFKBIA,NOTCH1,PARK7,PDE5A,PLCB1,PPP3CA,PRKG1,PTGS2,RAPGEF3,SELENON,SGK1,SHC1,SMAD1,SNCG,STAT3,STC1,TGFBR2,TGFBR3,TIMP1,TNFRSF1A,TNFSF12,VEGFB	58
Cancer,Organismal Injury and Abnormalities	Breast or pancreatic cancer	1.39e-17		0.842	ABL2,ABLIM1,ACACB,ACKR1,ACTA2,ADAM10,ADAM15,ADAMTS1,ADAMTS4,ADAMTS9,ADCY4,ADGRA2,ADGRF5,ADGRG1,ADGRG6,ADGRL2,ADGRL4,ADRA2C,AEBP1,AFF1,AHR,AKAP12,AKAP9,AKR1C1/AKR1C2,ALCAM,ALDH2,ANKRD12,ANKRD29,ANTXR1,ANXA1,AOPEP,AP3S1,APOD,APP,AQP1,ARF6,ARHGAP31,ARHGEF15,ARHGEF3,ARID5B,ASAP1,ASPN,ATF3,ATP11A,ATP1A1,ATP2B1,B2M,BAG3,BAZ2B,BCAM,BCLAF1,BGN,BHLHE40,BMPR2,BMX,BTG2,BTN3A2,C1orf198,C1QTNF9,C7,CALD1,CALM1…	594
Cancer,Cellular Development,Cellular Growth and Proliferation,Organismal Injury and Abnormalities,Tumor Morphology	Proliferation of tumor cells	1.33e-15		0.838	ADAM10,ANXA1,ARRDC3,ATF3,B2M,BMPR2,BTG2,CAV1,CCN3,CCND1,CD34,CD44,CDH5,CDKN1A,CHD1,CSDE1,CSF3,CTNND1,CTSS,CTSZ,DICER1,DOCK4,EEF1A1,EFEMP2,EFNA1,EGR1,FHL1,FN1,FOS,FOXO1,GAS6,GJA1,GRN,HBEGF,HIF1A,HSPA1A/HSPA1B,HSPG2,ID1,IER3,IGFBP2,IGFBP5,IGFBP7,IL1R1,IL6,IL6ST,ILK,INHBB,ITGB1,JUN,KDR,KRAS,LEPR,LGALS1,LGALS3,LMO2,LYL1,MET,MYC,NDRG1,NEDD9,NFKBIA,NOTCH1,NPM1,NR4A1,NRP1,PARK7,PDGFRB,PIM3,PLAT,PPM1D,PT…	101
Cancer,Organismal Injury and Abnormalities	Tumorigenesis of epithelial neoplasm	8.88e-09		0.831	ABI3,ABL2,ABLIM1,ACACB,ACTA2,ADAM10,ADAMTS1,ADAMTS4,ADAMTS9,ADCY4,ADGRA2,ADGRF5,ADGRG1,ADGRG6,ADGRL2,ADGRL4,ADH1B,ADH5,ADRA2C,AEBP1,AFAP1L1,AFF1,AHR,AKAP12,AKAP9,AKR1C1/AKR1C2,ALCAM,ALDH2,ANKRD12,ANTXR1,ANXA1,AOPEP,AP1S2,AP3S1,APOD,APP,AQP1,ARF6,ARGLU1,ARHGAP31,ARHGEF15,ARHGEF3,ARID5B,ARL6IP1,ARRDC3,ASAP1,ASPN,ATF3,ATP11A,ATP1A1,ATP2B1,B2M,BAG3,BAZ1A,BAZ2B,BCAM,BCL6B,BCLAF1,BEX3,BGN,BHLHE40,BIRC3…	770
Cellular Development,Cellular Growth and Proliferation	Cell proliferation of breast cancer cell lines	8.89e-08		0.826	ADAMTS1,ADGRG6,AHR,ANXA1,ARRDC3,BMPR2,BMX,BTG2,CALCRL,CARD10,CAV1,CCN2,CCN3,CCND1,CCNI,CD44,CD59,CDKN1A,CEBPB,CFLAR,CLU,CNOT6L,CSDE1,CTSD,DDX17,DLC1,DLL1,DPT,DPYSL3,DUSP5,DUSP6,EEF1A1,EIF3H,ENAH,ETS1,ETS2,FABP4,FABP5,FBLN5,FLOT1,FN1,FOS,FOXO1,G3BP1,GJA1,GRN,HBEGF,HIF1A,HNRNPU,ID1,IER3,IFITM3,IGFBP2,IGFBP5,IGFBP7,IL6,ILK,IRF1,ITGA5,ITGB1,ITGB4,ITGB5,JUN,KAT6A,KDR,KLF4,KRAS,LGALS1,LGALS3,LIMA1,MCL1…	111
Cell-To-Cell Signaling and Interaction,Hematological System Development and Function,Immune Cell Trafficking,Inflammatory Response	Activation of innate lymphoid cells	3.79e-07		0.826	AHR,CD200,CD44,CD59,FOXO1,GJA1,HIF1A,HLA-A,HLA-E,IL33,IL6,IRF1,LGALS3,LTC4S,LYST,NFKBIZ,PPDPF,SOCS2,TAOK2,TGFBR2,TXNIP	21
Cellular Assembly and Organization,Cellular Function and Maintenance,Organ Morphology,Skeletal and Muscular System Development and Function,Tissue Morphology	Quantity of smooth muscle cells	2.15e-07		0.822	APP,CCL2,CDKN1A,COL1A1,CTSS,ENG,GJA1,IL1R1,JUN,KLF2,LDLR,NRP1,PDGFRB,S1PR1,THBD,TIMP3	16
Cell Morphology	Enlargement of cells	2.67e-12		0.821	ADAM15,ADGRG1,AHR,APP,ATF3,BMX,CAV1,CCN2,CRYAB,CSF3,CTSC,CTSD,DICER1,DMD,DUSP5,ECE1,EMP1,EMP3,EPAS1,FBXO32,FHL1,FLNB,FN1,FOS,FOSB,FOSL2,FOXO1,GJA1,GPX3,GRN,HAND2,HBEGF,HIF1A,HSPB1,HSPG2,IER3,IL1R1,IL33,IL6,IL6ST,JUN,JUNB,JUND,KLF4,LEPR,LIMA1,MARCKS,MFGE8,MMP2,MYC,MYLK,NEXN,NFKBIA,NOTCH1,PARK7,PDE5A,PDGFRB,PLCB1,PPP3CA,PRKCH,PRKG1,PTGS2,RAPGEF3,RHOB,S100A10,S100A6,SELENON,SGK1,SHC1,SMAD1,SNCG,SOD1…	86
Cell-To-Cell Signaling and Interaction,Hematological System Development and Function,Immune Cell Trafficking,Inflammatory Response	Activation of antigen presenting cells	3.47e-12		0.81	ADAM10,ADGRF5,AHR,APP,ATF3,CCL2,CD200,CD36,CD44,CD74,CEBPB,CLU,CPE,CSF3,CTSH,CTSS,FN1,GJA1,GRN,HLA-A,HLA-DMA,HLA-DMB,HLA-DQB1,ICA1,ICAM1,IFNGR1,IL1R1,IL33,IL6,IRAK3,ITGA5,ITGB1,JUN,JUND,KLF4,LGALS3,LRP1,LTBP1,NAMPT,NOTCH1,NR4A1,PARK7,PDK4,PLAT,PSMB8,PSMB9,PTGS2,RAB34,RAB3C,RAPGEF3,RARRES2,SBNO2,SELE,SFRP1,SOD1,SPHK1,SPTLC2,STAT3,STING1,TGFBR2,TNFRSF10B,TNFRSF1A,TNFSF10	63
Cancer,Organismal Injury and Abnormalities,Tumor Morphology	Progression of malignant tumor	7.17e-07		0.8	ADAM10,ALDH2,ANXA1,ATF3,CCN2,CCND1,CD44,CHD1,CLU,COL1A1,COL1A2,CRYAB,DDR2,ENG,EPAS1,FKBP1A,FLT1,FOXO1,GAS6,GSTP1,HIF1A,IGFBP6,ILK,ITGA6,KDR,KRAS,LOC102724428/SIK1,MET,MYC,NES,NOTCH1,PDGFRB,PSMB8,PSMB9,PTGS2,SPINT2,STAT3,TEAD1,TEK,TGFBR2,TIMP1,TOP1,TYMP,VEGFB	44
Cancer,Organismal Injury and Abnormalities,Reproductive System Disease	Male genital neoplasm	7.87e-07		0.788	ABI3,ABL2,ACACB,ACTA2,ADAM10,ADAM15,ADAMTS4,ADCY4,ADGRA2,ADGRG1,ADGRG6,ADGRL4,ADRA2C,AEBP1,AFF1,AKAP12,AKAP9,ALDH2,ANKRD12,ANTXR1,ANXA1,APOD,APOL3,APOLD1,ARHGAP29,ARHGAP31,ARHGEF15,ARHGEF3,ARID5B,ARL5B,ARL6IP1,ARRDC3,ASPN,ATF3,ATP11A,ATP1A1,B2M,BAZ2B,BCLAF1,BHLHE40,BMPR2,BMX,BTNL9,BZW1,C1orf21,C1S,C7,CALCRL,CALD1,CARD10,CARD8,CAV1,CAVIN2,CCDC3,CCDC50,CCL2,CCN5,CCND1,CCNI,CD34,CD44,CD74,CDH13,CDH5…	389
Cellular Movement,Hematological System Development and Function,Immune Cell Trafficking	Cellular infiltration by mononuclear leukocytes	7.23e-09		0.788	ACKR1,APOD,APP,BGN,CCL2,CD44,DICER1,FLT1,FN1,GATA2,HIF1A,HLA-A,IFNGR1,IL33,IL6,IL6ST,ILK,ITGB1,KDM6B,KRAS,LDLR,LGALS1,MMP2,MYC,MYLK,NFKBIA,NFKBIZ,NOTCH1,NR4A1,PIK3R1,PPDPF,PSMB8,PTGS2,S100A4,SELE,SELP,SPARC,SPINT2,STAT3,STING1,TGFBR2,TIMP1,TIMP3,TNFRSF1A,TNFSF10,VCAM1,VEGFC	47
Cellular Function and Maintenance	Function of mononuclear leukocytes	9.97e-10		0.787	AHR,ATF3,B2M,BHLHE40,BIRC3,CCL2,CD302,CD44,CD74,CEBPB,CTSC,CTSS,DICER1,ETS1,GATA2,GIMAP4,HLA-A,HLA-DMA,HLA-DQB1,HLA-E,ICA1,ICAM1,IFNGR1,IL33,IL6,IRF1,KLF10,KLF2,LEPR,LGALS1,MCL1,MYC,NEDD9,PDLIM2,PIK3R1,PLEC,PPM1D,RCAN1,RCAN2,RGS16,S1PR1,SELE,SELP,SH3BP2,SPNS2,STAT3,TAGLN2,TAP1,TAPBP,TCF4,TNFSF10,TRIB1,TXNIP	53
Cellular Function and Maintenance,Hematological System Development and Function	Function of lymphocytes	1.55e-09		0.787	AHR,ATF3,B2M,BHLHE40,BIRC3,CD302,CD44,CD74,CEBPB,CTSC,CTSS,DICER1,ETS1,GATA2,GIMAP4,HLA-A,HLA-DMA,HLA-DQB1,HLA-E,ICA1,ICAM1,IFNGR1,IL33,IL6,IRF1,KLF10,KLF2,LEPR,LGALS1,MCL1,MYC,NEDD9,PDLIM2,PIK3R1,PLEC,PPM1D,RCAN1,RCAN2,RGS16,S1PR1,SELE,SELP,SH3BP2,SPNS2,STAT3,TAGLN2,TAP1,TAPBP,TCF4,TNFSF10,TRIB1,TXNIP	52
Cellular Function and Maintenance	Function of lymphatic system cells	2.96e-09		0.787	AHR,ATF3,B2M,BHLHE40,BIRC3,CD302,CD44,CD74,CEBPB,CTSC,CTSS,DICER1,ETS1,GATA2,GIMAP4,HLA-A,HLA-DMA,HLA-DQB1,HLA-E,ICA1,ICAM1,IFNGR1,IL33,IL6,IRF1,KLF10,KLF2,LEPR,LGALS1,MCL1,MMP2,MYC,NEDD9,PDLIM2,PIK3R1,PLEC,PPM1D,RCAN1,RCAN2,RGS16,S1PR1,SELE,SELP,SH3BP2,SPNS2,STAT3,TAGLN2,TAP1,TAPBP,TCF4,TNFSF10,TRIB1,TXNIP,ZFP36L2	54
Organismal Development	Growth of vessel	4e-16		0.785	ADGRA2,AHR,ARF6,BMPR2,C1QTNF9,CALCRL,CCL2,CCN2,CCN3,CCN5,CCND1,CDKN1A,COL1A1,CSF3,DLL1,EDNRB,EGR1,EGR3,FBLN5,FHL1,FLT1,FN1,FOXO1,GAS6,GJA1,GUCY1A1,HBEGF,HIF1A,IFNGR1,IGFBP2,IGFBP4,IGFBP5,IL6,IL6ST,IRF1,ITGA5,ITGB1,JAM2,JUN,KDM6B,KDR,KLF4,LEPR,LGALS1,LGALS3,MTUS1,MYC,NOTCH1,NR4A1,NRP1,PDGFRB,POSTN,PRKG1,PTGS2,RAPGEF3,RARRES2,RND1,ROBO4,SCARB1,SELP,SERPINH1,SOCS3,STAT3,SYNE2,TFPI,TGFBR2,THBS2,TIMP1…	76
Cardiovascular System Development and Function,Tissue Morphology	Permeability of vascular system	2.61e-18		0.783	ACTA2,ADAM10,ANXA1,APP,AQP1,ARF6,CAV1,CDH5,CXCL2,EMCN,ENG,ESAM,FLT1,GADD45A,GAS6,ICAM1,ID1,IL33,ITGB1,KDR,LDLR,LRP1,LTC4S,MFGE8,MMP2,MMRN2,MYLK,MYOF,NR4A1,PECAM1,PIEZO1,PIK3R1,PLAT,PLEC,PLVAP,PRKG1,PTGS2,PTPRB,PXN,RAMP2,RAP1B,RAPGEF3,RNASE1,ROBO4,S100A4,S1PR1,SELP,SPHK1,STAT3,TCIM,TEK,TGFBR2,TIMP1,TIMP2,TNFRSF1A,TNFSF12,TXNIP,VEGFC,VWF,YES1	60
Cell-To-Cell Signaling and Interaction,Hematological System Development and Function	Immune response of lymphocytes	5.33e-07		0.781	BHLHE40,CD59,CTSS,ETS1,F8,FN1,FOXO1,HLA-DQB1,ICAM1,IFNGR1,IL33,IL6,LEPR,LGALS1,NAMPT,PNP,POSTN,SLC1A5,SOCS3,STAT3,TGFBR2,TNFRSF1A	22
Cell-To-Cell Signaling and Interaction,Embryonic Development	Binding of embryonic cell lines	2.72e-09		0.767	ADGRG1,AKAP12,CAV1,CCN2,COL6A1,DLC1,FN1,ICAM1,ITGB1,LDLR,LRP1,LY6E,MXRA8,NCK1,PALLD,POSTN,RRAS,SCARA3,SCARB1,SDC2,STAT3,TFPI,TIMP1,TIMP3,VEGFC,VIM	26
Organismal Injury and Abnormalities,Renal and Urological Disease	Formation of renal lesion	1.04e-09		0.763	ACACB,ADGRF5,ADH5,AKAP9,ALDH2,APOD,APP,ARID5B,ASAP1,ATF3,ATP2B1,B2M,BHLHE40,BTG2,C1S,CALCRL,CARD10,CCL2,CCND1,CD44,CD9,CDKN1A,CFI,CFLAR,CHD1,CHD9,CLEC3B,CLU,COL6A1,COL6A2,CTSS,CXCL2,DDX5,DICER1,DKK3,DLC1,DUSP6,EDIL3,EGR3,EIF4A2,EPAS1,EPHX1,ETS1,ETS2,F8,FABP4,FABP5,FAM89A,FBLN5,FEZ1,FKBP1A,FLNA,FLT1,FN1,FNBP1L,FOS,FOXO1,FRY,FTX,GARRE1,GAS6,GFOD1,GIMAP8,GJA1,GPX3,GSTP1,GYPC,HAND2,HAPLN3,HEG1,HIF1A,…	203
Cellular Movement	Cell movement of dermal cells	1.9e-09		0.762	ACTA2,AHR,ARF6,CCL14,CCN2,CD9,EFNA1,ENG,FN1,FOXO1,GADD45A,HBEGF,ICAM1,IL6,ILK,ITGA5,ITGB1,ITGB4,LGALS3,LRG1,MYC,PDK4,PLEC,POSTN,S1PR1,SOCS3,STAT3,TGFBR2,THBS2,TIMP1	30
Cellular Movement	Migration of dermal cells	6.47e-09		0.748	ACTA2,AHR,ARF6,CCL14,CCN2,CD9,ENG,FN1,FOXO1,GADD45A,HBEGF,ICAM1,IL6,ILK,ITGB1,ITGB4,LRG1,MYC,PDK4,PLEC,POSTN,SOCS3,STAT3,TGFBR2,THBS2,TIMP1	26
Connective Tissue Development and Function,Skeletal and Muscular System Development and Function,Tissue Morphology	Quantity of bone cells	5.51e-12		0.746	AHR,APP,BGN,CAV1,CCL2,CD44,CD9,CDC42,COL1A1,CRTAP,CSF3,DICER1,EGR1,EGR2,FBLIM1,FOS,FOSB,GATA2,GPNMB,ID1,IFNGR1,IL1R1,IL6ST,IRAK3,JAM2,JUNB,KLF10,KLF4,MFGE8,MMP2,NOTCH1,NUPR1,PDK4,POSTN,SFRP4,SOD1,SPARC,SPHK1,TEK,TGFBR2,TNFRSF11B,ZNF521	42
Organismal Injury and Abnormalities	Volume of lesion	1.28e-07		0.74	ANXA1,APP,ARHGEF3,CAV1,CDKN1A,CLU,CRYAB,CSF3,EFEMP1,EGR1,FLT1,FOS,HSPA1A/HSPA1B,ID1,IL33,IL6,IRF1,KDR,KRAS,LDLR,LRRC32,MET,NFKBIA,PLAT,PLCB1,PLS3,PRMT1,RCAN1,SH3BP5,SMAD1,SNHG7,SOD1,STAT3,STING1,TEK,TIMP1,TIMP2,TM4SF1,TNFRSF11B,TNFSF10,VWF	41
Cell-To-Cell Signaling and Interaction,Hematological System Development and Function,Immune Cell Trafficking,Inflammatory Response	Activation of macrophages	9.99e-10		0.724	ADAM10,ADGRF5,AHR,APP,ATF3,CCL2,CD200,CD36,CD44,CEBPB,CLU,CSF3,FN1,GJA1,GRN,HLA-A,ICAM1,IFNGR1,IL1R1,IL33,IL6,IRAK3,ITGA5,ITGB1,JUN,JUND,KLF4,LGALS3,LRP1,LTBP1,NAMPT,NOTCH1,NR4A1,PARK7,PDK4,PLAT,PTGS2,RAPGEF3,RARRES2,SBNO2,SELE,SFRP1,SOD1,STAT3,STING1,TGFBR2	46
Cardiovascular Disease,Organismal Injury and Abnormalities	Atrial cardiopathy	2.47e-07		0.721	ADRA2C,AHR,ANXA1,ATF3,ATP1A1,CCL2,CDKN1A,COL1A1,COL1A2,COL3A1,CYBRD1,FLNA,FN1,GJA1,HBEGF,HLA-B,IGFBP2,IL6,KAT6A,KCNMA1,KRAS,LTBP1,MYLK,PIK3R1,PLAT,PLN,PSMB8,PTGS2,PTPRE,RPLP1,SCN1B,TFPI,THRB,TIMP1,TIMP3,TLL1,TPM1,VCAM1,VWF	39
Cancer,Organismal Injury and Abnormalities,Reproductive System Disease	Tumorigenesis of reproductive tract	8.83e-13		0.714	ABL2,ABLIM1,ACACB,ACKR1,ADAM10,ADAMTS1,ADAMTS9,ADGRF5,ADGRG1,ADGRL2,ADGRL4,ADH1B,ADI1,AEBP1,AFF1,AHR,AKAP12,AKAP9,AKR1C1/AKR1C2,ALCAM,ALDH2,ANKRD12,ANTXR1,ANXA1,AOPEP,AP1S2,APOD,APOLD1,APP,AQP1,ARF6,ARGLU1,ARHGAP31,ARHGEF15,ARID5B,ARL4A,ARRDC3,ASAP1,ASPN,ATP11A,ATP1A1,ATP2B1,B2M,BAZ2B,BCL6B,BCLAF1,BEX3,BGN,BHLHE40,BIRC3,BMPR2,BMX,BRD2,BTN3A2,BZW2,C1S,C7,CALCRL,CALM1 (includes others),CARD10,CARD1…	571
Cancer,Organismal Injury and Abnormalities,Reproductive System Disease	Female genital neoplasm	1.14e-12		0.714	ABL2,ABLIM1,ACACB,ACKR1,ADAM10,ADAMTS1,ADAMTS9,ADGRF5,ADGRG1,ADGRL2,ADGRL4,ADH1B,ADI1,AEBP1,AFF1,AHR,AKAP12,AKAP9,AKR1C1/AKR1C2,ALCAM,ALDH2,ANKRD12,ANTXR1,ANXA1,AOPEP,AP1S2,APOD,APOLD1,APP,AQP1,ARF6,ARGLU1,ARHGAP31,ARHGEF15,ARID5B,ARL4A,ARRDC3,ASAP1,ASPN,ATP11A,ATP1A1,ATP2B1,B2M,BAZ2B,BCL6B,BCLAF1,BEX3,BGN,BHLHE40,BIRC3,BMPR2,BMX,BRD2,BTN3A2,BZW2,C1S,C7,CALCRL,CALM1 (includes others),CARD10,CARD1…	571
Organismal Injury and Abnormalities	Damage of genitourinary system	2.07e-08		0.705	ADRA2C,AHR,ALDH2,ATF3,ATP1A1,B2M,CCND1,CD44,CD59,CDKN1A,CLDN5,CLEC14A,CLU,CSF3,DICER1,EGR1,FKBP1A,FN1,FOS,G3BP1,GATA2,GPX3,GRN,HBEGF,HIF1A,ICAM1,IL1R1,IL6,ITGB1,JUN,KCNMA1,LEPR,MYC,PDE5A,PLAT,PTPRB,SCARB1,SELP,STAT3,TLN1,TNFRSF10B,TXNIP	42
Cancer,Organismal Injury and Abnormalities	Non rhabdoid tumor	2.13e-14		0.704	ABL2,ABLIM1,ACACB,ACKR1,ACTA2,ADAM10,ADAM15,ADAMTS1,ADAMTS9,ADCY4,ADGRA2,ADGRF5,ADGRG6,ADGRL2,ADGRL4,ADH1B,ADRA2C,AEBP1,AFAP1L1,AFF1,AHR,AKAP12,AKAP9,ALCAM,ALDH2,ANTXR1,ANXA1,AOPEP,APOD,APOL3,APOLD1,APP,AQP1,ARHGAP29,ARHGEF15,ARHGEF3,ARID5B,ARL6IP1,ASPN,ATF3,ATP11A,ATP1A1,B2M,BAZ2B,BCLAF1,BGN,BIRC3,BMPR2,BMX,BRD2,BTG1,BTG2,BTN3A2,BTNL9,BZW2,C1S,C2CD4B,C7,CALCRL,CALD1,CAV1,CAVIN2,CCDC50,CCDC68,CCL…	635
Cell Death and Survival,Organismal Injury and Abnormalities	Necrosis of epithelial tissue	1.89e-18		0.697	ABL2,ADAM15,ADAMTS1,AHR,ALDH2,APP,ARF6,ATF3,BIRC3,BMPR2,CARD8,CASP4,CAV1,CCN2,CCND1,CD36,CD44,CD74,CDC37,CDC42,CDH5,CDKN1A,CEBPB,CFLAR,CHD1,CLU,CRYAB,CSF3,CTSS,CYGB,DDX17,DDX3X,DICER1,DUSP6,EDIL3,EEF1A1,EFEMP2,EGR1,EIF3H,EMP1,EMP3,ENG,EPAS1,ETS1,FBLIM1,FGL2,FKBP8,FLOT1,FLT1,FOS,FOXO1,GADD45A,GAS6,GPX4,GRN,HAND2,HNRNPU,HSPB1,ICAM1,ID1,IER3,IFNGR1,IGFBP5,IL33,IL6,IL6ST,IRAK3,IRF1,ITGA5,ITGA6,ITGB1,…	153
Cellular Movement	Cell movement of melanoma cell lines	3.05e-07		0.691	ADAM15,AKAP12,ALCAM,CCN2,CD36,CD44,CDC42,CDH5,CFLAR,CNN1,FLNA,FLT1,FN1,G3BP1,HSPA1A/HSPA1B,ITGB1,ITGB5,KCNN3,LAMA5,LGALS3,LTBP2,MGLL,MMP2,MSN,NAMPT,NORAD,NRP1,ORAI1,PEBP1,PIEZO1,RAI14,RAPGEF3,RRAS,SDC2,SDCBP,SIVA1,SPARC,SPHK1,TIMP2,VCAN	40
Cancer,Organismal Injury and Abnormalities,Reproductive System Disease	Genital tumor	2.92e-10		0.682	ABI3,ABL2,ABLIM1,ACACB,ACKR1,ACTA2,ADAM10,ADAM15,ADAMTS1,ADAMTS4,ADAMTS9,ADCY4,ADGRA2,ADGRF5,ADGRG1,ADGRG6,ADGRL2,ADGRL4,ADH1B,ADI1,ADRA2C,AEBP1,AFF1,AHR,AKAP12,AKAP9,AKR1C1/AKR1C2,ALCAM,ALDH2,ANKRD12,ANTXR1,ANXA1,AOPEP,AP1S2,APOD,APOL3,APOLD1,APP,AQP1,ARF6,ARGLU1,ARHGAP29,ARHGAP31,ARHGEF15,ARHGEF3,ARID5B,ARL4A,ARL5B,ARL6IP1,ARRDC3,ASAP1,ASPN,ATF3,ATP11A,ATP1A1,ATP2B1,B2M,BAZ2B,BCL6B,BCLAF1,BEX3,…	672
Cell-To-Cell Signaling and Interaction	Binding of vascular cells	4.67e-11		0.68	ADAM10,ADAM15,ALCAM,APP,BGN,CCL2,CD36,CD44,CD63,DLL1,EGFL7,EGR3,FLT1,FN1,ICAM1,IGFBP7,ITGA6,ITGB1,KDR,LGALS3,NFKBIA,NR4A1,PECAM1,PLXND1,RCAN1,SELE,SELP,SHC1,SPARC,STAB1,SULF2,TFPI,TMSB10/TMSB4X,TNFSF12,VCAM1,VIM,VWF	37
Cardiovascular System Development and Function,Cell-To-Cell Signaling and Interaction	Binding of vascular endothelial cells	4.87e-11		0.68	ADAM10,ADAM15,ALCAM,APP,BGN,CCL2,CD36,CD44,CD63,DLL1,EGFL7,EGR3,FLT1,FN1,ICAM1,IGFBP7,ITGA6,ITGB1,KDR,LGALS3,NFKBIA,NR4A1,PECAM1,PLXND1,RCAN1,SELE,SELP,SHC1,SPARC,STAB1,SULF2,TMSB10/TMSB4X,TNFSF12,VCAM1,VIM,VWF	36
Cellular Assembly and Organization	Assembly of organelle	1.62e-08		0.668	ABL2,ABLIM1,ACTA2,ADAMTS9,ADGRF5,AHR,AKAP9,ANXA1,APP,ARF6,ARHGEF15,ARHGEF3,ARL6IP1,ARPC2,ASAP1,BAG3,BAZ1A,BMX,CALD1,CAV1,CCL2,CCN2,CCND1,CD34,CD36,CD44,CDC42,CDH13,CDH5,CDKN1A,CFAP20,COL6A1,CRK,CRYAB,CSF3,CTNND1,CTSD,DAAM1,DDR2,DICER1,DLC1,DNAJA1,DPYSL3,DSTN,ENAH,ESAM,F11R,FAM107A,FBLIM1,FEZ1,FHL1,FLNA,FMOD,FN1,FNBP1L,HSPB1,ICAM1,ID1,IL6,ITGB1,ITGB5,ITM2B,JUNB,KANK2,KANK3,KDR,KLF2,KRAS,LAMA5,LGAL…	152
Cardiovascular System Development and Function,Organismal Development,Tissue Morphology	Quantity of blood vessel	1.67e-07		0.664	ADAMTS1,ADAMTS9,APP,BMPR2,EPAS1,FOXO1,FZD4,HIF1A,HSPG2,IL6,ITGB1,KLF2,NRP1,PDGFRB,PRCP,QKI,RGS5,S1PR1,SPARC,THBS2,TRIB1	21
Cellular Development,Cellular Growth and Proliferation	Development of breast cancer cell lines	1.28e-07		0.658	AHR,ANXA1,BGN,CCN3,CD44,CTSD,CYGB,DLC1,DUSP5,DUSP6,EMP3,EPAS1,ETS1,FN1,FOS,GRN,ILK,ITGB4,JUN,LOC102724428/SIK1,LY6E,MDM4,MECOM,NUPR1,PDLIM2,PIK3R1,SIVA1,SNAI1,SOX17,SPARC,THRB	31
Cellular Movement	Migration of tumor cells	2.16e-14		0.658	ADAM10,ADAM15,ALCAM,CAV1,CCL2,CCN2,CCN3,CCN5,CD44,CD74,CDC42,CSDE1,CSF3,ENPP2,FLT1,FN1,HBEGF,IL6,ILK,ITGA5,ITGB1,KDR,KLF4,KRAS,LAMA5,LGALS3,MEOX2,MET,MGLL,MMP2,NEDD9,NFKBIA,NOTCH1,NRP1,PARK7,PARP9,POSTN,PTGS2,PXN,RAPGEF3,RARRES2,RHOB,S100A6,SELE,SFRP1,SNAI1,SOX7,SPARC,SPARCL1,SPHK1,SWAP70,TFPI,THRB,TIMP1,TM4SF1,VCAM1,VCAN,VEGFC,VIM	59
Inflammatory Disease,Inflammatory Response,Organismal Injury and Abnormalities,Renal and Urological Disease	Nephritis	8.03e-07		0.65	CCL2,CDKN1A,CEBPB,CLEC14A,CLU,DUSP5,EDNRB,EPAS1,F8,FKBP1A,FN1,GADD45A,GRN,HBEGF,HIF1A,HLA-DQB1,ICAM1,IFI44,IFNGR1,IL33,IL6,IRF1,ITGA8,JUN,KDR,LAMB2,LINC-PINT,LTBP1,MFGE8,MYH10,NFKBIA,PDE5A,PDLIM1,PPP3CA,PTGS2,S100A10,SBNO2,SCARF1,SELE,SELP,SNAI1,SOX18,SPHK1,SUGCT,TCF4,TNFRSF1A,TNS1,VCAM1	48
Cellular Development,Tissue Development	Differentiation of epithelial cells	2.26e-09		0.649	ABL2,ADAMTS9,AKR1C1/AKR1C2,ANXA1,CAV1,CCND1,CD63,CDC42,CDKN1A,CEBPB,CLU,CTNND1,DICER1,DLL1,EDNRB,F11R,FABP5,FN1,FOS,FRZB,GATA2,HIF1A,ID1,IFITM2,IL6,INHBB,ITGA6,ITGB1,ITGB5,JUNB,KLF2,KLF4,KLF7,KRAS,LHX6,MET,MYC,NFIB,NFKBIZ,NOTCH1,PLEC,PPP3CA,PRKCH,PTGS2,PXN,SFRP4,SNAI1,SOCS3,SOX4,SPHK1,STAT3,TAGLN,TAGLN2,TGFB1I1,THRB,TNFRSF1A,TNFSF10,TNFSF12,TXNIP,UGCG,ZFP36,ZFP36L1	62
Cancer,Organismal Injury and Abnormalities,Reproductive System Disease	Development of genital tumor	1.55e-11		0.647	ABL2,ABLIM1,ACACB,ACKR1,ADAM10,ADAMTS1,ADAMTS9,ADGRF5,ADGRG1,ADGRL2,ADGRL4,ADH1B,ADI1,AEBP1,AFF1,AHR,AKAP12,AKAP9,AKR1C1/AKR1C2,ALDH2,ANKRD12,ANTXR1,ANXA1,AOPEP,AP1S2,APOD,APOLD1,APP,AQP1,ARF6,ARGLU1,ARHGAP31,ARHGEF15,ARID5B,ARL4A,ARRDC3,ASAP1,ASPN,ATP11A,ATP1A1,ATP2B1,B2M,BAZ2B,BCL6B,BCLAF1,BEX3,BGN,BHLHE40,BIRC3,BMPR2,BMX,BRD2,BTN3A2,BZW2,C1S,C7,CALCRL,CALM1 (includes others),CARD10,CARD16,CARD…	553
Immunological Disease,Inflammatory Disease,Organismal Injury and Abnormalities	Systemic lupus erythematosus	8.92e-17		0.64	AFF1,ALDH2,ANXA1,ARID5B,C1S,CASP4,CCL2,CD44,CD9,CFLAR,CLU,CRIP1,CXCL2,DDX3Y,DKK3,DMD,DUSP5,EGR2,EGR3,ELK3,ERAP2,ETS1,FABP5,FKBP1A,FLT1,FOXO1,FRZB,GBP1,HDAC7,HLA-B,HLA-DQB1,HLA-DRA,HLA-DRB1,ICA1,ICAM1,IFI16,IFI27,IFI44,IFI44L,IFITM1,IFITM2,IFITM3,IL1R1,IL6,IL6ST,JUNB,KAT6A,KDR,LINC-PINT,LPP,LTBP1,LY6E,LY96,MAP3K8,MCL1,MT-ATP6,MT-CO1,MT-CO2,MT-CO3,MT-CYB,MT-ND1,MT-ND2,MT1X,MT2A,MXRA7,NPDC1,PARP9,PL…	96
Cardiovascular System Development and Function,Cell Death and Survival	Survival of vascular endothelial cells	2.02e-07		0.636	ABL2,CDH13,CFLAR,FOXO1,GAS6,ILK,KDR,KLF2,LRP1,NR4A1,PIK3C2A,POSTN,PTGS2,S1PR1,SEMA6A,TEK,TIE1,TNFSF10	18
Organismal Injury and Abnormalities	Hypertrophy	1.4e-15		0.633	ADAM15,ADGRG1,ADRA2C,AHR,APP,ATF3,BGN,BMPR2,BMX,CAV1,CCN2,CD36,CDKN1A,CEBPB,COL1A1,CRYAB,CSF3,CTSC,CTSD,DICER1,DMD,DUSP5,ECE1,EHD4,EMP1,EPAS1,FBXO32,FHL1,FKBP1A,FLNB,FLT1,FN1,FOS,FOSB,FOSL2,FOXO1,GAS6,GJA1,GPX3,GRN,GUCY1A1,HAND2,HBEGF,HIF1A,HSPG2,ICAM1,IER3,IFNGR1,IGFBP5,IL33,IL6,IL6ST,IRAG1,IRF1,IRF9,ITGB1,JUN,JUNB,JUND,KLF4,KLF7,LEPR,MFGE8,MMP2,MORF4L1,MYC,MYH10,MYL9,NEXN,NFKBIA,NOTCH1,PARK7,PD…	111
Cancer,Gastrointestinal Disease,Organismal Injury and Abnormalities	Colorectal tumor	1.71e-15		0.632	ABI3,ABL2,ACACB,ACTA2,ADAM10,ADAM15,ADAMTS1,ADAMTS4,ADAMTS9,ADGRA2,ADGRG1,ADGRG6,ADGRL2,ADGRL4,ADRA2C,AEBP1,AFAP1L1,AHR,AKAP12,AKAP9,AKR1C1/AKR1C2,ALCAM,ALDH2,ANTXR1,ANXA1,AOPEP,APOD,AQP1,ARHGAP31,ARHGEF15,ARHGEF3,ARID5B,ASPN,ATF3,ATP11A,ATP2B1,B2M,BAG3,BAZ2B,BCAM,BGN,BHLHE40,BMPR2,BMX,BRD2,BZW1,BZW2,C21orf91,C7,CALD1,CARD10,CARD8,CASKIN2,CASP4,CAV1,CAVIN2,CAVIN3,CCDC3,CCDC68,CCDC69,CCL2,CCN2,CCN…	549
Cardiovascular Disease,Organismal Injury and Abnormalities	Arterial aneurysm	6.53e-12		0.631	ACTA2,BTG2,CCN2,COL1A1,COL3A1,CTSC,CTSS,EFEMP2,FLNA,FTL,GALNT15,GUCY1A1,IER3,IGFBP7,IL6,KDR,LOC102724428/SIK1,LRP1,MAT2A,MMP2,MRTFB,MYH11,MYLK,NOTCH1,PIK3C2A,PRKG1,PTGS2,RCAN1,ROBO4,S100A4,SLC1A5,SLC2A3,TGFBR2,TIMP1,TIMP2,TIMP3,VCAN,VWF	38
Cardiovascular Disease,Organismal Injury and Abnormalities	Aortic aneurysm	2.18e-11		0.631	ACTA2,BTG2,CCN2,COL1A1,COL3A1,CTSC,CTSS,EFEMP2,FLNA,FTL,GALNT15,GUCY1A1,IER3,IL6,KDR,LOC102724428/SIK1,LRP1,MAT2A,MMP2,MRTFB,MYH11,MYLK,NOTCH1,PIK3C2A,PRKG1,PTGS2,RCAN1,ROBO4,S100A4,SLC1A5,SLC2A3,TGFBR2,TIMP1,TIMP2,TIMP3,VCAN,VWF	37
Cellular Growth and Proliferation,Connective Tissue Development and Function,Tissue Development	Proliferation of connective tissue cells	2.46e-18		0.62	ACTA2,AEBP1,AHR,AKAP12,AQP1,ATF3,BGN,BMPR2,BMX,CAV1,CCL2,CCN2,CCN3,CCND1,CD44,CD74,CDC42,CDH13,CDKN1A,CEBPB,COL14A1,COL1A1,COL1A2,COL3A1,COL6A1,CRK,CSF3,CTSD,CYGB,DDR2,DDX5,DICER1,DKK3,EDNRB,EFNA1,ENG,FBLN5,FN1,FOS,FOSB,FOSL2,FOXO1,FTH1,GADD45A,GAS6,GEM,GJA1,GRB10,GRN,GSTP1,HBEGF,HDAC7,HIF1A,HSPA1A/HSPA1B,HSPB1,IFI16,IGFBP4,IGFBP5,IGFBP6,IGFBP7,IL33,IL6,IL6ST,ILK,INHBB,ITGA5,ITGB1,JUN,JUNB,JUND,K…	139
Gastrointestinal Disease,Organismal Injury and Abnormalities	Colorectal lesion	1.31e-15		0.615	ABI3,ABL2,ACACB,ACTA2,ADAM10,ADAM15,ADAMTS1,ADAMTS4,ADAMTS9,ADGRA2,ADGRG1,ADGRG6,ADGRL2,ADGRL4,ADRA2C,AEBP1,AFAP1L1,AHR,AKAP12,AKAP9,AKR1C1/AKR1C2,ALCAM,ALDH2,ANTXR1,ANXA1,AOPEP,APOD,AQP1,ARHGAP31,ARHGEF15,ARHGEF3,ARID5B,ASPN,ATF3,ATP11A,ATP2B1,B2M,BAG3,BAZ2B,BCAM,BGN,BHLHE40,BMPR2,BMX,BRD2,BZW1,BZW2,C21orf91,C7,CALD1,CARD10,CARD8,CASKIN2,CASP4,CAV1,CAVIN2,CAVIN3,CCDC3,CCDC68,CCDC69,CCL2,CCN2,CCN…	550
Cancer,Organismal Injury and Abnormalities,Tumor Morphology	Progressive solid tumor	3.76e-07		0.61	ABL2,ADAM10,ALDH2,ANXA1,ATF3,CCN2,CCND1,CLU,COL1A1,COL1A2,CRYAB,DDR2,ENG,EPAS1,FKBP1A,FLT1,FOXO1,GAS6,GSTP1,HIF1A,IGFBP2,IGFBP6,ILK,KDR,KRAS,LOC102724428/SIK1,MET,MYC,NES,PDGFRB,PTGS2,SPINT2,STAT3,TEAD1,TEK,TGFBR2,TOP1,TYMP,VEGFB,YES1	40
Immunological Disease,Neurological Disease,Organismal Injury and Abnormalities	Autoimmune neurological disorder	5.57e-18		0.609	ADAM10,ADRA2C,AHR,ALCAM,ANXA1,APP,ARID5A,B2M,BHLHE40,BRD2,CASP4,CAV1,CCL2,CD200,CD44,CD59,CD74,CFLAR,CRYAB,CSF3,CTSS,DLL1,EGR1,EGR2,EHD4,ELF1,FCGRT,FKBP1A,GAS6,GBP1,HDAC7,HIF1A,HLA-A,HLA-DMA,HLA-DMB,HLA-DQA2,HLA-DQB1,HLA-DRA,HLA-DRB1,HLA-E,HLA-F,ID1,IFITM2,IFITM3,IFNGR1,IL1R1,IL6,IL6ST,IRAK3,IRF1,IRF9,ITGB1,KCNMA1,KLF4,LAMA5,LGALS1,LGALS3,LY6E,LYST,MAP3K8,MAT2A,MMP2,MT-CO1,MT-CO2,MYLK,NFKBIA,NFKB…	103
Immunological Disease,Inflammatory Disease,Organismal Injury and Abnormalities	Immune mediated inflammatory disease	4.11e-27		0.608	ACTA2,ADAM10,ADAM15,ADAMTS4,ADGRG6,ADRA2C,AFF1,AHR,ALDH2,ANXA1,ARID5B,ASAP1,ATP2B1,B2M,BGN,BRD2,C1S,CALCRL,CALD1,CARD8,CASP4,CAV1,CCL14,CCL2,CCL23,CCN2,CCN3,CCND1,CD200,CD34,CD36,CD44,CD74,CD9,CDA,CDH13,CDH5,CDKN1A,CEBPB,CFI,CFLAR,CLEC14A,CLEC2B,CLU,CNN3,COL1A1,COL3A1,CRIP1,CSF3,CSGALNACT1,CTSC,CTSS,CXCL2,CYYR1,DDX3Y,DDX5,DKK3,DMD,DUSP5,EDNRB,EEF1A1,EFEMP2,EGLN3,EGR2,EGR3,EHD4,ELK3,EPAS1,EPB41L3,…	265
Cardiovascular System Development and Function,Embryonic Development,Organ Development,Organismal Development,Tissue Development	Cardiogenesis	4.64e-11		0.604	ADAMTS9,ADGRL2,ANXA1,BMPR2,CALCRL,CCND1,CDC42,CDKN1A,CFLAR,COL3A1,COL6A1,CRIP1,CRK,CSF3,DAAM1,DICER1,DLC1,DLL1,DMD,DUSP6,ECE1,EFNA1,EMP1,EMP3,ENG,EPHB4,FHL1,FKBP1A,FLNA,FLT1,FN1,FOXO1,GJA1,HAND2,HBEGF,HEG1,HIF1A,HNRNPU,HSPG2,ICAM1,ID1,IFI16,IL6,ILK,ITGB1,JUN,KAT6A,KDR,KLF10,KLF4,KLF7,KRAS,LRP1,LTBP1,LUZP1,LY6E,MARCKSL1,MDM4,MECOM,MET,MMP2,MORF4L1,MRTFB,MYC,MYH10,MYH11,MYLK,NCK1,NOTCH1,NRP1,PDE2A,…	107
Cancer,Cellular Development,Cellular Growth and Proliferation,Organismal Injury and Abnormalities,Tumor Morphology	Proliferation of carcinoma cells	5.02e-07		0.6	CCND1,DICER1,GJA1,GRN,HSPG2,ID1,ILK,MET,MYC,NOTCH1,RHOB,SDC2,SOCS3,TNFSF10,YES1	15
Cell-To-Cell Signaling and Interaction,Embryonic Development	Binding of embryonic cells	2.85e-09		0.598	ADGRG1,AKAP12,ANTXR1,CCN2,CD9,COL6A1,DLC1,EPAS1,FN1,HIF1A,ICAM1,ITGA5,ITGB1,LRP1,LY6E,NCK1,PALLD,POSTN,RRAS,SDC2,STAT3,TIMP1,TIMP3,TLN1,VCAM1,VEGFC,VIM	27
Lymphoid Tissue Structure and Development,Tissue Morphology	Quantity of bone marrow cells	4.65e-08		0.59	AHR,ARID5B,CD44,CD9,CDKN1A,CEBPB,CSF3,EGR1,FLI1,FLNA,FOSL2,GATA2,ID1,IFNGR1,IL6,IL6ST,ITGB1,JAM2,KAT6A,KRAS,MDM4,MECOM,MYC,NFKBIA,PECAM1,PIM3,RCAN1,SELP,SOCS3,SOD1,THBS2,TIMP1,TMOD3,TNFRSF1A,TNFSF10,VIM,ZFP36,ZFP36L2	38
Inflammatory Response,Organismal Injury and Abnormalities,Tissue Development	Inflammation of soft tissue	6.05e-09		0.59	APP,CAV1,CD36,CD44,EGLN3,FBXO32,HIF1A,IL33,IL6,KRAS,LY96,MAP3K8,MGLL,NFKBIA,PTGS2,SPHK1,SPRY1,STAT3	18
Cellular Movement,Skeletal and Muscular System Development and Function	Migration of smooth muscle cells	6.33e-19		0.589	ACKR1,ARPC2,ATF3,BGN,BMPR2,CALCRL,CAV1,CCL2,CCN2,CCN3,CCN5,CCND1,CD44,CLU,COL1A1,CRK,CXCL2,EGFL7,EGR1,F11R,FBLN5,FHL1,FLT1,FN1,FOXO1,GJA1,HBEGF,HIF1A,IGFBP2,IGFBP4,IGFBP5,IL6,IL6ST,ILK,ITGB1,ITGB5,KDR,KLF4,LDLR,LRP1,MEOX2,MYC,NAMPT,NES,NR4A1,NRP1,PARK7,PDGFRB,PLAT,POSTN,PRKG1,PTGS2,RAMP2,RAMP3,RAPGEF3,RCAN1,S100A4,S1PR1,STAT3,TEK,TFPI,THBS2,TIMP1,TNFSF10,TRIB1,VCAN,VIM	67
Cellular Movement,Skeletal and Muscular System Development and Function	Migration of muscle cells	2.53e-18		0.589	ACKR1,ARPC2,ATF3,BGN,BMPR2,CALCRL,CAV1,CCL2,CCN2,CCN3,CCN5,CCND1,CD44,CLU,COL1A1,CRK,CXCL2,EGFL7,EGR1,F11R,FBLN5,FHL1,FLT1,FN1,FOXO1,GJA1,HBEGF,HIF1A,IGFBP2,IGFBP4,IGFBP5,IL6,IL6ST,ILK,ITGB1,ITGB5,KDR,KLF4,LDLR,LRP1,MEOX2,MET,MYC,NAMPT,NES,NR4A1,NRP1,PARK7,PDGFRB,PLAT,POSTN,PRKG1,PTGS2,RAMP2,RAMP3,RAPGEF3,RCAN1,S100A4,S1PR1,STAT3,TEK,TFPI,THBS2,TIMP1,TNFSF10,TRIB1,VCAN,VIM	68
Cell-To-Cell Signaling and Interaction	Communication of cells	4.09e-11		0.586	ABL2,ADCY4,ADGRF5,ADGRG1,ADGRL4,ADRA2C,AKAP12,AKR1C1/AKR1C2,ALCAM,ANXA1,APP,BCAM,BIRC3,BMX,CALCRL,CALM1 (includes others),CAV1,CAVIN3,CCDC50,CCL2,CCN2,CD36,CD59,CD9,CLEC1A,COL6A1,COL6A2,CRK,CSF3,DDR2,DDX3X,DMD,ECE1,EDNRB,ELK3,ENG,ENTPD1,EPAS1,F2RL3,FKBP8,FLNB,FLT1,FN1,GAS6,GEM,GJA1,GNG11,GPNMB,GRB10,HBEGF,HIF1A,HLA-DRB1,HLX,HSPB1,HYAL2,IFITM1,IFNGR1,IGFBP4,IGFBP5,IL1R1,IL6,IL6ST,ILK,INPP1,IRF9,IT…	142
Endocrine System Disorders,Gastrointestinal Disease,Metabolic Disease,Organismal Injury and Abnormalities	Diabetes mellitus	1.9e-35		0.568	ACACB,ACKR1,ACTA2,ADAMTS1,ADAMTS4,ADAMTS9,ADH1B,ADRA2C,AEBP1,ALDH2,ANXA1,APOD,APOLD1,APP,AQP1,ARHGEF15,ATF3,ATP11A,ATP1A1,B2M,BAG3,BHLHE40,BRD2,BTG2,BTN3A2,C1S,C7,CADM3-AS1,CASP4,CAV1,CAVIN2,CCDC68,CCL2,CCN2,CCND1,CD200,CD34,CD36,CD44,CD74,CDC42,CDKN1A,CLDN5,CLEC14A,CLEC2B,CLEC3B,CLU,COL14A1,COL15A1,COL1A1,COL1A2,COL21A1,COL3A1,COL6A1,COL6A2,CPE,CPNE8,CRIP1,CSRNP1,CTSC,CTSD,CTSH,CTSS,CXCL2,DAAM1,…	267
Cancer,Organismal Injury and Abnormalities	Liquid tumor	6.43e-07		0.565	ABL2,ABLIM1,ACKR1,ADAM10,ADAMTS9,ADGRA2,ADGRL2,ADGRL4,ADRA2C,AFF1,AKAP9,ALDH2,ANTXR1,ANXA1,ARHGEF15,ARID5B,ARL6IP1,ATP11A,B2M,BAZ2B,BCLAF1,BIRC3,BMPR2,BTG1,BTG2,BTNL9,C1S,CALCRL,CCDC50,CCL2,CCN5,CCND1,CCNL1,CD200,CD320,CD34,CD36,CD44,CD74,CD9,CDA,CDC42,CDH13,CDKN1A,CEBPB,CEP68,CHD1,CHIC2,CLDN5,CNTNAP3B,COL14A1,COL15A1,COL1A1,COL1A2,COL6A1,COL6A2,COPZ2,CPD,CPNE8,CSF3,CXCL2,DAAM1,DDR2,DDX3X,DDX5,DI…	314
Cell Death and Survival	Cell death of neuroglia	1.17e-08		0.558	APP,BEX3,BTG1,CASP4,CCL2,CD200,CD44,CRYAB,CXCL2,DICER1,DLL1,EGR2,GAS6,GJA1,IL1R1,IL6,IL6ST,IRF1,ITGB1,JUN,LRP1,MCL1,MMP2,MYC,NOTCH1,PLAT,PRKCH,PTGS2,QKI,SOD1,STAT3,TNFRSF1A,TNFSF10	33
Cancer,Organismal Injury and Abnormalities	Connective tissue tumor	8.94e-08		0.551	ABL2,ACACB,ACTA2,AFAP1L1,AFF1,ASPN,ATF3,BMPR2,CAV1,CCN2,CCND1,CD34,CD36,CD44,CDC42,CDKN1A,CHD1,CNN1,COL14A1,COL15A1,COL1A1,COL1A2,COL21A1,COL3A1,COL6A1,COL6A2,COPZ2,CRYAB,DDR2,DDX3X,DICER1,DLC1,ECE1,EGR1,ENG,FABP4,FEZ1,FKBP11,FKBP1A,FLI1,FLNA,FLT1,FN1,FOS,FOSL2,FOXO1,GAS6,GIMAP8,H3-3A/H3-3B,HIF1A,HLA-B,HSPG2,IFITM2,IFNGR1,IGFBP2,IGFBP5,IL3RA,IL6,IRAG1,IRF1,ITM2B,JUN,KCNN3,KDM6B,KDR,KRAS,LEPR,LOC1…	136
Cellular Development,Cellular Growth and Proliferation	Proliferation of thyroid tumor cell lines	8.31e-07		0.542	CCND1,FOXO1,GAS6,ID1,IGFBP7,IL6ST,KRAS,MDM4,MYC,NOTCH1,NR4A1,PTPRM,RHOU,SPHK1,STAT3,TESC,THRB,TXNIP	18
Cell Death and Survival,Organismal Injury and Abnormalities	Apoptosis of connective tissue cells	2.94e-07		0.522	ABL2,AHR,APP,ATF3,BGN,BIRC3,CASP4,CCN3,CCND1,CD36,CD44,CDC42,CDKN1A,CEBPB,CFLAR,CLU,CTSD,ENG,FN1,FOSL2,FOXO1,GAS6,HBEGF,ITGB1,JUN,JUND,KLF2,KRAS,MCF2L,MCL1,MDM4,MGP,MYC,NFKBIA,NOTCH1,NR4A1,NUPR1,OGN,PALMD,PIK3R1,PLP2,PPP1R15A,PRKCH,QKI,RHOB,S1PR1,SERPINH1,SFRP1,SH3BP2,SOD1,SPARC,SPHK1,STAT3,STC1,TIMP1,TIMP3,TNFRSF10B,TNFRSF11B,TNFRSF1A,TNFSF10,TXNIP,VIM	62
Cancer,Organismal Injury and Abnormalities	Malignant neoplasm of retroperitoneum	1.32e-09		0.515	ACACB,ACKR1,ACTA2,ADAM10,ADAMTS1,ADGRF5,ADGRL2,ADGRL4,ADH5,ADRA2C,AFF1,AHR,AKAP9,AKR1C1/AKR1C2,ALCAM,ALDH2,ANKRD12,ANKRD29,ANXA1,AP3S1,APOD,APP,ARID5B,ASAP1,ATF3,ATP11A,ATP2B1,B2M,BAZ2B,BHLHE40,BMPR2,BTG2,C1S,C7,CALCRL,CALD1,CARD10,CASKIN2,CASP4,CAV1,CCDC50,CCL2,CCN2,CCN3,CCND1,CCNL1,CD34,CD44,CD59,CD63,CD74,CD9,CD93,CDC42,CDKN1A,CEMIP2,CFI,CFLAR,CHD1,CHD9,CLEC3B,CLU,CNKSR3,COL14A1,COL15A1,COL1A1…	378
Cellular Development,Cellular Growth and Proliferation,Connective Tissue Development and Function,Tissue Development	Cell proliferation of fibroblasts	1.46e-14		0.503	ACTA2,AEBP1,AHR,AQP1,ATF3,CAV1,CCL2,CCN2,CCN3,CCND1,CD44,CD74,CDKN1A,CEBPB,COL14A1,COL3A1,CRK,CTSD,DDR2,DDX5,DKK3,ENG,FN1,FOS,FOSB,FOSL2,FTH1,GADD45A,GAS6,GEM,GJA1,GRB10,GRN,GSTP1,HBEGF,HIF1A,HSPB1,IGFBP4,IGFBP7,IL33,IL6,IL6ST,ILK,ITGA5,ITGB1,JUN,JUND,KCNMA1,KLF4,KRAS,LGALS3,MDM4,MEOX2,MET,MMP2,MORF4L1,MYC,NDRG1,NFKBIA,NPM1,NUPR1,OGN,PDGFRB,PDK4,PHF14,PLAT,POSTN,PPM1D,RAP1B,SERTAD1,SFRP1,SNHG7,SO…	92
Cancer,Hematological Disease,Immunological Disease,Organismal Injury and Abnormalities	T-cell non-Hodgkin lymphoma	6.68e-12		0.497	ABL2,ADAMTS9,ALDH2,ANXA1,AQP1,ARHGEF3,B2M,BTG1,CALD1,CAVIN2,CCL2,CCND1,CD200,CDKN1A,CEBPB,CFLAR,CHD1,CLU,COL15A1,COL1A1,COL1A2,COL3A1,COL6A1,COL6A2,CTSH,DLL1,DUSP5,EFEMP2,EGR1,ENG,EPAS1,EPHX1,ETS1,FBXO31,FGD5,FKBP1A,FN1,FOS,GADD45A,GAS6,GJA1,GRB10,HDAC7,HIF1A,HIPK3,HLA-A,HLA-B,HLA-DPB1,HLA-DRA,HSPA8,ID1,IER3,IFI44,IFI44L,IFITM1,IGFBP4,IGFBP7,IL33,IL3RA,IL6,ITGA5,ITGB1,ITGB4,JMJD1C,JUN,JUNB,JUND,K…	123
Cardiovascular Disease,Organismal Injury and Abnormalities	Hypertrophy of heart	1.16e-09		0.489	ADGRG1,ADRA2C,AHR,ATF3,BMPR2,BMX,CAV1,CCN2,CD36,CDKN1A,CRYAB,CSF3,CTSC,CTSD,DICER1,DMD,DUSP5,ECE1,EPAS1,FBXO32,FKBP1A,FLT1,FN1,FOXO1,GAS6,GPX3,GUCY1A1,HAND2,HBEGF,HIF1A,IER3,IFNGR1,IL33,IL6,IL6ST,IRF1,IRF9,JUN,KLF4,KLF7,LEPR,MFGE8,MMP2,MORF4L1,MYC,MYH10,MYL9,NEXN,NFKBIA,NOTCH1,PARK7,PDE5A,PIEZO1,PIK3R1,PLAT,PLCB1,POSTN,PPP3CA,PRKG1,PTGS2,RAPGEF3,RCAN1,RCAN2,RGS5,S100A10,S100A6,SHC1,SLC25A4,STAT3,…	77
Cancer,Organismal Injury and Abnormalities	Invasive carcinoma	1.55e-13		0.478	ACTA2,ADAMTS1,ADAMTS4,ADAMTS9,ALDH2,ANXA1,APOD,ATF3,B2M,BGN,CALD1,CALM1 (includes others),CCN5,CD44,CDKN1A,CEBPB,CHD1,CLU,CNN1,COL15A1,COL1A2,CTNND1,CXCL2,DDR2,DDX5,DMD,EEF1A1,EFEMP1,EGR1,EGR3,EPAS1,ETS2,FABP4,FBLN5,FEZ1,FKBP1A,FLT1,FN1,FNBP1L,FOS,FTL,G3BP1,GJA1,GPX3,GYPC,HIF1A,HLA-B,HLA-E,HSPA1A/HSPA1B,HSPB6,IER3,IFITM1,IGFBP4,IGFBP6,IL6,IL6ST,ITGB1,KAT6A,KCTD12,KDR,KLF2,KRAS,LGALS1,LIMA1,LIMCH1…	120
Cancer,Endocrine System Disorders,Gastrointestinal Disease,Organismal Injury and Abnormalities	Pancreatic tumor	7.68e-08		0.461	ACACB,ACKR1,ACTA2,ADAM10,ADAMTS1,ADGRA2,ADGRL2,ADGRL4,ADRA2C,AFF1,AHR,AKAP9,AKR1C1/AKR1C2,ALCAM,ANKRD12,ANKRD29,ANXA1,AP3S1,APP,ARID5B,ASPN,ATP11A,ATP2B1,BAZ2B,BCLAF1,BMPR2,C7,CALD1,CASKIN2,CASP4,CCDC50,CCL2,CCN2,CCN3,CCND1,CCNL1,CD44,CD59,CD63,CD74,CD93,CDC42,CDKN1A,CEMIP2,CFI,CHD1,CHD9,CLEC14A,CLU,CMPK1,CNKSR3,COL14A1,COL15A1,COL1A1,COL1A2,COL6A1,COL6A2,CRACR2B,CRISPLD1,CSDE1,CTNND1,CTSC,CTSD,C…	296
Skeletal and Muscular System Development and Function	Quantity of bone	2.82e-13		0.46	AHR,APP,BGN,BMPR2,CAV1,CCL2,CD44,CD9,CDC42,CEBPB,COL1A1,COL1A2,CRTAP,CSF3,DICER1,EGR1,EGR2,FBLIM1,FOS,FOSB,GATA2,GPNMB,ID1,IFNGR1,IGFBP5,IL1R1,IL6ST,IRAK3,JAM2,JUNB,KAT6A,KLF10,KLF4,MFGE8,MFNG,MGP,MMP2,NOTCH1,NRARP,NUPR1,PDK4,PLS3,POSTN,PTPRE,SBNO2,SFRP1,SFRP4,SOD1,SPARC,SPHK1,TEK,TGFBR2,TNFRSF11B,ZNF521	54
Cellular Function and Maintenance	Function of leukocytes	3.32e-16		0.457	AHR,ATF3,B2M,BHLHE40,BIRC3,BMPR2,CAV1,CCL2,CD200,CD302,CD36,CD44,CD74,CD9,CEBPB,CSF3,CTSC,CTSS,CTSZ,DICER1,DUSP5,EGR1,ETS1,F11R,FLOT1,FLT1,FOS,GATA2,GIMAP4,GPNMB,GRN,HLA-A,HLA-DMA,HLA-DQB1,HLA-E,HSPB1,ICA1,ICAM1,ICAM2,IFNGR1,IL33,IL6,IRAK3,IRF1,KDR,KLF10,KLF2,LEPR,LGALS1,LGALS3,LY96,MARCKSL1,MCL1,MYC,NEDD9,NFKBIA,NFKBIZ,ORAI1,PDLIM2,PECAM1,PIK3R1,PLAT,PLEC,PPM1D,PTGS2,RCAN1,RCAN2,RGS16,RRAS,S100A…	87
Cardiovascular Disease,Organismal Injury and Abnormalities	Disorder of blood pressure	1.1e-23		0.451	ABLIM1,ACACB,ADAMTS4,ADCY4,ADGRF5,ADGRG6,ADRA2C,AHR,AKAP12,ANKRD29,ANXA1,APOL3,AQP1,ARHGEF15,ARL5B,ASPN,ATP1A1,ATP2B1,BAZ1A,BCAM,BCLAF1,BMPR2,BZW1,C1S,C7,CAV1,CCDC50,CCL2,CCN5,CD200,CD34,CDH13,CDH5,CFI,CLEC14A,COL1A2,CPD,CSGALNACT1,CSRP1,CTSS,CXCL2,CYB5R3,DBNDD2,DDR2,DIPK1B,DPYSL3,ECE1,EDNRB,EGFL7,ENG,EPAS1,EPHB4,F8,FABP4,FBLN2,FBLN5,FBXO32,FHL1,FIBIN,FKBP1A,FLNA,FLNB,FLT1,FMO2,FMOD,FOSL2,FOXO1,F…	170
Cancer,Organismal Injury and Abnormalities	Connective or soft tissue tumor	8.29e-11		0.45	ABI3,ABL2,ACACB,ACKR1,ACTA2,ADAM15,ADAMTS1,ADAMTS4,ADCY4,ADGRF5,ADH1B,ADI1,AEBP1,AFAP1L1,AFF1,AHR,AKAP12,AKAP9,ANKRD12,ANXA1,APOL3,APOLD1,AQP1,ARHGAP29,ARHGAP31,ARHGEF15,ASAP1,ASPN,ATF3,ATP11A,ATP2B1,BAZ2B,BCAM,BCL6B,BCLAF1,BHLHE40,BMPR2,BRD2,BTN3A2,BTNL9,C1QTNF9,C21orf91,C2CD4B,C7,CALCRL,CALD1,CARD10,CARD16,CARD8,CASKIN2,CAV1,CAVIN2,CCDC107,CCDC50,CCDC69,CCN2,CCN3,CCN5,CCND1,CD200,CD34,CD36,CD44…	402
Endocrine System Disorders,Gastrointestinal Disease,Organismal Injury and Abnormalities	Pancreatic lesion	7.12e-08		0.449	ACACB,ACKR1,ACTA2,ADAM10,ADAMTS1,ADGRA2,ADGRL2,ADGRL4,ADRA2C,AFF1,AHR,AKAP9,AKR1C1/AKR1C2,ALCAM,ANKRD12,ANKRD29,ANXA1,AP3S1,APP,ARID5B,ASPN,ATP11A,ATP2B1,BAZ2B,BCLAF1,BMPR2,C7,CALD1,CASKIN2,CASP4,CCDC50,CCL2,CCN2,CCN3,CCND1,CCNL1,CD44,CD59,CD63,CD74,CD93,CDC42,CDKN1A,CEMIP2,CFI,CHD1,CHD9,CLEC14A,CLU,CMPK1,CNKSR3,COL14A1,COL15A1,COL1A1,COL1A2,COL6A1,COL6A2,CRACR2B,CRISPLD1,CSDE1,CTNND1,CTSC,CTSD,C…	298
Connective Tissue Development and Function,Tissue Development	Growth of connective tissue	1.45e-18		0.448	ACTA2,AEBP1,AHR,AKAP12,ANXA1,AQP1,ATF3,BGN,BMPR2,BMX,CAV1,CCL2,CCN2,CCN3,CCND1,CD44,CD74,CDC42,CDH13,CDKN1A,CEBPB,COL14A1,COL1A1,COL1A2,COL3A1,COL6A1,CRK,CSF3,CTSD,CYGB,DDR2,DDX5,DICER1,DKK3,EDNRB,EFNA1,ENG,FBLN5,FN1,FOS,FOSB,FOSL2,FOXO1,FTH1,FTL,GADD45A,GAS6,GEM,GJA1,GRB10,GRN,GSTP1,HBEGF,HDAC7,HIF1A,HSPA1A/HSPA1B,HSPB1,IFI16,IGFBP4,IGFBP5,IGFBP6,IGFBP7,IL33,IL6,IL6ST,ILK,INHBB,ITGA5,ITGB1,JUN,J…	143
Cancer,Organismal Injury and Abnormalities	Pelvic tumor	3.69e-08		0.444	ABI3,ABL2,ABLIM1,ACACB,ACKR1,ACTA2,ADAM10,ADAM15,ADAMTS1,ADAMTS4,ADAMTS9,ADGRA2,ADGRF5,ADGRG1,ADGRG6,ADGRL2,ADGRL4,ADH1B,ADI1,ADRA2C,AEBP1,AFF1,AHR,AKAP12,AKAP9,AKR1C1/AKR1C2,ALCAM,ALDH2,ANKRD12,ANKRD29,ANTXR1,ANXA1,AOPEP,AP1S2,APOD,APOL3,APOLD1,APP,AQP1,ARF6,ARGLU1,ARHGAP29,ARHGAP31,ARHGEF15,ARHGEF3,ARID5B,ARL4A,ARL6IP1,ARRDC3,ASAP1,ASPN,ATF3,ATP11A,ATP1A1,ATP2B1,B2M,BAZ2B,BCL6B,BCLAF1,BEX3,BGN,…	715
Cell Death and Survival,Organismal Injury and Abnormalities	Apoptosis of epithelial cells	1.06e-10		0.417	AHR,ALDH2,APP,ARF6,ATF3,BIRC3,CAV1,CCND1,CD36,CDC37,CDKN1A,CEBPB,CFLAR,CLU,CRYAB,CTSS,CYGB,DICER1,EGR1,EIF3H,ENG,GADD45A,GRN,HAND2,ID1,IFNGR1,IGFBP5,IL6,IL6ST,IRAK3,IRF1,ITGA6,ITGB1,JUN,KLF10,KRAS,LDLR,LGALS3,LRRC32,MAP1LC3B,MCL1,MET,MMP2,MYC,MYLK,NDRG1,NFKBIA,NFKBIZ,NOTCH1,NPM1,NR4A1,PLAT,PTGS2,RAB11A,RCAN1,S1PR1,SFRP1,SGK1,SHC1,SOCS3,SPARC,SPHK1,STAT3,TCF4,TIMP1,TIMP3,TNFRSF10B,TNFRSF1A,TNFSF10…	70
Cell Death and Survival	Anoikis	4.05e-12		0.416	AHR,BIRC3,CAV1,CEBPB,CRYAB,CTNND1,EEF1A1,FLT1,FN1,GRN,HIF1A,HTRA1,ILK,ITGA5,ITGA6,ITGB1,ITGB4,ITGB5,IVNS1ABP,KRAS,LGALS3,LOC102724428/SIK1,MCL1,NDRG1,NFKBIA,NOTCH1,PDK4,PLEC,PTGS2,RDX,RHOB,RRAS,SHC1,SRGN,TIMP1,TLN1,TNFRSF10B,TNFRSF11B,TNFRSF1A,TNFSF10,TPM1	41
Cellular Movement	Invasion of lung cancer cell lines	2.32e-07		0.413	ACTA2,ADAM10,ALCAM,ASAP1,ATF3,BMPR2,CD44,CDC42,COL6A1,CTNND1,DAAM1,DNAJB4,DOCK4,ENAH,EPAS1,ID1,IL6,ILK,ITGB1,JUNB,JUND,KLF4,KLF9,KRAS,LDB2,LGALS1,MET,MXI1,NEAT1,NFKBIA,NORAD,NOTCH1,NPM1,PFN2,PHF14,PRMT1,PSMA3-AS1,RHOQ,S100A10,S100A4,SLC1A5,SNAI1,SNHG7,SOX4,SRGN,STAT3,TGFBR2,TXNIP	48
Cell Death and Survival,Organismal Injury and Abnormalities,Skeletal and Muscular Disorders	Necrosis of muscle	1.22e-10		0.411	APP,BAG3,BIRC3,C1QTNF9,CALCRL,CARD8,CAV1,CDKN1A,COL1A1,COL6A1,CRYAB,CSF3,CTSS,DICER1,DMD,DUSP6,ECSCR,EEF1A1,ETS1,FHL1,FOXO1,HBEGF,HIF1A,HLA-B,HLA-DMA,HSPB1,HSPB6,ID1,IL33,IL6,IL6ST,IRF1,IVNS1ABP,JUND,KRAS,LEPR,MCL1,MMP2,MYH10,MYH11,NAMPT,NDUFA13,NECTIN2,NFKBIA,NR4A1,NRP1,PARK7,PIK3R1,PLAT,PLEC,PPP1R10,PPP1R15A,PPP3CA,PRMT1,RARRES2,RRAS,S100A6,SGCA,SH3BP5,SHC1,SIVA1,SOCS3,SOD1,SPHK1,SPTLC2,STAT3,T…	80
Cell Morphology,Organismal Injury and Abnormalities	Hypertrophy of cells	4.57e-12		0.41	ADAM15,ADGRG1,AHR,APP,ATF3,BMX,CAV1,CCN2,CRYAB,CSF3,CTSC,CTSD,DICER1,DMD,DUSP5,ECE1,EMP1,EPAS1,FBXO32,FHL1,FLNB,FN1,FOS,FOSB,FOSL2,FOXO1,GJA1,GPX3,GRN,HAND2,HBEGF,HIF1A,HSPG2,IER3,IL33,IL6,IL6ST,JUN,JUNB,JUND,KLF4,LEPR,MFGE8,MMP2,NEXN,NFKBIA,NOTCH1,PARK7,PDE5A,PDGFRB,PLCB1,PPP3CA,PRKG1,PTGS2,RAPGEF3,S100A10,S100A6,SELENON,SGK1,SHC1,SMAD1,SNCG,SOD1,STAT3,STC1,TCF4,TGFBR2,TGFBR3,THRB,TIMP1,TNFRSF1A…	73
Cardiovascular System Development and Function,Cellular Growth and Proliferation,Connective Tissue Development and Function,Organismal Development,Tissue Development	Proliferation of pericytes	7.02e-08		0.407	CCN2,CCND1,COL1A1,EDNRB,FN1,HBEGF,IL6,IL6ST,ITGB1,LEPR,LGALS1,LGALS3,MYC,PDGFRB,PTGS2,SERPINH1,TIMP1,TIMP2	18
Cellular Movement	Migration of cancer cells	1.7e-13		0.403	ADAM10,ADAM15,ALCAM,CAV1,CCL2,CCN2,CCN3,CCN5,CD44,CD74,CDC42,CSDE1,CSF3,FLT1,FN1,HBEGF,IL6,ILK,ITGA5,ITGB1,KDR,KLF4,KRAS,LAMA5,LGALS3,MEOX2,MET,MGLL,MMP2,NEDD9,NFKBIA,NOTCH1,NRP1,PARK7,PARP9,PTGS2,PXN,RAPGEF3,RARRES2,RHOB,S100A6,SELE,SFRP1,SNAI1,SOX7,SPARC,SPHK1,SWAP70,THRB,TM4SF1,VCAM1,VCAN,VIM	53
Organismal Injury and Abnormalities,Renal and Urological Disease	Injury of kidney	1.38e-08		0.389	ADRA2C,ALDH2,ATF3,ATP1A1,B2M,CCND1,CD44,CD59,CDKN1A,CLDN5,CLEC14A,CLU,DICER1,EGR1,FKBP1A,FOS,GPX3,GRN,HIF1A,ICAM1,IL1R1,IL6,JUN,KCNMA1,LEPR,MYC,PDE5A,PLAT,PTPRB,SCARB1,STAT3,TLN1,TNFRSF10B,TXNIP	34
Cell-To-Cell Signaling and Interaction,Embryonic Development	Adhesion of embryonic cell lines	6.19e-08		0.386	ADGRG1,AKAP12,CCN2,COL6A1,DLC1,FN1,ICAM1,ITGB1,LRP1,LY6E,NCK1,PALLD,POSTN,RRAS,SDC2,STAT3,TIMP1,TIMP3,VEGFC,VIM	20
Inflammatory Disease,Inflammatory Response,Neurological Disease,Organismal Injury and Abnormalities	Encephalitis	4.26e-18		0.385	AHR,ALCAM,APP,ARID5A,B2M,BHLHE40,CARD8,CASP4,CAV1,CCL2,CD200,CD36,CD44,CD74,CSF3,DLL1,EGR2,EHD4,ELF1,FKBP1A,GAS6,GRN,HIF1A,HLA-A,HLA-DMA,HLA-DQB1,HLA-E,ID1,IFITM2,IFITM3,IFNGR1,IL1R1,IL6,IL6ST,IRAK3,IRF1,IRF9,ITGB1,ITM2B,KLF4,LAMA5,LGALS1,LGALS3,LYST,MALAT1,MAP3K8,MAT2A,MGLL,MMP2,MYLK,NFKBIA,NFKBIZ,NOTCH1,NR4A1,NUAK1,PECAM1,PLAT,PPP3CA,PSMB8,PSMB9,RRAS,S1PR1,SERPINB1,SHC1,SOD1,SPARC,SPNS2,STAT3,S…	84
Organismal Injury and Abnormalities,Renal and Urological Disease	Damage of kidney	1.14e-08		0.375	ADRA2C,ALDH2,ATF3,ATP1A1,B2M,CCND1,CD44,CD59,CDKN1A,CLDN5,CLEC14A,CLU,CSF3,DICER1,EGR1,FKBP1A,FN1,FOS,GATA2,GPX3,GRN,HBEGF,HIF1A,ICAM1,IL1R1,IL6,ITGB1,JUN,KCNMA1,LEPR,MYC,PDE5A,PLAT,PTPRB,SCARB1,SELP,STAT3,TLN1,TNFRSF10B,TXNIP	40
Cell Morphology	Enlargement of muscle cells	5.69e-07		0.373	ADGRG1,AHR,ATF3,BMX,CAV1,CCN2,CRYAB,CSF3,DICER1,DMD,DUSP5,ECE1,FBXO32,FHL1,FN1,FOS,FOSB,GRN,HAND2,HBEGF,HIF1A,IER3,IL33,IL6,IL6ST,JUNB,JUND,KLF4,MFGE8,MMP2,NEXN,NFKBIA,NOTCH1,PARK7,PDE5A,PLCB1,PPP3CA,PRKG1,PTGS2,RAPGEF3,SELENON,SHC1,STAT3,TGFBR2,TGFBR3,TIMP1,TNFRSF1A,VEGFB	48
Cellular Assembly and Organization,Organismal Development,Tissue Development	Formation of filaments	9.91e-15		0.356	ABL2,ACTA2,ADGRF5,AKAP9,APP,ARF6,ARHGEF15,ARHGEF3,ARPC2,BMX,CALD1,CAV1,CCL2,CCN2,CCND1,CD44,CDC42,CDH13,CDH5,CDKN1A,COL6A1,CRK,CRYAB,CSF3,CTNND1,DAAM1,DDR2,DLC1,DPYSL3,DSTN,ESAM,F11R,FAM107A,FBLIM1,FHL1,FMOD,FN1,HSPB1,ICAM1,ITGB1,ITGB5,ITM2B,JUNB,KANK2,KANK3,KDR,KLF2,KRAS,LIMCH1,LMOD1,LRP1,MAP1B,MCF2L,MET,MMP2,MYLK,NCK1,NOTCH1,NPM1,NR4A1,OGN,PALLD,PDLIM1,PECAM1,PFDN5,PFN2,PIK3R1,PLAT,POSTN,PRKCH,…	104
Inflammatory Response	Cell-mediated response	4.41e-08		0.354	APP,CD44,CD59,CD74,CEBPB,CRK,F8,FN1,FOXO1,HBEGF,HLA-A,HLA-DQB1,HLA-DRB1,HLA-E,HLA-F,ICAM1,IFNGR1,IL1R1,IL33,IL6,IRF1,MAP3K8,NAMPT,NECTIN2,NOTCH1,ORAI1,PIK3R1,POSTN,SOCS2,STAT3,STING1,TGFBR2,TNFRSF1A,VSIR	34
Cell-To-Cell Signaling and Interaction,Hematological System Development and Function,Immune Cell Trafficking,Inflammatory Response,Nervous System Development and Function	Activation of microglia	3.98e-08		0.343	ADAM10,APP,CCL2,CD200,CD36,CEBPB,CLU,FN1,GJA1,GRN,IFNGR1,IL1R1,IL6,IRAK3,ITGA5,ITGB1,JUN,LGALS3,LRP1,NAMPT,NR4A1,PARK7,PDK4,PLAT,PTGS2,SFRP1,SOD1,STING1	28
Cancer,Gastrointestinal Disease,Organismal Injury and Abnormalities	Colorectal carcinoma	1.64e-07		0.342	ABI3,ABL2,ACACB,ADAM10,ADAMTS1,ADAMTS4,ADAMTS9,ADGRA2,ADGRG1,ADGRG6,ADGRL2,ADGRL4,ADRA2C,AEBP1,AFAP1L1,AKAP12,AKAP9,AKR1C1/AKR1C2,ALDH2,ANTXR1,ANXA1,AOPEP,APOD,AQP1,ARHGAP31,ARHGEF15,ARHGEF3,ARID5B,ATP11A,ATP2B1,B2M,BAZ2B,BCAM,BGN,BHLHE40,BMPR2,BMX,BRD2,BZW1,C21orf91,C7,CALD1,CARD10,CARD8,CASKIN2,CASP4,CAV1,CAVIN2,CCDC3,CCDC69,CCL2,CCN5,CCND1,CD44,CD93,CDC42,CDH13,CDH5,CDK17,CEMIP2,CFAP20,CFI,CFL…	452
Cellular Growth and Proliferation	Proliferation of vascular cells	5.62e-16		0.336	ADAM15,AHR,ARF6,BCLAF1,BMPR2,C1QTNF9,CALCRL,CAV1,CAVIN2,CCL2,CCN3,CCN5,CCND1,CD44,CDH13,CDKN1A,COL1A1,COL1A2,DAAM1,DDX3X,DICER1,EDNRB,EGR1,EGR3,ENG,FABP4,FBLN5,FHL1,FLI1,FLT1,FN1,FOXO1,FZD4,GAS6,GJA1,HBEGF,HIF1A,IGFBP2,IGFBP4,IGFBP5,IL33,IL6,IRF1,ITGB1,JUN,KDM6B,KDR,KLF2,KLF4,LGALS1,MYC,MYOF,NOTCH1,NR4A1,NRARP,NRP1,PDE2A,PDGFRB,PECAM1,POSTN,PRKD2,PRKG1,RARRES2,RCAN1,RCAN2,RGS5,SCARB1,SEMA6A,SEMA6…	81
Cardiovascular Disease,Organismal Injury and Abnormalities	Peripheral vascular disease	3.56e-15		0.335	ACTA2,ADRA2C,APP,ARID5A,ATF3,ATP1A1,B2M,BAG3,BMPR2,BTG2,CALCRL,CASP4,CAV1,CD36,CLEC2B,CLU,COL1A1,COL1A2,COL6A1,COX7C,CRYAB,CTSC,CTSS,CXCL2,DNAJA1,DNAJB1,DNAJB4,EGR2,ENG,ENTPD1,EPHB4,ETS2,F8,FLNA,FLT1,FN1,FRY,FTH1,GJA1,GPX3,GRN,GUCY1A1,HIF1A,HLA-DRB1,HSD17B11,HSPA1A/HSPA1B,HSPB1,HTRA1,IGFBP5,IL1R1,IL6,IRAK3,ITM2B,KCTD12,KDR,KLF2,KLF4,KRAS,LDLR,LOC102724428/SIK1,LRP1,LY96,MALAT1,MARCKS,MMP2,MT-ATP6…	111
Cancer,Gastrointestinal Disease,Organismal Injury and Abnormalities	Secondary neoplasm of digestive system	2.81e-12		0.333	ACTA2,AKR1C1/AKR1C2,CAV1,CCL2,CCN2,CCND1,CD200,CD36,CD44,CD9,CLU,COL1A1,DDR2,DDX3X,DMD,DPYSL3,DUSP6,EFEMP1,EMP1,ENPP2,EPB41L3,ERAP2,FLT1,FRY,GSTP1,HIF1A,HTRA1,ICAM1,IGFBP2,IGFBP5,IGFBP7,IL6,KDR,KRAS,LGALS3,MET,MMP2,NRN1,NUAK1,PDGFRB,PDLIM1,PDLIM3,PLAT,PLS3,PPP3CA,PTGS2,RASAL2,REV3L,S100A4,SNAI1,SNHG16,SNHG7,SRPX,TEK,TFPI,TGFBR3,TM4SF1,TNFRSF11B,TOP1,TYMP,VCAM1,VEGFB,VEGFC,ZFP36L2	64
Skeletal and Muscular System Development and Function	Muscle contraction	3e-07		0.327	ACTA2,ATP1A1,ATP2B1,C12orf57,CALCRL,CALM1 (includes others),CAV1,CCN2,CNN1,CRYAB,DICER1,DMD,EDNRB,ENTPD1,FKBP1A,HSPB6,IRAG1,KCNMA1,MET,MYH11,MYL6,MYL9,MYLK,MYOF,PDE5A,PIK3C2A,PLN,PPP1R12B,PRKG1,PTGS2,SCN1B,SGCA,SHC1,SOD1,SPHK1,SSPN,STC1,SULF2,TPM1,UTRN,VEGFB	41
Cell-To-Cell Signaling and Interaction	Adhesion of epithelial cells	3.13e-07		0.321	ADAM15,ADGRG1,ANTXR1,CCN2,CCN3,CD44,CDH13,CLU,ENG,FN1,HBEGF,HSPG2,ICAM1,IGFBP5,ITGA5,ITGA6,ITGB1,LGALS3,LRP1,LY6E,MYH10,NOTCH1,POSTN,RRAS,STAT3,TGFBR3,TIMP1,TIMP3,VCAM1	29
Inflammatory Response,Neurological Disease,Organismal Injury and Abnormalities	Inflammation of central nervous system	8.65e-22		0.32	AHR,ALCAM,ANXA1,APP,ARID5A,B2M,BHLHE40,CARD8,CASP4,CAV1,CCL2,CD200,CD320,CD36,CD44,CD74,CSF3,DLL1,EGR2,EHD4,ELF1,F8,FKBP1A,FN1,GAS6,GJA1,GPX4,GRN,HIF1A,HLA-A,HLA-DMA,HLA-DQB1,HLA-E,ID1,IFITM2,IFITM3,IFNGR1,IL1R1,IL6,IL6ST,IRAK3,IRF1,IRF9,ITGB1,ITM2B,KLF4,LAMA5,LGALS1,LGALS3,LRP1,LYST,MALAT1,MAP3K8,MAT2A,MGLL,MMP2,MYLK,NFKBIA,NFKBIZ,NOTCH1,NR4A1,NUAK1,PECAM1,PLAT,PPP3CA,PSMB8,PSMB9,PTGS2,RRAS,S1PR…	94
Cellular Development,Cellular Growth and Proliferation,Organ Development,Skeletal and Muscular System Development and Function,Tissue Development	Proliferation of smooth muscle cells	1.46e-11		0.32	AHR,APOD,ARF6,BMPR2,C1QTNF9,CALCRL,CAV1,CCL2,CCN3,CCN5,CCND1,CDH13,CDKN1A,CLU,COL1A1,EGR1,FBLN5,FHL1,FOS,FOXO1,GJA1,HBEGF,HDAC7,HIF1A,IFNGR1,IGFBP2,IGFBP4,IGFBP5,IL6,IL6ST,ILK,IRF1,ITGB1,JUN,KDM6B,KLF4,LRP1,MMP2,MYC,NAMPT,NOTCH1,NR4A1,OGN,PDGFRB,PIK3R1,PLAT,POSTN,PRKG1,PTGS2,RARRES2,S1PR1,SCARB1,SHC1,SOCS3,SPARC,STAT3,SYNE2,TFPI,TGFBR2,THBD,THBS2,TNFRSF10B,TNFRSF1A,TNFSF10,TNFSF12,TRIB1,VCAN	67
Cellular Movement,Hair and Skin Development and Function	Cell movement of keratinocytes	1.02e-07		0.314	AHR,ARF6,CCL14,CCN2,CD9,EFNA1,FN1,FOXO1,GADD45A,HBEGF,ICAM1,IL6,ILK,ITGA5,ITGB1,ITGB4,LGALS3,LRG1,MYC,PLEC,S1PR1,SOCS3,STAT3,TGFBR2,TIMP1	25
Inflammatory Disease,Organismal Injury and Abnormalities	Chronic inflammatory disorder	1.34e-30		0.304	ACTA2,ADAM10,ADAM15,ADAMTS4,ADGRG6,ADH5,ADRA2C,AHR,ANXA1,APOD,APP,ASAP1,ATP2B1,B2M,BGN,BIRC3,BRD2,C7,CALCRL,CALD1,CARD8,CCL14,CCL2,CCL23,CCN2,CD36,CD44,CD59,CD74,CDA,CDKN1A,CEBPB,CLEC14A,CLEC2B,CLU,COL14A1,COL1A1,COL1A2,COL3A1,COTL1,CSF3,CSGALNACT1,CSRP1,CTNND1,CTSC,CTSD,CXCL2,CYYR1,DDX5,DMD,DPT,DPYSL3,DSTN,DYNLT3,EDNRB,EFNA1,EGR1,EHD4,ENTPD1,EPAS1,ETS1,F11R,F8,FABP4,FBLN5,FCGRT,FGL2,FKBP1A,FLNA,…	227
Cellular Function and Maintenance,Hematological System Development and Function	Function of T lymphocytes	2.69e-08		0.302	ATF3,B2M,BHLHE40,BIRC3,CD302,CD44,CD74,CEBPB,CTSC,CTSS,DICER1,GIMAP4,HLA-A,HLA-DMA,HLA-DQB1,HLA-E,ICA1,ICAM1,IFNGR1,IL33,IL6,KLF10,KLF2,LEPR,LGALS1,MCL1,NEDD9,PDLIM2,PLEC,PPM1D,RCAN1,RCAN2,RGS16,S1PR1,SELE,SELP,SPNS2,STAT3,TAGLN2,TAPBP,TCF4,TNFSF10,TRIB1	43
Cardiovascular Disease,Cardiovascular System Development and Function,Cell Morphology,Cellular Function and Maintenance,Organismal Injury and Abnormalities,Tissue Morphology	Permeability of endothelial cells	1.08e-07		0.282	ADAM10,ARF6,CAV1,CDH5,ENG,IL33,ITGB1,KDR,NR4A1,PECAM1,PTPRB,PXN,RAP1B,RAPGEF3,RNASE1,ROBO4,S100A4,S1PR1,SPHK1,TCIM,TEK,TGFBR2,TIMP2,TXNIP	24
Cell-To-Cell Signaling and Interaction	Interaction of epithelial cells	1.02e-08		0.28	ADAM10,ADAM15,ADGRG1,ANTXR1,CCN2,CCN3,CD44,CDH13,CLU,ENG,FN1,HBEGF,HSPG2,ICAM1,IGFBP5,IL1R1,IL6,ITGA5,ITGA6,ITGB1,ITGB4,LGALS3,LRP1,LY6E,MFGE8,MYH10,NOTCH1,POSTN,RRAS,STAT3,TGFBR3,TIMP1,TIMP3,VCAM1	34
Organismal Injury and Abnormalities	Scar tissue	8.87e-19		0.277	AEBP1,APOD,ASPN,BGN,C12orf75,COL14A1,COL1A1,COL1A2,COL3A1,COPZ2,FABP5,FGL2,FIBIN,FN1,FTL,GJA1,HSPA1A/HSPA1B,HTRA1,IGFBP6,KLF2,LEPR,LPP,MT2A,NFKBIA,OGN,POSTN,PTGS2,RARRES2,RHOU,RPLP1,SFRP4,SHC1,SMOC2,SOD3,SPARC,TAGLN,THBS2,TPM2,TSPAN13,TXNIP,VIM,ZFP36	42
Cell Death and Survival,Organismal Injury and Abnormalities,Skeletal and Muscular Disorders	Cell death of muscle cells	3.34e-10		0.273	APP,BAG3,BIRC3,C1QTNF9,CALCRL,CARD8,CAV1,CDKN1A,COL1A1,COL6A1,CRYAB,CSF3,CTSS,DICER1,DMD,DUSP6,ECSCR,EEF1A1,ETS1,FHL1,FOXO1,HBEGF,HIF1A,HLA-B,HLA-DMA,HSPB1,HSPB6,ID1,IL33,IL6,IL6ST,IRF1,IVNS1ABP,JUND,KRAS,LEPR,MCL1,MMP2,MYH10,MYH11,NAMPT,NDUFA13,NECTIN2,NFKBIA,NR4A1,NRP1,PARK7,PIK3R1,PLEC,PPP1R10,PPP1R15A,PPP3CA,PRMT1,RARRES2,RRAS,S100A6,SH3BP5,SHC1,SIVA1,SOCS3,SOD1,SPHK1,SPTLC2,STAT3,TAGLN,TGFB1…	78
Cardiovascular System Development and Function,Organismal Development	Growth of blood vessel	1.28e-17		0.269	ADGRA2,AHR,ARF6,BMPR2,C1QTNF9,CALCRL,CCL2,CCN2,CCN3,CCN5,CCND1,CDKN1A,COL1A1,CSF3,DLL1,EDNRB,EGR1,EGR3,FBLN5,FHL1,FLT1,FN1,FOXO1,GAS6,GJA1,HBEGF,HIF1A,IGFBP2,IGFBP4,IGFBP5,IL6,IL6ST,IRF1,ITGA5,ITGB1,JAM2,JUN,KDM6B,KDR,KLF4,LEPR,LGALS1,LGALS3,MYC,NOTCH1,NR4A1,NRP1,PDGFRB,POSTN,PRKG1,PTGS2,RARRES2,RND1,ROBO4,SCARB1,SERPINH1,SOCS3,STAT3,SYNE2,TFPI,THBS2,TIMP1,TIMP2,TNFRSF10B,TNFRSF1A,TNFSF10,TRIB1,V…	69
Cardiovascular System Development and Function,Organismal Development,Visual System Development and Function	Neovascularization of eye	6.31e-17		0.268	ADAM15,AHR,B2M,BGN,CAV1,CCN2,CD200,CFI,COL1A1,COL1A2,COL3A1,COL6A1,COL6A2,CTSS,DDR2,EPAS1,FBLIM1,FBLN5,FLT1,FN1,GLIPR1,HLA-DMB,HSPG2,HTRA1,ICAM1,ITGA5,ITGB1,ITGB5,KDR,LGALS1,LGALS3,MMP2,NOSTRIN,NRARP,NRP1,PLAT,PTGS2,S100A4,SFRP1,SOCS3,SOD1,SPARC,STING1,TGFBR2,TIMP1,TIMP2,VCAM1,VEGFB,VEGFC,VWF,WARS1	51
Cellular Function and Maintenance	Function of blood cells	5.45e-18		0.263	AHR,ATF3,B2M,BHLHE40,BIRC3,BMPR2,CAV1,CCL2,CCN3,CD200,CD302,CD36,CD44,CD59,CD74,CD9,CDC42,CDKN1A,CEBPB,CSF3,CTSC,CTSS,CTSZ,DICER1,DUSP5,EGR1,ENTPD1,ETS1,F11R,FLNA,FLOT1,FLT1,FOS,GAS6,GATA2,GIMAP4,GPNMB,GRN,HLA-A,HLA-DMA,HLA-DQB1,HLA-E,HSPB1,ICA1,ICAM1,ICAM2,ID1,IFNGR1,IL33,IL6,IRAK3,IRF1,JAM2,KDR,KLF10,KLF2,LEPR,LGALS1,LGALS3,LY96,LYL1,MARCKSL1,MCL1,MECOM,MYC,NEDD9,NFKBIA,NFKBIZ,ORAI1,PDLIM2,PECA…	99
Cardiovascular System Development and Function	Neovascularization of organ	7.56e-18		0.256	ADAM15,AHR,B2M,BGN,CAV1,CCN2,CD200,CDH5,CFI,COL1A1,COL1A2,COL3A1,COL6A1,COL6A2,CTSS,DDR2,EPAS1,FBLIM1,FBLN5,FLT1,FN1,GLIPR1,HLA-DMB,HSPG2,HTRA1,ICAM1,ITGA5,ITGB1,ITGB5,KDR,LGALS1,LGALS3,MFGE8,MMP2,NOSTRIN,NRARP,NRP1,PLAT,PTGS2,S100A4,SFRP1,SOCS3,SOD1,SPARC,STING1,TGFBR2,TIMP1,TIMP2,VCAM1,VEGFB,VEGFC,VWF,WARS1	53
Cellular Movement,Hair and Skin Development and Function	Migration of keratinocytes	8.17e-07		0.251	AHR,ARF6,CCL14,CCN2,CD9,FN1,FOXO1,GADD45A,HBEGF,ICAM1,IL6,ILK,ITGB1,ITGB4,LRG1,MYC,PLEC,SOCS3,STAT3,TGFBR2,TIMP1	21
Connective Tissue Disorders,Organismal Injury and Abnormalities,Skeletal and Muscular Disorders	Abnormal morphology of bone	1.43e-07		0.245	ACKR1,ADRA2C,ANTXR1,ARID5B,BGN,CAV1,CCN2,CCN3,CCND1,CDKN1A,CEBPB,CLEC3B,CRTAP,CSF3,CSGALNACT1,DDR2,DLL1,ECE1,EFEMP1,EGR1,FBLIM1,FKBP8,FLNB,FMOD,FOS,FOSL2,FRZB,GJA1,HIF1A,HSPG2,HYAL2,IL6,IL6ST,IRAK3,ITGB1,KAT6A,KDM6B,KLF10,KLF2,LGALS3,LRP1,MEOX2,MFGE8,MFNG,MGP,MMP2,MYH10,NFIX,NOTCH1,ORAI1,PDK4,PLXND1,PTPRE,S100A4,SBNO2,SFRP1,SFRP4,SOX4,SPARC,STAT3,SULF2,SYNM,TFPI,TGFBR3,THRB,TNFRSF11B,TNFRSF1A,ZNF…	68
Nervous System Development and Function	Sensory system development	2.94e-07		0.236	ABL2,APP,AQP1,BCLAF1,CCL2,CCND1,CDH5,CDKN1A,COL1A1,CRYAB,DLL1,DPT,EFNA1,EGR1,FKBP8,FMOD,FOS,FOSL2,GPX4,GUCY1A1,HBEGF,HIF1A,HSPG2,ID1,IL1R1,IL6,IL6ST,INHBB,ITGA6,ITGB1,KDM6B,KDR,KLF7,LAMB2,LGALS3,MAP1B,MET,MMP2,NOTCH1,NRP1,PIK3R1,PSMB8,RPGR,SEMA6A,SLC44A2,SNAI1,SOCS3,SOD1,SOX4,SPARC,SPRY1,STAT3,THBD,THBS2,THRB,TIMP2,TNFRSF1A,VCAM1,VEGFB,VEGFC,VIM,WARS1	62
Cancer,Organismal Injury and Abnormalities	Extrapulmonary secondary neoplasm	3.09e-13		0.222	ACTA2,ADAM15,ADGRA2,AKR1C1/AKR1C2,CAV1,CCL2,CCN2,CCND1,CD200,CD36,CD44,CD9,CHD1,CLU,COL1A1,CTNND1,DDR2,DDX3X,DLC1,DMD,DPYSL3,DUSP6,EFEMP1,EMP1,ENPP2,EPB41L3,ERAP2,FKBP1A,FLT1,FRY,GSTP1,HIF1A,HLA-E,HTRA1,ICAM1,IGFBP2,IGFBP5,IGFBP7,IL6,ITGB1,KAT6A,KCNN3,KDR,KRAS,LGALS3,LOC102724428/SIK1,LRP1,MCL1,MDM4,MET,MMP2,MYC,NRN1,NUAK1,PDGFRB,PDLIM1,PDLIM3,PLAT,PLS3,PPP3CA,PTGS2,RASAL2,REV3L,S100A4,SNAI1,SNHG…	80
Cell Death and Survival,Organismal Injury and Abnormalities	Cell death of leukemia cell lines	3.63e-08		0.216	ADAM10,AHR,B2M,BIRC3,BTG1,CARD8,CAV1,CCN5,CCND1,CD44,CD59,CD74,CDKN1A,CFLAR,COL1A1,CTSD,DICER1,EGR3,FN1,FTH1,GATA2,GBP1,GIMAP4,GIMAP6,GPX4,GSTP1,HSPA1A/HSPA1B,HSPA8,HSPB1,ID1,IL6,INTS6,IRF9,ITGB1,JUN,KDR,KLF4,LEPR,LGALS1,LGALS3,LMO2,MAP1LC3B,MCL1,MET,MSN,MYC,NFKBIA,NOTCH1,NOTCH4,NPM1,ORAI1,PSMA3-AS1,PTPRE,RCAN1,RDX,SHC1,SIVA1,SOCS3,SPHK1,STAT3,STING1,TMOD3,TNFRSF10B,TNFRSF10D,TNFRSF11B,TNFRSF1A,T…	70
Cellular Development,Cellular Growth and Proliferation,Connective Tissue Development and Function,Skeletal and Muscular System Development and Function,Tissue Development	Proliferation of synovial fibroblasts	7.05e-07		0.213	CCND1,CDKN1A,IL6,IL6ST,MYC,SOCS3,STAT3,TNFRSF10B,TNFSF10,TNFSF12	10
Cell Death and Survival,Organismal Injury and Abnormalities	Apoptosis of endothelial cells	4.89e-10		0.196	ABL2,ADAM15,ADAMTS1,ALDH2,APP,ATF3,BIRC3,BMPR2,CAV1,CD36,CD74,CDH5,CDKN1A,CFLAR,CRYAB,CSF3,DDX3X,DUSP6,EDIL3,EFEMP2,ENG,EPAS1,FLT1,GAS6,ID1,KDR,KLF4,LGALS1,LOC102724428/SIK1,LRP1,MCL1,MEOX2,MFGE8,MYC,NFKBIA,NOTCH1,NOTCH4,PDGFRB,PECAM1,PLAT,PSMB8,RDX,RGS5,RHOB,STAT3,TEK,TNFRSF10B,TNFRSF11B,TNFRSF1A,TNFSF10,TYMP,VEGFB	52
Immunological Disease,Inflammatory Disease,Inflammatory Response,Neurological Disease,Organismal Injury and Abnormalities	Experimental autoimmune encephalomyelitis	1.2e-14		0.192	AHR,ALCAM,ARID5A,B2M,BHLHE40,CASP4,CAV1,CCL2,CD200,CD44,CD74,CSF3,DLL1,EGR2,EHD4,ELF1,GAS6,HIF1A,HLA-A,HLA-DMA,HLA-DQB1,HLA-E,ID1,IFITM2,IFITM3,IFNGR1,IL1R1,IL6,IL6ST,IRAK3,IRF1,IRF9,ITGB1,KLF4,LAMA5,LGALS1,LGALS3,MAP3K8,MAT2A,MMP2,MYLK,NFKBIA,NFKBIZ,NOTCH1,NR4A1,NUAK1,PECAM1,PLAT,PSMB8,PSMB9,RRAS,S1PR1,SERPINB1,SHC1,SPARC,SPNS2,STAT3,STING1,TAPBP,TIMP1,TNFRSF10B,TNFRSF1A,TNFSF10,TOP1,VCAM1,VCAN,…	68
Connective Tissue Disorders,Inflammatory Disease,Organismal Injury and Abnormalities,Skeletal and Muscular Disorders	Rheumatic Disease	1.23e-24		0.174	ACTA2,ADAM10,ADAM15,ADAMTS1,ADAMTS4,ADAMTS9,ADGRG6,ADRA2C,AHR,ANXA1,APOD,ARID5B,ASAP1,ASPN,ATP2B1,B2M,BGN,BHLHE40,BMX,BRD2,CALCRL,CALD1,CARD8,CAVIN3,CCL14,CCL2,CCL23,CCN2,CCN3,CD200,CD34,CD36,CD44,CD59,CD74,CDA,CDH5,CDKN1A,CEBPB,CLEC2B,CLU,COL1A1,COL1A2,COL3A1,CPE,CRYAB,CSF3,CSGALNACT1,CTSC,CTSS,CXCL2,CYYR1,DDR2,DDX3X,ECRG4,EDNRB,EFEMP2,EGR2,EGR3,EHD4,ENPP2,EPAS1,ETS1,F11R,FABP4,FCGRT,FGL2,FKBP1A…	223
Organismal Injury and Abnormalities,Renal and Urological Disease	Urination disorder	1.55e-08		0.164	ADAMTS1,ADRA2C,BCAM,CCL2,CCN2,CCN3,CD320,CD63,CDKN1A,CLDN5,CLU,CMIP,CYB5R3,DICER1,EDNRB,EHD4,FLI1,FLT1,FN1,GADD45A,GAS6,GRN,HBEGF,HIF1A,ICAM1,IFNGR1,IL6,ILK,ITGB1,KCNMA1,LAMA5,LAMB2,LEPR,MT-CO1,MT-CO2,MT-CO3,MYH10,MYH11,PODXL,PTGS2,SCARF1,SCN1B,SGK1,SPARC,STAB1,STC1,SUGCT,THBD,THSD7A,TXNIP,UGCG,VWF,YES1	53
Connective Tissue Disorders,Inflammatory Disease,Inflammatory Response,Organismal Injury and Abnormalities,Skeletal and Muscular Disorders	Osteoarthritis	8.06e-14		0.16	ADAM10,ADAM15,ADAMTS1,ADAMTS4,ADAMTS9,ADRA2C,ANXA1,APOD,ASPN,BGN,BHLHE40,CAVIN3,CCL2,CLU,CRYAB,CXCL2,ECRG4,EFEMP2,EPAS1,FMOD,FOXO1,FRZB,FTH1,GRN,HLA-DPA1,HLA-DRA,HLA-DRB1,HLA-E,HTRA1,HYAL2,ICAM1,IL6,KANK2,LIMCH1,LPP,LRP1,LTBP1,MMP2,MMP28,MT-CO1,MT-CO2,NAMPT,NCK1,NR4A1,NRP1,NUPR1,OGN,POSTN,PPP3CA,PTGS2,RARRES2,S100A10,SCN1B,SDC2,SLC44A2,SOX4,TEAD1,TGFBR2,TIMP1,TIMP2,TIMP3,VCAM1	62
Cancer,Organismal Injury and Abnormalities,Renal and Urological Disease	Development of renal tumor	1.1e-09		0.156	ACACB,ADGRF5,ADH5,AKAP9,ALDH2,APOD,APP,ARID5B,ASAP1,ATF3,ATP2B1,B2M,BHLHE40,BTG2,C1S,CALCRL,CARD10,CCL2,CCND1,CD44,CD9,CDKN1A,CFI,CFLAR,CHD1,CHD9,CLEC3B,CLU,COL6A1,COL6A2,CTSS,CXCL2,DDX5,DICER1,DKK3,DLC1,DUSP6,EDIL3,EGR3,EIF4A2,EPAS1,EPHX1,ETS1,ETS2,F8,FABP4,FABP5,FAM89A,FBLN5,FEZ1,FKBP1A,FLNA,FLT1,FN1,FNBP1L,FOS,FOXO1,FRY,FTX,GARRE1,GAS6,GFOD1,GIMAP8,GJA1,GPX3,GSTP1,GYPC,HAND2,HAPLN3,HEG1,HIF1A,…	202
Cardiovascular Disease,Organismal Injury and Abnormalities	Damage of endothelial tissue	5.73e-07		0.156	ADAM10,APP,ARF6,CARD10,CAV1,CDH5,ENG,IL33,ITGB1,KDR,MYLK,NR4A1,PECAM1,PTPRB,PXN,RAP1B,RAPGEF3,RNASE1,ROBO4,S100A4,S1PR1,SPHK1,TCIM,TEK,TGFBR2,TIMP2,TXNIP	27
Connective Tissue Disorders,Inflammatory Disease,Inflammatory Response,Organismal Injury and Abnormalities,Skeletal and Muscular Disorders	Polyarthritis	1.82e-10		0.155	AHR,ANXA1,BHLHE40,CD44,CD74,CDA,CEBPB,CSF3,CTSS,F11R,FLT1,FOS,FOSB,HDAC7,HIF1A,HLA-DRA,HSPA1A/HSPA1B,HTRA1,IFNGR1,IL33,IL6,KDR,LGALS1,MCL1,MT-CO1,MT-CO2,NAMPT,NFKBIA,NR4A1,PECAM1,PTGS2,PTPRE,S100A10,SELE,SELP,SPHK1,SPNS2,STAT3,STING1,TIE1,TNFRSF1A,TNFSF12,ZFP36	43
Connective Tissue Disorders,Inflammatory Disease,Inflammatory Response,Organismal Injury and Abnormalities,Skeletal and Muscular Disorders	Inflammation of joint	1.74e-23		0.143	ACTA2,ADAM10,ADAM15,ADAMTS1,ADAMTS4,ADAMTS9,ADGRG6,ADRA2C,AHR,ANXA1,APOD,ASAP1,ASPN,ATP2B1,B2M,BGN,BHLHE40,BMX,BRD2,CALCRL,CALD1,CARD8,CAVIN3,CCL14,CCL2,CCL23,CD200,CD36,CD44,CD59,CD74,CDA,CDKN1A,CEBPB,CLEC2B,CLU,COL3A1,CPE,CRYAB,CSF3,CSGALNACT1,CTSC,CTSS,CXCL2,CYYR1,DDR2,DDX3X,ECRG4,EFEMP2,EHD4,ENPP2,EPAS1,ETS1,F11R,FABP4,FCGRT,FGL2,FKBP1A,FLT1,FMOD,FN1,FOS,FOSB,FOXO1,FRY,FRZB,FTH1,FTL,GBP1,GPX3…	197
Cancer,Organismal Injury and Abnormalities,Reproductive System Disease	Genital tract cancer	2.34e-08		0.13	ABI3,ABL2,ABLIM1,ACACB,ACTA2,ADAM10,ADAM15,ADAMTS1,ADAMTS4,ADAMTS9,ADGRA2,ADGRF5,ADGRG1,ADGRG6,ADGRL2,ADGRL4,ADH1B,ADI1,ADRA2C,AEBP1,AFF1,AHR,AKAP12,AKAP9,AKR1C1/AKR1C2,ALCAM,ALDH2,ANKRD12,ANTXR1,ANXA1,AOPEP,AP1S2,APOD,APOL3,APOLD1,APP,AQP1,ARF6,ARGLU1,ARHGAP29,ARHGAP31,ARHGEF15,ARHGEF3,ARID5B,ARL4A,ARL5B,ARL6IP1,ARRDC3,ASAP1,ASPN,ATF3,ATP11A,ATP1A1,ATP2B1,B2M,BAZ2B,BCL6B,BCLAF1,BEX3,BGN,BHLHE40,…	649
Cancer,Organismal Injury and Abnormalities,Reproductive System Disease	Malignant neoplasm of male genital organ	8.14e-07		0.13	ABI3,ABL2,ACACB,ACTA2,ADAM10,ADAM15,ADAMTS4,ADGRA2,ADGRG1,ADGRG6,ADGRL4,ADRA2C,AEBP1,AFF1,AKAP12,AKAP9,ALDH2,ANKRD12,ANTXR1,ANXA1,APOD,APOL3,APOLD1,ARHGAP29,ARHGAP31,ARHGEF15,ARHGEF3,ARID5B,ARL5B,ARL6IP1,ARRDC3,ASPN,ATF3,ATP11A,ATP1A1,B2M,BAZ2B,BCLAF1,BHLHE40,BMPR2,BMX,BTNL9,BZW1,C1orf21,C1S,C7,CALCRL,CALD1,CARD10,CARD8,CAV1,CAVIN2,CCDC3,CCDC50,CCL2,CCN5,CCND1,CCNI,CD34,CD44,CD74,CDH13,CDH5,CDKN1…	383
Cell-To-Cell Signaling and Interaction	Binding of epithelial cells	1.6e-08		0.13	ADAM15,ADGRG1,ANTXR1,CCN2,CCN3,CD44,CDH13,CLU,ENG,FN1,HBEGF,HSPG2,ICAM1,IGFBP5,IL1R1,IL6,ITGA5,ITGA6,ITGB1,ITGB4,LGALS3,LRP1,LY6E,MFGE8,MYH10,NOTCH1,POSTN,RRAS,STAT3,TGFBR3,TIMP1,TIMP3,VCAM1	33
Cardiovascular System Development and Function,Hematological System Development and Function	Blood pressure	1.79e-12		0.126	ACTA2,ADH5,AHR,ALDH2,APP,ATP1A1,ATP2B1,BCAM,BGN,BHLHE40,BMPR2,CAV1,CCN2,CD36,CD44,CDH13,COL1A2,CRYAB,DLL1,ECE1,EDNRB,EGLN3,EPAS1,ERAP2,F11R,FLT1,FOXO1,GUCY1A1,HIF1A,IER3,IL1R1,IL6,IRAG1,ITGB1,KCNMA1,LDLR,LEPR,LRP1,MYH11,NFKBIA,PIK3R1,PLAT,PLN,PRCP,PRKG1,PTGS2,RAMP1,RAMP2,RGS5,S1PR1,SGK1,SNTB2,SOCS3,SOD1,SOD3,SPTLC2,STC1,TEK,THBD,TIMP1,TIMP3,TNFSF10,TPH1,VEGFC,ZFP36	65
Connective Tissue Disorders,Inflammatory Disease,Inflammatory Response,Organismal Injury and Abnormalities,Skeletal and Muscular Disorders	Experimentally-induced arthritis	3.9e-08		0.119	AHR,ANXA1,BHLHE40,CD44,CD59,CSF3,CTSS,CXCL2,FCGRT,FLT1,FOXO1,HTRA1,IFNGR1,IL1R1,IL33,IL6,IL6ST,KDR,LBH,MCL1,MMP2,NAMPT,NFKBIA,NUPR1,PTGS2,SELE,SELP,SPHK1,SPNS2,STAT3,TIE1,TNFRSF1A,TNFSF12	33
Cancer,Organismal Injury and Abnormalities	Lymphoreticular neoplasm	1.43e-12		0.118	ABL2,ABLIM1,ACKR1,ACTA2,ADAMTS9,ADCY4,ADGRA2,ADGRF5,ADRA2C,AFAP1L1,AHR,AKAP9,ALDH2,ANTXR1,ANXA1,APP,AQP1,ARHGEF15,ARHGEF3,ARID5B,ARL6IP1,ATF3,B2M,BAZ2B,BCLAF1,BIRC3,BMPR2,BRD2,BTG1,BTG2,BTN3A2,BTNL9,BZW2,C1S,C2CD4B,C7,CALCRL,CALD1,CAV1,CAVIN2,CCL2,CCN5,CCND1,CCNL1,CD200,CD34,CD36,CD44,CD74,CD9,CDA,CDC42,CDKN1A,CEBPB,CFLAR,CHD1,CHIC2,CLU,CMIP,CNTNAP3B,COL15A1,COL1A1,COL1A2,COL3A1,COL6A1,COL6A2,CSD…	376
Nutritional Disease,Organismal Injury and Abnormalities	Obesity	1.44e-07		0.114	ABL2,ACACB,ADAMTS1,ADRA2C,AEBP1,ALDH2,APP,ARID5A,ARID5B,ATF3,CAV1,CAVIN2,CCL2,CCND1,CD36,CD44,CDKN1A,CEBPB,CMIP,CPE,CTSS,CXCL2,CYBRD1,DICER1,ENG,ENPP2,ENTPD1,EPAS1,FABP4,FABP5,FKBP1A,FLT1,FOXO1,GAS6,GSTP1,HBEGF,HIF1A,HSPA1A/HSPA1B,ICAM1,IGFBP5,IL1R1,IL6,IL6ST,KCNMA1,LDLR,LEPR,LRP1,LRRC1,LRRC8C,LXN,MMP2,MMP28,MRAP2,MT-CO1,MT-CYB,MT-RNR2,MYC,NAMPT,NFIA,NR4A1,NUAK1,PDE2A,PDE5A,PDGFRB,PDK4,PPM1D,PPP3…	91
Cardiovascular Disease,Cardiovascular System Development and Function,Organismal Injury and Abnormalities,Tissue Morphology	Permeability of endothelial tissue	2.91e-07		0.104	ADAM10,ARF6,CAV1,CDH5,ENG,IL33,ITGB1,KDR,MYLK,NR4A1,PECAM1,PTPRB,PXN,RAP1B,RAPGEF3,RNASE1,ROBO4,S100A4,S1PR1,SPHK1,TCIM,TEK,TGFBR2,TIMP2,TXNIP	25
Cardiovascular System Development and Function,Organismal Development,Tissue Development	Angiogenesis of cardiovascular tissue	5.02e-07		0.104	ALDH2,CD44,CD9,EFNA1,FN1,HSPG2,MEOX2,MET,PLAT,SMOC2,STAT3,TGFBR2,TIMP2,TIMP3,VEGFC	15
Organismal Injury and Abnormalities,Tissue Morphology	Permeability of epithelial tissue	1.68e-07		0.101	ADAM10,AQP1,ARF6,CAV1,CDH5,ENG,F11R,IL33,ITGB1,KDR,MYLK,NR4A1,PECAM1,PTPRB,PXN,RAP1B,RAPGEF3,RNASE1,ROBO4,S100A4,S1PR1,SPHK1,TCIM,TEK,TGFBR2,TIMP2,TXNIP	27
Organ Development,Skeletal and Muscular System Development and Function,Tissue Development	Growth of muscle tissue	1.69e-11		0.1	ADAM10,AHR,APOD,ARF6,BMPR2,C1QTNF9,CALCRL,CAV1,CCL2,CCN3,CCN5,CCND1,CDH13,CDKN1A,CFLAR,CLU,COL1A1,COL6A1,CSF3,DLL1,EGR1,FBLN5,FHL1,FN1,FOS,FOXO1,GJA1,HAND2,HBEGF,HDAC7,HEG1,HIF1A,IFI16,IFNGR1,IGFBP2,IGFBP4,IGFBP5,IL6,IL6ST,ILK,IRF1,ITGA5,ITGA6,ITGB1,JUN,JUNB,KDM6B,KLF10,KLF4,KRAS,LRP1,MALAT1,MET,MMP2,MYC,MYH10,NAMPT,NOTCH1,NR4A1,OGN,PDGFRB,PIK3R1,PLAT,POSTN,PRKG1,PTGS2,RARRES2,S1PR1,SCARB1,SHC1,S…	88
Cellular Development,Cellular Growth and Proliferation,Organ Development,Skeletal and Muscular System Development and Function,Tissue Development	Proliferation of muscle cells	9.82e-11		0.1	ADAM10,AHR,APOD,ARF6,BMPR2,C1QTNF9,CALCRL,CAV1,CCL2,CCN3,CCN5,CCND1,CDH13,CDKN1A,CFLAR,CLU,COL1A1,CSF3,EGR1,FBLN5,FHL1,FN1,FOS,FOXO1,GJA1,HAND2,HBEGF,HDAC7,HIF1A,IFI16,IFNGR1,IGFBP2,IGFBP4,IGFBP5,IL6,IL6ST,ILK,IRF1,ITGA5,ITGA6,ITGB1,JUN,JUNB,KDM6B,KLF10,KLF4,KRAS,LRP1,MALAT1,MET,MMP2,MYC,MYH10,NAMPT,NOTCH1,NR4A1,OGN,PDGFRB,PIK3R1,PLAT,POSTN,PRKG1,PTGS2,RARRES2,S1PR1,SCARB1,SHC1,SMAD1,SOCS3,SPARC,…	85
Embryonic Development,Organismal Development	Development of abdomen	7.39e-11		0.098	ADAMTS1,AEBP1,AHR,AKAP9,ANXA1,AQP1,ARF6,ARID5B,ATF3,CAV1,CCN2,CD44,CDH5,CDKN1A,CEBPB,CFLAR,CLU,COL6A1,CRK,CSF3,CTNND1,CTSS,DICER1,DKK3,ECSCR,EDNRB,EFEMP1,EFNA1,EGR1,EHD4,EPAS1,FLNA,FLT1,FOS,GEM,GJA1,GRN,HBEGF,HIF1A,HLX,HSPB1,ICAM1,ID4,IGFBP2,IL6,IL6ST,ILK,INHBB,ITGA8,ITGB1,JUN,KDR,KRAS,LAMA5,LEPR,LGALS3,LY6E,LYL1,MDM4,MECOM,MET,MGP,MMP2,MRTFB,MYC,NFIA,NFKBIA,NFKBIZ,NOTCH1,NR4A1,NUPR1,PDE5A,PDGFRB…	104
Cardiovascular Disease,Cardiovascular System Development and Function,Ophthalmic Disease,Organismal Development,Organismal Injury and Abnormalities,Visual System Development and Function	Neovascularization of choroid	2.93e-13		0.088	ADAM15,B2M,BGN,CAV1,CD200,CFI,COL1A1,COL1A2,COL3A1,COL6A1,COL6A2,CTSS,FBLIM1,FBLN5,FLT1,FN1,GLIPR1,HLA-DMB,HSPG2,HTRA1,ICAM1,ITGA5,ITGB1,ITGB5,LGALS1,MMP2,NOSTRIN,NRARP,PLAT,PTGS2,SOD1,SPARC,TIMP1,TIMP2,VCAM1,VEGFB,VWF	37
Embryonic Development,Organismal Development,Skeletal and Muscular System Development and Function	Mineralization of bone	7.05e-07		0.085	ASPN,ATP2B1,BMPR2,CAV1,CEBPB,CLEC3B,COL1A2,COL6A1,CRTAP,DDR2,FLNB,FOSL2,GAS6,GJA1,HIF1A,HSPG2,IFNGR1,KDM6B,KLF10,MGP,NFIX,NOTCH1,PDLIM7,POSTN,PTGS2,RCAN2,S1PR1,SBNO2,SFRP4,SOX4,SRGN,THRB,TNFRSF11B	33
Cellular Growth and Proliferation,Tissue Development	Proliferation of epithelial cells	4.17e-13		0.082	ACTA2,AHR,ATF3,B2M,BMX,CAV1,CCND1,CD44,CD9,CDC37,CDH13,CDKN1A,CEBPB,CFLAR,CLU,CRYAB,CYGB,DDX5,DICER1,DLC1,EDNRB,EFNA1,EIF3H,ENG,EPAS1,FBLN5,FLT1,FN1,FOS,GATA2,GRN,HBEGF,HIF1A,HLX,HTRA1,ID1,IFNGR1,IGFBP4,IGFBP7,IL6,IL6ST,INHBB,ITGA6,ITGB1,ITGB4,JUN,JUNB,JUND,KDR,KLF10,KLF2,KLF4,KLF9,KRAS,LAMA5,LAMB1,LRG1,LTBP4,MAP3K8,MET,MFGE8,MYC,NFIB,NFKBIA,NFKBIZ,NOTCH1,NPM1,NR4A1,NUPR1,PDE5A,PDK4,POSTN,PRKCH,P…	100
Cell Death and Survival,Organismal Injury and Abnormalities	Cell death of hepatoma cell lines	1.74e-07		0.079	ADH5,AHR,ALCAM,CCND1,CDKN1A,CFLAR,CLU,EIF3H,FKBP8,FOS,FOSB,GIMAP6,GPX4,GRB10,IL6,ITGB5,JUN,JUND,LGALS1,LTBP1,MAP3K11,MAT2A,MCL1,MET,MT2A,MYC,MYLK,NDUFA13,NFKBIA,NPM1,NR4A1,NUAK1,PMEPA1,PPP1R15A,PTGS2,SLC2A3,SOD1,SOD3,SOX4,SPHK1,STAT3,SULF2,TNFRSF10B,TNFSF10,TNS2,VCAN	46
Neurological Disease,Organismal Injury and Abnormalities	Progressive neurological disorder	2.69e-17		0.074	ABI3,ACTA2,ADAM10,ADAMTS1,ADGRL2,ADRA2C,AHR,ALCAM,ALDH2,ANTXR1,ANXA1,AP1S2,APOD,APP,AQP1,ATF3,ATP1A1,BGN,BRD2,C7,CALM1 (includes others),CASP4,CAV1,CCDC50,CCL2,CCN2,CCND1,CD36,CD44,CD74,CDKN1A,CEMIP2,CFLAR,CLDN5,CLEC3B,CLU,CNKSR3,CNN1,COL1A1,COL1A2,COL3A1,CRYAB,CTSD,CTSS,DDR2,DICER1,DLL1,DPYSL3,EEF1A1,EGR1,EGR2,EIF4A2,ELOVL7,EPHX1,ETS2,F8,FLOT1,FLT1,FOXO1,FTH1,FTL,G3BP1,GADD45A,GPNMB,GPX3,GRN,GST…	195
Cellular Growth and Proliferation,Connective Tissue Development and Function,Skeletal and Muscular System Development and Function,Tissue Development	Proliferation of synovial cells	6.26e-08		0.063	CCL2,CCND1,CD44,CDKN1A,FN1,IL6,IL6ST,ITGB1,KCNMA1,MYC,NEAT1,SOCS3,STAT3,TNFRSF10B,TNFSF10,TNFSF12	16
Cellular Movement	Cell movement of tumor cells	2.98e-13		0.061	ADAM10,ADAM15,ALCAM,CAV1,CCL2,CCN2,CCN3,CCN5,CD44,CD74,CDC42,CSDE1,CSF3,FLT1,FN1,HBEGF,IL6,ILK,ITGB1,KDR,KLF4,KRAS,LAMA5,LGALS3,MEOX2,MET,MGLL,MMP2,NEDD9,NFKBIA,NOTCH1,NRP1,PARK7,PARP9,PTGS2,RAPGEF3,RARRES2,RHOB,S100A6,SELE,SFRP1,SNAI1,SOX7,SPARC,SPHK1,SWAP70,THRB,TM4SF1,VCAM1,VCAN,VIM	51
Cellular Movement,Connective Tissue Development and Function	Migration of fibroblast cell lines	5.66e-08		0.058	ADI1,CDKN1A,CNN3,COL6A1,CRYAB,DDX3X,DLC1,DOCK4,EFEMP1,ELK3,FABP5,FN1,GAS6,HBEGF,HIF1A,IFI16,IL6,ILK,ITGA5,ITGB1,KLF2,LIMA1,MARCKS,MEOX2,MET,MYLK,NCK1,NEDD9,PALLD,PDGFRB,PIK3R1,PTGS2,PTPN12,PXN,SKAP2,STAT3,VEGFC	37
Cellular Development	Differentiation of progenitor cells	2.85e-07		0.052	ABL2,ARHGEF3,BTG1,BTG2,CAV1,CCL23,CDKN1A,CEBPB,CSF3,DDX17,DDX5,DLL1,EGR1,EGR3,EMP1,EPAS1,FLI1,FLT1,FN1,FOXO1,FTH1,GATA2,HYAL2,ICAM2,ID1,IFI16,IGFBP2,IL1R1,IL6,IL6ST,ILK,IRF1,ITGA6,ITGB1,JUN,JUNB,KDR,KLF4,KRAS,LGALS1,LMO2,LPP,LXN,LYL1,MET,MYC,MYL9,N4BP2L2,NFKBIA,NOTCH1,NOTCH4,ORAI1,PALLD,PECAM1,PIK3R1,PLCB1,PLEC,PLSCR1,PNP,PPP1R15A,PRKD2,PRKG1,PRMT1,PTGS2,S1PR1,SFRP1,SOCS3,SOX4,SPRY1,STAT3,TCF4,TE…	80
Cardiovascular Disease,Organismal Injury and Abnormalities	Aortic dilatation	3.06e-11		0.045	ACTA2,BTG2,CCN2,COL1A1,COL3A1,CTSC,CTSS,EFEMP2,FLNA,FTL,GALNT15,GUCY1A1,HBEGF,IER3,IL6,KDR,LOC102724428/SIK1,LRP1,MAT2A,MMP2,MRTFB,MYH11,MYLK,NOTCH1,PIK3C2A,PRKG1,PTGS2,RCAN1,ROBO4,S100A4,SLC1A5,SLC2A3,TGFBR2,TIMP1,TIMP2,TIMP3,VCAN,VWF	38
Dermatological Diseases and Conditions,Inflammatory Disease,Inflammatory Response,Organismal Injury and Abnormalities	Dermatitis	2.04e-20		0.041	AHR,ANXA1,ATP1A1,B2M,BGN,BMX,CAVIN2,CCL23,CD200,CD44,CD74,CNN3,COL1A1,COL1A2,COL3A1,COL6A1,COL6A2,CSF3,CTSC,CTSD,CTSH,CTSS,DDX5,DUSP5,EEF1A1,ERAP2,FABP4,FABP5,FCGRT,FKBP1A,FKBP8,FLNA,FLOT1,FN1,GADD45A,GBP1,GNG11,GSTP1,GUCY1A1,H3-3A/H3-3B,HBEGF,HLA-A,HLA-B,HLA-C,HLA-DPB1,HLA-DQB1,HLA-DRA,HLA-DRB1,HLA-DRB5,HLA-E,HLA-F,ICAM1,IFI27,IFI44,IFI44L,IFNGR1,IL1R1,IL33,IL3RA,IL6,IRF9,ITGA6,JUN,JUNB,KDR,LAMA…	114
Cellular Assembly and Organization,Cellular Function and Maintenance,Organismal Development,Tissue Development	Formation of actin filaments	1.64e-12		0.04	ABL2,ACTA2,ADGRF5,ARF6,ARHGEF15,ARHGEF3,ARPC2,BMX,CALD1,CAV1,CCL2,CCN2,CCND1,CD44,CDC42,CDH13,CDKN1A,CRK,CSF3,CTNND1,DAAM1,DDR2,DLC1,DSTN,ESAM,F11R,FAM107A,FBLIM1,FN1,ICAM1,ITGB1,ITGB5,JUNB,KANK2,KANK3,KDR,KLF2,KRAS,LIMCH1,LMOD1,LRP1,MCF2L,MET,MMP2,MYLK,NCK1,NOTCH1,NPM1,NR4A1,PALLD,PDLIM1,PECAM1,PFDN5,PFN2,PIK3R1,PLAT,PTPRB,PXN,RAPGEF3,RGS16,RHOB,RHOQ,RND1,S100A10,S1PR1,SDC2,SELE,SNAI1,SORBS1,SPA…	80
Cell-To-Cell Signaling and Interaction,Nervous System Development and Function	Activation of neuroglia	1.28e-07		0.037	ADAM10,APP,CCL2,CD200,CD36,CEBPB,CLU,CSF3,FN1,GJA1,GRN,IFNGR1,IL1R1,IL6,IRAK3,ITGA5,ITGB1,JUN,LDLR,LGALS3,LRP1,NAMPT,NR4A1,PARK7,PDK4,PLAT,PTGS2,SFRP1,SOD1,STING1,VIM	31
Neurological Disease,Organismal Injury and Abnormalities	Seizure disorder	6.78e-08		0.036	ADAM10,ADRA2C,AOPEP,APP,ARHGEF15,ARID5B,ARRDC3,ATF3,ATP1A1,BAG3,BHLHE40,C11orf96,C12orf57,CALCRL,CDKN1A,CLU,CPLX1,CTSD,CXCL2,CYYR1,DDX3X,DLL1,DNAJB1,DUSP5,DUSP6,EGR1,EGR2,EGR3,EPHX1,FKBP1A,FLT1,FOS,FOSB,GADD45A,HNRNPU,HSPA1A/HSPA1B,HSPA8,IER2,IL6,JMJD1C,JUN,JUNB,KCNMA1,KLF10,KRAS,LDLR,LOC102724428/SIK1,MACF1,MALAT1,MAP1B,MCL1,MT-ND5,MYC,NAMPT,NR4A1,NRN1,PCDH19,PIM3,PLAT,PLCB1,PPP3CA,PTGS2,RAPGEF3…	85
Neurological Disease,Organismal Injury and Abnormalities	Progressive encephalopathy	2.14e-14		0.025	ABI3,ACTA2,ADAM10,ADAMTS1,ADGRL2,ADRA2C,AHR,ALDH2,ANXA1,AP1S2,APOD,APP,AQP1,ATF3,ATP1A1,BGN,C7,CALM1 (includes others),CASP4,CAV1,CCL2,CCN2,CD36,CD74,CDKN1A,CEMIP2,CLDN5,CLEC3B,CLU,CNKSR3,CNN1,COL1A1,COL1A2,COL3A1,CRYAB,CTSD,CTSS,DDR2,DICER1,DLL1,DPYSL3,EEF1A1,EGR2,EIF4A2,ELOVL7,EPHX1,ETS2,F8,FLOT1,FLT1,FOXO1,FTH1,FTL,G3BP1,GADD45A,GPNMB,GPX3,GRN,GSTP1,H3-3A/H3-3B,HIF1A,HLA-B,HLA-DQB1,HLA-DRA,HLA…	163
Cell Morphology,Cellular Function and Maintenance	Permeability of cells	4.97e-07		0.016	ADAM10,AHR,ANXA1,ARF6,BMPR2,CAV1,CDH5,DMD,ENG,ENTPD1,F11R,IL33,ITGB1,KDR,NR4A1,PECAM1,PTPRB,PXN,RAP1B,RAPGEF3,RNASE1,ROBO4,S100A4,S1PR1,SPHK1,TCIM,TEK,TGFBR2,THBD,TIMP2,TXNIP	31
Cellular Development,Cellular Growth and Proliferation,Digestive System Development and Function,Hepatic System Development and Function,Organ Development	Proliferation of liver cells	3.05e-07		0.014	AHR,CAV1,CCN2,CCND1,CDKN1A,CEBPB,CFLAR,COL1A1,DICER1,DLC1,EDNRB,FLT1,FOS,HBEGF,ID1,IFNGR1,IL6,IL6ST,ITGA6,ITGB1,JUN,JUND,KLF2,LEPR,LGALS1,LGALS3,MET,MYC,NFKBIA,PIK3R1,PIM3,PTGS2,SERPINH1,SOCS3,SULF2,TGFBR2,TIMP1,TIMP2,TNFRSF1A,TNFSF12	40
Cell Death and Survival	Survival of vascular cells	3.01e-08		0.013	ABL2,APP,CDH13,CFLAR,FOXO1,GAS6,GPX4,ILK,KDR,KLF2,LRP1,NR4A1,PDGFRB,PIK3C2A,POSTN,PTGS2,S1PR1,SEMA6A,TEK,TIE1,TNFRSF10B,TNFSF10	22
Inflammatory Disease,Organismal Injury and Abnormalities	Granuloma	4.99e-19		0	ANXA1,B2M,CARD16,CCL2,CD200,CD44,CD74,CEBPB,CLEC2B,COL1A1,COL1A2,COL3A1,COL6A1,COL6A2,CRIP1,CTSC,CTSD,CTSH,CTSS,DMD,DYNLT3,ERAP2,FKBP1A,FN1,HBEGF,HLA-A,HLA-B,HLA-C,HLA-DPB1,HLA-DRA,HLA-DRB1,HLA-F,ICAM1,IFI27,IFNGR1,IL1R1,IL3RA,ITGBL1,JUNB,KCNN3,LY6E,MFGE8,MGLL,MRTFB,MYC,NFKBIA,POSTN,PTPRE,RARRES2,SERTAD1,SNRK,SPARC,STAT3,TIMP1,TIMP3,TNFRSF1A,TNFSF10,TSHZ2,UGCG,UQCRB,VCAM1,VEGFB,VEGFC	63
Developmental Disorder,Organismal Injury and Abnormalities,Renal and Urological Disease	Congenital anomalies of kidney and urinary tract	1.52e-07		0	ACTA2,ADH1B,ADRA2C,AEBP1,ANTXR1,BIRC3,C1S,CALD1,CCN2,CCND1,CDKN1A,CLU,COL14A1,COL3A1,CPE,CYGB,DKK3,DPYSL3,DSTN,EFEMP2,EGR1,EPAS1,FEZ1,FHL1,FKBP1A,FLNA,FXYD5,GEM,HIF1A,ITGA6,ITGA8,LIFR,MYC,NFIA,OLFM1,PALLD,PLN,PPP1R12B,PPP1R3C,PRKG1,PSMB9,PTGS2,RAMP1,RAPGEF3,RARRES2,RHOU,SFRP4,SGK1,SPNS2,SPRY1,SSPN,SYNE2,TAGLN,TIMP1,TIMP2,TNFRSF11B,TNFSF12	57
Cardiovascular Disease,Organismal Injury and Abnormalities	Disorder of coronary artery	3.08e-07		0	ADRA2C,AHR,ANKRD29,ATP2B1,BGN,CCL2,CD36,CDH13,DOCK4,DOCK9,EDNRB,FGD5,FKBP1A,FLT1,FN1,FOS,GFOD1,GJA1,GUCY1A1,ICAM1,IL1R1,IL6,ITGA8,KDR,KLF2,LDLR,LRP1,LTBP1,MCF2L,MECOM,PDE5A,PRCP,PRKCH,PRKG1,PTGS2,PTPRM,S1PR1,SCARB1,SCN1B,SELE,SELP,SOD1,SORBS1,SOX4,TPH1,VCAM1	46
Organismal Injury and Abnormalities,Tissue Morphology	Quantity of lesion	4.49e-07		-0.006	ACTA2,AHR,APP,ARF6,ATF3,ATP1A1,B2M,BMPR2,BTG2,CAV1,CCL2,CCND1,CD200,CDKN1A,CTSZ,DDX3X,DICER1,DLC1,DMD,EDNRB,ENAH,FOXO1,FTL,GSTP1,H3-3A/H3-3B,HIF1A,HNRNPU,HTRA1,IFNGR1,IGFBP2,IL6,IL6ST,IRF1,IRF9,IVNS1ABP,JUN,KDR,KLF7,KRAS,LDLR,LRRC32,MDM4,MET,MFGE8,MMP2,MT-CYB,MT-ND1,MXI1,MYC,MYH11,MYLK,NDUFA13,NEDD9,NOTCH1,PDLIM1,PIK3R1,POSTN,PPDPF,PSMB9,PTPN12,RAB11A,RASAL2,REV3L,S1PR1,SCARB1,SKAP2,SNAI1,SNHG7,S…	76
Cardiovascular System Development and Function,Organismal Development,Visual System Development and Function	Vascularization of retina	3.3e-07		-0.01	ADAM15,AHR,ARHGEF15,CCN2,EPAS1,FLT1,GJA1,KDR,NRP1,RHOJ,SFRP1,SOCS3,SOD1,STING1,TGFBR2,VCAM1,VEGFB,WARS1	18
Cancer,Gastrointestinal Disease,Organismal Injury and Abnormalities	Growth of digestive organ tumor	9.69e-08		-0.018	ABLIM1,ADAM10,AHR,ATP2B1,CCN2,CCND1,CD44,CTSS,DBNDD2,ENG,FBLN5,FN1,GJA1,GSTP1,HIF1A,IFITM3,IL1R1,IL6,IL6ST,ILK,ITGB1,KDR,KRAS,LEPR,MET,MYC,NOTCH1,NRP1,PIM3,S100A6,SDC2,SNAI1,SOCS3,STAT3,TNFSF10,TXNIP,YES1,ZFP36L2	38
Organismal Injury and Abnormalities,Respiratory Disease	Lung lesion	5.03e-16		-0.018	ABL2,ACKR1,ACTA2,ADAM10,ADAM15,ADAMTS1,ADCY4,ADGRG6,ADGRL2,ADGRL4,ADH1B,AEBP1,AFF1,AHR,AKAP12,AKAP9,ALCAM,ALDH2,ANTXR1,ANXA1,AOPEP,AP3S1,APOD,AQP1,ARF6,ARGLU1,ARHGAP29,ARHGEF15,ARHGEF3,ARID5B,ARL6IP1,ASPN,ATF3,ATP11A,ATP1A1,ATP2B1,B2M,BAZ1A,BCL6B,BCLAF1,BGN,BMPR2,BMX,BRD2,BTG2,BTNL9,C7,CALD1,CARD10,CAV1,CAVIN2,CCDC50,CCL2,CCN2,CCN5,CCND1,CCNL1,CD200,CD34,CD36,CD44,CD74,CD9,CD93,CDA,CDH13,CDKN1A,C…	495
Cancer,Organismal Injury and Abnormalities	Breast or colorectal cancer	2.08e-18		-0.028	ABI3,ABL2,ABLIM1,ACACB,ACKR1,ACTA2,ADAM10,ADAM15,ADAMTS1,ADAMTS4,ADAMTS9,ADCY4,ADGRA2,ADGRF5,ADGRG1,ADGRG6,ADGRL2,ADGRL4,ADRA2C,AEBP1,AFAP1L1,AHR,AKAP12,AKAP9,AKR1C1/AKR1C2,ALCAM,ALDH2,ANKRD12,ANKRD29,ANTXR1,ANXA1,AOPEP,APOD,APP,AQP1,ARHGAP31,ARHGEF15,ARHGEF3,ARID5B,ASPN,ATF3,ATP11A,ATP1A1,ATP2B1,B2M,BAG3,BAZ2B,BCAM,BGN,BHLHE40,BMPR2,BMX,BRD2,BTG2,BTN3A2,BZW1,BZW2,C1orf198,C1QTNF9,C21orf91,C7,CAL…	679
Cancer,Organismal Injury and Abnormalities	Extraadrenal retroperitoneal tumor	1.82e-10		-0.035	ACACB,ACKR1,ACTA2,ADAM10,ADAMTS1,ADAMTS9,ADGRA2,ADGRF5,ADGRL2,ADGRL4,ADH5,ADRA2C,AFF1,AHR,AKAP9,AKR1C1/AKR1C2,ALCAM,ALDH2,ANKRD12,ANKRD29,ANXA1,AP3S1,APOD,APP,ARID5B,ASAP1,ASPN,ATF3,ATP11A,ATP2B1,B2M,BAZ2B,BCLAF1,BHLHE40,BMPR2,BTG2,C1S,C7,CALCRL,CALD1,CARD10,CASKIN2,CASP4,CAV1,CCDC50,CCL2,CCN2,CCN3,CCND1,CCNL1,CD34,CD44,CD59,CD63,CD74,CD9,CD93,CDC42,CDKN1A,CEMIP2,CFI,CFLAR,CHD1,CHD9,CLEC14A,CLEC3…	409
Cancer,Organismal Injury and Abnormalities	Papillary neoplasm	7.31e-16		-0.058	ADAMTS1,ADGRF5,ADGRG1,ADH5,AEBP1,AFF1,ALDH2,ANXA1,APOD,CARD16,CCND1,CD34,CD44,CDC42,CDKN1A,CLU,COL15A1,COL1A2,COL6A1,COL6A2,CTSS,DICER1,DUSP5,EGR1,ENG,ETS1,FABP4,FABP5,FBLN5,FKBP1A,FLT1,FN1,FOXO1,GIMAP8,GPX3,GSTP1,HIF1A,HLA-B,HSPB6,IFITM2,IGFBP2,IGFBP4,IGFBP5,IGFBP6,IGFBP7,INHBB,ITGA5,ITGB1,JUN,KDR,KLF10,KLF2,KRAS,LAMA5,LGALS1,LGALS3,LOC102724428/SIK1,LRP1,LY6E,MAST4,MDM4,MET,MMP2,MMRN1,MSN,MT-CO…	120
Cell-To-Cell Signaling and Interaction,Connective Tissue Development and Function	Binding of fibroblast cell lines	5.7e-10		-0.061	ADGRA2,AKAP12,ALCAM,CCN2,CD44,CDC42,CXCL2,DDX3X,DLC1,FN1,ICAM1,IL6,ITGA5,ITGA6,ITGB1,LDLR,MXRA8,NCK1,PALLD,PLXND1,RAMP1,RAMP2,RAMP3,SCARA3,SCARB1,SDC2,STAT3,TFPI,VEGFC,VIM	30
Cancer,Gastrointestinal Disease,Organismal Injury and Abnormalities	Colorectal cancer	2.83e-14		-0.074	ABI3,ABL2,ACACB,ACTA2,ADAM10,ADAMTS1,ADAMTS4,ADAMTS9,ADGRA2,ADGRG1,ADGRG6,ADGRL2,ADGRL4,ADRA2C,AEBP1,AFAP1L1,AHR,AKAP12,AKAP9,AKR1C1/AKR1C2,ALCAM,ALDH2,ANTXR1,ANXA1,AOPEP,APOD,AQP1,ARHGAP31,ARHGEF15,ARHGEF3,ARID5B,ASPN,ATF3,ATP11A,ATP2B1,B2M,BAZ2B,BCAM,BGN,BHLHE40,BMPR2,BMX,BRD2,BZW1,BZW2,C21orf91,C7,CALD1,CARD10,CARD8,CASKIN2,CASP4,CAV1,CAVIN2,CAVIN3,CCDC3,CCDC69,CCL2,CCN2,CCN5,CCND1,CD34,CD36,C…	536
Cellular Development,Connective Tissue Development and Function,Tissue Development	Differentiation of adipocytes	3.88e-07		-0.077	ADGRF5,AP1S2,ARID5A,ARID5B,ARL4A,ATF3,CCDC3,CCND1,CEBPB,COPRS,CSRNP1,CTNND1,EGLN3,EGR2,EPHX1,FABP4,FN1,FOS,FOSB,FOSL2,FOXO1,FRZB,GATA2,HNRNPU,ID4,IFI16,IGFBP2,IL6,ITGA6,KLF4,LRG1,LRRC8C,LXN,MECOM,MYC,NFIA,NFKBIZ,NOTCH1,NR4A1,NRP1,PIK3R1,PLCB1,PRKG1,PSMB8,PTGS2,RARRES2,SFRP1,SMAD1,SNAI1,SOX4,ST13,TGFB1I1,TIMP1,TIMP3,TNFSF12,TPH1,ZFP36,ZFP36L1,ZFP36L2	59
Cell Death and Survival,Organismal Injury and Abnormalities	Cell death of endothelial cells	4.99e-12		-0.089	ABL2,ADAM15,ADAMTS1,ALDH2,APP,ATF3,BIRC3,BMPR2,CARD8,CAV1,CD36,CD74,CDH5,CDKN1A,CFLAR,CRYAB,CSF3,DDX3X,DUSP6,EDIL3,EFEMP2,ENG,EPAS1,FLOT1,FLT1,GAS6,ID1,IL6,KDR,KLF2,KLF4,LGALS1,LOC102724428/SIK1,LRP1,MALAT1,MCL1,MEOX2,MFGE8,MYC,NFKBIA,NOTCH1,NOTCH4,PDGFRB,PECAM1,PLAT,PSMB8,RDX,RGS5,RHOB,SEMA6A,STAT3,STING1,TEK,THBD,TNFRSF10B,TNFRSF11B,TNFRSF1A,TNFSF10,TYMP,VEGFB	60
Organismal Injury and Abnormalities,Skeletal and Muscular Disorders	Abnormal morphology of muscle	7.63e-09		-0.094	ADGRG1,ATF3,BAG3,BGN,CALCRL,CAV1,CCN2,CDKN1A,CFLAR,CLU,COL14A1,COL15A1,COL6A1,CRK,CRYAB,CSF3,DICER1,DMD,DUSP5,EFEMP2,EGR3,ENG,FBXO32,FKBP1A,FMOD,FN1,HAND2,HBEGF,HIF1A,HLX,HSPB7,HSPG2,IER3,IL33,IL6,INHBB,KLF2,KLF4,KRAS,LTBP1,MEOX2,MET,MFGE8,MGP,MMP2,MRTFB,MYH10,MYH11,MYL9,MYOF,NEXN,NFKBIA,NOTCH1,PDE5A,PLCB1,PLEC,PLXND1,PPP3CA,PRKG1,RAMP2,RAPGEF3,RCAN1,RCAN2,SELENON,SGCA,SHC1,SOX4,SOX7,SSPN,STAT3,S…	77
Cardiovascular Disease,Organismal Injury and Abnormalities	Fatty lesion	1.02e-07		-0.104	APP,BTG2,COL1A1,CTSC,CTSS,FTL,GALNT15,IER3,IL6,KDR,LDLR,LOC102724428/SIK1,LRP1,MMP2,PTGS2,RCAN1,SHC1,SLC1A5,SLC2A3,STAT3,TGFBR2,TIMP1,TIMP2,TIMP3,VWF	25
Hematological System Development and Function,Immune Cell Trafficking,Inflammatory Response,Tissue Development	Accumulation of mononuclear leukocytes	3.38e-08		-0.112	AHR,B2M,BGN,CCL2,CXCL2,DLL1,EGR2,EGR3,ENPP2,ENTPD1,ETS2,ICAM1,IER3,IL33,IL6,IL6ST,KLF2,KRAS,NOTCH1,RGS16,S1PR1,SELE,SH3BP2,SHC1,SOD1,STAT3,TGFBR2,TLN1,TNFSF10,VCAM1,VEGFC,VSIR	32
Cardiovascular System Development and Function,Organismal Development,Visual System Development and Function	Vascularization of eye	1.42e-18		-0.114	ADAM15,ADAMTS1,AHR,ARHGEF15,B2M,BGN,CAV1,CCN2,CD200,CFI,COL1A1,COL1A2,COL3A1,COL6A1,COL6A2,CTSS,DDR2,EPAS1,FBLIM1,FBLN5,FLT1,FN1,GJA1,GLIPR1,HLA-DMB,HSPG2,HTRA1,ICAM1,ITGA5,ITGB1,ITGB5,KDR,LGALS1,LGALS3,MMP2,NOSTRIN,NRARP,NRP1,PLAT,PTGS2,RHOJ,S100A4,SFRP1,SOCS3,SOD1,SPARC,STING1,TGFBR2,TIMP1,TIMP2,VCAM1,VEGFB,VEGFC,VWF,WARS1	55
Cell-To-Cell Signaling and Interaction	Attachment of cells	6.18e-15		-0.115	ADAM15,AFAP1L1,ANTXR1,BCAM,CCN2,CD36,CD44,CDH13,CRK,CTSZ,EFNA1,EGR1,ENG,ETS1,F11R,FBLN5,FN1,HSPG2,ICAM1,ICAM2,IL6,ILK,ITGA5,ITGA6,ITGB1,ITGB5,LGALS3,LRP1,MMP2,NEDD9,NRP1,PODXL,POSTN,RARRES2,RHOB,SELE,SPARC,SWAP70,TEK,TFPI,THBS2,TIMP2,TLN1,VCAM1,VCAN,VWF	46
Cellular Movement,Connective Tissue Development and Function	Cell movement of fibroblast cell lines	1.24e-09		-0.121	ADI1,AHR,ARPC2,ASAP1,CD44,CDC42,CDKN1A,CNN3,COL6A1,CRK,CRYAB,DDX3X,DLC1,DLL1,DOCK4,EFEMP1,EFNA1,ELK3,FABP5,FLNA,FN1,FOS,FOSL2,GAS6,HBEGF,HIF1A,IFI16,IL6,ILK,ITGA5,ITGB1,KLF2,LIMA1,MARCKS,MEOX2,MET,MYLK,NCK1,NEDD9,PALLD,PDGFRB,PIK3R1,PTGS2,PTPN12,PXN,SKAP2,SORBS1,STAT3,TGFB1I1,TJP1,VEGFC,VIM	52
Neurological Disease,Organismal Injury and Abnormalities	Movement Disorders	2.36e-09		-0.122	ADH5,ADRA2C,AEBP1,AFF1,AHR,ALDH2,AOPEP,AP1S2,APOD,APP,AQP1,ARL6IP1,ATP2B1,B2M,BGN,BHLHE40,C7,CASP4,CAV1,CCN2,CD44,CD74,CDKN1A,CEBPB,CFLAR,CHD1,CLDN5,CLU,COX7C,CPE,CPLX1,CRYAB,CTSD,CTSS,CYTH1,DDR2,DICER1,DKK3,DNAJA1,DNAJB1,DPYSL3,DUSP5,ECRG4,EEF1A1,EGR1,EGR2,EGR3,EIF4A2,ELOVL7,ENPP2,EPB41L3,EPHB4,F11R,FAM107A,FBXO31,FKBP1A,FLOT1,FLT1,FMOD,FOS,FOSB,FTH1,FTL,FZD4,GADD45A,GBP1,GJA1,GRN,GSTP1,GYPC,H3-…	200
Digestive System Development and Function,Hepatic System Development and Function,Organ Development	Growth of liver	8.23e-08		-0.141	AHR,CAV1,CCN2,CCND1,CDKN1A,CEBPB,CFLAR,COL1A1,DICER1,DLC1,EDNRB,FLT1,FOS,HBEGF,ID1,IFNGR1,IL6,IL6ST,ITGA6,ITGB1,JUN,JUND,KLF2,LEPR,LGALS1,LGALS3,MET,MYC,NFKBIA,PIK3R1,PIM3,PTGS2,SELP,SERPINH1,SOCS3,STAT3,SULF2,TGFBR2,TIMP1,TIMP2,TNFRSF1A,TNFSF12	42
Neurological Disease,Organismal Injury and Abnormalities	Seizures	1.49e-09		-0.143	ADAM10,AOPEP,APP,ARHGEF15,ARID5B,ARRDC3,ATF3,ATP1A1,BAG3,BHLHE40,C11orf96,C12orf57,CALCRL,CDKN1A,CPLX1,CTSD,CXCL2,CYYR1,DLL1,DNAJB1,DUSP5,DUSP6,EGR1,EGR2,EGR3,FKBP1A,FOS,FOSB,GADD45A,HNRNPU,HSPA1A/HSPA1B,HSPA8,IER2,IL6,JMJD1C,JUN,JUNB,KCNMA1,KLF10,KRAS,LDLR,LOC102724428/SIK1,MALAT1,MAP1B,MCL1,MT-ND5,MYC,NAMPT,NR4A1,NRN1,PCDH19,PIM3,PLAT,PLCB1,PPP3CA,PTGS2,RAPGEF3,RGS16,SCN1B,SEMA6B,SERTAD1,SLC25A…	76
Cardiovascular Disease,Organismal Injury and Abnormalities	Enlargement of heart	3.37e-10		-0.144	ADAM15,ADGRG1,ADRA2C,AHR,AKAP12,AKAP9,ATF3,BAG3,BGN,BMPR2,BMX,CAV1,CCN2,CD36,CDKN1A,COL1A1,COL3A1,CRK,CRYAB,CSF3,CTSC,CTSD,DICER1,DMD,DUSP5,ECE1,EGLN3,EPAS1,FBXO32,FKBP1A,FLT1,FN1,FOXO1,GAS6,GJA1,GPX3,GUCY1A1,HAND2,HBEGF,HIF1A,HSPB7,IER3,IFNGR1,IL1R1,IL33,IL6,IL6ST,ILK,IRF1,IRF9,JUN,JUND,KLF4,KLF7,LEPR,LY6E,MCL1,MDM4,MFGE8,MGLL,MMP2,MORF4L1,MYC,MYH10,MYH11,MYL9,NEXN,NFKBIA,NOTCH1,PARK7,PDE5A,PDLI…	110
Cancer,Organismal Injury and Abnormalities	Breast or gastric cancer	7.09e-13		-0.15	ABL2,ABLIM1,ACACB,ACKR1,ACTA2,ADAM10,ADAM15,ADAMTS1,ADAMTS4,ADAMTS9,ADCY4,ADGRA2,ADGRF5,ADGRG1,ADGRG6,ADGRL2,ADGRL4,ADH1B,ADRA2C,AEBP1,AFAP1L1,AFF1,AKAP12,AKAP9,AKR1C1/AKR1C2,ALCAM,ALDH2,ANKRD12,ANKRD29,ANTXR1,ANXA1,AOPEP,APOD,APP,AQP1,ARF6,ARHGAP31,ARHGEF15,ARHGEF3,ARID5B,ARL6IP1,ASAP1,ASPN,ATF3,ATP11A,ATP1A1,ATP2B1,B2M,BAG3,BAZ1A,BAZ2B,BCAM,BCL6B,BCLAF1,BEX3,BGN,BHLHE40,BIRC3,BMPR2,BMX,BTG2,BTN…	636
Cancer,Organismal Injury and Abnormalities	Multiple cancers	3.85e-20		-0.158	ABL2,ABLIM1,ACACB,ACKR1,ACTA2,ADAM10,ADAM15,ADAMTS1,ADAMTS4,ADAMTS9,ADCY4,ADGRA2,ADGRF5,ADGRG1,ADGRG6,ADGRL2,ADRA2C,AEBP1,AKAP12,AKAP9,AKR1C1/AKR1C2,ALCAM,ALDH2,ANKRD12,ANKRD29,ANTXR1,ANXA1,AOPEP,APOD,APP,AQP1,ARF6,ARHGAP31,ARHGEF15,ARHGEF3,ARID5B,ASAP1,ASPN,ATF3,ATP1A1,B2M,BAG3,BCAM,BCLAF1,BGN,BHLHE40,BIRC3,BMPR2,BMX,BTG2,BTN3A2,C1orf198,C1QTNF9,CALD1,CALM1 (includes others),CARD16,CASP4,CAV1,CC…	529
Cancer,Organismal Injury and Abnormalities,Reproductive System Disease	Breast or ovarian cancer	1.15e-19		-0.158	ABL2,ABLIM1,ACACB,ACKR1,ACTA2,ADAM10,ADAM15,ADAMTS1,ADAMTS4,ADAMTS9,ADCY4,ADGRA2,ADGRF5,ADGRG1,ADGRG6,ADGRL2,ADRA2C,AEBP1,AKAP12,AKAP9,AKR1C1/AKR1C2,ALCAM,ALDH2,ANKRD12,ANKRD29,ANTXR1,ANXA1,AOPEP,APOD,APP,AQP1,ARF6,ARHGAP31,ARHGEF15,ARHGEF3,ARID5B,ASAP1,ASPN,ATF3,ATP1A1,B2M,BAG3,BCAM,BCLAF1,BGN,BHLHE40,BMPR2,BMX,BTG2,BTN3A2,C1orf198,C1QTNF9,CALD1,CALM1 (includes others),CARD16,CASP4,CAV1,CCDC69,C…	518
Cancer,Organismal Injury and Abnormalities,Reproductive System Disease	Breast cancer	1.43e-17		-0.158	ABL2,ABLIM1,ACACB,ACKR1,ACTA2,ADAM15,ADAMTS1,ADAMTS4,ADAMTS9,ADCY4,ADGRA2,ADGRF5,ADGRG6,ADGRL2,ADRA2C,AEBP1,AKAP12,AKAP9,AKR1C1/AKR1C2,ALDH2,ANKRD12,ANKRD29,ANXA1,AOPEP,APOD,APP,AQP1,ARHGAP31,ARHGEF15,ARHGEF3,ARID5B,ASPN,ATF3,ATP1A1,BAG3,BCAM,BGN,BHLHE40,BMPR2,BMX,BTG2,BTN3A2,C1orf198,C1QTNF9,CALD1,CALM1 (includes others),CASP4,CAV1,CCDC69,CCL2,CCN2,CCN3,CCN5,CCND1,CCNL1,CD34,CD44,CD9,CDC42,CDH5,…	434
Cancer,Organismal Injury and Abnormalities,Reproductive System Disease	Breast or gynecological cancer	4.56e-15		-0.158	ABL2,ABLIM1,ACACB,ACKR1,ACTA2,ADAM10,ADAM15,ADAMTS1,ADAMTS4,ADAMTS9,ADCY4,ADGRA2,ADGRF5,ADGRG1,ADGRG6,ADGRL2,ADGRL4,ADH1B,ADI1,ADRA2C,AEBP1,AFF1,AHR,AKAP12,AKAP9,AKR1C1/AKR1C2,ALCAM,ALDH2,ANKRD12,ANKRD29,ANTXR1,ANXA1,AOPEP,AP1S2,APOD,APOLD1,APP,AQP1,ARF6,ARGLU1,ARHGAP31,ARHGEF15,ARHGEF3,ARID5B,ARL4A,ARRDC3,ASAP1,ASPN,ATF3,ATP11A,ATP1A1,ATP2B1,B2M,BAG3,BAZ2B,BCAM,BCL6B,BCLAF1,BEX3,BGN,BHLHE40,BIRC…	683
Cancer,Organismal Injury and Abnormalities,Renal and Urological Disease	Renal tumor	1.08e-08		-0.163	ACACB,ADAMTS9,ADGRF5,ADH5,AKAP9,ALDH2,APOD,APP,ARID5B,ASAP1,ATF3,ATP2B1,B2M,BHLHE40,BTG2,C1S,C7,CALCRL,CARD10,CAV1,CCL2,CCND1,CD34,CD44,CD9,CDKN1A,CFI,CFLAR,CHD1,CHD9,CLEC3B,CLU,COL6A1,COL6A2,CTSS,CXCL2,DDX5,DICER1,DKK3,DLC1,DUSP6,EDIL3,EGR3,EIF4A2,ENG,EPAS1,EPHX1,ETS1,ETS2,F8,FABP4,FABP5,FAM89A,FBLN5,FEZ1,FKBP1A,FLNA,FLT1,FN1,FNBP1L,FNIP2,FOS,FOXO1,FRY,FTX,GARRE1,GAS6,GFOD1,GIMAP8,GJA1,GPX3,GSTP…	216
Cardiovascular Disease,Organismal Injury and Abnormalities	Abnormal morphology of heart ventricle	1.27e-10		-0.173	ADAM15,ADGRL2,ADRA2C,ATF3,BGN,BMPR2,BMX,CAV1,CCN3,CCND1,CFLAR,CLU,CRK,CSDE1,DMD,DUSP5,ECE1,EFNA1,EPAS1,ETS1,FKBP1A,FOXO1,GJA1,GUCY1A1,HAND2,HBEGF,HDAC7,HIF1A,HSPB7,HSPG2,IER3,IL6,IL6ST,KRAS,LY6E,MMP2,MYH10,MYH11,MYL9,NEXN,NFKBIA,NOTCH1,PDE5A,PLAT,PLCB1,PPP3CA,PRKG1,PTGS2,RAMP2,RAPGEF3,RCAN1,SHC1,SLCO2A1,SOX4,TEAD1,TEK,TGFBR2,TIMP1,TIMP3,TLL1,TNS1,TPM1,TXNIP,UTRN,VCAM1	65
Cardiovascular Disease,Organismal Injury and Abnormalities	Abnormal morphology of heart	1.93e-14		-0.175	ABL2,ACACB,ADAM10,ADAM15,ADAMTS9,ADGRG1,ADGRL2,ADRA2C,AHR,AKAP12,AKAP9,ATF3,BAG3,BGN,BIRC3,BMPR2,BMX,CALCRL,CAV1,CCN2,CCN3,CCND1,CD36,CDH5,CDKN1A,CFLAR,CLU,COL1A1,COL3A1,CRK,CRYAB,CSDE1,CSF3,CTSC,CTSD,DICER1,DMD,DUSP5,ECE1,EFNA1,EGLN3,EPAS1,ETS1,FBXO32,FKBP1A,FLNA,FLT1,FMOD,FN1,FOXO1,GAS6,GATA2,GJA1,GPX3,GUCY1A1,HAND2,HBEGF,HDAC7,HIF1A,HSPB7,HSPG2,IER3,IFNGR1,IL1R1,IL33,IL6,IL6ST,ILK,IRF1,IRF9,JU…	150
Cell Death and Survival,Organismal Injury and Abnormalities	Anoikis of tumor cell lines	1.65e-07		-0.184	AHR,CAV1,CRYAB,CTNND1,FN1,GRN,HIF1A,HTRA1,ILK,ITGA6,ITGB4,IVNS1ABP,KRAS,LGALS3,MCL1,NDRG1,PLEC,RHOB,SRGN,TLN1,TNFRSF10B,TNFRSF1A,TNFSF10	23
Immunological Disease,Organismal Injury and Abnormalities	Hypersensitive reaction	1.05e-12		-0.2	ADRA2C,AHR,ALCAM,ALDH2,ANXA1,BGN,CASP4,CCL2,CCL23,CD44,CD63,CD74,CDH13,CEBPB,CNN3,CTSS,DDX5,EEF1A1,F11R,FABP4,FABP5,FKBP1A,FKBP8,FLNA,FLOT1,GADD45A,H3-3A/H3-3B,HCP5,HLA-A,HLA-B,HLA-C,HLA-DMA,HLA-DQB1,HLA-DRA,HLA-DRB1,HLA-DRB5,HSPA1A/HSPA1B,ICAM1,IFI27,IFITM1,IL1R1,IL33,IL3RA,IL6,ITGA6,JUN,JUNB,LAMA5,LEPR,LGALS1,LTC4S,MCL1,MSN,MXI1,MYL9,NFKBIA,NFKBIZ,NR4A1,ORAI1,PDK4,PECAM1,PLSCR1,PPP3CA,PTGS2,RAB…	81
Metabolic Disease,Organismal Injury and Abnormalities	Glucose metabolism disorder	1.52e-33		-0.202	ACACB,ACKR1,ACTA2,ADAMTS1,ADAMTS4,ADAMTS9,ADH1B,ADRA2C,AEBP1,ALDH2,ANXA1,APOD,APOLD1,APP,AQP1,ARHGEF15,ATF3,ATP11A,ATP1A1,B2M,BAG3,BHLHE40,BRD2,BTG1,BTG2,BTN3A2,C1S,C7,CADM3-AS1,CASP4,CAV1,CAVIN2,CCDC68,CCL2,CCN2,CCND1,CD200,CD34,CD36,CD44,CD74,CD93,CDC42,CDKN1A,CEBPB,CLDN5,CLEC14A,CLEC2B,CLEC3B,CLU,COL14A1,COL15A1,COL1A1,COL1A2,COL21A1,COL3A1,COL6A1,COL6A2,COX7C,CPE,CPNE8,CRIP1,CSRNP1,CTSC,CTSD,…	300
Organismal Injury and Abnormalities	Wound	7.46e-19		-0.205	ACTA2,ADAM15,AEBP1,ANXA1,AQP1,BMX,CAV1,CD44,CDKN1A,CFLAR,COL3A1,CSF3,DDR2,DMD,EGR1,ELK3,ETS1,FLT1,FN1,FTX,GADD45A,GJA1,GRN,HBEGF,HIF1A,HSPB1,HTRA1,ICAM1,IGFBP5,IL1R1,IL33,IL6,IL6ST,ILK,ITGA5,JUNB,LEPR,LGALS3,LIMA1,MET,MT2A,MYC,NOTCH1,PDGFRB,PDK4,PECAM1,PLAT,PLEC,POSTN,PPP3CA,PRCP,PRKCH,PTGS2,RAMP1,SCARB1,SLC3A2,SPARC,SYNPO,THBD,THBS2,TNFRSF1A,TPM1,VIM	63
Organismal Injury and Abnormalities,Skeletal and Muscular Disorders	Abnormality of limb	6.37e-13		-0.206	ADAMTS1,ADAMTS4,ADAMTS9,ADRA2C,ARID5B,ATF3,ATP1A1,B2M,BCLAF1,BGN,BHLHE40,CCN2,CCN3,CEBPB,COL14A1,COL15A1,COL1A1,COL1A2,COL21A1,COL3A1,COL6A1,COL6A2,CSGALNACT1,EGLN3,FKBP8,FLNB,FLT1,FMOD,FN1,FOS,FRZB,GJA1,HAND2,HSPG2,HYAL2,IKBIP,IL33,IL6,IL6ST,ITGA6,ITGB4,KCNN3,KDM6B,KLF10,KLF2,LDLR,LGALS1,LRP1,MAP1B,MAP3K20,MDM4,MEOX2,MMP2,MT-CO1,MT-CO2,MYOF,PLEC,PRKG1,PTGS2,PTPRE,SASH1,SCN1B,SFRP1,SHANK3,SOD1,SP…	74
Cellular Assembly and Organization,Cellular Function and Maintenance,Organismal Development,Tissue Development	Formation of actin stress fibers	2.39e-12		-0.211	ABL2,ACTA2,ADGRF5,ARF6,ARHGEF15,ARHGEF3,BMX,CALD1,CAV1,CCL2,CCN2,CCND1,CD44,CDC42,CDH13,CDKN1A,CRK,CTNND1,DAAM1,DDR2,DLC1,F11R,FBLIM1,FN1,ITGB1,ITGB5,JUNB,KANK2,KANK3,KDR,KLF2,KRAS,LIMCH1,LRP1,MCF2L,MET,MMP2,MYLK,NOTCH1,NPM1,NR4A1,PALLD,PDLIM1,PFN2,PIK3R1,PLAT,PTPRB,PXN,RAPGEF3,RGS16,RHOB,RHOQ,RND1,S100A10,S1PR1,SELE,SNAI1,SORBS1,SPARC,STAT3,TJP1,TNFAIP1,TNS3,TPM1,TPM2,TPM3,VCAM1	67
Cell Death and Survival,Organismal Injury and Abnormalities,Respiratory Disease	Necrosis of lung	4.67e-07		-0.212	AHR,CD36,GPX4,IL6ST,IRAK3,KRAS,LGALS3,MAP1LC3B,MCL1,MYC,NFKBIA,NOTCH1,OGN,SOD1,TNFRSF10B,TNFSF10,VSIR	17
Cell Death and Survival	Cytolysis	1.43e-07		-0.224	ANXA1,APP,B2M,BHLHE40,C1S,CAV1,CCN5,CD44,CD59,CFI,CSF3,DMD,ETS1,F8,FKBP1A,GIMAP4,GIMAP6,GJA1,HLA-A,HLA-F,IFITM3,IL6,JUN,LGALS1,LGALS3,LOC102724428/SIK1,LPAR6,MRTFB,MYC,NECTIN2,PIEZO1,PNP,PPP3CA,RARRES2,SNAI1,TAP1,TAPBP,TGFBR2,THBD,TNFRSF10B,TNFRSF1A,TNFSF10,UTRN,VIM,VSIR,ZFP36L2	46
Cellular Movement	Cell tethering or rolling	5.72e-07		-0.226	ANXA1,CCL2,CD36,CD44,CD63,CXCL2,ICAM1,ICAM2,ITGB1,JAM2,LDLR,LGALS3,SELE,SELP,SWAP70,TLN1,TNFRSF11B,TPH1,VCAM1,VWF	20
Organismal Injury and Abnormalities,Skeletal and Muscular Disorders	Progressive myopathy	3.91e-11		-0.243	ACTA2,APP,ASPN,BGN,BMPR2,CALD1,CCN2,CLU,CNN3,COL1A1,COL1A2,COL3A1,COL6A1,COL6A2,CTSS,DDR2,DICER1,DMD,ENG,FLT1,HIF1A,HLA-A,HLA-C,HLA-DPB1,HLA-DQB1,HLA-DRA,HLA-DRB1,KANK2,KDR,LRG1,MAP3K20,MT-ND5,PDE5A,PDGFRB,PDK4,PFN2,PLEC,PLS3,RBP7,S1PR1,SAMHD1,SCN1B,SDC2,SDCBP,SERPINH1,SGCA,SLC25A4,SOD1,SPARC,STOM,TBCD,TGFBR2,TGFBR3,TIMP3,TNFSF12,UTRN	56
Organismal Injury and Abnormalities	Damage of epithelial tissue	5.65e-09		-0.253	ADAM10,APP,AQP1,ARF6,CARD10,CAV1,CDH5,DICER1,EGR1,ENG,F11R,IL33,IRF1,ITGB1,KDR,MYLK,NR4A1,PECAM1,PTPRB,PXN,RAP1B,RAPGEF3,RNASE1,ROBO4,S100A4,S1PR1,SOD1,SPHK1,STAT3,TCIM,TEK,TGFBR2,THRB,TIMP2,TNFSF12,TXNIP	36
Inflammatory Disease,Inflammatory Response,Organismal Injury and Abnormalities,Skeletal and Muscular Disorders	Inflammation of muscle	3.84e-15		-0.254	ANXA1,ARID5A,ASPN,BGN,BMPR2,CALD1,CCL2,CD63,CDKN1A,CEBPB,CNN3,COL1A1,COL1A2,COL3A1,COL6A1,COL6A2,DMD,EGR1,ENG,FBXO32,FKBP1A,GBP1,HIF1A,HLA-B,IFI16,IFI27,IFI44,IFI44L,IFITM1,IGFBP4,IL1R1,IRF9,JUNB,KCNN3,KRAS,LDAF1,LOC102724428/SIK1,LY6E,MYC,PLS3,PLSCR1,PPP3CA,PSMB8,PTGS2,PTPRE,S100A6,S1PR1,SDC2,SDCBP,SERPINH1,SPARC,SYNM,TAP1,TBCD,TGFBR2,TGFBR3,TMSB10/TMSB4X,TNFSF10,TYMP,UTRN	60
Neurological Disease,Organismal Injury and Abnormalities	Neurological signs	3e-09		-0.255	ADRA2C,AEBP1,ALDH2,APOD,APP,AQP1,ATP2B1,B2M,BHLHE40,C7,CAV1,CCN2,CD36,CD44,CD74,CEBPB,CFLAR,CLDN5,CLU,COL6A1,COX7C,CRYAB,CTSS,CYTH1,DICER1,DKK3,DNAJA1,DNAJB1,DPYSL3,DUSP5,ECRG4,EGR1,EGR2,ENPP2,EPHB4,F11R,FABP5,FAM107A,FOS,FOSB,GADD45A,GBP1,GJA1,GRN,GYPC,HGSNAT,HLA-DQB1,HLA-DRB5,HLA-E,HNRNPU,HSPA1A/HSPA1B,HSPA8,ICA1,ID4,IER3,IER5,IFI44,IL33,IL6,INPP1,ITGB4,ITM2B,IVNS1ABP,JMJD1C,JUN,JUNB,KCNMA1,KCN…	140
Organismal Injury and Abnormalities	Abnormal morphology of thoracic cavity	2.62e-15		-0.263	ABL2,ACACB,ADAM10,ADAM15,ADAMTS9,ADGRF5,ADGRG1,ADGRL2,ADRA2C,AHR,AKAP12,AKAP9,ATF3,BAG3,BGN,BIRC3,BMPR2,BMX,CALCRL,CAV1,CCN2,CCN3,CCND1,CD36,CD9,CDH5,CDKN1A,CFLAR,CLU,COL1A1,COL3A1,CRK,CRYAB,CSDE1,CSF3,CTSC,CTSD,DICER1,DMD,DUSP5,ECE1,EFNA1,EGLN3,ELK3,EPAS1,ETS1,FBXO32,FKBP1A,FLNA,FLT1,FMOD,FN1,FOXO1,GAS6,GATA2,GJA1,GPX3,GUCY1A1,HAND2,HBEGF,HDAC7,HIF1A,HLX,HSPB7,HSPG2,ID1,IER3,IFNGR1,IL1R1,IL33,IL…	171
Organismal Injury and Abnormalities	Abnormal morphology of mediastinum	1e-12		-0.263	ABL2,ACACB,ADAM10,ADAM15,ADAMTS9,ADGRG1,ADGRL2,ADRA2C,AHR,AKAP12,AKAP9,ATF3,BAG3,BGN,BIRC3,BMPR2,BMX,CALCRL,CAV1,CCN2,CCN3,CCND1,CD36,CDH5,CDKN1A,CFLAR,CLU,COL1A1,COL3A1,CRK,CRYAB,CSDE1,CSF3,CTSC,CTSD,DICER1,DMD,DUSP5,ECE1,EFNA1,EGLN3,EPAS1,ETS1,FBXO32,FKBP1A,FLNA,FLT1,FMOD,FN1,FOXO1,GAS6,GATA2,GJA1,GPX3,GUCY1A1,HAND2,HBEGF,HDAC7,HIF1A,HSPB7,HSPG2,IER3,IFNGR1,IL1R1,IL33,IL6,IL6ST,ILK,IRF1,IRF9,JU…	153
Ophthalmic Disease,Organismal Injury and Abnormalities	Disease of retina	3.16e-19		-0.268	ACTA2,ADAM15,ADRA2C,AHR,AKAP12,ANXA1,APP,ATF3,B2M,BGN,CAV1,CAVIN2,CCL2,CCN2,CCND1,CD200,CD36,CD59,CDH5,CDKN1A,CFI,CLEC3B,CLU,COL15A1,COL1A1,COL1A2,COL3A1,COL6A1,COL6A2,CRYAB,CSF3,CTSD,CTSS,DDX17,DICER1,EDNRB,EFEMP1,EFEMP2,ELK3,EMCN,EPAS1,FBLIM1,FBLN2,FBLN5,FLT1,FMOD,FN1,FOS,FZD4,GLIPR1,GPX4,GRN,GUCY1A1,HGSNAT,HIF1A,HLA-A,HLA-DMB,HSPG2,HTRA1,ICAM1,ID1,IFNGR1,IL1R1,IL33,IL3RA,IL6,IRF9,ITGA5,ITGA6,I…	127
Organismal Injury and Abnormalities	Abnormal morphology of abdomen	4.64e-08		-0.281	ABL2,ADAMTS1,AEBP1,AHR,AKAP12,ANTXR1,ARF6,ARID5B,ATF3,B2M,BCAM,BGN,BHLHE40,CAV1,CCN3,CCND1,CD36,CD44,CD9,CDKN1A,CEBPB,CFI,CFLAR,CLU,CMIP,COL3A1,CSF3,CTSD,DNAJA1,EDNRB,EFEMP1,EGLN3,EGR1,EHD4,ETS1,FKBP1A,FLI1,FOS,FOXO1,GADD45A,GAS6,GATA2,GJA1,GRN,HLA-DQB1,HLX,HSPG2,ICAM1,IFNGR1,IGFBP2,IGFBP4,IGFBP5,IL33,IL6,IL6ST,ILK,IRAG1,IRAK3,IRF1,ITGA6,ITGA8,ITGB1,JUN,KAT6A,KLF4,KRAS,LAMB2,LDLR,LEPR,LGALS3,LMOD…	131
Cancer,Organismal Injury and Abnormalities	Adenoma	1.54e-12		-0.283	ACTA2,ADAMTS1,AEBP1,AHR,ALDH2,APOD,APP,ASPN,ATP1A1,BGN,C1S,CAV1,CCDC68,CCL2,CCND1,CD36,CD44,CEBPB,CLU,COL14A1,COL1A1,COL1A2,COL6A1,COL6A2,CRYAB,CSGALNACT1,DDX17,DDX5,DLL1,DPT,EFEMP2,EGR1,EMP1,EPB41L3,EPHB4,FABP4,FMOD,FN1,FOS,FOSB,FOXO1,FRY,GADD45A,GSTP1,HDAC7,HLA-F,ID1,ID4,IER3,IFITM3,IL6ST,ITGA6,ITGB1,ITGB4,JUN,JUNB,KRAS,LEPR,LGALS1,LGALS3,LTBP4,LY6E,MACF1,MAP3K20,MET,MMRN1,MRPL17,MT-ND1,MT-ND2,…	117
Organismal Injury and Abnormalities	Blood clot	4.13e-08		-0.295	ACACB,ADGRG1,AHR,APP,ARF6,BMPR2,CCN2,CFI,COL1A1,CTSD,EDNRB,ENTPD1,F2RL3,F8,FLNA,GAS6,GPX3,HBEGF,IL6,KDR,LDLR,LGALS1,LGALS3,MMP2,ORAI1,PDE5A,PDGFRB,PECAM1,PIK3C2A,PLAT,PPP3CA,PRCP,PTGS2,RAP1B,S100A10,SCARB1,SELP,SGK1,STING1,TFPI,THBD,TNFRSF1A,TPH1,VEGFB,VEGFC,VIM,VWF	47
Cardiovascular Disease,Organismal Injury and Abnormalities	Abnormal morphology of cardiovascular system	2.44e-18		-0.309	ABL2,ACACB,ACTA2,ADAM10,ADAM15,ADAMTS9,ADGRA2,ADGRG1,ADGRL2,ADRA2C,AHR,AKAP12,AKAP9,ARHGAP31,ATF3,BAG3,BCAM,BGN,BIRC3,BMPR2,BMX,CALCRL,CAV1,CCN2,CCN3,CCND1,CD36,CD44,CDH5,CDKN1A,CFLAR,CLU,COL15A1,COL1A1,COL3A1,CRK,CRYAB,CSDE1,CSF3,CTSC,CTSD,DICER1,DMD,DUSP5,ECE1,EDNRB,EFEMP2,EFNA1,EGLN3,EHD4,ELK3,ENG,ENPP2,EPAS1,ETS1,FBXO32,FKBP1A,FLNA,FLT1,FMOD,FN1,FOXO1,GADD45A,GAS6,GATA2,GJA1,GPX3,GUCY1A1,HAND…	177
Cellular Movement	Migration of connective tissue cells	1.9e-12		-0.309	ABL2,ACTA2,AHR,AQP1,ARID5B,CALCRL,CAV1,CCL2,CCN2,CCN3,CCND1,CD44,CDC42,CDKN1A,COL1A1,CYGB,DDR2,DPT,ENG,FLNB,FN1,FOXO1,HBEGF,HIF1A,HSPB1,HSPG2,HYAL2,ID1,IL33,IL6,ILK,ITGA5,ITGB1,KCNMA1,LGALS1,LIMA1,LPP,LRP1,MAP3K8,MET,MYC,MYH10,PALLD,PDK4,PDLIM1,PLEC,POSTN,PXN,RAMP2,RAMP3,RAPGEF3,S1PR1,SKAP2,STAT3,SYNE2,TGFBR2,THBS2,TIMP2,TNS1,TPM1,TPM2	61
Organismal Injury and Abnormalities	Fibrosis	4.08e-24		-0.31	ACTA2,ADAM10,ADRA2C,AHR,AKAP12,AQP1,ASPN,ATF3,B2M,BAG3,BGN,BMPR2,BTNL9,CASP4,CAV1,CCL2,CCN2,CCNL1,CD36,CD44,CD74,CD9,CDC37,CDC42,CDKN1A,CEBPB,CEMIP2,CFLAR,CLDN5,CLU,CNN3,COL14A1,COL15A1,COL1A1,COL1A2,COL3A1,CRTAC1,CSF3,CTSS,CXCL2,DDR2,DDX5,DICER1,DMD,ECSCR,EDNRB,EGR1,ENPP2,ENTPD1,EPAS1,ETS1,F2RL3,FAM107A,FKBP1A,FLI1,FLT1,FN1,FOSL2,FOXO1,FRZB,GAS6,GBP4,GJA1,GPX3,GPX4,GSTP1,HAND2,HBEGF,HIF1A,HLA-B,…	179
Organismal Injury and Abnormalities	Visceromegaly	1.92e-09		-0.311	ADAM15,ADGRG1,ADRA2C,AHR,AKAP12,AKAP9,ATF3,BAG3,BGN,BMPR2,BMX,CAV1,CCN2,CCND1,CD36,CDKN1A,CEBPB,CFLAR,COL1A1,COL3A1,CRK,CRYAB,CSF3,CTSC,CTSD,DICER1,DMD,DUSP5,ECE1,EDNRB,EGLN3,EHD4,EPAS1,ETS1,FBXO32,FKBP1A,FLI1,FLT1,FN1,FOXO1,GAS6,GATA2,GJA1,GPX3,GRN,GUCY1A1,HAND2,HBEGF,HIF1A,HSPB7,ICAM1,IER3,IFNGR1,IL1R1,IL33,IL6,IL6ST,ILK,IRAG1,IRF1,IRF9,JUN,JUND,KLF4,KLF7,KRAS,LEPR,LY6E,MCL1,MDM4,MFGE8,MGLL,MMP…	133
Organismal Injury and Abnormalities,Renal and Urological Disease	Reduced kidney function	6.87e-07		-0.341	ADH5,ADRA2C,AHR,ATF3,ATP1A1,B2M,CAV1,CCN2,CDKN1A,CLDN5,CLEC14A,CLEC2B,CLU,COX7C,CSF3,EGLN3,EPAS1,F8,FKBP1A,FLT1,GPNMB,GPX4,GSTP1,GUCY1A1,H3-3A/H3-3B,IL6,ILK,IRF1,ITGB4,JUNB,KDM6B,KLF4,LDLR,MMP2,MT-CO1,NPM1,PDE5A,PDLIM1,PFDN5,PPP3CA,PTGS2,PTPRB,RCAN1,SOCS2,STAT3,STC1,TFPI,TGFBR2,TGFBR3,TIMP1,TIMP2,TNFRSF1A,TNS1,TRA2B,TXNIP,UQCRB	56
Cancer,Immunological Disease,Organismal Injury and Abnormalities	Neoplasia of lymphoid organ	3.15e-10		-0.342	ADAM15,ADAMTS9,ANXA1,ATF3,BIRC3,BTG1,CALD1,CCND1,CD200,CD44,CDKN1A,CHD1,CLU,COL15A1,COL6A1,COL6A2,CTNND1,CTSH,DDX3X,DDX5,EFEMP2,ENG,EPAS1,FKBP1A,FLT1,GAS6,GJA1,HDAC7,HIF1A,HLA-DPB1,HLA-E,IGFBP7,IL3RA,IL6,ITGA5,ITGB1,KDR,KLF2,KRAS,LAMB2,LIFR,LOC102724428/SIK1,MCL1,MET,MMP2,MT-CO1,MT-CYB,MT-ND4,MYC,NOTCH1,PCDH17,PDGFRB,PHF14,PIK3R1,PTGS2,SELP,SERPINH1,SGK1,SKP1,SPHK1,STAT3,STING1,SWAP70,TEK,THBD,TI…	71
Organismal Injury and Abnormalities	Abnormal morphology of thorax	1.03e-15		-0.35	ABL2,ACACB,ADAM10,ADAM15,ADAMTS9,ADGRF5,ADGRG1,ADGRL2,ADRA2C,AHR,AKAP12,AKAP9,ATF3,BAG3,BGN,BIRC3,BMPR2,BMX,CALCRL,CAV1,CCN2,CCN3,CCND1,CD36,CD9,CDH5,CDKN1A,CEBPB,CFLAR,CLU,COL1A1,COL3A1,CRK,CRYAB,CSDE1,CSF3,CTSC,CTSD,DICER1,DMD,DUSP5,ECE1,EFNA1,EGLN3,ELK3,EPAS1,ETS1,FBXO32,FKBP1A,FKBP8,FLNA,FLNB,FLT1,FMOD,FN1,FOXO1,GAS6,GATA2,GJA1,GPX3,GUCY1A1,HAND2,HBEGF,HDAC7,HIF1A,HLX,HSPB7,HSPG2,ID1,IER3,IFN…	176
Cardiovascular Disease,Hematological Disease,Organismal Injury and Abnormalities	Thrombus	1.52e-07		-0.362	ACACB,AHR,APP,ARF6,BMPR2,CCN2,CFI,COL1A1,CTSD,EDNRB,ENTPD1,F2RL3,F8,FLNA,GAS6,GPX3,HBEGF,IL6,KDR,LDLR,LGALS3,MMP2,ORAI1,PDE5A,PDGFRB,PECAM1,PIK3C2A,PLAT,PPP3CA,PRCP,PTGS2,RAP1B,S100A10,SCARB1,SELP,SGK1,STING1,TFPI,THBD,TNFRSF1A,TPH1,VEGFB,VEGFC,VWF	44
Immunological Disease,Organismal Injury and Abnormalities	Immediate hypersensitivity	1.42e-09		-0.365	ADRA2C,AHR,ALDH2,ANXA1,BGN,CCL23,CD44,CD63,CD74,CDH13,CNN3,CTSS,DDX5,EEF1A1,FABP4,FABP5,FKBP1A,FKBP8,FLNA,FLOT1,GADD45A,H3-3A/H3-3B,HLA-C,HLA-DQB1,HLA-DRA,HLA-DRB1,HLA-DRB5,IFI27,IL33,IL3RA,IL6,ITGA6,JUN,JUNB,LAMA5,LEPR,LGALS1,LTC4S,MSN,MXI1,MYL9,NFKBIZ,ORAI1,PDK4,PECAM1,PPP3CA,PTGS2,RAB34,S1PR1,SELP,SOCS2,SOCS3,SPNS2,SYNE2,TIMP1,TNFSF10,TPM1,TPM3,ZFP36	59
Cellular Assembly and Organization	Development of cytoplasm	1.04e-09		-0.392	ABL2,ACTA2,ADGRF5,AKAP9,ANXA1,APP,ARF6,ARHGEF15,ARHGEF3,ARPC2,BMX,CALD1,CAV1,CCL2,CCN2,CCND1,CD44,CD74,CDC42,CDH13,CDH5,CDKN1A,CRK,CRYAB,CSF3,CTNND1,CTSD,DAAM1,DDR2,DLC1,DMD,DPYSL3,DSTN,EHD4,ESAM,F11R,FAM107A,FBLIM1,FLNA,FN1,FOXO1,GAS6,HIF1A,HSPA8,ICAM1,ITGB1,ITGB5,JUNB,KANK2,KANK3,KDR,KLF2,KRAS,LIMCH1,LMOD1,LRP1,MAP1B,MCF2L,MET,MMP2,MYC,MYL9,MYLK,NCK1,NOTCH1,NPM1,NR4A1,PALLD,PARK7,PDLIM1,PECAM1,…	107
Cardiovascular Disease,Organismal Injury and Abnormalities,Respiratory Disease	Pulmonary vascular disease	2.98e-08		-0.395	ADRA2C,AHR,AQP1,ARF6,BMPR2,CAV1,CCL2,DDR2,EDNRB,ENG,EPAS1,F2RL3,F8,FBLN2,FHL1,FLT1,FOSL2,FOXO1,IL6,KDR,KLF2,MGP,NFKBIA,NOTCH1,ORAI1,PDE2A,PDE5A,PDGFRB,PLAT,PRKG1,PTGS2,RAP1B,S1PR1,SCN1B,SMAD1,SOX17,STAT3,TFPI,TNFSF10	39
Cancer,Cell Death and Survival,Organismal Injury and Abnormalities,Tumor Morphology	Cell death of tumor cells	1.46e-09		-0.406	ANXA1,APP,ATF3,B2M,BIRC3,BRD2,CARD8,CAV1,CCL2,CCND1,CD44,CD59,CD74,CDKN1A,CFLAR,CHD1,CLU,EEF1A1,EGLN3,ETS1,FLT1,FMOD,FOS,FOXO1,GADD45A,HBEGF,HIF1A,HSPA1A/HSPA1B,IL33,IL6,IL6ST,IRF1,ISCU,JUN,KDR,KLF10,KRAS,LEPR,LGALS1,MCL1,MET,MFGE8,MYC,NAMPT,NDRG1,NFKBIA,NOLC1,NOTCH1,NR4A1,NRP1,PARK7,PARP14,PIK3R1,PIM3,PNP,PON2,PTGS2,RBM39,RHOB,RPLP0,RPS18,RPS28,SFRP1,SGK1,SOCS3,SOD1,SON,SOX4,SPARC,SPHK1,ST13,STA…	92
Organismal Injury and Abnormalities	Abnormal morphology of body cavity	4.29e-16		-0.408	ABL2,ACACB,ADAM10,ADAM15,ADAMTS1,ADAMTS9,ADGRF5,ADGRG1,ADGRL2,ADRA2C,AEBP1,AHR,AKAP12,AKAP9,ANTXR1,ARF6,ARID5B,ATF3,B2M,BAG3,BCAM,BGN,BHLHE40,BIRC3,BMPR2,BMX,CALCRL,CAV1,CCN2,CCN3,CCND1,CD36,CD44,CD9,CDH5,CDKN1A,CEBPB,CFI,CFLAR,CLU,CMIP,COL1A1,COL3A1,CRK,CRYAB,CSDE1,CSF3,CTSC,CTSD,DICER1,DMD,DNAJA1,DUSP5,ECE1,EDNRB,EFEMP1,EFNA1,EGLN3,EGR1,EHD4,ELK3,EPAS1,ETS1,FBXO32,FKBP1A,FLI1,FLNA,FLT1,FMOD,FN1…	233
Organismal Injury and Abnormalities	Damage of vascular system	5.26e-08		-0.408	ADAM10,ALDH2,ANXA1,APP,ARF6,BGN,CARD10,CAV1,CDH5,CLU,COL3A1,CRK,EFEMP2,ENG,GJA1,HSPG2,IL33,ITGB1,KDR,MYLK,NR4A1,PECAM1,PIM3,PLAT,POSTN,PTPRB,PXN,RAP1B,RAPGEF3,RNASE1,ROBO4,S100A4,S1PR1,SPHK1,STAT3,STING1,TCIM,TEK,TGFBR2,TIMP2,TNFSF12,TXNIP	42
Cell-To-Cell Signaling and Interaction	Signal transduction	3.51e-09		-0.422	ABL2,ADCY4,ADGRF5,ADGRG1,ADGRL4,ADRA2C,AKAP12,AKR1C1/AKR1C2,ALCAM,ANXA1,BCAM,BIRC3,BMX,CALCRL,CALM1 (includes others),CAV1,CCL2,CCN2,CD36,CD59,CLEC1A,CRK,DDR2,DDX3X,ECE1,EDNRB,ELK3,ENTPD1,EPAS1,F2RL3,FKBP8,FLNB,GAS6,GEM,GJA1,GNG11,GPNMB,GRB10,HBEGF,HIF1A,HLA-DRB1,HLX,HSPB1,IFITM1,IFNGR1,IGFBP4,IL1R1,IL6ST,ILK,INPP1,IRF9,LEPR,LIFR,LOC102724428/SIK1,LY6E,LY96,MAP3K20,MAP3K6,MCF2L,MET,MGLL,NAMPT,NED…	115
Cell Death and Survival	Cell death of lung	3.3e-07		-0.443	AHR,CD36,FLT1,GPX4,IL6ST,IRAK3,KRAS,LGALS3,MAP1LC3B,MCL1,MYC,NFKBIA,NOTCH1,OGN,SOD1,TNFRSF10B,TNFSF10,VSIR	18
Cell-To-Cell Signaling and Interaction	Adhesion of connective tissue cells	4.74e-11		-0.457	ADGRA2,AKAP12,APP,CCL2,CCN2,CCN5,CCND1,CD44,CDC42,COL1A1,COL6A1,DLC1,EFNA1,FN1,HIF1A,ICAM1,IL6,ITGA5,ITGB1,LDLR,LRP1,LTBP2,MMP2,NCK1,PALLD,PALMD,PLEC,PLXND1,POSTN,RAMP2,RHOB,RNASE1,RND1,SBNO2,SDC2,SPARC,STAT3,TGFBR3,THBS2,TIMP2,TLN1,TNFRSF11B,VCAM1,VCAN,VEGFC,VIM	46
Cell Death and Survival	Cell death of islets of Langerhans	7e-07		-0.477	APP,ATF3,CPE,EGLN3,FOXO1,IL6,JUNB,LDLR,LEPR,LGALS3,MALAT1,MAP3K11,MCL1,MYC,NFKBIA,NOVA2,NR4A1,PARK7,PIK3R1,RAPGEF3,SOCS3,TNFRSF1A,TXNIP	23
Cancer,Cell Death and Survival,Organismal Injury and Abnormalities,Tumor Morphology	Necrosis of tumor	1.7e-10		-0.478	ANXA1,APP,ATF3,B2M,BIRC3,BRD2,BTG1,CARD8,CAV1,CCL2,CCND1,CD44,CD59,CD74,CDKN1A,CFLAR,CHD1,CLU,CRYAB,EEF1A1,EGLN3,ETS1,FLT1,FMOD,FOS,FOXO1,GADD45A,HBEGF,HIF1A,HSPA1A/HSPA1B,IGFBP2,IL33,IL6,IL6ST,IRF1,ISCU,JUN,KDR,KLF10,KRAS,LEPR,LGALS1,MCL1,MET,MFGE8,MYC,NAMPT,NDRG1,NFKBIA,NOLC1,NOTCH1,NR4A1,NRP1,NUAK1,PARK7,PARP14,PIK3R1,PIM3,PNP,PON2,PTGS2,RBM39,RHOB,RPLP0,RPS18,RPS28,SFRP1,SGK1,SOCS3,SOD1,SON,S…	96
Cancer,Gastrointestinal Disease,Organismal Injury and Abnormalities	Colon cancer	5.03e-09		-0.478	ABI3,ABL2,ACACB,ADAM10,ADAMTS1,ADAMTS4,ADAMTS9,ADGRA2,ADGRG1,ADGRG6,ADGRL2,ADGRL4,ADRA2C,AEBP1,AFAP1L1,AHR,AKAP12,AKAP9,ALDH2,ANTXR1,ANXA1,AOPEP,APOD,AQP1,ARHGAP31,ARHGEF15,ARHGEF3,ARID5B,ATF3,ATP11A,ATP2B1,B2M,BAZ2B,BCAM,BGN,BHLHE40,BMPR2,BMX,BRD2,BZW1,C21orf91,C7,CALD1,CARD10,CARD8,CASKIN2,CASP4,CAV1,CAVIN2,CCDC3,CCDC69,CCN5,CCND1,CD44,CD93,CDH13,CDH5,CDK17,CDKN1A,CEMIP2,CFAP20,CFI,CFLAR,CHD1,C…	450
Cardiovascular Disease,Organismal Injury and Abnormalities	Right ventricular abnormality	3.55e-07		-0.485	ADAM15,ADGRL2,BAG3,BMPR2,CAV1,CRK,DICER1,DMD,ECE1,EPAS1,ETS1,FKBP1A,FOXO1,GJA1,GUCY1A1,HAND2,HBEGF,HSPG2,IL6,MRTFB,MYH11,NEXN,NFKBIA,PLEC,PLN,PRKG1,PTGS2,RAMP2,SLCO2A1,SOX4,STAT3,TJP1,TLL1,TPM1	34
Organismal Injury and Abnormalities,Reproductive System Disease	Disorder of pregnancy	9.7e-18		-0.487	ABLIM1,ACACB,ACTA2,ADAMTS4,ADGRF5,ADGRG6,ADRA2C,AKAP12,ANKRD29,APOL3,ARHGEF15,ARL5B,ASPN,ATP1A1,B2M,BAZ1A,BCAM,BCLAF1,BZW1,C1S,C7,CALCRL,CCDC50,CCL2,CCN5,CD44,CDH13,CDH5,CFI,CLEC14A,CLEC3B,COL1A1,COL1A2,COL3A1,CPD,CSDE1,CSRP1,CTSS,CXCL2,CYB5R3,DBNDD2,DDX3X,DIPK1B,DOCK4,DPYSL3,EGFL7,EGLN3,EGR2,ENG,ENPP2,EPB41L4A,FABP4,FBLN2,FBXO32,FHL1,FIBIN,FLNA,FLT1,FMO2,FMOD,FTX,FZD4,GBP4,GJA1,GRB10,GSTP1,GUCY1…	159
Immunological Disease,Inflammatory Disease,Organismal Injury and Abnormalities	Atopic disease	1.54e-09		-0.492	ADRA2C,AHR,ALDH2,ANXA1,BGN,CCL23,CD44,CD74,CDH13,CNN3,CTSS,DDX5,EEF1A1,FABP4,FABP5,FKBP1A,FKBP8,FLNA,FLOT1,GADD45A,H3-3A/H3-3B,HLA-C,HLA-DRA,HLA-DRB1,HLA-DRB5,IFI27,IL33,IL3RA,IL6,ITGA6,JUN,JUNB,LAMA5,LEPR,LGALS1,LTC4S,MSN,MXI1,MYL9,NFKBIZ,PDK4,PPP3CA,PTGS2,RAB34,S1PR1,SELP,SOCS2,SOCS3,SPNS2,SYNE2,TIMP1,TNFSF10,TPM1,TPM3,ZFP36	55
Cellular Assembly and Organization	Formation of cytoskeleton	4.67e-13		-0.508	ABL2,ACTA2,ADGRF5,AKAP9,APP,ARF6,ARHGEF15,ARHGEF3,ARPC2,BMX,CALD1,CAV1,CCL2,CCN2,CCND1,CD44,CDC42,CDH13,CDH5,CDKN1A,CRK,CRYAB,CSF3,CTNND1,DAAM1,DDR2,DLC1,DMD,DPYSL3,DSTN,ESAM,F11R,FAM107A,FBLIM1,FLNA,FN1,GAS6,ICAM1,ITGB1,ITGB5,JUNB,KANK2,KANK3,KDR,KLF2,KRAS,LIMCH1,LMOD1,LRP1,MAP1B,MCF2L,MET,MMP2,MYC,MYL9,MYLK,NCK1,NOTCH1,NPM1,NR4A1,PALLD,PDLIM1,PECAM1,PFDN5,PFN2,PIK3R1,PLAT,PRKCH,PTPRB,PXN,RAPGEF…	96
Cellular Movement,Hair and Skin Development and Function	Cell movement of epithelial cell lines	1.67e-07		-0.508	AHR,AKAP9,ALCAM,ANTXR1,APP,BHLHE40,BTG2,CDC42,CDH13,CEBPB,CLU,DLC1,DOCK4,DUSP6,FBLN2,FLNA,FN1,FOXO1,HBEGF,HNRNPU,ICAM1,ITGB1,ITGB4,KLF4,KRAS,LGALS1,LPP,LRP1,MMP2,MSN,MYH10,PALLD,PDLIM2,POSTN,PTGS2,PTPN12,PXN,QKI,SELE,SH2D3C,SHC1,SPHK1,TGFBR3,TNS3,TPD52L1,VIM,ZC3HAV1	47
Cancer,Organismal Injury and Abnormalities	Urogenital cancer	4.3e-10		-0.514	ABI3,ABL2,ABLIM1,ACACB,ACKR1,ACTA2,ADAM10,ADAM15,ADAMTS1,ADAMTS4,ADAMTS9,ADCY4,ADGRA2,ADGRF5,ADGRG1,ADGRG6,ADGRL2,ADGRL4,ADH1B,ADH5,ADI1,ADRA2C,AEBP1,AFF1,AHR,AKAP12,AKAP9,AKR1C1/AKR1C2,ALCAM,ALDH2,ANKRD12,ANKRD29,ANTXR1,ANXA1,AOPEP,AP1S2,APOD,APOL3,APOLD1,APP,AQP1,ARF6,ARGLU1,ARHGAP29,ARHGAP31,ARHGEF15,ARHGEF3,ARID5B,ARL4A,ARL5B,ARL6IP1,ARRDC3,ASAP1,ASPN,ATF3,ATP11A,ATP1A1,ATP2B1,B2M,BAG3,BAZ2B,…	779
Cancer,Organismal Injury and Abnormalities	Malignant genitourinary solid tumor	5.03e-10		-0.514	ABI3,ABL2,ABLIM1,ACACB,ACKR1,ACTA2,ADAM10,ADAM15,ADAMTS1,ADAMTS4,ADAMTS9,ADCY4,ADGRA2,ADGRF5,ADGRG1,ADGRG6,ADGRL2,ADGRL4,ADH1B,ADH5,ADI1,ADRA2C,AEBP1,AFF1,AHR,AKAP12,AKAP9,AKR1C1/AKR1C2,ALCAM,ALDH2,ANKRD12,ANKRD29,ANTXR1,ANXA1,AOPEP,AP1S2,APOD,APOL3,APOLD1,APP,AQP1,ARF6,ARGLU1,ARHGAP29,ARHGAP31,ARHGEF15,ARHGEF3,ARID5B,ARL4A,ARL5B,ARL6IP1,ARRDC3,ASAP1,ASPN,ATF3,ATP11A,ATP1A1,ATP2B1,B2M,BAG3,BAZ2B,…	778
Cell-To-Cell Signaling and Interaction	Attachment of tumor cell lines	4.08e-09		-0.542	ADAM15,AFAP1L1,BCAM,CD36,CD44,CDH13,CRK,CTSZ,EGR1,ETS1,FN1,ITGA5,ITGA6,ITGB1,ITGB5,LRP1,NRP1,RARRES2,SPARC,TFPI	20
Cellular Movement	Cell movement of cancer cells	1.12e-12		-0.546	ADAM10,ADAM15,ALCAM,CAV1,CCL2,CCN2,CCN3,CD44,CD74,CDC42,CSDE1,CSF3,FLT1,FN1,IL6,ILK,KDR,KLF4,KRAS,LAMA5,MEOX2,MET,MGLL,MMP2,NEDD9,NOTCH1,NRP1,PARK7,PARP9,RAPGEF3,RARRES2,RHOB,S100A6,SELE,SFRP1,SNAI1,SPARC,SPHK1,SWAP70,THRB,TM4SF1,VCAM1,VCAN,VIM	44
Inflammatory Response,Organismal Injury and Abnormalities,Respiratory Disease	Inflammation of respiratory system component	6.1e-17		-0.55	ACKR1,ACTA2,ADH5,ADRA2C,AHR,ALDH2,ANTXR1,ANXA1,AQP1,ARF6,ATF3,C1S,CAV1,CCL2,CD200,CD36,CD44,CDH13,CDKN1A,CEBPB,CFLAR,COL14A1,COL1A1,COL1A2,COL21A1,CSRP1,CTSD,CTSS,CXCL2,DDR2,DPYSL3,DSTN,EGR1,ENTPD1,FCGRT,FKBP1A,FLI1,FLNA,FN1,HBEGF,HIF1A,HLA-A,HLA-B,HLA-DPB1,HSPG2,ICAM1,IFNGR1,IL1R1,IL33,IL3RA,IL6,IRAK3,KCNMA1,KCNN3,KCTD12,KDM6B,KRAS,LDLR,LGALS1,LGALS3,LRP1,LTC4S,LY6E,LY96,MAP3K8,MGLL,MT-CO1,MT-CO…	111
Cardiovascular Disease,Organismal Injury and Abnormalities	Hypertension of blood vessel	5.55e-07		-0.55	ADRA2C,AHR,AQP1,BMPR2,CAV1,CCL2,CD34,DDR2,EDNRB,ENG,EPAS1,F8,FBLN2,FHL1,FLT1,FOSL2,FOXO1,GUCY1A1,KDR,KLF2,NFKBIA,NOTCH1,PDE2A,PDE5A,PDGFRB,PLAT,PRKG1,PTGS2,SCN1B,SMAD1,SOX17,STAT3,TNFSF10	33
Cell Death and Survival,Endocrine System Disorders,Gastrointestinal Disease,Organismal Injury and Abnormalities	Necrosis of pancreas	7.67e-07		-0.56	APP,ATF3,CPE,EGLN3,FOXO1,IL6,JUNB,LDLR,LEPR,LGALS3,MALAT1,MAP3K11,MCL1,MYC,NFKBIA,NOVA2,PARK7,PIK3R1,PPP3CA,PTGS2,RAPGEF3,SOCS3,TNFRSF1A,TXNIP,VSIR	25
Cell-To-Cell Signaling and Interaction	Binding of connective tissue cells	4.61e-11		-0.563	ADGRA2,AKAP12,APP,BGN,CCL2,CCN2,CCN5,CCND1,CD44,CDC42,COL1A1,COL6A1,DLC1,EFNA1,FN1,HIF1A,ICAM1,IGFBP2,IL6,ITGA5,ITGB1,LDLR,LRP1,LTBP2,MMP2,NCK1,PALLD,PALMD,PLEC,PLXND1,POSTN,RAMP2,RHOB,RNASE1,RND1,SBNO2,SDC2,SPARC,STAT3,TGFBR3,THBS2,TIMP2,TLN1,TNFRSF11B,VCAM1,VCAN,VEGFC,VIM	48
Cancer,Cell Death and Survival,Organismal Injury and Abnormalities,Tumor Morphology	Apoptosis of cancer cells	1.55e-07		-0.575	ANXA1,ATF3,B2M,CCND1,CD44,CD59,CDKN1A,CFLAR,CHD1,CLU,ETS1,FMOD,FOXO1,HIF1A,IL6,IL6ST,IRF1,JUN,KDR,KLF10,KRAS,LEPR,LGALS1,MCL1,MYC,NDRG1,NFKBIA,NOTCH1,NR4A1,PNP,SOCS3,SOX4,SPARC,SPHK1,STAT3,TEAD1,THRB,TNFRSF10B,TNFSF10,TNFSF12,TRIB1,VEGFC,YES1	43
Cellular Movement,Hair and Skin Development and Function	Migration of epithelial cell lines	4.71e-07		-0.577	AHR,AKAP9,ALCAM,APP,BHLHE40,BTG2,CDH13,CEBPB,DOCK4,DUSP6,FBLN2,FN1,FOXO1,HBEGF,HNRNPU,ICAM1,ITGB1,ITGB4,KLF4,KRAS,LGALS1,LPP,LRP1,MYH10,PALLD,PDLIM2,POSTN,PTGS2,PTPN12,PXN,QKI,SH2D3C,SHC1,SPHK1,TGFBR3,TNS3,TPD52L1,VIM,ZC3HAV1	39
Cellular Development,Cellular Growth and Proliferation,Hair and Skin Development and Function,Organ Development,Tissue Development	Proliferation of dermal cells	1.56e-08		-0.577	ACTA2,BMX,CD44,CDH13,CDKN1A,CLU,CYGB,DDX5,EFNA1,ENG,FN1,FOS,GRN,HBEGF,IGFBP4,IGFBP7,IL6,INHBB,ITGB1,JUN,JUNB,KLF10,KLF4,KLF9,KRAS,LRG1,MYC,NFKBIZ,NOTCH1,PDK4,POSTN,PRKCH,PRKD2,PTGS2,SPHK1,STAT3,TGFBR2,THRB,VIM,ZFP36,ZFP36L1	41
Cell Morphology,Renal and Urological System Development and Function	Shape change of kidney cell lines	7.62e-07		-0.599	ABL2,ANTXR1,AQP1,ARF6,ARHGAP31,CRK,DLC1,EFNA1,FLNA,FN1,GEM,ITGB1,MET,RRAS,SORBS1,TNFRSF10B,VIM	17
Hematological System Development and Function,Hypersensitivity Response,Tissue Morphology	Quantity of eosinophils	2.91e-07		-0.602	AHR,CD34,CDH13,CDKN1A,CLU,DDX5,DUSP5,GADD45A,ICAM1,IL1R1,IL33,IL6,IRAK3,LGALS1,LGALS3,MAP3K8,MSN,NFKBIA,PLXND1,SELE,SELP,TCIM,TNFRSF1A,TRIB1,ZFP36	25
Cardiovascular Disease,Organismal Injury and Abnormalities	Dysfunction of heart	2.92e-08		-0.619	ADAMTS1,ADH1B,ADH5,ADRA2C,AKR1C1/AKR1C2,ALDH2,APOD,ATF3,BAG3,BGN,BMX,CALM1 (includes others),CAV1,CD36,CLU,CRK,CRYAB,DMD,DPYSL3,DUSP6,ECSCR,EDIL3,EFEMP1,ENPP2,EPHX1,ETS1,FBLN5,FKBP1A,FLT1,FN1,GAS6,HAND2,HIF1A,HLA-DRA,HNRNPU,HTRA1,IER3,IGFBP7,IL6,IRF9,ITGA5,ITGB4,ITGBL1,LGALS1,LY96,MGP,MMP2,MT-ATP6,MYH10,MYH11,NEXN,NOTCH1,NPM1,OMD,PALMD,PDE2A,PDE5A,PEBP1,PIEZO1,PLAT,POSTN,PPP3CA,PRKG1,PTGS2,RCAN1,…	82
Cancer,Organismal Injury and Abnormalities,Reproductive System Disease	Breast or ovarian carcinoma	2.67e-12		-0.625	ABL2,ABLIM1,ACACB,ACKR1,ACTA2,ADAMTS1,ADAMTS4,ADAMTS9,ADCY4,ADGRF5,ADGRG1,ADGRG6,ADGRL2,ADRA2C,AEBP1,AKAP9,AKR1C1/AKR1C2,ALDH2,ANKRD12,ANTXR1,ANXA1,AOPEP,APOD,AQP1,ARF6,ARHGAP31,ARHGEF15,ARHGEF3,ARID5B,ASAP1,ATP1A1,B2M,BCAM,BCLAF1,BGN,BMPR2,BMX,BTN3A2,C1orf198,C1QTNF9,CALD1,CALM1 (includes others),CARD16,CAV1,CCL2,CCN5,CCND1,CCNL1,CD36,CD44,CD9,CDC42,CDKN1A,CFLAR,CHD1,CLEC3B,CLU,CNN1,COL14A1,COL1…	418
Cancer,Organismal Injury and Abnormalities,Reproductive System Disease	Breast carcinoma	2.01e-10		-0.625	ABL2,ABLIM1,ACACB,ACKR1,ACTA2,ADAMTS1,ADAMTS4,ADAMTS9,ADCY4,ADGRG6,ADGRL2,ADRA2C,AEBP1,AKAP9,ALDH2,ANKRD12,ANXA1,AOPEP,APOD,AQP1,ARHGAP31,ARHGEF15,ARHGEF3,ARID5B,ATP1A1,BCAM,BGN,BMPR2,BMX,BTN3A2,C1orf198,C1QTNF9,CALD1,CALM1 (includes others),CAV1,CCL2,CCN5,CCND1,CCNL1,CD44,CD9,CDC42,CDKN1A,CFLAR,CHD1,CLU,CNN1,COL14A1,COL15A1,COL1A1,COL1A2,COL6A1,COL6A2,COPZ2,CPE,CRISPLD1,CRTAP,CRYBG3,CSDE1,CTNND1…	329
Cellular Movement,Skeletal and Muscular System Development and Function	Cell movement of vascular smooth muscle cells	4.89e-14		-0.628	ATF3,BGN,BMPR2,CALCRL,CCL2,CCN2,CCN3,CCN5,CCND1,CD44,EFNA1,EGR1,FBLN5,FHL1,FLT1,FN1,FOXO1,HIF1A,IGFBP2,IGFBP4,IGFBP5,IL6,IL6ST,ITGB5,KDR,KLF4,MEOX2,MMP2,NAMPT,NR4A1,PDGFRB,POSTN,PTGS2,RAMP2,RAMP3,RCAN1,S100A4,S1PR1,STAT3,TFPI,THBS2,TIMP1,TNFSF10,TRIB1	44
Cancer,Organismal Injury and Abnormalities,Renal and Urological Disease	Development of urinary tract tumor	5.46e-10		-0.633	ACACB,ADGRF5,ADH5,AKAP9,ALDH2,APOD,APP,ARID5B,ASAP1,ATF3,ATP2B1,B2M,BHLHE40,BTG2,C1S,CALCRL,CARD10,CCL2,CCND1,CD44,CD9,CDKN1A,CFI,CFLAR,CHD1,CHD9,CLEC3B,CLU,COL6A1,COL6A2,CTSS,CXCL2,DDX5,DICER1,DKK3,DLC1,DUSP6,EDIL3,EGR3,EIF4A2,EPAS1,EPHX1,ETS1,ETS2,F8,FABP4,FABP5,FAM89A,FBLN5,FEZ1,FKBP1A,FLNA,FLT1,FN1,FNBP1L,FNIP2,FOS,FOXO1,FRY,FTX,GARRE1,GAS6,GFOD1,GIMAP8,GJA1,GPX3,GSTP1,GYPC,HAND2,HAPLN3,HEG1,…	204
Hematological System Development and Function,Immune Cell Trafficking,Inflammatory Response,Tissue Development	Accumulation of lymphocytes	6.91e-08		-0.633	AHR,B2M,BGN,CCL2,DLL1,EGR2,EGR3,ENPP2,ENTPD1,ICAM1,IER3,IL33,IL6,IL6ST,KLF2,KRAS,NOTCH1,RGS16,S1PR1,SELE,SH3BP2,SHC1,SOD1,STAT3,TLN1,TNFSF10,VCAM1,VEGFC,VSIR	29
Inflammatory Response,Organismal Injury and Abnormalities	Inflammation of secretory structure	2.68e-09		-0.648	ADRA2C,AHR,ANXA1,B2M,CLU,COTL1,CTSD,CTSS,F8,FKBP1A,HLA-DQB1,ICAM1,IFNGR1,IL1R1,IL33,IRAK3,JUN,JUNB,KDM6B,KRAS,LGALS1,MAP1LC3B,MFGE8,MT-CO1,MT-CO2,NFKBIZ,PDE5A,PPP3CA,PTGS2,RAPGEF3,STAT3,STING1,TGFBR2,THRB,TNFRSF1A,TYMP,VSIR	37
Cancer,Organismal Injury and Abnormalities,Renal and Urological Disease	Urinary tract tumor	3.3e-07		-0.685	ACACB,ADAM10,ADAMTS9,ADGRF5,ADGRL2,ADH1B,ADH5,AEBP1,AHR,AKAP9,ALDH2,ANKRD12,ANKRD29,APOD,APP,ARID5B,ASAP1,ATF3,ATP2B1,B2M,BCLAF1,BHLHE40,BIRC3,BTG2,BZW2,C12orf57,C1S,C7,CALCRL,CALD1,CARD10,CAV1,CCDC50,CCL2,CCN5,CCND1,CD34,CD44,CD9,CDC37,CDK17,CDKN1A,CEMIP2,CFI,CFLAR,CHD1,CHD9,CLEC14A,CLEC3B,CLU,COL14A1,COL1A2,COL6A1,COL6A2,CPLX1,CRYBG3,CTSS,CXCL2,DDX21,DDX5,DICER1,DKK3,DLC1,DUSP6,EDIL3,EEF1A1,EGR…	338
Cardiovascular System Development and Function,Cellular Development,Cellular Growth and Proliferation,Organ Development,Organismal Development,Skeletal and Muscular System Development and Function,Tissue Development	Proliferation of vascular smooth muscle cells	8.17e-09		-0.704	AHR,ARF6,BMPR2,C1QTNF9,CALCRL,CCL2,CCN3,CCN5,CCND1,CDKN1A,EGR1,FBLN5,FHL1,FOXO1,GJA1,HBEGF,HIF1A,IGFBP2,IGFBP4,IGFBP5,IL6,IRF1,ITGB1,JUN,KDM6B,KLF4,MYC,NOTCH1,NR4A1,PDGFRB,POSTN,PRKG1,RARRES2,SCARB1,SOCS3,STAT3,SYNE2,TFPI,THBS2,TNFRSF10B,TNFRSF1A,TNFSF10,TRIB1	43
Endocrine System Disorders,Gastrointestinal Disease,Inflammatory Disease,Inflammatory Response,Organismal Injury and Abnormalities	Inflammation of pancreas	5.28e-08		-0.709	ADRA2C,AHR,B2M,CLU,COTL1,CTSD,CTSS,F8,FKBP1A,HLA-DQB1,ICAM1,IFNGR1,IL33,IRAK3,JUN,JUNB,KDM6B,KRAS,MAP1LC3B,MT-CO1,MT-CO2,PDE5A,PPP3CA,PTGS2,RAPGEF3,STAT3,STING1,TGFBR2,TNFRSF1A,TYMP,VSIR	31
Cancer,Organismal Injury and Abnormalities	Benign solid tumor	6.07e-29		-0.738	ACKR1,ACTA2,ADAMTS1,ADH1B,AEBP1,AFF1,AHR,ALCAM,ALDH2,ANTXR1,ANXA1,APOD,APOLD1,APP,ASPN,ATP1A1,BGN,BMPR2,C1S,CALCRL,CAV1,CAVIN2,CCDC68,CCL2,CCN5,CCND1,CD34,CD36,CD44,CDKN1A,CEBPB,CLDN5,CLU,COL14A1,COL15A1,COL1A1,COL1A2,COL3A1,COL6A1,COL6A2,CRYAB,CSGALNACT1,CTNND1,CTSC,DDX17,DDX5,DICER1,DLL1,DMD,DPT,DUSP5,ECM2,EDNRB,EFEMP1,EFEMP2,EGR1,EMCN,EMP1,ENG,EPAS1,EPB41L3,EPHB4,FABP4,FABP5,FKBP1A,FKBP8,FLNA,…	226
Inflammatory Response,Organismal Injury and Abnormalities	Inflammation of absolute anatomical region	3.5e-38		-0.741	ACKR1,ACTA2,ADAM10,ADAM15,ADAMTS1,ADAMTS4,ADAMTS9,ADGRG6,ADRA2C,AHR,AKAP12,ALCAM,ALDH2,ANXA1,APOD,APP,AQP1,ARID5A,ASAP1,ASPN,ATF3,ATP2B1,B2M,BGN,BHLHE40,BIRC3,BMX,BRD2,C7,CALCRL,CALD1,CARD8,CASP4,CAV1,CAVIN3,CCL14,CCL2,CCL23,CCN2,CD200,CD320,CD36,CD44,CD59,CD74,CDA,CDH13,CDKN1A,CEBPB,CFI,CLEC14A,CLEC2B,CLU,COL1A1,COL1A2,COL3A1,COTL1,CPE,CRYAB,CSF3,CSGALNACT1,CTSC,CTSD,CTSS,CXCL2,CYYR1,DDR2,DDX17,…	330
Cell Death and Survival,Organismal Injury and Abnormalities	Cell death of endocrine cells	1.34e-07		-0.744	APP,ATF3,CFLAR,CPE,DICER1,EGLN3,FOXO1,HBEGF,IL6,JUNB,LDLR,LEPR,LGALS3,MALAT1,MAP3K11,MCL1,MYC,NFKBIA,NOVA2,PARK7,PIK3R1,RAPGEF3,SOCS3,TCIM,TNFRSF1A,TXNIP	26
Cellular Movement	Cell rolling	5.29e-07		-0.748	ANXA1,CCL2,CD36,CD44,CD63,CXCL2,ICAM1,ICAM2,ITGB1,LGALS3,SELE,SELP,SWAP70,TLN1,TNFRSF11B,TPH1,VCAM1,VWF	18
Cardiovascular Disease,Organismal Injury and Abnormalities	Infarction	1.08e-07		-0.761	ACTA2,ADRA2C,ANXA1,APOD,APP,ATP1A1,ATP2B1,BCLAF1,C1QTNF9,CAV1,CD36,CD44,CD74,CLU,COL3A1,CSF3,DUSP6,EGR1,ENTPD1,FLT1,FN1,FOS,GPX3,GRN,GUCY1A1,HIF1A,HLA-A,HSPB1,HTRA1,IL1R1,IL6,IL6ST,ILK,IRF1,ITM2B,LDLR,LRP1,MALAT1,MMP2,NAMPT,NDUFA13,NFKBIA,NRP1,OLFM1,ORAI1,PECAM1,PLAT,POSTN,PPP3CA,PRKCH,PTGS2,RCAN1,SCARB1,SELP,SH3BP5,SOD1,TAGLN,THBD,THRB,TIMP1,TNFRSF11B,TNFRSF1A,VWF	63
Cardiovascular System Development and Function,Cellular Development,Cellular Growth and Proliferation	Proliferation of endothelial cell lines	9.26e-08		-0.762	BMPR2,BMX,CCN2,CD9,CDH13,CDH5,DICER1,ITGB1,LGALS1,LGALS3,MMP2,NOSTRIN,ORAI1,STAT3,TNFRSF1A,VEGFB,VEGFC	17
Cellular Movement	Cell movement of connective tissue cells	1.18e-15		-0.765	ABL2,ACTA2,AHR,AQP1,ARID5B,CALCRL,CAV1,CCL14,CCL2,CCN2,CCN3,CCND1,CD44,CDC42,CDKN1A,COL1A1,CYGB,DDR2,DMD,DPT,ENAH,ENG,ENPP2,FLNB,FN1,FOS,FOXO1,HBEGF,HIF1A,HSPB1,HSPG2,HYAL2,ID1,IL1R1,IL33,IL6,ILK,ITGA5,ITGB1,JUN,KCNMA1,LGALS1,LIMA1,LPP,LRP1,MAP3K8,MET,MYC,MYH10,NCK1,PALLD,PDK4,PDLIM1,PLEC,POSTN,PXN,RAMP2,RAMP3,RAPGEF3,RHOB,S100A4,S1PR1,SKAP2,SPARC,STAT3,SYNE2,TGFB1I1,TGFBR2,THBS2,TIMP2,TNS1,TNS3,…	76
Cellular Assembly and Organization	Quantity of filaments	2.91e-08		-0.778	APP,ATF3,CAV1,CDC42,CLU,FLNA,FLNB,FMOD,FN1,HSPG2,IFNGR1,IL6,LIMA1,LTBP2,MAP1B,MARCKS,MET,MT2A,MYC,MYH10,PLEC,RHOB,RHOJ,RND1,S100A4,SERPINH1,STAT3,SYNPO,TAGLN,TGFBR2,TMOD3,TNFSF10,VIM	33
Cancer,Organismal Injury and Abnormalities	Subcutaneous tumor	2.65e-11		-0.811	ACKR1,ADAMTS1,ADH1B,AHR,ANXA1,APOLD1,ASPN,ATF3,BTG2,BZW2,CALCRL,CAVIN2,CCN5,CD34,CD44,CEBPB,CHD1,CLDN5,COL14A1,COL15A1,COL1A1,COL1A2,COL3A1,CRIP1,CTNND1,CTSC,DDX17,DPT,ECM2,EDNRB,EFEMP1,EMCN,FKBP1A,FMOD,FN1,FOS,FTH1,GNG11,GPX3,GPX4,HDAC7,HIF1A,HNRNPU,HSPB7,IFI44L,IFNGR1,IGFBP5,IRAG1,ITGB5,JUN,KCNN3,KCTD12,KRAS,LAMA5,LAMB2,LGALS1,LIFR,LOC102724428/SIK1,LTBP1,MALAT1,MET,MMP2,MT-CO2,MYC,MYH10,MYL6,N…	117
Immunological Disease,Organismal Injury and Abnormalities	Allergy	2.73e-12		-0.82	ADRA2C,AHR,ALDH2,ANXA1,BGN,BTG2,CAV1,CCL23,CD44,CD63,CD74,CDH13,CNN3,CTSS,DDX5,EEF1A1,EGR1,FABP4,FABP5,FKBP1A,FKBP8,FLNA,FLOT1,GADD45A,H3-3A/H3-3B,HLA-B,HLA-C,HLA-DPB1,HLA-DQB1,HLA-DRA,HLA-DRB1,HLA-DRB5,HLA-E,HLA-F,HYAL2,ICAM1,IFI27,IL1R1,IL33,IL3RA,IL6,ITGA6,JUN,JUNB,KCNMA1,LAMA5,LDLR,LEPR,LGALS1,LTC4S,LY96,MAP3K8,MCL1,MSN,MXI1,MYL9,NFKBIA,NFKBIZ,NR4A1,ORAI1,PDE5A,PDK4,PECAM1,PHPT1,PPP3CA,PRMT1,…	82
Cancer,Organismal Injury and Abnormalities	Primary neoplasm	2.41e-08		-0.832	ACTA2,ADAM10,ADCY4,ADGRA2,AFAP1L1,ATF3,B2M,C2CD4B,CALD1,CCND1,CD44,CHD1,CLEC3B,CLU,COL6A2,DDR2,DPT,EDNRB,EFEMP1,EGFL7,EMCN,ENG,FABP4,FAM167B,FCHO2,FKBP1A,FLNA,FLT1,FN1,FOSL2,FOXO1,HDAC7,HLA-E,HLA-F,IFI27,IL3RA,IL6,JUN,KANK2,KDR,KLF4,KRAS,LAMB2,LDLR,LGALS1,LGALS3,LOC102724428/SIK1,MACF1,MET,MGLL,MIR23AHG,MMRN2,MT-CO1,MT-CO2,MT-CO3,MT-ND2,MT-ND4,MT-ND5,MYC,MYH11,NES,NOTCH1,PDGFRB,PLEC,PMEPA1,POSTN,…	85
Cancer,Organismal Injury and Abnormalities,Renal and Urological Disease	Urinary tract cancer	2.96e-07		-0.835	ACACB,ADAM10,ADAMTS9,ADGRF5,ADGRL2,ADH1B,ADH5,AEBP1,AHR,AKAP9,ALDH2,ANKRD12,ANKRD29,APOD,APP,ARID5B,ASAP1,ATF3,ATP2B1,B2M,BCLAF1,BHLHE40,BIRC3,BTG2,BZW2,C12orf57,C1S,C7,CALCRL,CALD1,CARD10,CAV1,CCDC50,CCL2,CCN5,CCND1,CD34,CD44,CD9,CDC37,CDK17,CDKN1A,CEMIP2,CFI,CFLAR,CHD1,CHD9,CLEC14A,CLEC3B,CLU,COL14A1,COL1A2,COL6A1,COL6A2,CPLX1,CRYBG3,CTSS,CXCL2,DDX21,DDX5,DICER1,DKK3,DLC1,DUSP6,EDIL3,EEF1A1,EGR…	335
Cancer,Organismal Injury and Abnormalities,Renal and Urological Disease	Renal cancer	1.09e-08		-0.841	ACACB,ADGRF5,ADH5,AKAP9,ALDH2,APOD,APP,ARID5B,ASAP1,ATF3,ATP2B1,B2M,BHLHE40,BTG2,C1S,C7,CALCRL,CARD10,CAV1,CCL2,CCND1,CD34,CD44,CD9,CDKN1A,CFI,CFLAR,CHD1,CHD9,CLEC3B,CLU,COL6A1,COL6A2,CTSS,CXCL2,DDX5,DICER1,DKK3,DLC1,DUSP6,EDIL3,EGR3,EIF4A2,ENG,EPAS1,EPHX1,ETS1,ETS2,F8,FABP4,FABP5,FAM89A,FBLN5,FEZ1,FKBP1A,FLNA,FLT1,FN1,FNBP1L,FOS,FOXO1,FRY,FTX,GARRE1,GAS6,GFOD1,GIMAP8,GJA1,GPX3,GSTP1,GYPC,HAND2,H…	212
Cellular Movement,Connective Tissue Development and Function	Migration of fibroblasts	6.21e-11		-0.842	ABL2,ACTA2,AHR,AQP1,ARID5B,CALCRL,CAV1,CCL2,CCN3,CCND1,CDC42,CDKN1A,COL1A1,CYGB,DDR2,DPT,ENG,FLNB,FN1,HBEGF,HSPB1,HYAL2,IL33,ILK,ITGB1,KCNMA1,LPP,LRP1,MAP3K8,MET,MYC,MYH10,PALLD,PDK4,PDLIM1,PLEC,POSTN,PXN,RAMP2,RAMP3,RAPGEF3,S1PR1,SKAP2,STAT3,SYNE2,TGFBR2,THBS2,TIMP2,TNS1,TPM1,TPM2	51
Organismal Injury and Abnormalities,Renal and Urological Disease	Proteinuria	2.78e-07		-0.855	BCAM,CCL2,CCN2,CCN3,CDKN1A,CLDN5,CMIP,DICER1,EDNRB,EHD4,FLI1,FLT1,GADD45A,GAS6,HBEGF,HIF1A,ICAM1,IFNGR1,IL6,ILK,LAMB2,LEPR,PODXL,PTGS2,SCARF1,SGK1,SPARC,STAB1,STC1,THBD,THSD7A,TXNIP,VWF,YES1	34
Cardiovascular System Development and Function,Cell Morphology	Branching of vasculature	8.66e-08		-0.886	ADAMTS1,ADGRA2,APP,CCL2,CD44,CD63,DICER1,FOS,GEM,HLX,HSPG2,HTRA1,IGFBP4,KDR,MYC,NOTCH1,NRP1,PRCP,PTPN12,S1PR1,TEK,TGFBR2,TIE1,TIMP3,VEGFB,VEGFC,VIM	27
Cellular Development,Connective Tissue Development and Function,Skeletal and Muscular System Development and Function,Tissue Development	Differentiation of myofibroblasts	6.38e-07		-0.896	ACTA2,CCL2,CCN2,CD44,COL1A1,FOSL2,HYAL2,IL6,LGALS3,LTBP2,PDE5A,S100A4,TGFBR2,TNFSF12	14
Cell Signaling	Rho protein signal transduction	3.59e-07		-0.927	ABL2,ADGRG1,ARHGAP29,ARHGEF3,CDH13,COL1A2,COL3A1,DLC1,F11R,FLOT1,HEG1,ITGB1,KANK2,MCF2L,MET,NFIX,PDGFRB,PECAM1,PHACTR4,RASIP1,RHOB,RHOJ,RIPOR1,TEK,TNFAIP1,TNS3	26
Cell Death and Survival	Cell death of pancreas	6.66e-07		-0.931	APP,ATF3,CPE,EGLN3,FOXO1,IL6,JUNB,LDLR,LEPR,LGALS3,MALAT1,MAP3K11,MCL1,MYC,NFKBIA,NOVA2,NR4A1,PARK7,PIK3R1,PPP3CA,PTGS2,RAPGEF3,SOCS3,TNFRSF1A,TXNIP,VSIR	26
Cell Death and Survival,Organismal Injury and Abnormalities	Apoptosis of leukemia cell lines	4.93e-07		-1.003	AHR,B2M,BIRC3,CARD8,CAV1,CCN5,CCND1,CD44,CD59,CDKN1A,CFLAR,COL1A1,CTSD,DICER1,EGR3,FN1,GATA2,GIMAP4,GIMAP6,GSTP1,HSPA1A/HSPA1B,HSPA8,HSPB1,ID1,IL6,INTS6,ITGB1,JUN,KDR,KLF4,LEPR,LGALS1,LGALS3,LMO2,MCL1,MET,MSN,MYC,NFKBIA,NOTCH1,NOTCH4,NPM1,ORAI1,PSMA3-AS1,PTPRE,SHC1,SIVA1,SOCS3,SPHK1,STAT3,TMOD3,TNFRSF10B,TNFRSF10D,TNFRSF11B,TNFRSF1A,TNFSF10,TOP1,UGCG	58
Gastrointestinal Disease,Organismal Injury and Abnormalities	Abnormality of large intestine	2.82e-17		-1.016	AHR,ANXA1,APOD,B2M,BCAM,BGN,C7,CALCRL,CCL2,CCN2,CD44,CD74,COL1A1,COL1A2,COL3A1,CXCL2,DPT,EDNRB,EFNA1,EGLN3,ENPP2,ENTPD1,ETS1,FBLN5,FKBP1A,FN1,FOS,FOXO1,GATA2,GEM,GPNMB,HLA-DMA,HLA-DMB,HLA-DQB1,HLA-DRB5,HTRA1,ICAM1,IFI16,IFNGR1,IGFBP5,IKBIP,IL1R1,IL33,IL6,IL6ST,IRF9,ITGA6,ITGB5,KLF2,KLF4,KLF7,KRAS,LINC-PINT,LRG1,LY96,MAP3K8,MMRN1,NFKBIA,NOTCH1,OMD,PALMD,PARK7,PECAM1,PIK3R1,PLN,PPP3CA,PRELP,PSMB8,P…	98
Cell Death and Survival,Gastrointestinal Disease,Hepatic System Disease,Organismal Injury and Abnormalities	Cell death of liver cells	8.15e-07		-1.039	AHR,ALDH2,ARF6,ATF3,BIRC3,CAV1,CCND1,CDKN1A,CEBPB,CFLAR,DICER1,FGL2,FOS,HBEGF,HNRNPU,IER3,IFNGR1,IL33,IL6,IL6ST,IRF1,JUN,JUND,LDLR,LRP1,MCL1,MET,MYC,NFKBIA,PIK3R1,PTGS2,SERPINH1,SH3BP5,SHC1,SLC25A4,SOCS3,SPHK1,STAT3,TIMP1,TIMP3,TNFRSF1A,TNFSF10,TNFSF12,UGCG,YES1	45
Connective Tissue Disorders,Hereditary Disorder,Organismal Injury and Abnormalities	Hereditary connective tissue disorder	4.14e-12		-1.041	ACTA2,ADAMTS4,ADGRG6,AEBP1,AFF1,ARHGAP29,ASPN,BCLAF1,BGN,BMPR2,C1S,CAV1,CCL2,CCN2,CDC42,CLU,CNN1,COL14A1,COL1A1,COL1A2,COL21A1,COL3A1,COL6A1,COL6A2,CRTAP,CSF3,CSGALNACT1,CTNND1,CTSC,DDR2,DICER1,DPT,EFEMP1,EFEMP2,EGR1,EPAS1,ETS1,FBLN5,FLNA,FLNB,FN1,FOS,FRZB,GJA1,GPX4,HLA-B,HSPG2,ID1,ID4,IER2,IFNGR1,IL1R1,INHBB,ITGA6,ITGB1,ITGB4,JMJD1C,JUN,KAT6A,KLF2,KRAS,LAMA5,LBH,LDLR,LRP1,LTBP1,LTBP2,LTBP4,MECOM…	116
Gastrointestinal Disease,Inflammatory Disease,Inflammatory Response,Organismal Injury and Abnormalities	Colitis	5.23e-17		-1.056	AHR,ANXA1,APOD,B2M,BGN,C7,CALCRL,CCL2,CCN2,CD44,CD74,COL1A1,COL1A2,COL3A1,CXCL2,DPT,EFNA1,EGLN3,ENPP2,ENTPD1,ETS1,FBLN5,FKBP1A,FN1,FOS,FOXO1,GATA2,GEM,GPNMB,HLA-DMA,HLA-DMB,HLA-DQB1,HLA-DRB5,HTRA1,ICAM1,IFI16,IFNGR1,IGFBP5,IKBIP,IL1R1,IL33,IL6,IL6ST,IRF9,ITGB5,KLF2,KLF7,KRAS,LINC-PINT,LRG1,LY96,MMRN1,NFKBIA,NOTCH1,OMD,PALMD,PARK7,PECAM1,PIK3R1,PLN,PPP3CA,PRELP,PSMB8,PTGS2,RARRES2,S1PR1,SELE,SELP,…	91
Inflammatory Disease,Inflammatory Response,Organismal Injury and Abnormalities,Respiratory Disease	Inflammation of lung	2.37e-08		-1.06	ACKR1,AHR,ALDH2,ANXA1,AQP1,ATF3,CAV1,CCL2,CD200,CD36,CD44,CDH13,CDKN1A,CTSS,CXCL2,DDR2,EGR1,ENTPD1,FCGRT,FKBP1A,FLI1,HBEGF,HIF1A,HLA-A,ICAM1,IFNGR1,IL1R1,IL33,IL6,KCNMA1,KCNN3,KDM6B,KRAS,LDLR,LGALS1,LGALS3,LRP1,LTC4S,LY96,MAP3K8,MGLL,MT-CO1,MT-CO2,MT-CYB,NFKBIZ,NOTCH1,PDGFRB,PPP3CA,PRMT1,PTGS2,PTPN12,S100A4,SELE,SELP,SERPINB1,SOCS2,SPNS2,STAT3,STING1,TFPI,THBS2,TIMP1,TNFRSF1A,VSIR	64
Cancer,Organismal Injury and Abnormalities,Skeletal and Muscular Disorders	Muscle tumor	7.13e-11		-1.067	ACACB,ACKR1,ADH1B,AFF1,AHR,ANXA1,APOLD1,ASPN,CALCRL,CAVIN2,CCN5,CD34,CD44,CDKN1A,CLDN5,COL14A1,COL15A1,COL1A1,COL1A2,COL21A1,COL3A1,COPZ2,CTNND1,CTSC,DICER1,DPT,ECM2,EDNRB,EFEMP1,EMCN,FKBP1A,FLT1,FMOD,FOS,FOXO1,FTH1,GNG11,HIF1A,HLA-B,HSPB7,HSPG2,IFI44L,IGFBP2,IGFBP5,IL3RA,IRAG1,JUN,KCNN3,KDM6B,KDR,KRAS,LAMA5,LAMB2,LIFR,LRRC1,LTBP1,LTBP4,MACF1,MALAT1,MDM4,MET,MFGE8,MMP2,MT-CO2,MT-ND2,MYC,MYH10,MYL…	122
Cardiovascular Disease,Ophthalmic Disease,Organismal Injury and Abnormalities	Retinal vasculopathy	3.33e-16		-1.08	ADAM15,AHR,APP,B2M,BGN,CAV1,CD200,CD59,CFI,COL1A1,COL1A2,COL3A1,COL6A1,COL6A2,CTSS,FBLIM1,FBLN5,FLT1,FN1,FZD4,GLIPR1,HLA-DMB,HSPG2,HTRA1,ICAM1,ITGA5,ITGB1,ITGB5,ITM2B,KDR,LGALS1,LRRC32,MMP2,NOSTRIN,NRARP,NRP1,PLAT,PRKCH,PTGS2,SELE,SEMA6A,SEMA6B,SOD1,SPARC,TIMP1,TIMP2,VCAM1,VEGFB,VWF	49
Gastrointestinal Disease,Hepatic System Disease,Organismal Injury and Abnormalities	Liver lesion	2.67e-07		-1.087	ABI3,ABL2,ABLIM1,ACACB,ACKR1,ACTA2,ADAM10,ADAM15,ADAMTS1,ADAMTS4,ADAMTS9,ADCY4,ADGRA2,ADGRF5,ADGRG1,ADGRL2,ADH1B,ADH5,ADRA2C,AEBP1,AFAP1L1,AFF1,AHR,AKAP12,AKAP9,AKR1C1/AKR1C2,ALCAM,ALDH2,ANKRD12,ANXA1,AP3S1,APP,AQP1,ARF6,ARGLU1,ARHGAP29,ARHGEF15,ARHGEF3,ARID5B,ARL6IP1,ASAP1,ASPN,ATF3,ATP11A,ATP1A1,ATP2B1,B2M,BAZ1A,BAZ2B,BCLAF1,BHLHE40,BIRC3,BMPR2,BRD2,BTNL9,BZW1,C1orf21,C1S,C7,CALCRL,CASKIN2,CASP…	536
Cancer,Organismal Injury and Abnormalities,Renal and Urological Disease	Kidney carcinoma	1.71e-09		-1.103	ACACB,ADGRF5,ADH5,AKAP9,ALDH2,APOD,APP,ARID5B,ASAP1,ATF3,ATP2B1,B2M,BHLHE40,BTG2,C1S,CALCRL,CARD10,CAV1,CCL2,CCND1,CD44,CD9,CDKN1A,CFI,CFLAR,CHD1,CHD9,CLEC3B,CLU,COL6A1,COL6A2,CTSS,CXCL2,DDX5,DICER1,DKK3,DLC1,DUSP6,EDIL3,EGR3,EIF4A2,EPAS1,EPHX1,ETS1,ETS2,F8,FABP4,FABP5,FAM89A,FBLN5,FEZ1,FKBP1A,FLNA,FLT1,FN1,FNBP1L,FOS,FOXO1,FRY,FTX,GARRE1,GAS6,GFOD1,GIMAP8,GJA1,GPX3,GSTP1,GYPC,HAND2,HAPLN3,HEG1,H…	203
Cellular Movement,Skeletal and Muscular System Development and Function	Migration of vascular smooth muscle cells	3.06e-11		-1.115	ATF3,BGN,BMPR2,CALCRL,CCL2,CCN2,CCN3,CCND1,CD44,EGR1,FBLN5,FHL1,FLT1,FN1,FOXO1,HIF1A,IGFBP2,IGFBP4,IGFBP5,IL6,ITGB5,KDR,KLF4,MEOX2,NAMPT,NR4A1,PDGFRB,POSTN,PTGS2,RAMP2,RAMP3,RCAN1,S100A4,S1PR1,TFPI,THBS2,TIMP1,TNFSF10	38
Organismal Injury and Abnormalities	Mediastinal lesion	7.55e-07		-1.128	ADRA2C,AHR,APOD,ATF3,BAG3,BCLAF1,BGN,CAV1,CCN2,CD44,CDKN1A,CSF3,DDX5,DICER1,DMD,ECSCR,EGR1,ENTPD1,FKBP1A,FLT1,FN1,GAS6,HAND2,HBEGF,HIF1A,IFNGR1,IRF1,IRF9,ITGB1,JUN,KDR,KRAS,MET,MFGE8,MMP2,MYC,NAMPT,NECTIN2,NEXN,NFKBIA,NOTCH1,PDGFRB,PHF14,PIK3R1,PLAT,POSTN,PPP1CB,PPP3CA,PRKG1,PSMB8,PTGS2,RAMP2,RAMP3,RGS5,SCARB1,SGCA,SH3BP5,SNAI1,SPHK1,STAT3,TEAD1,TEK,THBS2,TIMP1,TIMP3,TLN1,TNFRSF11B,UTRN,VEGFB	69
Cell-To-Cell Signaling and Interaction,Tissue Development	Adhesion of extracellular matrix	2.08e-07		-1.129	ADAM15,BCAM,CCN2,CD63,CD9,COL3A1,DLL1,ECM2,ENPP2,FBLN5,FN1,ITGA5,ITGA6,ITGA8,ITGB1,ITGB4,ITGB5,PIK3R1,PLXND1,POSTN,SORBS1,TEK,TNXB,VCAM1,VCAN	25
Infectious Diseases,Organismal Injury and Abnormalities	COVID-19	7.9e-16		-1.154	ADH1B,ANXA1,AP1S2,APOD,ARL5B,ATP11A,CALCRL,CASP4,CCL2,CCN2,CD74,CDC42,CDKN1A,CFI,CLEC3B,CLU,CPLX1,CSF3,CSRNP1,CXCL2,DDR2,DOCK4,EEF1A1,EGR1,EGR3,ELF1,EMP1,ETS1,F8,FGL2,FLNA,FOS,GADD45A,HLA-DMB,HLA-DPA1,HLA-DPB1,HLA-DQB1,HLA-DRA,HLA-DRB1,HLA-DRB5,HLA-E,HLA-F,HSPA1A/HSPA1B,HSPA8,ICAM1,IER2,IFI27,IFI44,IFI44L,IFITM1,IFITM2,IFITM3,IL1R1,IL3RA,IL6,JUNB,KCNN3,KCTD12,LGALS1,MARCKS,MGLL,MMRN1,MYC,NAMPT,NF…	98
Cardiovascular Disease,Organismal Injury and Abnormalities	Atherogenesis	1.06e-11		-1.154	AHR,APP,CCL2,CD44,CD59,CTSS,CXCL2,HSPG2,ICAM1,IL33,LDLR,MMP2,NFKBIA,PECAM1,PRKG1,SCARB1,SELE,SELP,SHC1,THBD,TNFRSF11B,TNFRSF1A,VCAM1,ZFP36	24
Cell-To-Cell Signaling and Interaction	Interaction of fibroblasts	3.79e-07		-1.165	APP,CCN2,CCND1,CD44,CDC42,FN1,ICAM1,ITGB1,LDLR,LRP1,LTBP2,PLEC,POSTN,RAMP2,RNASE1,RND1,SDC2,SPARC,TGFBR3,THBS2,VCAN	21
Organismal Injury and Abnormalities,Respiratory Disease	Acute respiratory disorder	1.06e-07		-1.166	ADRA2C,ALDH2,ANXA1,ATP1A1,BZW1,CALM1 (includes others),CAV1,CCL2,CD63,CD9,CLU,CTSZ,CYTH1,EGR1,EIF4A2,FKBP8,FLI1,FLT1,HIF1A,HLX,ICAM1,IER3,IL1R1,IL33,IL6,KCNMA1,KRAS,LY6E,LY96,MGLL,MT-CO1,MYC,MYL6,NAMPT,NDRG1,NFKBIA,PDE2A,PDE5A,PLAT,PRMT1,PTGS2,RHOQ,S1PR1,SCN1B,SLC2A3,SLC44A2,SPARC,STAT3,STING1,TIMP1,TIMP2,TNFRSF1A,TPM3,VWF,ZFP36L2	55
Gastrointestinal Disease,Inflammatory Disease,Inflammatory Response,Organismal Injury and Abnormalities	Inflammation of the large intestine	5.36e-17		-1.189	AHR,ANXA1,APOD,B2M,BGN,C7,CALCRL,CCL2,CCN2,CD44,CD74,COL1A1,COL1A2,COL3A1,CXCL2,DPT,EFNA1,EGLN3,ENPP2,ENTPD1,ETS1,FBLN5,FKBP1A,FN1,FOS,FOXO1,GATA2,GEM,GPNMB,HLA-DMA,HLA-DMB,HLA-DQB1,HLA-DRB5,HTRA1,ICAM1,IFI16,IFNGR1,IGFBP5,IKBIP,IL1R1,IL33,IL6,IL6ST,IRF9,ITGB5,KLF2,KLF7,KRAS,LINC-PINT,LRG1,LY96,MMRN1,NFKBIA,NOTCH1,OMD,PALMD,PARK7,PECAM1,PIK3R1,PLN,PPP3CA,PRELP,PSMB8,PTGS2,RARRES2,S1PR1,SCN1B,SELE…	92
Infectious Diseases,Organismal Injury and Abnormalities	Parasitic Infection	9.47e-08		-1.206	ACKR1,ADRA2C,ANXA1,B2M,CD36,CD44,CD74,DUSP5,FLT1,HLA-DMA,HLA-DQB1,ICAM1,IFNGR1,IL33,IL6,IRF1,KDR,KRAS,LGALS3,MT-CYB,PDE5A,PIK3R1,PLCB4,PTGS2,RGS16,SOCS3,THRB,TNFRSF1A,TOP1	29
Cell Death and Survival,Organismal Injury and Abnormalities	Cell death of T lymphocytes	5.58e-09		-1.238	AHR,ATF3,CARD8,CASP4,CAV1,CD44,CD59,CD9,CDC42,CDKN1A,CFLAR,COL1A1,CTSD,DICER1,DUSP5,EFNA1,EGR1,EGR3,ENTPD1,ETS1,ETS2,FOS,FTH1,GIMAP1,GIMAP4,GPX4,HIF1A,IER3,IFNGR1,IL6,JUN,KLF2,KRAS,LGALS1,LGALS3,MCF2L,MCL1,MYC,NFKBIA,NOTCH1,NR4A1,PECAM1,PIK3R1,PNP,PPM1D,PRKD2,RCAN1,RCAN2,SHC1,SIVA1,SPHK1,STAT3,STING1,TGFBR2,THBS2,TLN1,TNFRSF1A,TNFSF10,VMP1	59
Inflammatory Response,Organismal Injury and Abnormalities	Inflammation of organ	1.98e-40		-1.239	ACKR1,ACTA2,ADRA2C,AHR,AKAP12,ALCAM,ALDH2,ANXA1,APOD,APP,AQP1,ARID5A,ATF3,ATP1A1,B2M,BGN,BHLHE40,BIRC3,BMX,C7,CALCRL,CARD8,CASP4,CAV1,CAVIN2,CCL2,CCL23,CCN2,CD200,CD320,CD36,CD44,CD74,CDA,CDH13,CDKN1A,CEBPB,CFI,CLEC14A,CLU,CNN3,COL1A1,COL1A2,COL3A1,COL6A1,COL6A2,COTL1,CSF3,CTSC,CTSD,CTSH,CTSS,CXCL2,DDR2,DDX17,DDX5,DLL1,DPT,DUSP5,EDNRB,EEF1A1,EFNA1,EGLN3,EGR1,EGR2,EHD4,ELF1,EMCN,EMP1,ENPP2,ENTPD1,…	282
Cell-To-Cell Signaling and Interaction,Tissue Development	Binding of extracellular matrix	8.94e-09		-1.268	ADAM15,APP,BCAM,CCN2,CD44,CD63,CD9,COL3A1,DLL1,ECM2,ENPP2,FBLN5,FN1,HSPG2,ITGA5,ITGA6,ITGA8,ITGB1,ITGB4,ITGB5,PIK3R1,PLXND1,POSTN,SORBS1,TEK,THBS2,TNXB,VCAM1,VCAN	29
Cell Death and Survival,Organismal Injury and Abnormalities	Cell death of lymphatic system cells	2.43e-09		-1.272	AHR,ATF3,BGN,CARD8,CASP4,CAV1,CD44,CD59,CD9,CDC42,CDKN1A,CFLAR,COL1A1,CSF3,CTSD,DDX3X,DICER1,DKK3,DUSP5,EFNA1,EGR1,EGR3,ENTPD1,ETS1,ETS2,FGL2,FOS,FTH1,FTL,GADD45A,GIMAP1,GIMAP4,GPX4,HIF1A,IER3,IFNGR1,IL6,ITGB1,JUN,KLF2,KRAS,LGALS1,LGALS3,MCF2L,MCL1,MYC,NFKBIA,NOTCH1,NR4A1,PARP14,PECAM1,PIK3R1,PNP,PPM1D,PRKD2,RCAN1,RCAN2,S1PR1,SH3BP2,SH3BP5,SHC1,SIVA1,SOX4,SPHK1,STAT3,STING1,SWAP70,TGFBR2,THBS2,TI…	74
Cell Death and Survival,Organismal Injury and Abnormalities	Cell death of immune cells	3.67e-12		-1.345	AHR,ANTXR1,ANXA1,AOPEP,APP,ARID5B,ATF3,BIRC3,BTG1,CARD8,CASP4,CAV1,CCL2,CD44,CD59,CD74,CD9,CDC42,CDKN1A,CEBPB,CFLAR,CLU,COL1A1,CSF3,CTSD,CXCL2,DDX3X,DICER1,DKK3,DLL1,DUSP5,EFNA1,EGR1,EGR3,ELF1,ENTPD1,EPAS1,ETS1,ETS2,FABP4,FGL2,FKBP8,FN1,FOS,FOXO1,FTH1,GBP1,GIMAP1,GIMAP4,GPX4,GRN,HIF1A,ICAM1,IER3,IFNGR1,IL33,IL3RA,IL6,IL6ST,IRAK3,IRF1,ITGA5,ITGB1,JUN,KLF2,KLF4,KRAS,LDLR,LEPR,LGALS1,LGALS3,LRP1,MCF…	113
Cancer,Cell Death and Survival,Organismal Injury and Abnormalities,Tumor Morphology	Apoptosis of tumor cells	7.3e-12		-1.351	ANXA1,ATF3,B2M,CAV1,CCND1,CD44,CD59,CDKN1A,CFLAR,CHD1,CLU,ETS1,FLT1,FMOD,FOXO1,GADD45A,HBEGF,HIF1A,IL6,IL6ST,IRF1,JUN,KDR,KLF10,KRAS,LEPR,LGALS1,MCL1,MET,MFGE8,MYC,NDRG1,NFKBIA,NOLC1,NOTCH1,NR4A1,NRP1,PIK3R1,PIM3,PNP,PON2,RHOB,SGK1,SOCS3,SOX4,SPARC,SPHK1,ST13,STAT3,TEAD1,TGFBR2,THBS2,THRB,TIMP1,TIMP2,TNFRSF10B,TNFSF10,TNFSF12,TPM1,TRIB1,UGCG,VCAN,VEGFC,YES1	64
Cellular Movement,Connective Tissue Development and Function	Cell movement of fibroblasts	1.56e-13		-1.355	ABL2,ACTA2,AHR,AQP1,ARID5B,CALCRL,CAV1,CCL2,CCN3,CCND1,CD44,CDC42,CDKN1A,COL1A1,CYGB,DDR2,DPT,ENAH,ENG,ENPP2,FLNB,FN1,FOS,HBEGF,HSPB1,HYAL2,IL1R1,IL33,ILK,ITGB1,JUN,KCNMA1,LPP,LRP1,MAP3K8,MET,MYC,MYH10,NCK1,PALLD,PDK4,PDLIM1,PLEC,POSTN,PXN,RAMP2,RAMP3,RAPGEF3,RHOB,S1PR1,SKAP2,SPARC,STAT3,SYNE2,TGFB1I1,TGFBR2,THBS2,TIMP2,TNS1,TNS3,TPM1,TPM2,VIM	63
Cell Death and Survival,Organismal Injury and Abnormalities	Apoptosis of T lymphocytes	4.45e-08		-1.403	AHR,ATF3,CASP4,CAV1,CD44,CD59,CD9,CDC42,CDKN1A,CFLAR,COL1A1,DICER1,DUSP5,EFNA1,EGR1,EGR3,ETS1,ETS2,FOS,GIMAP1,GIMAP4,HIF1A,IER3,IFNGR1,IL6,JUN,KLF2,KRAS,LGALS1,LGALS3,MCF2L,MYC,NFKBIA,NOTCH1,NR4A1,PECAM1,PIK3R1,PNP,PPM1D,RCAN1,RCAN2,SHC1,SIVA1,SPHK1,STAT3,STING1,THBS2,TLN1,TNFRSF1A,TNFSF10,VMP1	51
Cell Morphology,Cellular Movement	Cell spreading	3.12e-09		-1.428	AHR,AKAP12,ANTXR1,ARF6,ASAP1,CD36,CD44,CD9,CDC42,CRK,CRYAB,DLC1,EDNRB,EFNA1,ETS1,FLNA,FLNB,FN1,GAS6,GEM,HSPG2,ICAM1,IGFBP5,ILK,ITGA5,ITGA6,ITGB1,ITGB4,LGALS1,LGALS3,LPP,MARCKS,MET,MYH10,NCK1,NEDD9,PALLD,PECAM1,PODXL,POSTN,PRKD2,PTPN12,PXN,RAP1B,RAPGEF3,RHOB,RRBP1,SDC2,SORBS1,SPARC,SPHK1,STAT3,SYNM,TFPI,TGFB1I1,THBS2,TLN1,TNS1,TNS3,TPM1,VCAM1,VIM,VWF	63
Cardiovascular Disease,Organismal Injury and Abnormalities	Abnormality of heart ventricle	1.46e-13		-1.456	ADAM15,ADAMTS1,ADGRL2,ADH1B,ADH5,ADRA2C,AKR1C1/AKR1C2,APOD,ATF3,BAG3,BGN,BMPR2,BMX,CALM1 (includes others),CAV1,CCN3,CCND1,CDKN1A,CFLAR,CLU,CRK,CSDE1,DICER1,DMD,DPYSL3,DUSP5,ECE1,EDIL3,EFEMP1,EFNA1,EPAS1,EPHX1,ETS1,FBLN5,FKBP1A,FLT1,FN1,FOXO1,GAS6,GJA1,GUCY1A1,HAND2,HBEGF,HDAC7,HIF1A,HLA-DRA,HNRNPU,HSPA1A/HSPA1B,HSPB6,HSPB7,HSPG2,HTRA1,ICAM1,IER3,IGFBP7,IL6,IL6ST,IRF9,ITGB4,ITGBL1,KDR,KRAS,LDLR,L…	125
Cell Death and Survival,Organismal Injury and Abnormalities	Necrosis of prostate cancer cell lines	6.78e-14		-1.457	ADAM10,ADI1,AKAP12,ALCAM,ATF3,BIRC3,BMX,CAV1,CCL2,CDKN1A,CEBPB,CFLAR,CLU,DKK3,EGR1,EIF3H,ETS2,FN1,FOS,FOXO1,G3BP1,GADD45A,GLIPR1,HBEGF,HIF1A,HNRNPF,HNRNPH1,HSPA1A/HSPA1B,ID1,IGFBP4,IGFBP5,IGFBP7,IL6,ILK,ITGA6,ITGB1,ITGB4,JUN,LGALS1,LGALS3,MALAT1,MCL1,MDM4,MET,MYC,NASP,NDRG1,NFKBIA,NR4A1,ORAI1,PEBP1,PLEC,PTGS2,SOCS3,SOD1,STAT3,TLN1,TNFRSF10B,TNFRSF11B,TNFSF10,TOP1,TYMP,VEGFC	63
Cell Death and Survival,Organismal Injury and Abnormalities	Apoptosis of prostate cancer cell lines	3.39e-14		-1.465	ADAM10,ADI1,AKAP12,ALCAM,BIRC3,BMX,CAV1,CDKN1A,CFLAR,CLU,DKK3,EGR1,EIF3H,ETS2,FN1,FOS,FOXO1,G3BP1,GADD45A,GLIPR1,HBEGF,HIF1A,HNRNPF,HNRNPH1,HSPA1A/HSPA1B,ID1,IGFBP4,IGFBP5,IGFBP7,IL6,ILK,ITGA6,ITGB1,ITGB4,JUN,LGALS1,LGALS3,MALAT1,MCL1,MDM4,MET,MYC,NASP,NDRG1,NFKBIA,NR4A1,ORAI1,PEBP1,PLEC,PTGS2,SOCS3,SOD1,STAT3,TLN1,TNFRSF10B,TNFRSF11B,TNFSF10,TYMP	58
Organismal Injury and Abnormalities,Respiratory Disease	Lung injury	1.41e-10		-1.476	ADRA2C,AHR,ALDH2,ANXA1,ATP1A1,CAV1,CCL2,CLU,EGR1,ENTPD1,FKBP1A,FLT1,FN1,FOSL2,GADD45A,HIF1A,ICAM1,IKBIP,IL1R1,IL33,IL6,KLF4,KRAS,LTBP2,LY6E,LY96,MAP1LC3B,MAP3K8,MGLL,MT-CO1,NAMPT,PLAT,PPP3CA,PTGS2,S1PR1,SCN1B,SELE,SELP,SLC44A2,SOCS3,SOD3,SPHK1,STAT3,STING1,TIMP2,TIMP3,TNFRSF1A,VWF	48
Cell Death and Survival,Organismal Injury and Abnormalities	Cell death of mononuclear leukocytes	1.52e-10		-1.496	AHR,APP,ATF3,CARD8,CASP4,CAV1,CD44,CD59,CD9,CDC42,CDKN1A,CFLAR,COL1A1,CSF3,CTSD,DDX3X,DICER1,DKK3,DLL1,DUSP5,EFNA1,EGR1,EGR3,ENTPD1,ETS1,ETS2,FGL2,FOS,FTH1,GIMAP1,GIMAP4,GPX4,HIF1A,IER3,IFNGR1,IL6,ITGB1,JUN,KLF2,KLF4,KRAS,LGALS1,LGALS3,MCF2L,MCL1,MYC,NFKBIA,NOTCH1,NR4A1,PARP14,PECAM1,PIK3R1,PNP,PPM1D,PRKD2,RCAN1,RCAN2,S1PR1,SH3BP2,SH3BP5,SHC1,SIVA1,SOX4,SPHK1,STAT3,STING1,SWAP70,TGFBR2,THBS2,TIMP…	74
Organismal Injury and Abnormalities	Pulmonary fibrosis or aplastic anemia	3.46e-18		-1.503	ACTA2,ADAM10,AKAP12,ALDH2,ANXA1,ASPN,BTNL9,CAV1,CCN2,CCNL1,CD36,CD44,CDKN1A,CFLAR,CNN3,COL14A1,COL15A1,COL1A1,COL1A2,COL3A1,CRTAC1,CXCL2,DDR2,EDNRB,EGR1,ENTPD1,EPAS1,F2RL3,FAM107A,FKBP1A,FLT1,FN1,FOSL2,GBP4,GJA1,GPX3,HBEGF,HIF1A,HLA-DRA,HSPA12B,HSPA8,HSPB1,ICAM1,ID1,IFNGR1,IL1R1,IL6,ITGA5,ITGBL1,JUN,KDR,KLF4,LGALS3,LRP1,LTBP2,MAP1LC3B,MAP3K8,MARCKS,NFKBIA,PALM2AKAP2,PDE2A,PDE5A,PDGFRB,PLAT,POSTN,…	88
Cell Death and Survival,Gastrointestinal Disease,Hepatic System Disease,Organismal Injury and Abnormalities	Necrosis of liver	5.2e-09		-1.516	ABL2,AHR,AKAP12,ALDH2,ARF6,ATF3,BIRC3,CAV1,CCND1,CDKN1A,CEBPB,CFLAR,DICER1,FGL2,FKBP1A,FLNA,FOS,HBEGF,HNRNPU,IER3,IFNGR1,IL33,IL6,IL6ST,IRF1,JUN,JUND,LDLR,LGALS3,LRP1,MAP3K8,MCL1,MET,MYC,NAMPT,NFKBIA,PIK3R1,PTGS2,SELE,SELP,SERPINH1,SH3BP5,SHC1,SLC25A4,SOCS3,SOD1,SPHK1,STAT3,TIMP1,TIMP3,TNFRSF1A,TNFSF10,TNFSF12,UGCG,VSIR,YES1	56
Cell Death and Survival,Organismal Injury and Abnormalities	Apoptosis of breast cancer cell lines	5.52e-07		-1.529	ABL2,AHR,B2M,BAG3,BHLHE40,BIRC3,BMX,CAV1,CAVIN3,CCN2,CCN5,CCND1,CD44,CDKN1A,CFLAR,CLU,CRYAB,CTNND1,CYGB,DLL1,EMP3,ENPP2,ETS2,FBXO32,FN1,FTH1,GADD45A,HIF1A,HSPB1,IER3,IFI16,IGFBP5,ILK,IRF1,ITGB4,JUN,KANK2,KLF4,LGALS3,MAP3K11,MCL1,NDUFA13,NEDD9,NFKBIA,NRP1,ORAI1,PEBP1,PRKD2,PRMT1,PTGS2,RPS27L,SAMHD1,SCARB1,SFRP1,SGK1,SIVA1,SNAI1,SOD1,SPHK1,STAT3,TGFBR3,TNFRSF10B,TNFRSF1A,TNFSF10,TOP1,UGCG,WSB1	67
Cell Death and Survival	Cell death of liver	9.42e-10		-1.556	ABL2,AHR,AKAP12,ALDH2,APP,ARF6,ATF3,BIRC3,CAV1,CCND1,CDKN1A,CEBPB,CFLAR,DICER1,FGL2,FKBP1A,FLNA,FOS,HBEGF,HNRNPU,IER3,IFNGR1,IL33,IL6,IL6ST,IRF1,JUN,JUND,LDLR,LGALS3,LRP1,MAP3K8,MCL1,MET,MYC,NAMPT,NFKBIA,PIK3R1,PTGS2,SELE,SELP,SERPINH1,SH3BP5,SHC1,SLC25A4,SOCS3,SOD1,SPHK1,STAT3,STING1,TIMP1,TIMP3,TNFRSF1A,TNFSF10,TNFSF12,UGCG,VEGFC,VSIR,YES1	59
Gastrointestinal Disease,Inflammatory Disease,Inflammatory Response,Organismal Injury and Abnormalities	Enteritis	1.12e-16		-1.566	AHR,ANXA1,APOD,B2M,BGN,C7,CALCRL,CCL2,CCN2,CD44,CD74,COL1A1,COL1A2,COL3A1,CXCL2,DPT,EFNA1,EGLN3,ENPP2,ENTPD1,ETS1,FBLN5,FKBP1A,FN1,FOS,FOXO1,GATA2,GEM,GPNMB,HBEGF,HLA-DMA,HLA-DMB,HLA-DQB1,HLA-DRB5,HTRA1,ICAM1,IFI16,IFNGR1,IGFBP5,IKBIP,IL1R1,IL33,IL6,IL6ST,IRAK3,IRF9,ITGB5,KLF2,KLF7,KRAS,LGALS3,LINC-PINT,LRG1,LY96,MAP3K8,MMRN1,NFKBIA,NOTCH1,OMD,PALMD,PARK7,PECAM1,PIK3R1,PLN,PPP3CA,PRELP,PSMB8,PTGS…	96
Dermatological Diseases and Conditions,Organismal Injury and Abnormalities	Skin lesion	8.25e-07		-1.588	ABI3,ABL2,ACACB,ACKR1,ADAM10,ADAM15,ADAMTS1,ADAMTS4,ADAMTS9,ADCY4,ADGRA2,ADGRF5,ADGRG1,ADGRG6,ADGRL2,ADGRL4,ADH1B,ADI1,AEBP1,AFAP1L1,AFF1,AHR,AKAP12,AKAP9,AKR1C1/AKR1C2,ALCAM,ALDH2,ANKRD12,ANKRD29,ANTXR1,ANXA1,AOPEP,AP3S1,APOD,APOL3,APP,ARHGAP29,ARHGAP31,ARHGEF15,ARHGEF3,ARID5A,ARID5B,ARPC2,ARRDC3,ASAP1,ATF3,ATP11A,ATP1A1,ATP2B1,B2M,BAG3,BAZ1A,BAZ2B,BCAM,BCL6B,BCLAF1,BGN,BIRC3,BMPR2,BRD2,BTN3A2,B…	668
Cell Death and Survival,Organismal Injury and Abnormalities	Cell death of breast cancer cell lines	3.58e-07		-1.608	ABL2,AHR,B2M,BAG3,BHLHE40,BIRC3,BMX,CAV1,CAVIN3,CCN2,CCN5,CCND1,CD44,CDC42,CDKN1A,CEBPB,CFLAR,CLU,CRYAB,CTNND1,CYGB,DDR2,DLL1,EMP3,ENPP2,ETS2,FBXO32,FN1,FTH1,GADD45A,GPX4,HIF1A,HSPA1A/HSPA1B,HSPB1,IER3,IFI16,IGFBP2,IGFBP5,ILK,IRF1,ITGB4,JUN,KANK2,KLF4,LGALS3,MAP3K11,MCL1,NAMPT,NDUFA13,NEDD9,NFKBIA,NOTCH1,NRP1,ORAI1,PEBP1,PPM1D,PRKD2,PRMT1,PTGS2,RGS16,RPS27L,SAMHD1,SCARB1,SFRP1,SGK1,SIVA1,SNAI1,SO…	78
Organismal Injury and Abnormalities	Abnormal abdomen morphology	2.47e-09		-1.612	ACTA2,ADAMTS1,ADAMTS4,ADH1B,ADRA2C,AEBP1,AHR,AKR1C1/AKR1C2,ALCAM,ANTXR1,ANXA1,ARID5B,BAG3,BCLAF1,BGN,BIRC3,C1S,CALD1,CCL2,CCN2,CCND1,CDC42,CDKN1A,CEBPB,CLU,COL14A1,COL3A1,CPE,CYGB,DKK3,DPYSL3,DSTN,ECE1,EDNRB,EFEMP1,EFEMP2,EGR1,EHD4,EPAS1,ETS2,FEZ1,FHL1,FKBP1A,FLNA,FOXO1,FXYD5,GEM,GJA1,GRN,HIF1A,HLX,ICAM1,IFNGR1,IRAK3,ITGA6,ITGA8,ITGB1,ITGB4,KDR,LAMA5,LEPR,LIFR,LMOD1,LTBP4,MDM4,MMP2,MXI1,MYC,MYH11…	105
Cardiovascular Disease,Neurological Disease,Organismal Injury and Abnormalities,Skeletal and Muscular Disorders	Left ventricular dysfunction	4.79e-07		-1.613	ADAMTS1,ADH1B,ADH5,ADRA2C,AKR1C1/AKR1C2,APOD,BAG3,BGN,BMX,CALM1 (includes others),CAV1,CLU,CRK,DMD,DPYSL3,EDIL3,EFEMP1,EPHX1,ETS1,FBLN5,FKBP1A,FLT1,FN1,GAS6,HAND2,HIF1A,HLA-DRA,HNRNPU,HTRA1,IER3,IGFBP7,IL6,IRF9,ITGB4,ITGBL1,LGALS1,LY96,MGP,MMP2,MT-ATP6,MYH10,MYH11,NEXN,NOTCH1,NPM1,OMD,PALMD,PDE2A,PDE5A,PEBP1,PIEZO1,PLAT,POSTN,PPP3CA,PRKG1,PTGS2,RCAN1,RPLP1,SDC2,SKP1,SLCO2A1,SPHK1,TGFBR2,THBS2,TIM…	72
Cardiovascular Disease,Neurological Disease,Organismal Injury and Abnormalities,Skeletal and Muscular Disorders	Myocardial dysfunction	2.17e-07		-1.616	ADAMTS1,ADH1B,ADH5,ADRA2C,AKR1C1/AKR1C2,ANXA1,APOD,BAG3,BGN,BMX,CALM1 (includes others),CAV1,CLU,CRK,DMD,DPYSL3,EDIL3,EFEMP1,EPHX1,ETS1,FBLN5,FKBP1A,FLT1,FN1,GAS6,GRN,HAND2,HIF1A,HLA-DRA,HNRNPU,HSPB6,HTRA1,IER3,IGFBP7,IL6,IRF9,ITGA5,ITGB4,ITGBL1,LGALS1,LY96,MARCKSL1,MGP,MMP2,MT-ATP6,MYH10,MYH11,NEXN,NOTCH1,NPM1,OMD,PALMD,PDE2A,PDE5A,PEBP1,PIEZO1,PLAT,POSTN,PPP1R10,PPP3CA,PRKG1,PTGS2,RCAN1,RPLP1,S…	78
Cell Death and Survival,Organismal Injury and Abnormalities	Cell death of tumor cell lines	3.91e-11		-1.645	ABL2,ADAM10,ADGRL2,ADH5,ADI1,AHR,AKAP12,AKR1C1/AKR1C2,ALCAM,APP,ARHGEF3,ARL6IP1,ASPN,ATF3,ATP1A1,ATP2B1,B2M,BAG3,BAZ1A,BCL6B,BCLAF1,BHLHE40,BIRC3,BMPR2,BMX,BTG1,BTG2,CARD8,CASP4,CAV1,CAVIN3,CCL2,CCN2,CCN5,CCND1,CD44,CD59,CD74,CDA,CDC37,CDC42,CDKN1A,CEBPB,CFLAR,CLU,COL1A1,COL3A1,CPE,CPLX1,CRYAB,CTNND1,CTSD,CYGB,DDR2,DDX21,DDX3X,DICER1,DKK3,DLL1,DNAJB1,DOCK9,DUSP6,ECE1,EEF1A1,EFEMP1,EGLN3,EGR1,EGR2…	291
Organismal Injury and Abnormalities,Respiratory Disease	Fibrosis of respiratory system component	3.49e-23		-1.66	ACTA2,ADAM10,AKAP12,ASPN,BTNL9,CAV1,CCN2,CCNL1,CD36,CD44,CDKN1A,CFLAR,CNN3,COL14A1,COL15A1,COL1A1,COL1A2,COL3A1,CRTAC1,CXCL2,DDR2,DMD,EDNRB,EGR1,ENTPD1,EPAS1,F2RL3,FAM107A,FLT1,FN1,FOSL2,GBP4,GJA1,GPX3,HBEGF,HIF1A,HLA-DRA,HSPA12B,HSPA8,HSPB1,ICAM1,ID1,IFNGR1,IL1R1,IL6,ITGA5,ITGBL1,JUN,KDR,KLF4,LGALS3,LRP1,LTBP2,LTBP4,MAP1LC3B,MAP3K8,MARCKS,NFKBIA,PALM2AKAP2,PDE2A,PDE5A,PDGFRB,PLAT,POSTN,PTGS2,RGS…	85
Inflammatory Disease,Organismal Injury and Abnormalities,Respiratory Disease	Fibrosis of lung	8.16e-22		-1.66	ACTA2,ADAM10,AKAP12,ASPN,BTNL9,CAV1,CCN2,CCNL1,CD36,CD44,CDKN1A,CFLAR,CNN3,COL14A1,COL15A1,COL1A1,COL1A2,COL3A1,CRTAC1,CXCL2,DDR2,EDNRB,EGR1,ENTPD1,EPAS1,F2RL3,FAM107A,FLT1,FN1,FOSL2,GBP4,GJA1,GPX3,HBEGF,HIF1A,HLA-DRA,HSPA12B,HSPA8,HSPB1,ICAM1,ID1,IFNGR1,IL1R1,IL6,ITGA5,ITGBL1,JUN,KDR,KLF4,LGALS3,LRP1,LTBP2,MAP1LC3B,MAP3K8,MARCKS,NFKBIA,PALM2AKAP2,PDE2A,PDE5A,PDGFRB,PLAT,POSTN,PTGS2,RGS16,S100A4,…	82
Cancer,Organismal Injury and Abnormalities	Development of benign tumor	5.76e-15		-1.672	ACTA2,ADAMTS1,AEBP1,AHR,ALDH2,ANTXR1,APOD,APP,ASPN,ATP1A1,BGN,BMPR2,C1S,CAV1,CCDC68,CCL2,CCND1,CD34,CD36,CD44,CDKN1A,CEBPB,CLU,COL14A1,COL1A1,COL1A2,COL6A1,COL6A2,CRYAB,CSGALNACT1,DDX17,DDX5,DICER1,DLL1,DMD,DPT,DUSP5,EFEMP2,EGR1,EMP1,ENG,EPAS1,EPB41L3,EPHB4,FABP4,FLT1,FMOD,FN1,FOS,FOSB,FOXO1,FRY,GADD45A,GSTP1,HDAC7,HLA-A,HLA-B,HLA-F,ID1,ID4,IER3,IFITM3,IL6ST,ITGA6,ITGB1,ITGB4,JUN,JUNB,KAT6A,KDR,K…	142
Organismal Injury and Abnormalities,Respiratory Disease	Damage of lung	1.44e-10		-1.681	ADRA2C,AHR,ALDH2,ANXA1,ATP1A1,CAV1,CCL2,CD44,CLU,EGR1,ENTPD1,FKBP1A,FLT1,FN1,FOSL2,GADD45A,HIF1A,ICAM1,IKBIP,IL1R1,IL33,IL6,KLF4,KRAS,LTBP2,LY6E,LY96,MAP1LC3B,MAP3K8,MGLL,MT-CO1,NAMPT,PLAT,PPM1D,PPP3CA,PTGS2,S1PR1,SCN1B,SELE,SELP,SERPINB1,SGK1,SLC44A2,SOCS3,SOD3,SPHK1,STAT3,STING1,TIMP2,TIMP3,TNFRSF1A,VWF	52
Cardiovascular Disease,Organismal Injury and Abnormalities	Organismal abnormalities of semilunar valve	3.33e-09		-1.698	ADAM15,ADAMTS1,ADH1B,ADH5,AKR1C1/AKR1C2,APOD,BMPR2,CALM1 (includes others),CLU,DPYSL3,EDIL3,EFEMP1,EFNA1,EPHX1,ETS1,FBLN5,FLT1,FN1,GJA1,HAND2,HBEGF,HLA-DRA,HNRNPU,HSPG2,HTRA1,ICAM1,IGFBP7,ITGB4,ITGBL1,KDR,LDLR,LGALS1,LY96,MGP,MMP2,MT-ATP6,MT-CO1,MT-CO2,MT-CO3,MYH10,MYH11,NOTCH1,NPM1,OMD,PALMD,PEBP1,PLAT,POSTN,PTGS2,ROBO4,RPLP1,SDC2,SELE,SKP1,SOX4,SPHK1,STAT3,THBS2,TIMP1,TIMP2,TLL1,TPM1,VCAM1,VCAN…	65
Gastrointestinal Disease,Hepatic System Disease,Organismal Injury and Abnormalities	Fibrosis of liver	8.95e-09		-1.701	ACTA2,ADRA2C,AHR,B2M,CCL2,CCN2,CD74,CDKN1A,CEBPB,COL1A1,COL1A2,COL3A1,ENTPD1,FN1,FRZB,GPX4,GSTP1,HLA-B,HLA-DPB1,HLA-DQB1,HLA-DRA,HSPB1,IL33,IL6,IL6ST,ITGA5,ITGA6,JUN,LDLR,LGALS1,LGALS3,LRP1,LY6E,MGLL,MMP2,NAMPT,NOSTRIN,NOTCH1,NOTCH4,NR4A1,PDE2A,PDE5A,PDGFRB,POSTN,PPP3CA,PRMT1,PTPRE,SOCS3,SPARC,STAB1,STAT3,TGFBR2,TIMP1,TIMP2,TNFRSF1A,TNFSF10,VWF	57
Cell Death and Survival,Organismal Injury and Abnormalities	Cell death of lymphocytes	6.51e-10		-1.709	AHR,ATF3,CARD8,CASP4,CAV1,CD44,CD59,CD9,CDC42,CDKN1A,CFLAR,COL1A1,CSF3,CTSD,DDX3X,DICER1,DKK3,DUSP5,EFNA1,EGR1,EGR3,ENTPD1,ETS1,ETS2,FGL2,FOS,FTH1,GIMAP1,GIMAP4,GPX4,HIF1A,IER3,IFNGR1,IL6,ITGB1,JUN,KLF2,KRAS,LGALS1,LGALS3,MCF2L,MCL1,MYC,NFKBIA,NOTCH1,NR4A1,PARP14,PECAM1,PIK3R1,PNP,PPM1D,PRKD2,RCAN1,RCAN2,S1PR1,SH3BP2,SH3BP5,SHC1,SIVA1,SOX4,SPHK1,STAT3,STING1,SWAP70,TGFBR2,THBS2,TIMP1,TLN1,TNFRSF1…	71
Inflammatory Response,Organismal Injury and Abnormalities	Inflammation of body cavity	4.35e-25		-1.72	ACKR1,ACTA2,ADRA2C,AHR,AKAP12,ALDH2,ANXA1,APOD,AQP1,ATF3,B2M,BGN,BIRC3,C7,CALCRL,CASP4,CAV1,CCL2,CCN2,CD200,CD36,CD44,CD74,CDH13,CDKN1A,CEBPB,CLEC14A,CLU,COL1A1,COL1A2,COL3A1,COTL1,CTSD,CTSS,CXCL2,DDR2,DDX17,DDX5,DPT,DUSP5,EDNRB,EFNA1,EGLN3,EGR1,EMP1,ENPP2,ENTPD1,EPAS1,ETS1,F2RL3,F8,FABP4,FBLN5,FBXO32,FCGRT,FKBP1A,FLI1,FLT1,FN1,FOS,FOXO1,G3BP1,GADD45A,GATA2,GEM,GPNMB,GRN,GSTP1,HBEGF,HIF1A,HLA-A,H…	194
Gastrointestinal Disease,Inflammatory Response,Organismal Injury and Abnormalities	Inflammation of gastrointestinal tract	6.86e-19		-1.769	AHR,ANXA1,APOD,B2M,BGN,C7,CALCRL,CASP4,CAV1,CCL2,CCN2,CD44,CD74,CDA,CFI,COL1A1,COL1A2,COL3A1,CTSS,CXCL2,DPT,EFNA1,EGLN3,ENPP2,ENTPD1,EPB41L3,ETS1,FBLN5,FKBP1A,FN1,FOS,FOXO1,GATA2,GEM,GPNMB,HBEGF,HIF1A,HLA-DMA,HLA-DMB,HLA-DQB1,HLA-DRB5,HTRA1,ICAM1,IFI16,IFNGR1,IGFBP5,IKBIP,IL1R1,IL33,IL6,IL6ST,IRAK3,IRF9,ITGB5,KCNMA1,KLF2,KLF7,KRAS,LGALS1,LGALS3,LINC-PINT,LRG1,LY96,MAP3K8,MMRN1,NFKBIA,NOTCH1,OMD,P…	106
Cardiovascular Disease,Organismal Injury and Abnormalities	Abnormality of left ventricle	4.78e-10		-1.782	ADAM15,ADAMTS1,ADH1B,ADH5,ADRA2C,AKR1C1/AKR1C2,APOD,BAG3,BGN,BMX,CALM1 (includes others),CAV1,CLU,CRK,DMD,DPYSL3,EDIL3,EFEMP1,EFNA1,EPHX1,ETS1,FBLN5,FKBP1A,FLT1,FN1,GAS6,HAND2,HBEGF,HIF1A,HLA-DRA,HNRNPU,HSPG2,HTRA1,ICAM1,IER3,IGFBP7,IL6,IRF9,ITGB4,ITGBL1,KDR,LDLR,LGALS1,LY96,MGP,MMP2,MT-ATP6,MT-CO1,MT-CO2,MT-CO3,MYH10,MYH11,NEXN,NOTCH1,NPM1,OMD,PALMD,PDE2A,PDE5A,PEBP1,PIEZO1,PLAT,POSTN,PPP3CA,PRK…	87
Cardiovascular Disease,Organismal Injury and Abnormalities	Left ventricular heart disease	4.44e-09		-1.782	ADAM15,ADAMTS1,ADH1B,ADH5,ADRA2C,AKR1C1/AKR1C2,APOD,BAG3,BGN,BMX,CALM1 (includes others),CAV1,CLU,CRK,DMD,DPYSL3,EDIL3,EFEMP1,EFNA1,EPHX1,ETS1,FBLN5,FKBP1A,FLT1,FN1,GAS6,GJA1,HAND2,HBEGF,HIF1A,HLA-DRA,HNRNPU,HSPG2,HTRA1,ICAM1,IER3,IGFBP7,IL6,IRF9,ITGB4,ITGBL1,KDR,LDLR,LGALS1,LY96,MGP,MMP2,MT-ATP6,MYH10,MYH11,NEXN,NOTCH1,NPM1,OMD,PALMD,PDE2A,PDE5A,PEBP1,PIEZO1,PLAT,POSTN,PPP3CA,PRKG1,PTGS2,RCAN1,R…	84
Cardiovascular Disease,Hereditary Disorder,Organismal Injury and Abnormalities	Familial vascular disease	3.44e-17		-1.787	ACTA2,ADRA2C,APP,AQP1,BGN,BMPR2,CAV1,CCN2,CFI,COL1A1,COL3A1,CRYAB,ECE1,EDNRB,EFEMP2,ENG,EPHB4,FBLN2,FKBP1A,FLNA,FLT1,GUCY1A1,HSPB1,HSPG2,HTRA1,IGFBP7,IL6,JAM2,JUN,KAT6A,KDR,KLF2,KRAS,LTBP1,MAT2A,MGP,MMP2,MT-ATP6,MT-CO1,MT-CO3,MT-CYB,MT-ND1,MT-ND4,MT-ND5,MYH11,MYLK,NOTCH1,NOTCH4,NRP1,PDE5A,PDGFRB,PIK3R1,PLXND1,PREX2,PRKG1,RNF213,SELP,SMAD1,SOX17,SOX18,SOX4,STING1,TEK,TGFBR2,TGFBR3,THBD,TIMP3,VCAN,…	69
Gastrointestinal Disease,Inflammatory Disease,Organismal Injury and Abnormalities	Gastroenteritis	3.54e-17		-1.805	AHR,ANXA1,APOD,B2M,BGN,C7,CALCRL,CASP4,CAV1,CCL2,CCN2,CD44,CD74,COL1A1,COL1A2,COL3A1,CXCL2,DPT,EFNA1,EGLN3,ENPP2,ENTPD1,ETS1,FBLN5,FKBP1A,FN1,FOS,FOXO1,GATA2,GEM,GPNMB,HBEGF,HIF1A,HLA-DMA,HLA-DMB,HLA-DQB1,HLA-DRB5,HTRA1,ICAM1,IFI16,IFNGR1,IGFBP5,IKBIP,IL1R1,IL33,IL6,IL6ST,IRAK3,IRF9,ITGB5,KLF2,KLF7,KRAS,LGALS3,LINC-PINT,LRG1,LY96,MAP3K8,MMRN1,NFKBIA,NOTCH1,OMD,PALMD,PARK7,PECAM1,PIK3R1,PLN,PPP3CA…	99
Cell Death and Survival,Organismal Injury and Abnormalities	Apoptosis of mononuclear leukocytes	5.06e-09		-1.843	AHR,APP,ATF3,CASP4,CAV1,CD44,CD59,CD9,CDC42,CDKN1A,CFLAR,COL1A1,DDX3X,DICER1,DKK3,DLL1,DUSP5,EFNA1,EGR1,EGR3,ETS1,ETS2,FGL2,FOS,GIMAP1,GIMAP4,HIF1A,IER3,IFNGR1,IL6,ITGB1,JUN,KLF2,KLF4,KRAS,LGALS1,LGALS3,MCF2L,MYC,NFKBIA,NOTCH1,NR4A1,PARP14,PECAM1,PIK3R1,PNP,PPM1D,RCAN1,RCAN2,S1PR1,SH3BP2,SHC1,SIVA1,SOX4,SPHK1,STAT3,STING1,SWAP70,THBS2,TIMP1,TLN1,TNFRSF1A,TNFSF10,VMP1	64
Cell Death and Survival,Organismal Injury and Abnormalities	Apoptosis of lymphatic system cells	1.86e-08		-1.893	AHR,ATF3,BGN,CASP4,CAV1,CD44,CD59,CD9,CDC42,CDKN1A,CFLAR,COL1A1,CSF3,DDX3X,DICER1,DKK3,DUSP5,EFNA1,EGR1,EGR3,ETS1,ETS2,FGL2,FOS,GADD45A,GIMAP1,GIMAP4,HIF1A,IER3,IFNGR1,IL6,ITGB1,JUN,KLF2,KRAS,LGALS1,LGALS3,MCF2L,MCL1,MYC,NFKBIA,NOTCH1,NR4A1,PARP14,PECAM1,PIK3R1,PNP,PPM1D,RCAN1,RCAN2,S1PR1,SH3BP2,SHC1,SIVA1,SOX4,SPHK1,STAT3,STING1,SWAP70,THBS2,TIMP1,TLN1,TNFRSF1A,TNFSF10,VMP1	65
Developmental Disorder,Hereditary Disorder,Organismal Injury and Abnormalities	Familial congenital malformation	1.56e-08		-1.921	ABLIM1,ACTA2,ADAM10,ADAMTS1,ADAMTS4,ADGRG1,ADGRG6,ADH1B,ADRA2C,AEBP1,AHR,AKAP9,AKR1C1/AKR1C2,ANTXR1,ANXA1,AOPEP,APP,ARHGAP29,ARHGAP31,ARID5B,B2M,BAG3,BCLAF1,BGN,BIRC3,BMPR2,C12orf57,C1S,CALD1,CALM1 (includes others),CAV1,CCL2,CCN2,CCND1,CDC42,CDKN1A,CLU,COL14A1,COL1A1,COL1A2,COL3A1,COL6A2,CPE,CRTAP,CRYAB,CSGALNACT1,CTNND1,CTSC,CYGB,DDR2,DDX5,DICER1,DKK3,DLL1,DMD,DPYSL3,DSTN,ECE1,EDNRB,EFEMP1,EFEM…	221
Gastrointestinal Disease,Inflammatory Disease,Organismal Injury and Abnormalities	Inflammatory Bowel Disease	1.57e-17		-1.925	AHR,ANXA1,APOD,APP,B2M,BGN,BIRC3,C7,CALCRL,CARD8,CCL2,CCN2,CD44,CD74,CLU,COL1A1,COL1A2,COL3A1,CTNND1,CXCL2,DPT,EFNA1,EGR1,ENTPD1,ETS1,FBLN5,FKBP1A,FN1,FOSL2,GATA2,GEM,GPNMB,HLA-DMA,HLA-DMB,HLA-DQA2,HLA-DQB1,HLA-DRB5,HTRA1,ICAM1,IFI16,IGFBP5,IL1R1,IL33,IL3RA,IL6,KCNN3,KLF2,KLF7,KRAS,LDB2,LEPR,LINC-PINT,LRG1,LRRC32,LY6E,LY96,MGLL,MMP2,MMRN1,NFKBIA,OMD,PALMD,PECAM1,PLN,PPP3CA,PRELP,PSMB8,PTGS2,RDX,S…	92
Cell Death and Survival,Organismal Injury and Abnormalities	Cell death of blood cells	2.29e-13		-1.944	AHR,ANTXR1,ANXA1,AOPEP,APP,ARF6,ARID5B,ATF3,BIRC3,BTG1,CARD8,CASP4,CAV1,CCL2,CD44,CD59,CD74,CD9,CDC42,CDKN1A,CEBPB,CFLAR,CLU,COL1A1,CSF3,CTSD,CXCL2,DDX3X,DICER1,DKK3,DLL1,DUSP5,EDNRB,EFNA1,EGR1,EGR3,ELF1,ENTPD1,EPAS1,ETS1,ETS2,FABP4,FGL2,FKBP8,FLI1,FN1,FOS,FOXO1,FTH1,GAS6,GATA2,GBP1,GEM,GIMAP1,GIMAP4,GPX4,GRN,HIF1A,ICAM1,IER3,IFNGR1,IL33,IL3RA,IL6,IL6ST,IRAK3,IRF1,ITGA5,ITGB1,JUN,KLF2,KLF4,KRAS,L…	125
Cardiovascular Disease,Organismal Injury and Abnormalities	Aortic valve disease	4.93e-07		-1.982	ADAM15,ADAMTS1,ADH1B,ADH5,AKR1C1/AKR1C2,APOD,CALM1 (includes others),CLU,DPYSL3,EDIL3,EFEMP1,EFNA1,EPHX1,ETS1,FBLN5,FLT1,FN1,HBEGF,HLA-DRA,HNRNPU,HSPG2,HTRA1,ICAM1,IGFBP7,ITGB4,ITGBL1,KDR,LDLR,LGALS1,LY96,MGP,MMP2,MT-ATP6,MT-CO1,MT-CO2,MT-CO3,MYH10,MYH11,NOTCH1,NPM1,OMD,PALMD,PEBP1,PLAT,POSTN,PTGS2,ROBO4,RPLP1,SDC2,SELE,SKP1,SPHK1,THBS2,TIMP1,TIMP2,VCAM1,VCAN,VIM	58
Organismal Injury and Abnormalities	Non-malignant disorder	7.19e-36		-1.984	ABI3,ACKR1,ACTA2,ADAMTS1,ADAMTS9,ADGRG1,ADH1B,ADRA2C,AEBP1,AFF1,AHR,ALCAM,ALDH2,ANKRD29,ANTXR1,ANXA1,APOD,APOLD1,APP,ARHGAP29,ARHGEF3,ARID5B,ARL5B,ASPN,ATF3,ATP1A1,B2M,BCLAF1,BGN,BMPR2,BTG2,C1S,C7,CALCRL,CAV1,CAVIN2,CCDC68,CCL2,CCL23,CCN2,CCN3,CCN5,CCND1,CD34,CD36,CD44,CDKN1A,CEBPB,CEMIP2,CLDN5,CLEC1A,CLU,COL14A1,COL15A1,COL1A1,COL1A2,COL3A1,COL6A1,COL6A2,CPE,CRIP1,CRK,CRYAB,CSGALNACT1,CSRNP1,CTN…	355
Cell Death and Survival,Organismal Injury and Abnormalities	Necrosis	1.47e-20	Decreased	-2.036	ABL2,ADAM10,ADAM15,ADAMTS1,ADGRL2,ADH5,ADI1,AHR,AKAP12,AKR1C1/AKR1C2,ALCAM,ALDH2,ANTXR1,ANXA1,AOPEP,APP,ARF6,ARHGEF3,ARID5B,ARL6IP1,ARPC2,ASPN,ATF3,ATP1A1,ATP2B1,B2M,BAG3,BAZ1A,BCL6B,BCLAF1,BEX3,BGN,BHLHE40,BIRC3,BMPR2,BMX,BRD2,BTG1,BTG2,C1QTNF9,C7,CALCRL,CARD8,CASP4,CAV1,CAVIN3,CCL2,CCN2,CCN3,CCN5,CCND1,CCNI,CD200,CD36,CD44,CD59,CD74,CD9,CDA,CDC37,CDC42,CDH5,CDKN1A,CEBPB,CFLAR,CHD1,CLEC14A,CLU,C…	442
Cell Death and Survival,Organismal Injury and Abnormalities	Apoptosis of lymphocytes	2.11e-08	Decreased	-2.084	AHR,ATF3,CASP4,CAV1,CD44,CD59,CD9,CDC42,CDKN1A,CFLAR,COL1A1,DDX3X,DICER1,DKK3,DUSP5,EFNA1,EGR1,EGR3,ETS1,ETS2,FGL2,FOS,GIMAP1,GIMAP4,HIF1A,IER3,IFNGR1,IL6,ITGB1,JUN,KLF2,KRAS,LGALS1,LGALS3,MCF2L,MYC,NFKBIA,NOTCH1,NR4A1,PARP14,PECAM1,PIK3R1,PNP,PPM1D,RCAN1,RCAN2,S1PR1,SH3BP2,SHC1,SIVA1,SOX4,SPHK1,STAT3,STING1,SWAP70,THBS2,TIMP1,TLN1,TNFRSF1A,TNFSF10,VMP1	61
Organismal Injury and Abnormalities	Benign lesion	1.14e-28	Decreased	-2.136	ACKR1,ACTA2,ADAMTS1,ADH1B,AEBP1,AFF1,AHR,ALCAM,ALDH2,ANTXR1,ANXA1,APOD,APOLD1,APP,ASPN,ATP1A1,BCLAF1,BGN,BMPR2,C1S,CALCRL,CAV1,CAVIN2,CCDC68,CCL2,CCN5,CCND1,CD34,CD36,CD44,CDKN1A,CEBPB,CLDN5,CLU,COL14A1,COL15A1,COL1A1,COL1A2,COL3A1,COL6A1,COL6A2,CRYAB,CSGALNACT1,CTNND1,CTSC,DDX17,DDX5,DICER1,DLL1,DMD,DPT,DUSP5,ECM2,EDNRB,EFEMP1,EFEMP2,EGR1,EMCN,EMP1,ENG,EPAS1,EPB41L3,EPHB4,FABP4,FABP5,FKBP1A,FKBP…	239
Connective Tissue Disorders,Organismal Injury and Abnormalities,Respiratory Disease	Interstitial lung disease	9.01e-17	Decreased	-2.138	ACTA2,ADAM10,AKAP12,ANXA1,ASPN,BTNL9,CAV1,CCN2,CCNL1,CD44,CDKN1A,CFLAR,CNN3,COL14A1,COL15A1,COL1A1,COL1A2,COL3A1,CRTAC1,CRYAB,DDR2,EDNRB,EGR1,EPAS1,F2RL3,FAM107A,FKBP1A,FLI1,FLT1,FOSL2,GBP4,GPX3,HBEGF,HIF1A,HSPA12B,HSPA8,IFNGR1,IL1R1,IL6,ITGBL1,KCNN3,KDR,KLF4,KRAS,LTBP2,MAP3K8,MGLL,NFKBIZ,PALM2AKAP2,PDE2A,PDE5A,PDGFRB,PLAT,POSTN,PPP3CA,PTGS2,PTPN12,S100A4,SDC2,SFRP4,SLCO4A1,SPARC,SPHK1,ST6GALNAC3…	69
Cell Death and Survival,Organismal Injury and Abnormalities	Cell death of phagocytes	3.49e-07	Decreased	-2.149	AHR,ANXA1,APP,ATF3,BIRC3,BTG1,CASP4,CCL2,CD44,CDKN1A,CEBPB,CFLAR,CSF3,CXCL2,DLL1,ENTPD1,EPAS1,FABP4,FOS,GBP1,GPX4,HIF1A,IL33,IL6,IRF1,LDLR,LEPR,LGALS3,LRP1,MCL1,NAMPT,NFKBIA,NOTCH1,NR4A1,PLAT,SCARB1,SH3BP2,STAT3,STING1,TNFRSF1A,TNFSF10,VEGFC,ZFP36	43
Cardiovascular Disease,Hereditary Disorder,Organismal Injury and Abnormalities	Familial cardiovascular disease	6.53e-14	Decreased	-2.151	ACTA2,ADRA2C,AKAP9,APP,AQP1,BAG3,BGN,BMPR2,CALM1 (includes others),CAV1,CCN2,CCND1,CFI,COL1A1,COL1A2,COL3A1,CRYAB,DICER1,DMD,ECE1,EDNRB,EFEMP2,ENG,EPHB4,ETS1,FBLN2,FHL1,FKBP1A,FLNA,FLT1,GJA1,GUCY1A1,HAND2,HSPB1,HSPG2,HTRA1,IGFBP7,IL6,ILK,ITPKC,JAM2,JUN,KAT6A,KDR,KLF10,KLF2,KRAS,LDLR,LTBP1,MAT2A,MGP,MMP2,MRTFB,MT-ATP6,MT-CO1,MT-CO3,MT-CYB,MT-ND1,MT-ND4,MT-ND5,MYH11,MYLK,NEXN,NOTCH1,NOTCH4,NRP1,PDE…	108
Cardiovascular Disease,Organismal Injury and Abnormalities	Valvulopathy	5.08e-11	Decreased	-2.18	ADAM15,ADAMTS1,ADAMTS9,ADH1B,ADH5,ADRA2C,AKR1C1/AKR1C2,APOD,BMPR2,CALM1 (includes others),CLU,DPYSL3,ECE1,EDIL3,EFEMP1,EFNA1,EPHB4,EPHX1,ETS1,FBLN5,FLNA,FLT1,FN1,GJA1,HAND2,HBEGF,HLA-DRA,HNRNPU,HSPA1A/HSPA1B,HSPG2,HTRA1,ICAM1,IGFBP7,ITGB4,ITGBL1,KAT6A,KDR,LDLR,LGALS1,LY96,MGP,MMP2,MT-ATP6,MT-CO1,MT-CO2,MT-CO3,MYH10,MYH11,NOTCH1,NPM1,OMD,PALMD,PDE2A,PDE5A,PEBP1,PLAT,POSTN,PTGS2,ROBO4,RPLP1,SDC2,SE…	77
Cardiovascular Disease,Neurological Disease,Organismal Injury and Abnormalities,Skeletal and Muscular Disorders	Cardiomyopathy	2.67e-18	Decreased	-2.281	ACTA2,ADAM10,ADAM15,ADAMTS1,ADH1B,ADH5,ADRA2C,AHR,AKAP9,AKR1C1/AKR1C2,ANXA1,APOD,APP,ATP1A1,ATP2B1,BAG3,BCLAF1,BGN,BMX,C1QTNF9,CALCRL,CALM1 (includes others),CAV1,CCL2,CCN3,CD36,CD44,CD74,CDKN1A,CFLAR,CLU,COL1A1,COL1A2,COL3A1,CRK,CRYAB,CSF3,CYBRD1,DICER1,DMD,DPYSL3,DUSP6,ECSCR,EDIL3,EFEMP1,EGLN3,ENG,ENTPD1,EPHX1,ETS1,FBLN5,FBXO32,FHL1,FKBP1A,FLT1,FN1,FOXO1,GAS6,GJA1,GRN,GUCY1A1,HAND2,HIF1A,HLA-B,…	197
Cardiovascular Disease,Organismal Injury and Abnormalities	Vascular leak syndrome	7.02e-08	Decreased	-2.35	AHR,ARF6,BMPR2,CAV1,CD34,CD44,CRYAB,IL33,IL6,ITGB1,NRP1,PRKCH,RAP1B,RGS5,S1PR1,STING1,TFPI,TLN1	18
Cell Death and Survival,Organismal Injury and Abnormalities	Apoptosis of tumor cell lines	9.96e-15	Decreased	-2.354	ABL2,ADAM10,ADGRL2,ADI1,AHR,AKAP12,AKR1C1/AKR1C2,ALCAM,APP,ARHGEF3,ASPN,ATF3,ATP1A1,B2M,BAG3,BAZ1A,BCL6B,BCLAF1,BHLHE40,BIRC3,BMPR2,BMX,BTG2,CARD8,CASP4,CAV1,CAVIN3,CCN2,CCN5,CCND1,CD44,CD59,CD74,CDC37,CDC42,CDKN1A,CEBPB,CFLAR,CLU,COL1A1,COL3A1,CPE,CPLX1,CRYAB,CTNND1,CTSD,CYGB,DDX21,DICER1,DKK3,DLL1,DNAJB1,DOCK9,DUSP6,ECE1,EEF1A1,EFEMP1,EGLN3,EGR1,EGR2,EGR3,EIF3H,EMP3,ENG,ENPP2,EPAS1,EPHB4,ETS1,E…	261
Cell Morphology,Immunological Disease,Organismal Injury and Abnormalities	Abnormal morphology of T lymphocytes	1.58e-07	Decreased	-2.407	AHR,B2M,BCL6B,CDKN1A,ETS1,HLA-A,HLA-DMA,HLA-DQB1,IL1R1,IL6,IRF1,ITPKC,LGALS3,MCL1,NFKBIZ,PRKCH,PSMB9,RCAN1,RCAN2,TAP1	20
Dermatological Diseases and Conditions,Organismal Injury and Abnormalities	Abnormality of skin morphology	3.77e-12	Decreased	-2.42	ACTA2,AHR,ANKRD12,ARID5B,B2M,CCL2,CCN2,CCN3,CD34,CD44,CD74,CDH5,CDKN1A,COL1A1,COL1A2,COL3A1,CTSC,ECE1,EDNRB,EEF1A1,EFEMP2,FCGRT,FKBP1A,FN1,FTH1,GBP1,GIMAP7,GJA1,GPNMB,GRN,GSTP1,HLA-A,HLA-B,HLA-C,HLA-DPA1,HLA-DPB1,HLA-DQB1,HLA-DRA,HLA-DRB1,HLA-E,ICAM2,ID4,IFI27,IFITM1,IFITM2,IFITM3,IGFBP6,IGFBP7,IL6,ILK,IRF1,IRF9,ITGA6,ITGB4,JUN,KANK2,KRAS,LAP3,LRG1,LRP1,MACF1,MYC,NFKBIA,NFKBIZ,NKTR,NOTCH4,NUAK1,P…	94
Cell Morphology,Immunological Disease,Organismal Injury and Abnormalities	Abnormal morphology of mononuclear leukocytes	9.62e-09	Decreased	-2.514	AHR,B2M,BCL6B,CD36,CD74,CDKN1A,CEBPB,ETS1,FTL,HLA-A,HLA-DMA,HLA-DQB1,ID1,IFNGR1,IL1R1,IL6,IRF1,ITPKC,LGALS3,MCL1,MXI1,NFKBIZ,PRKCH,PSMB9,RCAN1,RCAN2,SOD1,SOX4,SRPX,TAP1,TCIM,TXNIP	32
Cell Morphology,Immunological Disease,Organismal Injury and Abnormalities	Abnormal morphology of lymphocytes	6.07e-08	Decreased	-2.514	AHR,B2M,BCL6B,CD36,CD74,CDKN1A,CEBPB,ETS1,HLA-A,HLA-DMA,HLA-DQB1,ID1,IFNGR1,IL1R1,IL6,IRF1,ITPKC,LGALS3,MCL1,MXI1,NFKBIZ,PRKCH,PSMB9,RCAN1,RCAN2,SOD1,SOX4,SRPX,TAP1,TXNIP	30
Cell Death and Survival,Organismal Injury and Abnormalities	Apoptosis of phagocytes	7.35e-07	Decreased	-2.555	AHR,ANXA1,APP,ATF3,BIRC3,BTG1,CASP4,CCL2,CD44,CDKN1A,CEBPB,CFLAR,CSF3,CXCL2,DLL1,FOS,GBP1,HIF1A,IL33,IL6,IRF1,LDLR,LEPR,LGALS3,LRP1,MCL1,NAMPT,NFKBIA,NOTCH1,PLAT,SH3BP2,STAT3,TNFRSF1A,TNFSF10,VEGFC	35
Cell Death and Survival,Organismal Injury and Abnormalities	Cell death of myeloid cells	5.65e-09	Decreased	-2.653	AHR,ANXA1,APP,ARF6,ATF3,BIRC3,BTG1,CASP4,CCL2,CD44,CDKN1A,CEBPB,CFLAR,CSF3,CXCL2,DLL1,EDNRB,ENTPD1,EPAS1,FABP4,FLI1,FOS,GAS6,GBP1,GPX4,HIF1A,IL33,IL6,IRAK3,IRF1,KLF2,LDLR,LEPR,LGALS1,LGALS3,LRP1,LYL1,MCL1,MYC,NAMPT,NFKBIA,NOTCH1,NR4A1,PALLD,PLAT,SH3BP2,STAT3,STING1,TMOD3,TNFRSF1A,TNFSF10,VEGFC,ZFP36	53
Immunological Disease,Organismal Injury and Abnormalities	Abnormal morphology of immune system	7.11e-10	Decreased	-2.696	ADGRF5,AFF1,AHR,APP,B2M,BCL6B,BHLHE40,CD200,CD36,CD74,CDKN1A,CEBPB,CSF3,CTSD,EGR1,ETS1,FTL,GRN,HLA-A,HLA-DMA,HLA-DQB1,ICAM1,ID1,IFNGR1,IL1R1,IL6,IRAK3,IRF1,ITPKC,LDLR,LGALS3,MCL1,MXI1,NFKBIA,NFKBIZ,PRKCH,PSMB9,RCAN1,RCAN2,RRAS,SOD1,SOX4,SRPX,TAP1,TCIM,TNFRSF11B,TNFRSF1A,TNFSF12,TXNIP	49
Cell Morphology,Immunological Disease,Organismal Injury and Abnormalities	Abnormal morphology of leukocytes	1.06e-09	Decreased	-2.696	ADGRF5,AFF1,AHR,APP,B2M,BCL6B,BHLHE40,CD200,CD36,CD74,CDKN1A,CEBPB,CSF3,CTSD,EGR1,ETS1,FTL,GRN,HLA-A,HLA-DMA,HLA-DQB1,ICAM1,ID1,IFNGR1,IL1R1,IL6,IRF1,ITPKC,LDLR,LGALS3,MCL1,MXI1,NFKBIA,NFKBIZ,PRKCH,PSMB9,RCAN1,RCAN2,RRAS,SOD1,SOX4,SRPX,TAP1,TCIM,TNFRSF1A,TNFSF12,TXNIP	47
Cardiovascular Disease,Developmental Disorder,Organismal Injury and Abnormalities	Congenital anomaly of cardiovascular system	8e-08	Decreased	-2.749	ACTA2,ADGRL2,ADRA2C,AKAP9,ATP1A1,BMPR2,CALM1 (includes others),COL1A1,COL1A2,DDX3X,DICER1,DLC1,ECE1,EDNRB,ENG,EPHB4,ETS1,FKBP1A,FLNA,FLT1,FOXO1,FZD4,GJA1,HAND2,HIF1A,HSPG2,IL6,JUN,KAT6A,KDR,KRAS,LRP1,LTBP1,MRTFB,MT-ATP6,MT-CO1,MT-CO2,MT-CO3,MYH10,MYH11,MYLK,NOTCH1,NOTCH4,NRP1,PDE2A,PDE5A,PIEZO1,PLXND1,PREX2,PTGS2,SLCO2A1,SMAD1,SOX4,TGFBR2,TGFBR3,THRB,TIMP3,TLL1,TMEM70,TPM1,VEGFB	61
Cardiovascular Disease,Developmental Disorder,Organismal Injury and Abnormalities	Congenital heart disease	7.04e-07	Decreased	-2.822	ACTA2,ADGRL2,ADRA2C,AKAP9,ATP1A1,BMPR2,CALM1 (includes others),COL1A1,COL1A2,DDX3X,DICER1,DLC1,ECE1,EDNRB,ENG,EPHB4,ETS1,FKBP1A,FLNA,FLT1,GJA1,HAND2,HSPG2,IL6,JUN,KAT6A,KRAS,LRP1,LTBP1,MRTFB,MT-ATP6,MT-CO1,MT-CO2,MT-CO3,MYH10,MYH11,MYLK,NOTCH1,NRP1,PDE2A,PDE5A,PLXND1,PTGS2,SLCO2A1,SMAD1,SOX4,TGFBR2,TGFBR3,THRB,TLL1,TMEM70,TPM1	52
Cell Death and Survival,Organismal Injury and Abnormalities	Apoptosis of myeloid cells	4.27e-09	Decreased	-2.973	AHR,ANXA1,APP,ARF6,ATF3,BIRC3,BTG1,CASP4,CCL2,CD44,CDKN1A,CEBPB,CFLAR,CSF3,CXCL2,DLL1,FLI1,FOS,GAS6,GBP1,HIF1A,IL33,IL6,IRAK3,IRF1,KLF2,LDLR,LEPR,LGALS1,LGALS3,LRP1,LYL1,MCL1,MYC,NAMPT,NFKBIA,NOTCH1,PALLD,PLAT,SH3BP2,STAT3,TMOD3,TNFRSF1A,TNFSF10,VEGFC	45
Organismal Injury and Abnormalities	Bleeding	1.06e-10	Decreased	-3.083	ABL2,ADGRA2,ADGRG1,ADRA2C,ANXA1,APP,ARF6,BGN,BIRC3,BMPR2,CASP4,CDH5,CFLAR,CLU,CNN1,COL1A1,CRK,CTSS,DDX3X,DICER1,ECSCR,EFEMP2,ENG,ENTPD1,EPAS1,F2RL3,F8,FABP5,FCGRT,FKBP1A,FLI1,FLNA,FLT1,FN1,FOS,GRN,GUCY1A1,HDAC7,HSPG2,ICAM1,ID1,IFNGR1,IL1R1,IL33,IL6,IRAK3,ITM2B,KAT6A,KDR,KLF2,KLF4,LRP1,MAP3K8,MECOM,MGP,MRTFB,MT-CO1,MT-CO2,NRP1,PDGFRB,PLAT,PLEC,PPP3CA,PTGS2,RAMP2,RAP1B,RASIP1,S1PR1,SCN1B,SELE,SELP,…	88
Infectious Diseases,Organismal Injury and Abnormalities	Infection of mammalia	6.23e-08	Decreased	-3.13	ADH5,AHR,B2M,CAV1,CD36,CD44,CD74,CEBPB,CSF3,DDX17,DUSP5,FOS,GRN,HLA-DMA,HLA-DQB1,HLA-E,IFNGR1,IL1R1,IL33,IL6,IRF1,IRF9,LGALS3,LY96,MMP2,MMP28,NFKBIZ,PDLIM2,PIK3R1,PLAT,PLCB4,PPM1D,PSMB9,RASA4,RGS16,SAMHD1,SELE,SELP,SERPINB1,TAP1,TECPR1,TIMP1,TNFRSF1A,TNFSF10,TNFSF12,TPH1,VWF	47
Cell Death and Survival,Organismal Injury and Abnormalities	Apoptosis of leukocytes	6.72e-12	Decreased	-3.315	AHR,ANXA1,APP,ATF3,BIRC3,BTG1,CASP4,CAV1,CCL2,CD44,CD59,CD9,CDC42,CDKN1A,CEBPB,CFLAR,COL1A1,CSF3,CXCL2,DDX3X,DICER1,DKK3,DLL1,DUSP5,EFNA1,EGR1,EGR3,ETS1,ETS2,FGL2,FOS,GBP1,GIMAP1,GIMAP4,GRN,HIF1A,IER3,IFNGR1,IL33,IL6,IRAK3,IRF1,ITGB1,JUN,KLF2,KLF4,KRAS,LDLR,LEPR,LGALS1,LGALS3,LRP1,MCF2L,MCL1,MYC,NAMPT,NFKBIA,NOTCH1,NR4A1,PARP14,PECAM1,PIK3R1,PLAT,PNP,PPM1D,RCAN1,RCAN2,S1PR1,SH3BP2,SHC1,SIVA1,SOX4…	83
Cell Death and Survival	Apoptosis	3.86e-23	Decreased	-3.446	ABL2,ADAM10,ADAM15,ADAMTS1,ADGRL2,ADH5,ADI1,AHR,AKAP12,AKR1C1/AKR1C2,ALCAM,ALDH2,ANTXR1,ANXA1,AOPEP,APP,AQP1,ARF6,ARHGEF3,ARID5B,ARL6IP1,ASPN,ATF3,ATP1A1,B2M,BAG3,BAZ1A,BCL6B,BCLAF1,BEX3,BGN,BHLHE40,BIRC3,BMPR2,BMX,BTG1,BTG2,C1QTNF9,CALCRL,CARD8,CASP4,CAV1,CAVIN3,CCL2,CCN2,CCN3,CCN5,CCND1,CCNI,CD200,CD36,CD44,CD59,CD74,CD9,CDC37,CDC42,CDH5,CDKN1A,CEBPB,CFLAR,CHD1,CLEC14A,CLU,CMIP,COL1A1,COL3A1,CO…	438
Organismal Injury and Abnormalities	Edema	5.05e-14	Decreased	-3.576	ABL2,ADRA2C,AHR,ARF6,ATP1A1,C1S,CALCRL,CAV1,CCND1,CD93,CDH5,CFLAR,COL1A1,CRK,CSF3,DDX3X,ECE1,ENG,ENPP2,ENTPD1,EPHB4,FCGRT,FKBP1A,FLNA,FLT1,FN1,GATA2,GJA1,HAND2,HIF1A,HLX,ICAM1,IL33,IL6,IRAK3,ITGB4,IVNS1ABP,JUN,KAT6A,KDR,KLF2,KRAS,LDLR,LGALS3,MAP3K8,MECOM,MMP2,MORF4L1,MRTFB,MYC,MYOF,NFKBIZ,PDE2A,PDE5A,PDGFRB,PDK4,PECAM1,PIEZO1,PIK3R1,PLAT,PLVAP,PPP1R15A,PTGS2,RAMP2,RASIP1,SELE,SELP,SFRP1,SOD1,SOD3…	85
Cell Death and Survival,Organismal Injury and Abnormalities	Apoptosis of blood cells	4.17e-13	Decreased	-3.67	AHR,ANXA1,APP,ARF6,ATF3,BIRC3,BTG1,CASP4,CAV1,CCL2,CD44,CD59,CD9,CDC42,CDKN1A,CEBPB,CFLAR,COL1A1,CSF3,CTSD,CXCL2,DDX3X,DICER1,DKK3,DLL1,DUSP5,EFNA1,EGR1,EGR3,EPAS1,ETS1,ETS2,FGL2,FLI1,FOS,GAS6,GBP1,GEM,GIMAP1,GIMAP4,GRN,HIF1A,IER3,IFNGR1,IL33,IL6,IRAK3,IRF1,ITGB1,JUN,KLF2,KLF4,KRAS,LDLR,LEPR,LGALS1,LGALS3,LRP1,LYL1,MCF2L,MCL1,MECOM,MYC,NAMPT,NFKBIA,NOTCH1,NR4A1,PALLD,PARP14,PECAM1,PIK3R1,PLAT,PNP…	95
Organismal Injury and Abnormalities,Organismal Survival	Organismal death	1.4e-13	Decreased	-7.746	ABL2,ACTA2,ADAM10,ADAM15,ADAMTS1,ADAMTS4,ADAMTS9,ADGRA2,ADGRF5,ADGRG1,ADGRG6,ADGRL2,ADH5,ADRA2C,AEBP1,AFAP1L1,AFF1,AHR,AKAP12,AKAP9,ALDH2,ANXA1,APOD,APP,AQP1,ARF6,ARHGAP31,ARID5A,ARID5B,ASPN,ATF3,ATP1A1,ATP2B1,B2M,BAG3,BCLAF1,BGN,BHLHE40,BIRC3,BMPR2,BMX,BRD2,BTG2,BZW2,CALCRL,CARD10,CASP4,CAV1,CAVIN3,CCL2,CCN2,CCN3,CCN5,CCND1,CD200,CD36,CD44,CD59,CD74,CD9,CDA,CDH5,CDKN1A,CEBPB,CFI,CFLAR,CLDN5,CNN3…	408
Endocrine System Disorders,Gastrointestinal Disease,Metabolic Disease,Organismal Injury and Abnormalities	Diabetic complication	3.13e-36			ACKR1,ADAMTS4,ADH1B,ADRA2C,ANXA1,APOD,APOLD1,APP,AQP1,ARHGEF15,ATF3,ATP11A,ATP1A1,B2M,BTG2,C1S,C7,CADM3-AS1,CASP4,CAVIN2,CCL2,CCND1,CD34,CD36,CDKN1A,CLDN5,CLEC14A,CLEC3B,CLU,COL14A1,COL15A1,COL1A1,COL1A2,COL21A1,COL3A1,COL6A1,COL6A2,CPE,CPNE8,CRIP1,CSRNP1,CTSD,CTSH,CTSS,CXCL2,DAAM1,DKK3,DLC1,DMD,DPYSL3,EDIL3,EGR1,EGR2,EGR3,F2RL3,FABP4,FBLN5,FKBP11,FKBP1A,FLI1,FN1,FOS,FOSB,GAS6,GEM,GMDS,HLA-B,HLA-…	153
Organismal Injury and Abnormalities,Reproductive System Disease	Benign pelvic disease	1.14e-34			ABI3,ACKR1,ACTA2,ADH1B,ADRA2C,AEBP1,AHR,ANKRD29,ANXA1,APOD,APOLD1,ARID5B,ASPN,ATF3,BGN,C1S,C7,CALCRL,CAVIN2,CCL2,CCL23,CCN2,CCN5,CD34,CD44,CEBPB,CLDN5,CLEC1A,COL14A1,COL15A1,COL1A1,COL1A2,COL3A1,COL6A1,COL6A2,CPE,CRIP1,CTNND1,CTSC,CTSH,DDR2,DKK3,DMD,DPT,DPYSL3,ECM2,ECRG4,EDNRB,EFEMP1,EGR1,EMCN,ETS2,FABP4,FGL2,FKBP1A,FLNA,FLT1,FMO2,FMOD,FN1,FOS,FOSL2,FOXO1,FRZB,FTH1,GAS6,GIMAP8,GNG11,GPX3,GSTP1,HA…	206
Organismal Injury and Abnormalities,Reproductive System Disease	Endometriosis	2.37e-33			ACKR1,ACTA2,ADRA2C,AEBP1,AHR,APOD,ATF3,BGN,C1S,C7,CCL2,CCL23,CCN2,CCN5,CD44,CEBPB,COL14A1,COL1A1,COL1A2,COL3A1,COL6A1,COL6A2,CPE,CRIP1,CTSH,DDR2,DKK3,DPYSL3,ECRG4,EGR1,FABP4,FGL2,FLT1,FMO2,FMOD,FN1,FOS,FOSL2,FOXO1,FRZB,GAS6,GPX3,GSTP1,HEG1,HIF1A,HLA-C,HLA-DPA1,HLA-DPB1,HLA-DRA,HSPA1A/HSPA1B,HSPB1,HYAL2,ICAM1,ID1,IFI27,IGFBP7,IL1R1,IL33,IL6,ITGA5,ITGA6,ITGB1,ITGB4,ITGB5,ITM2A,ITM2B,JUN,JUNB,KCNN3,…	124
Endocrine System Disorders,Gastrointestinal Disease,Metabolic Disease,Organismal Injury and Abnormalities,Renal and Urological Disease	Diabetic nephropathy	8.62e-33			ACKR1,ADAMTS4,ADH1B,ADRA2C,ANXA1,APOD,APOLD1,AQP1,ARHGEF15,ATF3,ATP11A,ATP1A1,B2M,BTG2,C1S,C7,CADM3-AS1,CASP4,CAVIN2,CCL2,CCND1,CD34,CD36,CDKN1A,CLDN5,CLEC14A,CLEC3B,CLU,COL14A1,COL1A1,COL1A2,COL3A1,CPE,CPNE8,CRIP1,CSRNP1,CTSH,CTSS,CXCL2,DAAM1,DKK3,DLC1,DMD,DPYSL3,EDIL3,EGR1,EGR2,EGR3,F2RL3,FABP4,FBLN5,FKBP11,FKBP1A,FLI1,FN1,FOS,FOSB,GAS6,GEM,GMDS,HLA-B,HLA-DMA,HLA-DPA1,HLA-DPB1,HLA-DQB1,HLA-DRA,…	137
Cardiovascular Disease,Organismal Injury and Abnormalities,Reproductive System Disease	Pregnancy-induced hypertension	2.92e-18			ABLIM1,ACACB,ADAMTS4,ADGRF5,ADGRG6,ADRA2C,AKAP12,ANKRD29,APOL3,ARHGEF15,ARL5B,ASPN,BAZ1A,BCAM,BCLAF1,BZW1,C1S,C7,CCDC50,CCL2,CCN5,CDH13,CDH5,CFI,CLEC14A,CPD,CSRP1,CTSS,CXCL2,CYB5R3,DBNDD2,DIPK1B,DPYSL3,EGFL7,ENG,FABP4,FBXO32,FHL1,FIBIN,FLNA,FLT1,FMO2,FMOD,FZD4,GSTP1,GUCY1A1,HBEGF,ICAM1,ICAM2,IER3,IFITM1,IFITM2,IGFBP5,IL1R1,IL6,IL6ST,ILK,KANK2,KDR,KLF9,LDLR,LGALS1,LGALS3,LMOD1,MALAT1,MCL1,MET,MGP,…	114
Cardiovascular Disease,Organismal Injury and Abnormalities,Reproductive System Disease	Preeclampsia	5.72e-18			ABLIM1,ACACB,ADAMTS4,ADGRF5,ADGRG6,ADRA2C,AKAP12,ANKRD29,APOL3,ARHGEF15,ARL5B,ASPN,BAZ1A,BCAM,BCLAF1,BZW1,C1S,C7,CCDC50,CCL2,CCN5,CDH13,CDH5,CFI,CLEC14A,CPD,CSRP1,CTSS,CXCL2,CYB5R3,DBNDD2,DIPK1B,DPYSL3,EGFL7,ENG,FABP4,FBXO32,FHL1,FIBIN,FLNA,FLT1,FMO2,FMOD,FZD4,GSTP1,GUCY1A1,HBEGF,ICAM1,ICAM2,IER3,IFITM1,IFITM2,IGFBP5,IL1R1,IL6,IL6ST,ILK,KANK2,KDR,KLF9,LDLR,LGALS1,LGALS3,LMOD1,MCL1,MET,MGP,MMP28,M…	113
Dermatological Diseases and Conditions,Organismal Injury and Abnormalities	Hypertrophic scarring	7.19e-17			AEBP1,APOD,ASPN,BGN,C12orf75,COL14A1,COL1A1,COL1A2,COL3A1,COPZ2,FABP5,FGL2,FIBIN,FN1,FTL,HSPA1A/HSPA1B,HTRA1,IGFBP6,KLF2,LEPR,MT2A,NFKBIA,OGN,POSTN,RARRES2,RPLP1,SFRP4,SMOC2,SOD3,SPARC,TAGLN,THBS2,TPM2,TSPAN13,ZFP36	35
Cancer,Organismal Injury and Abnormalities,Reproductive System Disease	Female genital tract serous carcinoma	8.62e-17			ADH1B,AEBP1,APOD,AQP1,ARID5B,B2M,C7,CARD16,CDA,CDH13,CDKN1A,CLDN5,CLEC3B,CLU,CNN1,COL14A1,COL15A1,COL3A1,COL6A1,COL6A2,DDR2,DDX5,DPT,ECM2,EDNRB,EFNA1,EIF4A2,ENPP2,ENTPD1,FBLN5,FGL2,FLNA,FLT1,FRZB,GAS6,GEM,GPX3,GUCY1A1,HSPB6,HYAL2,IFITM2,IGFBP2,IGFBP4,IGFBP5,IL33,IL6,ITM2A,KCNMA1,KDR,KRAS,LDB2,LIFR,LMOD1,LOC102724428/SIK1,LPP,MALAT1,MECOM,MEOX2,MET,MFAP4,MGP,MYH11,MYLK,NOTCH1,NOTCH4,OMD,PDK4,PDLIM…	100
Cancer,Organismal Injury and Abnormalities	Pelvic serous carcinoma	8.62e-17			ADH1B,AEBP1,APOD,AQP1,ARID5B,B2M,C7,CARD16,CDA,CDH13,CDKN1A,CLDN5,CLEC3B,CLU,CNN1,COL14A1,COL15A1,COL3A1,COL6A1,COL6A2,DDR2,DDX5,DPT,ECM2,EDNRB,EFNA1,EIF4A2,ENPP2,ENTPD1,FBLN5,FGL2,FLNA,FLT1,FRZB,GAS6,GEM,GPX3,GUCY1A1,HSPB6,HYAL2,IFITM2,IGFBP2,IGFBP4,IGFBP5,IL33,IL6,ITM2A,KCNMA1,KDR,KRAS,LDB2,LIFR,LMOD1,LOC102724428/SIK1,LPP,MALAT1,MECOM,MEOX2,MET,MFAP4,MGP,MYH11,MYLK,NOTCH1,NOTCH4,OMD,PDK4,PDLIM…	100
Inflammatory Disease,Organismal Injury and Abnormalities	Sarcoidosis	1.23e-16			ANXA1,B2M,CARD16,CCL2,CD200,CD74,CLEC2B,COL1A1,COL1A2,COL3A1,COL6A1,COL6A2,CRIP1,CTSC,CTSD,CTSH,CTSS,FKBP1A,FN1,HBEGF,HLA-A,HLA-B,HLA-C,HLA-DPB1,HLA-DRA,HLA-DRB1,HLA-F,IFI27,IFNGR1,IL1R1,IL3RA,ITGBL1,MRTFB,NFKBIA,POSTN,PTPRE,RARRES2,SERTAD1,SNRK,SPARC,TIMP1,TIMP3,TNFSF10,TSHZ2,UQCRB,VCAM1,VEGFB,VEGFC	48
Cancer,Organismal Injury and Abnormalities,Reproductive System Disease	Uterine serous papillary cancer	1.6e-16			ADH1B,APOD,AQP1,C7,CDA,CDH13,CLDN5,CLEC3B,CNN1,COL14A1,COL15A1,COL3A1,DDR2,DPT,ECM2,EDNRB,EFNA1,ENPP2,ENTPD1,FBLN5,FGL2,FRZB,GEM,GUCY1A1,HSPB6,IGFBP5,IL33,IL6,ITM2A,KCNMA1,KDR,LDB2,LMOD1,LPP,MEOX2,MFAP4,MYH11,MYLK,PDLIM3,PLN,PPP1R12B,RAMP1,RGS5,SFRP1,SFRP4,SOCS2,SPARCL1,SPINT2,SYNM,TEK,TGFB1I1,TGFBR3,TNS2,TNXB	54
Cancer,Organismal Injury and Abnormalities,Skeletal and Muscular Disorders	Leiomyoma	4.01e-16			ACKR1,ADH1B,AHR,ANXA1,APOLD1,ASPN,CALCRL,CAVIN2,CCN5,CD34,CLDN5,COL14A1,COL15A1,COL1A1,COL1A2,COL3A1,CTNND1,CTSC,DPT,ECM2,EDNRB,EFEMP1,EMCN,FKBP1A,FMOD,FOS,FTH1,GNG11,HIF1A,HSPB7,IFI44L,IGFBP5,IRAG1,JUN,KCNN3,KRAS,LAMA5,LAMB2,LIFR,LTBP1,MALAT1,MET,MMP2,MT-CO2,MYC,MYH10,MYL6,NDRG1,NR4A1,NUAK1,OGN,OLFM1,PDE5A,PDGFRB,PDK4,PECAM1,PIK3R3,PLCB4,PLPP1,POSTN,RAMP2,RAPGEF3,RASIP1,RGS5,S100A6,S1PR1,SERPINH…	85
Cancer,Organismal Injury and Abnormalities	Benign connective or soft tissue neoplasm	6.97e-16			ACKR1,ADH1B,AHR,ANXA1,APOLD1,ASPN,CALCRL,CAVIN2,CCN5,CD34,CLDN5,COL14A1,COL15A1,COL1A1,COL1A2,COL3A1,CTNND1,CTSC,DPT,ECM2,EDNRB,EFEMP1,EMCN,FABP4,FKBP1A,FLNA,FMOD,FOS,FTH1,GNG11,H3-3A/H3-3B,HIF1A,HSPB7,IFI44L,IGFBP5,IRAG1,ITM2B,JUN,KCNN3,KDR,KRAS,LAMA5,LAMB2,LIFR,LTBP1,MALAT1,MET,MMP2,MT-CO2,MYC,MYH10,MYL6,NDRG1,NOTCH1,NR4A1,NRP1,NUAK1,OGN,OLFM1,PDE5A,PDGFRB,PDK4,PECAM1,PIK3R3,PLCB4,PLPP1,POSTN,R…	93
Neurological Disease,Organismal Injury and Abnormalities	Epileptic seizure	8.19e-16			AOPEP,ARID5B,ARRDC3,ATF3,BAG3,C11orf96,CALCRL,CDKN1A,DNAJB1,DUSP5,DUSP6,EGR1,EGR2,EGR3,FOS,FOSB,GADD45A,HNRNPU,HSPA1A/HSPA1B,HSPA8,IER2,JMJD1C,JUN,JUNB,KLF10,LDLR,MALAT1,MCL1,MT-ND5,NAMPT,NR4A1,NRN1,PCDH19,PIM3,PTGS2,RGS16,SCN1B,SEMA6B,SERTAD1,SLC25A25,SLC2A14,SLC2A3,SNTB2,SOCS3,SPNS2,SRGN,TAMALIN,TMEM70,TMTC1,TRIB1,UBC,ZFP36	52
Connective Tissue Disorders,Organismal Injury and Abnormalities,Respiratory Disease	Idiopathic interstitial lung disease	1.14e-15			ACTA2,ADAM10,AKAP12,ASPN,BTNL9,CCN2,CCNL1,CD44,CDKN1A,CFLAR,CNN3,COL14A1,COL15A1,COL1A1,COL1A2,COL3A1,CRTAC1,DDR2,EDNRB,EPAS1,F2RL3,FAM107A,FLT1,FOSL2,GBP4,GPX3,HBEGF,HIF1A,HSPA12B,HSPA8,IFNGR1,ITGBL1,KCNN3,KDR,KLF4,LTBP2,MAP3K8,MGLL,PALM2AKAP2,PDE2A,PDE5A,PDGFRB,POSTN,S100A4,SDC2,SFRP4,SLCO4A1,SPARC,SPHK1,ST6GALNAC3,STAT3,THBS2,TNFSF10,VIM	54
Cancer,Organismal Injury and Abnormalities,Reproductive System Disease	Benign neoplasm of female genital organ	1.2e-15			ACKR1,ADH1B,AHR,ANXA1,APOLD1,ASPN,CALCRL,CAVIN2,CD34,CLDN5,COL14A1,COL15A1,COL1A1,COL1A2,COL3A1,CTNND1,CTSC,DPT,ECM2,EDNRB,EFEMP1,EMCN,FKBP1A,FMOD,FOS,FTH1,GNG11,HSPB7,IFI44L,IGFBP5,IRAG1,JUN,KCNN3,KRAS,LAMA5,LAMB2,LIFR,LTBP1,MALAT1,MMP2,MT-CO2,MYC,MYH10,MYL6,NDRG1,NR4A1,NUAK1,OGN,OLFM1,PDE5A,PDK4,PECAM1,PIK3R3,PLCB4,PLPP1,POSTN,PTGS2,RAMP2,RAPGEF3,RASIP1,RGS5,S100A6,S1PR1,SERPINH1,SFRP1,SMOC2,SO…	81
Dermatological Diseases and Conditions,Organismal Injury and Abnormalities	Psoriasis	1.28e-15			ACTA2,ADAM10,AHR,ANXA1,APOD,CASP4,CAV1,CCL2,CCND1,CD36,CD63,CEBPB,CFLAR,CLEC3B,CNN1,COL14A1,COL1A2,CRIP1,CTSS,CYB5R3,DDX5,EEF1A1,EGR1,EPHX1,FABP5,FKBP1A,FLT1,FN1,FOS,FOXO1,FRZB,GBP1,GJA1,GSTP1,HIF1A,HLA-C,HSPA8,ICA1,ICAM1,ID1,ID4,IER2,IFI16,IFI27,IFI44,IFI44L,IFITM1,IFNGR1,IGFBP7,IL33,IL6,IL6ST,ITGA5,ITGA6,ITGB4,JUN,JUNB,JUND,KDR,LAMA5,LDB2,LDLR,LGALS1,LGALS3,MALL,MARCKS,MMP2,MT1X,NAMPT,NRP1,OLFM…	102
Cancer,Endocrine System Disorders,Organismal Injury and Abnormalities	Aldosterone producing adrenocortical adenoma	3.21e-15			ADAMTS1,APOD,ASPN,ATP1A1,BGN,CAV1,CCL2,CD36,CEBPB,COL14A1,COL1A1,COL1A2,COL6A1,COL6A2,CSGALNACT1,DPT,EFEMP2,EGR1,EMP1,FMOD,FN1,FOS,FOSB,IER3,JUN,JUNB,MYLK,NIBAN1,PIK3R1,PRELP,PRKCH,PTGS2,RAB3C,RPN1,S100A16,S100A4,SCARB1,SRGN,SYNPO2,THBD	40
Connective Tissue Disorders,Inflammatory Disease,Organismal Injury and Abnormalities,Respiratory Disease	Idiopathic pulmonary fibrosis	5.69e-15			ACTA2,ADAM10,AKAP12,ASPN,BTNL9,CCN2,CCNL1,CD44,CDKN1A,CFLAR,CNN3,COL14A1,COL15A1,COL1A1,COL1A2,COL3A1,CRTAC1,DDR2,EDNRB,EPAS1,F2RL3,FAM107A,FLT1,FOSL2,GBP4,GPX3,HBEGF,HIF1A,HSPA12B,HSPA8,IFNGR1,ITGBL1,KDR,KLF4,LTBP2,MAP3K8,PALM2AKAP2,PDE2A,PDE5A,PDGFRB,POSTN,S100A4,SDC2,SFRP4,SLCO4A1,SPARC,SPHK1,ST6GALNAC3,STAT3,THBS2,TNFSF10,VIM	52
Cancer,Organismal Injury and Abnormalities,Skeletal and Muscular Disorders	Smooth muscle tumor	9.31e-15			ACKR1,ADH1B,AFF1,AHR,ANXA1,APOLD1,ASPN,CALCRL,CAVIN2,CCN5,CD34,CD44,CDKN1A,CLDN5,COL14A1,COL15A1,COL1A1,COL1A2,COL3A1,CTNND1,CTSC,DPT,ECM2,EDNRB,EFEMP1,EMCN,FKBP1A,FLT1,FMOD,FOS,FTH1,GNG11,HIF1A,HSPB7,IFI44L,IGFBP5,IRAG1,JUN,KCNN3,KDR,KRAS,LAMA5,LAMB2,LIFR,LTBP1,MALAT1,MET,MMP2,MT-CO2,MYC,MYH10,MYL6,NDRG1,NOTCH1,NR4A1,NUAK1,OGN,OLFM1,PDE5A,PDGFRB,PDK4,PECAM1,PIK3R3,PLCB4,PLPP1,POSTN,PSMB9,PTGS2,R…	93
Cancer,Organismal Injury and Abnormalities,Reproductive System Disease,Skeletal and Muscular Disorders	Uterine leiomyoma	1e-14			ACKR1,ADH1B,AHR,ANXA1,APOLD1,ASPN,CALCRL,CAVIN2,CD34,CLDN5,COL14A1,COL15A1,COL1A1,COL1A2,COL3A1,CTNND1,CTSC,DPT,ECM2,EDNRB,EFEMP1,EMCN,FKBP1A,FMOD,FOS,FTH1,GNG11,HSPB7,IFI44L,IGFBP5,IRAG1,JUN,KCNN3,LAMA5,LAMB2,LIFR,LTBP1,MALAT1,MMP2,MT-CO2,MYC,MYH10,MYL6,NDRG1,NR4A1,NUAK1,OGN,OLFM1,PDE5A,PDK4,PECAM1,PIK3R3,PLCB4,PLPP1,POSTN,RAMP2,RAPGEF3,RASIP1,RGS5,S100A6,S1PR1,SERPINH1,SFRP1,SMOC2,SOCS3,SOX18,S…	78
Cardiovascular Disease,Organismal Injury and Abnormalities	Abnormal morphology of artery	1.16e-14			ACTA2,AHR,BMPR2,CDH5,COL3A1,CRK,ECE1,EDNRB,EFEMP2,EGLN3,ENG,FLNA,FLT1,FN1,GJA1,HAND2,HDAC7,HIF1A,ITGA5,JUN,KAT6A,LDLR,LMO2,LTBP1,MGP,MMP2,MRTFB,MYC,NOTCH1,NRP1,PLXND1,PXN,RAMP2,RASIP1,SCARB1,SHC1,SOX4,TEK,TIMP3,TLL1,TNFRSF11B,ZFP36L1	42
Cancer,Endocrine System Disorders,Organismal Injury and Abnormalities	Benign neoplasm of adrenal gland	1.16e-14			ADAMTS1,APOD,ASPN,ATP1A1,BGN,CAV1,CCL2,CD36,CEBPB,COL14A1,COL1A1,COL1A2,COL6A1,COL6A2,CSGALNACT1,DPT,EFEMP2,EGR1,EMP1,FMOD,FN1,FOS,FOSB,H3-3A/H3-3B,IER3,JUN,JUNB,MET,MYLK,NIBAN1,PIK3R1,PRELP,PRKCH,PTGS2,RAB3C,RPN1,S100A16,S100A4,SCARB1,SRGN,SYNPO2,THBD	42
Dermatological Diseases and Conditions,Inflammatory Disease,Inflammatory Response,Organismal Injury and Abnormalities,Skeletal and Muscular Disorders	Dermatomyositis	1.71e-14			ARID5A,ASPN,BGN,CALD1,CCL2,CD63,CDKN1A,CNN3,COL1A1,COL1A2,COL3A1,COL6A1,COL6A2,EGR1,ENG,FKBP1A,GBP1,HIF1A,HLA-B,IFI16,IFI27,IFI44,IFI44L,IFITM1,IGFBP4,IL1R1,IRF9,JUNB,KCNN3,KRAS,LDAF1,LOC102724428/SIK1,LY6E,MYC,PLS3,PLSCR1,PPP3CA,PSMB8,S100A6,S1PR1,SDC2,SDCBP,SERPINH1,SPARC,SYNM,TAP1,TBCD,TGFBR2,TGFBR3,TMSB10/TMSB4X,TNFSF10,TYMP	52
Organismal Functions,Organismal Injury and Abnormalities	Healing of lesion	2.16e-14			ADAM15,AEBP1,AQP1,CASP4,CAV1,CD44,CDKN1A,CFLAR,COL3A1,DDR2,EGR1,ELK3,FLT1,FN1,GJA1,GRN,HBEGF,HSPB1,ICAM1,IL1R1,IL6,IL6ST,ILK,LEPR,LIMA1,MET,MT-CO1,MT2A,MYC,PDK4,PECAM1,PIK3R1,PLAT,PLEC,POSTN,PPP3CA,PRKCH,PTGS2,RAMP1,SCARB1,SLC3A2,SPARC,TGFBR2,THBS2,TNFRSF1A,TPM1,VIM	47
Organismal Injury and Abnormalities	Idiopathic fibrosis	4.31e-14			ACTA2,ADAM10,AKAP12,ASPN,BMPR2,BTNL9,CCN2,CCNL1,CD44,CD9,CDC42,CDKN1A,CFLAR,CNN3,COL14A1,COL15A1,COL1A1,COL1A2,COL3A1,CRTAC1,DDR2,EDNRB,EPAS1,F2RL3,FAM107A,FLT1,FOSL2,FOXO1,GBP4,GPX3,HBEGF,HIF1A,HSPA12B,HSPA8,IFI27,IFNGR1,IL6,ITGA5,ITGBL1,KDR,KLF4,LEPR,LTBP2,MAP3K8,MYC,PALM2AKAP2,PDE2A,PDE5A,PDGFRB,POSTN,PTGS2,RHOB,S100A4,SDC2,SFRP4,SLCO4A1,SPARC,SPHK1,ST6GALNAC3,STAT3,TCF4,THBS2,TIMP3,TM4SF1,TNF…	67
Cardiovascular Disease,Organismal Injury and Abnormalities	Abnormal morphology of blood vessel	5.19e-14			ACTA2,ADGRA2,AHR,ARHGAP31,BCAM,BMPR2,CALCRL,CDH5,CLU,COL15A1,COL3A1,CRK,ECE1,EDNRB,EFEMP2,EGLN3,EHD4,ELK3,ENG,ENPP2,FLNA,FLT1,FMOD,FN1,GJA1,HAND2,HDAC7,HIF1A,HSPB7,HSPG2,IL6,ITGA5,JUN,KAT6A,KLF2,LDLR,LGALS3,LMO2,LTBP1,MGP,MMP2,MMRN2,MRTFB,MYC,MYH11,NOTCH1,NOTCH4,NRARP,NRP1,PDGFRB,PLVAP,PLXND1,PXN,RAMP2,RASIP1,SCARB1,SHC1,SOX4,TEK,TFPI,THBS2,TIMP3,TLL1,TNFRSF11B,TNFRSF1A,ZFP36L1	66
Cancer,Organismal Injury and Abnormalities	Papillary carcinoma	1.15e-13			ADAMTS1,ADGRF5,ADGRG1,ADH5,AEBP1,ALDH2,APOD,CARD16,CD44,CDKN1A,CLU,COL15A1,COL1A2,COL6A1,COL6A2,CTSS,DICER1,ENG,ETS1,FABP4,FBLN5,FKBP1A,FLT1,FN1,FOXO1,GIMAP8,GPX3,HIF1A,HLA-B,HSPB6,IFITM2,IGFBP2,IGFBP4,IGFBP5,IGFBP6,IGFBP7,INHBB,ITGA5,ITGB1,KDR,KLF2,KRAS,LAMA5,LGALS1,LGALS3,LOC102724428/SIK1,LRP1,LY6E,MAST4,MDM4,MET,MMP2,MMRN1,MSN,MT-CO3,MT-ND1,MT-ND2,MT-ND3,MT-ND4,MT-ND5,MXRA8,NOTCH1,NOTCH4,NR4A…	103
Organismal Functions,Organismal Injury and Abnormalities,Tissue Morphology	Healing of wound	1.68e-13			ADAM15,AEBP1,AQP1,CAV1,CD44,CDKN1A,CFLAR,COL3A1,DDR2,EGR1,ELK3,FLT1,FN1,GJA1,GRN,HBEGF,HSPB1,ICAM1,IL1R1,IL6,IL6ST,ILK,LEPR,LIMA1,MET,MT2A,MYC,PDK4,PECAM1,PLAT,PLEC,POSTN,PPP3CA,PRKCH,PTGS2,RAMP1,SCARB1,SLC3A2,SPARC,THBS2,TNFRSF1A,TPM1,VIM	43
Dermatological Diseases and Conditions,Inflammatory Disease,Inflammatory Response,Organismal Injury and Abnormalities	Cutaneous sarcoidosis	1.73e-13			B2M,CD200,CD74,COL1A1,COL1A2,COL3A1,COL6A1,COL6A2,CTSC,CTSD,CTSH,CTSS,FN1,HLA-A,HLA-B,HLA-C,HLA-DPB1,HLA-DRA,HLA-DRB1,HLA-F,IFI27,IFNGR1,IL1R1,IL3RA,NFKBIA,POSTN,RARRES2,SPARC,TIMP1,TIMP3,TNFSF10,VCAM1,VEGFB,VEGFC	34
Cancer,Organismal Injury and Abnormalities	Papillary adenocarcinoma	1.77e-13			ADAMTS1,ADGRF5,ADGRG1,ADH5,AEBP1,ALDH2,APOD,CARD16,CD44,CDKN1A,CLU,COL15A1,COL1A2,COL6A1,COL6A2,CTSS,DICER1,ENG,ETS1,FABP4,FBLN5,FKBP1A,FLT1,FN1,FOXO1,GIMAP8,GPX3,HIF1A,HLA-B,HSPB6,IFITM2,IGFBP2,IGFBP4,IGFBP5,IGFBP6,IGFBP7,INHBB,ITGA5,ITGB1,KDR,KLF2,KRAS,LAMA5,LGALS1,LGALS3,LOC102724428/SIK1,LRP1,LY6E,MAST4,MDM4,MET,MMP2,MMRN1,MSN,MT-CO3,MT-ND1,MT-ND2,MT-ND3,MT-ND4,MT-ND5,MXRA8,NOTCH1,NOTCH4,NR4A…	102
Cancer,Organismal Injury and Abnormalities,Reproductive System Disease	Uterine serous carcinoma	2.12e-13			ADH1B,APOD,AQP1,C7,CDA,CDH13,CLDN5,CLEC3B,CNN1,COL14A1,COL15A1,COL3A1,DDR2,DPT,ECM2,EDNRB,EFNA1,ENPP2,ENTPD1,FBLN5,FGL2,FRZB,GEM,GUCY1A1,HSPB6,IGFBP5,IL33,IL6,ITM2A,KCNMA1,KDR,KRAS,LDB2,LMOD1,LPP,MEOX2,MFAP4,MYH11,MYLK,PDLIM3,PIK3R1,PLN,PPP1R12B,RAMP1,RGS5,SFRP1,SFRP4,SOCS2,SPARCL1,SPINT2,SYNM,TEK,TGFB1I1,TGFBR3,TNS2,TNXB	56
Dermatological Diseases and Conditions,Immunological Disease,Inflammatory Disease,Organismal Injury and Abnormalities	Lichen planus	2.31e-13			B2M,CCL2,CD44,CD74,COL1A1,COL3A1,EEF1A1,FKBP1A,FTH1,GRN,HLA-A,HLA-B,HLA-C,HLA-DPA1,HLA-DPB1,HLA-DQB1,HLA-DRA,HLA-DRB1,HLA-E,IFI27,IFITM1,IFITM2,IFITM3,IGFBP6,ILK,IRF1,JUN,LAP3,PLXND1,PPP3CA,PTGS2,RAMP3,TYMP	33
Cardiovascular System Development and Function	Morphology of cardiovascular system	2.56e-13			ADGRL2,AHR,ALDH2,ANXA1,APP,ATF3,BGN,BMPR2,CALCRL,CAV1,CCL2,CDH5,CDKN1A,CNN1,COL15A1,CRYAB,CSF3,CYGB,DNAJB4,DUSP6,EDNRB,EFEMP2,ETS1,F11R,FBLN5,FKBP1A,FMOD,FN1,FOXO1,GAS6,GJA1,HAND2,HBEGF,HIF1A,HSPB7,IGFBP2,IGFBP4,IGFBP7,IL6,IL6ST,JUN,KLF2,LDLR,LEPR,LY6E,MARCKSL1,MMP2,MORF4L1,MRTFB,MYC,MYH10,MYLK,NEXN,NFKBIA,NOTCH4,PDE5A,PIEZO1,PLCB1,PPP1R3C,PPP3CA,PRKG1,PTGS2,RAMP2,RAPGEF3,RCAN1,RHOB,SCARB1,SERPIN…	78
Neurological Disease,Organismal Injury and Abnormalities,Psychological Disorders	Tauopathy	3.64e-13			ABI3,ACTA2,ADAM10,ADGRL2,ADRA2C,ALDH2,APOD,APP,AQP1,ATF3,ATP1A1,BGN,C7,CASP4,CAV1,CCL2,CCN2,CD36,CD63,CD74,CD9,CDKN1A,CEMIP2,CLDN5,CLEC3B,CLU,CNKSR3,CNN1,CTSD,CTSS,CTSZ,DDR2,DICER1,DLL1,EPHX1,ETS2,FLT1,G3BP1,GPNMB,GRN,HIF1A,HLA-DQB1,HLA-E,HNRNPU,HSPA1A/HSPA1B,HSPG2,HTRA1,ICAM1,IFITM3,IGFBP2,IGFBP6,IL6,ITGA5,JUN,KANK2,KCNN3,KRAS,LDLR,LGALS1,LGALS3,LRG1,LRP1,LY6E,MDM4,MEOX2,MFGE8,MICOS10-NBL1/NBL1,…	113
Cancer,Organismal Injury and Abnormalities,Reproductive System Disease	HER2 negative hormone receptor negative breast cancer	3.83e-13			ANKRD29,ASPN,CAV1,CCN2,CCN3,CCND1,CD34,CDKN1A,CHD1,CSF3,CXCL2,DLC1,DMD,ECRG4,EGR1,ETS1,ETS2,FKBP1A,FLT1,FN1,FOS,FOSL2,FRZB,HIF1A,ICAM1,ID4,IFI44L,IGFBP2,IGFBP6,IL33,IL6,IRF1,JUN,JUNB,KDR,KLF2,LAMB1,LMO2,MAP3K8,MET,MMP2,MT1X,MYC,MYH11,NOSTRIN,PALMD,PDGFRB,PDK4,PIK3R3,PLAT,PNP,POSTN,PRMT1,PTGS2,S100A4,SERPINH1,SFRP1,SULF2,SYNM,TEK,TGFBR2,TGFBR3,TIMP1,TIMP2,TIMP3,TLN1,TMTC1,TNFSF10,TSHZ2,VCAN	70
Cancer,Organismal Injury and Abnormalities,Reproductive System Disease	Estrogen receptor-negative breast cancer	4.96e-13			ANKRD29,ASPN,CAV1,CCN2,CCN3,CCND1,CD34,CDKN1A,CHD1,CSF3,CXCL2,DLC1,DMD,ECRG4,EGR1,ETS1,ETS2,FKBP1A,FLT1,FN1,FOS,FOSL2,FRZB,HIF1A,ICAM1,ID4,IFI44L,IGFBP2,IGFBP6,IL33,IL6,IRF1,JUN,JUNB,KDR,KLF2,LAMB1,LMO2,MAP3K8,MET,MMP2,MT1X,MYC,MYH11,NOSTRIN,PALMD,PDGFRB,PDK4,PIK3R3,PLAT,PNP,POSTN,PRMT1,PTGS2,S100A4,SERPINH1,SFRP1,SULF2,SYNM,TCF4,TEK,TGFBR2,TGFBR3,TIMP1,TIMP2,TIMP3,TLN1,TMTC1,TNFSF10,TSHZ2,VCAN	71
Cardiovascular Disease,Organismal Injury and Abnormalities	Abnormal morphology of vasculature	5.84e-13			ACTA2,ADGRA2,AHR,ARHGAP31,BCAM,BMPR2,CALCRL,CAV1,CD44,CDH5,CLU,COL15A1,COL3A1,CRK,DDX3X,DLC1,ECE1,EDNRB,EFEMP2,EGLN3,EHD4,ELK3,ENG,ENPP2,EPAS1,FLNA,FLT1,FMOD,FN1,GJA1,GUCY1A1,HAND2,HDAC7,HIF1A,HSPB7,HSPG2,ICAM1,ID1,IL6,ITGA5,JUN,KAT6A,KLF2,KRAS,LDLR,LGALS3,LMO2,LTBP1,MGP,MMP2,MMRN2,MRTFB,MYC,MYH11,NOSTRIN,NOTCH1,NOTCH4,NRARP,NRP1,PDGFRB,PLVAP,PLXND1,PXN,RAMP2,RASIP1,SCARB1,SELE,SELP,SHC1,SOX17,SO…	80
Organismal Development	Morphology of body cavity	6.1e-13			ADAMTS1,ADGRL2,AHR,AKAP12,ANXA1,APP,AQP1,ARF6,ARHGAP31,ATF3,BAG3,BCAM,BGN,BRD2,CALCRL,CAV1,CCDC3,CCN2,CCND1,CDKN1A,CNN1,CSF3,CYBRD1,DICER1,DNAJB4,DUSP6,EFEMP1,EFEMP2,EGLN3,EGR1,EGR2,EHD4,ETS1,ETS2,FABP5,FKBP1A,FLT1,FMOD,FN1,FOS,FOXO1,GADD45A,GJA1,GRN,HAND2,HBEGF,HIF1A,HSPB7,IGFBP2,IGFBP4,IGFBP6,IL1R1,IL33,IL6,IL6ST,ITGA8,JUN,JUNB,KLF2,KRAS,LDLR,LEPR,LGALS3,LRP1,LRRC8C,LY6E,MARCKSL1,MCL1,MET,MFGE8…	128
Cancer,Endocrine System Disorders,Organismal Injury and Abnormalities	Differentiated thyroid cancer	6.3e-13			ADAMTS1,ADGRG1,AEBP1,CD44,CDKN1A,CLU,COL1A2,COL6A1,DICER1,ENG,EPHB4,ETS1,FLT1,FN1,HLA-B,IGFBP7,INHBB,ITGA5,ITGB1,KDR,KRAS,LGALS1,LGALS3,LOC102724428/SIK1,LY6E,MDM4,MET,MMP2,MMRN1,MSN,MT-CO3,MT-ND1,MT-ND2,MT-ND3,MT-ND4,MT-ND5,MXRA8,NOTCH1,NR4A1,PDGFRB,PEBP1,PKP4,PLEC,POSTN,PTGS2,PTPRB,PTPRE,PTPRM,RPS2,S100A4,S1PR1,SLC2A3,SPHK1,SPINT2,TEK,TESC,TGFBR2,TGFBR3,THBS2,THRB,TIMP1,TIMP3,TNFSF10,VIM	64
Organismal Injury and Abnormalities,Reproductive System Disease	Peritoneal endometriosis	6.88e-13			ADRA2C,APOD,ATF3,COL3A1,CRIP1,ECRG4,FN1,HIF1A,IFI27,IGFBP7,ITGA5,ITGB5,MT-ATP6,MT-CO1,MT-CYB,MT-ND4,PMEPA1,RAMP1,RBP7,SFRP1,SFRP4	21
Cancer,Endocrine System Disorders,Organismal Injury and Abnormalities	Adrenal cortex tumor	6.92e-13			ADAMTS1,APOD,ASPN,ATP1A1,BGN,BMPR2,CAV1,CCL2,CD36,CEBPB,COL14A1,COL1A1,COL1A2,COL6A1,COL6A2,CSGALNACT1,DDX5,DPT,EFEMP2,EGR1,EMP1,FMOD,FN1,FOS,FOSB,H3-3A/H3-3B,IER3,IGFBP6,IGFBP7,JUN,JUNB,LINC-PINT,MT-CO1,MT-CYB,MT-ND2,MT-ND4,MT-ND5,MYLK,NIBAN1,PHF14,PIK3R1,PRELP,PRKCH,PTGS2,RAB3C,RPN1,S100A16,S100A4,SCARB1,SRGN,SYNPO2,THBD	52
Infectious Diseases,Organismal Injury and Abnormalities	Severe COVID-19	8.4e-13			AP1S2,APOD,CCL2,CD74,CFI,CLEC3B,CLU,CSF3,EEF1A1,ETS1,FLNA,FOS,HLA-DMB,HLA-DPA1,HLA-DPB1,HLA-DQB1,HLA-DRA,HLA-DRB1,HLA-DRB5,HLA-E,HLA-F,IER2,IFI27,IFI44,IFI44L,IFITM3,IL6,JUNB,LGALS1,MMRN1,PARP14,PARP9,PDE2A,PDE5A,RSRP1,SPARC,TAGLN2,TXNIP,VCAM1,VCAN,XAF1,ZFP36L2	42
Cancer,Endocrine System Disorders,Organismal Injury and Abnormalities	Thyroid gland nonmedullary carcinoma	1.65e-12			ADAMTS1,ADGRG1,AEBP1,CD44,CDKN1A,CLU,COL1A2,COL6A1,DICER1,ENG,EPHB4,ETS1,FLT1,FN1,HLA-B,IGFBP7,INHBB,ITGA5,ITGB1,KDR,KRAS,LGALS1,LGALS3,LOC102724428/SIK1,LY6E,MDM4,MET,MMP2,MMRN1,MSN,MT-CO3,MT-ND1,MT-ND2,MT-ND3,MT-ND4,MT-ND5,MXRA8,NR4A1,PDGFRB,PEBP1,PKP4,PLEC,POSTN,PTGS2,PTPRB,PTPRE,PTPRM,RPS2,S100A4,S1PR1,SLC2A3,SPHK1,SPINT2,TEK,TESC,TGFBR2,TGFBR3,THBS2,THRB,TIMP1,TIMP3,TNFSF10,VIM	63
Cell Morphology	Morphology of tumor cell lines	2.2e-12			ADAM15,ADGRF5,AHR,BCAM,CCN5,CCND1,CD44,CD59,CD9,CDC42,CDH13,CDKN1A,CEBPB,CFLAR,CLU,CRK,CRYAB,DKK3,EGLN3,EGR1,F11R,FOS,GEM,HBEGF,HLX,ID1,IGFBP2,IGFBP7,IL6,IL6ST,ILK,INHBB,ITGB1,KDM6B,KLF2,KLF4,KRAS,LRP1,MEOX2,MYC,NFKBIA,PDGFRB,PEBP1,PECAM1,PRELP,PRKCH,PRKG1,PRMT1,PXN,RAMP3,SDC2,SMOC2,SNAI1,SORBS1,STAT3,SYNM,TGFB1I1,THBD,TIMP3,TMOD3,TNFSF10,TPM3,VCAM1,VIM	64
Cancer,Organismal Injury and Abnormalities	HER2 negative cancer	2.43e-12			ANKRD29,ASPN,CAV1,CCN2,CCN3,CCND1,CD34,CDKN1A,CHD1,CSF3,CXCL2,DLC1,DMD,ECRG4,EGR1,ETS1,ETS2,FKBP1A,FLT1,FN1,FOS,FOSL2,FRZB,HIF1A,ICAM1,ID4,IFI44L,IGFBP2,IGFBP6,IL33,IL6,IRF1,JUN,JUNB,KAT6A,KDR,KLF2,LAMB1,LMO2,MAP3K8,MET,MMP2,MT1X,MYC,MYH11,NOSTRIN,PALMD,PDGFRB,PDK4,PIK3R3,PLAT,PNP,POSTN,PRMT1,PTGS2,S100A4,SERPINH1,SFRP1,SULF2,SYNM,TEK,TGFBR2,TGFBR3,TIMP1,TIMP2,TIMP3,TLN1,TMTC1,TNFSF10,TOP1,TSHZ2,…	72
Cancer,Endocrine System Disorders,Organismal Injury and Abnormalities	Benign neoplasm of endocrine gland	2.54e-12			ACTA2,ADAMTS1,AEBP1,AHR,ALDH2,APOD,APP,ASPN,ATP1A1,BGN,CAV1,CCL2,CCND1,CD36,CEBPB,COL14A1,COL1A1,COL1A2,COL6A1,COL6A2,CSGALNACT1,DLL1,DPT,EFEMP2,EGR1,EMP1,EPHB4,FABP4,FMOD,FN1,FOS,FOSB,FRY,GADD45A,GSTP1,H3-3A/H3-3B,ID1,ID4,IER3,IFITM3,ITGB4,JUN,JUNB,LEPR,LGALS3,LTBP4,MACF1,MET,MMRN1,MT-ND1,MT-ND2,MT-ND4,MT-ND5,MYC,MYLK,NFIB,NIBAN1,PARK7,PCDH12,PIK3R1,PRELP,PRKCH,PSMB9,PTGS2,PTPRM,RAB3C,RGS5,RNASE…	79
Cancer,Gastrointestinal Disease,Organismal Injury and Abnormalities	Invasive colorectal cancer	2.58e-12			ACTA2,AKR1C1/AKR1C2,CAV1,CCL2,CCN2,CCND1,CD36,CD44,CD9,CLU,DDR2,DMD,DUSP6,EFEMP1,EMP1,ENPP2,EPB41L3,ERAP2,FLT1,FRY,GSTP1,HTRA1,ICAM1,IGFBP5,IGFBP7,IL6,KDR,KRAS,LGALS3,MET,MMP2,NRN1,NUAK1,PDGFRB,PDLIM3,PLAT,PLS3,PPP3CA,PTGS2,REV3L,S100A4,SNHG16,SRPX,TEK,TFPI,TGFBR2,TGFBR3,TM4SF1,TNFRSF11B,TOP1,TYMP,VCAM1,VEGFB,VEGFC,ZFP36L2	55
Cancer,Endocrine System Disorders,Organismal Injury and Abnormalities	Adrenal gland tumor	2.81e-12			ADAMTS1,ADRA2C,APOD,ASPN,ATP1A1,BGN,BMPR2,CAV1,CCL2,CD36,CEBPB,COL14A1,COL1A1,COL1A2,COL6A1,COL6A2,CSGALNACT1,DDX5,DPT,EFEMP2,EGR1,EMP1,EPAS1,FMOD,FN1,FOS,FOSB,GRN,H3-3A/H3-3B,HSPG2,IER3,IGFBP6,IGFBP7,JUN,JUNB,LDLR,LINC-PINT,MET,MT-CO1,MT-CYB,MT-ND2,MT-ND4,MT-ND5,MYLK,NIBAN1,PHF14,PIK3R1,PRELP,PRKCH,PTGS2,RAB3C,RPN1,S100A16,S100A4,SCARB1,SNAI1,SRGN,SYNPO2,THBD	59
Cardiovascular Disease,Cardiovascular System Development and Function,Ophthalmic Disease,Organismal Development,Organismal Injury and Abnormalities,Visual System Development and Function	Laser induced choroidal neovascularization	2.89e-12			ADAM15,B2M,BGN,CAV1,CD200,CFI,COL1A1,COL1A2,COL3A1,COL6A1,COL6A2,CTSS,FBLIM1,FBLN5,FN1,GLIPR1,HLA-DMB,HSPG2,HTRA1,ICAM1,ITGA5,ITGB1,ITGB5,LGALS1,MMP2,SPARC,TIMP1,TIMP2,VCAM1,VWF	30
Cancer,Organismal Injury and Abnormalities	HER2 negative solid tumor	3.76e-12			ANKRD29,ASPN,CAV1,CCN2,CCN3,CCND1,CD34,CDKN1A,CHD1,CSF3,CXCL2,DLC1,DMD,ECRG4,EGR1,ETS1,ETS2,FKBP1A,FLT1,FN1,FOS,FOSL2,FRZB,HIF1A,ICAM1,ID4,IFI44L,IGFBP2,IGFBP6,IL33,IL6,IRF1,JUN,JUNB,KAT6A,KDR,KLF2,LAMB1,LMO2,MAP3K8,MET,MMP2,MT1X,MYC,MYH11,NOSTRIN,PALMD,PDGFRB,PDK4,PIK3R3,PLAT,PNP,POSTN,PRMT1,PTGS2,S100A4,SERPINH1,SFRP1,SULF2,SYNM,TEK,TGFBR2,TGFBR3,TIMP1,TIMP2,TIMP3,TLN1,TMTC1,TNFSF10,TOP1,TSHZ2,…	72
Cancer,Endocrine System Disorders,Organismal Injury and Abnormalities	Papillary thyroid carcinoma	4.99e-12			ADAMTS1,ADGRG1,AEBP1,CD44,CDKN1A,CLU,COL1A2,COL6A1,DICER1,ENG,ETS1,FLT1,FN1,HLA-B,IGFBP7,INHBB,ITGA5,ITGB1,KDR,KRAS,LGALS1,LGALS3,LOC102724428/SIK1,LY6E,MDM4,MET,MMRN1,MSN,MT-CO3,MT-ND1,MT-ND2,MT-ND3,MT-ND4,MT-ND5,MXRA8,NR4A1,PDGFRB,PEBP1,PKP4,PLEC,POSTN,PTPRB,PTPRE,PTPRM,RPS2,S100A4,S1PR1,SLC2A3,SPHK1,SPINT2,TEK,TESC,TGFBR2,TGFBR3,THBS2,THRB,TIMP1,TIMP3,TNFSF10,VIM	60
Cancer,Gastrointestinal Disease,Organismal Injury and Abnormalities	Metastatic colorectal cancer	5.38e-12			ACTA2,AKR1C1/AKR1C2,CAV1,CCL2,CCN2,CCND1,CD36,CD44,CD9,CLU,DDR2,DMD,DUSP6,EFEMP1,EMP1,ENPP2,EPB41L3,ERAP2,FLT1,FRY,GSTP1,HTRA1,ICAM1,IGFBP5,IGFBP7,IL6,KDR,KRAS,LGALS3,MET,MMP2,NRN1,NUAK1,PDGFRB,PDLIM3,PLAT,PLS3,PPP3CA,PTGS2,REV3L,S100A4,SNHG16,SRPX,TEK,TFPI,TGFBR3,TM4SF1,TNFRSF11B,TOP1,TYMP,VCAM1,VEGFB,VEGFC,ZFP36L2	54
Cancer,Organismal Injury and Abnormalities,Reproductive System Disease	HER2-negative breast cancer	5.86e-12			ANKRD29,ASPN,CAV1,CCN2,CCN3,CCND1,CD34,CDKN1A,CHD1,CSF3,CXCL2,DLC1,DMD,ECRG4,EGR1,ETS1,ETS2,FKBP1A,FLT1,FN1,FOS,FOSL2,FRZB,HIF1A,ICAM1,ID4,IFI44L,IGFBP2,IGFBP6,IL33,IL6,IRF1,JUN,JUNB,KAT6A,KDR,KLF2,LAMB1,LMO2,MAP3K8,MET,MMP2,MT1X,MYC,MYH11,NOSTRIN,PALMD,PDGFRB,PDK4,PIK3R3,PLAT,PNP,POSTN,PRMT1,PTGS2,S100A4,SERPINH1,SFRP1,SULF2,SYNM,TEK,TGFBR2,TGFBR3,TIMP1,TIMP2,TIMP3,TLN1,TMTC1,TNFSF10,TSHZ2,VCAN	71
Cancer,Organismal Injury and Abnormalities	Head and neck adenocarcinoma	5.94e-12			ADAMTS1,ADGRG1,AEBP1,BGN,CD44,CDKN1A,CLU,COL1A2,COL6A1,DDR2,DICER1,ENG,EPHB4,ETS1,FLT1,FN1,HLA-B,IGFBP5,IGFBP7,IL6,INHBB,ITGA5,ITGB1,KDR,KRAS,LGALS1,LGALS3,LOC102724428/SIK1,LY6E,MDM4,MET,MMP2,MMRN1,MSN,MT-CO3,MT-ND1,MT-ND2,MT-ND3,MT-ND4,MT-ND5,MXRA8,NDUFA13,NEAT1,NR4A1,PDGFRB,PEBP1,PIK3R1,PKP4,PLEC,POSTN,PTGS2,PTPRB,PTPRE,PTPRM,RPS2,S100A4,S1PR1,SLC2A3,SPHK1,SPINT2,TEK,TESC,TGFBR2,TGFBR3,THBS2,T…	70
Cancer,Organismal Injury and Abnormalities,Reproductive System Disease,Skeletal and Muscular Disorders	Uterine smooth muscle tumor	6.53e-12			ACKR1,ADH1B,AFF1,AHR,ANXA1,APOLD1,ASPN,CALCRL,CAVIN2,CD34,CLDN5,COL14A1,COL15A1,COL1A1,COL1A2,COL3A1,CTNND1,CTSC,DPT,ECM2,EDNRB,EFEMP1,EMCN,FKBP1A,FMOD,FOS,FTH1,GNG11,HSPB7,IFI44L,IGFBP5,IRAG1,JUN,KCNN3,LAMA5,LAMB2,LIFR,LTBP1,MALAT1,MMP2,MT-CO2,MYC,MYH10,MYL6,NDRG1,NOTCH1,NR4A1,NUAK1,OGN,OLFM1,PDE5A,PDK4,PECAM1,PIK3R3,PLCB4,PLPP1,POSTN,RAMP2,RAPGEF3,RASIP1,RGS5,S100A6,S1PR1,SERPINH1,SFRP1,SMOC2,S…	80
Metabolic Disease,Neurological Disease,Organismal Injury and Abnormalities,Psychological Disorders	Alzheimer disease	7.44e-12			ABI3,ACTA2,ADAM10,ADGRL2,ADRA2C,ALDH2,APOD,APP,AQP1,ATP1A1,BGN,C7,CASP4,CAV1,CCL2,CCN2,CD36,CD74,CDKN1A,CEMIP2,CLDN5,CLEC3B,CLU,CNKSR3,CNN1,CTSD,CTSS,DICER1,DLL1,EPHX1,ETS2,FLT1,G3BP1,GRN,HIF1A,HLA-DQB1,HLA-E,HNRNPU,HSPA1A/HSPA1B,HSPG2,HTRA1,ICAM1,IFITM3,IGFBP2,IGFBP6,IL6,ITGA5,JUN,KCNN3,KRAS,LDLR,LGALS1,LGALS3,LRP1,LY6E,MDM4,MEOX2,MFGE8,MICOS10-NBL1/NBL1,MMP2,MT-CO1,MT-CO2,MT-CO3,MT-ND1,MYC,MYH1…	103
Gastrointestinal Disease,Inflammatory Disease,Inflammatory Response,Organismal Injury and Abnormalities	Ulcerative colitis	8.42e-12			ANXA1,APOD,BGN,C7,CALCRL,CCL2,CCN2,CD44,COL1A1,COL1A2,COL3A1,CXCL2,DPT,EFNA1,ETS1,FBLN5,FKBP1A,FN1,GATA2,GEM,HTRA1,ICAM1,IGFBP5,IL33,IL6,KLF2,KLF7,KRAS,LINC-PINT,LY96,MMRN1,NFKBIA,OMD,PALMD,PECAM1,PLN,PPP3CA,PRELP,PTGS2,S1PR1,SELE,SELP,SOCS3,SRGN,STC1,TCIM,TGFBR2,THBD,THBS2,TIMP1,TIMP3,TJP1,TM4SF1,TNFRSF10D,TNFRSF1A,VWF	56
Cancer,Gastrointestinal Disease,Organismal Injury and Abnormalities	Advanced malignant gastrointestinal neoplasm	8.56e-12			ACTA2,AKR1C1/AKR1C2,ASPN,CAV1,CCL2,CCN2,CCND1,CD36,CD44,CD9,CHD1,CLU,DDR2,DMD,DUSP6,EFEMP1,EMP1,ENPP2,EPB41L3,ERAP2,FKBP1A,FLT1,FRY,GSTP1,HLA-E,HTRA1,ICAM1,IGFBP5,IGFBP7,IL6,KDR,KRAS,LGALS3,LOC102724428/SIK1,MET,MMP2,MT-CO1,MT-CO2,NRN1,NUAK1,PDGFRB,PDLIM3,PLAT,PLS3,PPP3CA,PTGS2,REV3L,S100A4,SNHG16,SRPX,TEK,TFPI,TGFBR3,TM4SF1,TNFRSF11B,TOP1,TYMP,VCAM1,VEGFB,VEGFC,ZFP36L2	61
Hereditary Disorder,Organismal Injury and Abnormalities,Renal and Urological Disease	Autosomal dominant kidney disease	3.2e-11			ACTA2,ADH1B,AEBP1,ANTXR1,BIRC3,C1S,CALD1,CFI,COL14A1,CPE,DKK3,DPYSL3,DSTN,EFEMP2,EGR1,FEZ1,FHL1,FKBP1A,GEM,MET,MYH10,OLFM1,PALLD,PLN,PPP1R12B,PPP1R3C,PRKG1,RAMP1,RARRES2,RHOU,SFRP4,SSPN,SYNE2,TAGLN,TIMP2,TNFRSF11B,TNFSF12	37
Cancer,Gastrointestinal Disease,Organismal Injury and Abnormalities	Metastatic gastrointestinal tract cancer	3.41e-11			ACTA2,AKR1C1/AKR1C2,ASPN,CAV1,CCL2,CCN2,CCND1,CD36,CD44,CD9,CHD1,CLU,DDR2,DMD,DUSP6,EFEMP1,EMP1,ENPP2,EPB41L3,ERAP2,FKBP1A,FLT1,FRY,GSTP1,HLA-E,HTRA1,ICAM1,IGFBP5,IGFBP7,IL6,KDR,KRAS,LGALS3,LOC102724428/SIK1,MET,MMP2,NRN1,NUAK1,PDGFRB,PDLIM3,PLAT,PLS3,PPP3CA,PTGS2,REV3L,S100A4,SNHG16,SRPX,TEK,TFPI,TGFBR3,TM4SF1,TNFRSF11B,TOP1,TYMP,VCAM1,VEGFB,VEGFC,ZFP36L2	59
Connective Tissue Development and Function,Embryonic Development,Organismal Development,Skeletal and Muscular System Development and Function,Tissue Development	Size of bone	3.54e-11			ACKR1,AHR,APP,BGN,CAV1,CCN2,CCN3,CD200,CD36,CD44,CEBPB,COL1A1,COL1A2,CRTAP,CSGALNACT1,DDR2,FBLIM1,FLNB,FOS,FOXO1,GATA2,GPNMB,HDAC7,HSPG2,HTRA1,ID1,IFNGR1,IGFBP5,IL1R1,IL6,IL6ST,IRAK3,ITGB1,JUNB,KDM6B,KLF10,KLF4,LDLR,LEPR,LGALS3,LIFR,MGP,MMP2,NFIX,NOTCH1,NUPR1,PDK4,PLS3,POSTN,PTPRE,S100A4,SBNO2,SFRP1,SFRP4,SMAD1,SOD1,STAT3,TGFBR2,THRB,TNFRSF11B,ZNF521	61
[truncated: 102 more rows]
