# Supplementary material for: Big data analytics and scRNA-seq in human aortic aneurysms and dissections: role of endothelial MerTK
Source: Theranostics. 2025 Jan 1;15(1):202–15. doi: 10.7150/thno.103851 (PMC11667232; doi:10.7150/thno.103851)
Supplement: Supplementary file 1 — Supplementary information. [file thnov15p0202s1.zip › 2-EC vs SMC/ML Disease Pathways-EC vs SMC.xls]

## Sheet: Sheet0
© 2000-2024 QIAGEN. All rights reserved.
My Pathways	-log(p-value)	Ratio	Downregulated	No change	Upregulated	No overlap with dataset	Molecules
Retinal neovascularization	4.87	0.464	9/28 (32%)	0/28 (0%)	19/28 (68%)	0/28 (0%)	CCN2,EPAS1,FLT1,KDR,PSMB9,SFRP1,SOCS3,SOD1,TJP1,VCAM1,VEGFB,WARS1,ZFP36
Hepatobiliary carcinoma	4.5	0.462	7/26 (27%)	0/26 (0%)	19/26 (73%)	0/26 (0%)	CCND1,CDKN1A,FLT1,IL6,JUN,JUNB,KDR,KRAS,MET,MYC,PSMB9,STAT3
Thoracic neoplasm	4.47	0.433	9/30 (30%)	0/30 (0%)	21/30 (70%)	0/30 (0%)	CDKN1A,EPAS1,FLT1,FN1,KDR,KRAS,MET,MMP2,MYC,MYCT1,STAT3,TGFBR2,TNFSF10
Intrathoracic organ tumor	4.47	0.433	9/30 (30%)	0/30 (0%)	21/30 (70%)	0/30 (0%)	CDKN1A,EPAS1,FLT1,FN1,KDR,KRAS,MET,MMP2,MYC,MYCT1,STAT3,TGFBR2,TNFSF10
Venous malformation	4.29	0.419	9/31 (29%)	0/31 (0%)	22/31 (71%)	0/31 (0%)	BMPR2,DLL1,EPHB4,FKBP1A,FLT1,JMJD1C,KRAS,LYL1,NOTCH1,NOTCH4,SMAD1,TEK,THBS2
Arteriovenous malformation	4.29	0.419	9/31 (29%)	0/31 (0%)	22/31 (71%)	0/31 (0%)	BMPR2,DLL1,ENG,EPHB4,FLT1,JMJD1C,KDR,KRAS,LYL1,NOTCH1,NOTCH4,SMAD1,THBS2
Hepatobiliary system cancer	4.2	0.5	5/20 (25%)	0/20 (0%)	15/20 (75%)	0/20 (0%)	CDKN1A,FLT1,IL6,KDR,KRAS,MYC,MYCT1,PSMB9,STAT3,TXNIP
Thoracic aortic aneurysms and dissections	4.08	0.529	8/17 (47%)	0/17 (0%)	9/17 (53%)	0/17 (0%)	ACTA2,CDKN1A,COL3A1,MYH11,MYLK,NOTCH1,PRKG1,TGFBR2,TJP1
Hepato-pancreato-biliary cancer	3.98	0.476	6/21 (29%)	0/21 (0%)	15/21 (71%)	0/21 (0%)	CDKN1A,IL6,KDR,KRAS,MYC,MYCT1,RAB11A,SFRP4,STAT3,TNFSF10
Neovascularization of choroid	3.94	0.636	6/11 (55%)	0/11 (0%)	5/11 (45%)	0/11 (0%)	ADAM15,CFI,KDR,MMP2,PLAT,TIMP2,VEGFB
Hepatobiliary neoplasm	3.93	0.44	6/25 (24%)	0/25 (0%)	19/25 (76%)	0/25 (0%)	CDKN1A,FLT1,IL6,JUN,KDR,KRAS,MYC,MYCT1,PSMB9,SFRP4,STAT3
Organismal abnormalities of semilunar valve	3.93	0.44	7/25 (28%)	0/25 (0%)	18/25 (72%)	0/25 (0%)	ECE1,HAND2,HBEGF,JUNB,MEOX2,NOTCH1,PTGS2,PTPRB,STAT3,TIMP2,TNFRSF1A
Pancreaticobiliary neoplasm	3.93	0.44	6/25 (24%)	0/25 (0%)	19/25 (76%)	0/25 (0%)	EPAS1,HIF1A,IL6,KDR,KRAS,MEOX2,MYC,MYCT1,SH3BP2,STAT3,TNFSF10
Pancreatobiliary tumor	3.93	0.44	6/25 (24%)	0/25 (0%)	19/25 (76%)	0/25 (0%)	EPAS1,HIF1A,IL6,KDR,KRAS,MEOX2,MYC,MYCT1,SH3BP2,STAT3,TNFSF10
Stroke	3.83	0.5	7/18 (39%)	0/18 (0%)	11/18 (61%)	0/18 (0%)	APP,ENG,HSPB1,HTRA1,IL1R1,PLAT,PTGS2,TLL1,TRA2B
Thoracic hypoplasia	3.7	0.533	5/15 (33%)	0/15 (0%)	10/15 (67%)	0/15 (0%)	GJA1,HAND2,MCL1,NOTCH1,PDE5A,SOX7,STAT3,TEAD1
Advanced stage tumor	3.6	0.474	9/19 (47%)	0/19 (0%)	10/19 (53%)	0/19 (0%)	FN1,HIF1A,ILK,KDR,KRAS,S100A4,SDCBP,STAT3,TGFBR3
Liver metastasis	3.51	0.361	19/36 (53%)	0/36 (0%)	17/36 (47%)	0/36 (0%)	DDR2,FBLN5,HAND2,HIF1A,IGFBP2,JAM2,KDR,PDLIM1,PTGS2,S100A4,SNAI1,SNCG,TNRC6B
Pancreaticobiliary carcinoma	3.41	0.393	9/28 (32%)	0/28 (0%)	19/28 (68%)	0/28 (0%)	CCN2,IL6,KDR,KRAS,MET,PALLD,PTGS2,STAT3,TNFSF10,TOP1,VWF
Deterioration of connective tissue	3.4	0.45	9/20 (45%)	0/20 (0%)	11/20 (55%)	0/20 (0%)	CCN2,CHD1,FN1,IL6,JUN,NAMPT,PTGS2,SULF2,TNFRSF11B
Advanced malignant tumor	3.4	0.45	10/20 (50%)	0/20 (0%)	10/20 (50%)	0/20 (0%)	FN1,HIF1A,ILK,KDR,KRAS,S100A4,SDCBP,STAT3,TGFBR3
Pancreatic mass	3.26	0.379	7/29 (24%)	0/29 (0%)	22/29 (76%)	0/29 (0%)	ENG,EPAS1,HIF1A,IL6,KDR,KRAS,MYC,MYCT1,PALLD,SH3BP2,STAT3
Pancreatic lesion	3.26	0.379	7/29 (24%)	0/29 (0%)	22/29 (76%)	0/29 (0%)	ENG,EPAS1,HIF1A,IL6,KDR,KRAS,MYC,MYCT1,PALLD,SH3BP2,STAT3
Aneurysm	3.22	0.4	13/25 (52%)	0/25 (0%)	12/25 (48%)	0/25 (0%)	ACTA2,CAVIN2,HAND2,LRP1,MMP2,MYH11,MYLK,PTGS2,TGFBR2,TIMP3
Liver carcinoma	3.2	0.429	5/21 (24%)	0/21 (0%)	16/21 (76%)	0/21 (0%)	CDKN1A,FLT1,IL6,JUN,KDR,KRAS,MYC,PSMB9,STAT3
Hepatocellular carcinoma	3.06	0.385	7/26 (27%)	0/26 (0%)	19/26 (73%)	0/26 (0%)	CCND1,CDKN1A,FLT1,IL6,JUN,KDR,MET,MYC,PSMB9,STAT3
Interstitial lung disease	3.06	0.385	10/26 (38%)	0/26 (0%)	16/26 (62%)	0/26 (0%)	CAV1,EGR1,FLT1,FOSL2,MEOX2,MET,NFKBIZ,PLAT,PTGS2,SCARA3
Intraabdominal organ tumor	3.03	0.409	4/22 (18%)	0/22 (0%)	18/22 (82%)	0/22 (0%)	CDKN1A,FLT1,KDR,KRAS,MYC,PSMB9,SH3BP2,STAT3,TNFSF10
Sarcoma	2.97	0.355	14/31 (45%)	0/31 (0%)	17/31 (55%)	0/31 (0%)	ATF3,CDKN1A,CSF3,FHL1,IGFBP5,IL6,KDR,PDGFRB,PSMB9,STAT3,VEGFC
Allergic contact dermatitis	2.97	0.355	9/31 (29%)	0/31 (0%)	22/31 (71%)	0/31 (0%)	B2M,BIRC3,GRB10,HLA-C,HLA-DQB1,ICAM1,IL1R1,MCL1,NR4A1,PARP9,PIK3R1
Peripheral arterial thrombosis	2.97	0.355	14/31 (45%)	0/31 (0%)	17/31 (55%)	0/31 (0%)	CAVIN2,CD44,CD9,FBLIM1,LAMA5,LYL1,PLAT,PTPRB,TFPI,TPM3,VWF
Pancreatic endocrine tumor	2.91	0.37	8/27 (30%)	0/27 (0%)	19/27 (70%)	0/27 (0%)	ABL2,CTSS,ENG,FLT1,KDR,MEOX2,MET,PIK3R1,TJP1,UTRN
High bone mass disease	2.91	0.37	9/27 (33%)	0/27 (0%)	18/27 (67%)	0/27 (0%)	CAVIN2,CD44,CSF3,IFNGR1,JUN,ORAI1,SBNO2,SH3BP2,TNFRSF11B,ZNF521
Neuroendocrine gastroenteropancreatic tumor	2.91	0.37	8/27 (30%)	0/27 (0%)	19/27 (70%)	0/27 (0%)	ABL2,CTSS,ENG,FLT1,KDR,MEOX2,MET,PIK3R1,TJP1,UTRN
Endocrine gastroenteropancreatic tumor	2.91	0.37	8/27 (30%)	0/27 (0%)	19/27 (70%)	0/27 (0%)	ABL2,CTSS,ENG,FLT1,KDR,MEOX2,MET,PIK3R1,TJP1,UTRN
Osteopetrosis	2.86	0.391	7/23 (30%)	0/23 (0%)	16/23 (70%)	0/23 (0%)	CAVIN2,CD44,CSF3,IFNGR1,JUN,ORAI1,SBNO2,SH3BP2,ZNF521
Infarction of brain	2.86	0.391	10/23 (43%)	0/23 (0%)	13/23 (57%)	0/23 (0%)	APP,HSPB1,HTRA1,IL1R1,NRP1,ORAI1,TAOK2,TCIM,TRA2B
Aortic dilatation	2.86	0.391	11/23 (48%)	0/23 (0%)	12/23 (52%)	0/23 (0%)	ACTA2,HAND2,MMP2,MYH11,MYLK,SOX7,TEAD1,TGFBR2,TIMP3
Tularemia	2.85	0.467	2/15 (13%)	0/15 (0%)	13/15 (87%)	0/15 (0%)	CASP4,CCL2,IL33,IL6,IRF1,TEK,TGFBR2
Thoracic aortic aneurysm	2.85	0.467	7/15 (47%)	0/15 (0%)	8/15 (53%)	0/15 (0%)	ACTA2,COL3A1,MAT2A,MYH11,S100A4,SLC3A2,TGFBR2
Pathological dilation of the thoracic aorta	2.85	0.467	7/15 (47%)	0/15 (0%)	8/15 (53%)	0/15 (0%)	ACTA2,COL3A1,MAT2A,MYH11,S100A4,SLC3A2,TGFBR2
Lymphedema	2.84	0.421	8/19 (42%)	0/19 (0%)	11/19 (58%)	0/19 (0%)	ATP1A1,GATA2,PIEZO1,PLEC,PTGS2,SOX18,VCAM1,VEGFC
Development of carcinoma	2.71	0.375	8/24 (33%)	0/24 (0%)	16/24 (67%)	0/24 (0%)	CDKN1A,FLT1,JUN,KDR,KRAS,MET,MYC,MYCT1,SNAI1
Plasmacytoma	2.69	0.316	11/38 (29%)	0/38 (0%)	27/38 (71%)	0/38 (0%)	CFLAR,FTL,IL6,KLF4,MT-ND1,MYC,MYCT1,PRMT1,SIVA1,STAT3,TNFRSF10B,TNFSF10
Pulmonary interstitial fibrosis	2.67	0.4	5/20 (25%)	0/20 (0%)	15/20 (75%)	0/20 (0%)	CAV1,EGR1,FLT1,JMJD1C,KDR,NOSTRIN,PLAT,PTGS2
Ulcer	2.65	0.438	5/16 (31%)	0/16 (0%)	11/16 (69%)	0/16 (0%)	ALCAM,CASP4,MFGE8,MMP2,NFKBIA,PTGS2,STAT3
Development of renal tumor	2.6	0.324	8/34 (24%)	0/34 (0%)	26/34 (76%)	0/34 (0%)	ATF3,CDKN1A,ELK3,EPAS1,FLT1,HIF1A,IVNS1ABP,KDR,MET,MYC,SLC2A3
Peripheral arterial disease	2.6	0.324	16/34 (47%)	0/34 (0%)	18/34 (53%)	0/34 (0%)	CAVIN2,CD44,CD9,FBLIM1,LAMA5,LYL1,PLAT,PTPRB,TFPI,TPM3,VWF
Angiosarcoma	2.57	0.36	8/25 (32%)	0/25 (0%)	17/25 (68%)	0/25 (0%)	CDKN1A,FLT1,FTL,IL6,IRF1,KDR,KRAS,PDGFRB,STAT3
Lymphatic system tumor	2.57	0.36	8/25 (32%)	0/25 (0%)	17/25 (68%)	0/25 (0%)	CCL2,CDKN1A,IFNGR1,IRF1,JUNB,MYC,PSMB9,STAT3,XAF1
Pancreaticobiliary cancer	2.57	0.36	7/25 (28%)	0/25 (0%)	18/25 (72%)	0/25 (0%)	CCN2,IL6,KDR,KRAS,RAB11A,STAT3,TAOK2,TNFSF10,VWF
Idiopathic and/or familial pulmonary arterial hypertension	2.51	0.381	11/21 (52%)	0/21 (0%)	10/21 (48%)	0/21 (0%)	ADAM15,BMPR2,EDNRB,ENG,EPAS1,HIF1A,MAT2A,PDE5A
Digestive system neuroendocrine tumor	2.49	0.314	10/35 (29%)	0/35 (0%)	25/35 (71%)	0/35 (0%)	ABL2,CTSS,ENG,FLT1,KDR,MEOX2,MET,PIK3R1,SSPN,TJP1,UTRN
Abdominal cyst	2.47	0.462	7/13 (54%)	0/13 (0%)	6/13 (46%)	0/13 (0%)	EPAS1,HIF1A,KLF4,MYC,PDGFRB,SYNPO
Arteriosclerosis	2.47	0.462	3/13 (23%)	0/13 (0%)	10/13 (77%)	0/13 (0%)	CD44,IFNGR1,IL33,LDLR,PTGS2,SCARB1
Thymic epithelial tumor	2.47	0.462	3/13 (23%)	0/13 (0%)	10/13 (77%)	0/13 (0%)	CASP4,CRYAB,FLT1,MYC,NOTCH1,XAF1
Hepatotoxicity	2.47	0.412	5/17 (29%)	0/17 (0%)	12/17 (71%)	0/17 (0%)	APP,MYH10,NFKBIZ,PPP1CB,RALGDS,STAT3,TNFRSF1A
Stenosis of vasculature	2.44	0.346	14/26 (54%)	0/26 (0%)	12/26 (46%)	0/26 (0%)	CTSS,DAAM1,DMD,ECE1,IGFBP7,JAM2,MGP,SGCA,UTRN
Pancreatobiliary adenocarcinoma	2.44	0.346	11/26 (42%)	0/26 (0%)	15/26 (58%)	0/26 (0%)	CCN2,IL6,KRAS,LGALS1,MET,PALLD,STAT3,TAOK2,TNFSF10
Congenital heart disease	2.37	0.364	9/22 (41%)	0/22 (0%)	13/22 (59%)	0/22 (0%)	ADRA2C,AKAP9,HAND2,JUN,KAT6A,MRTFB,SMAD1,TEAD1
Primary pulmonary hypertension	2.37	0.364	11/22 (50%)	0/22 (0%)	11/22 (50%)	0/22 (0%)	ADAM15,BMPR2,CAV1,EDNRB,EPAS1,HIF1A,MAT2A,PDE5A
Septic shock	2.37	0.364	4/22 (18%)	0/22 (0%)	18/22 (82%)	0/22 (0%)	ATF3,CASP4,ICAM1,IL1R1,IRF1,LY96,MEOX2,TNFRSF1A
Development of colorectal tumor	2.31	0.333	5/27 (19%)	0/27 (0%)	22/27 (81%)	0/27 (0%)	CALM1 (includes others),FLT1,KDR,KRAS,NFKBIA,NOTCH1,PTGS2,PTPRE,SDCBP
Papilloma	2.31	0.333	11/27 (41%)	0/27 (0%)	16/27 (59%)	0/27 (0%)	EEF1A1,GSTP1,KDR,KLF10,KRAS,MYC,NRP1,RAB11A,STAT3
Embryonal tumor	2.31	0.333	11/27 (41%)	0/27 (0%)	16/27 (59%)	0/27 (0%)	BTG2,DDX21,FKBP8,FOXO1,G3BP1,KDR,MYC,PDGFRB,TOP1
Infarction of cerebrum	2.31	0.389	8/18 (44%)	0/18 (0%)	10/18 (56%)	0/18 (0%)	FLT1,FN1,HSPB1,PLAT,SASH1,TAOK2,TRA2B
Infarction of muscle	2.31	0.389	4/18 (22%)	0/18 (0%)	14/18 (78%)	0/18 (0%)	EEF1A1,KDR,PLAT,PTGS2,PTPRB,SCARB1,VWF
Endothelial dysfunction	2.31	0.389	7/18 (39%)	0/18 (0%)	11/18 (61%)	0/18 (0%)	COL1A1,ECE1,GADD45A,NOTCH1,PTGS2,SHC1,WWP1
Pulmonary hypertensive arterial disease	2.31	0.389	4/18 (22%)	0/18 (0%)	14/18 (78%)	0/18 (0%)	BMPR2,EDNRB,ENG,EPAS1,FOSL2,PDE5A,TNFSF10
Digestive system cancer	2.31	0.389	5/18 (28%)	0/18 (0%)	13/18 (72%)	0/18 (0%)	CDKN1A,KDR,KRAS,MYC,PSMB9,STAT3,TNFSF10
Pulmonary arterial hypertension or pulmonary veno-occlusive disease	2.31	0.389	4/18 (22%)	0/18 (0%)	14/18 (78%)	0/18 (0%)	BMPR2,EDNRB,ENG,EPAS1,FOSL2,PDE5A,TNFSF10
Urolithiasis	2.31	0.5	4/10 (40%)	0/10 (0%)	6/10 (60%)	0/10 (0%)	BMX,CAV1,CD44,LRP1,PTGS2
Atherosclerosis	2.28	0.429	4/14 (29%)	0/14 (0%)	10/14 (71%)	0/14 (0%)	CD44,IFNGR1,IL33,LDLR,PTGS2,SCARB1
Metastatic head and neck tumor	2.28	0.429	3/14 (21%)	0/14 (0%)	11/14 (79%)	0/14 (0%)	CD44,KDR,KRAS,MET,PTGS2,VEGFC
Leukocytosis	2.23	0.348	8/23 (35%)	0/23 (0%)	15/23 (65%)	0/23 (0%)	BIRC3,CSF3,DDR2,IL33,NFKBIA,NFKBIZ,PDGFRB,SELE
Torticollis	2.23	0.348	7/23 (30%)	0/23 (0%)	16/23 (70%)	0/23 (0%)	APP,BRD2,FTL,HSPA1A/HSPA1B,ISCU,PTGS2,SELE,SELP
Lymphoblastic lymphoma	2.19	0.321	8/28 (29%)	0/28 (0%)	20/28 (71%)	0/28 (0%)	CDKN1A,G3BP1,KLF4,MYC,PDGFRB,PSMB9,SKP1,SLC3A2,SOX7
Polycythemia	2.19	0.321	9/28 (32%)	0/28 (0%)	19/28 (68%)	0/28 (0%)	BIRC3,EGLN3,IL33,IL6,JUNB,NFKBIZ,TAOK2,TNFSF12,ZFP36
Development of urinary tract tumor	2.18	0.303	9/33 (27%)	0/33 (0%)	24/33 (73%)	0/33 (0%)	ATF3,ELK3,EPAS1,FLT1,HIF1A,IVNS1ABP,KDR,KLF4,MET,MYC
Malignant neoplasm of retroperitoneum	2.18	0.303	12/33 (36%)	0/33 (0%)	21/33 (64%)	0/33 (0%)	CDKN1A,FLT1,ISCU,KDR,KRAS,MET,MYC,PTPRB,TNFSF10,VWF
Soft tissue sarcoma	2.18	0.303	12/33 (36%)	0/33 (0%)	21/33 (64%)	0/33 (0%)	ATF3,CDKN1A,DDR2,DICER1,KDR,PDGFRB,PSMB8,PSMB9,SPHK1,WARS1
Malignant neoplasm of soft connective tissue	2.18	0.303	12/33 (36%)	0/33 (0%)	21/33 (64%)	0/33 (0%)	ATF3,CDKN1A,DDR2,DICER1,KDR,PDGFRB,PSMB8,PSMB9,SPHK1,WARS1
Malignant neoplasm of respiratory system	2.16	0.368	7/19 (37%)	0/19 (0%)	12/19 (63%)	0/19 (0%)	EPAS1,FLT1,FN1,IL6,KDR,KRAS,STAT3
Malignant neoplasm of bronchus and lung	2.16	0.368	9/19 (47%)	0/19 (0%)	10/19 (53%)	0/19 (0%)	ENAH,EPAS1,FLT1,FN1,IL6,KDR,KRAS
Immunosuppression	2.11	0.4	7/15 (47%)	0/15 (0%)	8/15 (53%)	0/15 (0%)	AHR,EPAS1,FKBP1A,HBEGF,PPP3CA,RAPGEF3
Crohn disease	2.11	0.4	5/15 (33%)	0/15 (0%)	10/15 (67%)	0/15 (0%)	APP,CARD8,CD36,NFKBIZ,STAT3,TIMP1
Contact dermatitis	2.11	0.333	9/24 (38%)	0/24 (0%)	15/24 (63%)	0/24 (0%)	ANXA1,EEF1A1,FKBP1A,GRB10,HLA-DQB1,MCL1,NR4A1,PARP9
Development of digestive organ tumor	2.11	0.333	4/24 (17%)	0/24 (0%)	20/24 (83%)	0/24 (0%)	CCND1,CDKN1A,JUN,KDR,KRAS,MYC,PSMB9,SH3BP2
Thoracic cancer	2.11	0.333	10/24 (42%)	0/24 (0%)	14/24 (58%)	0/24 (0%)	CSDE1,ENAH,EPAS1,FLT1,IL6,KDR,KRAS,MET
Retroperitoneal fibrosis	2.11	0.333	8/24 (33%)	0/24 (0%)	16/24 (67%)	0/24 (0%)	BRD2,CDH5,FKBP1A,ITGA6,KRAS,SDC2,TGFB1I1,TGFBR2
Intrathoracic malignant tumor	2.11	0.333	10/24 (42%)	0/24 (0%)	14/24 (58%)	0/24 (0%)	CSDE1,ENAH,EPAS1,FLT1,IL6,KDR,KRAS,MET
Undifferentiated tumor	2.09	0.282	19/39 (49%)	0/39 (0%)	20/39 (51%)	0/39 (0%)	CAVIN2,DLL1,EFEMP1,ENG,JMJD1C,KRAS,NOTCH1,NOTCH4,SDC2,TGFB1I1,TGFBR3
Undifferentiated malignant neoplasm	2.09	0.282	19/39 (49%)	0/39 (0%)	20/39 (51%)	0/39 (0%)	CAVIN2,DLL1,EFEMP1,ENG,JMJD1C,KRAS,NOTCH1,NOTCH4,SDC2,TGFB1I1,TGFBR3
Infarction of heart	2.09	0.455	2/11 (18%)	0/11 (0%)	9/11 (82%)	0/11 (0%)	EEF1A1,PLAT,PTGS2,SCARB1,VWF
Infarction of cardiac muscle	2.09	0.455	3/11 (27%)	0/11 (0%)	8/11 (73%)	0/11 (0%)	EEF1A1,PLAT,PTGS2,SCARB1,VWF
Myocardial infarction	2.09	0.455	3/11 (27%)	0/11 (0%)	8/11 (73%)	0/11 (0%)	EEF1A1,PLAT,PTGS2,SCARB1,VWF
Dysplasia of skeleton	2.08	0.31	17/29 (59%)	0/29 (0%)	12/29 (41%)	0/29 (0%)	ASPN,CCN2,COL1A1,COL3A1,HSPG2,ITGA5,ITGB1,JAM2,SULF2
Formation of renal lesion	2.08	0.31	9/29 (31%)	0/29 (0%)	20/29 (69%)	0/29 (0%)	ATF3,CDKN1A,EPAS1,FLT1,HIF1A,KDR,MET,MYC,SLC2A3
Stenosis of blood vessel	2.08	0.31	19/29 (66%)	0/29 (0%)	10/29 (34%)	0/29 (0%)	DAAM1,DMD,ECE1,IGFBP7,MGP,SGCA,TPM1,TPM2,UTRN
Stenosis of artery	2.08	0.31	19/29 (66%)	0/29 (0%)	10/29 (34%)	0/29 (0%)	DAAM1,DMD,ECE1,IGFBP7,MGP,SGCA,TPM1,TPM2,UTRN
Tubular adenocarcinoma	2.08	0.31	7/29 (24%)	0/29 (0%)	22/29 (76%)	0/29 (0%)	FLT1,KDR,MAT2A,MET,SBNO2,SH3BP2,SLC3A2,TAP1,TAPBP
Cardiac lesion	2.08	0.294	20/34 (59%)	0/34 (0%)	14/34 (41%)	0/34 (0%)	AHR,COL1A2,DMD,FN1,HAND2,KDR,PRKG1,SGCA,SPTLC2,TEAD1
Connective tissue dysplasia	2.08	0.294	20/34 (59%)	0/34 (0%)	14/34 (41%)	0/34 (0%)	ASPN,CCN2,COL1A1,COL3A1,HSPG2,ITGA5,ITGB1,JAM2,STAT3,SULF2
Inflammatory arthropathy	2.02	0.35	6/20 (30%)	0/20 (0%)	14/20 (70%)	0/20 (0%)	CD36,CXCL2,IL33,IL6,MEOX2,NFKBIZ,PTGS2
Skin pigmentation disorder	2.02	0.35	7/20 (35%)	0/20 (0%)	13/20 (65%)	0/20 (0%)	CEBPB,GPNMB,IL6,LIFR,NFKBIA,SASH1,TLL1
Pulmonary vascular disease	2.02	0.35	7/20 (35%)	0/20 (0%)	13/20 (65%)	0/20 (0%)	BMPR2,CAV1,EDNRB,IFITM3,MGP,PDE5A,SLC3A2
Aortic valve disease	2.02	0.35	7/20 (35%)	0/20 (0%)	13/20 (65%)	0/20 (0%)	ECE1,MT-CO1,NOTCH1,PTGS2,PTPRB,TIMP2,TJP1
Arthralgia/arthritis	2.02	0.35	6/20 (30%)	0/20 (0%)	14/20 (70%)	0/20 (0%)	CD36,CXCL2,IL33,IL6,MEOX2,NFKBIZ,PTGS2
Familial degenerative brain disorder	1.99	0.286	11/35 (31%)	0/35 (0%)	24/35 (69%)	0/35 (0%)	CD200,CTSZ,EGR1,GRN,HNRNPH1,IFNGR1,ITGBL1,ITM2B,LY96,SOD1
Growth of tumor	1.99	0.32	7/25 (28%)	0/25 (0%)	18/25 (72%)	0/25 (0%)	HBEGF,HIF1A,IL6,KRAS,MET,MYC,SLC2A3,STAT3
Mesenchymal tumor	1.99	0.32	12/25 (48%)	0/25 (0%)	13/25 (52%)	0/25 (0%)	CDKN1A,DDR2,KDR,MXI1,MYC,PDGFRB,S100A4,VEGFC
Biliary tract tumor	1.99	0.32	10/25 (40%)	0/25 (0%)	15/25 (60%)	0/25 (0%)	IL6,KDR,KRAS,LEPR,MET,SNAI1,STAT3,TNFSF10
Ventricular extrasystole	1.99	0.32	11/25 (44%)	0/25 (0%)	14/25 (56%)	0/25 (0%)	ADGRL2,FOSB,JAM2,MARCKSL1,MYH10,PALLD,TSPAN14,ZFP36L2
Erythema	1.99	0.32	10/25 (40%)	0/25 (0%)	15/25 (60%)	0/25 (0%)	ADRA2C,EPAS1,HBEGF,HIF1A,IVNS1ABP,JAM2,NEDD9,SLC2A3
Pericardial effusion	1.99	0.32	10/25 (40%)	0/25 (0%)	15/25 (60%)	0/25 (0%)	ECE1,ENG,HAND2,HDAC7,HIF1A,NOTCH4,PTGS2,VCAM1
Progressive kidney disease	1.99	0.32	8/25 (32%)	0/25 (0%)	17/25 (68%)	0/25 (0%)	CEBPB,CLU,ENG,FLT1,INHBB,KDR,MET,TGFBR3
Extrasystole	1.99	0.32	11/25 (44%)	0/25 (0%)	14/25 (56%)	0/25 (0%)	ADGRL2,FOSB,JAM2,MARCKSL1,MYH10,PALLD,TSPAN14,ZFP36L2
Pancreatic carcinoma	1.98	0.3	14/30 (47%)	0/30 (0%)	16/30 (53%)	0/30 (0%)	KRAS,LGALS1,PALLD,PTGS2,PTPRB,SSPN,TAOK2,TOP1,VWF
Arterial aneurysm	1.98	0.3	15/30 (50%)	0/30 (0%)	15/30 (50%)	0/30 (0%)	ACTA2,HAND2,MMP2,MYH11,MYLK,NDUFA13,PTGS2,TGFBR2,TIMP3
Malignant peripheral nerve sheath tumor	1.98	0.3	15/30 (50%)	0/30 (0%)	15/30 (50%)	0/30 (0%)	CDKN1A,FLT1,KDR,MORF4L1,MXI1,MYC,NDUFA13,PDGFRB,STAT3
Aortic aneurysm	1.98	0.3	15/30 (50%)	0/30 (0%)	15/30 (50%)	0/30 (0%)	ACTA2,HAND2,MMP2,MYH11,MYLK,NDUFA13,PTGS2,TGFBR2,TIMP3
Peripheral nerve sheath tumor	1.98	0.3	15/30 (50%)	0/30 (0%)	15/30 (50%)	0/30 (0%)	CDKN1A,FLT1,KDR,MORF4L1,MXI1,MYC,NDUFA13,PDGFRB,STAT3
Hereditary venous malformation	1.98	0.3	8/30 (27%)	0/30 (0%)	22/30 (73%)	0/30 (0%)	EPHB4,FKBP1A,FLT1,JMJD1C,KDR,KRAS,NOTCH1,NOTCH4,TEK
Gastrointestinal dysmotility	1.91	0.5	7/8 (88%)	0/8 (0%)	1/8 (13%)	0/8 (0%)	GUCY1A1,LMOD1,MYH11,MYLK
Hypersensitivity reaction type I	1.9	0.417	3/12 (25%)	0/12 (0%)	9/12 (75%)	0/12 (0%)	ADRA2C,LTC4S,TAOK2,TNFRSF1A,ZFP36
Alveolitis	1.9	0.417	3/12 (25%)	0/12 (0%)	9/12 (75%)	0/12 (0%)	ABL2,IL6,NAMPT,PRMT1,STAT3
Cerebral malaria	1.9	0.417	3/12 (25%)	0/12 (0%)	9/12 (75%)	0/12 (0%)	C7,CD36,CFI,ICAM1,JUNB
Proteinuria	1.9	0.417	6/12 (50%)	0/12 (0%)	6/12 (50%)	0/12 (0%)	CFI,COL1A1,FLT1,HBEGF,SMAD1
Cytosis of blood cells	1.9	0.333	8/21 (38%)	0/21 (0%)	13/21 (62%)	0/21 (0%)	BIRC3,DDR2,IL33,NFKBIA,NFKBIZ,PDGFRB,SELE
Interstitial pneumonia	1.9	0.333	7/21 (33%)	0/21 (0%)	14/21 (67%)	0/21 (0%)	CD36,FKBP1A,IL1R1,KCNN3,NFKBIZ,SASH1,TNFRSF1A
Listeriosis	1.9	0.333	7/21 (33%)	0/21 (0%)	14/21 (67%)	0/21 (0%)	HNRNPH1,IL6,IL6ST,IRF9,ITM2B,MT-CO1,STAT3
Advanced stage carcinoma	1.9	0.333	8/21 (38%)	0/21 (0%)	13/21 (62%)	0/21 (0%)	CDH5,CTNND1,DDX5,FLT1,GSTP1,KDR,KRAS
Abdominal carcinoma	1.9	0.333	4/21 (19%)	0/21 (0%)	17/21 (81%)	0/21 (0%)	CDKN1A,FLT1,JUN,KDR,KRAS,SH3BP2,STAT3
Carcinomatous lesion	1.9	0.333	7/21 (33%)	0/21 (0%)	14/21 (67%)	0/21 (0%)	FLT1,JUN,KDR,KRAS,MYC,STAT3,TNFSF10
Urinary tract tumor	1.88	0.29	11/31 (35%)	0/31 (0%)	20/31 (65%)	0/31 (0%)	CDKN1A,EPAS1,FLT1,HIF1A,ISCU,KDR,MET,MYC,STAT3
Urinary tract obstruction	1.88	0.29	12/31 (39%)	0/31 (0%)	19/31 (61%)	0/31 (0%)	CD9,CSDE1,DDX21,DDX5,ITGA6,MECOM,PTGS2,PXN,TSPAN14
Pediatric cancer	1.88	0.29	14/31 (45%)	0/31 (0%)	17/31 (55%)	0/31 (0%)	BIRC3,CDH5,CHD1,IL1R1,KRAS,MET,TAOK2,TNFRSF1A,XAF1
Urinary system neoplasm	1.88	0.29	11/31 (35%)	0/31 (0%)	20/31 (65%)	0/31 (0%)	CDKN1A,EPAS1,FLT1,HIF1A,ISCU,KDR,MET,MYC,STAT3
Development of malignant tumor	1.88	0.308	7/26 (27%)	0/26 (0%)	19/26 (73%)	0/26 (0%)	CAV1,CDKN1A,FLT1,JUN,KDR,MET,MYC,PSMB9
Progressive central nervous system tumor	1.88	0.308	6/26 (23%)	0/26 (0%)	20/26 (77%)	0/26 (0%)	CCND1,FLT1,HIF1A,IL6,KDR,SNCG,STAT3,WWP1
Familial skeletal dysplasia	1.88	0.308	16/26 (62%)	0/26 (0%)	10/26 (38%)	0/26 (0%)	ASPN,ATP1A1,CCN2,COL1A1,COL3A1,HSPG2,ITGA5,ITGB1
Failure of liver	1.81	0.353	8/17 (47%)	0/17 (0%)	9/17 (53%)	0/17 (0%)	CFI,FKBP1A,IL6,NFKBIA,STAT3,TIMP3
Contact hypersensitivity	1.81	0.353	2/17 (12%)	0/17 (0%)	15/17 (88%)	0/17 (0%)	BIRC3,HLA-C,ICAM1,IL33,PTGS2,RAP1B
Hereditary thrombophilia	1.81	0.353	5/17 (29%)	0/17 (0%)	12/17 (71%)	0/17 (0%)	CALM1 (includes others),CAVIN2,PSMB8,PSMB9,THBD,TPM3
Chronic sinusitis	1.81	0.353	7/17 (41%)	0/17 (0%)	10/17 (59%)	0/17 (0%)	ADRA2C,BIRC3,CLEC14A,CSDE1,HNRNPU,PTGS2
Abdominal adenocarcinoma	1.81	0.353	4/17 (24%)	0/17 (0%)	13/17 (76%)	0/17 (0%)	CCN2,FLT1,KDR,KRAS,MET,TNFSF10
Disrupted blood brain barrier	1.81	0.353	5/17 (29%)	0/17 (0%)	12/17 (71%)	0/17 (0%)	ADGRA2,ADRA2C,IL6,NFKBIA,STAT3,TSPAN12
Autoimmune anemia	1.81	0.353	4/17 (24%)	0/17 (0%)	13/17 (76%)	0/17 (0%)	CFI,CXCL2,FKBP1A,SELP,SH3BP2,SLC3A2
Kidney carcinoma	1.79	0.281	11/32 (34%)	0/32 (0%)	21/32 (66%)	0/32 (0%)	ATF3,BTG2,CDKN1A,CRK,FLT1,IVNS1ABP,KDR,MET,MYC
Upper renal tract carcinoma	1.79	0.281	11/32 (34%)	0/32 (0%)	21/32 (66%)	0/32 (0%)	ATF3,BTG2,CDKN1A,CRK,FLT1,IVNS1ABP,KDR,MET,MYC
Urinary tract carcinoma	1.79	0.281	11/32 (34%)	0/32 (0%)	21/32 (66%)	0/32 (0%)	ATF3,BTG2,CDKN1A,CRK,FLT1,IVNS1ABP,KDR,MET,MYC
Osteoporosis	1.78	0.318	8/22 (36%)	0/22 (0%)	14/22 (64%)	0/22 (0%)	B2M,BGN,ID1,IRF9,PPP3CA,THRB,TNFRSF11B
Low bone density	1.78	0.318	8/22 (36%)	0/22 (0%)	14/22 (64%)	0/22 (0%)	B2M,BGN,ID1,IRF9,PPP3CA,THRB,TNFRSF11B
Advanced malignant solid tumor	1.78	0.318	9/22 (41%)	0/22 (0%)	13/22 (59%)	0/22 (0%)	ENAH,EPAS1,FN1,HIF1A,KDR,KRAS,SNAI1
Progressive motor neuron disease	1.78	0.318	13/22 (59%)	0/22 (0%)	9/22 (41%)	0/22 (0%)	MAT2A,MT-CO1,MT-ND1,PARK7,SAMHD1,SOD1,WARS1
Progressive neuropathy	1.78	0.318	13/22 (59%)	0/22 (0%)	9/22 (41%)	0/22 (0%)	MAT2A,MT-CO1,MT-ND1,PARK7,SAMHD1,SOD1,WARS1
Renal lesion	1.78	0.296	10/27 (37%)	0/27 (0%)	17/27 (63%)	0/27 (0%)	CAV1,CDKN1A,FLT1,HIF1A,KDR,MET,MYC,SYNPO
Retinitis	1.78	0.296	7/27 (26%)	0/27 (0%)	20/27 (74%)	0/27 (0%)	CD200,EPAS1,IFNGR1,MEOX2,PPP3CA,RAB11A,SELE,TNFRSF1A
Ductal carcinoma	1.78	0.296	10/27 (37%)	0/27 (0%)	17/27 (63%)	0/27 (0%)	CCN2,IL6,KRAS,LEPR,MET,STAT3,TAOK2,TNFSF10
Headache	1.77	0.6	2/5 (40%)	0/5 (0%)	3/5 (60%)	0/5 (0%)	IL6ST,LIFR,PTGS2
Uveitis	1.74	0.385	4/13 (31%)	0/13 (0%)	9/13 (69%)	0/13 (0%)	ANXA1,CD200,IFNGR1,IRF1,TNFRSF1A
Complex congenital heart disease	1.74	0.385	6/13 (46%)	0/13 (0%)	7/13 (54%)	0/13 (0%)	ADGRL2,FLNA,KAT6A,MYH11,PDLIM7
Single ventricle defect	1.74	0.385	6/13 (46%)	0/13 (0%)	7/13 (54%)	0/13 (0%)	ADGRL2,FLNA,KAT6A,MYH11,PDLIM7
Sporadic neurological disorder	1.74	0.385	4/13 (31%)	0/13 (0%)	9/13 (69%)	0/13 (0%)	APP,CLU,CPLX1,PTGS2,TLL1
Ischemia of heart	1.7	0.444	0/9 (0%)	0/9 (0%)	9/9 (100%)	0/9 (0%)	KDR,NOTCH4,PLAT,PTGS2
Anorexia	1.7	0.444	3/9 (33%)	0/9 (0%)	6/9 (67%)	0/9 (0%)	GPNMB,IL6,LEPR,MYC
Cardiac damage	1.7	0.444	7/9 (78%)	0/9 (0%)	2/9 (22%)	0/9 (0%)	DMD,SGCA,SOD1,UTRN
Pleural effusion	1.68	0.333	4/18 (22%)	0/18 (0%)	14/18 (78%)	0/18 (0%)	ABL2,ELK3,IVNS1ABP,PLAT,PTGS2,SH3BP2
Thrombophilia	1.68	0.333	6/18 (33%)	0/18 (0%)	12/18 (67%)	0/18 (0%)	CALM1 (includes others),CAVIN2,PSMB8,PSMB9,THBD,TPM3
Atopic dermatitis	1.68	0.333	7/18 (39%)	0/18 (0%)	11/18 (61%)	0/18 (0%)	FKBP1A,NFKBIZ,PPP3CA,SOCS2,TIMP1,TNFRSF10B
Staphylococcal infection	1.68	0.333	5/18 (28%)	0/18 (0%)	13/18 (72%)	0/18 (0%)	CD36,DNAJA1,ECE1,ORAI1,SH3BP2,ZNF521
Malignant neoplasm of large intestine	1.68	0.333	5/18 (28%)	0/18 (0%)	13/18 (72%)	0/18 (0%)	KDR,KRAS,NOTCH1,PTGS2,SDCBP,TNFSF10
Progression of tumor	1.68	0.286	14/28 (50%)	0/28 (0%)	14/28 (50%)	0/28 (0%)	FN1,KDR,KRAS,MEOX2,MYC,PTGS2,PXN,TNFSF10
Fibrous tissue tumor	1.68	0.286	13/28 (46%)	0/28 (0%)	15/28 (54%)	0/28 (0%)	CDKN1A,DDR2,KDR,MXI1,MYC,PDGFRB,S100A4,VEGFC
Macrophage activation syndrome or hemophagocytic lymphohistiocytosis	1.67	0.304	8/23 (35%)	0/23 (0%)	15/23 (65%)	0/23 (0%)	APP,CCL2,CD36,IL6,MAP1LC3B,NFKBIZ,STAT3
Hemophagocytic lymphohistiocytosis	1.67	0.304	8/23 (35%)	0/23 (0%)	15/23 (65%)	0/23 (0%)	APP,CCL2,CD36,IL6,MAP1LC3B,NFKBIZ,STAT3
Iron deficiency	1.67	0.304	8/23 (35%)	0/23 (0%)	15/23 (65%)	0/23 (0%)	B2M,BMPR2,EGLN3,JMJD1C,LYL1,SMAD1,SOX7
Tumor tissue	1.67	0.304	7/23 (30%)	0/23 (0%)	16/23 (70%)	0/23 (0%)	CDKN1A,COL1A1,ITGBL1,NUAK1,PRKD2,TJP1,TMSB10/TMSB4X
Progressive motor neuropathy	1.67	0.304	13/23 (57%)	0/23 (0%)	10/23 (43%)	0/23 (0%)	MAT2A,MT-CO1,MT-ND1,PARK7,SAMHD1,SOD1,WARS1
Acute pancreatitis	1.67	0.304	7/23 (30%)	0/23 (0%)	16/23 (70%)	0/23 (0%)	CTSD,LIFR,LRRC8C,MT-CO1,MT-CO2,PTGS2,STARD3
Hemophagocytic syndrome	1.67	0.304	8/23 (35%)	0/23 (0%)	15/23 (65%)	0/23 (0%)	APP,CCL2,CD36,IL6,MAP1LC3B,NFKBIZ,STAT3
Adenoma	1.67	0.304	11/23 (48%)	0/23 (0%)	12/23 (52%)	0/23 (0%)	CDKN1A,FOXO1,KRAS,NOTCH1,PTGS2,RAB11A,SFRP4
Upper urinary tract tumor	1.62	0.265	13/34 (38%)	0/34 (0%)	21/34 (62%)	0/34 (0%)	CDKN1A,EPAS1,FLT1,FTL,HIF1A,HNRNPH1,KDR,MET,MYC
Thymoma	1.6	0.357	4/14 (29%)	0/14 (0%)	10/14 (71%)	0/14 (0%)	CASP4,CRYAB,MYC,NOTCH1,XAF1
Psoriasis	1.6	0.357	5/14 (36%)	0/14 (0%)	9/14 (64%)	0/14 (0%)	CXCL2,IL33,NFKBIZ,TEK,ZFP36
Bullous pemphigoid	1.6	0.357	5/14 (36%)	0/14 (0%)	9/14 (64%)	0/14 (0%)	CFI,CXCL2,HNRNPH1,PRKD2,TFPI
Restenosis	1.6	0.357	7/14 (50%)	0/14 (0%)	7/14 (50%)	0/14 (0%)	CCL2,FKBP1A,PTGS2,SOD1,SOD3
Immune-mediated uveitis	1.6	0.357	4/14 (29%)	0/14 (0%)	10/14 (71%)	0/14 (0%)	CD200,IFNGR1,IL1R1,RAB11A,TNFRSF1A
Scar tissue	1.59	0.276	13/29 (45%)	0/29 (0%)	16/29 (55%)	0/29 (0%)	ACTA2,CD9,GJA1,KDR,RHOU,SHC1,VEGFB,VIM
Spindle cell neoplasm	1.59	0.276	8/29 (28%)	0/29 (0%)	21/29 (72%)	0/29 (0%)	FLT1,ITGA8,KDR,KRAS,LHX6,MET,PFN2,SASH1
Visceral metastasis	1.59	0.276	12/29 (41%)	0/29 (0%)	17/29 (59%)	0/29 (0%)	ENAH,EPAS1,FN1,KDR,KRAS,S100A4,SNAI1,TOP1
Invasive colorectal cancer	1.59	0.276	9/29 (31%)	0/29 (0%)	20/29 (69%)	0/29 (0%)	ARRDC3,ENG,FHL1,FLT1,KDR,KRAS,TGFBR2,TOP1
Progressive malignant solid tumor	1.59	0.276	12/29 (41%)	0/29 (0%)	17/29 (59%)	0/29 (0%)	DLC1,FLT1,FOXO1,KDR,KRAS,MYC,TGFBR2,TJP1
Abdominal neuroendocrine tumor	1.59	0.276	12/29 (41%)	0/29 (0%)	17/29 (59%)	0/29 (0%)	ABL2,CTSS,ENG,FLT1,KDR,MET,PIK3R1,SSPN
Familial vascular disease	1.58	0.25	17/40 (43%)	0/40 (0%)	23/40 (57%)	0/40 (0%)	BMPR2,EDNRB,ENG,FLNA,JUN,KAT6A,LTBP1,MYH11,MYLK,SOX7
Infection by SARS coronavirus	1.58	0.25	14/40 (35%)	0/40 (0%)	26/40 (65%)	0/40 (0%)	BMPR2,G3BP1,GJA1,GRN,HNRNPU,HSPG2,IFITM1,IFITM2,IFITM3,PDLIM7
Neuromuscular disease with neuropathy	1.57	0.292	12/24 (50%)	0/24 (0%)	12/24 (50%)	0/24 (0%)	BIRC3,MAT2A,MT-CO1,MT-ND1,PARK7,SAMHD1,WARS1
Leydig cell tumor	1.57	0.292	11/24 (46%)	0/24 (0%)	13/24 (54%)	0/24 (0%)	BHLHE40,CCND1,CDKN1A,CLU,DICER1,INHBB,NFKBIZ
Vesicoureteral reflux	1.57	0.292	11/24 (46%)	0/24 (0%)	13/24 (54%)	0/24 (0%)	BIRC3,IKBIP,MEOX2,SDC2,SERTAD1,SOX17,TNXB
Cholangiocarcinoma	1.57	0.292	10/24 (42%)	0/24 (0%)	14/24 (58%)	0/24 (0%)	IL6,KRAS,LEPR,MET,SNAI1,STAT3,TNFSF10
Progressive neuromuscular disease	1.57	0.292	12/24 (50%)	0/24 (0%)	12/24 (50%)	0/24 (0%)	BIRC3,MAT2A,MT-CO1,MT-ND1,PARK7,SAMHD1,WARS1
Dysgenesis	1.57	0.316	8/19 (42%)	0/19 (0%)	11/19 (58%)	0/19 (0%)	ADRA2C,HAND2,HIF1A,ITGA8,SPRY1,STAT3
Systemic inflammatory response syndrome and/or sepsis	1.57	0.316	4/19 (21%)	0/19 (0%)	15/19 (79%)	0/19 (0%)	CASP4,F8,ICAM1,IFNGR1,IL1R1,LY96
Hereditary connective tissue disorder	1.57	0.316	11/19 (58%)	0/19 (0%)	8/19 (42%)	0/19 (0%)	COL1A1,COL3A1,CSF3,SBNO2,SH3BP2,ZNF521
Developmental epilepsy	1.53	0.4	4/10 (40%)	0/10 (0%)	6/10 (60%)	0/10 (0%)	INHBB,JMJD1C,PCDH19,PLCB1
Tonic-clonic seizure	1.51	0.5	2/6 (33%)	0/6 (0%)	4/6 (67%)	0/6 (0%)	FOSB,PCDH19,PLCB1
Motor seizure	1.51	0.5	2/6 (33%)	0/6 (0%)	4/6 (67%)	0/6 (0%)	FOSB,PCDH19,PLCB1
Autoimmune thyroiditis	1.51	0.5	3/6 (50%)	0/6 (0%)	3/6 (50%)	0/6 (0%)	PTGS2,THRB,TNFRSF1A
Ischemia of brain	1.51	0.267	7/30 (23%)	0/30 (0%)	23/30 (77%)	0/30 (0%)	CAV1,CLU,ENG,GRB10,HIF1A,JAM2,PTGS2,VWF
Ewing sarcoma family of tumors	1.51	0.267	13/30 (43%)	0/30 (0%)	17/30 (57%)	0/30 (0%)	ACTA2,EFEMP1,ENG,EPAS1,IGFBP6,JAM2,NRP1,TOP1
Bile duct carcinoma	1.48	0.28	10/25 (40%)	0/25 (0%)	15/25 (60%)	0/25 (0%)	IL6,KRAS,LEPR,MET,SNAI1,STAT3,TNFSF10
Progression of glioma	1.48	0.28	6/25 (24%)	0/25 (0%)	19/25 (76%)	0/25 (0%)	CCND1,FLT1,HIF1A,IL6,SNCG,STAT3,WWP1
Ventricular septal defect	1.48	0.28	7/25 (28%)	0/25 (0%)	18/25 (72%)	0/25 (0%)	ECE1,HAND2,JUN,KAT6A,MRTFB,TEAD1,TLL1
Progression of neuroepithelial tumor	1.48	0.28	6/25 (24%)	0/25 (0%)	19/25 (76%)	0/25 (0%)	CCND1,FLT1,HIF1A,IL6,SNCG,STAT3,WWP1
Bile duct cancer	1.48	0.28	10/25 (40%)	0/25 (0%)	15/25 (60%)	0/25 (0%)	IL6,KRAS,LEPR,MET,SNAI1,STAT3,TNFSF10
Heart septal defect	1.48	0.28	10/25 (40%)	0/25 (0%)	15/25 (60%)	0/25 (0%)	ECE1,HAND2,JUN,KAT6A,MRTFB,TEAD1,TLL1
Bile duct tumor	1.48	0.28	10/25 (40%)	0/25 (0%)	15/25 (60%)	0/25 (0%)	IL6,KRAS,LEPR,MET,SNAI1,STAT3,TNFSF10
Bile duct adenocarcinoma	1.48	0.28	10/25 (40%)	0/25 (0%)	15/25 (60%)	0/25 (0%)	IL6,KRAS,LEPR,MET,SNAI1,STAT3,TNFSF10
Biliary tract adenocarcinoma	1.48	0.28	10/25 (40%)	0/25 (0%)	15/25 (60%)	0/25 (0%)	IL6,KRAS,LEPR,MET,SNAI1,STAT3,TNFSF10
Atrial or ventricular septal defect	1.48	0.28	10/25 (40%)	0/25 (0%)	15/25 (60%)	0/25 (0%)	ECE1,HAND2,JUN,KAT6A,MRTFB,TEAD1,TLL1
Formation of solid tumor	1.48	0.28	11/25 (44%)	0/25 (0%)	14/25 (56%)	0/25 (0%)	BTG2,CDKN1A,FLT1,JUN,KDR,MXI1,MYC
Ulceration of skin	1.47	0.333	5/15 (33%)	0/15 (0%)	10/15 (67%)	0/15 (0%)	CASP4,MMP2,SELE,SELP,STING1
Nephritis	1.47	0.333	7/15 (47%)	0/15 (0%)	8/15 (53%)	0/15 (0%)	FKBP1A,FOXO1,ITGA8,PPP3CA,SCARA3
Deterioration of bone	1.47	0.333	4/15 (27%)	0/15 (0%)	11/15 (73%)	0/15 (0%)	IL6,JUN,NFKBIZ,PTGS2,TNFRSF11B
Polyarthritis	1.47	0.333	4/15 (27%)	0/15 (0%)	11/15 (73%)	0/15 (0%)	CSF3,IL33,IL6,NFKBIZ,PTGS2
Progressive encephalopathy	1.47	0.333	6/15 (40%)	0/15 (0%)	9/15 (60%)	0/15 (0%)	APP,GRN,SGK1,SHANK3,SOD1
Severe disorder of pancreas	1.47	0.333	10/15 (67%)	0/15 (0%)	5/15 (33%)	0/15 (0%)	CALM1 (includes others),INHBB,LEPR,SNCG,TIMP2
Dryness of skin	1.47	0.333	7/15 (47%)	0/15 (0%)	8/15 (53%)	0/15 (0%)	ACACB,FOSB,FOSL2,MYH10,NFKBIA
Systolic dysfunction of heart ventricle	1.46	0.3	6/20 (30%)	0/20 (0%)	14/20 (70%)	0/20 (0%)	ECE1,FOS,HSPA8,JUN,JUNB,PMEPA1
Dystrophy of muscle	1.46	0.3	13/20 (65%)	0/20 (0%)	7/20 (35%)	0/20 (0%)	BGN,COL6A2,DMD,SGCA,SYNE2,UTRN
Development of intestinal tumor	1.46	0.3	3/20 (15%)	0/20 (0%)	17/20 (85%)	0/20 (0%)	ANKRD12,FLT1,KDR,KRAS,NOTCH1,PTGS2
Pregnancy-induced hypertension	1.46	0.3	12/20 (60%)	0/20 (0%)	8/20 (40%)	0/20 (0%)	ADRA2C,DPYSL3,FLT1,FN1,HAND2,PTGS2
Angioedema	1.46	0.3	7/20 (35%)	0/20 (0%)	13/20 (65%)	0/20 (0%)	APOD,C1S,MARCKS,PLEC,SH2D3C,ZFP36L1
Erythrocytosis	1.46	0.3	5/20 (25%)	0/20 (0%)	15/20 (75%)	0/20 (0%)	DDX5,ECE1,EPAS1,FHL1,HIF1A,SOCS3
Blood clot	1.46	0.3	10/20 (50%)	0/20 (0%)	10/20 (50%)	0/20 (0%)	MMP2,PLAT,PTGS2,TFPI,VIM,VWF
Epidermolysis bullosa	1.46	0.3	5/20 (25%)	0/20 (0%)	15/20 (75%)	0/20 (0%)	IKBIP,IL1R1,IL6,ITGA6,ITGB4,PLEC
Left ventricular systolic dysfunction	1.46	0.3	6/20 (30%)	0/20 (0%)	14/20 (70%)	0/20 (0%)	ECE1,FOS,HSPA8,JUN,JUNB,PMEPA1
Hypersensitivity pneumonitis	1.46	0.3	7/20 (35%)	0/20 (0%)	13/20 (65%)	0/20 (0%)	ABL2,FTH1,G3BP1,JUND,MAT2A,PRMT1
Maternal hypertension	1.46	0.3	12/20 (60%)	0/20 (0%)	8/20 (40%)	0/20 (0%)	ADRA2C,DPYSL3,FLT1,FN1,HAND2,PTGS2
Progressive neurological disorder	1.46	0.3	11/20 (55%)	0/20 (0%)	9/20 (45%)	0/20 (0%)	APP,GRN,PPP1CB,SGK1,SOD1,WARS1
Immune-mediated pneumonitis	1.46	0.3	7/20 (35%)	0/20 (0%)	13/20 (65%)	0/20 (0%)	ABL2,FTH1,G3BP1,JUND,MAT2A,PRMT1
Development of hemangioma	1.43	0.258	10/31 (32%)	0/31 (0%)	21/31 (68%)	0/31 (0%)	EPAS1,HLA-A,KDR,KRAS,MAT2A,MECOM,NOTCH4,RAB11A
Wilms tumor	1.43	0.258	10/31 (32%)	0/31 (0%)	21/31 (68%)	0/31 (0%)	ABL2,CD36,COL1A1,DICER1,GRB10,KDR,LAMA5,TJP1
Lung carcinoma	1.39	0.269	8/26 (31%)	0/26 (0%)	18/26 (69%)	0/26 (0%)	CDKN1A,DICER1,FLT1,KDR,KRAS,MYC,TNFSF10
Biliary tract carcinoma	1.39	0.269	10/26 (38%)	0/26 (0%)	16/26 (62%)	0/26 (0%)	IL6,KRAS,LEPR,MET,SNAI1,STAT3,TNFSF10
Osteopenia	1.38	0.364	7/11 (64%)	0/11 (0%)	4/11 (36%)	0/11 (0%)	CCN3,NOTCH1,RHOU,TNFRSF11B
Edema	1.38	0.364	6/11 (55%)	0/11 (0%)	5/11 (45%)	0/11 (0%)	GATA2,HAND2,PIEZO1,SOX7
Pulmonary embolism	1.38	0.364	4/11 (36%)	0/11 (0%)	7/11 (64%)	0/11 (0%)	PLAT,TFPI,VWF,ZNF521
Hypoplasia	1.38	0.364	5/11 (45%)	0/11 (0%)	6/11 (55%)	0/11 (0%)	ADRA2C,HAND2,ITGA8,STAT3
Arterial embolism	1.38	0.364	4/11 (36%)	0/11 (0%)	7/11 (64%)	0/11 (0%)	PLAT,TFPI,VWF,ZNF521
Corneal neovascularization	1.38	0.364	7/11 (64%)	0/11 (0%)	4/11 (36%)	0/11 (0%)	DDR2,ICAM1,S100A4,VEGFC
Periodontal disease	1.36	0.286	6/21 (29%)	0/21 (0%)	15/21 (71%)	0/21 (0%)	HLA-A,IFITM3,IL6,KCNN3,NOTCH4,PTGS2
Adenocarcinoma	1.36	0.286	7/21 (33%)	0/21 (0%)	14/21 (67%)	0/21 (0%)	CCN2,FLT1,ID1,KDR,KRAS,TNFSF10
Hypertrophy	1.36	0.286	13/21 (62%)	0/21 (0%)	8/21 (38%)	0/21 (0%)	AHR,CAV1,CAVIN2,COL1A1,IL6,TNFRSF11B
Memory deficits	1.36	0.286	7/21 (33%)	0/21 (0%)	14/21 (67%)	0/21 (0%)	APP,IFITM3,ITM2B,PTGS2,SHANK3,TNFRSF1A
Refractory cytopenia	1.36	0.286	4/21 (19%)	0/21 (0%)	17/21 (81%)	0/21 (0%)	CDA,EID1,GATA2,LYL1,MT-CO1,PTPRB
Retinal lesion	1.36	0.286	9/21 (43%)	0/21 (0%)	12/21 (57%)	0/21 (0%)	CCND1,CDKN1A,DICER1,MORF4L1,NDUFA13,TOP1
Hand deformity	1.36	0.286	13/21 (62%)	0/21 (0%)	8/21 (38%)	0/21 (0%)	COL15A1,COL1A1,MYH11,PPP3CA,PTGS2,SH3BP2
Advanced extracranial solid tumor	1.36	0.286	10/21 (48%)	0/21 (0%)	11/21 (52%)	0/21 (0%)	ENAH,EPAS1,FN1,KDR,KRAS,MMP2
Rheumatic Disease	1.35	0.312	8/16 (50%)	0/16 (0%)	8/16 (50%)	0/16 (0%)	CXCL2,IL33,IL6,NFKBIZ,PTGS2
Hypercalciuria	1.35	0.312	11/16 (69%)	0/16 (0%)	5/16 (31%)	0/16 (0%)	CAV1,CD44,CSDE1,DPYSL3,PTGS2
Infarction	1.35	0.312	4/16 (25%)	0/16 (0%)	12/16 (75%)	0/16 (0%)	APP,HTRA1,PLAT,PTGS2,SCARB1
Acanthosis	1.35	0.312	2/16 (13%)	0/16 (0%)	14/16 (88%)	0/16 (0%)	FOSL2,IKBIP,IL1R1,NFKBIA,TEK
Pulmonary emphysema	1.35	0.312	3/16 (19%)	0/16 (0%)	13/16 (81%)	0/16 (0%)	CTSS,FOXO1,HTRA1,IFNGR1,IL6ST
Valvulopathy	1.35	0.312	8/16 (50%)	0/16 (0%)	8/16 (50%)	0/16 (0%)	FLNA,HAND2,KAT6A,NOTCH1,STAT3
Tricuspid valve disorder	1.35	0.312	7/16 (44%)	0/16 (0%)	9/16 (56%)	0/16 (0%)	ADAM15,HIPK3,MYH11,NOTCH4,PDLIM7
Midline defect	1.35	0.312	5/16 (31%)	0/16 (0%)	11/16 (69%)	0/16 (0%)	JUN,KAT6A,MEOX2,PTGS2,TEAD1
Severe hepatic system disorder	1.35	0.312	4/16 (25%)	0/16 (0%)	12/16 (75%)	0/16 (0%)	CFI,EPAS1,MYH10,NFKBIA,PRKCH
Skin hyperpigmentation	1.35	0.312	7/16 (44%)	0/16 (0%)	9/16 (56%)	0/16 (0%)	IVNS1ABP,LIFR,NFKBIA,SLC25A4,TLL1
Aplastic anemia	1.35	0.25	20/32 (63%)	0/32 (0%)	12/32 (38%)	0/32 (0%)	ALDH2,ATP1A1,BTG2,CD74,EEF1A1,FKBP1A,IVNS1ABP,SLC3A2
Kidney adenocarcinoma	1.35	0.25	8/32 (25%)	0/32 (0%)	24/32 (75%)	0/32 (0%)	CDKN1A,ELK3,FLT1,IVNS1ABP,KDR,MET,MYC,SOX7
Renal cell carcinoma	1.35	0.25	8/32 (25%)	0/32 (0%)	24/32 (75%)	0/32 (0%)	CDKN1A,ELK3,FLT1,IVNS1ABP,KDR,MET,MYC,SOX7
Hemochromatosis	1.33	0.237	21/38 (55%)	0/38 (0%)	17/38 (45%)	0/38 (0%)	BMPR2,EGLN3,FTH1,HLA-A,HLA-DQB1,JMJD1C,PFN2,S100A4,SMAD1
Progression of squamous-cell carcinoma	1.33	0.237	17/38 (45%)	0/38 (0%)	21/38 (55%)	0/38 (0%)	ABL2,ALCAM,CRK,KRAS,NDRG1,PON2,SPINT2,TGFBR2,TJP1
Progression of squamous cell tumor	1.33	0.237	17/38 (45%)	0/38 (0%)	21/38 (55%)	0/38 (0%)	ABL2,ALCAM,CRK,KRAS,NDRG1,PON2,SPINT2,TGFBR2,TJP1
Relapsing-remitting multiple sclerosis	1.33	0.237	16/38 (42%)	0/38 (0%)	22/38 (58%)	0/38 (0%)	BIRC3,IRAK3,PSMB8,PSMB9,PTGS2,S1PR1,SAMHD1,TAP1,WARS1
Endocrine gland tumor	1.31	0.259	8/27 (30%)	0/27 (0%)	19/27 (70%)	0/27 (0%)	CDKN1A,FLT1,IRF1,KDR,MET,MYC,SNAI1
Acute myeloid leukemia	1.31	0.259	10/27 (37%)	0/27 (0%)	17/27 (63%)	0/27 (0%)	DICER1,FHL1,HAND2,MECOM,MYC,NPM1,SNAI1
Head and neck squamous cell carcinoma	1.31	0.259	9/27 (33%)	0/27 (0%)	18/27 (67%)	0/27 (0%)	ADAM10,CTNND1,MET,PTGS2,SASH1,STAT3,TJP1
Head and neck squamous tumor	1.31	0.259	9/27 (33%)	0/27 (0%)	18/27 (67%)	0/27 (0%)	ADAM10,CTNND1,MET,PTGS2,SASH1,STAT3,TJP1
Malignant connective or soft tissue neoplasm	1.31	0.259	5/27 (19%)	0/27 (0%)	22/27 (81%)	0/27 (0%)	CDKN1A,IL6,IRF1,MYC,MYCT1,PSMB9,VEGFC
Iron overload of liver	1.31	0.259	12/27 (44%)	0/27 (0%)	15/27 (56%)	0/27 (0%)	BMPR2,EGLN3,JMJD1C,LYL1,MXI1,SMAD1,TGFB1I1
Advanced adenocarcinoma	1.31	0.259	10/27 (37%)	0/27 (0%)	17/27 (63%)	0/27 (0%)	DDX5,FLT1,ILK,KDR,KRAS,PPM1D,SLC2A3
Hyperalgesia	1.31	0.429	2/7 (29%)	0/7 (0%)	5/7 (71%)	0/7 (0%)	ELK4,IL33,PTGS2
Generalized seizures	1.31	0.429	2/7 (29%)	0/7 (0%)	5/7 (71%)	0/7 (0%)	FOSB,PCDH19,PLCB1
Development of sarcoma	1.28	0.242	17/33 (52%)	0/33 (0%)	16/33 (48%)	0/33 (0%)	ATF3,CD44,CDKN1A,FHL1,IGFBP5,KDR,PSMB9,TOP1
Extraadrenal retroperitoneal tumor	1.28	0.242	11/33 (33%)	0/33 (0%)	22/33 (67%)	0/33 (0%)	EPAS1,FLT1,HIF1A,KDR,KRAS,MET,MYC,MYCT1
Retroperitoneal neoplasm	1.28	0.242	11/33 (33%)	0/33 (0%)	22/33 (67%)	0/33 (0%)	EPAS1,FLT1,HIF1A,KDR,KRAS,MET,MYC,MYCT1
Pulmonary Hypertension	1.27	0.273	6/22 (27%)	0/22 (0%)	16/22 (73%)	0/22 (0%)	AHR,BMPR2,CAV1,EDNRB,PDE5A,TNFSF10
Non-small cell lung carcinoma	1.27	0.273	8/22 (36%)	0/22 (0%)	14/22 (64%)	0/22 (0%)	DICER1,FLT1,KDR,KRAS,PTGS2,VEGFC
Sepsis	1.27	0.273	5/22 (23%)	0/22 (0%)	17/22 (77%)	0/22 (0%)	CASP4,F8,ICAM1,IFNGR1,IL1R1,LY96
Cerebrovascular dysfunction	1.27	0.273	10/22 (45%)	0/22 (0%)	12/22 (55%)	0/22 (0%)	CD36,CLU,HIF1A,MAP1LC3B,PTGS2,VWF
Non-small cell carcinoma	1.27	0.273	8/22 (36%)	0/22 (0%)	14/22 (64%)	0/22 (0%)	DICER1,FLT1,KDR,KRAS,PTGS2,VEGFC
Genitourinary carcinoma	1.27	0.273	7/22 (32%)	0/22 (0%)	15/22 (68%)	0/22 (0%)	CDKN1A,KDR,MET,MYC,SNCG,SOX7
Osteoarthritis	1.25	0.294	8/17 (47%)	0/17 (0%)	9/17 (53%)	0/17 (0%)	BGN,CRK,FOXO1,FRZB,PTGS2
Thrombocytopenia	1.25	0.294	7/17 (41%)	0/17 (0%)	10/17 (59%)	0/17 (0%)	FHL1,FLI1,FLNA,MRTFB,PTGS2
Chronic obstructive pulmonary disease	1.25	0.294	6/17 (35%)	0/17 (0%)	11/17 (65%)	0/17 (0%)	CTSS,HTRA1,IFNGR1,IL6ST,UTRN
Neuromuscular disease	1.25	0.294	2/17 (12%)	0/17 (0%)	15/17 (88%)	0/17 (0%)	CTSS,IFNGR1,LY6E,TYMP,WARS1
Peripheral vascular disease	1.25	0.294	4/17 (24%)	0/17 (0%)	13/17 (76%)	0/17 (0%)	CD36,ENG,MAP1LC3B,PTGS2,VWF
Sperm disorder	1.25	0.294	6/17 (35%)	0/17 (0%)	11/17 (65%)	0/17 (0%)	EEF1A1,EPAS1,HIF1A,MYH10,WWP1
Obstructive pulmonary disease	1.25	0.294	6/17 (35%)	0/17 (0%)	11/17 (65%)	0/17 (0%)	CTSS,HTRA1,IFNGR1,IL6ST,UTRN
Chronic pulmonary disease	1.25	0.294	7/17 (41%)	0/17 (0%)	10/17 (59%)	0/17 (0%)	CTSS,HTRA1,IFNGR1,IL6ST,UTRN
Large intestine neoplasm	1.25	0.294	4/17 (24%)	0/17 (0%)	13/17 (76%)	0/17 (0%)	ENAH,KDR,KRAS,MET,TNFSF10
Aplasia or hypoplasia	1.25	0.294	8/17 (47%)	0/17 (0%)	9/17 (53%)	0/17 (0%)	ADRA2C,HAND2,ITGA8,SPRY1,STAT3
Thyroiditis	1.24	0.333	6/12 (50%)	0/12 (0%)	6/12 (50%)	0/12 (0%)	ANXA1,PTGS2,THRB,TNFRSF1A
Malaria	1.24	0.333	7/12 (58%)	0/12 (0%)	5/12 (42%)	0/12 (0%)	C7,CD36,CFI,PTGS2
Osteogenesis imperfecta	1.24	0.333	7/12 (58%)	0/12 (0%)	5/12 (42%)	0/12 (0%)	COL1A1,COL1A2,CRTAP,SERPINH1
Diastolic dysfunction	1.24	0.333	5/12 (42%)	0/12 (0%)	7/12 (58%)	0/12 (0%)	IL6,NFKBIA,PDE5A,TIMP1
Early-onset cardiovascular disorder	1.24	0.333	5/12 (42%)	0/12 (0%)	7/12 (58%)	0/12 (0%)	DDX5,LDHB,MCL1,TYMP
Progression of carcinoma	1.23	0.25	13/28 (46%)	0/28 (0%)	15/28 (54%)	0/28 (0%)	DLC1,FOXO1,KDR,KRAS,MYC,TGFBR2,TJP1
Neuroendocrine tumor	1.23	0.25	12/28 (43%)	0/28 (0%)	16/28 (57%)	0/28 (0%)	CDKN1A,KDR,MET,MORF4L1,MYC,NDUFA13,PIK3R1
Shock Response	1.23	0.25	4/28 (14%)	0/28 (0%)	24/28 (86%)	0/28 (0%)	ATF3,CASP4,ICAM1,IL1R1,IRF1,MEOX2,TNFRSF1A
Malignant neoplasm of pancreatic duct	1.23	0.25	13/28 (46%)	0/28 (0%)	15/28 (54%)	0/28 (0%)	ABL2,CALM1 (includes others),KRAS,LGALS1,PTGS2,TAOK2,TGFBR2
Metastatic adenocarcinoma	1.23	0.25	10/28 (36%)	0/28 (0%)	18/28 (64%)	0/28 (0%)	DDX5,FLT1,ILK,KDR,KRAS,PPM1D,SLC2A3
Progressive epithelial neoplasm	1.23	0.25	13/28 (46%)	0/28 (0%)	15/28 (54%)	0/28 (0%)	DLC1,FOXO1,KDR,KRAS,MYC,TGFBR2,TJP1
Pancreatic ductal carcinoma	1.23	0.25	13/28 (46%)	0/28 (0%)	15/28 (54%)	0/28 (0%)	ABL2,CALM1 (includes others),KRAS,LGALS1,PTGS2,TAOK2,TGFBR2
Non-astrocytoma brain tumor	1.21	0.235	10/34 (29%)	0/34 (0%)	24/34 (71%)	0/34 (0%)	BTG2,FKBP8,IVNS1ABP,MAT2A,NRP1,PRCP,TAOK2,VCAN
Metastatic carcinoma	1.21	0.235	11/34 (32%)	0/34 (0%)	23/34 (68%)	0/34 (0%)	CLU,CTNND1,FHL1,FLT1,HIPK3,KDR,KRAS,TSPAN14
Metastatic epithelial neoplasm	1.21	0.235	11/34 (32%)	0/34 (0%)	23/34 (68%)	0/34 (0%)	CLU,CTNND1,FHL1,FLT1,HIPK3,KDR,KRAS,TSPAN14
Relapsed multiple sclerosis	1.2	0.225	15/40 (38%)	0/40 (0%)	25/40 (63%)	0/40 (0%)	ACACB,BIRC3,PSMB8,PSMB9,PTGS2,S1PR1,SAMHD1,TAP1,WARS1
Mineral deficiency	1.19	0.261	6/23 (26%)	0/23 (0%)	17/23 (74%)	0/23 (0%)	BMPR2,EGLN3,EID1,JMJD1C,LYL1,SOX7
Lymphatic node tumor	1.19	0.261	9/23 (39%)	0/23 (0%)	14/23 (61%)	0/23 (0%)	CDKN1A,EPAS1,FKBP1A,MEOX2,SH3BP2,VEGFC
Albuminuria	1.19	0.261	10/23 (43%)	0/23 (0%)	13/23 (57%)	0/23 (0%)	FLT1,HBEGF,LAMB2,SMAD1,TJP1,TXNIP
Development of angioma	1.19	0.261	8/23 (35%)	0/23 (0%)	15/23 (65%)	0/23 (0%)	EPAS1,HLA-A,IVNS1ABP,KDR,NOTCH4,RAB11A
Calcinosis	1.19	0.261	11/23 (48%)	0/23 (0%)	12/23 (52%)	0/23 (0%)	CSDE1,ENAH,MGP,PTGS2,SGCA,SH3BP2
Intervertebral disc disorder	1.19	0.261	13/23 (57%)	0/23 (0%)	10/23 (43%)	0/23 (0%)	CCN2,HSPG2,NFIX,THBS2,TJP1,TNFRSF10B
Osteitis	1.19	0.261	8/23 (35%)	0/23 (0%)	15/23 (65%)	0/23 (0%)	CDKN1A,HLA-B,IKBIP,IL1R1,PTGS2,TNFRSF1A
Large intestine carcinoma	1.19	0.261	5/23 (22%)	0/23 (0%)	18/23 (78%)	0/23 (0%)	FLT1,KDR,KRAS,NOTCH1,SDC2,SDCBP
Fatal infantile encephalopathy or pulmonary hypertension	1.19	0.261	6/23 (26%)	0/23 (0%)	17/23 (74%)	0/23 (0%)	AHR,BMPR2,CAV1,EDNRB,PDE5A,TNFSF10
Lymph node lesion	1.19	0.261	9/23 (39%)	0/23 (0%)	14/23 (61%)	0/23 (0%)	CDKN1A,EPAS1,FKBP1A,MEOX2,SH3BP2,VEGFC
Multiple Sclerosis	1.16	0.241	12/29 (41%)	0/29 (0%)	17/29 (59%)	0/29 (0%)	BIRC3,PSMB8,PSMB9,PTGS2,SAMHD1,TAP1,WARS1
Fibrosarcoma	1.16	0.241	11/29 (38%)	0/29 (0%)	18/29 (62%)	0/29 (0%)	CDKN1A,KDR,MXI1,MYC,PDGFRB,S100A4,VEGFC
Oral cancer	1.16	0.241	9/29 (31%)	0/29 (0%)	20/29 (69%)	0/29 (0%)	ADAM10,CCND1,CDH5,CTNND1,PTGS2,SHC1,TSPAN14
Pancreatic ductal adenocarcinoma	1.16	0.241	15/29 (52%)	0/29 (0%)	14/29 (48%)	0/29 (0%)	ABL2,CALM1 (includes others),KRAS,LGALS1,PTGS2,TAOK2,TGFBR2
Sclerosis	1.16	0.241	15/29 (52%)	0/29 (0%)	14/29 (48%)	0/29 (0%)	EDNRB,FOSB,FOSL2,PIK3R1,PXN,RAB11A,SDC2
Nerve sheath tumor	1.16	0.241	12/29 (41%)	0/29 (0%)	17/29 (59%)	0/29 (0%)	C7,FLT1,KDR,PDGFRB,SIVA1,STAT3,TNFRSF10B
Malignant neuroendocrine neoplasm	1.16	0.241	11/29 (38%)	0/29 (0%)	18/29 (62%)	0/29 (0%)	B2M,FLT1,KDR,MET,MYC,SHANK3,TNFSF10
Stromal neoplasm	1.16	0.241	20/29 (69%)	0/29 (0%)	9/29 (31%)	0/29 (0%)	CDKN1A,CLU,DDR2,ITGA8,KDR,PDGFRB,SMAD1
Hereditary skeletal myopathy	1.15	0.278	11/18 (61%)	0/18 (0%)	7/18 (39%)	0/18 (0%)	BGN,DMD,SGCA,SYNE2,UTRN
Respiratory distress syndrome	1.15	0.278	3/18 (17%)	0/18 (0%)	15/18 (83%)	0/18 (0%)	BTG2,EPAS1,PLAT,PTPRB,STAT3
Acute respiratory distress syndrome	1.15	0.278	5/18 (28%)	0/18 (0%)	13/18 (72%)	0/18 (0%)	BTG2,IL1R1,IL6,PLAT,STAT3
Thrombolysis	1.15	0.278	5/18 (28%)	0/18 (0%)	13/18 (72%)	0/18 (0%)	ADAM10,COL14A1,NFKBIZ,PLAT,ZFP36
Stenosis of semilunar valve	1.15	0.278	9/18 (50%)	0/18 (0%)	9/18 (50%)	0/18 (0%)	AHR,HAND2,LDLR,STAT3,TIMP2
Toxemia	1.15	0.278	4/18 (22%)	0/18 (0%)	14/18 (78%)	0/18 (0%)	IFNGR1,IL1R1,LY96,MEOX2,TNFRSF1A
Bronchopathy	1.15	0.278	3/18 (17%)	0/18 (0%)	15/18 (83%)	0/18 (0%)	CCL2,IFNGR1,IRF1,TNFSF10,XAF1
Central nervous system amyloidosis	1.15	0.278	7/18 (39%)	0/18 (0%)	11/18 (61%)	0/18 (0%)	APP,CD36,CLU,COL14A1,LRP1
Chronic respiratory disorder	1.15	0.278	8/18 (44%)	0/18 (0%)	10/18 (56%)	0/18 (0%)	CTSS,HTRA1,IFNGR1,IL6ST,UTRN
Failure of kidney	1.15	0.375	3/8 (38%)	0/8 (0%)	5/8 (63%)	0/8 (0%)	CFI,FKBP1A,PTGS2
Hemoglobinopathy	1.15	0.375	4/8 (50%)	0/8 (0%)	4/8 (50%)	0/8 (0%)	CD44,CYB5R3,FKBP1A
Renal impairment	1.15	0.375	3/8 (38%)	0/8 (0%)	5/8 (63%)	0/8 (0%)	CFI,FKBP1A,PTGS2
Retinal vasculopathy	1.15	0.375	3/8 (38%)	0/8 (0%)	5/8 (63%)	0/8 (0%)	PTGS2,TNFRSF1A,VEGFB
Lung injury	1.13	0.308	6/13 (46%)	0/13 (0%)	7/13 (54%)	0/13 (0%)	EGR1,IL6,MAP3K8,SELP
Familial epilepsy	1.13	0.308	5/13 (38%)	0/13 (0%)	8/13 (62%)	0/13 (0%)	BMPR2,PCDH19,RCAN1,S100A6
Orthopedic injury	1.13	0.308	8/13 (62%)	0/13 (0%)	5/13 (38%)	0/13 (0%)	DMD,JAM2,PTGS2,SGCA
Familial congenital malformation	1.11	0.25	12/24 (50%)	0/24 (0%)	12/24 (50%)	0/24 (0%)	COL1A1,COL3A1,ECE1,HAND2,JUN,KAT6A
Pancreatic adenocarcinoma	1.11	0.25	12/24 (50%)	0/24 (0%)	12/24 (50%)	0/24 (0%)	CALM1 (includes others),KRAS,LGALS1,PALLD,TAOK2,TOP1
Loss of hair	1.11	0.25	12/24 (50%)	0/24 (0%)	12/24 (50%)	0/24 (0%)	ANTXR1,CRK,EEF1A1,FOS,HNRNPH1,SLC3A2
Mast cell neoplasm	1.11	0.25	10/24 (42%)	0/24 (0%)	14/24 (58%)	0/24 (0%)	DDR2,IFNGR1,PDGFRB,RHOU,SIVA1,TNFRSF10B
Endotoxemia	1.11	0.25	6/24 (25%)	0/24 (0%)	18/24 (75%)	0/24 (0%)	ICAM1,IFNGR1,IL1R1,LY96,MEOX2,TNFRSF1A
Acute lung injury	1.11	0.25	8/24 (33%)	0/24 (0%)	16/24 (67%)	0/24 (0%)	CFI,IL6,MEOX2,PLAT,TNFRSF1A,XAF1
Endotoxicosis	1.11	0.25	6/24 (25%)	0/24 (0%)	18/24 (75%)	0/24 (0%)	ICAM1,IFNGR1,IL1R1,LY96,MEOX2,TNFRSF1A
Infection by Chlamydia pneumoniae	1.11	0.25	7/24 (29%)	0/24 (0%)	17/24 (71%)	0/24 (0%)	AHR,APP,IFNGR1,IRF1,IVNS1ABP,PIK3R1
Small blue round cell sarcoma	1.11	0.25	9/24 (38%)	0/24 (0%)	15/24 (63%)	0/24 (0%)	CDKN1A,DICER1,FOS,SH3BP2,SPHK1,WWP1
Amyloidosis	1.09	0.233	10/30 (33%)	0/30 (0%)	20/30 (67%)	0/30 (0%)	APP,CD36,CLU,LRP1,PTGS2,VIM,XAF1
Myeloid leukemia	1.09	0.233	10/30 (33%)	0/30 (0%)	20/30 (67%)	0/30 (0%)	DICER1,FHL1,MECOM,MYC,NPM1,PDGFRB,SNAI1
Myosarcoma	1.09	0.233	11/30 (37%)	0/30 (0%)	19/30 (63%)	0/30 (0%)	CDKN1A,DICER1,FOS,PSMB8,PSMB9,SPHK1,WARS1
Follicular lymphoma	1.09	0.233	14/30 (47%)	0/30 (0%)	16/30 (53%)	0/30 (0%)	CFLAR,IVNS1ABP,MCL1,PEBP1,SIVA1,TNFRSF10B,TRA2B
Cystic kidney disease	1.09	0.233	15/30 (50%)	0/30 (0%)	15/30 (50%)	0/30 (0%)	BCL6B,EPAS1,FKBP1A,HIF1A,MYC,SYNPO,XAF1
Growth acceleration	1.09	0.233	11/30 (37%)	0/30 (0%)	19/30 (63%)	0/30 (0%)	EIF3H,ISCU,ITGB5,KLF4,MAT2A,PRKD2,SOX7
Overgrowth syndrome	1.09	0.233	11/30 (37%)	0/30 (0%)	19/30 (63%)	0/30 (0%)	EIF3H,ISCU,ITGB5,KLF4,MAT2A,PRKD2,SOX7
Nondiabetic nephropathy	1.09	0.233	15/30 (50%)	0/30 (0%)	15/30 (50%)	0/30 (0%)	BCL6B,EPAS1,FKBP1A,HIF1A,MYC,SYNPO,XAF1
Degenerative ataxia	1.09	0.233	10/30 (33%)	0/30 (0%)	20/30 (67%)	0/30 (0%)	CD200,CTSZ,EGR1,HNRNPH1,ITGBL1,ITM2B,LY96
Progressive solid tumor	1.09	0.233	13/30 (43%)	0/30 (0%)	17/30 (57%)	0/30 (0%)	DLC1,FLT1,FOXO1,KDR,KRAS,MYC,TGFBR2
Xanthoma	1.09	0.222	14/36 (39%)	0/36 (0%)	22/36 (61%)	0/36 (0%)	ACACB,ATP1A1,CD36,CRK,FN1,KDR,LDLR,TJP1
Obesity	1.08	0.5	1/4 (25%)	0/4 (0%)	3/4 (75%)	0/4 (0%)	LEPR,MRAP2
Overweight disorder	1.08	0.5	1/4 (25%)	0/4 (0%)	3/4 (75%)	0/4 (0%)	LEPR,MRAP2
Conjunctivitis	1.07	0.263	9/19 (47%)	0/19 (0%)	10/19 (53%)	0/19 (0%)	FKBP1A,ICAM1,IL1R1,NFKBIZ,ZFP36
Sinusitis	1.07	0.263	8/19 (42%)	0/19 (0%)	11/19 (58%)	0/19 (0%)	ADRA2C,BIRC3,CLEC14A,HNRNPU,PTGS2
Bacterial peritonitis	1.07	0.263	10/19 (53%)	0/19 (0%)	9/19 (47%)	0/19 (0%)	ATF3,CCL2,IL6,RARRES2,TNRC6B
Stenosis of cardiac valve	1.07	0.263	9/19 (47%)	0/19 (0%)	10/19 (53%)	0/19 (0%)	AHR,HAND2,LDLR,STAT3,TIMP2
Colitis	1.07	0.263	8/19 (42%)	0/19 (0%)	11/19 (58%)	0/19 (0%)	ARID5A,CXCL2,EGLN3,HBEGF,IKBIP
Septicemia	1.07	0.263	4/19 (21%)	0/19 (0%)	15/19 (79%)	0/19 (0%)	ICAM1,IFNGR1,IL1R1,LY96,TNFRSF1A
End stage renal disease	1.07	0.263	8/19 (42%)	0/19 (0%)	11/19 (58%)	0/19 (0%)	ECE1,FKBP1A,PTGS2,SYNPO,TNFRSF1A
Uterine carcinoma	1.07	0.263	7/19 (37%)	0/19 (0%)	12/19 (63%)	0/19 (0%)	EIF3H,KLF4,MYC,SOX7,TOP1
Rheumatic disease of joint	1.07	0.263	8/19 (42%)	0/19 (0%)	11/19 (58%)	0/19 (0%)	FOXO1,IL6,PIK3R1,PTGS2,TGFBR2
Differentiated thyroid cancer	1.07	0.263	7/19 (37%)	0/19 (0%)	12/19 (63%)	0/19 (0%)	FLT1,KDR,KLF9,THRB,VIM
Neurocutaneous syndrome	1.07	0.263	7/19 (37%)	0/19 (0%)	12/19 (63%)	0/19 (0%)	COL1A1,DMD,FKBP1A,MAT2A,SLC2A3
Advanced-stage chronic kidney disease	1.07	0.263	8/19 (42%)	0/19 (0%)	11/19 (58%)	0/19 (0%)	ECE1,FKBP1A,PTGS2,SYNPO,TNFRSF1A
B-cell lymphoproliferative disorder	1.04	0.24	12/25 (48%)	0/25 (0%)	13/25 (52%)	0/25 (0%)	CDKN1A,FKBP1A,IL6,MYC,PIK3R1,SIVA1
Development of adenocarcinoma	1.04	0.24	9/25 (36%)	0/25 (0%)	16/25 (64%)	0/25 (0%)	CDKN1A,FLT1,KDR,KRAS,MET,PTPRE
Large-cell lymphoma	1.04	0.24	11/25 (44%)	0/25 (0%)	14/25 (56%)	0/25 (0%)	BRD2,KLF4,MCL1,MYC,SHANK3,SOX7
Cutis laxa	1.04	0.24	15/25 (60%)	0/25 (0%)	10/25 (40%)	0/25 (0%)	EFEMP2,ENG,FBLN5,GAS6,LTBP4,S100A4
Intestinal tumor	1.04	0.24	6/25 (24%)	0/25 (0%)	19/25 (76%)	0/25 (0%)	CDKN1A,ENAH,KDR,KRAS,NOTCH1,TNFSF10
Rhabdomyosarcoma	1.04	0.24	10/25 (40%)	0/25 (0%)	15/25 (60%)	0/25 (0%)	CDKN1A,DICER1,FOS,SH3BP2,SPHK1,WWP1
Atrioventricular septal defect and common atrioventricular junction	1.04	0.24	14/25 (56%)	0/25 (0%)	11/25 (44%)	0/25 (0%)	FOSB,GJA1,HAND2,IGFBP4,KAT6A,SOX7
Central nervous system hemangioma	1.04	0.24	9/25 (36%)	0/25 (0%)	16/25 (64%)	0/25 (0%)	EPAS1,ICAM1,IVNS1ABP,KLF2,KLF4,THBD
Severe kidney disease	1.04	0.24	14/25 (56%)	0/25 (0%)	11/25 (44%)	0/25 (0%)	ACTA2,CFI,COL1A1,FOSL2,JUND,TJP1
Ocular lesion	1.04	0.24	8/25 (32%)	0/25 (0%)	17/25 (68%)	0/25 (0%)	CCND1,CDKN1A,DICER1,NDUFA13,PIK3R1,TOP1
Thrombocytosis	1.03	0.216	10/37 (27%)	0/37 (0%)	27/37 (73%)	0/37 (0%)	BAG3,CAVIN2,ENG,IL33,IL6,LGALS3,PTGS2,SLC2A3
Mastocytoma	1.03	0.216	15/37 (41%)	0/37 (0%)	22/37 (59%)	0/37 (0%)	CFLAR,DDR2,PDGFRB,PEBP1,PRMT1,SIVA1,SOD1,TNFRSF10B
Mature B-cell lymphoma	1.03	0.216	14/37 (38%)	0/37 (0%)	23/37 (62%)	0/37 (0%)	BRD2,KLF4,MCL1,MYC,SHANK3,SIVA1,SOX7,TNFRSF10B
Pediatric neoplasm	1.03	0.216	15/37 (41%)	0/37 (0%)	22/37 (59%)	0/37 (0%)	BCL6B,BIRC3,CDH5,CHD1,KRAS,MAP1LC3B,MET,TAOK2
Squamous-cell carcinoma	1.03	0.226	16/31 (52%)	0/31 (0%)	15/31 (48%)	0/31 (0%)	ABL2,CDKN1A,EID1,MET,MORF4L1,MXI1,TGFBR2
Autosomal dominant spinocerebellar ataxia	1.03	0.226	9/31 (29%)	0/31 (0%)	22/31 (71%)	0/31 (0%)	CD200,CTSZ,EGR1,HNRNPH1,ITGBL1,ITM2B,LY96
Autosomal dominant cerebellar ataxia	1.03	0.226	10/31 (32%)	0/31 (0%)	21/31 (68%)	0/31 (0%)	CD200,CTSZ,EGR1,HNRNPH1,ITGBL1,ITM2B,LY96
Dominant spinocerebellar ataxia	1.03	0.226	9/31 (29%)	0/31 (0%)	22/31 (71%)	0/31 (0%)	CD200,CTSZ,EGR1,HNRNPH1,ITGBL1,ITM2B,LY96
Tuberculosis	1.03	0.286	4/14 (29%)	0/14 (0%)	10/14 (71%)	0/14 (0%)	MAP3K8,NFKBIA,NFKBIZ,PFN2
Autoimmune glomerulonephritis	1.03	0.286	3/14 (21%)	0/14 (0%)	11/14 (79%)	0/14 (0%)	FKBP1A,LIMA1,PPP3CA,TJP1
Autosomal dominant polycystic kidney disease	1.03	0.286	8/14 (57%)	0/14 (0%)	6/14 (43%)	0/14 (0%)	ATF3,CALD1,FKBP1A,LBH
Arrhythmia of heart ventricle	1.03	0.286	8/14 (57%)	0/14 (0%)	6/14 (43%)	0/14 (0%)	ECE1,JAM2,PALLD,TNRC6B
Infection by herpes simplex virus	1.03	0.286	1/14 (7%)	0/14 (0%)	13/14 (93%)	0/14 (0%)	IFNGR1,IRF1,SAMHD1,TAP1
Myelitis	1.03	0.286	8/14 (57%)	0/14 (0%)	6/14 (43%)	0/14 (0%)	ARID5A,IL6,NFKBIZ,TEK
Gastroenteritis	1.03	0.286	5/14 (36%)	0/14 (0%)	9/14 (64%)	0/14 (0%)	DNAJB1,HBEGF,IKBIP,PTGS2
Coronary occlusion	1.03	0.286	3/14 (21%)	0/14 (0%)	11/14 (79%)	0/14 (0%)	G3BP1,LDLR,PTGS2,SCARB1
Immune-mediated nephritis	1.03	0.286	3/14 (21%)	0/14 (0%)	11/14 (79%)	0/14 (0%)	FKBP1A,LIMA1,PPP3CA,TJP1
Syndromic infantile epilepsy	1.01	0.333	4/9 (44%)	0/9 (0%)	5/9 (56%)	0/9 (0%)	INHBB,PCDH19,PLCB1
Hyperparathyroidism	1.01	0.333	4/9 (44%)	0/9 (0%)	5/9 (56%)	0/9 (0%)	ANKRD12,CSDE1,PTGS2
Autoimmune thyroid disease	1.01	0.333	3/9 (33%)	0/9 (0%)	6/9 (67%)	0/9 (0%)	IL6,THRB,TNFRSF1A
Myasthenia gravis	1.01	0.333	4/9 (44%)	0/9 (0%)	5/9 (56%)	0/9 (0%)	CTSS,FKBP1A,IFNGR1
Early-onset epilepsy	1.01	0.333	4/9 (44%)	0/9 (0%)	5/9 (56%)	0/9 (0%)	INHBB,JMJD1C,PCDH19
Infantile epilepsy	1.01	0.333	4/9 (44%)	0/9 (0%)	5/9 (56%)	0/9 (0%)	INHBB,PCDH19,PLCB1
Childhood epilepsy	1.01	0.333	4/9 (44%)	0/9 (0%)	5/9 (56%)	0/9 (0%)	INHBB,PCDH19,PLCB1
Developmental epileptic encephalopathy	1.01	0.333	4/9 (44%)	0/9 (0%)	5/9 (56%)	0/9 (0%)	INHBB,PCDH19,PLCB1
Childhood onset epilepsy syndrome	1.01	0.333	4/9 (44%)	0/9 (0%)	5/9 (56%)	0/9 (0%)	INHBB,PCDH19,PLCB1
Syndromic epilepsy	1.01	0.333	4/9 (44%)	0/9 (0%)	5/9 (56%)	0/9 (0%)	INHBB,PCDH19,PLCB1
Autism	0.987	0.25	5/20 (25%)	0/20 (0%)	15/20 (75%)	0/20 (0%)	ABL2,CRK,CSDE1,DDX3X,HNRNPU
Mammary tumor	0.987	0.25	10/20 (50%)	0/20 (0%)	10/20 (50%)	0/20 (0%)	ENAH,FN1,ID1,MYC,PTGS2
Infection by chlamydia	0.987	0.25	5/20 (25%)	0/20 (0%)	15/20 (75%)	0/20 (0%)	AHR,IFNGR1,IRF1,IVNS1ABP,PIK3R1
Melanoma	0.987	0.25	6/20 (30%)	0/20 (0%)	14/20 (70%)	0/20 (0%)	APP,IL6,KDR,SNAI1,STAT3
Malignant solid tumor	0.987	0.25	9/20 (45%)	0/20 (0%)	11/20 (55%)	0/20 (0%)	FN1,KDR,MYC,STAT3,TNFSF10
Lethal skeletal dysplasia	0.987	0.25	12/20 (60%)	0/20 (0%)	8/20 (40%)	0/20 (0%)	COL1A1,FLNB,MYH11,PPP3CA,SH3BP2
Short stature	0.987	0.25	10/20 (50%)	0/20 (0%)	10/20 (50%)	0/20 (0%)	CCN2,FLNB,G3BP1,HSPG2,LIMA1
Melanocytic lesion	0.987	0.25	6/20 (30%)	0/20 (0%)	14/20 (70%)	0/20 (0%)	APP,IL6,KDR,SNAI1,STAT3
Colorectal carcinoma	0.987	0.25	4/20 (20%)	0/20 (0%)	16/20 (80%)	0/20 (0%)	FLT1,KDR,KRAS,NOTCH1,SDCBP
Azoospermia or oligozoospermia	0.987	0.25	7/20 (35%)	0/20 (0%)	13/20 (65%)	0/20 (0%)	EEF1A1,EPAS1,MYH10,PTPRE,WWP1
Infection by cytomegalovirus	0.974	0.231	11/26 (42%)	0/26 (0%)	15/26 (58%)	0/26 (0%)	ALCAM,ENAH,FKBP1A,NPM1,PPP3CA,VIM
Pancreatic duct disorder	0.974	0.231	12/26 (46%)	0/26 (0%)	14/26 (54%)	0/26 (0%)	CALM1 (includes others),KRAS,LGALS1,PTGS2,TAOK2,TGFBR2
Endometrium tumor	0.974	0.231	10/26 (38%)	0/26 (0%)	16/26 (62%)	0/26 (0%)	CALM1 (includes others),KDR,KLF4,MYC,PDGFRB,SOX7
Severe developmental disorder	0.974	0.231	7/26 (27%)	0/26 (0%)	19/26 (73%)	0/26 (0%)	IFNGR1,KAT6A,LIMA1,PTGS2,SCARB1,SOX17
Ovulatory disorder	0.974	0.231	9/26 (35%)	0/26 (0%)	17/26 (65%)	0/26 (0%)	AHR,CALM1 (includes others),FHL1,PTGS2,SNCG,TAOK2
Nonpituitary endocrine tumor	0.974	0.231	9/26 (35%)	0/26 (0%)	17/26 (65%)	0/26 (0%)	ENG,FLT1,KDR,MET,SNAI1,SOX7
Malignant intracranial tumor	0.973	0.219	11/32 (34%)	0/32 (0%)	21/32 (66%)	0/32 (0%)	BTG2,CD44,FKBP8,MAT2A,MET,NRP1,SH3BP2
Lymphoma	0.973	0.219	11/32 (34%)	0/32 (0%)	21/32 (66%)	0/32 (0%)	CCL2,CDKN1A,IFNGR1,MYC,PSMB9,TNFSF10,XAF1
Development of genital tumor	0.973	0.219	16/32 (50%)	0/32 (0%)	16/32 (50%)	0/32 (0%)	FOXO1,KLF4,MET,MYC,PMEPA1,PSMB9,SOX7
Extrapancreatic malignant tumor	0.937	0.267	6/15 (40%)	0/15 (0%)	9/15 (60%)	0/15 (0%)	ID1,MYC,STAT3,TNFSF10
Abnormal aortic valve physiology	0.937	0.267	8/15 (53%)	0/15 (0%)	7/15 (47%)	0/15 (0%)	MT-CO1,MT-CO3,PTPRB,TIMP2
Convulsion	0.937	0.267	6/15 (40%)	0/15 (0%)	9/15 (60%)	0/15 (0%)	FOSB,PCDH19,PDLIM7,PLCB1
Systolic dysfunction	0.937	0.267	6/15 (40%)	0/15 (0%)	9/15 (60%)	0/15 (0%)	ACTA2,MARCKSL1,MYH10,PALLD
Lupus nephritis	0.937	0.267	4/15 (27%)	0/15 (0%)	11/15 (73%)	0/15 (0%)	FKBP1A,IL33,IRAK3,PPP3CA
Purpura	0.937	0.267	9/15 (60%)	0/15 (0%)	6/15 (40%)	0/15 (0%)	KDR,PDGFRB,PTPRB,VWF
Infection by Staphylococcus aureus	0.937	0.267	5/15 (33%)	0/15 (0%)	10/15 (67%)	0/15 (0%)	CD36,DNAJA1,SH3BP2,ZNF521
Steatorrhea	0.937	0.267	6/15 (40%)	0/15 (0%)	9/15 (60%)	0/15 (0%)	ATF3,ATP1A1,DUSP6,G3BP1
Chronic bowel disorder	0.937	0.267	5/15 (33%)	0/15 (0%)	10/15 (67%)	0/15 (0%)	AHR,KLF2,STAT3,TAP1
Uterine tumor	0.917	0.212	16/33 (48%)	0/33 (0%)	17/33 (52%)	0/33 (0%)	CALM1 (includes others),FHL1,KLF7,PSMB8,PSMB9,SOX7,TAP1
Primitive neuroectodermal tumor	0.917	0.212	14/33 (42%)	0/33 (0%)	19/33 (58%)	0/33 (0%)	BTG2,CALM1 (includes others),FKBP8,MAT2A,MET,TNFSF10,TOP1
Leigh syndrome	0.917	0.212	12/33 (36%)	0/33 (0%)	21/33 (64%)	0/33 (0%)	DDX5,LDHB,MT-ATP6,MT-CO1,MT-CYB,MT-ND5,SLC3A2
Neuroectodermal tumor	0.917	0.212	14/33 (42%)	0/33 (0%)	19/33 (58%)	0/33 (0%)	BTG2,CALM1 (includes others),FKBP8,KDR,MAT2A,TNFSF10,TOP1
Infection by Dengue virus 2	0.917	0.212	10/33 (30%)	0/33 (0%)	23/33 (70%)	0/33 (0%)	AFF1,ATP1A1,IFITM3,MAT2A,MYOF,SEMA6A,TJP1
Peripheral neuropathy	0.917	0.212	9/33 (27%)	0/33 (0%)	24/33 (73%)	0/33 (0%)	DDX5,FLT1,FN1,HIF1A,ITGA8,PTGS2,VEGFB
Gigantism	0.917	0.212	21/33 (64%)	0/33 (0%)	12/33 (36%)	0/33 (0%)	BTG1,CALM1 (includes others),GSTP1,ITGA8,NFIX,PTPRE,SKP1
Non-germinomatous germ cell tumor	0.917	0.212	13/33 (39%)	0/33 (0%)	20/33 (61%)	0/33 (0%)	FOXO1,IRF1,ITGBL1,KDR,KLF4,MYC,SIVA1
Primitive nervous system tumor	0.917	0.212	14/33 (42%)	0/33 (0%)	19/33 (58%)	0/33 (0%)	BTG2,CALM1 (includes others),FKBP8,MAT2A,MET,TNFSF10,TOP1
Atrial septal defect	0.915	0.238	10/21 (48%)	0/21 (0%)	11/21 (52%)	0/21 (0%)	GJA1,HAND2,KAT6A,PTGS2,TLL1
Hematuria	0.915	0.238	8/21 (38%)	0/21 (0%)	13/21 (62%)	0/21 (0%)	ABL2,CLU,PDGFRB,SLC2A3,TJP1
Epithelial neoplasm	0.915	0.238	7/21 (33%)	0/21 (0%)	14/21 (67%)	0/21 (0%)	CDKN1A,FLT1,KDR,MYC,RAB11A
Dwarfism	0.915	0.238	11/21 (52%)	0/21 (0%)	10/21 (48%)	0/21 (0%)	CCN2,FLNB,G3BP1,HSPG2,LIMA1
Myoclonus	0.915	0.238	8/21 (38%)	0/21 (0%)	13/21 (62%)	0/21 (0%)	ABL2,BAG3,JMJD1C,KRAS,LIFR
Abnormal growth in endometrium	0.915	0.238	8/21 (38%)	0/21 (0%)	13/21 (62%)	0/21 (0%)	CALM1 (includes others),CAV1,EEF1A1,KDR,SOX7
Progressive dementia	0.915	0.238	6/21 (29%)	0/21 (0%)	15/21 (71%)	0/21 (0%)	ANTXR1,APP,GRB10,GRN,SGK1
Degenerative dementia	0.915	0.238	6/21 (29%)	0/21 (0%)	15/21 (71%)	0/21 (0%)	ANTXR1,APP,GRB10,GRN,SGK1
Familial short stature	0.915	0.238	11/21 (52%)	0/21 (0%)	10/21 (48%)	0/21 (0%)	CCN2,FLNB,G3BP1,HSPG2,LIMA1
Progressive muscular dystrophy	0.915	0.238	10/21 (48%)	0/21 (0%)	11/21 (52%)	0/21 (0%)	BGN,CRK,DMD,SGCA,UTRN
Right ventricular abnormality	0.915	0.238	8/21 (38%)	0/21 (0%)	13/21 (62%)	0/21 (0%)	DICER1,HAND2,HBEGF,KAT6A,STAT3
Intestinal carcinoma	0.915	0.238	3/21 (14%)	0/21 (0%)	18/21 (86%)	0/21 (0%)	B2M,FLT1,KDR,KRAS,NOTCH1
Non-melanoma solid tumor	0.915	0.238	6/21 (29%)	0/21 (0%)	15/21 (71%)	0/21 (0%)	CDKN1A,KDR,MET,MYC,VEGFC
Alzheimer disease or frontotemporal dementia	0.915	0.238	6/21 (29%)	0/21 (0%)	15/21 (71%)	0/21 (0%)	ANTXR1,APP,GRB10,GRN,SGK1
Degenerative brain disorder	0.911	0.222	12/27 (44%)	0/27 (0%)	15/27 (56%)	0/27 (0%)	CSF3,ENAH,GRN,SOD1,SYNPO,VIM
Pancytopenia	0.911	0.222	11/27 (41%)	0/27 (0%)	16/27 (59%)	0/27 (0%)	BRD2,EPHB4,IVNS1ABP,MDM4,VWF,ZFP36L2
Papillary adenocarcinoma	0.911	0.222	5/27 (19%)	0/27 (0%)	22/27 (81%)	0/27 (0%)	FLT1,KDR,MET,NOTCH1,NOTCH4,SOX7
Type M7 acute myeloid leukemia	0.911	0.222	11/27 (41%)	0/27 (0%)	16/27 (59%)	0/27 (0%)	BIRC3,DPYSL3,G3BP1,HLX,MECOM,UTRN
Scoliosis	0.911	0.222	9/27 (33%)	0/27 (0%)	18/27 (67%)	0/27 (0%)	EGR3,FKBP8,KLF4,LHX6,SGCA,SOX7
Bicuspid aortic valve	0.911	0.222	12/27 (44%)	0/27 (0%)	15/27 (56%)	0/27 (0%)	ECE1,HAND2,MT-ATP6,MYH11,PTPRB,TAOK2
Cerebral degeneration	0.911	0.222	13/27 (48%)	0/27 (0%)	14/27 (52%)	0/27 (0%)	CD44,ENAH,GRN,SASH1,SOD1,SYNPO
Malignant neoplasm of retina	0.911	0.222	13/27 (48%)	0/27 (0%)	14/27 (52%)	0/27 (0%)	CCND1,CDKN1A,DICER1,MORF4L1,NDUFA13,TOP1
Retinoblastoma	0.911	0.222	13/27 (48%)	0/27 (0%)	14/27 (52%)	0/27 (0%)	CCND1,CDKN1A,DICER1,MORF4L1,NDUFA13,TOP1
Congenital left heart disease	0.911	0.222	11/27 (41%)	0/27 (0%)	16/27 (59%)	0/27 (0%)	ECE1,GJA1,HAND2,NOTCH1,PTPRB,TAOK2
Malignant soft tissue neoplasm	0.911	0.222	7/27 (26%)	0/27 (0%)	20/27 (74%)	0/27 (0%)	ABL2,CDKN1A,PDGFRB,PSMB9,WARS1,WWP1
Familial congenital anomalies of the kidney and urinary tract	0.911	0.222	15/27 (56%)	0/27 (0%)	12/27 (44%)	0/27 (0%)	ATF3,FKBP1A,INHBB,LBH,LDHB,TCIM
Genitourinary adenocarcinoma	0.911	0.222	8/27 (30%)	0/27 (0%)	19/27 (70%)	0/27 (0%)	CDKN1A,FLT1,KDR,MET,MYC,PTPRE
Thrombosis of vein	0.9	0.4	3/5 (60%)	0/5 (0%)	2/5 (40%)	0/5 (0%)	PLAT,VWF
Renal thrombotic microangiopathy	0.9	0.4	2/5 (40%)	0/5 (0%)	3/5 (60%)	0/5 (0%)	CFI,THBD
Severe obesity	0.9	0.4	0/5 (0%)	0/5 (0%)	5/5 (100%)	0/5 (0%)	DICER1,HNRNPH1
Cryptorchidism	0.898	0.3	6/10 (60%)	0/10 (0%)	4/10 (40%)	0/10 (0%)	FKBP8,ITGA8,ZFP36L2
Hypothermia	0.898	0.3	5/10 (50%)	0/10 (0%)	5/10 (50%)	0/10 (0%)	HIF1A,KLF2,STAT3
Thalassemia	0.898	0.3	5/10 (50%)	0/10 (0%)	5/10 (50%)	0/10 (0%)	CD44,FKBP1A,PPP3CA
Parasitemia	0.898	0.3	4/10 (40%)	0/10 (0%)	6/10 (60%)	0/10 (0%)	APP,CD36,CFI
Enteritis	0.898	0.3	3/10 (30%)	0/10 (0%)	7/10 (70%)	0/10 (0%)	ARID5A,CXCL2,PTGS2
Sensorineural hearing loss	0.898	0.3	8/10 (80%)	0/10 (0%)	2/10 (20%)	0/10 (0%)	KCNMA1,SOD1,THRB
Familial amyloidosis	0.898	0.3	1/10 (10%)	0/10 (0%)	9/10 (90%)	0/10 (0%)	APP,PTGS2,SCARB1
Epileptic encephalopathy	0.898	0.3	4/10 (40%)	0/10 (0%)	6/10 (60%)	0/10 (0%)	INHBB,PCDH19,PLCB1
Systemic autoimmune syndrome	0.898	0.3	3/10 (30%)	0/10 (0%)	7/10 (70%)	0/10 (0%)	COL6A2,PTGS2,SLC3A2
Myeloid neoplasm	0.88	0.2	15/40 (38%)	0/40 (0%)	25/40 (63%)	0/40 (0%)	DICER1,FHL1,MECOM,MYC,MYCT1,PDGFRB,SIVA1,SNAI1
Hepatoblastoma	0.865	0.206	11/34 (32%)	0/34 (0%)	23/34 (68%)	0/34 (0%)	DDX21,IFITM3,KLF4,KRAS,MECOM,MYC,TLL1
Mitochondrial DNA-related disorder	0.865	0.206	13/34 (38%)	0/34 (0%)	21/34 (62%)	0/34 (0%)	DDX5,LDHB,MT-CO1,MT-CYB,MT-ND1,MT-ND5,SLC3A2
Autoimmune bullous skin disease	0.856	0.25	5/16 (31%)	0/16 (0%)	11/16 (69%)	0/16 (0%)	CFI,HNRNPH1,IL1R1,TFPI
Colon carcinoma	0.856	0.25	4/16 (25%)	0/16 (0%)	12/16 (75%)	0/16 (0%)	KDR,KRAS,NOTCH1,TOP1
Attention Deficit Disorders	0.856	0.25	6/16 (38%)	0/16 (0%)	10/16 (63%)	0/16 (0%)	ADRA2C,IRF9,STING1,ZC3HAV1
Intestinal polyp	0.856	0.25	3/16 (19%)	0/16 (0%)	13/16 (81%)	0/16 (0%)	KRAS,PTGS2,TLL1,TNFSF10
Autoinflammatory disorder	0.856	0.25	5/16 (31%)	0/16 (0%)	11/16 (69%)	0/16 (0%)	CASP4,IL1R1,STING1,TNFRSF1A
Congenital deformity of foot	0.856	0.25	11/16 (69%)	0/16 (0%)	5/16 (31%)	0/16 (0%)	ADRA2C,MYH11,PPP3CA,SH3BP2
Bone deformity	0.856	0.25	9/16 (56%)	0/16 (0%)	7/16 (44%)	0/16 (0%)	ADRA2C,FKBP8,ID1,THRB
Acute coronary event	0.856	0.25	4/16 (25%)	0/16 (0%)	12/16 (75%)	0/16 (0%)	DDX5,NOTCH4,PLAT,PTGS2
Bullous dermatitis	0.856	0.25	5/16 (31%)	0/16 (0%)	11/16 (69%)	0/16 (0%)	CFI,HNRNPH1,IL1R1,TFPI
Aplasia or hypoplasia of lung	0.856	0.25	8/16 (50%)	0/16 (0%)	8/16 (50%)	0/16 (0%)	CCN2,HBEGF,ITGA6,PDE5A
Foot deformity	0.856	0.25	11/16 (69%)	0/16 (0%)	5/16 (31%)	0/16 (0%)	ADRA2C,MYH11,PPP3CA,SH3BP2
Cutaneous telangiectasia	0.856	0.25	5/16 (31%)	0/16 (0%)	11/16 (69%)	0/16 (0%)	BMPR2,ENG,RCAN1,S100A6
Short attention span	0.856	0.25	6/16 (38%)	0/16 (0%)	10/16 (63%)	0/16 (0%)	ADRA2C,IRF9,STING1,ZC3HAV1
Prostatomegaly	0.853	0.214	12/28 (43%)	0/28 (0%)	16/28 (57%)	0/28 (0%)	AKAP12,BIRC3,PDE5A,S100A4,SNAI1,TLL1
Mixed hematopoietic and lymphoid cancer	0.853	0.214	7/28 (25%)	0/28 (0%)	21/28 (75%)	0/28 (0%)	CCL2,CDKN1A,MYC,PSMB9,TNFSF10,XAF1
Plasma cell myeloma	0.853	0.214	11/28 (39%)	0/28 (0%)	17/28 (61%)	0/28 (0%)	ENAH,GRB10,SNAI1,SOCS2,TLL1,WARS1
Neuroendocrine carcinoma	0.853	0.214	10/28 (36%)	0/28 (0%)	18/28 (64%)	0/28 (0%)	B2M,FLT1,KDR,MYC,SHANK3,TOP1
Metastatic colorectal cancer	0.853	0.214	8/28 (29%)	0/28 (0%)	20/28 (71%)	0/28 (0%)	ARRDC3,FHL1,FLT1,KDR,KRAS,TOP1
Plasma cell dyscrasia	0.853	0.214	11/28 (39%)	0/28 (0%)	17/28 (61%)	0/28 (0%)	ENAH,GRB10,SNAI1,SOCS2,TLL1,WARS1
Gastroesophageal cancer	0.853	0.214	14/28 (50%)	0/28 (0%)	14/28 (50%)	0/28 (0%)	CCND1,CD44,FLNA,HNRNPH1,KDR,SH3BP2
Intraepithelial neoplasm	0.853	0.214	7/28 (25%)	0/28 (0%)	21/28 (75%)	0/28 (0%)	ATF3,CDKN1A,KRAS,MET,MYC,STAT3
Lymphoreticular neoplasm	0.853	0.214	7/28 (25%)	0/28 (0%)	21/28 (75%)	0/28 (0%)	CDKN1A,IFNGR1,MYC,PSMB9,STAT3,TNFSF10
Lymphoproliferative malignancy	0.853	0.214	7/28 (25%)	0/28 (0%)	21/28 (75%)	0/28 (0%)	CCL2,CDKN1A,MYC,PSMB9,TNFSF10,XAF1
Malignant myeloid neoplasm	0.853	0.214	8/28 (29%)	0/28 (0%)	20/28 (71%)	0/28 (0%)	DICER1,FHL1,GATA2,MECOM,MYC,SNAI1
Formation of uterine carcinoma	0.848	0.227	8/22 (36%)	0/22 (0%)	14/22 (64%)	0/22 (0%)	EIF3H,KLF4,KRAS,MYC,SOX7
Cleft lip	0.848	0.227	10/22 (45%)	0/22 (0%)	12/22 (55%)	0/22 (0%)	CTNND1,KAT6A,PDLIM7,PTGS2,PTPRM
Sideroblastic anemia	0.848	0.227	5/22 (23%)	0/22 (0%)	17/22 (77%)	0/22 (0%)	CDA,EID1,GATA2,LYL1,PTPRB
Neuroinflammation	0.848	0.227	12/22 (55%)	0/22 (0%)	10/22 (45%)	0/22 (0%)	APP,CD36,IL6,PTGS2,VIM
Severe hemorrhagic disease	0.848	0.227	9/22 (41%)	0/22 (0%)	13/22 (59%)	0/22 (0%)	F8,FLI1,FLNA,S1PR1,VWF
Exanthem of skin	0.848	0.227	9/22 (41%)	0/22 (0%)	13/22 (59%)	0/22 (0%)	B2M,EEF1A1,HLA-A,IVNS1ABP,TAPBP
Extracranial solid tumor	0.848	0.227	9/22 (41%)	0/22 (0%)	13/22 (59%)	0/22 (0%)	FN1,KDR,MYC,STAT3,TNFSF10
Spermatogenic impairment	0.848	0.227	7/22 (32%)	0/22 (0%)	15/22 (68%)	0/22 (0%)	DDX21,DDX5,GJA1,LDHB,MMP2
Development of vascular tumor	0.848	0.227	8/22 (36%)	0/22 (0%)	14/22 (64%)	0/22 (0%)	EPAS1,HLA-A,IVNS1ABP,NOTCH4,RAB11A
Colorectal adenocarcinoma	0.816	0.2	10/35 (29%)	0/35 (0%)	25/35 (71%)	0/35 (0%)	CD9,FLT1,KDR,KRAS,MAT2A,NOTCH1,TEK
Syndromic developmental and metabolic disorder	0.801	0.273	5/11 (45%)	0/11 (0%)	6/11 (55%)	0/11 (0%)	COL1A1,COL1A2,COL3A1
Pruritus	0.801	0.273	4/11 (36%)	0/11 (0%)	7/11 (64%)	0/11 (0%)	LDLR,STAT3,VWF
Parasitic Infection	0.801	0.273	5/11 (45%)	0/11 (0%)	6/11 (55%)	0/11 (0%)	CD44,IL6,PIK3R1
Interstitial fibrosis of kidney	0.801	0.273	4/11 (36%)	0/11 (0%)	7/11 (64%)	0/11 (0%)	FKBP1A,PTGS2,TNFRSF1A
Eosinophilic inflammation	0.801	0.273	5/11 (45%)	0/11 (0%)	6/11 (55%)	0/11 (0%)	IL33,LTC4S,PEBP1
Lymphocytic leukemia	0.799	0.207	6/29 (21%)	0/29 (0%)	23/29 (79%)	0/29 (0%)	EGFL7,IRF9,MYC,NOTCH1,PDGFRB,SLC2A3
B-cell leukemia	0.799	0.207	8/29 (28%)	0/29 (0%)	21/29 (72%)	0/29 (0%)	HAND2,MYC,PDGFRB,PTPRB,SCARB1,SLC2A3
Polycystic Kidney Disease	0.799	0.207	15/29 (52%)	0/29 (0%)	14/29 (48%)	0/29 (0%)	ATF3,FKBP1A,INHBB,LBH,LDHB,TCIM
Myelodysplastic/myeloproliferative neoplasm	0.799	0.207	9/29 (31%)	0/29 (0%)	20/29 (69%)	0/29 (0%)	CDA,EID1,KRAS,NFIA,NOTCH1,PDGFRB
High grade lymphoid cancer	0.799	0.207	16/29 (55%)	0/29 (0%)	13/29 (45%)	0/29 (0%)	BRD2,KLF4,MDM4,MYC,SHANK3,SOX7
Blastoma	0.799	0.207	14/29 (48%)	0/29 (0%)	15/29 (52%)	0/29 (0%)	CDKN1A,DICER1,FOXO1,KDR,MXI1,MYC
High grade lymphocytic cancer	0.799	0.207	16/29 (55%)	0/29 (0%)	13/29 (45%)	0/29 (0%)	BRD2,KLF4,MDM4,MYC,SHANK3,SOX7
Neuroblastic tumor	0.799	0.207	13/29 (45%)	0/29 (0%)	16/29 (55%)	0/29 (0%)	CCND1,CDKN1A,CLU,LGALS3,MET,TOP1
Aggressive B cell non-Hodgkin lymphoma	0.799	0.207	16/29 (55%)	0/29 (0%)	13/29 (45%)	0/29 (0%)	BRD2,KLF4,MDM4,MYC,SHANK3,SOX7
Neuroblastoma	0.799	0.207	13/29 (45%)	0/29 (0%)	16/29 (55%)	0/29 (0%)	CCND1,CDKN1A,CLU,LGALS3,MET,TOP1
Aggressive non-Hodgkin lymphoma	0.799	0.207	16/29 (55%)	0/29 (0%)	13/29 (45%)	0/29 (0%)	BRD2,KLF4,MDM4,MYC,SHANK3,SOX7
Aggressive mature B-cell lymphoma	0.799	0.207	16/29 (55%)	0/29 (0%)	13/29 (45%)	0/29 (0%)	BRD2,KLF4,MDM4,MYC,SHANK3,SOX7
Aggressive B-cell lymphoma	0.799	0.207	16/29 (55%)	0/29 (0%)	13/29 (45%)	0/29 (0%)	BRD2,KLF4,MDM4,MYC,SHANK3,SOX7
Ulcerative or indeterminate colitis	0.787	0.217	10/23 (43%)	0/23 (0%)	13/23 (57%)	0/23 (0%)	CD9,G3BP1,HNRNPH1,PFN2,PTGS2
Infection by Influenza A virus	0.787	0.217	6/23 (26%)	0/23 (0%)	17/23 (74%)	0/23 (0%)	IFITM3,IL6,IRF1,SPHK1,STING1
Dementia	0.787	0.217	6/23 (26%)	0/23 (0%)	17/23 (74%)	0/23 (0%)	ANTXR1,APP,GRB10,GRN,SGK1
Ulcerative colitis	0.787	0.217	10/23 (43%)	0/23 (0%)	13/23 (57%)	0/23 (0%)	CD9,G3BP1,HNRNPH1,PFN2,PTGS2
Infection by Influenza virus	0.787	0.217	5/23 (22%)	0/23 (0%)	18/23 (78%)	0/23 (0%)	IFITM3,IL6,IRF1,SPHK1,STING1
Acute leukemia	0.787	0.217	10/23 (43%)	0/23 (0%)	13/23 (57%)	0/23 (0%)	FHL1,MECOM,MYC,NPM1,SNAI1
Primary neoplasm	0.787	0.217	11/23 (48%)	0/23 (0%)	12/23 (52%)	0/23 (0%)	EPAS1,HIF1A,NOTCH1,SDC2,SNAI1
Dyserythropoietic anemia or sideroblastic anemia	0.787	0.217	5/23 (22%)	0/23 (0%)	18/23 (78%)	0/23 (0%)	CDA,EID1,GATA2,LYL1,PTPRB
Viral hemorrhagic fever	0.784	0.235	11/17 (65%)	0/17 (0%)	6/17 (35%)	0/17 (0%)	CRK,IL6,MXRA8,PTPRM
Nodule	0.784	0.235	13/17 (76%)	0/17 (0%)	4/17 (24%)	0/17 (0%)	CCN2,CCN3,G3BP1,SMAD1
Chronic renal failure	0.784	0.235	9/17 (53%)	0/17 (0%)	8/17 (47%)	0/17 (0%)	ECE1,FKBP1A,SYNPO,TNFRSF1A
Enterocolitis	0.784	0.235	8/17 (47%)	0/17 (0%)	9/17 (53%)	0/17 (0%)	IL6ST,MYOF,STAT3,TAP1
Paresis	0.784	0.235	9/17 (53%)	0/17 (0%)	8/17 (47%)	0/17 (0%)	AKAP12,KDR,SLC25A4,TIMP2
Abnormal bone density	0.784	0.235	5/17 (29%)	0/17 (0%)	12/17 (71%)	0/17 (0%)	CCN3,CSF3,SBNO2,TNFRSF11B
Constriction of bronchus	0.784	0.235	5/17 (29%)	0/17 (0%)	12/17 (71%)	0/17 (0%)	CFI,IL33,KCNMA1,NFKBIA
Genodermatosis	0.784	0.235	5/17 (29%)	0/17 (0%)	12/17 (71%)	0/17 (0%)	IKBIP,IL1R1,IL6,ITGB4
Proteinosis	0.784	0.235	3/17 (18%)	0/17 (0%)	14/17 (82%)	0/17 (0%)	CSF3,DUSP5,ETS2,IL3RA
Hereditary myopathy	0.784	0.235	12/17 (71%)	0/17 (0%)	5/17 (29%)	0/17 (0%)	BGN,DMD,SGCA,UTRN
Familial seizure disorder	0.784	0.235	9/17 (53%)	0/17 (0%)	8/17 (47%)	0/17 (0%)	COL1A1,PCDH19,SLC2A3,TLL1
Irregular dentition	0.784	0.235	8/17 (47%)	0/17 (0%)	9/17 (53%)	0/17 (0%)	G3BP1,ILK,LHX6,SPARC
Chronic renal impairment	0.784	0.235	9/17 (53%)	0/17 (0%)	8/17 (47%)	0/17 (0%)	ECE1,FKBP1A,SYNPO,TNFRSF1A
Endometrioid carcinoma	0.769	0.194	13/36 (36%)	0/36 (0%)	23/36 (64%)	0/36 (0%)	ATP1A1,BIRC3,ELK4,KRAS,PSMB8,PSMB9,STAT3
Thromboembolism	0.761	0.333	1/6 (17%)	0/6 (0%)	5/6 (83%)	0/6 (0%)	PLAT,PTGS2
Thrombotic microangiopathy	0.761	0.333	2/6 (33%)	0/6 (0%)	4/6 (67%)	0/6 (0%)	CFI,THBD
Chronic pancreatitis	0.749	0.2	7/30 (23%)	0/30 (0%)	23/30 (77%)	0/30 (0%)	AHR,EEF1A1,IFNGR1,IVNS1ABP,KRAS,MAP1LC3B
Development of cardiovascular neoplasm	0.749	0.2	13/30 (43%)	0/30 (0%)	17/30 (57%)	0/30 (0%)	EPAS1,HLA-A,IVNS1ABP,NOTCH4,PTPRB,RAB11A
Glioblastoma	0.749	0.2	16/30 (53%)	0/30 (0%)	14/30 (47%)	0/30 (0%)	CDKN1A,FOXO1,KDR,MXI1,MYC,QKI
Skin squamous cell carcinoma	0.749	0.2	14/30 (47%)	0/30 (0%)	16/30 (53%)	0/30 (0%)	CD200,ITM2B,KLF4,KRAS,SERTAD1,SPINT2
Malignant neoplasm of eye	0.749	0.2	15/30 (50%)	0/30 (0%)	15/30 (50%)	0/30 (0%)	CCND1,CDKN1A,DICER1,MORF4L1,NDUFA13,TOP1
Malignant neoplasm of eye and adnexa	0.749	0.2	15/30 (50%)	0/30 (0%)	15/30 (50%)	0/30 (0%)	CCND1,CDKN1A,DICER1,MORF4L1,NDUFA13,TOP1
Brain atrophy	0.749	0.2	11/30 (37%)	0/30 (0%)	19/30 (63%)	0/30 (0%)	CSF3,ENAH,GRN,SYNPO,TBCD,VIM
Large intestine adenocarcinoma	0.749	0.2	7/30 (23%)	0/30 (0%)	23/30 (77%)	0/30 (0%)	FLT1,KDR,KRAS,MAT2A,NOTCH1,TEK
Orbital cancer	0.749	0.2	15/30 (50%)	0/30 (0%)	15/30 (50%)	0/30 (0%)	CCND1,CDKN1A,DICER1,MORF4L1,NDUFA13,TOP1
Mature lymphocytic neoplasm	0.749	0.2	10/30 (33%)	0/30 (0%)	20/30 (67%)	0/30 (0%)	IL6,ISCU,MCL1,MYC,NFKBIA,SIVA1
Nasopharyngeal epithelial tumor	0.731	0.208	14/24 (58%)	0/24 (0%)	10/24 (42%)	0/24 (0%)	CRYAB,DDX5,EIF3H,MET,NDUFA13
Endometrial carcinoma	0.731	0.208	9/24 (38%)	0/24 (0%)	15/24 (63%)	0/24 (0%)	EIF3H,KLF4,KRAS,MYC,SOX7
Cachexia	0.731	0.208	8/24 (33%)	0/24 (0%)	16/24 (67%)	0/24 (0%)	IFITM3,IL6,MYC,NRP1,PTGS2
Infection by Zaire ebolavirus	0.731	0.208	14/24 (58%)	0/24 (0%)	10/24 (42%)	0/24 (0%)	ABL2,CRK,PTPRM,RPS18,TNRC6B
Nasopharyngeal carcinoma	0.731	0.208	14/24 (58%)	0/24 (0%)	10/24 (42%)	0/24 (0%)	CRYAB,DDX5,EIF3H,MET,NDUFA13
Toxoplasmosis	0.731	0.208	3/24 (13%)	0/24 (0%)	21/24 (88%)	0/24 (0%)	ABL2,EEF1A1,HLA-A,TAPBP,TNFSF10
Malabsorption	0.731	0.208	7/24 (29%)	0/24 (0%)	17/24 (71%)	0/24 (0%)	ATP1A1,CALM1 (includes others),HNRNPH1,JUN,PDK4
Lymph node cancer	0.731	0.208	10/24 (42%)	0/24 (0%)	14/24 (58%)	0/24 (0%)	CTNND1,FKBP1A,TNFRSF1A,TRA2B,VEGFC
Upper airway cancer	0.731	0.208	15/24 (63%)	0/24 (0%)	9/24 (38%)	0/24 (0%)	CRYAB,DDX5,EIF3H,IGFBP6,NDUFA13
Gastric lesion	0.731	0.208	9/24 (38%)	0/24 (0%)	15/24 (63%)	0/24 (0%)	ABL2,AHR,JAM2,KDR,MMP2
Protozoan infection	0.731	0.208	6/24 (25%)	0/24 (0%)	18/24 (75%)	0/24 (0%)	CD36,CFI,IFNGR1,IRF1,TNFSF10
Ear-nose-throat cancer	0.731	0.208	15/24 (63%)	0/24 (0%)	9/24 (38%)	0/24 (0%)	CRYAB,DDX5,EIF3H,IGFBP6,NDUFA13
Nonhematologic malignant neoplasm	0.731	0.208	12/24 (50%)	0/24 (0%)	12/24 (50%)	0/24 (0%)	JUN,KDR,MYC,PTPRE,STAT3
Development of head and neck tumor	0.725	0.189	12/37 (32%)	0/37 (0%)	25/37 (68%)	0/37 (0%)	BTG2,DICER1,ELK3,FKBP8,FOXO1,TLL1,TOP1
Development of primitive neuroectodermal tumor	0.725	0.189	15/37 (41%)	0/37 (0%)	22/37 (59%)	0/37 (0%)	BTG2,CALM1 (includes others),FKBP8,LGALS3,MET,TNFSF10,TOP1
Development of neuroectodermal tumor	0.725	0.189	15/37 (41%)	0/37 (0%)	22/37 (59%)	0/37 (0%)	BTG2,CALM1 (includes others),FKBP8,LGALS3,MET,TNFSF10,TOP1
Granulosa cell tumor	0.725	0.189	24/37 (65%)	0/37 (0%)	13/37 (35%)	0/37 (0%)	G3BP1,ITGA8,JMJD1C,KRAS,MAP3K20,MXI1,SMAD1
Mature B cell malignant tumor	0.725	0.189	14/37 (38%)	0/37 (0%)	23/37 (62%)	0/37 (0%)	BRD2,FTL,IL6,KLF4,MCL1,MYC,SIVA1
Allergic asthma	0.718	0.222	7/18 (39%)	0/18 (0%)	11/18 (61%)	0/18 (0%)	EEF1A1,HNRNPU,IL6,SOCS2
Small intestine tumor	0.718	0.222	7/18 (39%)	0/18 (0%)	11/18 (61%)	0/18 (0%)	CDKN1A,IL6,KRAS,PTGS2
Hyperinsulinism	0.718	0.222	7/18 (39%)	0/18 (0%)	11/18 (61%)	0/18 (0%)	CAVIN2,CD36,LEPR,STAT3
Colonic polyposis	0.718	0.222	7/18 (39%)	0/18 (0%)	11/18 (61%)	0/18 (0%)	KRAS,LBH,PTGS2,PTPRE
Follicular thyroid tumor	0.718	0.222	7/18 (39%)	0/18 (0%)	11/18 (61%)	0/18 (0%)	FLT1,KDR,KLF9,THRB
Occlusion of artery	0.718	0.222	8/18 (44%)	0/18 (0%)	10/18 (56%)	0/18 (0%)	IFNGR1,LDLR,PLAT,PTGS2
Respiratory failure	0.718	0.222	8/18 (44%)	0/18 (0%)	10/18 (56%)	0/18 (0%)	ADRA2C,EPAS1,KAT6A,MORF4L1
Abdominal hernia	0.718	0.222	6/18 (33%)	0/18 (0%)	12/18 (67%)	0/18 (0%)	ATP1A1,CDKN1A,CRK,EFEMP1
Lymphoproliferative disorder	0.718	0.222	9/18 (50%)	0/18 (0%)	9/18 (50%)	0/18 (0%)	CCL2,CDKN1A,MYC,TNFSF10
Pelvic organ prolapse	0.718	0.222	6/18 (33%)	0/18 (0%)	12/18 (67%)	0/18 (0%)	AHR,B2M,EFEMP1,PTGS2
Fungal Infection	0.718	0.222	5/18 (28%)	0/18 (0%)	13/18 (72%)	0/18 (0%)	IL6,MEOX2,SH3BP2,TNFRSF1A
Follicular thyroid carcinoma	0.718	0.222	7/18 (39%)	0/18 (0%)	11/18 (61%)	0/18 (0%)	FLT1,KDR,KLF9,THRB
Congenital hand deformity	0.718	0.222	11/18 (61%)	0/18 (0%)	7/18 (39%)	0/18 (0%)	ADRA2C,MYH11,PPP3CA,SH3BP2
Thyroid gland nonmedullary carcinoma	0.718	0.222	6/18 (33%)	0/18 (0%)	12/18 (67%)	0/18 (0%)	FLT1,KDR,KLF9,THRB
Congenital urinary tract anomaly	0.718	0.222	9/18 (50%)	0/18 (0%)	9/18 (50%)	0/18 (0%)	ADRA2C,HNRNPH1,NFIA,PTGS2
Thyroid gland adenocarcinoma	0.718	0.222	7/18 (39%)	0/18 (0%)	11/18 (61%)	0/18 (0%)	FLT1,KDR,KLF9,THRB
Head and neck adenocarcinoma	0.718	0.222	6/18 (33%)	0/18 (0%)	12/18 (67%)	0/18 (0%)	FLT1,KDR,KLF9,THRB
Airway hyperresponsiveness	0.717	0.25	2/12 (17%)	0/12 (0%)	10/12 (83%)	0/12 (0%)	IL33,LTC4S,STAT3
Acute coronary syndrome	0.717	0.25	3/12 (25%)	0/12 (0%)	9/12 (75%)	0/12 (0%)	ISCU,PLAT,PTGS2
Peptic disorder	0.717	0.25	4/12 (33%)	0/12 (0%)	8/12 (67%)	0/12 (0%)	EEF1A1,PRKG1,PTGS2
Mucopolysaccharidoses	0.717	0.25	5/12 (42%)	0/12 (0%)	7/12 (58%)	0/12 (0%)	GNS,HGSNAT,TLL1
Chronic brain damage	0.717	0.25	3/12 (25%)	0/12 (0%)	9/12 (75%)	0/12 (0%)	GAS6,IRF1,PTGS2
Autosomal dominant kidney disease	0.717	0.25	7/12 (58%)	0/12 (0%)	5/12 (42%)	0/12 (0%)	ATF3,FKBP1A,LBH
Peptic ulcer disease	0.717	0.25	4/12 (33%)	0/12 (0%)	8/12 (67%)	0/12 (0%)	EEF1A1,PRKG1,PTGS2
Hashimotos encephalitis	0.717	0.25	6/12 (50%)	0/12 (0%)	6/12 (50%)	0/12 (0%)	ARID5A,NFKBIZ,TEK
Colorectal lesion	0.717	0.25	3/12 (25%)	0/12 (0%)	9/12 (75%)	0/12 (0%)	KDR,NOTCH1,PTGS2
Lens disorder	0.717	0.25	6/12 (50%)	0/12 (0%)	6/12 (50%)	0/12 (0%)	CRYAB,PTGS2,SKP1
Non-melanoma skin cancer	0.702	0.194	15/31 (48%)	0/31 (0%)	16/31 (52%)	0/31 (0%)	CD200,ITM2B,KLF4,KRAS,SERTAD1,SPINT2
Catecholamine-secreting tumor	0.702	0.194	14/31 (45%)	0/31 (0%)	17/31 (55%)	0/31 (0%)	CLU,LGALS3,MET,MYC,PSMB9,TOP1
Conotruncal heart malformations	0.702	0.194	12/31 (39%)	0/31 (0%)	19/31 (61%)	0/31 (0%)	DICER1,FLNA,JUN,KAT6A,PDE5A,SOX7
Hepatic adenocarcinoma	0.702	0.194	16/31 (52%)	0/31 (0%)	15/31 (48%)	0/31 (0%)	AHR,EEF1A1,ITGA5,KDR,KRAS,LBH
Glioma	0.702	0.194	11/31 (35%)	0/31 (0%)	20/31 (65%)	0/31 (0%)	CDKN1A,FOXO1,JUN,KRAS,MYC,TNFSF10
Central nervous system neuroepithelial tumor	0.702	0.194	11/31 (35%)	0/31 (0%)	20/31 (65%)	0/31 (0%)	CDKN1A,FOXO1,JUN,KRAS,MYC,TNFSF10
Squamous cell tumor	0.679	0.2	11/25 (44%)	0/25 (0%)	14/25 (56%)	0/25 (0%)	CDKN1A,EID1,JUN,MET,MXI1
Ebola hemorrhagic fever	0.679	0.2	12/25 (48%)	0/25 (0%)	13/25 (52%)	0/25 (0%)	ABL2,CRK,FABP4,IL6,PTPRM
Fatty lesion	0.679	0.2	8/25 (32%)	0/25 (0%)	17/25 (68%)	0/25 (0%)	LDLR,MMP2,NDUFA13,PTGS2,TIMP3
Acute lymphoblastic leukemia	0.679	0.2	8/25 (32%)	0/25 (0%)	17/25 (68%)	0/25 (0%)	EGFL7,MYC,NOTCH1,PDGFRB,SLC2A3
Hypercalcemia	0.679	0.2	10/25 (40%)	0/25 (0%)	15/25 (60%)	0/25 (0%)	ADAMTS1,CSDE1,MYH10,PTGS2,SULF2
X-linked hereditary disease	0.679	0.2	12/25 (48%)	0/25 (0%)	13/25 (52%)	0/25 (0%)	DMD,F8,PCDH19,UTRN,VWF
Sex-Linked Hereditary Disorder	0.679	0.2	12/25 (48%)	0/25 (0%)	13/25 (52%)	0/25 (0%)	DMD,F8,PCDH19,UTRN,VWF
B-cell neoplasm	0.679	0.2	12/25 (48%)	0/25 (0%)	13/25 (52%)	0/25 (0%)	CDKN1A,IL6,MYC,PIK3R1,SIVA1
Severe bone disorder	0.679	0.2	9/25 (36%)	0/25 (0%)	16/25 (64%)	0/25 (0%)	ADAMTS1,FBLIM1,FOSL2,IFNGR1,PTGS2
Liquid tumor	0.679	0.2	9/25 (36%)	0/25 (0%)	16/25 (64%)	0/25 (0%)	FHL1,ID1,MYC,PDGFRB,SNAI1
Familial nephrotic syndrome	0.679	0.2	10/25 (40%)	0/25 (0%)	15/25 (60%)	0/25 (0%)	CALM1 (includes others),INHBB,LAMB2,SHC1,TJP1
Synovitis	0.658	0.211	8/19 (42%)	0/19 (0%)	11/19 (58%)	0/19 (0%)	EFEMP2,IL1R1,IRF1,PTGS2
Parkinson's disease	0.658	0.211	6/19 (32%)	0/19 (0%)	13/19 (68%)	0/19 (0%)	FCGRT,HLA-DRB1,MAT2A,PARK7
Wasting	0.658	0.211	6/19 (32%)	0/19 (0%)	13/19 (68%)	0/19 (0%)	NFKBIA,NRP1,PTGS2,ZFP36
Cerebral edema	0.658	0.211	7/19 (37%)	0/19 (0%)	12/19 (63%)	0/19 (0%)	FOXO1,GRB10,SPTLC2,TNFRSF11B
Congenital malformation of genitourinary system	0.658	0.211	7/19 (37%)	0/19 (0%)	12/19 (63%)	0/19 (0%)	FKBP1A,ITGA8,KAT6A,PTGS2
Sinus disorder	0.658	0.211	9/19 (47%)	0/19 (0%)	10/19 (53%)	0/19 (0%)	BIRC3,CLEC14A,HNRNPU,PTGS2
Neoplastic colorectal polyp	0.658	0.211	8/19 (42%)	0/19 (0%)	11/19 (58%)	0/19 (0%)	KRAS,LBH,PTGS2,PTPRE
High-grade lymphoma	0.657	0.188	16/32 (50%)	0/32 (0%)	16/32 (50%)	0/32 (0%)	BRD2,H3-3A/H3-3B,KLF4,MYC,SHANK3,SOX7
Chronic myeloid leukemia	0.657	0.188	14/32 (44%)	0/32 (0%)	18/32 (56%)	0/32 (0%)	KRAS,LAMB1,PDGFRB,POSTN,SOCS3,THBS2
Retinal neoplasm	0.657	0.188	15/32 (47%)	0/32 (0%)	17/32 (53%)	0/32 (0%)	CCND1,CDKN1A,DICER1,MORF4L1,NDUFA13,TOP1
Connective tissue cancer	0.657	0.188	11/32 (34%)	0/32 (0%)	21/32 (66%)	0/32 (0%)	CD44,IGFBP5,MET,MFGE8,RHOU,TOP1
Chronic malignant hematological neoplasm	0.657	0.188	13/32 (41%)	0/32 (0%)	19/32 (59%)	0/32 (0%)	IRF1,KRAS,MYC,PDGFRB,POSTN,THBS2
Mature B-cell neoplasm	0.657	0.188	12/32 (38%)	0/32 (0%)	20/32 (63%)	0/32 (0%)	BRD2,IL6,ISCU,MCL1,MYC,SIVA1
Pemphigus	0.651	0.286	4/7 (57%)	0/7 (0%)	3/7 (43%)	0/7 (0%)	CFI,HNRNPH1
Syndactyly	0.651	0.286	4/7 (57%)	0/7 (0%)	3/7 (43%)	0/7 (0%)	ADRA2C,ITGA8
Thermal hyperalgesia	0.651	0.286	0/7 (0%)	0/7 (0%)	7/7 (100%)	0/7 (0%)	F2RL3,TAMALIN
Obstruction of intestine	0.651	0.286	2/7 (29%)	0/7 (0%)	5/7 (71%)	0/7 (0%)	EDNRB,RAB11A
Gastrointestinal obstruction	0.651	0.286	2/7 (29%)	0/7 (0%)	5/7 (71%)	0/7 (0%)	EDNRB,RAB11A
Encephalitis	0.644	0.231	6/13 (46%)	0/13 (0%)	7/13 (54%)	0/13 (0%)	APP,ARID5A,IL6
Hyperphosphatemia	0.644	0.231	6/13 (46%)	0/13 (0%)	7/13 (54%)	0/13 (0%)	CSDE1,ENAH,IVNS1ABP
Hypertrophic cardiomyopathy	0.644	0.231	7/13 (54%)	0/13 (0%)	6/13 (46%)	0/13 (0%)	CRYAB,FHL1,TPM1
Detachment of retina	0.644	0.231	5/13 (38%)	0/13 (0%)	8/13 (62%)	0/13 (0%)	FLNA,MSN,VEGFB
Insulin-dependent diabetes mellitus	0.644	0.231	6/13 (46%)	0/13 (0%)	7/13 (54%)	0/13 (0%)	B2M,HLA-DQB1,PARP9
Diabetes mellitus	0.644	0.231	5/13 (38%)	0/13 (0%)	8/13 (62%)	0/13 (0%)	IFNGR1,LEPR,SLC3A2
Atelectasis	0.644	0.231	8/13 (62%)	0/13 (0%)	5/13 (38%)	0/13 (0%)	CD44,EPAS1,SHANK3
Streptococcal infection	0.644	0.231	5/13 (38%)	0/13 (0%)	8/13 (62%)	0/13 (0%)	CFI,IL1R1,PTGS2
Delayed puberty	0.644	0.231	7/13 (54%)	0/13 (0%)	6/13 (46%)	0/13 (0%)	FOSL2,JUNB,TXNIP
Hemosiderosis	0.644	0.231	6/13 (46%)	0/13 (0%)	7/13 (54%)	0/13 (0%)	CEBPB,CSF3,DDX5
Caveolinopathy	0.644	0.231	7/13 (54%)	0/13 (0%)	6/13 (46%)	0/13 (0%)	CRYAB,FHL1,TPM1
Endocrine pancreatic dysfunction	0.644	0.231	5/13 (38%)	0/13 (0%)	8/13 (62%)	0/13 (0%)	IFNGR1,LEPR,SLC3A2
Lung neuroendocrine carcinoma	0.631	0.192	13/26 (50%)	0/26 (0%)	13/26 (50%)	0/26 (0%)	B2M,KDR,MORF4L1,MYC,TOP1
Omphalocele	0.631	0.192	15/26 (58%)	0/26 (0%)	11/26 (42%)	0/26 (0%)	ACTA2,MARCKSL1,PALLD,PPP1CB,VCAM1
Small cell lung carcinoma	0.631	0.192	13/26 (50%)	0/26 (0%)	13/26 (50%)	0/26 (0%)	B2M,KDR,MORF4L1,MYC,TOP1
Large-cell diffuse lymphoma	0.631	0.192	16/26 (62%)	0/26 (0%)	10/26 (38%)	0/26 (0%)	BRD2,KLF4,MYC,SHANK3,SOX7
Spinocerebellar disease	0.631	0.192	11/26 (42%)	0/26 (0%)	15/26 (58%)	0/26 (0%)	ATP1A1,CD200,COL1A1,HNRNPH1,ITM2B
Diffuse aggressive lymphoma	0.631	0.192	16/26 (62%)	0/26 (0%)	10/26 (38%)	0/26 (0%)	BRD2,KLF4,MYC,SHANK3,SOX7
Pituitary lesion	0.631	0.192	15/26 (58%)	0/26 (0%)	11/26 (42%)	0/26 (0%)	CDKN1A,EEF1A1,MORF4L1,NDUFA13,THRB
Neuroendocrine lung cancer	0.631	0.192	13/26 (50%)	0/26 (0%)	13/26 (50%)	0/26 (0%)	B2M,KDR,MORF4L1,MYC,TOP1
Diffuse large B-cell lymphoma	0.631	0.192	16/26 (62%)	0/26 (0%)	10/26 (38%)	0/26 (0%)	BRD2,KLF4,MYC,SHANK3,SOX7
Large cell non-Hodgkin lymphoma	0.631	0.192	16/26 (62%)	0/26 (0%)	10/26 (38%)	0/26 (0%)	BRD2,KLF4,MYC,SHANK3,SOX7
Thoracic neuroendocrine neoplasm	0.631	0.192	13/26 (50%)	0/26 (0%)	13/26 (50%)	0/26 (0%)	B2M,KDR,MORF4L1,MYC,TOP1
Aggressive large-cell diffuse lymphoma	0.631	0.192	16/26 (62%)	0/26 (0%)	10/26 (38%)	0/26 (0%)	BRD2,KLF4,MYC,SHANK3,SOX7
Encephalomyopathy	0.616	0.182	13/33 (39%)	0/33 (0%)	20/33 (61%)	0/33 (0%)	DDX5,LDHB,MT-CYB,MT-ND5,SLC3A2,TYMP
Teratoma	0.616	0.182	12/33 (36%)	0/33 (0%)	21/33 (64%)	0/33 (0%)	FOXO1,IRF1,ITGBL1,KLF4,MYC,SIVA1
T-lymphoblastic leukemia/lymphoma	0.616	0.182	10/33 (30%)	0/33 (0%)	23/33 (70%)	0/33 (0%)	EGFL7,ID1,IRF9,KRAS,MYC,NOTCH1
Mitochondrial encephalomyopathy	0.616	0.182	13/33 (39%)	0/33 (0%)	20/33 (61%)	0/33 (0%)	DDX5,LDHB,MT-CYB,MT-ND5,SLC3A2,TYMP
Mitochondrial encephalopathy	0.616	0.182	13/33 (39%)	0/33 (0%)	20/33 (61%)	0/33 (0%)	DDX5,LDHB,MT-CYB,MT-ND5,SLC3A2,TYMP
Bone marrow neoplasm	0.616	0.182	11/33 (33%)	0/33 (0%)	22/33 (67%)	0/33 (0%)	CDKN1A,FHL1,MECOM,MYC,SNAI1,TRIB1
Plasma cell neoplasm	0.616	0.182	13/33 (39%)	0/33 (0%)	20/33 (61%)	0/33 (0%)	FTL,IL6,KLF4,MYC,SIVA1,TNFRSF10B
Uveal melanoma	0.608	0.175	16/40 (40%)	0/40 (0%)	24/40 (60%)	0/40 (0%)	DKK3,DLL1,IL3RA,MYH11,NOTCH1,NOTCH4,THBS2
Ocular melanoma	0.608	0.175	17/40 (43%)	0/40 (0%)	23/40 (57%)	0/40 (0%)	DKK3,DLL1,MYH11,NOTCH1,NOTCH4,THBS2,VEGFB
Head and neck melanoma	0.608	0.175	17/40 (43%)	0/40 (0%)	23/40 (57%)	0/40 (0%)	DKK3,DLL1,MYH11,NOTCH1,NOTCH4,THBS2,VEGFB
Arteriosclerosis of coronary artery	0.604	0.2	4/20 (20%)	0/20 (0%)	16/20 (80%)	0/20 (0%)	G3BP1,LDLR,PTGS2,SCARB1
Arteriosclerosis of coronary vessel	0.604	0.2	4/20 (20%)	0/20 (0%)	16/20 (80%)	0/20 (0%)	G3BP1,LDLR,PTGS2,SCARB1
Glomerulonephritis	0.604	0.2	5/20 (25%)	0/20 (0%)	15/20 (75%)	0/20 (0%)	FKBP1A,HBEGF,IL6,PPP3CA
Atherosclerosis of coronary vessel	0.604	0.2	4/20 (20%)	0/20 (0%)	16/20 (80%)	0/20 (0%)	G3BP1,LDLR,PTGS2,SCARB1
Renal tubular acidosis	0.604	0.2	10/20 (50%)	0/20 (0%)	10/20 (50%)	0/20 (0%)	BRD2,HDAC7,ITGB1,SGK1
Alzheimer disease	0.604	0.2	6/20 (30%)	0/20 (0%)	14/20 (70%)	0/20 (0%)	ANTXR1,APP,GRB10,SGK1
Coronary artery disease	0.604	0.2	4/20 (20%)	0/20 (0%)	16/20 (80%)	0/20 (0%)	G3BP1,LDLR,PTGS2,SCARB1
Cognitive impairment	0.604	0.2	9/20 (45%)	0/20 (0%)	11/20 (55%)	0/20 (0%)	APP,SHANK3,SYNPO,TNFRSF1A
Severe neutropenia	0.604	0.2	8/20 (40%)	0/20 (0%)	12/20 (60%)	0/20 (0%)	GSTP1,IER3,MCL1,TLN1
Lymphohematopoietic neoplasia	0.604	0.2	5/20 (25%)	0/20 (0%)	15/20 (75%)	0/20 (0%)	CDKN1A,MYC,PSMB9,STAT3
Hepatorenal fibrocystic disease	0.604	0.2	10/20 (50%)	0/20 (0%)	10/20 (50%)	0/20 (0%)	FKBP1A,INHBB,LBH,TCIM
Allergic airway inflammation	0.604	0.2	7/20 (35%)	0/20 (0%)	13/20 (65%)	0/20 (0%)	EEF1A1,HNRNPU,IL6,SOCS2
Development of benign tumor	0.586	0.185	11/27 (41%)	0/27 (0%)	16/27 (59%)	0/27 (0%)	CDKN1A,FOXO1,KRAS,PTGS2,RAB11A
Transposition of great vessels	0.586	0.185	8/27 (30%)	0/27 (0%)	19/27 (70%)	0/27 (0%)	CRK,G3BP1,KAT6A,LHX6,PDE5A
Venoocclusion	0.586	0.185	10/27 (37%)	0/27 (0%)	17/27 (63%)	0/27 (0%)	CCN3,GRB10,PLAT,PRCP,SMAD1
Skin carcinoma	0.586	0.185	12/27 (44%)	0/27 (0%)	15/27 (56%)	0/27 (0%)	ENG,FKBP8,KRAS,MXI1,TSPAN14
Advanced pulmonary disease	0.586	0.185	15/27 (56%)	0/27 (0%)	12/27 (44%)	0/27 (0%)	ENAH,EPAS1,FN1,KDR,MMP2
Advanced lung cancer	0.586	0.185	15/27 (56%)	0/27 (0%)	12/27 (44%)	0/27 (0%)	ENAH,EPAS1,FN1,KDR,MMP2
Thrombosis of artery	0.579	0.214	7/14 (50%)	0/14 (0%)	7/14 (50%)	0/14 (0%)	MDM4,MMP2,VWF
Dysplasia of bone	0.579	0.214	9/14 (64%)	0/14 (0%)	5/14 (36%)	0/14 (0%)	COL1A1,COL1A2,CRTAP
Acute renal failure	0.579	0.214	6/14 (43%)	0/14 (0%)	8/14 (57%)	0/14 (0%)	FKBP1A,NFKBIZ,ZFP36
Occlusion of carotid artery	0.579	0.214	5/14 (36%)	0/14 (0%)	9/14 (64%)	0/14 (0%)	FBLIM1,PTGS2,RAB11A
Aplasia	0.579	0.214	7/14 (50%)	0/14 (0%)	7/14 (50%)	0/14 (0%)	ADRA2C,AHR,FKBP1A
Acute renal insufficiency	0.579	0.214	6/14 (43%)	0/14 (0%)	8/14 (57%)	0/14 (0%)	FKBP1A,NFKBIZ,ZFP36
Epithelial dysplasia	0.579	0.214	7/14 (50%)	0/14 (0%)	7/14 (50%)	0/14 (0%)	CCND1,CDC37,MORF4L1
Infection by Mycobacterium bovis	0.579	0.214	3/14 (21%)	0/14 (0%)	11/14 (79%)	0/14 (0%)	AHR,IFNGR1,IRF1
Growth failure or short stature	0.579	0.214	7/14 (50%)	0/14 (0%)	7/14 (50%)	0/14 (0%)	FOSL2,HAND2,HSPG2
Mitochondrial neuromuscular disorder	0.577	0.176	13/34 (38%)	0/34 (0%)	21/34 (62%)	0/34 (0%)	DDX5,LDHB,MT-CYB,MT-ND5,SLC3A2,TYMP
Development of astrocytoma	0.577	0.176	15/34 (44%)	0/34 (0%)	19/34 (56%)	0/34 (0%)	HAND2,IGFBP2,KRAS,MYC,QKI,SOX7
Autosomal dominant encephalopathy	0.577	0.176	14/34 (41%)	0/34 (0%)	20/34 (59%)	0/34 (0%)	CD200,CDC37,CTSZ,ENAH,HNRNPH1,ITM2B
Advanced colorectal cancer	0.577	0.176	11/34 (32%)	0/34 (0%)	23/34 (68%)	0/34 (0%)	ARRDC3,FHL1,ID1,KDR,KRAS,TOP1
Mitochondrial leukoencephalopathy	0.577	0.176	13/34 (38%)	0/34 (0%)	21/34 (62%)	0/34 (0%)	DDX5,LDHB,MT-CYB,MT-ND5,SLC3A2,TYMP
Advanced colorectal tumor	0.577	0.176	11/34 (32%)	0/34 (0%)	23/34 (68%)	0/34 (0%)	ARRDC3,FHL1,ID1,KDR,KRAS,TOP1
B-lymphoblastic leukemia/lymphoma	0.577	0.176	12/34 (35%)	0/34 (0%)	22/34 (65%)	0/34 (0%)	FTH1,MYC,PDGFRB,PTPRB,SCARB1,SLC2A3
Myoclonic seizure	0.563	0.25	3/8 (38%)	0/8 (0%)	5/8 (63%)	0/8 (0%)	JMJD1C,SGK1
Hypersensitive reaction	0.563	0.25	4/8 (50%)	0/8 (0%)	4/8 (50%)	0/8 (0%)	FKBP1A,IL6
Cholelithiasis	0.563	0.25	5/8 (63%)	0/8 (0%)	3/8 (38%)	0/8 (0%)	CPE,SCARB1
Mastocytosis	0.563	0.25	4/8 (50%)	0/8 (0%)	4/8 (50%)	0/8 (0%)	DDR2,PDGFRB
Chronic kidney disease	0.563	0.25	4/8 (50%)	0/8 (0%)	4/8 (50%)	0/8 (0%)	CFI,FKBP1A
Gastric ulcer	0.563	0.25	3/8 (38%)	0/8 (0%)	5/8 (63%)	0/8 (0%)	EEF1A1,PTGS2
Telangiectasis	0.563	0.25	2/8 (25%)	0/8 (0%)	6/8 (75%)	0/8 (0%)	BMPR2,ENG
Hereditary Eye Disease	0.563	0.25	3/8 (38%)	0/8 (0%)	5/8 (63%)	0/8 (0%)	CXCL2,RPGR
Abdominal aorta lesion	0.555	0.19	10/21 (48%)	0/21 (0%)	11/21 (52%)	0/21 (0%)	MMP2,NDUFA13,PTGS2,TIMP3
Hypogonadism	0.555	0.19	7/21 (33%)	0/21 (0%)	14/21 (67%)	0/21 (0%)	FHL1,KAT6A,SNAI1,TOP1
Small-cell carcinoma	0.555	0.19	8/21 (38%)	0/21 (0%)	13/21 (62%)	0/21 (0%)	B2M,KDR,SHANK3,TOP1
Hyperkeratosis	0.555	0.19	5/21 (24%)	0/21 (0%)	16/21 (76%)	0/21 (0%)	CTSC,MYC,MYH10,NFKBIA
Ptosis	0.555	0.19	9/21 (43%)	0/21 (0%)	12/21 (57%)	0/21 (0%)	ADRA2C,EGR3,ELK4,PLEC
Tauopathy	0.555	0.19	7/21 (33%)	0/21 (0%)	14/21 (67%)	0/21 (0%)	APP,GRB10,GRN,SYNPO
Anterior segment inflammation	0.555	0.19	9/21 (43%)	0/21 (0%)	12/21 (57%)	0/21 (0%)	ANXA1,NFKBIZ,SOD1,WWP1
Non-hematological solid tumor	0.555	0.19	6/21 (29%)	0/21 (0%)	15/21 (71%)	0/21 (0%)	CDKN1A,KDR,MYC,RAB11A
Infection by enterobacteriaceae	0.555	0.19	7/21 (33%)	0/21 (0%)	14/21 (67%)	0/21 (0%)	CD44,IFNGR1,IL1R1,NFKBIZ
Heterotaxy or ciliopathy	0.555	0.19	6/21 (29%)	0/21 (0%)	15/21 (71%)	0/21 (0%)	CFI,INHBB,SOX17,TIMP2
Coagulation factor deficiency syndrome	0.555	0.19	7/21 (33%)	0/21 (0%)	14/21 (67%)	0/21 (0%)	CLEC14A,F8,FOSB,VWF
Diffuse B-cell lymphoma	0.545	0.179	13/28 (46%)	0/28 (0%)	15/28 (54%)	0/28 (0%)	BRD2,KLF4,MYC,SHANK3,SOX7
Spinocerebellar ataxia	0.545	0.179	14/28 (50%)	0/28 (0%)	14/28 (50%)	0/28 (0%)	ATP1A1,CD200,CTSZ,HNRNPH1,ITM2B
Development of lung carcinoma	0.545	0.179	11/28 (39%)	0/28 (0%)	17/28 (61%)	0/28 (0%)	CDKN1A,DICER1,KRAS,SNAI1,TMSB10/TMSB4X
Bone marrow cancer	0.545	0.179	8/28 (29%)	0/28 (0%)	20/28 (71%)	0/28 (0%)	FHL1,GATA2,MECOM,MYC,SNAI1
Glandular intraepithelial neoplasm	0.545	0.179	8/28 (29%)	0/28 (0%)	20/28 (71%)	0/28 (0%)	KRAS,MET,MYC,SOCS3,STAT3
Early-onset ataxia	0.545	0.179	8/28 (29%)	0/28 (0%)	20/28 (71%)	0/28 (0%)	EGR1,HLX,IFNGR1,IGFBP2,NEDD9
Aggressive cancer	0.545	0.179	15/28 (54%)	0/28 (0%)	13/28 (46%)	0/28 (0%)	BRD2,KLF4,MYC,SHANK3,SOX7
Chronic lymphocytic leukemia / small lymphocytic lymphoma	0.545	0.179	10/28 (36%)	0/28 (0%)	18/28 (64%)	0/28 (0%)	CDKN1A,HAND2,KLF4,MYC,NDUFA13
Extrapancreatic neuroendocrine tumor	0.545	0.179	12/28 (43%)	0/28 (0%)	16/28 (57%)	0/28 (0%)	CDKN1A,KDR,MET,MORF4L1,NDUFA13
Subcutaneous tumor	0.545	0.179	16/28 (57%)	0/28 (0%)	12/28 (43%)	0/28 (0%)	DLC1,EEF1A1,HIPK3,S1PR1,TRA2B
T acute lymphoblastic leukemia	0.545	0.179	9/28 (32%)	0/28 (0%)	19/28 (68%)	0/28 (0%)	EGFL7,IRF9,MYC,NOTCH1,STING1
Hemangioma	0.541	0.171	15/35 (43%)	0/35 (0%)	20/35 (57%)	0/35 (0%)	EID1,FTL,HBEGF,HLA-A,ISCU,NOTCH4
Neuroepithelial tumor	0.541	0.171	14/35 (40%)	0/35 (0%)	21/35 (60%)	0/35 (0%)	CCND1,CDKN1A,FOXO1,JUN,KRAS,MYC
Development of neuroepithelial tumor	0.541	0.171	14/35 (40%)	0/35 (0%)	21/35 (60%)	0/35 (0%)	CCND1,CDKN1A,FOXO1,JUN,KRAS,MYC
Advanced malignant gastrointestinal neoplasm	0.541	0.171	13/35 (37%)	0/35 (0%)	22/35 (63%)	0/35 (0%)	ARRDC3,FHL1,GSTP1,ID1,KDR,KRAS
Advanced gastrointestinal tumor	0.541	0.171	13/35 (37%)	0/35 (0%)	22/35 (63%)	0/35 (0%)	ARRDC3,FHL1,GSTP1,ID1,KDR,KRAS
Mixed neoplasia	0.541	0.171	15/35 (43%)	0/35 (0%)	20/35 (57%)	0/35 (0%)	EID1,KLF4,MYC,NUAK1,SLC2A3,TJP1
Atherosclerotic lesion	0.522	0.2	7/15 (47%)	0/15 (0%)	8/15 (53%)	0/15 (0%)	FN1,IL33,LDLR
Retinal dystrophy	0.522	0.2	8/15 (53%)	0/15 (0%)	7/15 (47%)	0/15 (0%)	CFI,CXCL2,RPGR
Thrombus	0.522	0.2	6/15 (40%)	0/15 (0%)	9/15 (60%)	0/15 (0%)	CFI,PTGS2,VWF
Ventricular tachycardia	0.522	0.2	9/15 (60%)	0/15 (0%)	6/15 (40%)	0/15 (0%)	CALM1 (includes others),ECE1,JAM2
Graft-vs-host disease	0.522	0.2	6/15 (40%)	0/15 (0%)	9/15 (60%)	0/15 (0%)	FKBP1A,PPP3CA,SDC2
Systemic inflammatory response syndrome	0.522	0.2	8/15 (53%)	0/15 (0%)	7/15 (47%)	0/15 (0%)	ANXA1,CD36,VWF
Lysosomal storage disease	0.522	0.2	8/15 (53%)	0/15 (0%)	7/15 (47%)	0/15 (0%)	MYOF,SPHK1,UGCG
Reperfusion injury	0.522	0.2	5/15 (33%)	0/15 (0%)	10/15 (67%)	0/15 (0%)	ANXA1,CFI,FKBP1A
Vestibular disorder	0.522	0.2	7/15 (47%)	0/15 (0%)	8/15 (53%)	0/15 (0%)	BMX,KDR,PDE5A
Genitourinary tumor	0.522	0.2	8/15 (53%)	0/15 (0%)	7/15 (47%)	0/15 (0%)	FN1,ID1,MYC
Myelodysplastic syndrome	0.51	0.182	8/22 (36%)	0/22 (0%)	14/22 (64%)	0/22 (0%)	DICER1,GATA2,LTBP4,QKI
Dyslipidemia	0.51	0.182	6/22 (27%)	0/22 (0%)	16/22 (73%)	0/22 (0%)	IL6,LDLR,LEPR,STARD3
Lymphoid cancer	0.51	0.182	6/22 (27%)	0/22 (0%)	16/22 (73%)	0/22 (0%)	CCL2,MYC,STAT3,TNFSF10
Endocardial cushion defect	0.51	0.182	13/22 (59%)	0/22 (0%)	9/22 (41%)	0/22 (0%)	CALM1 (includes others),GJA1,HAND2,KAT6A
Congenital myopathy	0.51	0.182	7/22 (32%)	0/22 (0%)	15/22 (68%)	0/22 (0%)	BAG3,CRYAB,FOXO1,GRB10
Gastrointestinal carcinoma	0.51	0.182	5/22 (23%)	0/22 (0%)	17/22 (77%)	0/22 (0%)	CRYAB,KDR,KRAS,NOTCH1
Vaso-occlusion	0.51	0.182	9/22 (41%)	0/22 (0%)	13/22 (59%)	0/22 (0%)	LDLR,PLAT,PRCP,PTGS2
Malignant myeloid disease	0.51	0.182	8/22 (36%)	0/22 (0%)	14/22 (64%)	0/22 (0%)	DICER1,GATA2,LTBP4,QKI
Supra-aortic artery disease	0.51	0.182	9/22 (41%)	0/22 (0%)	13/22 (59%)	0/22 (0%)	FBLIM1,PLAT,PTPRB,TRA2B
Eye neoplasm	0.507	0.167	16/36 (44%)	0/36 (0%)	20/36 (56%)	0/36 (0%)	CCND1,CDKN1A,DICER1,MORF4L1,NDUFA13,TOP1
Smooth muscle tumor	0.507	0.167	15/36 (42%)	0/36 (0%)	21/36 (58%)	0/36 (0%)	CALM1 (includes others),DDX21,HAND2,PSMB8,PSMB9,TNRC6B
Angioma	0.507	0.167	15/36 (42%)	0/36 (0%)	21/36 (58%)	0/36 (0%)	EID1,FTL,HBEGF,HLA-A,ISCU,NOTCH4
Intracranial embryonal tumor	0.506	0.172	9/29 (31%)	0/29 (0%)	20/29 (69%)	0/29 (0%)	BTG2,CDKN1A,FKBP8,MAT2A,NRP1
Calcification of kidney	0.506	0.172	12/29 (41%)	0/29 (0%)	17/29 (59%)	0/29 (0%)	ABL2,CD44,CSDE1,MEOX2,SH3BP2
Progression of malignant tumor	0.506	0.172	14/29 (48%)	0/29 (0%)	15/29 (52%)	0/29 (0%)	FOXO1,KDR,KRAS,MYC,TGFBR2
Malignant astrocytoma	0.506	0.172	16/29 (55%)	0/29 (0%)	13/29 (45%)	0/29 (0%)	CDKN1A,FOXO1,MXI1,MYC,QKI
Head and neck tumor	0.506	0.172	16/29 (55%)	0/29 (0%)	13/29 (45%)	0/29 (0%)	FKBP8,KDR,LAMB1,MET,MYC
Familial cerebellar ataxia	0.506	0.172	13/29 (45%)	0/29 (0%)	16/29 (55%)	0/29 (0%)	ATP1A1,CD200,CTSZ,HNRNPH1,ITM2B
High grade malignant glioma	0.506	0.172	16/29 (55%)	0/29 (0%)	13/29 (45%)	0/29 (0%)	CDKN1A,FOXO1,MXI1,MYC,QKI
Progressive myopathy	0.506	0.172	13/29 (45%)	0/29 (0%)	16/29 (55%)	0/29 (0%)	APP,DMD,SGCA,UTRN,ZFP36L2
Embryonal tumor of brain	0.506	0.172	9/29 (31%)	0/29 (0%)	20/29 (69%)	0/29 (0%)	BTG2,CDKN1A,FKBP8,MAT2A,NRP1
Upper gastrointestinal carcinoma	0.506	0.172	10/29 (34%)	0/29 (0%)	19/29 (66%)	0/29 (0%)	CTNND1,DDX5,EIF3H,FLNA,KDR
High grade astrocytoma	0.506	0.172	16/29 (55%)	0/29 (0%)	13/29 (45%)	0/29 (0%)	CDKN1A,FOXO1,MXI1,MYC,QKI
Combined pituitary hormone deficiency or pituitary stalk interruption syndrome	0.506	0.172	15/29 (52%)	0/29 (0%)	14/29 (48%)	0/29 (0%)	ADGRG1,GJA1,PTPRB,SELE,TLL1
Stenosis of aortic valve	0.489	0.222	6/9 (67%)	0/9 (0%)	3/9 (33%)	0/9 (0%)	LDLR,TIMP2
Keratitis	0.489	0.222	3/9 (33%)	0/9 (0%)	6/9 (67%)	0/9 (0%)	NOTCH1,PPP3CA
Idiopathic pulmonary fibrosis	0.489	0.222	5/9 (56%)	0/9 (0%)	4/9 (44%)	0/9 (0%)	FLT1,PPP3CA
Ventricular fibrillation	0.489	0.222	6/9 (67%)	0/9 (0%)	3/9 (33%)	0/9 (0%)	ENTPD1,TNFRSF1A
Pneumococcal infection	0.489	0.222	5/9 (56%)	0/9 (0%)	4/9 (44%)	0/9 (0%)	CFI,SCN1B
Mesangial nephropathy	0.489	0.222	3/9 (33%)	0/9 (0%)	6/9 (67%)	0/9 (0%)	CAVIN2,TJP1
Macular dystrophy or cone or cone-rod dystrophy	0.489	0.222	5/9 (56%)	0/9 (0%)	4/9 (44%)	0/9 (0%)	CFI,CXCL2
Osteosarcoma	0.475	0.162	13/37 (35%)	0/37 (0%)	24/37 (65%)	0/37 (0%)	CD44,IGFBP5,KDR,MET,RHOU,TOP1
Orbital tumor	0.475	0.162	15/37 (41%)	0/37 (0%)	22/37 (59%)	0/37 (0%)	CCND1,CDKN1A,DICER1,MORF4L1,NDUFA13,TOP1
Degeneration of eye	0.472	0.333	1/3 (33%)	0/3 (0%)	2/3 (67%)	0/3 (0%)	RPGR
Progressive anemia	0.472	0.333	1/3 (33%)	0/3 (0%)	2/3 (67%)	0/3 (0%)	NFKBIZ
Thrombosis of atrium	0.472	0.188	7/16 (44%)	0/16 (0%)	9/16 (56%)	0/16 (0%)	AHR,HBEGF,PTGS2
Remodeling of left ventricle	0.472	0.188	7/16 (44%)	0/16 (0%)	9/16 (56%)	0/16 (0%)	ANXA1,DICER1,TNFRSF1A
Pulmonary alveolar proteinosis	0.472	0.188	3/16 (19%)	0/16 (0%)	13/16 (81%)	0/16 (0%)	CSF3,DUSP5,IL3RA
Hypospadia	0.472	0.188	7/16 (44%)	0/16 (0%)	9/16 (56%)	0/16 (0%)	ADRA2C,HNRNPH1,PTGS2
Hypoproteinemia	0.472	0.188	3/16 (19%)	0/16 (0%)	13/16 (81%)	0/16 (0%)	B2M,HLA-A,PTPRE
Azoospermia	0.472	0.188	10/16 (63%)	0/16 (0%)	6/16 (38%)	0/16 (0%)	EEF1A1,EPAS1,MYH10
Thrombosis of heart	0.472	0.188	7/16 (44%)	0/16 (0%)	9/16 (56%)	0/16 (0%)	AHR,HBEGF,PTGS2
Hyperglycemia	0.472	0.188	10/16 (63%)	0/16 (0%)	6/16 (38%)	0/16 (0%)	INHBB,LEPR,TIMP2
Medullary carcinoma	0.472	0.188	7/16 (44%)	0/16 (0%)	9/16 (56%)	0/16 (0%)	FLT1,KDR,MET
Infection of respiratory tract	0.472	0.188	9/16 (56%)	0/16 (0%)	7/16 (44%)	0/16 (0%)	HTRA1,PTGS2,RPGR
Blindness	0.472	0.188	4/16 (25%)	0/16 (0%)	12/16 (75%)	0/16 (0%)	PDE5A,PTGS2,ZFP36L2
Medullary thyroid carcinoma	0.472	0.188	7/16 (44%)	0/16 (0%)	9/16 (56%)	0/16 (0%)	FLT1,KDR,MET
Chronic inflammatory disorder	0.472	0.188	9/16 (56%)	0/16 (0%)	7/16 (44%)	0/16 (0%)	NFKBIA,NFKBIZ,PTGS2
Thrombosis of kidney	0.472	0.188	8/16 (50%)	0/16 (0%)	8/16 (50%)	0/16 (0%)	CFI,PFN2,THBD
Infantile encephalopathy	0.472	0.188	7/16 (44%)	0/16 (0%)	9/16 (56%)	0/16 (0%)	LIFR,SHANK3,TYMP
Contact dermatitis or eczema	0.472	0.188	10/16 (63%)	0/16 (0%)	6/16 (38%)	0/16 (0%)	EEF1A1,FKBP1A,PPP3CA
Ventricular remodeling	0.472	0.188	7/16 (44%)	0/16 (0%)	9/16 (56%)	0/16 (0%)	ANXA1,DICER1,TNFRSF1A
Hereditary retinal degeneration	0.472	0.188	8/16 (50%)	0/16 (0%)	8/16 (50%)	0/16 (0%)	CFI,CXCL2,RPGR
Sclerotic lesion	0.472	0.188	7/16 (44%)	0/16 (0%)	9/16 (56%)	0/16 (0%)	IL33,LDLR,TOP1
Genital carcinoma	0.471	0.167	9/30 (30%)	0/30 (0%)	21/30 (70%)	0/30 (0%)	KLF4,MET,MYC,PMEPA1,SOX7
Colorectal adenoma	0.471	0.167	14/30 (47%)	0/30 (0%)	16/30 (53%)	0/30 (0%)	CD44,GSTP1,KRAS,PTGS2,SHC1
Intrauterine growth retardation	0.471	0.167	15/30 (50%)	0/30 (0%)	15/30 (50%)	0/30 (0%)	ANKRD12,H3-3A/H3-3B,HIPK3,PDE5A,PTGS2
Infection by HIV-1	0.471	0.167	13/30 (43%)	0/30 (0%)	17/30 (57%)	0/30 (0%)	ARF6,ATP1A1,NCK1,RHOB,RHOQ
Hypophosphatemia	0.471	0.167	18/30 (60%)	0/30 (0%)	12/30 (40%)	0/30 (0%)	CSDE1,OGN,PDLIM7,SMAD1,TLL1
Pulmonary metastasis	0.471	0.167	17/30 (57%)	0/30 (0%)	13/30 (43%)	0/30 (0%)	ENAH,FLT1,FN1,KDR,MMP2
T-cell leukemia	0.471	0.167	9/30 (30%)	0/30 (0%)	21/30 (70%)	0/30 (0%)	EGFL7,IRF1,IRF9,MYC,NOTCH1
Congestive heart failure	0.471	0.167	11/30 (37%)	0/30 (0%)	19/30 (63%)	0/30 (0%)	BIRC3,CAV1,HAND2,IGFBP4,TLL1
Salt-sensitive essential hypertension	0.471	0.167	14/30 (47%)	0/30 (0%)	16/30 (53%)	0/30 (0%)	COL1A1,EGLN3,HAND2,PTPRB,TAOK2
Colon adenoma	0.471	0.167	14/30 (47%)	0/30 (0%)	16/30 (53%)	0/30 (0%)	CD44,GSTP1,KRAS,PTGS2,SHC1
Soft tissue neoplasm	0.471	0.167	13/30 (43%)	0/30 (0%)	17/30 (57%)	0/30 (0%)	ABL2,APP,CDKN1A,PDGFRB,PSMB9
Myelomonocytic leukemia	0.471	0.167	8/30 (27%)	0/30 (0%)	22/30 (73%)	0/30 (0%)	CDA,EID1,KRAS,NFIA,NOTCH1
B-cell chronic lymphoproliferative disorder	0.471	0.167	10/30 (33%)	0/30 (0%)	20/30 (67%)	0/30 (0%)	HAND2,IRF1,KLF4,MYC,TNFSF10
Chronic lymphoproliferative disease	0.471	0.167	10/30 (33%)	0/30 (0%)	20/30 (67%)	0/30 (0%)	HAND2,IRF1,KLF4,MYC,TNFSF10
Gastrointestinal adenoma	0.471	0.167	14/30 (47%)	0/30 (0%)	16/30 (53%)	0/30 (0%)	CD44,GSTP1,KRAS,PTGS2,SHC1
Hypercholesterolemia	0.469	0.174	14/23 (61%)	0/23 (0%)	9/23 (39%)	0/23 (0%)	AEBP1,CTSD,LDLR,THRB
Nephrosis	0.469	0.174	11/23 (48%)	0/23 (0%)	12/23 (52%)	0/23 (0%)	CALM1 (includes others),INHBB,LAMB2,TJP1
Vasculitis	0.469	0.174	7/23 (30%)	0/23 (0%)	16/23 (70%)	0/23 (0%)	CFI,MMP2,STING1,ZFP36
Ichthyosis	0.469	0.174	9/23 (39%)	0/23 (0%)	14/23 (61%)	0/23 (0%)	ARHGAP31,CASP4,LOC102724428/SIK1,MYH10
Cataract disease	0.469	0.174	10/23 (43%)	0/23 (0%)	13/23 (57%)	0/23 (0%)	CRYAB,NDRG1,PTGS2,SKP1
Keratosis	0.469	0.174	6/23 (26%)	0/23 (0%)	17/23 (74%)	0/23 (0%)	MYC,MYH10,NFKBIA,PTGS2
Genital tract cancer	0.469	0.174	6/23 (26%)	0/23 (0%)	17/23 (74%)	0/23 (0%)	ATF3,ELK4,MYC,SOX7
Primum atrial septal defect	0.469	0.174	10/23 (43%)	0/23 (0%)	13/23 (57%)	0/23 (0%)	ECE1,HAND2,SFRP4,SOX7
Pharyngeal carcinoma	0.469	0.174	14/23 (61%)	0/23 (0%)	9/23 (39%)	0/23 (0%)	CRYAB,DDX5,EIF3H,NDUFA13
Lens opacity	0.469	0.174	10/23 (43%)	0/23 (0%)	13/23 (57%)	0/23 (0%)	CRYAB,NDRG1,PTGS2,SKP1
Lymphocytic neoplasm	0.469	0.174	8/23 (35%)	0/23 (0%)	15/23 (65%)	0/23 (0%)	CCL2,MYC,PSMB9,TNFSF10
Soft tissue lesion	0.469	0.174	8/23 (35%)	0/23 (0%)	15/23 (65%)	0/23 (0%)	ABL2,CDKN1A,PDGFRB,PSMB9
Non-colon gastrointestinal cancer	0.469	0.174	7/23 (30%)	0/23 (0%)	16/23 (70%)	0/23 (0%)	CCND1,CD44,PTGS2,SHC1
Esophageal lesion	0.469	0.174	12/23 (52%)	0/23 (0%)	11/23 (48%)	0/23 (0%)	CCND1,CDKN1A,FBLIM1,PDLIM7
Androgen-independent prostate tumor	0.445	0.158	13/38 (34%)	0/38 (0%)	25/38 (66%)	0/38 (0%)	BCL6B,BIRC3,CDH5,IGFBP7,IVNS1ABP,MET
Diffuse lymphoma	0.437	0.161	13/31 (42%)	0/31 (0%)	18/31 (58%)	0/31 (0%)	BRD2,CDKN1A,H3-3A/H3-3B,MYC,SOX7
Gastrointestinal stromal tumor	0.437	0.161	12/31 (39%)	0/31 (0%)	19/31 (61%)	0/31 (0%)	CSF3,DDR2,IRAK3,KDR,PDGFRB
Occurrence of tumor	0.437	0.161	19/31 (61%)	0/31 (0%)	12/31 (39%)	0/31 (0%)	CALM1 (includes others),CSDE1,DICER1,GRB10,TGFBR2
Chronic myelomonocytic leukemia	0.437	0.161	8/31 (26%)	0/31 (0%)	23/31 (74%)	0/31 (0%)	CDA,EID1,KRAS,NFIA,NOTCH1
Papillary carcinoma	0.437	0.161	7/31 (23%)	0/31 (0%)	24/31 (77%)	0/31 (0%)	FLT1,KDR,MET,NOTCH1,SOX7
Rectum tumor	0.437	0.161	8/31 (26%)	0/31 (0%)	23/31 (74%)	0/31 (0%)	KDR,KRAS,NCK1,PTGS2,TOP1
Early-onset seizures	0.437	0.161	14/31 (45%)	0/31 (0%)	17/31 (55%)	0/31 (0%)	FKBP8,JMJD1C,MGLL,PCDH19,PDLIM7
Myocardial fibrosis	0.437	0.161	17/31 (55%)	0/31 (0%)	14/31 (45%)	0/31 (0%)	CDC42,FN1,HAND2,MARCKSL1,UTRN
Familial cystic kidney	0.431	0.167	14/24 (58%)	0/24 (0%)	10/24 (42%)	0/24 (0%)	CALM1 (includes others),FKBP1A,INHBB,LBH
Hyperphenylalaninemia	0.431	0.167	13/24 (54%)	0/24 (0%)	11/24 (46%)	0/24 (0%)	IGFBP4,PFN2,SOCS2,TPH1
Tachycardia	0.431	0.167	12/24 (50%)	0/24 (0%)	12/24 (50%)	0/24 (0%)	ECE1,HAND2,ITGA8,JAM2
Esophageal squamous cell carcinoma	0.431	0.167	12/24 (50%)	0/24 (0%)	12/24 (50%)	0/24 (0%)	ARF6,CXCL2,IKBIP,TGFBR2
Hyperlipoproteinemia	0.431	0.167	15/24 (63%)	0/24 (0%)	9/24 (38%)	0/24 (0%)	AEBP1,CTSD,LDLR,THRB
Nonsquamous non-small cell lung carcinoma	0.431	0.167	5/24 (21%)	0/24 (0%)	19/24 (79%)	0/24 (0%)	CDKN1A,DICER1,FLT1,KDR
Head and neck carcinoma	0.431	0.167	12/24 (50%)	0/24 (0%)	12/24 (50%)	0/24 (0%)	KDR,MET,PTGS2,THRB
Familial congenital heart disease	0.431	0.167	9/24 (38%)	0/24 (0%)	15/24 (63%)	0/24 (0%)	AKAP9,KAT6A,PDE5A,SOX7
Syndromic ciliopathy	0.431	0.167	9/24 (38%)	0/24 (0%)	15/24 (63%)	0/24 (0%)	CALM1 (includes others),INHBB,SHC1,TJP1
Non-squamous lung carcinoma	0.431	0.167	5/24 (21%)	0/24 (0%)	19/24 (79%)	0/24 (0%)	CDKN1A,DICER1,FLT1,KDR
Familial polycystic kidney disease	0.431	0.167	14/24 (58%)	0/24 (0%)	10/24 (42%)	0/24 (0%)	CALM1 (includes others),FKBP1A,INHBB,LBH
Non-squamous lung cancer	0.431	0.167	5/24 (21%)	0/24 (0%)	19/24 (79%)	0/24 (0%)	CDKN1A,DICER1,FLT1,KDR
Immune mediated inflammatory disease	0.428	0.2	3/10 (30%)	0/10 (0%)	7/10 (70%)	0/10 (0%)	FKBP1A,PTGS2
Myasthenia	0.428	0.2	5/10 (50%)	0/10 (0%)	5/10 (50%)	0/10 (0%)	CTSS,IFNGR1
Polyuria	0.428	0.2	5/10 (50%)	0/10 (0%)	5/10 (50%)	0/10 (0%)	PTGS2,TJP1
Ischemic stroke	0.428	0.2	3/10 (30%)	0/10 (0%)	7/10 (70%)	0/10 (0%)	PLAT,PTGS2
Platelet clot	0.428	0.2	6/10 (60%)	0/10 (0%)	4/10 (40%)	0/10 (0%)	ADGRG1,SOCS2
Brain lesion	0.428	0.2	6/10 (60%)	0/10 (0%)	4/10 (40%)	0/10 (0%)	ADRA2C,FKBP8
Myasthenic syndrome	0.428	0.2	5/10 (50%)	0/10 (0%)	5/10 (50%)	0/10 (0%)	CTSS,IFNGR1
Renal vascular disorder	0.428	0.2	5/10 (50%)	0/10 (0%)	5/10 (50%)	0/10 (0%)	CFI,THBD
Congenital lower extremity deformity	0.428	0.2	5/10 (50%)	0/10 (0%)	5/10 (50%)	0/10 (0%)	ADRA2C,SOX17
Rhizomelia	0.428	0.2	5/10 (50%)	0/10 (0%)	5/10 (50%)	0/10 (0%)	BAG3,LIFR
Familial glomerulopathy	0.428	0.2	3/10 (30%)	0/10 (0%)	7/10 (70%)	0/10 (0%)	ENG,FN1
Depigmentation/hyperpigmentation of skin	0.428	0.2	5/10 (50%)	0/10 (0%)	5/10 (50%)	0/10 (0%)	LIFR,SLC25A4
Acute respiratory disorder	0.426	0.176	7/17 (41%)	0/17 (0%)	10/17 (59%)	0/17 (0%)	CFI,PLAT,PTGS2
Steatohepatitis	0.426	0.176	8/17 (47%)	0/17 (0%)	9/17 (53%)	0/17 (0%)	JUN,NFKBIA,TAOK2
Hyperlipidemia	0.426	0.176	4/17 (24%)	0/17 (0%)	13/17 (76%)	0/17 (0%)	ATP1A1,LDLR,STARD3
Occlusion of blood vessel	0.426	0.176	8/17 (47%)	0/17 (0%)	9/17 (53%)	0/17 (0%)	IFNGR1,LDLR,PTGS2
Seizures	0.426	0.176	7/17 (41%)	0/17 (0%)	10/17 (59%)	0/17 (0%)	JMJD1C,PCDH19,TAMALIN
Organic aciduria	0.426	0.176	11/17 (65%)	0/17 (0%)	6/17 (35%)	0/17 (0%)	MCL1,RHOQ,SKP1
Dyskinesia	0.426	0.176	11/17 (65%)	0/17 (0%)	6/17 (35%)	0/17 (0%)	FOSB,JMJD1C,KCNMA1
Microcytosis	0.426	0.176	5/17 (29%)	0/17 (0%)	12/17 (71%)	0/17 (0%)	FTL,LGALS3,PFN2
Gastrointestinal ulcer	0.426	0.176	9/17 (53%)	0/17 (0%)	8/17 (47%)	0/17 (0%)	ANXA1,EEF1A1,PTGS2
Articular rigidity	0.426	0.176	6/17 (35%)	0/17 (0%)	11/17 (65%)	0/17 (0%)	HLA-DQB1,PARP9,TPM2
Gastric carcinoma	0.426	0.176	8/17 (47%)	0/17 (0%)	9/17 (53%)	0/17 (0%)	FLI1,FLNA,KDR
Hereditary retinal disease	0.426	0.176	9/17 (53%)	0/17 (0%)	8/17 (47%)	0/17 (0%)	CFI,RAP1B,RPGR
Childhood progressive encephalopathy	0.426	0.176	7/17 (41%)	0/17 (0%)	10/17 (59%)	0/17 (0%)	LIFR,SEMA6B,SHANK3
Chronic liver disease	0.426	0.176	4/17 (24%)	0/17 (0%)	13/17 (76%)	0/17 (0%)	CRYAB,IL6,STAT3
Oligodendroglioma	0.416	0.154	16/39 (41%)	0/39 (0%)	23/39 (59%)	0/39 (0%)	BCL6B,CCND1,IGFBP2,NOTCH1,SFRP4,TLL1
Thyroid gland tumor	0.407	0.156	17/32 (53%)	0/32 (0%)	15/32 (47%)	0/32 (0%)	FLT1,KDR,KRAS,MORF4L1,THRB
Adrenal gland tumor	0.407	0.156	12/32 (38%)	0/32 (0%)	20/32 (63%)	0/32 (0%)	KLF4,MYC,SNAI1,SOX7,TNRC6B
Chronic lymphocytic leukemia	0.407	0.156	10/32 (31%)	0/32 (0%)	22/32 (69%)	0/32 (0%)	HAND2,IRF9,KLF4,MYC,SLC2A3
B-cell non-Hodgkin lymphoma	0.407	0.156	14/32 (44%)	0/32 (0%)	18/32 (56%)	0/32 (0%)	BRD2,H3-3A/H3-3B,MCL1,MYC,SIVA1
Thyroid carcinoma	0.407	0.156	14/32 (44%)	0/32 (0%)	18/32 (56%)	0/32 (0%)	BTG2,FLT1,ITGA8,KDR,THRB
Periadrenal tumor	0.407	0.156	12/32 (38%)	0/32 (0%)	20/32 (63%)	0/32 (0%)	KLF4,MYC,SNAI1,SOX7,TNRC6B
Chronic form of lymphocytic leukemia	0.407	0.156	10/32 (31%)	0/32 (0%)	22/32 (69%)	0/32 (0%)	HAND2,IRF1,KLF4,MYC,TNFSF10
Rectosigmoid neoplasm	0.407	0.156	8/32 (25%)	0/32 (0%)	24/32 (75%)	0/32 (0%)	KDR,KRAS,NCK1,PTGS2,TOP1
Large intestine adenoma	0.407	0.156	14/32 (44%)	0/32 (0%)	18/32 (56%)	0/32 (0%)	CD44,GSTP1,KRAS,PTGS2,SHC1
Pelvic carcinoma	0.407	0.156	10/32 (31%)	0/32 (0%)	22/32 (69%)	0/32 (0%)	KLF4,MYC,PMEPA1,SOX7,TLL1
Complex neurocristopathy syndrome	0.396	0.16	12/25 (48%)	0/25 (0%)	13/25 (52%)	0/25 (0%)	G3BP1,HTRA1,LTBP4,SPRY1
Gastric adenocarcinoma	0.396	0.16	9/25 (36%)	0/25 (0%)	16/25 (64%)	0/25 (0%)	FLI1,FLNA,KDR,TIMP3
Adrenal cortex tumor	0.396	0.16	7/25 (28%)	0/25 (0%)	18/25 (72%)	0/25 (0%)	ATP1A1,DLC1,INHBB,SERTAD1
Nasopharyngeal tumor	0.396	0.16	14/25 (56%)	0/25 (0%)	11/25 (44%)	0/25 (0%)	CRYAB,DDX5,EIF3H,NDUFA13
Gallbladder neoplasm	0.396	0.16	12/25 (48%)	0/25 (0%)	13/25 (52%)	0/25 (0%)	EPAS1,KRAS,LBH,MYC
Cerebral tumor	0.396	0.16	10/25 (40%)	0/25 (0%)	15/25 (60%)	0/25 (0%)	CHD1,IVNS1ABP,KLF4,STC1
Gastroesophageal adenocarcinoma	0.396	0.16	9/25 (36%)	0/25 (0%)	16/25 (64%)	0/25 (0%)	FLI1,FLNA,KDR,TIMP3
Malignant gallbladder neoplasm	0.396	0.16	12/25 (48%)	0/25 (0%)	13/25 (52%)	0/25 (0%)	EPAS1,KRAS,LBH,MYC
Familial cardiovascular disease	0.396	0.16	8/25 (32%)	0/25 (0%)	17/25 (68%)	0/25 (0%)	HAND2,KAT6A,LDLR,SOX7
Bone marrow lesion	0.396	0.16	11/25 (44%)	0/25 (0%)	14/25 (56%)	0/25 (0%)	FHL1,MECOM,MYC,SNAI1
Aggressive lymphoma	0.396	0.16	14/25 (56%)	0/25 (0%)	11/25 (44%)	0/25 (0%)	BRD2,KLF4,MYC,SHANK3
Breakage of bone	0.386	0.167	6/18 (33%)	0/18 (0%)	12/18 (67%)	0/18 (0%)	JAM2,PTGS2,TGFBR2
Fracture of bone	0.386	0.167	6/18 (33%)	0/18 (0%)	12/18 (67%)	0/18 (0%)	JAM2,PTGS2,TGFBR2
Leukopenia	0.386	0.167	5/18 (28%)	0/18 (0%)	13/18 (72%)	0/18 (0%)	CFI,ETS1,IL6
Adenomatous polyp	0.386	0.167	8/18 (44%)	0/18 (0%)	10/18 (56%)	0/18 (0%)	KRAS,LAMB1,PTGS2
Pneumonia	0.386	0.167	8/18 (44%)	0/18 (0%)	10/18 (56%)	0/18 (0%)	HIF1A,IL6,TNFRSF1A
Sjögren syndrome	0.386	0.167	7/18 (39%)	0/18 (0%)	11/18 (61%)	0/18 (0%)	CFI,NFKBIA,PSMB8
Visceromegaly	0.386	0.167	7/18 (39%)	0/18 (0%)	11/18 (61%)	0/18 (0%)	CALM1 (includes others),CDKN1A,DDX5
Infection by Influenza A virus subtype H1N1	0.386	0.167	5/18 (28%)	0/18 (0%)	13/18 (72%)	0/18 (0%)	IFITM3,IRF1,SPHK1
Abdominal hemorrhage	0.386	0.167	6/18 (33%)	0/18 (0%)	12/18 (67%)	0/18 (0%)	ABL2,ELF1,TJP1
Motor dysfunction	0.386	0.167	6/18 (33%)	0/18 (0%)	12/18 (67%)	0/18 (0%)	CHD1,GJA1,SFPQ
Muscle spasticity	0.386	0.167	5/18 (28%)	0/18 (0%)	13/18 (72%)	0/18 (0%)	CRK,DDX3X,HNRNPU
Gastro-esophageal carcinoma	0.386	0.167	9/18 (50%)	0/18 (0%)	9/18 (50%)	0/18 (0%)	FLI1,FLNA,KDR
Progressive muscle weakness	0.386	0.167	11/18 (61%)	0/18 (0%)	7/18 (39%)	0/18 (0%)	DMD,SGCA,ZFP36L2
Congenital bleeding disorder	0.386	0.167	5/18 (28%)	0/18 (0%)	13/18 (72%)	0/18 (0%)	F8,SH3BP2,VWF
Recurrent solid tumor	0.386	0.167	5/18 (28%)	0/18 (0%)	13/18 (72%)	0/18 (0%)	IRF1,KDR,MYC
Preterm birth or low birth weight	0.386	0.167	6/18 (33%)	0/18 (0%)	12/18 (67%)	0/18 (0%)	IL6,LY96,PTGS2
Dysglycemia	0.386	0.167	8/18 (44%)	0/18 (0%)	10/18 (56%)	0/18 (0%)	LEPR,RAPGEF3,TIMP2
Congenital abnormality of the lower urinary tract	0.386	0.167	8/18 (44%)	0/18 (0%)	10/18 (56%)	0/18 (0%)	ADRA2C,HNRNPH1,PTGS2
Frontotemporal lobar degeneration or amyotrophic lateral sclerosis	0.386	0.167	10/18 (56%)	0/18 (0%)	8/18 (44%)	0/18 (0%)	GRN,SASH1,SOD1
Frontotemporal degeneration spectrum disorder	0.386	0.167	10/18 (56%)	0/18 (0%)	8/18 (44%)	0/18 (0%)	GRN,SASH1,SOD1
Prostatic adenocarcinoma	0.378	0.152	13/33 (39%)	0/33 (0%)	20/33 (61%)	0/33 (0%)	CDC37,KLF4,MET,MYC,PMEPA1
Recurrence of tumor	0.378	0.152	14/33 (42%)	0/33 (0%)	19/33 (58%)	0/33 (0%)	MET,PPP1R15A,RHOB,SDC2,SOX4
Isolated developmental disorder	0.376	0.182	7/11 (64%)	0/11 (0%)	4/11 (36%)	0/11 (0%)	AHR,MDM4
Syndromic arrhythmia	0.376	0.182	8/11 (73%)	0/11 (0%)	3/11 (27%)	0/11 (0%)	AKAP9,CALM1 (includes others)
Infection by human herpesvirus 4	0.376	0.182	4/11 (36%)	0/11 (0%)	7/11 (64%)	0/11 (0%)	ITGA5,ITGB1
Asthma	0.376	0.182	5/11 (45%)	0/11 (0%)	6/11 (55%)	0/11 (0%)	IL33,LTC4S
Severe sepsis	0.376	0.182	6/11 (55%)	0/11 (0%)	5/11 (45%)	0/11 (0%)	PSMB8,PSMB9
Rejection of organ	0.376	0.182	4/11 (36%)	0/11 (0%)	7/11 (64%)	0/11 (0%)	FKBP1A,PPP3CA
Primary dyslipidemia	0.376	0.182	3/11 (27%)	0/11 (0%)	8/11 (73%)	0/11 (0%)	LDLR,SYNPO
Familial dyslipidemia	0.376	0.182	3/11 (27%)	0/11 (0%)	8/11 (73%)	0/11 (0%)	LDLR,SYNPO
Infection by Citrobacter	0.376	0.182	3/11 (27%)	0/11 (0%)	8/11 (73%)	0/11 (0%)	IL6,NFKBIZ
Hyperphagia	0.374	0.25	1/4 (25%)	0/4 (0%)	3/4 (75%)	0/4 (0%)	STAT3
Abdominal aortic aneurysm	0.365	0.154	11/26 (42%)	0/26 (0%)	15/26 (58%)	0/26 (0%)	MMP2,NDUFA13,PTGS2,TIMP3
Astrocytoma	0.365	0.154	12/26 (46%)	0/26 (0%)	14/26 (54%)	0/26 (0%)	FOXO1,KRAS,MXI1,MYC
Cerebellar ataxia	0.365	0.154	14/26 (54%)	0/26 (0%)	12/26 (46%)	0/26 (0%)	ATP1A1,HNRNPH1,ITM2B,MAP1LC3B
Inborn error of amino acid metabolism	0.365	0.154	10/26 (38%)	0/26 (0%)	16/26 (62%)	0/26 (0%)	ABL2,ADGRG1,TPM3,XAF1
Early onset cardiomyopathy	0.365	0.154	13/26 (50%)	0/26 (0%)	13/26 (50%)	0/26 (0%)	LOC102724428/SIK1,PEBP1,RHOB,TYMP
Temporal lobe atrophy	0.365	0.154	10/26 (38%)	0/26 (0%)	16/26 (62%)	0/26 (0%)	DNAJB4,ENAH,GRN,SYNPO
Familial ataxia	0.365	0.154	13/26 (50%)	0/26 (0%)	13/26 (50%)	0/26 (0%)	ATP1A1,CTSZ,HNRNPH1,ITM2B
Pathological dilation of abdominal aorta	0.365	0.154	11/26 (42%)	0/26 (0%)	15/26 (58%)	0/26 (0%)	MMP2,NDUFA13,PTGS2,TIMP3
Infection by Hepatitis C virus	0.351	0.147	13/34 (38%)	0/34 (0%)	21/34 (62%)	0/34 (0%)	ABL2,DDR2,G3BP1,PDLIM7,TAP1
Sexually transmitted disease	0.351	0.147	12/34 (35%)	0/34 (0%)	22/34 (65%)	0/34 (0%)	ABL2,DDR2,G3BP1,PDLIM7,TAP1
Upper aerodigestive tract carcinoma	0.351	0.147	11/34 (32%)	0/34 (0%)	23/34 (68%)	0/34 (0%)	CRYAB,CTNND1,DDX5,EIF3H,PTGS2
Neck neoplasm	0.351	0.147	16/34 (47%)	0/34 (0%)	18/34 (53%)	0/34 (0%)	FLT1,KDR,KRAS,MORF4L1,THRB
Adenomatous intestinal polyp	0.349	0.158	7/19 (37%)	0/19 (0%)	12/19 (63%)	0/19 (0%)	KRAS,PTGS2,PTPRE
Glomerulosclerosis	0.349	0.158	6/19 (32%)	0/19 (0%)	13/19 (68%)	0/19 (0%)	CFI,HBEGF,SNAI1
Hypoalbuminemia	0.349	0.158	5/19 (26%)	0/19 (0%)	14/19 (74%)	0/19 (0%)	B2M,HLA-A,PTPRE
Blepharitis	0.349	0.158	7/19 (37%)	0/19 (0%)	12/19 (63%)	0/19 (0%)	NFKBIZ,SOD1,WWP1
Meningeal neoplasm	0.349	0.158	7/19 (37%)	0/19 (0%)	12/19 (63%)	0/19 (0%)	FTH1,FTL,LRP1
Olfaction disorder	0.349	0.158	6/19 (32%)	0/19 (0%)	13/19 (68%)	0/19 (0%)	APP,RCAN1,TEAD1
Familial insulin resistance	0.349	0.158	11/19 (58%)	0/19 (0%)	8/19 (42%)	0/19 (0%)	SYNPO,TGFB1I1,ZFP36L2
Orofacial cleft	0.349	0.158	9/19 (47%)	0/19 (0%)	10/19 (53%)	0/19 (0%)	KAT6A,PDLIM7,PTPRM
Severe liver disease	0.349	0.158	9/19 (47%)	0/19 (0%)	10/19 (53%)	0/19 (0%)	EPAS1,MYH10,PRKCH
Familial autoimmune disease	0.349	0.158	9/19 (47%)	0/19 (0%)	10/19 (53%)	0/19 (0%)	COL6A1,COL6A2,IL1R1
Severe endocrine system disorder	0.349	0.158	13/19 (68%)	0/19 (0%)	6/19 (32%)	0/19 (0%)	CALM1 (includes others),LEPR,TIMP2
Epithelial basal cell carcinoma	0.336	0.148	14/27 (52%)	0/27 (0%)	13/27 (48%)	0/27 (0%)	FKBP8,IL6,MCL1,MXI1
Prostatic carcinoma	0.336	0.148	11/27 (41%)	0/27 (0%)	16/27 (59%)	0/27 (0%)	ETS2,MET,MYC,PMEPA1
Prostatic intraepithelial tumor	0.336	0.148	11/27 (41%)	0/27 (0%)	16/27 (59%)	0/27 (0%)	CDKN1A,MET,MYC,SOCS3
Combined pituitary hormone deficiency	0.336	0.148	14/27 (52%)	0/27 (0%)	13/27 (48%)	0/27 (0%)	ADGRG1,GJA1,PTPRB,TLL1
Hyper-IgE syndrome	0.336	0.148	9/27 (33%)	0/27 (0%)	18/27 (67%)	0/27 (0%)	ARF6,IL6ST,MET,STAT3
Basal cell carcinoma	0.336	0.148	14/27 (52%)	0/27 (0%)	13/27 (48%)	0/27 (0%)	FKBP8,IL6,MCL1,MXI1
Thymus cancer	0.336	0.148	8/27 (30%)	0/27 (0%)	19/27 (70%)	0/27 (0%)	BCL6B,EID1,FLT1,SPHK1
Endometrial adenocarcinoma	0.336	0.148	8/27 (30%)	0/27 (0%)	19/27 (70%)	0/27 (0%)	DDX5,KRAS,LEPR,PPP1CB
Metastatic gastrointestinal tract cancer	0.336	0.148	9/27 (33%)	0/27 (0%)	18/27 (67%)	0/27 (0%)	ARRDC3,FHL1,KDR,KRAS
Ductal breast carcinoma	0.336	0.148	10/27 (37%)	0/27 (0%)	17/27 (63%)	0/27 (0%)	DPYSL3,HAND2,SKP1,SNCG
Upper gastrointestinal tract tumor	0.336	0.148	11/27 (41%)	0/27 (0%)	16/27 (59%)	0/27 (0%)	AHR,CRYAB,MYC,MYCT1
Malignant neoplasm of anterior mediastinum	0.336	0.148	8/27 (30%)	0/27 (0%)	19/27 (70%)	0/27 (0%)	BCL6B,EID1,FLT1,SPHK1
Malignant neoplasm of heart, mediastinum and pleura	0.336	0.148	7/27 (26%)	0/27 (0%)	20/27 (74%)	0/27 (0%)	BCL6B,KLF4,MYC,SPHK1
Extrapulmonary squamous cell carcinoma	0.336	0.148	11/27 (41%)	0/27 (0%)	16/27 (59%)	0/27 (0%)	MET,PTGS2,SASH1,TJP1
Catecholaminergic polymorphic ventricular tachycardia or long QT syndrome	0.331	0.167	8/12 (67%)	0/12 (0%)	4/12 (33%)	0/12 (0%)	AKAP9,CALM1 (includes others)
Eosinophilia	0.331	0.167	6/12 (50%)	0/12 (0%)	6/12 (50%)	0/12 (0%)	DDR2,IL33
Hypoglycemia	0.331	0.167	5/12 (42%)	0/12 (0%)	7/12 (58%)	0/12 (0%)	CEBPB,FOXO1
Urinary tract infection	0.331	0.167	6/12 (50%)	0/12 (0%)	6/12 (50%)	0/12 (0%)	MAP1LC3B,PTGS2
Long-QT syndrome	0.331	0.167	8/12 (67%)	0/12 (0%)	4/12 (33%)	0/12 (0%)	AKAP9,CALM1 (includes others)
Jaundice	0.331	0.167	4/12 (33%)	0/12 (0%)	8/12 (67%)	0/12 (0%)	CFI,NFKBIA
Interstitial fibrosis	0.331	0.167	5/12 (42%)	0/12 (0%)	7/12 (58%)	0/12 (0%)	FKBP1A,FLT1
Infection by mycobacteria	0.331	0.167	3/12 (25%)	0/12 (0%)	9/12 (75%)	0/12 (0%)	IFNGR1,MAP3K8
Aortic occlusive disease	0.331	0.167	8/12 (67%)	0/12 (0%)	4/12 (33%)	0/12 (0%)	CD44,LDLR
Graft rejection	0.331	0.167	5/12 (42%)	0/12 (0%)	7/12 (58%)	0/12 (0%)	FKBP1A,PPP3CA
Laminopathy	0.331	0.167	5/12 (42%)	0/12 (0%)	7/12 (58%)	0/12 (0%)	SUN1,SYNE2
Graft failure	0.331	0.167	5/12 (42%)	0/12 (0%)	7/12 (58%)	0/12 (0%)	FKBP1A,PPP3CA
Childhood onset movement disorder	0.331	0.167	5/12 (42%)	0/12 (0%)	7/12 (58%)	0/12 (0%)	LIFR,SHANK3
Pathological Cyst	0.326	0.143	18/35 (51%)	0/35 (0%)	17/35 (49%)	0/35 (0%)	EPAS1,MYC,PDGFRB,PTGS2,XAF1
Sex cord stromal tumor	0.326	0.143	20/35 (57%)	0/35 (0%)	15/35 (43%)	0/35 (0%)	CDKN1A,CLU,INHBB,ITGA8,SMAD1
Hamartomatous polyposis syndrome	0.326	0.143	17/35 (49%)	0/35 (0%)	18/35 (51%)	0/35 (0%)	COL1A2,ENG,FKBP1A,IRF1,PDGFRB
Facial neoplasm	0.326	0.143	13/35 (37%)	0/35 (0%)	22/35 (63%)	0/35 (0%)	ANKRD12,EEF1A1,FKBP1A,MT-CO1,TAP1
Kidney clear cell tumor	0.317	0.15	3/20 (15%)	0/20 (0%)	17/20 (85%)	0/20 (0%)	ELK3,FLT1,KDR
Infection by respiratory syncytial virus	0.317	0.15	7/20 (35%)	0/20 (0%)	13/20 (65%)	0/20 (0%)	CCL2,SASH1,STING1
Clear-cell adenocarcinoma	0.317	0.15	3/20 (15%)	0/20 (0%)	17/20 (85%)	0/20 (0%)	ELK3,FLT1,KDR
Osteomyelitis	0.317	0.15	5/20 (25%)	0/20 (0%)	15/20 (75%)	0/20 (0%)	IKBIP,SHC1,TNFRSF1A
Anhedonia	0.317	0.15	12/20 (60%)	0/20 (0%)	8/20 (40%)	0/20 (0%)	ASPN,FOSL2,MMP2
Atopic disease	0.317	0.15	6/20 (30%)	0/20 (0%)	14/20 (70%)	0/20 (0%)	FKBP1A,IL6,NFKBIZ
Microcytic anemia	0.317	0.15	7/20 (35%)	0/20 (0%)	13/20 (65%)	0/20 (0%)	LGALS3,PFN2,TSPAN14
Renal clear cell adenocarcinoma	0.317	0.15	3/20 (15%)	0/20 (0%)	17/20 (85%)	0/20 (0%)	ELK3,FLT1,KDR
Clear cell neoplasm	0.317	0.15	3/20 (15%)	0/20 (0%)	17/20 (85%)	0/20 (0%)	ELK3,FLT1,KDR
Clear cell carcinoma	0.317	0.15	3/20 (15%)	0/20 (0%)	17/20 (85%)	0/20 (0%)	ELK3,FLT1,KDR
Orofacial dysmorphism	0.317	0.15	8/20 (40%)	0/20 (0%)	12/20 (60%)	0/20 (0%)	KAT6A,PDLIM7,VEGFC
Dysfunction of left ventricle	0.309	0.143	9/28 (32%)	0/28 (0%)	19/28 (68%)	0/28 (0%)	IGFBP6,PIK3R1,PRKD2,TGFBR2
Bone tumor	0.309	0.143	13/28 (46%)	0/28 (0%)	15/28 (54%)	0/28 (0%)	CDC37,DDX17,KDR,MET
Intestinal adenoma	0.309	0.143	15/28 (54%)	0/28 (0%)	13/28 (46%)	0/28 (0%)	CD44,KRAS,PTGS2,RAB11A
Cerebral atrophy	0.309	0.143	8/28 (29%)	0/28 (0%)	20/28 (71%)	0/28 (0%)	ENAH,GRN,PLEC,SYNPO
Upper gastrointestinal tract cancer	0.309	0.143	11/28 (39%)	0/28 (0%)	17/28 (61%)	0/28 (0%)	CCND1,CD44,PTGS2,SHC1
Female genital tract cancer	0.309	0.143	12/28 (43%)	0/28 (0%)	16/28 (57%)	0/28 (0%)	CALM1 (includes others),PDGFRB,SOX7,TAOK2
Malignant neoplasm of aerodigestive tract	0.309	0.143	10/28 (36%)	0/28 (0%)	18/28 (64%)	0/28 (0%)	CCND1,CRYAB,EIF3H,PTGS2
Mediastinal lymphoma	0.309	0.143	9/28 (32%)	0/28 (0%)	19/28 (68%)	0/28 (0%)	BCL6B,KLF4,MYC,SPHK1
Thorax lymphoma	0.309	0.143	9/28 (32%)	0/28 (0%)	19/28 (68%)	0/28 (0%)	BCL6B,KLF4,MYC,SPHK1
Development of malignant neoplasm of lung	0.309	0.143	11/28 (39%)	0/28 (0%)	17/28 (61%)	0/28 (0%)	CDKN1A,KRAS,SNAI1,TMSB10/TMSB4X
Weight loss	0.304	0.2	4/5 (80%)	0/5 (0%)	1/5 (20%)	0/5 (0%)	SOD1
Hypergammaglobulinemia	0.292	0.154	4/13 (31%)	0/13 (0%)	9/13 (69%)	0/13 (0%)	CDKN1A,ZC3HAV1
Amnesia	0.292	0.154	6/13 (46%)	0/13 (0%)	7/13 (54%)	0/13 (0%)	APP,GRB10
Akinesia	0.292	0.154	6/13 (46%)	0/13 (0%)	7/13 (54%)	0/13 (0%)	ADRA2C,HNRNPU
Myocarditis	0.292	0.154	4/13 (31%)	0/13 (0%)	9/13 (69%)	0/13 (0%)	CLU,IL1R1
Brain metastasis	0.292	0.154	6/13 (46%)	0/13 (0%)	7/13 (54%)	0/13 (0%)	CD44,MET
Leukoencephalopathy	0.292	0.154	7/13 (54%)	0/13 (0%)	6/13 (46%)	0/13 (0%)	ILK,MT-CYB
Neurodevelopmental disorder	0.292	0.154	7/13 (54%)	0/13 (0%)	6/13 (46%)	0/13 (0%)	CRK,PIK3R3
Metastatic central nervous system tumor	0.292	0.154	6/13 (46%)	0/13 (0%)	7/13 (54%)	0/13 (0%)	CD44,MET
Intracranial metastasis	0.292	0.154	6/13 (46%)	0/13 (0%)	7/13 (54%)	0/13 (0%)	CD44,MET
Chronic inflammatory arthropathy	0.287	0.143	7/21 (33%)	0/21 (0%)	14/21 (67%)	0/21 (0%)	IL33,IL6,PTGS2
Congenital hypothyroidism	0.287	0.143	8/21 (38%)	0/21 (0%)	13/21 (62%)	0/21 (0%)	EEF1A1,KAT6A,THRB
Rheumatoid arthritis	0.287	0.143	8/21 (38%)	0/21 (0%)	13/21 (62%)	0/21 (0%)	IL33,IL6,PTGS2
Histiocytosis	0.287	0.143	9/21 (43%)	0/21 (0%)	12/21 (57%)	0/21 (0%)	CDKN1A,IL6,MDM4
Metabolic bone disease	0.287	0.143	10/21 (48%)	0/21 (0%)	11/21 (52%)	0/21 (0%)	COL1A1,COL1A2,COL3A1
Ventricular dilatation	0.287	0.143	7/21 (33%)	0/21 (0%)	14/21 (67%)	0/21 (0%)	IFNGR1,IRF1,TIMP3
Ciliopathy	0.287	0.143	9/21 (43%)	0/21 (0%)	12/21 (57%)	0/21 (0%)	CFI,INHBB,TIMP2
Recurrent malignant solid tumor	0.287	0.143	6/21 (29%)	0/21 (0%)	15/21 (71%)	0/21 (0%)	IRF1,KDR,MYC
Early-onset encephalopathy	0.287	0.143	12/21 (57%)	0/21 (0%)	9/21 (43%)	0/21 (0%)	JMJD1C,LIFR,SHANK3
Chronic arthropathy	0.287	0.143	7/21 (33%)	0/21 (0%)	14/21 (67%)	0/21 (0%)	IL33,IL6,PTGS2
Familial hypothyroidism	0.287	0.143	8/21 (38%)	0/21 (0%)	13/21 (62%)	0/21 (0%)	EEF1A1,KAT6A,THRB
Enterobacteriaceae infection	0.287	0.143	6/21 (29%)	0/21 (0%)	15/21 (71%)	0/21 (0%)	CASP4,CD44,IFNGR1
Tongue disease	0.287	0.143	6/21 (29%)	0/21 (0%)	15/21 (71%)	0/21 (0%)	IL3RA,PARP9,STING1
Development of endocrine gland tumor	0.284	0.138	12/29 (41%)	0/29 (0%)	17/29 (59%)	0/29 (0%)	ELK3,MORF4L1,NDUFA13,SOX7
Hematopoietic neoplasm	0.284	0.138	9/29 (31%)	0/29 (0%)	20/29 (69%)	0/29 (0%)	CDKN1A,MYC,PSMB9,TGFBR2
Precancerous condition	0.284	0.138	17/29 (59%)	0/29 (0%)	12/29 (41%)	0/29 (0%)	NOTCH4,POSTN,PTGS2,THBS2
Mitochondrial cytopathy	0.284	0.138	10/29 (34%)	0/29 (0%)	19/29 (66%)	0/29 (0%)	EIF3H,MT-CYB,MT-ND5,TYMP
Peripheral nervous system neoplasm	0.284	0.138	14/29 (48%)	0/29 (0%)	15/29 (52%)	0/29 (0%)	MORF4L1,MYC,NDUFA13,STAT3
Endometrioid neoplasm	0.284	0.138	12/29 (41%)	0/29 (0%)	17/29 (59%)	0/29 (0%)	ENG,INHBB,KRAS,STAT3
Mediastinal cancer	0.284	0.138	9/29 (31%)	0/29 (0%)	20/29 (69%)	0/29 (0%)	BCL6B,KLF4,MYC,SPHK1
Pelvic adenocarcinoma	0.284	0.138	12/29 (41%)	0/29 (0%)	17/29 (59%)	0/29 (0%)	CDC37,MET,MYC,PMEPA1
Development of germ cell tumor	0.262	0.132	19/38 (50%)	0/38 (0%)	19/38 (50%)	0/38 (0%)	CFLAR,FOXO1,SIVA1,SOD1,WWP1
Invasive adenocarcinoma	0.262	0.132	15/38 (39%)	0/38 (0%)	23/38 (61%)	0/38 (0%)	ATF3,ENG,ILK,KRAS,MET
Mitochondrial myopathy	0.261	0.133	11/30 (37%)	0/30 (0%)	19/30 (63%)	0/30 (0%)	EIF3H,MT-CYB,MT-ND5,TYMP
Advanced prostate cancer	0.261	0.133	13/30 (43%)	0/30 (0%)	17/30 (57%)	0/30 (0%)	CALM1 (includes others),MAT2A,SIVA1,SNCG
Metastatic malignant neoplasm of prostate	0.261	0.133	13/30 (43%)	0/30 (0%)	17/30 (57%)	0/30 (0%)	CALM1 (includes others),MAT2A,SIVA1,SNCG
Intestinal adenocarcinoma	0.261	0.133	7/30 (23%)	0/30 (0%)	23/30 (77%)	0/30 (0%)	B2M,FLT1,KDR,KRAS
Blue round small cell tumor	0.261	0.133	16/30 (53%)	0/30 (0%)	14/30 (47%)	0/30 (0%)	CDKN1A,KDR,MXI1,TOP1
Endocrine carcinoma	0.261	0.133	13/30 (43%)	0/30 (0%)	17/30 (57%)	0/30 (0%)	FLT1,KDR,MYC,THRB
Ovarian cyst	0.261	0.136	12/22 (55%)	0/22 (0%)	10/22 (45%)	0/22 (0%)	BMPR2,ENG,TGFB1I1
Megaloblastic anemia	0.261	0.136	13/22 (59%)	0/22 (0%)	9/22 (41%)	0/22 (0%)	CCND1,CDKN1A,PLCB1
Hyperammonemia	0.261	0.136	11/22 (50%)	0/22 (0%)	11/22 (50%)	0/22 (0%)	PFN2,SGK1,TAMALIN
Mixed cell carcinoma	0.261	0.136	14/22 (64%)	0/22 (0%)	8/22 (36%)	0/22 (0%)	CCND1,CDKN1A,KRAS
Malignant hematological disorder	0.261	0.136	6/22 (27%)	0/22 (0%)	16/22 (73%)	0/22 (0%)	ID1,MYC,PSMB9
Carditis	0.258	0.143	4/14 (29%)	0/14 (0%)	10/14 (71%)	0/14 (0%)	IFNGR1,IL33
Glucose metabolism disorder	0.258	0.143	9/14 (64%)	0/14 (0%)	5/14 (36%)	0/14 (0%)	IGFBP6,LEPR
Immediate hypersensitivity	0.258	0.143	5/14 (36%)	0/14 (0%)	9/14 (64%)	0/14 (0%)	FKBP1A,IL6
Atopy	0.258	0.143	5/14 (36%)	0/14 (0%)	9/14 (64%)	0/14 (0%)	FKBP1A,IL6
Drug dependence	0.258	0.143	10/14 (71%)	0/14 (0%)	4/14 (29%)	0/14 (0%)	ADH1B,HAND2
Epithelial ovarian tumor	0.258	0.143	4/14 (29%)	0/14 (0%)	10/14 (71%)	0/14 (0%)	B2M,IRF1
Non-inflammatory intestinal disease	0.258	0.143	4/14 (29%)	0/14 (0%)	10/14 (71%)	0/14 (0%)	EDNRB,RAB11A
Familial encephalopathy	0.258	0.143	3/14 (21%)	0/14 (0%)	11/14 (79%)	0/14 (0%)	MECOM,NOTCH1
Extrapulmonary secondary neoplasm	0.258	0.143	7/14 (50%)	0/14 (0%)	7/14 (50%)	0/14 (0%)	CD44,MET
Glaucoma	0.251	0.167	3/6 (50%)	0/6 (0%)	3/6 (50%)	0/6 (0%)	LTBP2
Nonalcoholic steatohepatitis	0.251	0.167	2/6 (33%)	0/6 (0%)	4/6 (67%)	0/6 (0%)	JUN
Dystonia	0.251	0.167	4/6 (67%)	0/6 (0%)	2/6 (33%)	0/6 (0%)	LRP1
Open-angle glaucoma	0.251	0.167	4/6 (67%)	0/6 (0%)	2/6 (33%)	0/6 (0%)	LTBP2
Neurologic gait disorder	0.251	0.167	4/6 (67%)	0/6 (0%)	2/6 (33%)	0/6 (0%)	DICER1
Adrenal cortical hyperplasia	0.251	0.167	4/6 (67%)	0/6 (0%)	2/6 (33%)	0/6 (0%)	ANXA1
Familial diabetes mellitus	0.251	0.167	2/6 (33%)	0/6 (0%)	4/6 (67%)	0/6 (0%)	DLL1
Fredrickson hyperlipoproteinemia	0.251	0.167	2/6 (33%)	0/6 (0%)	4/6 (67%)	0/6 (0%)	LDLR
Adrenal cancer	0.24	0.129	14/31 (45%)	0/31 (0%)	17/31 (55%)	0/31 (0%)	ENAH,SMAD1,SNAI1,WWP1
Otalgia	0.24	0.129	19/31 (61%)	0/31 (0%)	12/31 (39%)	0/31 (0%)	ANXA1,MORF4L1,PTGS2,SKP1
Otitis	0.24	0.129	20/31 (65%)	0/31 (0%)	11/31 (35%)	0/31 (0%)	ADRA2C,ANXA1,MORF4L1,SKP1
Musculoskeletal cancer	0.24	0.129	14/31 (45%)	0/31 (0%)	17/31 (55%)	0/31 (0%)	CDC37,KCNN3,KDR,MET
Demyelination	0.236	0.13	12/23 (52%)	0/23 (0%)	11/23 (48%)	0/23 (0%)	GAS6,NFKBIA,S1PR1
Oxidative stress	0.236	0.13	14/23 (61%)	0/23 (0%)	9/23 (39%)	0/23 (0%)	FTH1,FTL,HSPB1
Malignant neoplasm of connective or soft tissue of abdomen	0.236	0.13	12/23 (52%)	0/23 (0%)	11/23 (48%)	0/23 (0%)	ATF3,FLI1,FLNA
Familial motor neuron disease	0.236	0.13	12/23 (52%)	0/23 (0%)	11/23 (48%)	0/23 (0%)	SKP1,SOD1,TRA2B
Female genital carcinoma	0.229	0.133	2/15 (13%)	0/15 (0%)	13/15 (87%)	0/15 (0%)	KLF4,SOX7
Psychosis	0.229	0.133	5/15 (33%)	0/15 (0%)	10/15 (67%)	0/15 (0%)	ADGRL2,SYNPO
Systemic lupus erythematosus	0.229	0.133	6/15 (40%)	0/15 (0%)	9/15 (60%)	0/15 (0%)	IL6,JUNB
Ankylosis	0.229	0.133	6/15 (40%)	0/15 (0%)	9/15 (60%)	0/15 (0%)	HLA-DQB1,PARP9
Hyperthyroidism	0.229	0.133	8/15 (53%)	0/15 (0%)	7/15 (47%)	0/15 (0%)	GRB10,IL6
Herpes simplex encephalitis	0.229	0.133	2/15 (13%)	0/15 (0%)	13/15 (87%)	0/15 (0%)	IFNGR1,IRF1
Axonal neuropathy	0.229	0.133	6/15 (40%)	0/15 (0%)	9/15 (60%)	0/15 (0%)	NFKBIA,SELE
Ovarian carcinoma	0.229	0.133	4/15 (27%)	0/15 (0%)	11/15 (73%)	0/15 (0%)	B2M,IRF1
Limb defect	0.229	0.133	6/15 (40%)	0/15 (0%)	9/15 (60%)	0/15 (0%)	ITGA8,PTGS2
Dysglobulinemia	0.229	0.133	3/15 (20%)	0/15 (0%)	12/15 (80%)	0/15 (0%)	CDKN1A,ZC3HAV1
Ovarian or fallopian tube carcinoma	0.229	0.133	4/15 (27%)	0/15 (0%)	11/15 (73%)	0/15 (0%)	B2M,IRF1
Familial growth hormone deficiency	0.21	0.143	2/7 (29%)	0/7 (0%)	5/7 (71%)	0/7 (0%)	TLL1
Familial open angle glaucoma	0.21	0.143	3/7 (43%)	0/7 (0%)	4/7 (57%)	0/7 (0%)	CARD10
Retinal degeneration	0.21	0.143	3/7 (43%)	0/7 (0%)	4/7 (57%)	0/7 (0%)	RPGR
Hypocalcemia	0.21	0.143	2/7 (29%)	0/7 (0%)	5/7 (71%)	0/7 (0%)	TNFRSF11B
Alkalosis	0.21	0.143	2/7 (29%)	0/7 (0%)	5/7 (71%)	0/7 (0%)	SGK1
Anthrax	0.21	0.143	2/7 (29%)	0/7 (0%)	5/7 (71%)	0/7 (0%)	CASP4
Hydrocephalus	0.21	0.143	5/7 (71%)	0/7 (0%)	2/7 (29%)	0/7 (0%)	DMD
Primary open-angle glaucoma	0.21	0.143	3/7 (43%)	0/7 (0%)	4/7 (57%)	0/7 (0%)	CARD10
Microangiopathy	0.21	0.143	2/7 (29%)	0/7 (0%)	5/7 (71%)	0/7 (0%)	VWF
Congenital malformation of genital organs	0.21	0.143	2/7 (29%)	0/7 (0%)	5/7 (71%)	0/7 (0%)	PTGS2
Primary genetic hyperlipidemia	0.21	0.143	2/7 (29%)	0/7 (0%)	5/7 (71%)	0/7 (0%)	LDLR
Familial glaucoma	0.21	0.143	4/7 (57%)	0/7 (0%)	3/7 (43%)	0/7 (0%)	LTBP2
Encephalopathy with late-onset epilepsy	0.21	0.143	4/7 (57%)	0/7 (0%)	3/7 (43%)	0/7 (0%)	INHBB
Non-cancer pain	0.21	0.143	3/7 (43%)	0/7 (0%)	4/7 (57%)	0/7 (0%)	PTGS2
Hereditary pancreatic syndrome	0.21	0.143	4/7 (57%)	0/7 (0%)	3/7 (43%)	0/7 (0%)	DLL1
Brain neuroepithelial tumor	0	0.114	17/35 (49%)	0/35 (0%)	18/35 (51%)	0/35 (0%)	CDKN1A,MXI1,MYC,NDUFA13
Progressive hematopoietic disorder	0	0.0526	7/19 (37%)	0/19 (0%)	12/19 (63%)	0/19 (0%)	GRB10
Hereditary cytopenia	0	0.0667	5/15 (33%)	0/15 (0%)	10/15 (67%)	0/15 (0%)	SH3BP2
Complex neurodevelopmental disorder	0	0.105	8/19 (42%)	0/19 (0%)	11/19 (58%)	0/19 (0%)	HTRA1,SPRY1
Neuro-cardio-facio-cutaneous syndrome	0	0.118	5/17 (29%)	0/17 (0%)	12/17 (71%)	0/17 (0%)	KRAS,TLL1
Adverse drug reaction	0	0.125	5/16 (31%)	0/16 (0%)	11/16 (69%)	0/16 (0%)	AHR,PSMB9
Intrinsic cardiomyopathy	0	0.0952	8/21 (38%)	0/21 (0%)	13/21 (62%)	0/21 (0%)	CRYAB,FHL1
Adrenocortical hyperfunction	0	0.111	5/9 (56%)	0/9 (0%)	4/9 (44%)	0/9 (0%)	KCNMA1
Familial psychiatric disease	0	0.111	6/18 (33%)	0/18 (0%)	12/18 (67%)	0/18 (0%)	HNRNPH1,KCNMA1
Cerebellar lesion	0	0.111	10/27 (37%)	0/27 (0%)	17/27 (63%)	0/27 (0%)	FKBP8,MAT2A,TPM2
Syndromic developmental disorder with congenital malformation	0	0.0667	3/15 (20%)	0/15 (0%)	12/15 (80%)	0/15 (0%)	EID1
Idiopathic fibrosis	0	0.0556	10/18 (56%)	0/18 (0%)	8/18 (44%)	0/18 (0%)	MYH10
Advanced malignant bone neoplasm	0	0.107	12/28 (43%)	0/28 (0%)	16/28 (57%)	0/28 (0%)	CDC37,KCNN3,KDR
Familial polyposis	0	0.0769	12/26 (46%)	0/26 (0%)	14/26 (54%)	0/26 (0%)	PTGS2,PTPRE
Hereditary kidney disease	0	0.111	6/9 (67%)	0/9 (0%)	3/9 (33%)	0/9 (0%)	FKBP1A
Familial neurological disorder	0	0.0588	7/17 (41%)	0/17 (0%)	10/17 (59%)	0/17 (0%)	NOTCH1
Demyelination of brain	0	0.0952	14/21 (67%)	0/21 (0%)	7/21 (33%)	0/21 (0%)	PTGS2,SCARA3
Esophagus tumor	0	0.0625	15/32 (47%)	0/32 (0%)	17/32 (53%)	0/32 (0%)	CCND1,CDKN1A
Basal-cell tumor	0	0.107	13/28 (46%)	0/28 (0%)	15/28 (54%)	0/28 (0%)	IL6,MCL1,MXI1
Hearing loss	0	0.0833	4/12 (33%)	0/12 (0%)	8/12 (67%)	0/12 (0%)	ZFP36L2
Metabolic syndrome X	0	0.0769	5/13 (38%)	0/13 (0%)	8/13 (62%)	0/13 (0%)	ARID5B
Pervasive developmental disorder	0	0.0833	7/12 (58%)	0/12 (0%)	5/12 (42%)	0/12 (0%)	HAND2
Testicular tumor	0	0.0606	19/33 (58%)	0/33 (0%)	14/33 (42%)	0/33 (0%)	FHL1,NDUFA13
Myeloproliferative neoplasm	0	0.125	13/32 (41%)	0/32 (0%)	19/32 (59%)	0/32 (0%)	CDKN1A,EGR1,NOTCH1,PDGFRB
Myocardial dysfunction	0	0.0476	9/21 (43%)	0/21 (0%)	12/21 (57%)	0/21 (0%)	MARCKSL1
Cyanosis	0	0.111	2/9 (22%)	0/9 (0%)	7/9 (78%)	0/9 (0%)	KAT6A
Chronic hepatitis	0	0.111	7/18 (39%)	0/18 (0%)	11/18 (61%)	0/18 (0%)	CRYAB,STAT3
Infection by hepatitis B virus	0	0.0556	6/18 (33%)	0/18 (0%)	12/18 (67%)	0/18 (0%)	IL6
Abortion	0	0.0769	6/13 (46%)	0/13 (0%)	7/13 (54%)	0/13 (0%)	LY96
Embolus	0	0.111	4/9 (44%)	0/9 (0%)	5/9 (56%)	0/9 (0%)	PLAT
Porphyria	0	0.0667	3/15 (20%)	0/15 (0%)	12/15 (80%)	0/15 (0%)	EGLN3
Cholestasis	0	0.1	7/20 (35%)	0/20 (0%)	13/20 (65%)	0/20 (0%)	CDKN1A,SOX17
Aortic dissection	0	0.115	11/26 (42%)	0/26 (0%)	15/26 (58%)	0/26 (0%)	BMX,HAND2,TNFRSF11B
Cushing syndrome	0	0.0909	7/11 (64%)	0/11 (0%)	4/11 (36%)	0/11 (0%)	KCNMA1
Myelofibrosis	0	0.107	11/28 (39%)	0/28 (0%)	17/28 (61%)	0/28 (0%)	FHL1,JUN,SNCG
Hypertension	0	0.0952	5/21 (24%)	0/21 (0%)	16/21 (76%)	0/21 (0%)	BMPR2,JUND
Bipolar disorder	0	0.0455	10/22 (45%)	0/22 (0%)	12/22 (55%)	0/22 (0%)	GRB10
HIV infection	0	0.125	11/24 (46%)	0/24 (0%)	13/24 (54%)	0/24 (0%)	ATP1A1,NCK1,RHOQ
Bladder carcinoma	0	0.0714	19/28 (68%)	0/28 (0%)	9/28 (32%)	0/28 (0%)	KDR,MFGE8
Lactic acidosis	0	0.125	3/8 (38%)	0/8 (0%)	5/8 (63%)	0/8 (0%)	TYMP
Noonan syndrome	0	0.125	4/16 (25%)	0/16 (0%)	12/16 (75%)	0/16 (0%)	KRAS,TLL1
T-cell lymphoproliferative disorder	0	0.111	12/27 (44%)	0/27 (0%)	15/27 (56%)	0/27 (0%)	CDKN1A,MYC,NOTCH1
Precursor B-cell acute lymphoblastic leukemia	0	0.1	12/30 (40%)	0/30 (0%)	18/30 (60%)	0/30 (0%)	FTH1,PDGFRB,PTPRB
Failure of heart	0	0.125	11/24 (46%)	0/24 (0%)	13/24 (54%)	0/24 (0%)	BIRC3,JUN,TIMP1
Alopecia areata	0	0.0769	4/13 (31%)	0/13 (0%)	9/13 (69%)	0/13 (0%)	IRF1
Autosomal recessive osteopetrosis	0	0.12	10/25 (40%)	0/25 (0%)	15/25 (60%)	0/25 (0%)	BAG3,IFNGR1,NDRG1
Development of neuroendocrine tumor	0	0.103	11/29 (38%)	0/29 (0%)	18/29 (62%)	0/29 (0%)	ADRA2C,FOXO1,NDUFA13
Arrhythmia	0	0.125	5/8 (63%)	0/8 (0%)	3/8 (38%)	0/8 (0%)	AKAP9
Atrial fibrillation	0	0.103	12/29 (41%)	0/29 (0%)	17/29 (59%)	0/29 (0%)	PIEZO1,PSMB8,PSMB9
Epileptic seizure	0	0.111	13/27 (48%)	0/27 (0%)	14/27 (52%)	0/27 (0%)	JMJD1C,NFKBIA,TRA2B
Medulloblastoma	0	0.0667	11/30 (37%)	0/30 (0%)	19/30 (63%)	0/30 (0%)	FKBP8,MAT2A
Cirrhosis of liver	0	0.0526	7/19 (37%)	0/19 (0%)	12/19 (63%)	0/19 (0%)	ATP1A1
Rhinitis	0	0.0667	9/15 (60%)	0/15 (0%)	6/15 (40%)	0/15 (0%)	ATP1A1
Fibroma	0	0.111	9/27 (33%)	0/27 (0%)	18/27 (67%)	0/27 (0%)	COL21A1,FKBP1A,PDGFRB
Hepatic steatosis	0	0.0833	7/12 (58%)	0/12 (0%)	5/12 (42%)	0/12 (0%)	COL14A1
Tremor	0	0.087	14/23 (61%)	0/23 (0%)	9/23 (39%)	0/23 (0%)	LRP1,MYC
Cerebral hemorrhage	0	0.0833	11/24 (46%)	0/24 (0%)	13/24 (54%)	0/24 (0%)	APP,PLAT
Nevus	0	0.0769	3/13 (23%)	0/13 (0%)	10/13 (77%)	0/13 (0%)	KRAS
Atrial ventricular block	0	0.0909	14/22 (64%)	0/22 (0%)	8/22 (36%)	0/22 (0%)	HAND2,PTGS2
Autosomal recessive polycystic kidney disease	0	0.08	11/25 (44%)	0/25 (0%)	14/25 (56%)	0/25 (0%)	CALM1 (includes others),INHBB
Development of gonadal tumor	0	0.115	12/26 (46%)	0/26 (0%)	14/26 (54%)	0/26 (0%)	FOXO1,KRAS,SMAD1
Bradycardia	0	0.125	10/16 (63%)	0/16 (0%)	6/16 (38%)	0/16 (0%)	ADRA2C,CDC42
Neutropenia	0	0.0556	8/18 (44%)	0/18 (0%)	10/18 (56%)	0/18 (0%)	MCL1
Epilepsy	0	0.12	10/25 (40%)	0/25 (0%)	15/25 (60%)	0/25 (0%)	FOS,JMJD1C,TRA2B
Hypotension	0	0.0667	5/15 (33%)	0/15 (0%)	10/15 (67%)	0/15 (0%)	KLF2
Gastrointestinal adenocarcinoma	0	0.107	7/28 (25%)	0/28 (0%)	21/28 (75%)	0/28 (0%)	B2M,KDR,KRAS
Gonadal tumor	0	0.08	12/25 (48%)	0/25 (0%)	13/25 (52%)	0/25 (0%)	CDKN1A,FOXO1
Genital tumor	0	0.12	8/25 (32%)	0/25 (0%)	17/25 (68%)	0/25 (0%)	ATF3,CDKN1A,MYC
Development of ovarian tumor	0	0.111	9/27 (33%)	0/27 (0%)	18/27 (67%)	0/27 (0%)	B2M,FOXO1,NFKBIA
Lymphomagenesis of T lymphocytes	0	0.114	10/35 (29%)	0/35 (0%)	25/35 (71%)	0/35 (0%)	CDKN1A,EGR1,MYC,NFKBIA
Amyotrophic lateral sclerosis	0	0.105	11/19 (58%)	0/19 (0%)	8/19 (42%)	0/19 (0%)	SASH1,SOD1
Ataxia	0	0.0588	7/17 (41%)	0/17 (0%)	10/17 (59%)	0/17 (0%)	STARD3
Dyspnea	0	0.111	3/9 (33%)	0/9 (0%)	6/9 (67%)	0/9 (0%)	EPAS1
Hypothyroidism	0	0.111	8/18 (44%)	0/18 (0%)	10/18 (56%)	0/18 (0%)	NFKBIA,THRB
Polycythemia vera	0	0.107	7/28 (25%)	0/28 (0%)	21/28 (75%)	0/28 (0%)	IRF1,TNFSF10,XAF1
Parkinsonism	0	0.0769	10/13 (77%)	0/13 (0%)	3/13 (23%)	0/13 (0%)	PARK7
Myopathy of skeletal muscle	0	0.08	12/25 (48%)	0/25 (0%)	13/25 (52%)	0/25 (0%)	FOXO1,SLC25A4
Hypoxia	0	0.0556	10/18 (56%)	0/18 (0%)	8/18 (44%)	0/18 (0%)	EDNRB
Mesothelioma	0	0.0667	12/30 (40%)	0/30 (0%)	18/30 (60%)	0/30 (0%)	ADAM10,EIF3H
Intrahepatic cholestasis	0	0.0526	10/19 (53%)	0/19 (0%)	9/19 (47%)	0/19 (0%)	KLF9
Essential thrombocythemia	0	0.0968	11/31 (35%)	0/31 (0%)	20/31 (65%)	0/31 (0%)	IRF1,PTGS2,SCARA3
Mental retardation	0	0.0476	8/21 (38%)	0/21 (0%)	13/21 (62%)	0/21 (0%)	EID1
Bone cancer	0	0.1	14/30 (47%)	0/30 (0%)	16/30 (53%)	0/30 (0%)	CDC37,KCNN3,MET
Ovarian failure	0	0.0769	4/13 (31%)	0/13 (0%)	9/13 (69%)	0/13 (0%)	HNRNPU
Histiocytic sarcoma	0	0.08	14/25 (56%)	0/25 (0%)	11/25 (44%)	0/25 (0%)	CDKN1A,MDM4
Obstruction of airway	0	0.111	5/9 (56%)	0/9 (0%)	4/9 (44%)	0/9 (0%)	CCL2
Preterm birth	0	0.118	6/17 (35%)	0/17 (0%)	11/17 (65%)	0/17 (0%)	IL6,LY96
Pituitary gland adenoma	0	0.087	11/23 (48%)	0/23 (0%)	12/23 (52%)	0/23 (0%)	FOXO1,NDUFA13
Hypotonia	0	0.0952	8/21 (38%)	0/21 (0%)	13/21 (62%)	0/21 (0%)	CAVIN2,MGLL
Focal segmental glomerulosclerosis	0	0.0714	8/14 (57%)	0/14 (0%)	6/14 (43%)	0/14 (0%)	SDC2
Thymus gland tumor	0	0.103	10/29 (34%)	0/29 (0%)	19/29 (66%)	0/29 (0%)	FLT1,SPHK1,XAF1
Prostatic tumor	0	0.107	7/28 (25%)	0/28 (0%)	21/28 (75%)	0/28 (0%)	ATF3,MET,MYC
Hypertriglyceridemia	0	0.125	4/16 (25%)	0/16 (0%)	12/16 (75%)	0/16 (0%)	CDC42,RAB11A
Immunodeficiency	0	0.0556	1/18 (6%)	0/18 (0%)	17/18 (94%)	0/18 (0%)	NOSTRIN
Pituitary gland tumor	0	0.121	18/33 (55%)	0/33 (0%)	15/33 (45%)	0/33 (0%)	CDKN1A,EEF1A1,MORF4L1,NDUFA13
Non-insulin-dependent diabetes mellitus	0	0.1	9/20 (45%)	0/20 (0%)	11/20 (55%)	0/20 (0%)	FOXO1,LEPR
Non-Hodgkin lymphoma	0	0.0789	14/38 (37%)	0/38 (0%)	24/38 (63%)	0/38 (0%)	CDKN1A,MYC,PIM3
Allodynia	0	0.0714	7/14 (50%)	0/14 (0%)	7/14 (50%)	0/14 (0%)	SOCS3
Mesothelial tumor	0	0.0667	12/30 (40%)	0/30 (0%)	18/30 (60%)	0/30 (0%)	ADAM10,EIF3H
Hematoma	0	0.1	4/10 (40%)	0/10 (0%)	6/10 (60%)	0/10 (0%)	APP
Lipodystrophy	0	0.0455	9/22 (41%)	0/22 (0%)	13/22 (59%)	0/22 (0%)	EGR2
Acquired immunodeficiency syndrome	0	0.111	6/18 (33%)	0/18 (0%)	12/18 (67%)	0/18 (0%)	CLU,MAP1LC3B
Pheochromocytoma	0	0.103	13/29 (45%)	0/29 (0%)	16/29 (55%)	0/29 (0%)	ADRA2C,H3-3A/H3-3B,INHBB
Infertility condition	0	0.0625	5/16 (31%)	0/16 (0%)	11/16 (69%)	0/16 (0%)	LEPR
Meningioma	0	0.0952	9/21 (43%)	0/21 (0%)	12/21 (57%)	0/21 (0%)	FTH1,FTL
Esophageal carcinoma	0	0.115	13/26 (50%)	0/26 (0%)	13/26 (50%)	0/26 (0%)	ARF6,CXCL2,IKBIP
Cardiovascular neoplasm	0	0.115	12/26 (46%)	0/26 (0%)	14/26 (54%)	0/26 (0%)	FTL,IL6,STAT3
Cirrhosis	0	0.05	7/20 (35%)	0/20 (0%)	13/20 (65%)	0/20 (0%)	ATP1A1
Dysmyelination	0	0.118	8/17 (47%)	0/17 (0%)	9/17 (53%)	0/17 (0%)	NFKBIA,S1PR1
Paralysis	0	0.05	5/20 (25%)	0/20 (0%)	15/20 (75%)	0/20 (0%)	NDRG1
Fibrosis	0	0.0909	8/11 (73%)	0/11 (0%)	3/11 (27%)	0/11 (0%)	SGCA
Cystic Fibrosis	0	0.0714	5/14 (36%)	0/14 (0%)	9/14 (64%)	0/14 (0%)	TLL1
Diabetic nephropathy	0	0.0667	8/15 (53%)	0/15 (0%)	7/15 (47%)	0/15 (0%)	MFGE8
Dermatitis	0	0.0909	5/11 (45%)	0/11 (0%)	6/11 (55%)	0/11 (0%)	FKBP1A
Development of bone tumor	0	0.125	9/24 (38%)	0/24 (0%)	15/24 (63%)	0/24 (0%)	MAT2A,MORF4L1,NDUFA13
Hyperactive behavior	0	0.105	10/19 (53%)	0/19 (0%)	9/19 (47%)	0/19 (0%)	ELK4,TAMALIN
Candidiasis	0	0.1	4/20 (20%)	0/20 (0%)	16/20 (80%)	0/20 (0%)	APP,IFNGR1
Withdrawal syndrome	0	0.125	4/8 (50%)	0/8 (0%)	4/8 (50%)	0/8 (0%)	JAM2
Stomach tumor	0	0.111	9/27 (33%)	0/27 (0%)	18/27 (67%)	0/27 (0%)	AHR,KDR,PTGS2
Development of respiratory system tumor	0	0.12	12/25 (48%)	0/25 (0%)	13/25 (52%)	0/25 (0%)	CDKN1A,KRAS,PSMB9
Neuroaxonal dystrophy	0	0.087	12/23 (52%)	0/23 (0%)	11/23 (48%)	0/23 (0%)	FTL,NOTCH4
Depressive disorder	0	0.118	7/17 (41%)	0/17 (0%)	10/17 (59%)	0/17 (0%)	IL6,UGCG
Spinal muscular atrophy	0	0.105	11/19 (58%)	0/19 (0%)	8/19 (42%)	0/19 (0%)	HSPB1,TRA2B
Premature ovarian failure	0	0.0769	4/13 (31%)	0/13 (0%)	9/13 (69%)	0/13 (0%)	HNRNPU
Lung adenocarcinoma	0	0.08	8/25 (32%)	0/25 (0%)	17/25 (68%)	0/25 (0%)	CDKN1A,DICER1
Salmonellosis	0	0.0952	2/21 (10%)	0/21 (0%)	19/21 (90%)	0/21 (0%)	IFNGR1,MT-CO1
Intra-abdominal infection	0	0.0938	12/32 (38%)	0/32 (0%)	20/32 (63%)	0/32 (0%)	DDR2,G3BP1,TAP1
Agenesis	0	0.1	12/20 (60%)	0/20 (0%)	8/20 (40%)	0/20 (0%)	FKBP1A,PPP3CA
Atresia	0	0.103	14/29 (48%)	0/29 (0%)	15/29 (52%)	0/29 (0%)	ITGA6,SFRP4,SOX7
Synostosis	0	0.0667	7/15 (47%)	0/15 (0%)	8/15 (53%)	0/15 (0%)	HTRA1
Anovulation	0	0.0833	8/24 (33%)	0/24 (0%)	16/24 (67%)	0/24 (0%)	SNCG,TAOK2
Anxiety Disorders	0	0.0833	5/12 (42%)	0/12 (0%)	7/12 (58%)	0/12 (0%)	SGK1
Carcinosarcoma	0	0.12	12/25 (48%)	0/25 (0%)	13/25 (52%)	0/25 (0%)	ARF6,ATP1A1,RHOB
Carotid artery disease	0	0.0833	3/12 (25%)	0/12 (0%)	9/12 (75%)	0/12 (0%)	PLP2
Neural tube defect	0	0.0833	6/12 (50%)	0/12 (0%)	6/12 (50%)	0/12 (0%)	TEAD1
Intraventricular hemorrhage	0	0.0333	14/30 (47%)	0/30 (0%)	16/30 (53%)	0/30 (0%)	PLAT
Premature aging	0	0.111	10/27 (37%)	0/27 (0%)	17/27 (63%)	0/27 (0%)	FHL1,MSN,TXNIP
Congenital hypoplasia of part of brain	0	0.111	9/18 (50%)	0/18 (0%)	9/18 (50%)	0/18 (0%)	HAND2,MDM4
Viral hepatitis	0	0.087	8/23 (35%)	0/23 (0%)	15/23 (65%)	0/23 (0%)	G3BP1,TAP1
Hypopituitarism	0	0.118	10/17 (59%)	0/17 (0%)	7/17 (41%)	0/17 (0%)	ADGRG1,RHOQ
Urea cycle disorder	0	0.12	11/25 (44%)	0/25 (0%)	14/25 (56%)	0/25 (0%)	PFN2,SGK1,TAMALIN
Growth hormone deficiency	0	0.125	2/8 (25%)	0/8 (0%)	6/8 (75%)	0/8 (0%)	TLL1
T-cell non-Hodgkin lymphoma	0	0.114	10/35 (29%)	0/35 (0%)	25/35 (71%)	0/35 (0%)	CDKN1A,EGR1,MYC,NFKBIA
Oligozoospermia	0	0.0556	3/18 (17%)	0/18 (0%)	15/18 (83%)	0/18 (0%)	WWP1
Hepatic encephalopathy	0	0.0526	8/19 (42%)	0/19 (0%)	11/19 (58%)	0/19 (0%)	MAP1LC3B
Otitis media	0	0.1	18/30 (60%)	0/30 (0%)	12/30 (40%)	0/30 (0%)	MORF4L1,PTGS2,SKP1
Spontaneous abortion	0	0.0476	10/21 (48%)	0/21 (0%)	11/21 (52%)	0/21 (0%)	HAND2
Gastrointestinal tract cancer	0	0.125	6/24 (25%)	0/24 (0%)	18/24 (75%)	0/24 (0%)	KDR,KRAS,TNFSF10
Gait disturbance	0	0.125	7/16 (44%)	0/16 (0%)	9/16 (56%)	0/16 (0%)	DICER1,NRP1
Metastatic breast cancer	0	0.125	15/24 (63%)	0/24 (0%)	9/24 (38%)	0/24 (0%)	CDH5,CTNND1,PECAM1
Acute kidney injury	0	0.0667	6/15 (40%)	0/15 (0%)	9/15 (60%)	0/15 (0%)	MAP1LC3B
Testicular germ cell tumor	0	0.118	15/34 (44%)	0/34 (0%)	19/34 (56%)	0/34 (0%)	ELK4,SOX18,TPM3,VCAM1
Paraganglioma	0	0.1	12/30 (40%)	0/30 (0%)	18/30 (60%)	0/30 (0%)	ADRA2C,H3-3A/H3-3B,INHBB
Craniosynostosis	0	0.0952	8/21 (38%)	0/21 (0%)	13/21 (62%)	0/21 (0%)	HTRA1,WWP1
Malignant mixed Mullerian tumor	0	0.12	12/25 (48%)	0/25 (0%)	13/25 (52%)	0/25 (0%)	ARF6,ATP1A1,RHOB
Arrhythmia of atrium	0	0.103	12/29 (41%)	0/29 (0%)	17/29 (59%)	0/29 (0%)	PIEZO1,PSMB8,PSMB9
West syndrome	0	0.125	4/8 (50%)	0/8 (0%)	4/8 (50%)	0/8 (0%)	INHBB
Adrenal gland hypofunction	0	0.0588	8/17 (47%)	0/17 (0%)	9/17 (53%)	0/17 (0%)	MAP1LC3B
Advanced breast cancer	0	0.125	15/24 (63%)	0/24 (0%)	9/24 (38%)	0/24 (0%)	CDH5,CTNND1,PECAM1
Pancreatic cyst	0	0.125	13/32 (41%)	0/32 (0%)	19/32 (59%)	0/32 (0%)	CLU,KRAS,PDGFRB,SOCS2
Allergic inflammation	0	0.111	9/18 (50%)	0/18 (0%)	9/18 (50%)	0/18 (0%)	IL6,JAM2
Mediastinal neoplasm	0	0.0714	11/28 (39%)	0/28 (0%)	17/28 (61%)	0/28 (0%)	MYC,XAF1
Hypotrichosis	0	0.0476	11/21 (52%)	0/21 (0%)	10/21 (48%)	0/21 (0%)	SOX18
Mitochondrial disorder	0	0.0833	12/24 (50%)	0/24 (0%)	12/24 (50%)	0/24 (0%)	IFNGR1,TYMP
Colon adenocarcinoma	0	0.12	8/25 (32%)	0/25 (0%)	17/25 (68%)	0/25 (0%)	KDR,KRAS,TOP1
Peroxisomal disorder	0	0.05	11/20 (55%)	0/20 (0%)	9/20 (45%)	0/20 (0%)	MAP1LC3B
Sphingolipidosis	0	0.0769	6/13 (46%)	0/13 (0%)	7/13 (54%)	0/13 (0%)	UGCG
Female genital neoplasm	0	0.0769	10/26 (38%)	0/26 (0%)	16/26 (62%)	0/26 (0%)	CALM1 (includes others),FOXO1
Methylmalonic acidemia	0	0.103	9/29 (31%)	0/29 (0%)	20/29 (69%)	0/29 (0%)	GRB10,KLF9,NOTCH1
Male infertility	0	0.1	8/20 (40%)	0/20 (0%)	12/20 (60%)	0/20 (0%)	LIMA1,PPP1CB
Heart block	0	0.105	12/19 (63%)	0/19 (0%)	7/19 (37%)	0/19 (0%)	HAND2,PTGS2
Neuronal ceroid lipofuscinosis	0	0.1	9/20 (45%)	0/20 (0%)	11/20 (55%)	0/20 (0%)	CTSD,LDHB
Visual disturbance	0	0.125	7/16 (44%)	0/16 (0%)	9/16 (56%)	0/16 (0%)	PTGS2,VEGFB
Behavioral deficit	0	0.105	7/19 (37%)	0/19 (0%)	12/19 (63%)	0/19 (0%)	ELK4,TAMALIN
Speech and language disorders	0	0.0714	8/14 (57%)	0/14 (0%)	6/14 (43%)	0/14 (0%)	MECOM
Paraproteinemia	0	0.0667	7/15 (47%)	0/15 (0%)	8/15 (53%)	0/15 (0%)	ENAH
Oral squamous cell carcinoma	0	0.0417	5/24 (21%)	0/24 (0%)	19/24 (79%)	0/24 (0%)	ADAM10
Breast carcinoma	0	0.1	7/20 (35%)	0/20 (0%)	13/20 (65%)	0/20 (0%)	FKBP1A,PTPRE
Recurrent neoplasm	0	0.118	5/17 (29%)	0/17 (0%)	12/17 (71%)	0/17 (0%)	IRF1,MYC
Neoplastic intestinal polyp	0	0.0909	8/22 (36%)	0/22 (0%)	14/22 (64%)	0/22 (0%)	KRAS,PTGS2
Noise-induced hearing loss	0	0.105	8/19 (42%)	0/19 (0%)	11/19 (58%)	0/19 (0%)	KCNMA1,SOD1
Lipofuscinosis	0	0.0952	12/21 (57%)	0/21 (0%)	9/21 (43%)	0/21 (0%)	BAG3,CTSD
Polysyndactyly	0	0.1	10/20 (50%)	0/20 (0%)	10/20 (50%)	0/20 (0%)	ABLIM1,ADRA2C
Metastatic melanoma	0	0.103	11/29 (38%)	0/29 (0%)	18/29 (62%)	0/29 (0%)	EGLN3,SNAI1,XAF1
Urination disorder	0	0.0909	7/11 (64%)	0/11 (0%)	4/11 (36%)	0/11 (0%)	HBEGF
Skeletal metastasis	0	0.107	12/28 (43%)	0/28 (0%)	16/28 (57%)	0/28 (0%)	CDC37,KCNN3,KDR
Lupus erythematosus	0	0.118	9/17 (53%)	0/17 (0%)	8/17 (47%)	0/17 (0%)	IL6,JUNB
Lower motor neuron disease	0	0.105	11/19 (58%)	0/19 (0%)	8/19 (42%)	0/19 (0%)	HSPB1,TRA2B
Sympathetic paraganglioma	0	0.103	13/29 (45%)	0/29 (0%)	16/29 (55%)	0/29 (0%)	ADRA2C,H3-3A/H3-3B,INHBB
Non-M3 acute myeloid leukemia	0	0.0909	10/22 (45%)	0/22 (0%)	12/22 (55%)	0/22 (0%)	BHLHE40,SSPN
Sympathetic nervous system neoplasm	0	0.103	13/29 (45%)	0/29 (0%)	16/29 (55%)	0/29 (0%)	ADRA2C,H3-3A/H3-3B,INHBB
Ovarian tumor	0	0.0556	11/36 (31%)	0/36 (0%)	25/36 (69%)	0/36 (0%)	ENG,FOXO1
Cutaneous melanoma	0	0.087	6/23 (26%)	0/23 (0%)	17/23 (74%)	0/23 (0%)	APP,TAGLN
Metabolic alkalosis	0	0.0909	8/22 (36%)	0/22 (0%)	14/22 (64%)	0/22 (0%)	ECE1,HNRNPH1
Germ cell cancer	0	0.0667	7/15 (47%)	0/15 (0%)	8/15 (53%)	0/15 (0%)	TPM3
Inborn error renal tubular transport	0	0.107	15/28 (54%)	0/28 (0%)	13/28 (46%)	0/28 (0%)	ABL2,FLNA,PIK3R3
Metabolic encephalopathy	0	0.0526	8/19 (42%)	0/19 (0%)	11/19 (58%)	0/19 (0%)	MAP1LC3B
Ophthalmia	0	0.1	9/20 (45%)	0/20 (0%)	11/20 (55%)	0/20 (0%)	IFNGR1,IL1R1
Primary cardiomyopathy	0	0.0588	5/17 (29%)	0/17 (0%)	12/17 (71%)	0/17 (0%)	FOSL2
Non-small cell adenocarcinoma	0	0.0645	13/31 (42%)	0/31 (0%)	18/31 (58%)	0/31 (0%)	CDKN1A,DICER1
Inborn error of carbohydrate metabolism	0	0.1	2/10 (20%)	0/10 (0%)	8/10 (80%)	0/10 (0%)	TLL1
Urothelial neoplasm	0	0.0741	11/27 (41%)	0/27 (0%)	16/27 (59%)	0/27 (0%)	MAP1LC3B,NOTCH1
Supraventricular arrhythmia	0	0.0714	12/28 (43%)	0/28 (0%)	16/28 (57%)	0/28 (0%)	PSMB8,PSMB9
Cardiac fibrillation	0	0.08	12/25 (48%)	0/25 (0%)	13/25 (52%)	0/25 (0%)	PSMB8,PSMB9
Seizure disorder	0	0.125	7/16 (44%)	0/16 (0%)	9/16 (56%)	0/16 (0%)	JMJD1C,TAMALIN
Autosomal recessive inborn error of metabolism	0	0.0667	5/15 (33%)	0/15 (0%)	10/15 (67%)	0/15 (0%)	TLL1
Oral cavity carcinoma	0	0.0385	6/26 (23%)	0/26 (0%)	20/26 (77%)	0/26 (0%)	ADAM10
Hyperglyceridemia	0	0.125	4/16 (25%)	0/16 (0%)	12/16 (75%)	0/16 (0%)	CDC42,RAB11A
Chronic infection	0	0.0952	7/21 (33%)	0/21 (0%)	14/21 (67%)	0/21 (0%)	AHR,MMP2
Congenital malformation of brain	0	0.0588	9/17 (53%)	0/17 (0%)	8/17 (47%)	0/17 (0%)	TEAD1
Fistula	0	0.111	2/9 (22%)	0/9 (0%)	7/9 (78%)	0/9 (0%)	TNFRSF1A
Cerebellar neoplasm	0	0.069	10/29 (34%)	0/29 (0%)	19/29 (66%)	0/29 (0%)	FKBP8,MAT2A
Leukodystrophy	0	0.111	5/9 (56%)	0/9 (0%)	4/9 (44%)	0/9 (0%)	ILK
Heart conduction disorder	0	0.0625	10/16 (63%)	0/16 (0%)	6/16 (38%)	0/16 (0%)	HAND2
Muscle fibrillation	0	0.08	12/25 (48%)	0/25 (0%)	13/25 (52%)	0/25 (0%)	PSMB8,PSMB9
Congenital cataract	0	0.118	8/17 (47%)	0/17 (0%)	9/17 (53%)	0/17 (0%)	FTL,SFPQ
Breast adenocarcinoma	0	0.1	13/30 (43%)	0/30 (0%)	17/30 (57%)	0/30 (0%)	IRF1,PTPRE,SIVA1
Maculopathy	0	0.0909	5/11 (45%)	0/11 (0%)	6/11 (55%)	0/11 (0%)	PTGS2
Familial cardiomyopathy	0	0.0625	5/16 (31%)	0/16 (0%)	11/16 (69%)	0/16 (0%)	FOSL2
Nonischemic cardiomyopathy	0	0.105	7/19 (37%)	0/19 (0%)	12/19 (63%)	0/19 (0%)	CRYAB,FHL1
Invasive breast cancer	0	0.0455	11/22 (50%)	0/22 (0%)	11/22 (50%)	0/22 (0%)	RAB11A
Sinus arrhythmia	0	0.08	8/25 (32%)	0/25 (0%)	17/25 (68%)	0/25 (0%)	FLNA,HDAC7
Brainstem disorder	0	0.0625	7/16 (44%)	0/16 (0%)	9/16 (56%)	0/16 (0%)	HSPA1A/HSPA1B
Adipose tissue tumor	0	0.125	13/24 (54%)	0/24 (0%)	11/24 (46%)	0/24 (0%)	KDR,TGFB1I1,TNFRSF1A
Spleen neoplasm	0	0.0476	3/21 (14%)	0/21 (0%)	18/21 (86%)	0/21 (0%)	STING1
Primitive neuroectodermal brain tumor	0	0.0667	12/30 (40%)	0/30 (0%)	18/30 (60%)	0/30 (0%)	FKBP8,MAT2A
Lung squamous cell carcinoma	0	0.0968	18/31 (58%)	0/31 (0%)	13/31 (42%)	0/31 (0%)	ARRDC3,KDR,MEOX2
Atrioventricular conduction disorder	0	0.0909	14/22 (64%)	0/22 (0%)	8/22 (36%)	0/22 (0%)	HAND2,PTGS2
Polyposis	0	0.0833	10/24 (42%)	0/24 (0%)	14/24 (58%)	0/24 (0%)	KRAS,PTGS2
Congenital encephalopathy	0	0.0556	9/18 (50%)	0/18 (0%)	9/18 (50%)	0/18 (0%)	TEAD1
Abdominal sympathetic paraganglioma	0	0.103	13/29 (45%)	0/29 (0%)	16/29 (55%)	0/29 (0%)	ADRA2C,H3-3A/H3-3B,INHBB
Primary immunodeficiency disorder	0	0.0667	2/15 (13%)	0/15 (0%)	13/15 (87%)	0/15 (0%)	MALAT1
Anterior segment anomalies	0	0.0625	10/16 (63%)	0/16 (0%)	6/16 (38%)	0/16 (0%)	ANXA1
Upper aero-digestive squamous cell carcinoma	0	0.04	8/25 (32%)	0/25 (0%)	17/25 (68%)	0/25 (0%)	ADAM10
Thoracoabdominal paraganglioma	0	0.103	13/29 (45%)	0/29 (0%)	16/29 (55%)	0/29 (0%)	ADRA2C,H3-3A/H3-3B,INHBB
Sellar neoplasm	0	0.087	11/23 (48%)	0/23 (0%)	12/23 (52%)	0/23 (0%)	FOXO1,NDUFA13
Infantile convulsion	0	0.111	13/27 (48%)	0/27 (0%)	14/27 (52%)	0/27 (0%)	FKBP8,MGLL,PDLIM7
Congenital mental retardation	0	0.0667	3/15 (20%)	0/15 (0%)	12/15 (80%)	0/15 (0%)	EID1
Axial myopathy	0	0.105	11/19 (58%)	0/19 (0%)	8/19 (42%)	0/19 (0%)	HSPB1,TRA2B
Paroxysmal movement disorder	0	0.0526	8/19 (42%)	0/19 (0%)	11/19 (58%)	0/19 (0%)	KCNMA1
Chronic thrombocytosis	0	0.0909	8/22 (36%)	0/22 (0%)	14/22 (64%)	0/22 (0%)	IRF1,PTGS2
Left heart disease	0	0.0588	8/17 (47%)	0/17 (0%)	9/17 (53%)	0/17 (0%)	GJA1
Uterine carcinosarcoma	0	0.12	12/25 (48%)	0/25 (0%)	13/25 (52%)	0/25 (0%)	ARF6,ATP1A1,RHOB
Familial hypocalcemia	0	0.0952	8/21 (38%)	0/21 (0%)	13/21 (62%)	0/21 (0%)	KLF4,SOX7
Liver cholangiocarcinoma	0	0.115	11/26 (42%)	0/26 (0%)	15/26 (58%)	0/26 (0%)	EEF1A1,KDR,KRAS
Malignant neoplasm of cerebellum	0	0.0714	10/28 (36%)	0/28 (0%)	18/28 (64%)	0/28 (0%)	FKBP8,MAT2A
Malignant neoplasm of male genital organ	0	0.107	8/28 (29%)	0/28 (0%)	20/28 (71%)	0/28 (0%)	ATF3,MET,NFKBIA
Neurogenic muscular atrophy	0	0.0833	10/24 (42%)	0/24 (0%)	14/24 (58%)	0/24 (0%)	COL14A1,NCK1
Cerebellar dysgenesis	0	0.111	9/18 (50%)	0/18 (0%)	9/18 (50%)	0/18 (0%)	HAND2,MDM4
Urothelial cancer	0	0.0741	11/27 (41%)	0/27 (0%)	16/27 (59%)	0/27 (0%)	MAP1LC3B,NOTCH1
Syndromic mental retardation	0	0.087	7/23 (30%)	0/23 (0%)	16/23 (70%)	0/23 (0%)	EID1,G3BP1
BCR-ABL negative myeloid neoplasm	0	0.0625	9/32 (28%)	0/32 (0%)	23/32 (72%)	0/32 (0%)	IFNGR1,IRF1
Gastrointestinal polyposis	0	0.125	8/24 (33%)	0/24 (0%)	16/24 (67%)	0/24 (0%)	KRAS,PTGS2,TCF4
Atrial fibrillation or flutter	0	0.103	12/29 (41%)	0/29 (0%)	17/29 (59%)	0/29 (0%)	PIEZO1,PSMB8,PSMB9
Ovarian adenocarcinoma	0	0.04	13/25 (52%)	0/25 (0%)	12/25 (48%)	0/25 (0%)	B2M
Neoplastic polyp	0	0.0455	9/22 (41%)	0/22 (0%)	13/22 (59%)	0/22 (0%)	PTGS2
High grade glioma	0	0.05	11/20 (55%)	0/20 (0%)	9/20 (45%)	0/20 (0%)	MXI1
Invasive breast carcinoma	0	0.1	10/20 (50%)	0/20 (0%)	10/20 (50%)	0/20 (0%)	FKBP1A,RAB11A
Malignant neoplasm of connective or soft tissue of pelvis	0	0.12	12/25 (48%)	0/25 (0%)	13/25 (52%)	0/25 (0%)	ARF6,ATP1A1,RHOB
Male genital neoplasm	0	0.111	7/27 (26%)	0/27 (0%)	20/27 (74%)	0/27 (0%)	ATF3,MET,MYC
Leopard syndrome and Noonan syndrome	0	0.118	4/17 (24%)	0/17 (0%)	13/17 (76%)	0/17 (0%)	KRAS,TLL1
Severe heart disease	0	0.0667	6/15 (40%)	0/15 (0%)	9/15 (60%)	0/15 (0%)	MARCKSL1
Early-onset muscular dystrophy	0	0.125	6/16 (38%)	0/16 (0%)	10/16 (63%)	0/16 (0%)	LRP1,SELENON
Severe anemia	0	0.0435	10/23 (43%)	0/23 (0%)	13/23 (57%)	0/23 (0%)	NDUFA13
Advanced fibrosis	0	0.0526	7/19 (37%)	0/19 (0%)	12/19 (63%)	0/19 (0%)	ATP1A1
Early-onset skeletal myopathy	0	0.125	6/16 (38%)	0/16 (0%)	10/16 (63%)	0/16 (0%)	LRP1,SELENON
Severe encephalopathy	0	0.0667	8/15 (53%)	0/15 (0%)	7/15 (47%)	0/15 (0%)	EEF1A1
Severe inflammatory disorder	0	0.125	7/16 (44%)	0/16 (0%)	9/16 (56%)	0/16 (0%)	NFKBIA,SAMHD1
Severe neurological disorder	0	0.0968	14/31 (45%)	0/31 (0%)	17/31 (55%)	0/31 (0%)	EEF1A1,GJA1,GRN
Early-onset neurological disorder	0	0.0435	12/23 (52%)	0/23 (0%)	11/23 (48%)	0/23 (0%)	JMJD1C
Advanced melanoma	0	0.069	12/29 (41%)	0/29 (0%)	17/29 (59%)	0/29 (0%)	EGLN3,SNAI1
Severe connective tissue disorder	0	0.0952	9/21 (43%)	0/21 (0%)	12/21 (57%)	0/21 (0%)	ADAMTS1,FOSL2
Severe myopathy	0	0.0833	8/24 (33%)	0/24 (0%)	16/24 (67%)	0/24 (0%)	CDC42,NOTCH4
Invasive mammary tumor	0	0.0833	5/12 (42%)	0/12 (0%)	7/12 (58%)	0/12 (0%)	RAB11A
Invasive breast adenocarcinoma	0	0.0909	12/22 (55%)	0/22 (0%)	10/22 (45%)	0/22 (0%)	AEBP1,CFI
Upper gastrointestinal polyp	0	0.1	13/30 (43%)	0/30 (0%)	17/30 (57%)	0/30 (0%)	G3BP1,PTGS2,SDCBP
Female genital tract adenocarcinoma	0	0.069	11/29 (38%)	0/29 (0%)	18/29 (62%)	0/29 (0%)	FOXO1,PPP1CB
Abdominal paraganglioma	0	0.103	13/29 (45%)	0/29 (0%)	16/29 (55%)	0/29 (0%)	ADRA2C,H3-3A/H3-3B,INHBB
Conventional melanoma	0	0.087	6/23 (26%)	0/23 (0%)	17/23 (74%)	0/23 (0%)	APP,TAGLN
Brain glioma	0	0.114	17/35 (49%)	0/35 (0%)	18/35 (51%)	0/35 (0%)	CDKN1A,MXI1,MYC,NDUFA13
Splenic cancer	0	0.105	7/19 (37%)	0/19 (0%)	12/19 (63%)	0/19 (0%)	CD44,IL6
Radial ray deficiency	0	0.0556	6/18 (33%)	0/18 (0%)	12/18 (67%)	0/18 (0%)	HAND2
Primary glaucoma	0	0.125	4/8 (50%)	0/8 (0%)	4/8 (50%)	0/8 (0%)	LTBP2
Intra-abdominal infectious disorder	0	0.087	8/23 (35%)	0/23 (0%)	15/23 (65%)	0/23 (0%)	G3BP1,TAP1
Familial arrhythmia	0	0.105	7/19 (37%)	0/19 (0%)	12/19 (63%)	0/19 (0%)	AKAP9,FOSL2
Ovarian lesion	0	0.0833	6/24 (25%)	0/24 (0%)	18/24 (75%)	0/24 (0%)	ENG,FOXO1
Ear malformation	0	0.115	12/26 (46%)	0/26 (0%)	14/26 (54%)	0/26 (0%)	ELK3,IRF1,ITGA8
Familial heart disease	0	0.125	10/24 (42%)	0/24 (0%)	14/24 (58%)	0/24 (0%)	HAND2,KAT6A,SOX7
Metastatic malignant neoplasm of digestive system	0	0.125	8/32 (25%)	0/32 (0%)	24/32 (75%)	0/32 (0%)	ARRDC3,ENG,KDR,KRAS
Schizophrenia spectrum disorder	0	0.111	6/9 (67%)	0/9 (0%)	3/9 (33%)	0/9 (0%)	TLL1
Progressive parkinsonism	0	0.0909	9/11 (82%)	0/11 (0%)	2/11 (18%)	0/11 (0%)	PARK7
Chronic myeloproliferative neoplasm	0	0.125	12/32 (38%)	0/32 (0%)	20/32 (63%)	0/32 (0%)	IFNGR1,IRF1,LYL1,PDGFRB
High grade central nervous system tumor	0	0.05	11/20 (55%)	0/20 (0%)	9/20 (45%)	0/20 (0%)	MXI1
Primary hypertension	0	0.118	7/17 (41%)	0/17 (0%)	10/17 (59%)	0/17 (0%)	BMPR2,EPAS1
Relapsed neoplasia	0	0.105	6/19 (32%)	0/19 (0%)	13/19 (68%)	0/19 (0%)	IRF1,MYC
Neurocristopathy syndrome	0	0.125	9/16 (56%)	0/16 (0%)	7/16 (44%)	0/16 (0%)	EDNRB,PIK3R3
Familial colorectal tumor	0	0.125	4/16 (25%)	0/16 (0%)	12/16 (75%)	0/16 (0%)	PTGS2,PTPRE
Familial tumor	0	0.0345	14/29 (48%)	0/29 (0%)	15/29 (52%)	0/29 (0%)	PTPRE
Ventricular dysfunction	0	0.0625	9/16 (56%)	0/16 (0%)	7/16 (44%)	0/16 (0%)	PIK3R1
Abnormal brain myelination	0	0.0769	10/13 (77%)	0/13 (0%)	3/13 (23%)	0/13 (0%)	SCARA3
Hereditary bleeding disorder	0	0.125	12/24 (50%)	0/24 (0%)	12/24 (50%)	0/24 (0%)	F8,TJP1,VWF
Major affective disorder	0	0.0476	11/21 (52%)	0/21 (0%)	10/21 (48%)	0/21 (0%)	GRB10
Familial mental retardation	0	0.125	8/24 (33%)	0/24 (0%)	16/24 (67%)	0/24 (0%)	CCN3,EID1,G3BP1
Noninflammatory cervical disorder	0	0.125	12/24 (50%)	0/24 (0%)	12/24 (50%)	0/24 (0%)	HIPK3,LIMA1,MAP1LC3B
T-cell malignant neoplasm	0	0.0909	13/33 (39%)	0/33 (0%)	20/33 (61%)	0/33 (0%)	CDKN1A,MYC,NOTCH1
Central nervous system primitive neuroectodermal tumor	0	0.0667	12/30 (40%)	0/30 (0%)	18/30 (60%)	0/30 (0%)	FKBP8,MAT2A
Aplasia or hypoplasia of cerebellum	0	0.111	9/18 (50%)	0/18 (0%)	9/18 (50%)	0/18 (0%)	HAND2,MDM4
Syndromic neurodevelopmental disorder	0	0.0833	8/12 (67%)	0/12 (0%)	4/12 (33%)	0/12 (0%)	PIK3R3
Philadelphia chromosome negative hematological system tumor	0	0.0667	9/30 (30%)	0/30 (0%)	21/30 (70%)	0/30 (0%)	IFNGR1,IRF1
Dyscrasia	0	0.0667	7/15 (47%)	0/15 (0%)	8/15 (53%)	0/15 (0%)	ENAH
Cervical tumor	0	0.125	12/24 (50%)	0/24 (0%)	12/24 (50%)	0/24 (0%)	HIPK3,LIMA1,MAP1LC3B
Proliferative glomerulonephritis	0	0.0952	9/21 (43%)	0/21 (0%)	12/21 (57%)	0/21 (0%)	MET,SASH1
Proliferative nephritis	0	0.0952	9/21 (43%)	0/21 (0%)	12/21 (57%)	0/21 (0%)	MET,SASH1
Familial midline defect	0	0.125	11/24 (46%)	0/24 (0%)	13/24 (54%)	0/24 (0%)	KAT6A,PDE5A,SOX7
B-cell lymphoma	0	0.12	10/25 (40%)	0/25 (0%)	15/25 (60%)	0/25 (0%)	CDKN1A,MYC,SIVA1
Lesion of cervix	0	0.125	12/24 (50%)	0/24 (0%)	12/24 (50%)	0/24 (0%)	HIPK3,LIMA1,MAP1LC3B
Head and neck neuroendocrine tumor	0	0.118	18/34 (53%)	0/34 (0%)	16/34 (47%)	0/34 (0%)	CDKN1A,EEF1A1,MORF4L1,NDUFA13
Pelvic carcinosarcoma	0	0.12	12/25 (48%)	0/25 (0%)	13/25 (52%)	0/25 (0%)	ARF6,ATP1A1,RHOB
Malignant genitourinary solid tumor	0	0.118	7/17 (41%)	0/17 (0%)	10/17 (59%)	0/17 (0%)	MYC,SOX7
Hereditary renal tubular disorder	0	0.107	15/28 (54%)	0/28 (0%)	13/28 (46%)	0/28 (0%)	ABL2,FLNA,PIK3R3
Neurogenic tumor	0	0.107	14/28 (50%)	0/28 (0%)	14/28 (50%)	0/28 (0%)	MORF4L1,SIVA1,STAT3
Sun-shielded melanoma	0	0.108	15/37 (41%)	0/37 (0%)	22/37 (59%)	0/37 (0%)	IRF1,MYH11,NOTCH1,NOTCH4
Non-traumatic arthropathy	0	0.1	9/20 (45%)	0/20 (0%)	11/20 (55%)	0/20 (0%)	IL6,PTGS2
Congenital adrenal insufficiency	0	0.111	9/18 (50%)	0/18 (0%)	9/18 (50%)	0/18 (0%)	MAP1LC3B,PTGS2
DNA repair-deficiency disorder	0	0.0556	4/18 (22%)	0/18 (0%)	14/18 (78%)	0/18 (0%)	SLC2A3
Bulbar hypoplasia	0	0.111	9/18 (50%)	0/18 (0%)	9/18 (50%)	0/18 (0%)	HAND2,MDM4
Primary myelofibrosis	0	0.122	14/41 (34%)	0/41 (0%)	27/41 (66%)	0/41 (0%)	GRB10,HAND2,HLA-A,PXN,RHOQ
Adult-onset diabetes mellitus	0	0.0588	6/17 (35%)	0/17 (0%)	11/17 (65%)	0/17 (0%)	GRB10
Multi-organ cancers	0	0.12	11/25 (44%)	0/25 (0%)	14/25 (56%)	0/25 (0%)	IRF1,TGFBR2,TIMP1
Primary disorder of muscle	0	0.0588	5/17 (29%)	0/17 (0%)	12/17 (71%)	0/17 (0%)	FOSL2
Autosomal recessive immunodeficiency	0	0.0526	7/19 (37%)	0/19 (0%)	12/19 (63%)	0/19 (0%)	PRMT1
CFTR-related disorder	0	0.0714	5/14 (36%)	0/14 (0%)	9/14 (64%)	0/14 (0%)	TLL1
Pediatric-onset neurological disease	0	0.0417	14/24 (58%)	0/24 (0%)	10/24 (42%)	0/24 (0%)	LIFR
Familial syndromic intellectual disability	0	0.0833	7/24 (29%)	0/24 (0%)	17/24 (71%)	0/24 (0%)	EID1,G3BP1
Intellectual disability and congenital malformations	0	0.0667	3/15 (20%)	0/15 (0%)	12/15 (80%)	0/15 (0%)	EID1
Hereditary myelin disorder	0	0.111	5/9 (56%)	0/9 (0%)	4/9 (44%)	0/9 (0%)	ILK
Congenital cytopenia	0	0.0667	5/15 (33%)	0/15 (0%)	10/15 (67%)	0/15 (0%)	SH3BP2
Dilated or arrhythmogenic cardiomyopathy	0	0.05	7/20 (35%)	0/20 (0%)	13/20 (65%)	0/20 (0%)	FOSL2
Histiocytic or dendritic cell neoplasm	0	0.0526	21/38 (55%)	0/38 (0%)	17/38 (45%)	0/38 (0%)	CDKN1A,MDM4
Mature T-cell neoplasm	0	0.0645	14/31 (45%)	0/31 (0%)	17/31 (55%)	0/31 (0%)	NFKBIA,PSMB9
Axonal degeneration	0	0.125	12/24 (50%)	0/24 (0%)	12/24 (50%)	0/24 (0%)	FTL,NFKBIA,SELE
Autosomal recessive immunological disorder	0	0.0556	7/18 (39%)	0/18 (0%)	11/18 (61%)	0/18 (0%)	PRMT1
Childhood encephalopathy	0	0.1	12/20 (60%)	0/20 (0%)	8/20 (40%)	0/20 (0%)	LIFR,SHANK3
Early-onset thrombocytopenia	0	0.0625	6/16 (38%)	0/16 (0%)	10/16 (63%)	0/16 (0%)	SH3BP2
Philadelphia chromosome negative chronic myeloproliferative neoplasm	0	0.0625	9/32 (28%)	0/32 (0%)	23/32 (72%)	0/32 (0%)	IFNGR1,IRF1
Meningothelial cell neoplasm	0	0.0952	9/21 (43%)	0/21 (0%)	12/21 (57%)	0/21 (0%)	FTH1,FTL
Mullerian mixed tumor	0	0.12	12/25 (48%)	0/25 (0%)	13/25 (52%)	0/25 (0%)	ARF6,ATP1A1,RHOB
Hereditary malignant hematological system tumor	0	0.107	12/28 (43%)	0/28 (0%)	16/28 (57%)	0/28 (0%)	GATA2,IRF1,SCARA3
Lymphoproliferative disorder of the skin	0	0.087	9/23 (39%)	0/23 (0%)	14/23 (61%)	0/23 (0%)	NFKBIA,PSMB9
Follicular B-cell or T-cell lymphoma	0	0.107	12/28 (43%)	0/28 (0%)	16/28 (57%)	0/28 (0%)	MCL1,SIVA1,TNFRSF10B
Abnormal central nervous system myelination	0	0.0769	10/13 (77%)	0/13 (0%)	3/13 (23%)	0/13 (0%)	SCARA3
High-grade neuroepithelial tumor	0	0.05	11/20 (55%)	0/20 (0%)	9/20 (45%)	0/20 (0%)	MXI1
Anogenital cancer	0	0.1	8/20 (40%)	0/20 (0%)	12/20 (60%)	0/20 (0%)	KDR,MYC
Cerebral disorder	0	0.0714	7/14 (50%)	0/14 (0%)	7/14 (50%)	0/14 (0%)	SOD1
Noonan spectrum disorder	0	0.0588	5/17 (29%)	0/17 (0%)	12/17 (71%)	0/17 (0%)	TLL1
Structural renal abnormality	0	0.125	3/8 (38%)	0/8 (0%)	5/8 (63%)	0/8 (0%)	ITGA8
Histiocytic neoplasm	0	0.0714	15/28 (54%)	0/28 (0%)	13/28 (46%)	0/28 (0%)	CDKN1A,MDM4
Malignant solid organ tumor	0	0.0833	11/36 (31%)	0/36 (0%)	25/36 (69%)	0/36 (0%)	CDKN1A,PSMB9,WARS1
Non-uveal melanoma	0	0.087	6/23 (26%)	0/23 (0%)	17/23 (74%)	0/23 (0%)	APP,TAGLN
Non type 1 diabetes mellitus	0	0.1	9/20 (45%)	0/20 (0%)	11/20 (55%)	0/20 (0%)	FOXO1,LEPR
Non-ocular melanoma	0	0.087	6/23 (26%)	0/23 (0%)	17/23 (74%)	0/23 (0%)	APP,TAGLN
Lung squamous cell tumor	0	0.0968	18/31 (58%)	0/31 (0%)	13/31 (42%)	0/31 (0%)	ARRDC3,KDR,MEOX2
Congenital neurological disorder	0	0.0625	6/16 (38%)	0/16 (0%)	10/16 (63%)	0/16 (0%)	TEAD1
Intra-hepatic biliary tract cancer	0	0.115	11/26 (42%)	0/26 (0%)	15/26 (58%)	0/26 (0%)	EEF1A1,KDR,KRAS
Intrahepatic bile duct cancer	0	0.115	11/26 (42%)	0/26 (0%)	15/26 (58%)	0/26 (0%)	EEF1A1,KDR,KRAS
Familial brain tumor	0	0.1	9/20 (45%)	0/20 (0%)	11/20 (55%)	0/20 (0%)	EIF3H,FKBP1A
Advanced hepatic fibrosis	0	0.0526	7/19 (37%)	0/19 (0%)	12/19 (63%)	0/19 (0%)	ATP1A1
Urogenital infection	0	0.0909	5/11 (45%)	0/11 (0%)	6/11 (55%)	0/11 (0%)	PTGS2
Development of non-small cell lung carcinoma	0	0.1	12/30 (40%)	0/30 (0%)	18/30 (60%)	0/30 (0%)	CDKN1A,DICER1,SNAI1
Formation of bone lesion	0	0.1	5/20 (25%)	0/20 (0%)	15/20 (75%)	0/20 (0%)	MAT2A,TGFBR2
