# Supplementary material for: Big data analytics and scRNA-seq in human aortic aneurysms and dissections: role of endothelial MerTK
Source: Theranostics. 2025 Jan 1;15(1):202–15. doi: 10.7150/thno.103851 (PMC11667232; doi:10.7150/thno.103851)
Supplement: Supplementary file 1 — Supplementary information. [file thnov15p0202s1.zip › 2-EC vs SMC/Upstream Analysis-Activated-EC vs SMC.xls]

## Sheet: Sheet0
© 2000-2024 QIAGEN. All rights reserved.
Upstream Regulator	Expr Log Ratio	Molecule Type	Predicted Activation State	Activation z-score	Flags	p-value of overlap	Target Molecules in Dataset	Mechanistic Network
lipopolysaccharide		chemical drug	Activated	7.441	bias	4.46e-37	ACKR1,ACTA2,ADAMTS1,ADAMTS4,AHR,ALCAM,ALDH2,ANXA1,APP,AQP1,ARHGEF3,ARL4A,ARRDC3,ASAP1,ATF3,ATP1A1,ATP2B1,B2M,BAG3,BGN,BIRC3,BTG1,CALCRL,CALM1 (includes others),CASP4,CAV1,CCL2,CCN2,CCND1,CCNI,CCNL1,CD200,CD36,CD44,CD59,CD63,CD74,CD9,CDC37,CDH5,CDKN1A,CEBPB,CEMIP2,CFLAR,CLDN5,CNKSR3,COL1A1,COL1A2,COL3A1,COL6A1,CRTAP,CRYAB,CSF3,CSRP1,CTSC,CTSS,CXCL2,DDX17,DDX3X,DDX5,DICER1,DKK3,DLL1,DNAJB1,DUSP5,EG…	585 (15)
IFNG		cytokine	Activated	7.312		4.43e-38	ACTA2,ADAMTS9,ADGRG1,AHR,APP,AQP1,ATF3,ATP1A1,B2M,BIRC3,BTG1,BTN3A2,CASP4,CAV1,CCL2,CCL23,CCN2,CCND1,CD200,CD36,CD44,CD63,CD74,CDH13,CDH5,CDKN1A,CEBPB,CFLAR,COL1A1,COL1A2,CSF3,CTSC,CTSD,CTSH,CTSS,CTSZ,CXCL2,DDR2,DDX5,DICER1,DLL1,DUSP5,ECE1,EDNRB,EEF1A1,EGLN3,EGR1,EGR2,EGR3,ENTPD1,ERAP2,ETS1,ETS2,F11R,FABP5,FAM107A,FGL2,FKBP1A,FLT1,FN1,FOS,FOSB,FOXO1,FTH1,FTL,FTX,GAS6,GBP1,GBP4,GJA1,GNG11,GPR146,G…	546 (16)
poly rI:rC-RNA		biologic drug	Activated	7.262	bias	1.41e-15	ADAM10,AHR,ANXA1,APOL3,APP,ARID5A,ATF3,B2M,BIRC3,CCL2,CD200,CD36,CD44,CD74,CD9,CDKN1A,CEBPB,CFLAR,CMPK1,CSF3,CTSS,CXCL2,DDX3X,DLL1,DUSP5,EGR1,ETS1,FLI1,FN1,FOS,GBP1,GBP4,GEM,HBEGF,HIF1A,HLA-A,HLA-B,HLA-C,HLA-DMA,HLA-DMB,HLA-DRA,HLA-E,HLA-F,ICAM1,IFI16,IFI27,IFI44,IFI44L,IFITM1,IFITM3,IFNGR1,IGFBP6,IL33,IL6,IRF1,IRF9,ITGA5,JUN,JUNB,KLF4,LAP3,LY6E,MCL1,MMP2,MYC,NAMPT,NCOA7,NEDD9,NFKBIA,NFKBIZ,NOTCH…	416 (16)
IL27		cytokine	Activated	6.077	bias	2.1e-14	AHR,B2M,CCL2,CD63,CD74,CFLAR,EGR1,EGR2,ENTPD1,FOS,GBP1,HLA-A,HLA-B,HLA-C,HLA-DMA,HLA-DMB,HLA-DPA1,HLA-DQB1,HLA-DRA,HLA-E,ICAM1,IFI16,IFI27,IFITM1,IFITM2,IFITM3,IL6,IL6ST,IRF1,IRF9,MCL1,MYC,PARP9,PSMB8,PSMB9,PTGS2,SAMHD1,SOCS3,STAT3,TAP1,TNFSF10,VCAM1,VIM,XAF1	465 (15)
tetradecanoylphorbol acetate		chemical drug	Activated	6.062	bias	5.32e-22	ADAM15,ADAMTS1,ADAMTS4,AHR,ALCAM,ANXA1,APP,ATF3,ATP2B1,BIRC3,BTG1,BTG2,CALCRL,CAV1,CCL2,CCN2,CCND1,CD36,CD44,CDC42,CDKN1A,CFLAR,CMPK1,CPE,CSF3,CTSD,CTSH,CXCL2,DUSP5,DUSP6,ECE1,EGR1,EGR2,EGR3,EMP1,ETS1,ETS2,FLT1,FOS,FOSB,FOSL2,FTH1,GATA2,GEM,GJA1,GSTP1,HBEGF,HIF1A,HLA-DRA,HNRNPF,ICAM1,ID1,IER3,IFI16,IFNGR1,IGFBP2,IGFBP5,IGFBP6,IL6,INHBB,IRAK3,IRF1,ITGA5,ITGB1,ITM2A,JUN,JUNB,JUND,KLF2,KLF4,LBH,LDLR…	590 (17)
TNF		cytokine	Activated	5.937		7.1e-65	ACTA2,ADAMTS4,ADGRG6,AEBP1,AKAP12,ALCAM,ALDH2,ANXA1,APP,AQP1,ARID5B,ARRDC3,ATF3,ATP1A1,ATP2B1,B2M,BGN,BHLHE40,BIRC3,BTG1,BTG2,C1QTNF9,C1S,CARD16,CARD8,CASP4,CAV1,CAVIN3,CCL14,CCL2,CCL23,CCN2,CCN3,CCN5,CCND1,CD200,CD34,CD36,CD44,CD59,CD74,CDC42,CDH13,CDH5,CDKN1A,CEBPB,CEMIP2,CFLAR,CLDN5,CLU,CMIP,CNN1,COL15A1,COL1A1,COL1A2,COL3A1,COTL1,CRYAB,CSF3,CSGALNACT1,CTSC,CTSD,CTSS,CTSZ,CXCL2,CYYR1,DDX5,DMD,…	540 (18)
VEGF (family)		group	Activated	5.882	bias	1.89e-31	ACTA2,ADAM10,ADAM15,ADAMTS1,ADGRF5,ADGRG1,ADGRL2,AHR,AKAP12,ATF3,CALCRL,CALM1 (includes others),CCL14,CD44,CD93,CDC42,CDH5,CFLAR,CNN1,CRTAC1,CRYAB,CSGALNACT1,CXCL2,CYYR1,DDX3X,DUSP5,DUSP6,EFNA1,EGR1,EGR2,EGR3,EMCN,EMP1,ENPP2,ENTPD1,ETS1,FABP4,FLNA,FLT1,FN1,FOS,FOSB,GEM,GRB10,HBEGF,HIF1A,ICAM1,ID1,IGFBP4,IL1R1,IL3RA,IL6,IL6ST,INHBB,IRF1,ITGA6,ITGB1,JAM2,JUN,KDR,LDLR,LPAR6,MALL,MAP3K8,MCL1,MEOX2,ME…	483 (18)
OSM		cytokine	Activated	5.624		4.5e-21	ACKR1,ACTA2,ADAMTS1,ADAMTS4,ADGRG6,ADH5,AHR,AKR1C1/AKR1C2,ANXA1,ARF6,ARL4A,ATF3,B2M,BHLHE40,C1S,CASP4,CCL2,CCND1,CDA,CDK17,CDKN1A,CHD1,CLEC2B,COL1A1,COL1A2,COL3A1,COL6A1,CSF3,CTSH,CXCL2,ECM2,EGR1,EMP3,ETS2,F8,FN1,FOS,FOSB,GBP1,GNS,GPNMB,HBEGF,HIF1A,HIPK3,HLA-A,HLA-B,HLA-C,HLA-F,ICAM1,ID1,IER3,IFNGR1,IGFBP6,IL33,IL6,IL6ST,IRF1,IRF9,JMJD1C,JUN,JUNB,KLF10,LDLR,LEPR,LIFR,LRG1,MARCKS,MGLL,MMP2,MPZL2,M…	388 (18)
HGF		growth factor	Activated	5.42	bias	1.02e-21	ACTA2,ADAMTS1,ADGRF5,ADGRG1,ADGRL2,AHR,AKAP12,ARRDC3,ATF3,BIRC3,CALCRL,CALM1 (includes others),CAV1,CCL14,CCL2,CCN2,CCND1,CD44,CD93,CDKN1A,CFLAR,COL1A1,COL1A2,COL3A1,CRYAB,CXCL2,DDX21,DDX3X,DUSP6,EGR1,EMP1,ENTPD1,ETS1,FLNA,FLT1,FN1,FOS,FOSB,GEM,GRB10,HBEGF,HLX,ICAM1,ID1,IER3,IGFBP4,IL3RA,IL6,IL6ST,ITGA6,ITGB1,JUN,JUNB,LDLR,MAP3K8,MAT2A,MCL1,MEOX2,MET,MMP2,MYC,NAMPT,NES,NFKBIZ,NOLC1,NR4A1,NRP1,PLP…	536 (16)
IGE (complex)		complex	Activated	5.326	bias	7.44e-10	ANXA1,CAV1,CCL2,CD34,CD74,CDKN1A,CSF3,CXCL2,DUSP6,EGR1,EGR2,FLT1,HBEGF,HLA-DMA,ICAM1,IER3,IL33,IL6,ITGA5,JUNB,KRAS,LAMA5,MAP3K8,MARCKSL1,MCF2L,MGST2,MYC,NFKBIA,NRP1,PEBP1,PECAM1,PTGS2,RAI14,RALGDS,RAMP3,RGS16,SCARB1,SERPINB1,SLCO4A1,SOCS3,SPHK1,TNFRSF11B,TNFSF10,TPM3,TTC19,UGCG,VCAM1,VEGFC,VIM,VMP1	546 (17)
CSF2		cytokine	Activated	5.248	bias	7.52e-10	ACTA2,ANXA1,BIRC3,CARD16,CCL2,CCL23,CCND1,CD63,CD74,CDKN1A,CSF3,CTSC,CXCL2,DICER1,DUSP6,EFEMP2,EGR1,EGR2,EGR3,FBXO31,FLT1,FOS,HBEGF,HIF1A,HLA-DQB1,ICAM1,IER3,IFITM3,IL1R1,IL3RA,IL6,IRAK3,ITGB5,JUN,JUNB,LY96,MAP3K20,MAT2A,MCL1,MET,MMP2,MYC,NFKBIA,NR4A1,NRP1,PECAM1,PIM3,PPP1R15A,PTGS2,SGK1,SLC1A5,SLC2A3,SOCS2,SOCS3,SPHK1,TCF4,TNFRSF10D,TNFRSF1A,UPP1,ZFP36	473 (15)
IL1B	-1.012	cytokine	Activated	5.096		9.48e-43	ACKR1,ACTA2,ADAMTS1,ADAMTS4,ANTXR1,ANXA1,APP,ATF3,ATP1A1,B2M,BGN,BHLHE40,BIRC3,BTG2,CASP4,CCL2,CCN2,CCND1,CD44,CD74,CDKN1A,CEBPB,CEMIP2,CFI,CFLAR,CLEC14A,CLU,COL1A1,COL1A2,CRYAB,CSF3,CSRNP1,CTSS,CTSZ,CXCL2,DDX5,DLL1,DUSP5,EDNRB,EFEMP1,EFNA1,EGLN3,EGR1,ENG,ENPP2,EPAS1,ETS2,FABP5,FLT1,FN1,FOS,FOSB,FOXO1,FTX,GADD45A,GAS6,GBP1,GBP4,GEM,GJA1,GRN,HBEGF,HIF1A,HLA-A,HLA-DRA,HLA-E,HLA-F,HSPA1A/HSPA1B,HSPB…	476 (15)
E. coli B5 lipopolysaccharide		chemical - endogenous non-mammalian	Activated	5.078		5.56e-13	ACKR1,ADAMTS1,ADH5,ALDH2,B2M,BHLHE40,BIRC3,CCL2,CCND1,CD44,CDKN1A,CRK,CSF3,CXCL2,EEF1A1,ETS2,FOS,HLA-A,ICAM1,IL1R1,IL3RA,IL6,IL6ST,INHBB,IRAK3,IRF1,JUNB,LDLR,MAP3K8,MAT2A,MSN,NFKBIA,PTGS2,RDX,RHOB,SELE,SOCS2,SOCS3,SOD1,SPINT2,STAT3,TGFBR2,TGFBR3	400 (14)
RELA	0.228	transcription regulator	Activated	5.075	bias	7.86e-19	ACTA2,ADAMTS4,AHR,ALCAM,APP,B2M,BHLHE40,BIRC3,BTG2,CARD8,CAV1,CCL2,CCN2,CCND1,CD44,CD59,CDKN1A,CEBPB,CEMIP2,COL1A1,COL1A2,CRYAB,CXCL2,EGR1,EPAS1,ERAP2,FCGRT,FN1,FOS,FOSB,GBP1,HIF1A,HLA-A,HLA-B,ICA1,ICAM1,ID1,IER2,IER3,IGFBP2,IL6,IRF1,JUN,JUNB,KLF10,KLF7,LTC4S,LYST,MAT2A,MMP2,MT-CYB,MYC,NAMPT,NFKBIA,NOTCH1,NR4A1,ORAI1,PECAM1,PPM1D,PSMB9,PTGS2,PXN,QKI,S100A6,SELE,SELP,SLC2A3,SMOC2,SNAI1,TAP1,TAP2,T…	518 (12)
IRF7	0.182	transcription regulator	Activated	5.02	bias	1.02e-06	CARD16,CASP4,DNAJA1,GBP1,GBP4,IFI16,IFI44,IFI44L,IFITM1,IFITM2,IFITM3,IL33,IL6,IRF1,IRF9,MAP3K8,MCL1,NAMPT,PARP14,PLSCR1,PSMB8,PSMB9,TAP1,TAP2,TNFSF10,XAF1,ZC3HAV1	418 (19)
salmonella minnesota R595 lipopolysaccharides		chemical - endogenous non-mammalian	Activated	4.95	bias	3.32e-11	CASP4,CCL2,CFLAR,CXCL2,EDNRB,EGR1,ETS2,FOS,FOSB,HLA-DMA,HLA-DMB,HLA-DPA1,HLA-DPB1,HLA-DRA,ICAM1,IL6,IRF1,JUN,JUNB,MET,MT1X,NFKBIA,NFKBIZ,PTGS2,SAMHD1,SLFN5,SOCS3,TPM3,VCAM1	415 (16)
STAT1	0.113	transcription regulator	Activated	4.902	bias	4.93e-20	B2M,BTG1,BTNL9,C1S,CASP4,CCL2,CCN2,CCND1,CD44,CDH5,CDKN1A,COL1A1,COL3A1,CTSS,CXCL2,EGLN3,EGR1,FGL2,FN1,FOS,FOXO1,GBP1,GBP4,HAPLN3,HBEGF,HIF1A,HLA-DRB5,HLA-E,HTRA1,ICAM1,IFI16,IFI27,IFI44,IFI44L,IFITM1,IFITM2,IFITM3,IL1R1,IL33,IL6,IRF1,IRF9,ITGA5,JUN,KCTD12,KLF4,LY6E,LY96,MYC,NAMPT,PARP9,PCDH17,PDGFRB,PECAM1,PLSCR1,PSMB8,PSMB9,PTGS2,RNF213,S100A10,SAMHD1,SLFN5,SOCS3,STAT3,TAP1,TNFRSF10B,TNFSF10,TY…	497 (18)
tretinoin		chemical drug	Activated	4.891		9.78e-30	ABLIM1,ACACB,ADAM10,ADAMTS4,AHR,AKAP12,ANXA1,AP1S2,APOD,APP,AQP1,ARHGAP29,ATF3,BAG3,BHLHE40,BIRC3,BMPR2,BTG1,BTG2,BZW2,C1S,CALM1 (includes others),CAVIN3,CCL2,CCN2,CCN3,CCND1,CD34,CD36,CD44,CD63,CD74,CD9,CD93,CDC42,CDH5,CDKN1A,CEBPB,COL1A1,COL1A2,COL3A1,COTL1,CPE,CSF3,CSRNP1,CTNND1,CTSC,CTSD,CTSS,CXCL2,DKK3,DLC1,DLL1,DPYSL3,ECE1,EEF1A1,EGR1,ELK4,EMP3,ENPP2,EPHX1,ETS1,FABP4,FABP5,FLI1,FLT1,FN1,FOS…	566 (16)
IFNA2		cytokine	Activated	4.796	bias	7.21e-15	ANXA1,B2M,BAG3,C1S,CAV1,CCL2,CDKN1A,EGLN3,EPB41L3,GBP1,GBP4,GEM,HBEGF,HIF1A,HLA-A,HLA-B,HLA-C,HLA-DRB1,HLA-E,IFI16,IFI27,IFI27L2,IFI44,IFI44L,IFITM1,IFITM2,IFITM3,IL6,IRF1,IRF9,LPAR6,LY6E,MET,MT-ATP6,MT-CO2,MT1X,MT2A,MYC,NPDC1,PARP9,PLAT,PLSCR1,SAMHD1,SOCS2,SOCS3,TAP1,TNFRSF10B,TNFRSF10D,TNFRSF1A,TNFSF10,VCAM1,VEGFC,XAF1,ZC3HAV1	460 (19)
NFKB (complex)		complex	Activated	4.796	bias	3.78e-19	ACTA2,ADAMTS9,ADRA2C,AHR,APP,AQP1,ARID5A,ATF3,BIRC3,CARD10,CARD8,CASP4,CAV1,CCL2,CCN2,CCND1,CD36,CD44,CD74,CDKN1A,CEBPB,CFLAR,CLU,COL1A2,CSF3,CXCL2,DUSP5,EDNRB,EFNA1,EGR1,EPAS1,ERAP2,ETS1,FABP5,FN1,FOS,FTH1,GADD45A,GAS6,HIF1A,HLA-A,HLA-DMB,HLA-F,HSPB1,ICAM1,IER3,IGFBP2,IL6,IRF1,ITGB1,JUN,JUNB,KDM6B,KDR,LTC4S,MAP3K8,MCL1,MMP2,MT-CO2,MYC,MYLK,NAMPT,NCOA7,NFKBIA,NFKBIZ,NOTCH1,PECAM1,PIM3,PPM1D,PSMB9…	518 (12)
INTERFERON ALPHA (family)		group	Activated	4.793	bias	4.41e-19	ADAMTS1,ALDH2,ANXA1,APOL3,ATF3,B2M,BTG2,CAV1,CCL2,CCND1,CDKN1A,COL15A1,COL1A1,COL1A2,CRIP1,CTSS,CXCL2,DUSP6,ENPP2,ENTPD1,FBLN2,FKBP11,FOS,FOSL2,GBP1,GIMAP4,HLA-A,HLA-B,HLA-C,HLA-F,HSPA1A/HSPA1B,ICAM1,IFI16,IFI27,IFI44,IFI44L,IFITM1,IFITM2,IFITM3,IFNGR1,IGFBP4,IL1R1,IL6,IL6ST,IRF1,IRF9,ITGB1,LAP3,LGALS3,LTBP1,LTBP2,MARCKSL1,MCL1,MMP2,MMP28,MRPL17,MT-CO1,MT-CYB,MYC,MYOF,NFKBIA,NPM1,PARP14,PARP9,PLA…	335 (15)
IRF1	1.56	transcription regulator	Activated	4.689	bias	8.88e-09	ACTA2,APOL3,B2M,CCL2,CCND1,CD74,CDKN1A,CEBPB,CTSS,CXCL2,FGL2,FN1,GBP4,IFI27,IFI44,IFI44L,IFITM1,IFITM3,IL33,IL6,IRF1,IRF9,MYC,PSMB8,PSMB9,PTGS2,SAMHD1,STAT3,TAP1,TAP2,TAPBP,TNFRSF1A,TNFSF10,VCAM1,XAF1	447 (17)
IL2		cytokine	Activated	4.688	bias	4.26e-19	AHR,ANXA1,ARHGEF3,BHLHE40,BIRC3,CARD10,CASP4,CCL2,CCND1,CD44,CD59,CD74,CD9,CDKN1A,CFLAR,CPD,CSF3,CSRNP1,CTSC,DDX21,DOCK9,DUSP5,DUSP6,ELF1,EMP1,ENPP2,ENTPD1,EPAS1,EPHX1,ETS1,FGL2,FOS,FOSB,FOSL2,FOXO1,GEM,GRN,HBEGF,HLA-DPA1,HLA-DQA2,HLA-DQB1,HLA-DRA,HLA-DRB1,HLA-DRB5,HSPA1A/HSPA1B,ICAM1,IER3,IFI16,IFNGR1,IGFBP4,IL1R1,IL6,IRF1,ITGA6,ITGB1,ITM2B,JUN,JUNB,JUND,LAMA5,LDLR,LIFR,LRRC32,LY6E,MAP3K20,MCL1,…	453 (17)
TGM2	0.192	enzyme	Activated	4.664	bias	2.03e-10	BIRC3,BTG2,CCL2,CCND1,CD36,CD74,CD93,CFLAR,CSF3,CSRNP1,FN1,GIMAP6,GJA1,HIF1A,HLA-B,ID1,IL6,IRF9,ITGA6,ITGB4,LY6E,MGP,MMP2,MT2A,MYC,PARP14,PARP9,PDGFRB,PLSCR1,PPP1R16B,RNF213,SAMHD1,SDCBP,SELP,SEMA6B,SLFN5,TAP1,TNFRSF11B,TSPAN14,XAF1	471 (18)
PIWIL4		other	Activated	4.596	bias	5.62e-10	BTG1,BTG2,CD93,EGR1,ELK3,FGD4,FOS,GATA2,GIMAP1,HLA-DRB1,HLA-DRB5,IER2,JUN,JUNB,JUND,LYST,MFGE8,MYH10,NDRG1,NEDD9,NFKBIA,NR4A1,PPP1R15A,RAPGEF3,RIPOR1,RRAS,SLC2A3,SOCS3,TGFBR2,VAMP5,ZFP36,ZFP36L1
PDGF-BB (complex)		complex	Activated	4.551		1.44e-27	ACTA2,AHR,AKAP12,ATF3,ATP2B1,BHLHE40,CALD1,CALM1 (includes others),CASP4,CCL2,CCN2,CCND1,CCNL1,CD44,CDKN1A,CEBPB,CNN1,COL1A1,COL1A2,COL3A1,CRYAB,CSF3,CXCL2,DUSP5,DUSP6,EDNRB,EGR1,EGR2,EGR3,ETS1,ETS2,FBLN5,FHL1,FLNA,FLT1,FN1,FOS,FOSB,FRZB,FXYD5,GADD45A,GEM,GJA1,HBEGF,HLA-E,IER2,IER3,IGFBP4,IL6,ITGA5,ITGB1,JUN,JUNB,KLF10,KRAS,LAMB2,LDLR,LGALS3,MAT2A,MCL1,MGST2,MICOS10-NBL1/NBL1,MMP2,MYC,MYH11,NAMPT…	552 (20)
IL4		cytokine	Activated	4.507	bias	6.92e-21	ABLIM1,ACTA2,ADAMTS4,AHR,ALDH2,ANXA1,APOLD1,APP,ARID5A,BHLHE40,CARD16,CCL2,CCL23,CCND1,CD200,CD36,CD44,CD74,CDKN1A,CEBPB,CFLAR,CLDN5,COL1A1,COL1A2,COL3A1,COL6A2,CRIP1,CSF3,CTSC,CXCL2,CYTH1,DICER1,EGR2,ENTPD1,EPAS1,EPHB4,EPHX1,FABP4,FLNA,FLNB,FLT1,FN1,FNIP2,FOS,FOSB,GBP1,GJA1,GPX4,HBEGF,HDDC2,HIF1A,HLA-DMA,HLA-DMB,HLA-DPA1,HLA-DQA2,HLA-DQB1,HLA-DRA,HLA-DRB1,HLA-DRB5,HLX,HSPA1A/HSPA1B,ICAM1,IER2,IE…	464 (17)
IFNAR (family)		group	Activated	4.475	bias	6.93e-08	B2M,CCL2,CD74,HLA-A,HLA-E,IFI16,IFITM3,IFNGR1,IL6,IRF1,IRF9,KDM6B,PSMB8,PSMB9,RNF213,TAP1,TAP2,TAPBP,TNFSF10,VCAM1,XAF1	333 (14)
ELK1		transcription regulator	Activated	4.441	bias	2.02e-14	BMPR2,CCL2,CDKN1A,EGR1,EGR2,EGR3,FOS,FOSB,ITGB1,JAM2,JUN,JUNB,MCL1,MECOM,MYLK,NR4A1,NUPR1,PSMB8,PSMB9,PTGS2,SNAI1,SOCS3,SOX18,TAGLN,TNFRSF10B,TPD52L1,ZFP36	493 (20)
IL1 (family)		group	Activated	4.388	bias	3.72e-17	ADAMTS1,ADAMTS4,AHR,AKR1C1/AKR1C2,APP,BHLHE40,CCL2,CCL23,CD34,CD59,CDKN1A,COL1A1,CSF3,CTSC,CXCL2,EGR1,F2RL3,FN1,FOS,FTH1,GJA1,HIF1A,ICAM1,IL1R1,IL33,IL6,IRF1,JUN,LAMB1,LAMB2,LDLR,LRP1,MMP2,MYC,PDGFRB,PTGS2,SELE,SELP,SLC2A3,SOCS3,SPARC,SPHK1,THBD,TIMP1,TNFRSF11B,TNFSF10,TYMP,UGCG,VCAM1,VCAN	431 (16)
vidutolimod		chemical drug	Activated	4.382	bias	3.76e-10	ATF3,CCL2,CD63,CFLAR,CTSD,DUSP5,GBP1,GBP4,HLA-C,HLA-E,IFI27,IFI44,IFI44L,IFITM2,IFITM3,IL1R1,IL6,LAP3,LY6E,MARCKSL1,NFKBIA,NUPR1,PARP14,PIM3,PLSCR1,PSMB9,RNF213,TAP1,TNFSF10,XAF1
IL6	2.425	cytokine	Activated	4.334	bias	5.1e-26	ACTA2,ADAMTS1,ADAMTS4,ADGRL2,AHR,ANXA1,APP,ATF3,BGN,BHLHE40,BTG2,CASP4,CCL2,CCN2,CCND1,CD36,CD44,CD74,CDKN1A,CEBPB,CEMIP2,CFLAR,CLU,COL1A1,COL3A1,CRYAB,CTSC,CXCL2,DUSP6,EGLN3,EGR1,EGR2,ENPP2,ETS2,FCGRT,FLI1,FN1,FOS,GADD45A,HIF1A,HLA-A,HLA-DMA,HLA-DRB5,ICAM1,ID1,IFI16,IFITM3,IGFBP4,IGFBP5,IGFBP6,IL1R1,IL6,IL6ST,IRAG1,IRF1,IRF9,ITGB1,ITGB5,JUN,JUNB,JUND,KDM6B,KDR,LDLR,LGALS1,LIFR,LRG1,LY96,MCL1,MET…	542 (16)
IL1A		cytokine	Activated	4.314	bias	2.72e-15	ADAMTS1,ADAMTS4,APOD,APP,ATF3,B2M,BIRC3,CCL2,CD44,CDKN1A,CSF3,CXCL2,F2RL3,FOS,FOSB,FTH1,GBP1,HLA-A,HLA-E,HSPG2,ICAM1,IER3,IFNGR1,IGFBP5,IL6,IRF1,ITGA5,ITGB1,JAM2,JUN,JUNB,MMP2,MT2A,MYC,NFKBIA,NFKBIZ,PTGS2,S100A10,SELE,SPARC,STAT3,TAP1,TIMP1,TNFRSF11B,VCAM1,VEGFC,VIM	484 (15)
CD40LG		cytokine	Activated	4.309	bias	1.33e-09	AHR,ALCAM,ATF3,B2M,BIRC3,BTG1,CCL2,CCN2,CD44,CD63,CDKN1A,CFLAR,CLU,CTSC,CXCL2,DUSP5,EGR1,FLT1,FOS,FOSB,FOSL2,GADD45A,HDDC2,HIF1A,HLA-DQA2,HLA-DQB1,HSPA1A/HSPA1B,ICAM1,IFI44,IFITM1,IL3RA,IL6,IRF1,JUN,JUNB,JUND,KDM6B,LYL1,MARCKS,MARCKSL1,MCL1,MT2A,MYC,NAMPT,NFKBIA,PALM2AKAP2,PSMB8,PSMB9,PTGS2,PTPN12,SELE,SELP,STAT3,SWAP70,TAP1,TAP2,TNFRSF11B,TNFSF10,TYMP,VCAM1,ZFP36L1	409 (16)
leukotriene D4		chemical - endogenous mammalian	Activated	4.307	bias	7.68e-16	ADAMTS1,APOLD1,ARID5B,ATF3,CCL2,CXCL2,EGR1,EGR2,EGR3,FOSL2,GEM,HBEGF,HLX,IL6,ITGB1,KLF2,KLF4,LOC102724428/SIK1,MAP3K8,MCL1,NDRG1,NEDD9,NR4A1,PDGFRB,PDK4,PTGS2,RCAN1,SELE,ZFP36	524 (23)
STAT3	0.625	transcription regulator	Activated	4.268	bias	9.58e-36	ACTA2,AHR,BMPR2,CASP4,CCL2,CCN2,CCND1,CD44,CD74,CD9,CDH5,CDKN1A,CEBPB,CFLAR,COL1A1,COL1A2,COL3A1,CSF3,CXCL2,DLL1,DUSP5,EGR1,EGR2,EGR3,ENPP2,ENTPD1,EPAS1,ETS1,FGL2,FLI1,FLT1,FN1,FOS,GADD45A,GJA1,GLIPR1,GPX4,GRB10,GSTP1,HEG1,HIF1A,HLA-A,HLA-DMA,HLA-DRB5,ICAM1,ID1,IFI16,IFI27,IFI44,IFITM1,IFITM2,IFITM3,IGFBP5,IL1R1,IL33,IL6,IL6ST,IRF1,IRF9,ITGA5,ITGA6,ITGB1,JUN,JUNB,KDM6B,KDR,KLF2,KLF4,LDHB,LEPR,MCL…	547 (19)
8-bromo-cAMP		chemical reagent	Activated	4.25	bias	2.67e-14	ADCY4,ALDH2,APP,BIRC3,BMPR2,CAV1,CCN2,CCND1,CDC42,CDKN1A,CEBPB,CLU,COL3A1,CTSD,DICER1,EGR1,ENAH,ENTPD1,ETS1,FLNB,FN1,FOS,FOXO1,FZD4,GJA1,GNS,GPX3,GSTP1,GUCY1A1,HGSNAT,HIF1A,ID1,ID4,IFNGR1,IL6,IL6ST,INHBB,ITGA6,ITGA8,JUN,KDR,LAMB2,LDLR,LEPR,LIFR,LTBP1,MAT2A,MYC,MYH10,MYLK,NFKBIA,NOTCH4,NRP1,PIK3R1,PLAT,PLCB1,PPM1D,PPP1CB,PTGS2,PXN,RALGDS,RPN1,SCARB1,SFRP1,SFRP4,SGK1,SHC1,SMAD1,SPRY1,STAT3,SYNPO,TG…	529 (20)
TICAM1	0.174	other	Activated	4.21	bias	2.93e-06	CASP4,CCL2,CFLAR,CXCL2,EDNRB,EGR1,ETS2,ICAM1,IFI16,IL6,IRF1,MET,NFKBIA,NFKBIZ,PTGS2,RHOB,SAMHD1,SELE,SOCS3,TNFSF10,VCAM1,ZC3HAV1	398 (18)
IRF3	0.259	transcription regulator	Activated	4.171	bias	2.48e-05	B2M,BIRC3,CCL2,CDKN1A,FN1,GBP1,HLA-F,ICAM1,IFI16,IFI27,IFI44,IFI44L,IFITM3,IL33,IL6,IRF1,JUNB,NECTIN2,PARP14,PNP,TAP1,TIMP3,TNFSF10,VCAM1,VIM,ZC3HAV1	278 (15)
Salmonella enterica serotype abortus equi lipopolysaccharide		chemical toxicant	Activated	4.168	bias	3.68e-07	ABL2,ARL5B,BIRC3,CCL23,CFLAR,CSF3,CXCL2,DNAJB4,EGR1,EGR3,ELOVL7,ETS2,FLT1,GADD45A,GBP1,GEM,IL6,IRF1,LRRC8C,MAP3K8,MGLL,NFKBIZ,PALM2AKAP2,PIM3,PTGS2,RHOU,SOCS3,SYNPO2	533 (18)
CG (complex)		complex	Activated	4.156	bias	1.32e-24	ACTA2,ADAMTS1,ADAMTS4,ADAMTS9,ARID5B,B2M,BHLHE40,BMPR2,BTG1,BTG2,C1S,CASP4,CCL2,CCND1,CD34,CD93,CDKN1A,CEBPB,CLU,CNN1,CRYAB,DMD,DPT,DUSP6,EFEMP1,EGR1,ELK3,EMCN,EMP1,ENPP2,EPAS1,FABP4,FABP5,FGL2,FHL1,FOS,FOSL2,FZD4,GJA1,HIF1A,HLA-A,HLA-E,HLA-F,ICAM1,IER3,IFI16,IFNGR1,IGFBP2,IGFBP4,IL33,IL6,INHBB,ITGA8,ITGB1,ITGB5,JUN,JUNB,JUND,KLF4,LDLR,LEPR,LIMCH1,MAT2A,MCL1,MMP2,MRPS6,MYC,NIBAN1,NR4A1,NRP1,PDLIM…	587 (19)
IFN BETA (family)		group	Activated	4.132	bias	4.67e-08	ATF3,BTG2,CASP4,CAV1,CCL2,CD74,CDKN1A,CEBPB,EEF1A1,ERAP2,FN1,GAS6,GBP4,HLA-A,HLA-B,ICAM1,IFI16,IFI27,IFI44,IFITM1,IFITM3,IFNGR1,IL6,IRF1,IRF9,MT-CO2,MT-ND2,MYC,SAMHD1,SPHK1,SPRY1,STING1,TAP1,TAPBP,TNFSF10,TNRC6B,XAF1,ZC3HAV1	322 (14)
KLF6	0.416	transcription regulator	Activated	4.113	bias	2.75e-08	AHR,ARID5B,ATF3,BIRC3,CASP4,CCL2,CCNL1,CD44,CDKN1A,CEBPB,CFLAR,COL1A1,CXCL2,DOCK4,EGR2,ENG,ETS2,HIF1A,ICAM1,IL6,IRF1,ITGA5,JUNB,KDM6B,KLF10,LGALS3,MCL1,MXI1,MYC,NAMPT,NFKBIA,NR4A1,PARP14,PLAT,PTGS2,RHOB,SELE,SERPINH1,SGK1,SOCS3,STAT3,TAPBP,TIMP1,UPP1,VCAM1,VCAN	489 (17)
RRAS2		enzyme	Activated	4.111	bias	3.32e-17	AHR,ALCAM,ATP2B1,CASP4,CAV1,CD36,CD74,CSF3,EDIL3,EGR1,EGR3,ELF1,ETS2,HLA-DMA,IER3,IFI44L,IFITM1,IFITM2,IFITM3,ITGA5,ITGA8,LAMB1,MPZL2,NAMPT,NEXN,NRP1,PDGFRB,PLSCR1,POSTN,PSMB9,PXN,RGS16,SCN1B,SDC2,SELE,SHC1,SLC2A3,VCAN,VEGFC,WARS1	275 (7)
STING1	0.927	ion channel	Activated	4.104	bias	3.51e-09	CCL2,CXCL2,FEZ1,GBP4,GMFG,HLA-A,ICAM1,IFI16,IFI27,IFI44,IFI44L,IFITM1,IFITM3,IL33,IL6,IRF9,KDM6B,MMP2,PARP9,PLAT,PNP,PPP1R15A,PSMB8,PSMB9,RGS16,SAMHD1,SGK1,SLFN5,TNFRSF11B,TNFSF12,UPP1,XAF1	407 (16)
pyridostatin		chemical reagent	Activated	4.096	bias	0.000122	B2M,GBP4,IFI27,IFI44,IFI44L,IFITM1,IFITM2,IFITM3,IRF1,IRF9,LY6E,PARP14,PARP9,PLSCR1,PSMB8,PSMB9,TAP1	304 (13)
TCR (complex)		complex	Activated	4.094	bias	0.000115	ABLIM1,APOD,BIRC3,CARD8,CCND1,CD200,CD44,CFLAR,EGR1,EGR2,FLNA,FOS,GBP4,HIF1A,IFI44,IFI44L,IFNGR1,IL6,IRF1,JUN,JUNB,KLF2,LDHB,MAP3K8,MCL1,MYC,NFKBIA,NR4A1,NRP1,PIK3R1,PIK3R3,PRMT1,PXN,RPLP0,RPS2,SDCBP,SLC1A5,SLC25A3,SLC2A3,SOCS2,SOCS3,SPHK1,SPRY1,STAT3,TNFRSF1A,ZC3HAV1	387 (20)
TYK2	0.161	kinase	Activated	4.036	bias	1.63e-08	B2M,CD36,CD74,CSF3,CTSS,ENPP2,HIF1A,HLA-A,IFI16,IFI44,IRF1,LIFR,PSMB8,PSMB9,SLFN5,SOCS3,STAT3,TAP1,TAP2,TAPBP,UPP1	368 (19)
bicuculline		chemical - endogenous non-mammalian	Activated	4.03	bias	7.64e-07	ACTA2,APP,ATF3,BTG2,DUSP6,EGR1,EGR2,FOS,FOSB,HSPA8,IER2,JUN,JUNB,KLF4,NR4A1,PTGS2,SLC2A3	538 (25)
forskolin		chemical toxicant	Activated	4.018		2.51e-21	ACTA2,ADAMTS1,ADAMTS4,ADGRG1,ADGRL2,AKAP12,APP,ATF3,BAG3,BHLHE40,BTG2,CALM1 (includes others),CARD10,CASP4,CCL2,CCN2,CCND1,CD200,CD44,CD9,CDKN1A,CEBPB,CLU,CNN1,COL15A1,COL1A1,COL1A2,CRYAB,CTNND1,CXCL2,DICER1,DUSP6,EGLN3,EGR1,ESD,FBLN5,FN1,FOS,FOSB,FOSL2,FOXO1,GADD45A,GBP1,GEM,GJA1,GRN,GSTP1,H3-3A/H3-3B,HIF1A,HLA-DQB1,HLA-DRA,HSPA1A/HSPA1B,ICAM1,ID1,IER2,IER3,IGFBP5,IGFBP6,IL6,ILK,INHBB,ITGB5,JUN,…	466 (22)
TNFSF11		cytokine	Activated	3.995	bias	1.46e-09	AHR,CAV1,CCL2,CCND1,CD44,CDKN1A,CSF3,CSRP1,DUSP6,EGR2,ETS1,FOS,FOXO1,GRB10,GRN,ICAM1,IER3,IL6,ITGA5,JUN,JUNB,LDB2,MARCKSL1,MAT2A,MT-CO1,MT-CO3,MT-CYB,MT-ND4,MYC,NFKBIA,NFKBIZ,PRMT1,PTGS2,PTPRE,RALGDS,RCAN1,RGS16,RHOB,RRAS,SOCS3,TLN1,TNFRSF11B,TSPAN13,VCAM1	398 (14)
TLR3		transmembrane receptor	Activated	3.992	bias	5.52e-10	ADAMTS4,ATF3,CCL2,CFLAR,CLU,CSF3,CXCL2,FOS,GBP4,HNRNPU,ICAM1,ID1,IER3,IFI16,IFI44,IFI44L,IL33,IL6,IRF1,JUNB,MAP3K8,NFKBIZ,NOTCH1,NR4A1,PECAM1,PIK3R1,PIK3R3,PTGS2,RHOB,SELE,SOCS3,SPRY1,TIMP1,TNFRSF1A,TNFSF10,ZC3HAV1,ZNF644	461 (16)
dalfampridine		chemical drug	Activated	3.965	bias	1.09e-06	APP,ATF3,BTG2,DUSP6,EGR1,EGR2,FOS,FOSB,HSPA8,IER2,JUN,JUNB,KLF4,NR4A1,PTGS2,SLC2A3	494 (22)
TNF (family)		group	Activated	3.964	bias	1.57e-10	APP,ATF3,BIRC3,CARD16,CAVIN3,CCL2,CCL23,CCND1,CFLAR,ENPP2,FBXO32,GBP1,GJA1,HIF1A,HLA-DRB1,ICAM1,IFI16,IFI44,IFI44L,IFITM1,IL1R1,IL33,IL3RA,IL6,IL6ST,IRAK3,IRF9,JUN,KDR,LAP3,LY6E,MYC,NFKBIA,PARP14,PARP9,PLSCR1,PSMB9,PTGS2,SELE,SOCS3,SPINT2,TYMP,VCAM1,XAF1	447 (17)
EIF2AK2	0.023	kinase	Activated	3.91	bias	7.12e-08	ATF3,BHLHE40,CCND1,CDKN1A,CEBPB,CFLAR,EGR1,ERAP2,FOS,IFI27,IFITM1,IFITM2,IL6,IRF1,JUN,MYC,NEDD9,NFKBIA,PARP9,PLSCR1,PPP1R15A,SAMHD1,SELE,SOCS3,ZC3HAV1	462 (18)
IFNL1		cytokine	Activated	3.904	bias	0.000854	ATF3,GBP1,HLA-B,HLA-C,IFI27,IFI44,IFI44L,IFITM1,IFITM2,IFITM3,IL6,IRF9,PLSCR1,PSMB9,XAF1,ZC3HAV1	528 (17)
JAK1	0.309	kinase	Activated	3.892	bias	4.1e-11	CCL2,CDKN1A,CSF3,ENPP2,FOS,HIF1A,HLA-A,HLA-C,HLA-F,ICAM1,ID1,IL6,IL6ST,IRF1,IRF9,JUNB,LRG1,MAP3K8,MMP2,PSMB9,SNAI1,SOCS3,STAT3,TAP1	415 (12)
TLR9		transmembrane receptor	Activated	3.881	bias	6.09e-08	ADAMTS4,ATF3,CCND1,CSF3,CXCL2,EGR1,ICAM1,IER3,IFI16,IFI44L,IFITM1,IL33,IL6,IRF1,IRF9,KDM6B,LYST,MCL1,MYC,NAMPT,NFKBIZ,NR4A1,PTGS2,SOCS3,SPHK1,SPRY1,SPTLC2,TIMP1,TNFSF10,UGCG	488 (17)
RIPK2		kinase	Activated	3.825	bias	1.67e-05	CD36,CXCL2,GBP1,GBP4,ICAM1,IFI44,IFI44L,IFITM1,IL33,IL6,IRF9,LDLR,MAP3K6,MARCKSL1,MYC,NFKBIA,RALGDS,SAMHD1,SELE,TNFSF10,VCAM1,XAF1	394 (18)
EGF		growth factor	Activated	3.823	bias	7.16e-34	ABL2,ADAMTS1,ALCAM,ARF6,ATF3,BTG2,CAV1,CAVIN2,CCL2,CCN2,CCND1,CD34,CD44,CDC42,CDH5,CDKN1A,CEBPB,CFLAR,CLU,COL1A1,COL1A2,COL3A1,CTSD,CXCL2,DDX5,DLC1,DOCK4,DUSP5,DUSP6,EEF1A1,EGR1,EGR2,EGR3,EMP1,ENAH,EPAS1,ETS1,ETS2,FGD4,FLI1,FLT1,FN1,FOS,FOSB,FOSL2,GADD45A,GATA2,GEM,GJA1,GSTP1,HBEGF,HIF1A,ICAM1,ID1,IER2,IER3,IFITM2,IGFBP2,IGFBP4,IGFBP5,IL1R1,IL6,ITGB1,JUN,JUNB,JUND,KCNMA1,KDM6B,KLF10,KRAS,LAMB1,LT…	626 (22)
CIITA	0.204	transcription regulator	Activated	3.818		3.12e-10	B2M,CCND1,CD74,COL1A1,COL1A2,FN1,HLA-A,HLA-B,HLA-DMA,HLA-DMB,HLA-DPA1,HLA-DQB1,HLA-DRA,HLA-DRB1,HLA-DRB5	411 (16)
lenalidomide		chemical drug	Activated	3.81		4.78e-07	ANTXR1,CARD16,CAV1,CCND1,CEBPB,CEMIP2,DOCK4,FCHO2,FKBP11,FLNA,FN1,FZD4,HLA-DPB1,HLA-DRB1,IFI27,IL3RA,KCNMA1,KLF4,LIMA1,LRP1,MGLL,MYC,NFIB,NFKBIZ,NRP1,PNP,PTPRM,RGS16,RNF213,S100A16,SNRPN,TCF4,TNFRSF10B,TNS3,UTRN,VIM,YPEL2	491 (16)
calcimycin		chemical reagent	Activated	3.799	bias	1.53e-05	APP,ATF3,EGR1,FN1,FOS,FOSB,HIF1A,ICAM1,IL6,JUN,JUNB,MAP3K8,MYC,NR4A1,PON2,PTGS2,RCAN1,SHC1,TNFSF10	456 (19)
NFKB1	0.187	transcription regulator	Activated	3.796	bias	2.56e-15	APP,B2M,BHLHE40,BIRC3,BTG2,CASP4,CCL2,CCN2,CCND1,CD44,CD59,CDKN1A,COL1A1,COL1A2,CSF3,CXCL2,DICER1,EGR1,ENPP2,EPAS1,FCGRT,FN1,FOS,FOSB,GADD45A,GBP1,GJA1,HLA-DMB,ICAM1,IER3,IFI16,IL6,IRF1,LGALS1,LTC4S,MAP3K8,MAT2A,MCL1,MMP2,MYC,NAMPT,NFKBIA,NR4A1,ORAI1,PECAM1,PTGS2,PXN,SELE,SELP,SLC25A4,TNFSF10,VCAM1,VEGFC	427 (14)
Wy 40905		chemical reagent	Activated	3.786		1.95e-06	ATF3,BTG2,CDKN1A,EGR1,EGR2,EPB41L4A,FOS,FOSB,FXYD5,IER2,JUN,JUNB,KLF4,NFKBIZ,NR4A1,PPP1R15A,SCN1B,ZFP36	483 (20)
carrageenan		chemical drug	Activated	3.758	bias	2.75e-07	CXCL2,EGR1,EGR2,FOS,FOSB,FOSL2,GRB10,ICAM1,IL6,JUN,JUNB,JUND,NFKBIA,PTGS2,SELP	342 (12)
5-O-mycolyl-beta-araf-(1->2)-5-O-mycolyl-alpha-araf-(1->1')-glycerol		chemical - endogenous non-mammalian	Activated	3.753	bias	2.9e-06	ATF3,CCL2,CD44,CXCL2,EGR2,FABP4,HBEGF,ICAM1,IER3,MGLL,NAMPT,NFKBIZ,PTGS2,RCAN1,RGS16,SOCS3,SPHK1,VCAM1	449 (12)
IFNAR1	0.194	transmembrane receptor	Activated	3.746	bias	1.36e-06	ATF3,B2M,CXCL2,DLL1,DUSP6,FN1,GBP4,HLA-A,IFI16,IFI44,IFI44L,IFITM1,IFITM2,IFITM3,IFNGR1,IL6,IRF1,LAP3,LY6E,MYC,PARP14,PARP9,PLAT,PLSCR1,PTGS2,SOCS3,TNFSF10,VCAM1,VCAN,VEGFB,XAF1	338 (15)
ELAC2		enzyme	Activated	3.715	bias	3.94e-12	CDKN1A,MT-ATP6,MT-CO1,MT-CO2,MT-CO3,MT-CYB,MT-ND1,MT-ND2,MT-ND3,MT-ND4,MT-ND4L,MT-ND5,MT-RNR1,MT-RNR2
ionomycin		chemical reagent	Activated	3.696	bias	6.32e-06	CCL2,CSF3,DUSP5,EGR1,ETS1,ETS2,FOS,FOSB,GBP4,GEM,HIF1A,ICAM1,IL6,ITM2A,LDLR,MYC,NR4A1,NRP1,PPP1R15A,PTGS2,RCAN1,SGK1,SLC3A2,SOCS2,STAT3,STC1,TNFSF10	436 (20)
etoposide		chemical drug	Activated	3.695		2.6e-11	ADAM10,ATF3,BIRC3,CCL2,CCND1,CDKN1A,CFLAR,COL1A2,CTSD,CXCL2,EEF1A1,FTH1,GADD45A,H3-3A/H3-3B,HIF1A,HLA-B,HLA-DMA,ICAM1,ID1,IER3,IFI27,IFI44L,IFITM1,IL6,IRF1,JUN,LIMA1,LPAR6,MCL1,MT-CO2,MYC,NR4A1,PEBP1,PIK3R3,PSMB8,PSMB9,PTGS2,SGK1,SLC2A3,SPHK1,SVIL,TNFRSF10B,TNFRSF10D,TNFRSF1A,TNFSF10,XAF1	461 (15)
LH (complex)		complex	Activated	3.669		2.03e-06	ACTA2,ADAMTS1,ADGRG1,AKAP12,ATP2B1,CARD10,CASP4,CFLAR,COL15A1,CTNND1,EEF1A1,EGR1,EIF3H,FOS,GBP1,GEM,GJA1,IL6,ILK,INHBB,ITGB5,JUN,JUNB,LDLR,MAP1LC3B,MCL1,MMP2,MYC,NR4A1,PDLIM3,PIM3,PLAT,PLPP1,PTGS2,PTPRE,RAPGEF3,RASAL2,RGS16,RGS5,RHOB,RPL28,RPS18,RPS2,RPS28,SCARB1,SFRP4,SGK1,TCF4,THBS2,THRB,TLN1,TNFRSF11B,TPM1,TPM2,TRIB1,UPP1,VEGFC	479 (20)
BHLHE40	0.741	transcription regulator	Activated	3.633	bias	6.52e-08	ACTA2,AHR,ANXA1,ATF3,B2M,BHLHE40,BTG1,C1orf21,CALCRL,CASP4,CAV1,CD74,CD9,CSF3,CTSS,EGLN3,ELF1,EPHX1,FGL2,FRZB,HBEGF,HIF1A,ID1,IER3,IFI16,IFITM2,IL6,IL6ST,ITGA6,LAP3,LDLR,MET,NAMPT,NCK1,NDRG1,PARP9,PLSCR1,PTGS2,RGS16,SAMHD1,SCARF1,SOCS3,SPARCL1,STAT3,UPP1	513 (27)
mtRNase P		complex	Activated	3.606	bias	2.91e-11	MT-ATP6,MT-CO1,MT-CO2,MT-CO3,MT-CYB,MT-ND1,MT-ND2,MT-ND3,MT-ND4,MT-ND4L,MT-ND5,MT-RNR1,MT-RNR2
LIF		cytokine	Activated	3.583		1.72e-23	ACTA2,CCND1,CD34,CD44,CD9,CDH5,CDKN1A,CEBPB,CXCL2,EGR1,ENPP2,FN1,FOS,HBEGF,HIF1A,IFI16,IL6,IL6ST,IRF1,JAM2,JUN,JUNB,KDR,KLF10,LIFR,MT-ATP6,MT-CO1,MT-CO2,MT-CO3,MT-CYB,MT-ND1,MT-ND2,MT-ND3,MT-ND4,MT-ND4L,MT-ND5,MYC,NES,PECAM1,PIM3,PTGS2,RHOU,SFRP4,SOCS2,SOCS3,STAT3,TIMP1,TNFRSF11B,TSPAN7,VWF	462 (20)
NONO	-0.197	transcription regulator	Activated	3.579	bias	1.48e-05	ARL5B,FOXO1,GATA2,GBP1,GBP4,HAND2,IFI27,IFI44,IFI44L,IFITM1,IFITM2,LY6E,NUPR1,PARP14,PARP9,PDE2A,PIK3R1,PLSCR1,RNF213,SAMHD1,SLFN5,TNFSF10,VAMP5,XAF1
STAT4		transcription regulator	Activated	3.571	bias	0.000941	ARL5B,BHLHE40,CCL2,CCNI,CXCL2,GJA1,H3-3A/H3-3B,HLA-DQB1,IER3,IL6,IRF1,KDM6B,KLF9,LRP1,MAP3K8,MYC,NDRG1,PFN2,RAMP1,RAMP2,RGS16,S100A4,SELE,SERPINB1,SERTAD1,SLC2A3,SOCS3,SUN1,TIMP1,VSIR	377 (15)
pCPT-cAMP		chemical - kinase inhibitor	Activated	3.55	bias	2.91e-11	APP,EGR1,FOS,JUN,JUNB,MT-ND1,MT-ND2,MT-ND3,MT-ND4,MT-ND4L,MT-ND5,NR4A1,PRKG1	297 (11)
EIF2AK3		kinase	Activated	3.547	bias	0.0113	ATF3,BIRC3,BTG2,CCND1,CEBPB,CTSC,EGR1,ETS2,GADD45A,ICA1,IL6,JUN,KLF4,MAP1LC3B,MYC,NDRG1,NUPR1,PON2,PPP1R15A,TXNIP,WARS1,ZFP36
IL5		cytokine	Activated	3.529	bias	2.11e-06	CASP4,CCL2,CD63,CD9,CDKN1A,CLEC2B,CRIP1,CTSC,DDX21,DUSP5,DUSP6,EGLN3,EGR1,EGR2,EGR3,FGL2,FOSL2,GADD45A,GBP4,HBEGF,HIF1A,HLX,ICAM1,IER2,IER3,IL3RA,LRRC8C,MAT2A,MYC,NDRG1,PDLIM1,RPN1,S100A4,S100A6,SFPQ,SGK1,SLC1A5,SOCS2,UPP1,VIM,YES1	467 (17)
camptothecin		chemical drug	Activated	3.525		3.42e-13	ACTA2,AKAP9,ARL4A,ATF3,BAG3,BIRC3,BTG2,CARD8,CASP4,CCL2,CCND1,CD200,CD59,CD93,CDKN1A,CFLAR,CLU,CTNND1,CTSS,CXCL2,DNAJA1,DUSP6,EEF1A1,EGR2,FGL2,FLI1,FLT1,FOS,FOSB,FOXO1,GADD45A,GLIPR1,GPNMB,GRB10,H2AJ,H3-3A/H3-3B,HBEGF,HIF1A,HLA-A,HLA-B,HLA-C,HLA-DQB1,HLA-E,HLA-F,HSPA1A/HSPA1B,HSPA8,HSPB1,ICAM1,ID1,IER5,IFI16,IL6,IRF1,JUN,LAMB2,LDLR,LGALS3,LHX6,LIMCH1,MAP3K11,MARCKSL1,MCL1,MRTFB,MYC,NFKBIA,NR4A1,N…	460 (14)
SREBF1		transcription regulator	Activated	3.49	bias	3.08e-07	ACACB,ADGRG1,BHLHE40,CD36,CDKN1A,CEBPB,CFI,COL6A1,CSRP1,ELOVL7,FABP4,FABP5,FBXO32,FN1,FOXO1,GPNMB,GPX3,HSPA1A/HSPA1B,IL6,IVNS1ABP,LDLR,LGALS3,MT-ATP6,MT-CO1,MT-CO2,MT-CO3,MT-CYB,MT-ND1,MT-ND2,MT-ND3,MT-ND4,MT-ND4L,MT-ND5,NUPR1,PIK3R3,PLS3,PTGS2,RPLP0,SCARB1	486 (21)
CD3 (complex)		complex	Activated	3.456	bias	4.14e-06	AHR,ANXA1,BIRC3,BTG1,BZW1,CALM1 (includes others),CCND1,CD44,CD74,CFLAR,EDIL3,EGR2,EGR3,ELK3,ETS1,ETS2,FKBP1A,FOS,FTL,GBP1,HIF1A,HLA-DQB1,HNRNPF,HSPA1A/HSPA1B,HSPA8,ICAM1,ICAM2,ID4,IFITM1,IFNGR1,IGFBP5,IGFBP6,IL1R1,IL6,IRF1,IRF9,ITGB5,JUN,JUNB,LRP1,LTBP1,MAP3K8,MMP2,MMRN1,MT-CO1,MYC,NAMPT,NASP,NFKBIA,NKTR,NME4,NPM1,NR4A1,OGN,ORAI1,PLEC,PNP,PTGS2,PUM3,SEC14L1,SHC1,SNRPN,SOCS2,SOCS3,SRGN,SRSF7,STOM…	489 (19)
EPHA2	0.116	kinase	Activated	3.446		1.32e-10	ARRDC3,ATF3,CXCL2,EGR1,FOS,FOSB,GRN,IER3,IL33,JUN,JUNB,NES,NFKBIZ,NR4A1,RCAN1,SELE,SGK1,TJP1,VCAM1,ZFP36	439 (21)
TLR4	0.309	transmembrane receptor	Activated	3.441	bias	3.79e-09	APP,ARID5A,ATF3,CCL2,CD200,CD36,CD44,CDC42,CFLAR,CSF3,CXCL2,EFNA1,FBXO32,FGL2,FOS,GJA1,HBEGF,HNRNPU,HTRA1,ICAM1,IFI16,IFITM3,IL6,IRAK3,IRF1,KDM6B,KLF7,LTC4S,LYST,MET,MYC,NFKBIA,NFKBIZ,NR4A1,PLAT,PTGS2,RGS16,SCARB1,SELE,SELP,SH3BP5,SLC2A3,SOCS3,SPHK1,SPTLC2,STAT3,TCF4,TNFSF10,TPM1,UGCG,VCAM1	507 (20)
TRAF6		enzyme	Activated	3.416	bias	0.000173	BIRC3,CCL2,CSF3,CXCL2,HIF1A,ICAM1,IL6,MAP1LC3B,MAT2A,MCL1,PRMT1,SELE	464 (17)
TLR (family)		group	Activated	3.384	bias	4.35e-06	CASP4,CCL2,CLEC2B,HBEGF,HLA-A,ICAM1,IL33,IL6,IRAK3,IRF1,NFKBIA,NOTCH1,PTGS2,RGS16,SOCS3,SPHK1	422 (20)
CGAS	0.153	enzyme	Activated	3.375	bias	0.000492	CDKN1A,IFI27,IFI44,IFI44L,IFITM3,IL6,IRF9,MAP1LC3B,STING1,TAP1,TAP2,TAPBP	333 (19)
thapsigargin		chemical toxicant	Activated	3.358	bias	6.79e-07	ATF3,BIRC3,BTG2,CAV1,CCND1,CD44,CDA,CDH13,CDKN1A,CEBPB,CFLAR,CLU,COL1A1,CXCL2,DDX3X,EGR1,EGR2,ETS1,FN1,FOS,G3BP1,GADD45A,HIF1A,HSPA1A/HSPA1B,ICAM1,IER2,IL1R1,IL33,IL6,JUN,KLF4,LBH,LIFR,MCL1,MET,MYC,NFKBIA,NR4A1,PNP,PPP1R15A,RCAN1,SGK1,TNFRSF10B,TNFSF10,TXNIP,TYMP,UPP1,VCAM1	485 (17)
prexasertib		chemical drug	Activated	3.351	bias	3.04e-09	ATF3,BIRC3,BTG2,CDKN1A,CSRNP1,EGR1,EGR3,FOS,ICAM1,IER3,KLF4,LRP1,LY96,MYC,NFKBIA,PPP1R15A,PTGS2,SFRP4,SGK1,SNAI1,TNFRSF10D,TXNIP,ZFP36	493 (20)
GDF2		growth factor	Activated	3.347	bias	3.69e-12	ATP1A1,BMPR2,CAV1,COL1A1,CRYAB,ENG,ENPP2,FAM89A,FMOD,FOS,GATA2,HIF1A,HTRA1,ICAM1,ID1,IGFBP5,KDR,MYC,NFKBIA,NOTCH1,NRP1,PIM3,POSTN,RAMP1,SELE,SLC3A2,SLCO2A1,SMAD1,SOCS2,SPARCL1,VCAM1	493 (23)
PAF1	0.114	other	Activated	3.317	bias	0.00039	ARL4A,BIRC3,IFI44,IFI44L,IFITM3,KLF4,NFKBIZ,PNP,SERTAD1,ZC3HAV1,ZFP36
DAP3	-0.069	other	Activated	3.317	bias	8.91e-09	MT-ATP6,MT-CO1,MT-CO2,MT-CO3,MT-CYB,MT-ND1,MT-ND2,MT-ND3,MT-ND4,MT-ND4L,MT-ND5
molybdenum disulfide		chemical reagent	Activated	3.307	bias	3.7e-10	ACTA2,AKR1C1/AKR1C2,C1orf198,CCL2,CNN1,COL1A1,CRYAB,CTSC,DUSP6,EFHD1,FHL1,FN1,FTH1,GPNMB,HAPLN3,HSPB7,IFI44,IGFBP5,LAMA5,LBH,LIMCH1,LMOD1,LXN,MYH10,PDGFRB,PPP1R14A,RCAN1,SPARC,SYNPO2,TEK,TNS1,TPM1,TPM2
IL22		cytokine	Activated	3.297		3.26e-05	ACTA2,CCND1,CXCL2,FTH1,HBEGF,HLA-B,HSPB1,IL33,IL6,MCL1,MYC,PTGS2,SOCS3,STAT3,STING1	463 (20)
SENP3		peptidase	Activated	3.293	bias	7.37e-05	CYTH1,HLA-A,IFI44,PSMB9,SAMHD1,STAT3,TAP1,TNFSF10,TYMP,WARS1,XAF1	178 (7)
ETS2	1.392	transcription regulator	Activated	3.293	bias	1.13e-05	CD34,CDKN1A,CSF3,DUSP6,FLT1,FOS,ICAM1,JUN,JUNB,MYC,TGFBR2,TIE1	446 (23)
trovafloxacin		chemical drug	Activated	3.273		9.67e-09	B2M,BHLHE40,BIRC3,CDKN1A,CRK,CXCL2,ETS2,FOS,HLA-A,ICAM1,IL6,IRF1,JUNB,LDLR,MAP3K8,NFKBIA,RDX,SELE,SOCS2,SOCS3,STAT3	488 (16)
ITK		kinase	Activated	3.268	bias	0.00039	AHR,CD44,EHD4,FOS,HIF1A,HLA-A,IFNGR1,LPAR6,MYC,SULF2,TNFSF10	494 (18)
NFKB-RELA (complex)		complex	Activated	3.261	bias	4.12e-06	CCL2,HIF1A,ICAM1,IL6,IRF1,MYC,NFKBIA,PTGS2,SELE,SOCS3,VCAM1
ALOX5		enzyme	Activated	3.254		8.3e-07	ADGRG1,ADGRL4,AKAP12,APP,C1orf198,CCL2,CCND1,CD36,CDKN1A,CFI,CNN1,CRYAB,DOCK4,EGLN3,FCGRT,FGD4,HSPA1A/HSPA1B,IFI44,IFI44L,IGFBP7,MYC,NOSTRIN,PDLIM1,PTGS2,RGS16,S100A4,SCARB1,SLFN5,SRGN,THSD7A,TSHZ2	470 (19)
NQO1	-0.176	enzyme	Activated	3.238	bias	4.1e-09	BIRC3,CCND1,CDKN1A,CFLAR,IL6,MT-ATP6,MT-CO1,MT-CO2,MT-CO3,MT-CYB,MT-ND1,MT-ND2,MT-ND3,MT-ND4,MT-ND4L,MT-ND5,PTGS2,SLC1A5,SNAI1,VCAM1	461 (20)
FSH (complex)		complex	Activated	3.223		7.17e-12	ACTA2,ADAMTS1,ADGRG1,AHR,AKAP12,APP,ATP2B1,BMPR2,BTG2,CARD10,CASP4,CCN2,CCND1,CFLAR,COL15A1,CPE,CTNND1,EFNA1,FOS,FOSB,FOSL2,FOXO1,GBP1,GEM,HIF1A,ID1,ID4,IGFBP4,IL6,ILK,INHBB,ITGA5,ITGB5,JUN,JUNB,KLF10,LDLR,LGALS1,LRRC32,MAP1LC3B,MCL1,MICOS10-NBL1/NBL1,MMP2,MT1X,MT2A,MYC,NR4A1,PDLIM3,PLAT,PLPP1,PPP1CB,PTGS2,PTPRE,RASAL2,RGS16,RGS5,RHOB,SCARB1,SGK1,SMAD1,TGFBR2,TGFBR3,TIMP1,TIMP2,TLN1,TNFRSF10B,TNF…	598 (23)
COLLAGENASE (family)		group	Activated	3.208	bias	5.44e-09	CEBPB,CXCL2,EGR1,ICAM1,IER3,IL1R1,IL6,IRF1,JUN,JUNB,SELE,SELP,STAT3,VCAM1	402 (11)
RAF1	0.019	kinase	Activated	3.207	bias	5.36e-13	AKAP12,ANXA1,BTG1,CCN5,CCND1,CD44,CD74,CDKN1A,CRYAB,CTSH,DUSP5,DUSP6,EGR1,EGR3,EMCN,EMP1,EMP3,FOS,GRN,HBEGF,HIF1A,HSPB1,IER2,IER3,IL1R1,IL6,ITGB1,ITGB4,ITGB5,JUN,LIFR,MCF2L,MET,MGLL,MYC,PLAT,PLEC,PNP,PPP1R10,PTGS2,RPS2,TIMP1,TXNIP,ZFP36L2	515 (21)
STIM1	0.046	ion channel	Activated	3.201		0.00105	CDKN1A,FLT1,FOXO1,IL6,ITGA5,ITGA6,JUNB,KDR,KLF10,KLF2,KLF4,KLF7,MYC,RPS28	508 (22)
MYD88		other	Activated	3.194	bias	9.36e-08	CASP4,CCL2,CD200,CD44,CFLAR,CSF3,CXCL2,EDNRB,EGR1,ETS2,FBXO32,FOS,FOXO1,HIF1A,HLA-A,ICAM1,IGFBP5,IL6,IRAK3,IRF1,JUN,KDM6B,MET,MMP2,MYC,NFKBIA,NFKBIZ,PTGS2,SAMHD1,SCARB1,SELE,SH3BP2,SH3BP5,SOCS3,TIMP1,TNFRSF1A,VCAM1	471 (17)
AHR	0.754	ligand-dependent nuclear receptor	Activated	3.183		1.63e-21	ACTA2,AKR1C1/AKR1C2,ALDH2,APP,ASPN,ATF3,ATP2B1,BMPR2,BTG2,BZW2,CCL2,CCN5,CCND1,CD36,CDKN1A,CLEC2B,COL14A1,COL1A1,COL1A2,COL3A1,COL6A1,COL6A2,CRYAB,CTSD,CXCL2,DNAJB1,DUSP6,EFEMP1,EGLN3,EGR2,ENTPD1,FABP4,FBLN2,FBLN5,FMO2,FN1,FOS,GADD45A,GAS6,HIF1A,IL1R1,IL6,IRF1,ITGA5,ITGA6,ITGBL1,JUN,JUNB,KLF2,LAMA5,LAMB2,LRP1,LTBP1,LTBP2,LTC4S,LYST,MGP,MMP2,MT-CO1,MT-CO3,MT-CYB,MT-ND2,MT-ND4,MT2A,MYC,MYH11,NEDD9,…	562 (19)
bisphenol A		chemical - endogenous mammalian	Activated	3.17		5.39e-05	CCL2,CCN2,CCND1,CD36,CDKN1A,CLU,COL1A1,COL1A2,EGR1,F11R,FOS,HAND2,HSPA1A/HSPA1B,ID1,IL6,KDR,MET,NR4A1,POSTN,PPP1R10,PTGS2,SGK1,SLC1A5,SOD1,STAT3,TIMP3,VCAN,VMP1	532 (22)
lysophosphatidylinositol		chemical - endogenous mammalian	Activated	3.162	bias	0.00123	CCL2,CD36,CD74,CSF3,FABP4,HLA-DRB1,ICAM1,IL33,SELE,STC1	514 (13)
PEAR1	0.342	other	Activated	3.153	bias	5.1e-08	ACTA2,COL1A1,COL1A2,COL3A1,FMOD,FN1,IGFBP2,ITGA5,ITGB1,LGALS1,POSTN,SFRP1,SPARC,TAGLN,THBS2,TIMP1,VCAN	451 (15)
PPARGC1B		transcription regulator	Activated	3.136	bias	0.0103	ACACB,CCND1,EGLN3,FBXO32,MT-ATP6,MT-CO1,MT-CO2,MT-ND1,MT-ND2,PDK4
leukotriene C4		chemical - endogenous mammalian	Activated	3.132	bias	5.94e-08	APP,CCL2,EGR1,EGR2,EGR3,FOS,ICAM1,PTGS2,SELP,VCAM1	425 (16)
cocaine		chemical drug	Activated	3.119	bias	0.0127	BHLHE40,CCL2,CXCL2,DUSP5,EGR1,EGR2,FOS,FOSB,FOXO1,GADD45A,ICAM1,IL6,JUN,JUNB,MCL1,MIDN,NR4A1,SERTAD1
NOD2		other	Activated	3.098	bias	0.00039	CCL2,CXCL2,ICAM1,IER3,IL6,KLF2,MAP3K8,MARCKSL1,NFKBIA,RALGDS,SOCS3	358 (19)
peptidoglycan		chemical - endogenous non-mammalian	Activated	3.095	bias	2.27e-05	AQP1,CCL2,CD200,CSF3,CXCL2,EGR1,FOS,ICAM1,IL6,IRF1,JUNB,MCL1,PTGS2,TMSB10/TMSB4X	440 (15)
CX3CR1		G-protein coupled receptor	Activated	3.086		0.00148	APP,CD36,CRYAB,EGR1,EMP1,FOS,GJA1,H3-3A/H3-3B,ICAM1,IL6,KCNMA1,MAP1B,MFGE8,RPGR,SFPQ,SYNE2,TPM3,YPEL2	492 (20)
APLN		other	Activated	3.071		1.68e-13	ACTA2,CCN2,CCND1,CD34,CDH5,EGR1,FOS,GATA2,KDR,LYL1,MYC,NOSTRIN,PECAM1,S100A4,SOD1,SOX18,TAGLN,TAGLN2,TEK,TESC,TGFBR2,TIMP2,VIM	469 (26)
CYTOKINE (family)		group	Activated	3.064	bias	1.4e-17	ADAMTS4,APP,CCL2,CCN3,CCND1,CD93,CLU,DICER1,EFNA1,EGR1,FOS,HIF1A,ICAM1,IGFBP2,IL6,ILK,IRF1,ITGA6,JUN,MMP2,MYC,PLAT,PTGS2,S100A4,SELE,SELP,SGK1,SOCS2,SOCS3,SPARC,STAT3,TEK,TIMP1,TYMP,UPP1,VCAM1,VWF	440 (20)
HMGB1	-0.358	transcription regulator	Activated	3.063	bias	1.46e-05	CCL2,CCND1,CDKN1A,CXCL2,EGR1,FLT1,HIF1A,HLA-DRB1,ICAM1,IL1R1,IL6,KLF7,PTGS2,SELE,TIMP3,VCAM1	455 (17)
F2		peptidase	Activated	3.056	bias	4.13e-19	ACTA2,ADAMTS9,BIRC3,CALD1,CCL2,CCN2,CCND1,CD36,CD44,CD63,CDKN1A,CFLAR,CLU,COL1A1,COTL1,DAAM1,DKK3,ECE1,EDNRB,EGR1,EHD4,ENTPD1,ETS1,F2RL3,FHL1,FLT1,FN1,FOS,FOSB,FOSL2,HBEGF,HIF1A,ICAM1,IER2,IER3,IGFBP4,IGFBP5,IL6,ITGB1,JUN,JUNB,KDR,LBH,MGLL,MMP2,MYC,MYH11,NCOA7,NFKBIA,PLAT,PLPP1,PTGS2,RCAN1,RHOB,RHOJ,SELE,SELP,SLC2A3,SRGN,TAGLN2,TAP2,TEK,TFPI,THBD,TIMP2,TNFSF10,VCAM1,VWF	558 (20)
1,1-diarylethylene-diammonium derivative		chemical reagent	Activated	3.051	bias	0.000426	BTG1,CCL2,CDKN1A,HLA-DMA,ICAM1,IFI27,IFI44,IRF9,PARP14,PARP9,SSPN,TAP1,TAPBP
okadaic acid		chemical toxicant	Activated	3.047		6.21e-08	ANXA1,APP,CCN2,CCND1,CXCL2,EGR1,ELF1,FOS,FOSB,FOSL2,IL6,JUN,JUNB,JUND,KLF4,MAP3K8,MCL1,MYC,NDRG1,PTGS2	378 (19)
dimethyl n-oxalyl-glycine		chemical reagent	Activated	3.046	bias	4.54e-07	ACTA2,AKAP12,ATF3,BTG1,CAV1,CCN2,CCN3,CCN5,CCND1,COL1A1,EGLN3,EPAS1,FLT1,FOS,FOSL2,FTL,GJA1,GPR146,HIF1A,HLA-B,HLA-DRB1,IGFBP5,IKBIP,ITGA5,JUN,KDR,MAP3K8,MET,MPZL2,NDRG1,PDE5A,PECAM1,PPP1R3C,RGS5,SCARB1,SLC2A3,SPNS2,SRPX,STC1,TXNIP,VCAM1	521 (19)
JAK2	-0.187	kinase	Activated	3.043	bias	2.79e-09	AKAP12,CCL2,CCND1,CD36,CDKN1A,CFLAR,EGR1,ENPP2,FN1,FOS,FOXO1,ICAM1,IL6,IRF1,ITGA5,LMO2,LY6E,MYC,NFKBIZ,NR4A1,PDE2A,PECAM1,PSMB9,PTGS2,SELP,SEMA6B,SERPINH1,SOCS3,STAT3,TAP1	448 (18)
IMMUNOGLOBULIN (complex)		complex	Activated	3.025		9.14e-28	ACTA2,ADAM10,ADCY4,AHR,ANTXR1,APP,ATF3,B2M,BHLHE40,BIRC3,C7,CASP4,CCL2,CCN2,CCND1,CD200,CD34,CD44,CD63,CD74,CD9,CD93,CDKN1A,CEBPB,CFLAR,CLU,COL1A1,COL1A2,COL3A1,COL6A1,COL6A2,CPD,CSF3,CTSD,CTSH,CTSS,CTSZ,CXCL2,DUSP5,DUSP6,EDNRB,EGR1,EGR2,EGR3,ELOVL7,ENG,ENTPD1,ETS2,FAM107A,FGL2,FLNB,FN1,FOS,FOSB,FOXO1,GAS6,GATA2,GBP1,GBP4,GPNMB,GPX3,GSTP1,HBEGF,HIF1A,HLA-A,HLA-B,HLA-C,HLA-DQB1,HLA-DRA,HLA-DRB1,HL…	518 (17)
G PROTEIN ALPHA I (family)		group	Activated	3.018	bias	7.4e-09	ADAMTS1,ADAMTS9,ATF3,C1S,FOS,FOSL2,GBP4,GEM,HLA-A,IFITM3,KLF4,LDLR,MYH11,PSMB8,PSMB9,SOCS3,SPHK1,TAGLN2,TAP1,TIMP1	513 (22)
ZBTB10	-0.175	transcription regulator	Activated	3.016	bias	4.12e-05	ANXA1,ARID5A,B2M,CASP4,CD34,FLT1,GBP4,HLA-E,IFI16,IFITM2,IFITM3,IL6,IRF1,LRP1,PARP9,PTGS2,SAMHD1,STING1,TNFRSF1A,XAF1	194 (7)
ASPSCR1-TFE3		fusion gene/product	Activated	3.015	bias	0.00018	ADGRG1,BHLHE40,CD59,CRYAB,CTSD,EPAS1,GNS,GPNMB,GRN,HLA-E,MET,MYOF,PXN,RALGDS,SCARB1,STOM,TACC1,TCN2,TMEM70,UPP1
HAVCR1		other	Activated	3.011		4.93e-07	AHR,B2M,CCN3,CEBPB,EGR2,HIF1A,HLA-F,IFI27,IL6,IL6ST,IRF1,IRF9,JUN,MYH10,NAMPT,NFKBIA,PSMB8,PSMB9,QKI,SOCS3,SPARC,STAT3,TAP1,TAP2,TSPAN18,XAF1	402 (14)
MAP3K8	0.912	kinase	Activated	3.004		5.4e-06	ARRDC3,BIRC3,CFLAR,CSF3,CXCL2,DUSP6,EGR1,FLNB,FOS,GPR146,IER3,IER5,IFNGR1,IL6,JUN,JUNB,NR4A1,PLAT,PTGS2,SLCO4A1,SOCS3,TXNIP	430 (18)
OLFM4-RET		fusion gene/product	Activated	3	bias	1.38e-06	CCL2,EGR1,EGR2,EGR3,FOS,FOSB,JUNB,MYCT1,TM4SF1	420 (15)
USP8-IN-22e		chemical - protease inhibitor	Activated	3	bias	8.02e-08	B2M,ERAP2,HLA-A,HLA-B,HLA-C,PSMB8,PSMB9,TAP1,TAP2
E. coli B4 lipopolysaccharide		chemical toxicant	Activated	2.989	bias	5.54e-12	ANXA1,AQP1,BAZ1A,CCL2,CHIC2,CLEC14A,CSF3,CXCL2,ECRG4,ELF1,ETS2,EXOC6,FBLIM1,FGL2,FIBIN,FOSB,GBP4,GLIPR1,GPNMB,HLA-A,ICAM1,IFI16,IFITM3,IL1R1,IL33,IL6,IRAK3,MCL1,NFKBIA,PARP9,PSMB8,PTGS2,SCARB1,SELE,SERPINH1,SOCS3,STAB1,TAP1,TNFRSF1A,TNFSF10,TXNIP,VCAM1	404 (20)
IL15	0.01	cytokine	Activated	2.985		1.53e-09	AHR,ANXA1,BTG1,CALM1 (includes others),CCL2,CCN2,CCND1,CD44,CD59,CD74,CDKN1A,CEBPB,CHPT1,CSF3,CXCL2,DUSP5,EGR2,ELK3,ETS1,FKBP1A,HBEGF,HIF1A,HLA-DRA,HLX,HNRNPF,HSPA8,ICAM2,ID4,IFITM1,IL1R1,IL6,IRF1,ITGB1,ITGB5,JUN,JUNB,KLF2,MCL1,MYC,NFKBIA,NME4,NOTCH1,OGN,PIK3R1,PIK3R3,PNP,PSMB8,PSMB9,RGS16,S1PR1,SOCS2,SRGN,SRSF7,SYNPO,TGFBR2,TIMP1,TJP1,TNFRSF10B,TNFRSF1A,TNFSF10,TSPAN7,UPP1,VCAM1,YES1,ZFP36,ZFP36…	546 (14)
MAPK7	0.136	kinase	Activated	2.98	bias	2.6e-06	ADAMTS1,CCN2,CCN3,CCND1,CXCL2,DLC1,ID1,IL6,JUN,KLF2,KLF4,LDLR,MCL1,MYC,NR4A1,PLAT,PTGS2,TEK,THBD,VIM	496 (23)
VEGFA		growth factor	Activated	2.972	bias	2.3e-19	ACTA2,ADAM15,ADAMTS1,ADH5,ALDH2,BCL6B,CAV1,CCL14,CCL2,CCN2,CCND1,CD34,CD36,CDH5,CDKN1A,CLDN5,COL1A1,CSF3,CTSS,CXCL2,DLL1,DUSP5,EGR1,EPHB4,ETS1,ETS2,FABP4,FLT1,FN1,FOS,FOSB,GBP1,GJA1,GRB10,HBEGF,HIF1A,HLA-DQB1,HLX,ICAM1,ID1,IGFBP4,IGFBP5,IL6,ITGB1,JUNB,KDR,MCL1,MEOX2,MYLK,NOTCH1,NOTCH4,NR4A1,NRP1,PDGFRB,PECAM1,PLAT,PTGS2,RCAN1,RGS5,SELE,SNCG,SPARC,STC1,SYNM,TEK,THBD,TIMP1,TJP1,TMSB10/TMSB4X,UQCRB,…	483 (21)
ALKBH7	-0.497	other	Activated	2.971	bias	8.02e-08	MT-ATP6,MT-CO1,MT-CO2,MT-CYB,MT-ND1,MT-ND2,MT-ND3,MT-ND4,MT-ND5
PRO-INFLAMMATORY CYTOKINE (family)		group	Activated	2.961	bias	0.000179	CCN3,CLU,ICAM1,IL6,LGALS1,NR4A1,SELE,SELP,SOCS3,TIMP1,VCAM1	464 (23)
CD28		transmembrane receptor	Activated	2.953	bias	0.000135	AHR,ANXA1,BHLHE40,BTG1,BZW1,CCND1,CFLAR,CXCL2,EGR2,FOS,GBP1,HLA-DQB1,HSPA1A/HSPA1B,HSPA8,IFITM1,IFNGR1,IGFBP5,IGFBP6,IL1R1,IL6,IRF1,JUN,KLF2,LTBP1,MMP2,MMRN1,MT-CO1,MYC,NAMPT,NFKBIA,NR4A1,ORAI1,PNP,PTGS2,PUM3,SOCS2,SOCS3,SRGN,STAT3,STOM,TNFSF10	506 (18)
PF4		cytokine	Activated	2.951		1.46e-05	ACTA2,BIRC3,CCL2,CDKN1A,CNN1,FLI1,FN1,GATA2,ICAM1,IL6,IRF1,KLF4,NFKBIA,NFKBIZ,SPHK1,THBD	346 (20)
LEP		growth factor	Activated	2.939		4.68e-14	ACTA2,AKR1C1/AKR1C2,APP,CAV1,CCL2,CCND1,CD36,CD63,CDKN1A,CEBPB,CNN1,COL1A1,COL3A1,CSF3,DUSP6,ECE1,EGR1,EGR2,FABP4,FLT1,FN1,FOS,GADD45A,HIF1A,ICAM1,IGFBP2,IL1R1,IL6,IRF1,JUN,JUNB,JUND,KDR,LDLR,LEPR,LIFR,LTC4S,MAP1LC3B,MCL1,MMP2,MT-CO3,MT-CYB,MT-ND1,MT-ND4,MYC,NAMPT,NOTCH1,NOTCH4,PECAM1,PLAT,PTGS2,SCARB1,SELE,SELP,SOCS3,SOD1,SPARC,STAT3,TAGLN,TIMP1,TIMP3,TNFRSF11B,TNFRSF1A,TNFSF10,UGP2,VCAM1,VIM,ZF…	523 (16)
FGF21		growth factor	Activated	2.938		0.0198	CCND1,COL1A1,COL3A1,EGR1,FOS,LDLR,MMP2,PDK4,VIM
IL21		cytokine	Activated	2.929	bias	3.74e-05	CDKN1A,EGR1,FGL2,FOXO1,HIF1A,HLA-DRB5,HLX,IFI16,IL6,MCL1,MMP2,PSMB9,SGK1,SOCS2,SOCS3,STAT3,TAP1	461 (18)
JUNB	1.097	transcription regulator	Activated	2.923	bias	9.46e-09	ATF3,CASP4,CAV1,CCND1,CD44,CFLAR,CLU,COL1A1,COL1A2,CSF3,CXCL2,EPAS1,FBLN2,FBLN5,FN1,FTH1,IFI16,IL6,ITGB4,JUNB,MMP2,NAMPT,SGK1,SNAI1,SWAP70,TIMP1,TIMP3,VEGFC	525 (19)
quinolinic acid		chemical - endogenous mammalian	Activated	2.92	bias	8.36e-05	EGR1,FOS,FOSB,HSPA1A/HSPA1B,JUN,JUNB,JUND,MYC,PTGS2	401 (17)
C5		cytokine	Activated	2.901	bias	2.41e-07	ACTA2,ATF3,BCL6B,CCL2,CCND1,CD59,CD63,CSF3,CXCL2,EGR1,FLT1,FN1,ICAM1,IL6,MET,NFIX,NFKBIA,PLAT,PPP1R15A,SELE,VCAM1,VEGFC,ZFP36	455 (17)
NFATC2	0.222	transcription regulator	Activated	2.891	bias	3.51e-07	CASP4,CDKN1A,CFLAR,CRYAB,CXCL2,EGR2,EGR3,ENPP2,FGL2,GBP4,GPNMB,IER3,IL6,IRF1,JUN,KDM6B,MYC,NFKBIA,NFKBIZ,NR4A1,PLAT,PTGS2,RCAN1,SELE,SH3BP5,SLC3A2,SNAI1,SOCS2,SOCS3,TCF4	415 (13)
THZ1		chemical drug	Activated	2.888	bias	1.14e-18	ANXA1,ATF3,BGN,BIRC3,CCN2,CLU,COL14A1,COL1A1,COL1A2,COL3A1,DKK3,ECRG4,EGR1,EMP1,FBLN2,FBLN5,FHL1,FMOD,FN1,FOS,FOSB,FRZB,GEM,HBEGF,HSPA1A/HSPA1B,IER2,JUNB,LGALS3,LTBP2,LYST,MCL1,MGP,MICOS10-NBL1/NBL1,MMP2,MYC,NUPR1,PIK3R1,PMEPA1,POSTN,PRELP,SERPINB1,SFRP1,TIMP1,VCAN	480 (16)
SAMSN1		other	Activated	2.887	bias	0.0133	ARID5A,CXCL2,FGL2,HBEGF,IL6,IRF1,NFKBIZ,PLAT,PTGS2,SH3BP5,SOCS3,TCF4
LONP1	-0.102	peptidase	Activated	2.887		0.0204	HSPB1,MT-ATP6,MT-CO1,MT-CO2,MT-CO3,MT-CYB,MT-ND1,MT-ND2,MT-ND3,MT-ND4,MT-ND4L,MT-ND5,PTGS2,SOD1,TPM3
EBI3		cytokine	Activated	2.883	bias	7.3e-08	B2M,ENTPD1,FOS,HLA-A,HLA-B,HLA-C,HLA-DMA,HLA-DMB,HLA-DPA1,HLA-DRA,ICAM1,IRF1,MYC,TAP1,TNFSF10	436 (16)
SOX4	0.529	transcription regulator	Activated	2.872	bias	2.98e-05	ADAMTS4,BEX3,BMPR2,CCN3,CD74,CEMIP2,DBNDD2,DICER1,EMP1,ENTPD1,FHL1,FN1,FOS,HLA-DQB1,IGFBP4,LUZP1,MARCKSL1,MGST2,NRP1,NUAK1,PECAM1,PLXND1,PNP,PRXL2A,SMAD1,TEAD1,TPH1,VIM
PDX1		transcription regulator	Activated	2.871		0.00101	ATF3,CCND1,CD44,COL1A1,COL3A1,CXCL2,DUSP5,DUSP6,EFNA1,EGR1,GRN,ID1,IER3,IL6,ILK,JUN,JUNB,KLF10,LXN,MALAT1,MAN1A1,MT-ND1,MYC,TGFBR3,TXNIP	485 (23)
phytohemagglutinin		chemical drug	Activated	2.859	bias	0.00159	ADH5,AFF1,ALDH2,APP,BTG1,CCL2,CD44,COL1A2,EGR1,ENG,FOS,FOSL2,GATA2,ICAM1,IL6,INPP1,ITGA8,KLF2,LAMB2,MAP1B,MET,PON2,PTPN12,SHC1,SOX4,SPHK1,STAT3,TEAD1,TFPI,TIMP1,TIMP3,TNFSF10	534 (19)
estradiol-17beta-benzoate		chemical reagent	Activated	2.858		2.11e-06	BGN,CCND1,CD74,COL1A1,COL3A1,ENPP2,ETS2,FMOD,FOSL2,GATA2,H2AJ,HLA-A,IGFBP2,LAMB1,MFGE8,MGP,MYC,NDUFB7,NENF,PIM3,RBMS3,RPL36AL,SMOC2,STC1,TNFRSF11B,TNXB	262 (7)
ESRRA		transcription regulator	Activated	2.855	bias	1.11e-05	ANXA1,APOLD1,CCL2,CD36,CDH5,COL1A1,CSF3,CTSH,ECSCR,EFNA1,EGFL7,EGR3,EPAS1,ETS1,FABP4,HDAC7,HSPB6,ICAM1,IGFBP4,LDHB,LRG1,MFGE8,MMP2,NEXN,NRP1,PDK4,PDLIM2,PLN,PLXND1,PRCP,PTPRM,SEMA6A,SSPN,STARD3,TIE1,TNFRSF1A,TRA2B	392 (17)
IFN GAMMA (complex)		complex	Activated	2.848	bias	0.000304	CCL2,CDKN1A,FLT1,GBP1,HLA-DRA,ICAM1,IFI44L,IGFBP4,IGFBP5,IL33,LY96,MYC,SOCS3,TNFSF10,XAF1	352 (18)
ARNT2		transcription regulator	Activated	2.828	bias	0.0112	COPZ2,DLL1,EGR1,ELK4,GATA2,GPX3,HLA-A,ICAM1,IFI16,IGFBP4,LDB2,LIFR,MDM4,PLCB1,POSTN,SLC2A3,THRB,ZFP36L1
FLT1	1.531	kinase	Activated	2.828		0.000795	CCNI,CDKN1A,DDX3X,EPAS1,FLNA,FOS,G3BP1,HLA-B,ICAM1,MARCKS,MAT2A,NOTCH1,NRP1,RAMP1,RDX,TCF4,TGFBR2,TNFRSF10B,VWF	566 (19)
NSUN3		enzyme	Activated	2.828	bias	7.11e-08	MT-ATP6,MT-CO1,MT-CO2,MT-CYB,MT-ND2,MT-ND4,MT-ND4L,MT-ND5
PPRC1	0.137	transcription regulator	Activated	2.828	bias	0.000198	DUSP5,GNG11,MYCT1,NAMPT,NFKBIZ,PTGS2,ST6GALNAC3,ZFP36L1
MEF2C	0.271	transcription regulator	Activated	2.825	bias	1.65e-12	ATF3,CCL2,CDKN1A,COL1A1,COL1A2,COL3A1,CXCL2,ECM2,EGR2,FOS,FOSB,FRZB,FTH1,GJA1,HSPB7,IL6,JUN,JUNB,JUND,KLF2,LOC102724428/SIK1,NR4A1,PDLIM3,POSTN,PTGS2,PTPRB,S100A4,TPM1,VIM,ZFP36	424 (27)
3,3'-diindolylmethane		chemical drug	Activated	2.822		3.26e-05	ATF3,CCND1,CDKN1A,HLA-A,HLA-B,HLA-C,IFNGR1,IL6,MAP1LC3B,NFKBIA,PTGS2,TAP1,TAP2,TNFRSF10B,VIM	538 (19)
RETN		other	Activated	2.819	bias	3.81e-07	CCL2,CCN2,FABP4,FABP5,FOS,ICAM1,IL6,LDLR,MYC,PLAT,PTGS2,SELE,SELP,SOCS3,STAT3,VCAM1	343 (17)
IL17F		cytokine	Activated	2.81		0.0027	CCL2,CSF3,CXCL2,ICAM1,IL6,IRF1,PPP1R15A,PTGS2,TNFSF10	449 (15)
CNTF		cytokine	Activated	2.809		3.55e-10	APOD,ATF3,EGR1,EGR2,ENPP2,FOS,FXYD5,GJA1,GMFG,GPNMB,GRN,IFI16,IGFBP7,IL6ST,IRF1,JUNB,KCNMA1,KCTD12,KLF4,LDB2,LDHB,LGALS3,LIFR,MCL1,NAMPT,NFIA,NFIB,NOTCH1,PTGS2,RAB3C,S100A6,SOCS2,SOCS3,STAT3,TAP1,TIMP1,VIM,ZFP36	454 (16)
TNFSF13B		cytokine	Activated	2.809		0.000171	CCL2,CD200,CD74,CTSS,DDR2,DUSP5,FOXO1,GAS6,HLA-DMB,ICAM1,ID1,JUN,MCL1,MYC,NAMPT,PLSCR1,PRKG1,PTPRM	531 (19)
Ni2+		chemical reagent	Activated	2.808	bias	5.03e-05	BIRC3,CCL2,CXCL2,HIF1A,ICAM1,IL6,NDRG1,VCAM1	468 (18)
HSPB8	-0.221	kinase	Activated	2.8	bias	0.00145	BAG3,BMPR2,CCL2,CD36,ICAM1,IL6,MAP1LC3B,VIM	487 (22)
FOXL2		transcription regulator	Activated	2.795	bias	0.000112	ATF3,CLU,CXCL2,FOS,ICAM1,IER3,IL6,PPP1R15A,PTGS2,S1PR1,SOX4,SPRY1,TNFRSF1A	267 (10)
TRADD	-0.162	other	Activated	2.795	bias	0.000198	CCL2,CXCL2,ICAM1,IL6,IRF1,NFKBIA,RND1,VCAM1	471 (19)
CREBBP	0.092	transcription regulator	Activated	2.783	bias	1.89e-14	AKAP12,ARHGEF3,ARID5A,B2M,CCND1,CD44,CD59,CD74,CDH5,CDKN1A,CNN3,COL1A2,DDX3Y,DNAJB4,EGR1,EGR2,EGR3,ESAM,FABP4,FOS,FOSB,FOSL2,GIMAP4,GIMAP7,HLA-B,HLA-DRA,ICAM1,IL6,IRF1,ITGA6,JUN,JUND,KLF2,LDLR,MAP3K8,MCF2L,MYC,NDRG1,NFKBIA,NOTCH1,NR4A1,PDGFRB,PSMB9,PTGS2,RAPGEF3,SELE,SELP,SOCS3,STOM,TAGLN,TAP2,TAPBP,TESC,TNFAIP1,TNFRSF10B,TNFSF10,UTRN,VCAM1,YPEL2,ZFP36L2	506 (21)
IL7		cytokine	Activated	2.771	bias	1.11e-05	AHR,CCL2,CDKN1A,CFLAR,COL1A1,CXCL2,DUSP5,FN1,FOXO1,IL1R1,IL6,KLF2,MCL1,MYC,RGS16,S1PR1,SOCS3,TNFSF10,UPP1	458 (19)
stallimycin		biologic drug	Activated	2.759	bias	0.00786	IFI16,IFI27,IFI44,IFITM1,IL3RA,IL6,IRF1,TNFSF10	391 (11)
SMPD1	0.152	enzyme	Activated	2.756		1.13e-05	ACKR1,ACTA2,CCL2,COL1A1,CSF3,CXCL2,IL6,MAP1LC3B,TNFRSF1A,TNFSF10,TYMP,UGCG	504 (19)
INS		other	Activated	2.75		2.28e-10	ACTA2,ADAM10,CCN2,CCND1,CD36,CD44,CDKN1A,CEBPB,COL3A1,EGR1,EGR2,FOS,FOSB,FOSL2,FOXO1,GRB10,HIF1A,HNRNPF,ICAM1,IER2,IER3,IGFBP2,IGFBP4,IGFBP5,IL6,JUN,JUNB,JUND,MT-ND4,NR4A1,PIK3R3,POSTN,PTGS2,SELP,SNAI1,SOD1,TNFRSF11B,UGCG,ZC3HAV1	483 (21)
CpG ODN 1668		chemical reagent	Activated	2.748	bias	0.00589	CD200,CFLAR,CSF3,ICAM1,IL6,IRAK3,PTGS2,SOCS3	430 (21)
FGF2	0.179	growth factor	Activated	2.742	bias	3.59e-26	ACTA2,ADGRL2,AQP1,B2M,BGN,BTG2,CAV1,CCL2,CCN3,CCND1,CD34,CDH5,CDKN1A,CFLAR,COL1A1,COL1A2,COL3A1,CRYAB,CSF3,CXCL2,CYGB,DLL1,DUSP6,EDNRB,EGLN3,EGR1,ENPP2,EPAS1,ETS1,FABP4,FLNA,FLT1,FN1,FOS,FOXO1,FTH1,GADD45A,GBP1,GJA1,GPNMB,HBEGF,HIF1A,ICAM1,IER3,IFITM2,IGFBP2,IGFBP4,IGFBP5,IL6,ITGA5,ITGB1,JUN,JUNB,KDR,KRAS,LAMB1,MEOX2,MET,MGP,MMP2,MYC,NES,NOTCH1,NOTCH4,NR4A1,PDGFRB,PECAM1,PLAT,PTGS2,PTPRE,S100A10,…	543 (16)
di(2-ethylhexyl) phthalate		chemical toxicant	Activated	2.728		4.51e-05	CCL2,CD36,EGR1,FOS,FOSB,JUN,KRAS,MYC,SLCO2A1,SOD1,ZFP36	516 (21)
D-galactosamine		chemical - endogenous mammalian	Activated	2.726	bias	2.92e-06	ATF3,CXCL2,FOS,ICAM1,IL33,IL6,JUN,JUNB,JUND,MCL1,MYC,NFKBIA,PTGS2,TIMP1,TNFRSF1A,TNFSF10,VCAM1	400 (16)
KITLG		growth factor	Activated	2.72	bias	4.21e-08	B2M,BTG1,BZW2,CAVIN2,CCL2,CCN2,CDKN1A,CLU,CXCL2,CYTH1,EDNRB,EEF1A1,EGR1,EPHB4,FABP5,FOS,FTH1,GAS6,GJA1,HNRNPF,IL6,IRAG1,KDR,LDLR,LTC4S,LY6E,MMP2,NFKBIA,NPM1,ORAI1,PLSCR1,PTGS2,RPLP0,SHC1,SLC44A2,STAT3,TNFRSF1A,TPH1,TXNIP,UGCG,VIM,VWF	419 (21)
CREM	-0.018	transcription regulator	Activated	2.719		4.53e-07	APOLD1,ATF3,BHLHE40,BTG2,CCND1,CEBPB,COL3A1,CSRNP1,EGR1,EGR2,FOS,HAND2,HLA-DRA,JUNB,LDLR,LOC102724428/SIK1,MCL1,MIDN,NEXN,NOTCH1,NR4A1,PPP1R15A,RHOB,SERTAD1	519 (21)
PRKCD		kinase	Activated	2.706	bias	8.18e-16	BIRC3,CCL2,CCND1,CDKN1A,CEBPB,COL1A1,COL1A2,DUSP6,ETS2,FOS,FOSL2,GEM,ICAM1,IL6,JUN,JUNB,LBH,LDLR,LYST,MAP1LC3B,MAST4,MCL1,MMP2,MYC,NES,NFKBIA,NOTCH1,NR4A1,PALMD,PDLIM7,PLSCR1,PPP1R15A,PTGS2,RCAN1,SPHK1,SPRY1,STAT3,TNFRSF11B,UGCG,VCAM1,ZFP36	421 (16)
PRKCE		kinase	Activated	2.699	bias	8.73e-08	ACTA2,APP,BIRC3,CAV1,CCND1,CDKN1A,CEBPB,CSF3,EGR1,FOS,IL6,IL6ST,JUN,JUNB,LDLR,MYC,PTGS2,STAT3,VCAM1	369 (16)
medroxyprogesterone acetate		chemical drug	Activated	2.687	bias	2.55e-11	ADAMTS1,ADCY4,ALDH2,BIRC3,BMPR2,BTG2,CAV1,CCL2,CCN2,CCND1,CD44,CDKN1A,COL3A1,ENAH,ENPP2,ETS1,FAM107A,FLNB,FMOD,FN1,FOXO1,FZD4,GNS,GPX3,GUCY1A1,HGSNAT,HIF1A,HTRA1,ICAM1,ID1,ID4,IFNGR1,IGFBP7,IL6,IL6ST,ITGA6,ITGA8,ITGB1,JUN,JUNB,LAMB2,LEPR,LIFR,LTBP1,MPZL2,MYC,MYH10,MYLK,NFKBIA,NOTCH4,PIK3R1,PLCB1,PPM1D,PPP1CB,PXN,RALGDS,RARRES2,RPN1,SAMHD1,SFRP1,SFRP4,SGK1,SMAD1,SPRY1,STAT3,THBS2,TIMP3,TMSB10/TMSB…	623 (20)
isoproterenol		chemical drug	Activated	2.683	bias	2.92e-07	ACTA2,APP,ATF3,ATP1A1,CAV1,COL1A1,COL3A1,CSF3,FOS,FOSL2,IL6,JUN,JUNB,LGALS3,MMP2,NAMPT,NR4A1,PLAT,PTGS2,RGS5,TGFBR3,TIMP1,TIMP2,TNXB,VWF	465 (19)
MEK (family)		group	Activated	2.675		3.67e-12	BCAM,CCN2,CCND1,CD200,CD36,CD63,CDKN1A,CLU,COL1A2,CPD,CRYAB,DDR2,DDX21,DUSP5,DUSP6,EGR1,EGR2,EGR3,EPAS1,ETS1,FOS,HGSNAT,HIF1A,HLA-F,HSPB1,ICAM1,ID1,IER2,IER3,IL6,IRF1,ITGA6,ITGB1,JUN,JUNB,KDR,LAMB1,LAMB2,MCL1,MMP2,MYC,NES,NR4A1,PDGFRB,PODXL,PTGS2,PTPRM,RPN1,SEMA6A,SLCO4A1,SNCG,SPRY1,SUN1,SUSD5,TNFRSF10B,TSPAN13,VEGFC,VIM,XAF1	531 (19)
mitomycin C		chemical drug	Activated	2.671	bias	1.59e-07	ATF3,BRD2,BTG2,CCND1,CDC42,CDKN1A,EGR1,GADD45A,HBEGF,JUN,MALAT1,PHPT1,PPM1D,PPP1R15A,RPS27L,SRSF7,TNFRSF10B,TOP1,TYMP,VMP1	465 (18)
SIRT6		enzyme	Activated	2.669		2.26e-07	ACTA2,BIRC3,CCN2,CD36,COL1A1,COL3A1,FBXO32,FN1,FOXO1,IL6,IRAK3,MT-ATP6,MT-CO1,MT-CO2,MT-CO3,MT-CYB,MT-ND1,MT-ND3,MT-RNR1,MT-RNR2,PLCB1,PTGS2,TGFBR2,TIMP1	498 (22)
SIM1		transcription regulator	Activated	2.668	bias	0.0206	COPZ2,DLL1,EGR1,ELK4,GATA2,GPX3,HLA-A,ICAM1,IFI16,IGFBP4,LDB2,LIFR,MDM4,PLCB1,POSTN,THRB,ZFP36L1
SRC (family)		group	Activated	2.663	bias	2.11e-11	ATP1A1,CCL2,CD36,EGR1,FLT1,FN1,HIF1A,ICAM1,ID1,IL6,KLF2,MCL1,PTGS2,PXN,S100A4,SNAI1,TJP1,VCAM1,VEGFC	512 (18)
CREB1	-0.11	transcription regulator	Activated	2.662		1.57e-12	APOLD1,ATF3,ATP1A1,BAG3,BHLHE40,BTG2,CCND1,CD9,CDA,CDC37,CDH13,CDKN1A,CEBPB,CNN1,CPD,CSRNP1,CXCL2,EDIL3,EGR1,EGR2,EHD4,ENTPD1,ESD,FGL2,FLT1,FN1,FOS,FOSB,GADD45A,GEM,GPNMB,HLA-A,HLA-DQB1,HLA-DRA,ID1,IER2,IER3,IL6,ITGBL1,JUN,JUNB,KLF4,KLF7,LDLR,MARCKSL1,MAT2A,MCL1,MCTP1,MIDN,MYC,MYH10,NDUFA4,NEURL1B,NOTCH1,NR4A1,NRP1,PCDH19,PIM3,PLAT,PPP1R15A,PRCP,PTGS2,SERTAD1,SFRP4,SGK1,SLC2A3,SOCS2,STAT3,STC1,TA…	578 (24)
palbociclib		chemical drug	Activated	2.656	bias	1.56e-11	ATF3,B2M,CCND1,CCNL1,CDKN1A,EGR1,EGR3,GADD45A,GBP4,HLA-A,HLA-B,HLA-C,IFI44,IL6,IL6ST,IRF9,JUN,JUNB,KLF10,MDM4,PPP1R15A,RHOB,SOCS3,TAP2,TAPBP,TIMP2,TNFRSF10B,ZFP36	474 (18)
NFKB1-RELA (complex)		complex	Activated	2.652	bias	7.61e-08	ADAMTS4,CCL2,CCND1,CSF3,ICAM1,IL6,MMP2,MYC,PTGS2,RGS16,SELE,TNFRSF11B,VCAM1	198 (7)
TLR7		transmembrane receptor	Activated	2.652	bias	1.87e-06	ATF3,BMX,CCL2,CCND1,CD44,CDKN1A,CEBPB,CXCL2,ETS2,ICAM1,IER3,IFI44,IFI44L,IFITM1,IL1R1,IL6,IRF1,IRF9,JUNB,KCNMA1,NFKBIA,PLAT,SELE	368 (15)
RNF138	0.229	enzyme	Activated	2.646	bias	0.00222	BIRC3,ICAM1,IER3,IL6,LRRC32,NAMPT,RGS16	302 (10)
ETV2		transcription regulator	Activated	2.646	bias	5.58e-07	CDH5,EMCN,KDR,LMO2,RHOJ,SOX18,TEK
TLR2		transmembrane receptor	Activated	2.645		5.48e-11	ACTA2,APP,ATF3,CCL2,CDKN1A,CEBPB,CSF3,CXCL2,FBXO32,FN1,FOS,FOXO1,GADD45A,GJA1,HLA-DRB5,HNRNPU,ICAM1,IL33,IL6,IRAK3,IRF1,KLF2,POSTN,PTGS2,SELE,SELP,SOCS3,TNFSF10,VWF	424 (17)
cobalt chloride		chemical reagent	Activated	2.645	bias	4.27e-05	ACTA2,ADAMTS1,BHLHE40,BTG1,CAV1,CDKN1A,CLU,CYBRD1,EPAS1,FLT1,FOSL2,GPX4,HIF1A,HNRNPH1,JUN,KRAS,MCL1,MXI1,NDRG1,PTGS2,RGS5,SDC2,SMAD1,SPHK1,STC1,TEK,TJP1,WSB1,ZFP36	478 (20)
concanavalin a		chemical drug	Activated	2.637	bias	5.15e-06	APP,CDKN1A,CFLAR,CSF3,CXCL2,EGR1,EGR3,FOXO1,GSTP1,HIF1A,ICAM1,IL6,IRF1,LGALS1,MAP3K8,MCL1,MET,PTGS2,SOCS3,TNFSF10	333 (14)
LATS (family)		group	Activated	2.63	bias	0.000245	ACTA2,CCN2,CCN5,CNN1,MYL9,SPARC,TAGLN	262 (7)
lysophosphatidylcholine		chemical - other	Activated	2.627	bias	0.00583	CCL2,CCN3,CD36,CD74,EGR1,FABP5,GJA1,HBEGF,HLA-DMA,HLA-DRB1,ICAM1,IL6,JUN,LDLR,LRP1,PON2,PTGS2,SCARB1,SELE	418 (21)
D-galactose		chemical - endogenous mammalian	Activated	2.626		0.000842	CDKN1A,COL1A1,EPAS1,HIF1A,IL6,SHC1,SOD1
TERT		enzyme	Activated	2.617		5.39e-11	AFAP1L1,ASAP1,ATF3,B2M,CALD1,CAV1,CCL2,CCN2,CCND1,CDKN1A,CTSC,CXCL2,DUSP6,EFEMP1,ELK3,ETS1,HLA-B,HTRA1,ICAM1,IFI16,IFI27,IFI44,IFITM3,IGFBP4,IL6,KLF4,MFGE8,MMP2,MYC,NFKBIA,PALM2AKAP2,PRXL2A,PSMB8,PTGS2,PXN,SASH1,STAT3,TIMP1,TNFRSF1A,VIM	452 (16)
KMT2A	-0.008	enzyme	Activated	2.614	bias	2.8e-06	ACTA2,BAG3,CDKN1A,EGR1,EPHB4,ETS1,FN1,IGFBP4,MECOM,MGLL,MYC,MYCT1,SCARB1,SMAD1,SNAI1,TRIB1	543 (24)
IL12A		cytokine	Activated	2.613	bias	0.000115	CFLAR,ICAM1,IL6,IRF9,SOCS3,STAT3,VCAM1	446 (17)
Map3k7		kinase	Activated	2.601	bias	0.000103	BHLHE40,CXCL2,EGR2,FGL2,HBEGF,ID4,IL6,JUN,NFKBIA,NFKBIZ,PTGS2,SNAI1,SPHK1,VCAM1	507 (20)
FSHB		other	Activated	2.596	bias	0.000115	CCN2,FABP5,INHBB,ITGB5,PLAT,SGK1,TJP1
EPHB1		kinase	Activated	2.596	bias	3.97e-06	EGR1,EGR2,FOS,IL6ST,JUN,JUNB,PTGS2	475 (20)
TREM1		transmembrane receptor	Activated	2.595	bias	0.000192	ABL2,ATF3,CCL23,CEBPB,CXCL2,EGR1,EGR2,EGR3,ELOVL7,ETS2,GEM,HBEGF,IL1R1,IL6,IRF1,LRRC8C,MAP3K8,NFKBIA,PALM2AKAP2,PTGS2,RCAN1,RGS16,RHOU,SLCO4A1,THBD	537 (18)
tributyrin		chemical drug	Activated	2.574	bias	0.000572	AKAP12,ATF3,BIRC3,CCL2,CCN2,CDKN1A,ETS1,GBP1,HBEGF,IL6,NDRG1,PTGS2,UGCG	490 (26)
GPER1		G-protein coupled receptor	Activated	2.569	bias	2.04e-12	ACTA2,ATF3,BHLHE40,CCN2,CCND1,CDKN1A,CXCL2,DUSP5,EGR1,FOS,FOSB,IER2,IL6,JUN,MT1X,MT2A,MYC,MYH10,MYH11,NFKBIA,NOTCH1,PPP1R15A,RGS16,RND1,TAGLN,ZFP36	581 (18)
silicon dioxide		chemical drug	Activated	2.561	bias	0.00222	CCL2,EGR1,FOS,IL6,JUN,JUNB,MAP1LC3B	415 (20)
POU5F1		transcription regulator	Activated	2.56		8.8e-05	AHR,BAG3,BIRC3,BTG1,CCND1,CD63,CDKN1A,CTSD,DUSP5,EFEMP1,FRZB,GADD45A,GATA2,GBP4,HIF1A,IER5,IL6,IL6ST,KLF2,KLF4,MCL1,MMP2,MYC,NRP1,ORAI1,PECAM1,PMEPA1,PODXL,RCAN1,SMAD1,SNAI1,SOCS3,SOX17,TEAD1,TNFRSF10B,TNFRSF11B,TNFRSF1A,TNFSF10,VIM,YES1	512 (22)
CHROMR		other	Activated	2.56		2.21e-06	CCL2,CD9,CDKN1A,DDX3X,DUSP5,GBP1,GBP4,GEM,IFI16,IFI27,IFI44,IFI44L,IFITM1,IFITM3,IFNGR1,IRF1,JUNB,LAP3,LY6E,MCL1,PIM3,PLSCR1,SAMHD1,THBD,TIMP1,TNFSF10,TYMP,VAMP5,VEGFC,WARS1,XAF1,ZC3HAV1
N-acetylmuramyl-L-alanyl-D-isoglutamine		chemical - endogenous non-mammalian	Activated	2.56	bias	0.000106	CCL2,CD200,CXCL2,ETS1,FZD4,ICAM1,IL6,NFKBIA,PTGS2,SNAI1	345 (14)
IL13		cytokine	Activated	2.559		1.45e-17	ACTA2,ADAM15,ADAMTS4,ASPN,ATF3,BTNL9,BZW2,CCL2,CCL23,CCN2,CD36,CD44,CEBPB,CFI,COL1A1,COL1A2,COL3A1,COL6A2,CTSC,CTSH,CTSS,CXCL2,DIPK2B,DYNLT3,EGR1,EGR2,ENPP2,EPAS1,FABP4,FEZ1,FKBP1A,FLOT1,FN1,GAS6,GPNMB,GPX3,GPX4,HBEGF,HLA-DRB5,HTRA1,ICAM1,IFNGR1,IL1R1,IL3RA,IL6,IRAK3,JUN,KLF4,LTBP1,MCL1,MMP2,MT1X,PDLIM2,PIEZO1,POSTN,PTGS2,SELP,SOCS3,SPHK1,SPINT2,SWAP70,TIMP1,TIMP2,TNFRSF11B,TNFRSF1A,TNS1,TNXB,VCA…	471 (18)
ALKBH1		enzyme	Activated	2.557		1.55e-09	ACTA2,CNN1,MT-ATP6,MT-CO1,MT-CO2,MT-CYB,MT-ND2,MT-ND4,MT-ND4L,MT-ND5,TAGLN2
IL3		cytokine	Activated	2.552	bias	9.39e-05	ALDH2,ARHGAP29,BIRC3,BTG2,CCL2,CCN3,CCND1,CD63,CDKN1A,CSF3,EEF1A1,EGR1,EGR2,EGR3,ELK4,EMP3,FOS,FOSL2,GADD45A,GATA2,HBEGF,HLA-A,ICAM1,IL33,IL3RA,IL6,JUN,JUNB,KLF9,MCL1,MYC,NEDD9,NOTCH1,NRP1,SELE,SLC2A3,SLC3A2,SOCS3,SOD1,SOX4,TNFSF10,VCAM1	396 (20)
LACTB	0.182	peptidase	Activated	2.55	bias	3.54e-05	CCN2,CD44,DPYSL3,EDIL3,FN1,GLIPR1,IL6,PMEPA1,TNFRSF11B,VCAN
SPI1		transcription regulator	Activated	2.544		9.42e-11	ACTA2,CCND1,CDKN1A,CTSS,DDX21,DUSP6,EGR2,ETS2,FCGRT,FLI1,FOS,FOXO1,FTH1,FTL,GATA2,HDAC7,HSPA8,IFI27,IFI44,IFI44L,IFITM1,IFITM3,IL33,IRAK3,IRF9,ITGA5,JUN,KLF4,LMO2,LY6E,MCL1,MMP2,MT1X,MT2A,MYC,NDUFB7,PSMB8,PSMB9,PTGS2,TNFSF10,VIM	492 (17)
P38 MAPK (family)		group	Activated	2.541	bias	1.52e-18	ATF3,BGN,CAV1,CCL2,CCN2,CCND1,CD36,CD44,CDH5,CDKN1A,CEBPB,CFLAR,CLDN5,COL3A1,CSF3,CXCL2,EDNRB,EGR1,EGR2,FABP4,FBXO32,FLNA,FN1,FOS,GBP1,GJA1,HIF1A,HTRA1,ICAM1,IER3,IGFBP5,IL6,ITGB4,JAM2,JUN,JUNB,KLF4,MCL1,MMP2,MT-CO2,MYC,MYH11,NR4A1,POSTN,PPM1D,PTGS2,PTPN12,RCAN1,RHOB,SDC2,SELE,SGK1,SNAI1,SOCS3,TIMP1,TIMP2,TIMP3,TJP1,TNFRSF10B,TNFRSF1A,TNFSF10,TRIB1,VCAM1,VEGFC,ZFP36	483 (16)
oblimersen		biologic drug	Activated	2.538	bias	0.0126	ATF3,BRD2,CDKN1A,GADD45A,IFI16,IFI27,IFI44,IFITM1,KLF10,PCF11
STAT1/3/5 DIMER (complex)		complex	Activated	2.538	bias	2.28e-07	EPAS1,FOS,IL6ST,IRF1,JUNB,MT2A,SOCS2,SOCS3,TIMP1,TIMP3
TWNK		enzyme	Activated	2.538		4.42e-06	ATF3,HIF1A,MT-CO1,MT-CYB,MT-ND1,MT-ND2,MT-ND3,MT-ND4,MT-ND4L,MT-ND5
JAK1/2 (family)		group	Activated	2.53	bias	0.000106	CCL2,CCN3,CD74,FAM107A,HLA-DRA,HLA-DRB5,IL6,IRF1,PDE2A,PSMB9	507 (15)
PTPRJ		phosphatase	Activated	2.53	bias	0.000179	ACTA2,ARID5A,CXCL2,FGL2,FOS,HBEGF,IL6,MET,NFKBIZ,PLAT,PTGS2	479 (24)
SASH1	0.895	other	Activated	2.53	bias	0.0222	ARID5A,FGL2,IL6,IRF1,MET,NFKBIZ,PLAT,PTGS2,SH3BP5,TCF4
ARHGAP31	0.596	other	Activated	2.529		1.89e-05	CCN2,COL6A1,COL6A2,FN1,ITGA5,JUN,MMP28,SNAI1,SPARC,TGFBR3	361 (15)
carbonyl cyanide m-chlorophenyl hydrazone		chemical toxicant	Activated	2.525	bias	0.000267	DUSP5,GNG11,MAP1LC3B,MT-CO2,MYCT1,NAMPT,NFKBIZ,PTGS2,SELP,ST6GALNAC3,ZFP36L1
IRF5		transcription regulator	Activated	2.522	bias	0.00724	CDKN1A,COL1A1,COL3A1,CXCL2,FOXO1,IFI44,IFITM3,IL6,MYC,NAMPT,PLSCR1,PTGS2,TNFSF10	435 (18)
formaldehyde		chemical - endogenous mammalian	Activated	2.505	bias	4.12e-06	EGR1,EGR2,FOS,FOSB,FOSL2,JUN,JUNB,JUND,NDRG1,PTGS2,SGK1	424 (22)
NGF		growth factor	Activated	2.505	bias	3.14e-11	ADGRL2,APP,ATF3,BTG2,CAV1,CCND1,CDKN1A,CRYAB,DUSP6,EEF1A1,EGLN3,EGR1,EGR2,EHD4,EPAS1,FOS,FOSL2,GADD45A,GUCY1A1,ID1,IER2,IER3,JUN,JUNB,KLF4,LDLR,LIFR,LRP1,MAP3K11,MCL1,MMP2,MT-CO1,MYC,NR4A1,SDC2,SHC1,SOD1,STAT3,STOM,VEGFC,YES1,ZFP36	555 (25)
EGFR	-0.248	kinase	Activated	2.499		4.38e-15	ACTA2,ANXA1,APP,BCAM,BTG1,BZW2,CASP4,CAV1,CCL2,CCN2,CCND1,CD63,CDKN1A,CEBPB,COL1A1,COL3A1,COL6A1,COL6A2,CRYAB,EFEMP1,EGR1,EGR3,ERAP2,F11R,FBLN2,FKBP11,FN1,FOS,FOSL2,GADD45A,GBP1,GJA1,GRN,HBEGF,HIF1A,HNRNPH1,HSPB1,ICAM1,ID1,IER2,IER3,IGFBP4,IGFBP5,IL33,IL6,IRF1,ITGA6,ITGB4,ITGB5,IVNS1ABP,JUN,JUNB,JUND,LAMB1,LDLR,MACF1,MARCKS,MCL1,MET,MGAT4A,MMP2,MT-CO2,MXI1,MYC,NFIB,NFKBIA,NOTCH1,PDLIM7,PIK3C2A,PL…	616 (21)
MAPK3	0.419	kinase	Activated	2.497	bias	1.1e-10	CCND1,CDH5,CDKN1A,COL3A1,EGR1,EGR2,FN1,FOS,FOSB,FOSL2,HBEGF,HLA-DQB1,IL6,ITGB1,JUN,JUNB,JUND,MCL1,MYC,NR4A1,PTGS2,SELE,SOD1,TIMP1,TNFRSF10B	507 (23)
NFYA		transcription regulator	Activated	2.496	bias	1.77e-09	CDC42,CDKN1A,COL1A2,EGR1,EPHX1,F8,FTH1,GADD45A,HLA-DQB1,HLA-DRA,ICAM1,IRF1,JUN,JUNB,JUND,NOTCH1,PPP1R15A,RHOB,TGFBR2,TXNIP,VWF	517 (21)
IFNGR1	0.671	transmembrane receptor	Activated	2.493		0.00614	CASP4,COL1A1,COL3A1,CTSS,EGR1,FN1,FTH1,ICAM1,IFITM3,IL6,IRF1,LDHB,MMP2,PDGFRB,TNFRSF1A,UBC,VCAM1	381 (20)
THPO		cytokine	Activated	2.493	bias	8.01e-06	BIRC3,CCN3,CCND1,CD44,FLI1,FOS,GATA2,ICAM1,IL6,IRF1,KDR,KLF4,MYC,NFKBIA,NFKBIZ,SELP,SOCS3,STAT3,TAP1	413 (15)
N(G)-monomethyl-D-arginine		chemical - endogenous mammalian	Activated	2.489		0.000473	FOS,GATA2,HLA-DRA,PTGS2,SELP,SOD1,VCAM1	456 (18)
E. coli lipopolysaccharide		chemical - endogenous non-mammalian	Activated	2.479	bias	0.0162	CCL2,CEBPB,CXCL2,ICAM1,IL6,PTGS2,SELE,SOCS3,VCAM1
CD14	0.295	transmembrane receptor	Activated	2.475	bias	7.37e-05	CCL2,CXCL2,ICAM1,IL1R1,IL6,ITGB1,PTGS2,SELE,SELP,SOCS3,VCAM1	319 (18)
GNRH1		other	Activated	2.475	bias	2.07e-06	APP,EGR1,EGR2,FOS,FOSB,IGFBP5,INHBB,JUN,JUNB,NES,PLAT,PPP3CA,PTGS2,RPLP1	420 (21)
imiquimod		chemical drug	Activated	2.474	bias	0.0319	BTG2,CSF3,CTSS,CXCL2,FLI1,FOS,FTH1,ICAM1,IFITM1,IFITM3,IL6,JUNB,LDHB,LRG1,MYC,PTGS2,RNF213,SOCS3,TNFSF10,TNRC6B,UBC
CpG oligonucleotide		chemical drug	Activated	2.472	bias	4.53e-07	AHR,CASP4,CD34,CD36,CD63,CEBPB,CXCL2,DICER1,EGR1,ETS2,FCGRT,ICAM1,IFI27,IL33,IL6,MCL1,MYC,NFKBIZ,NOTCH1,PRKG1,PTGS2,SLC1A5,SLC2A3,TNFSF10	447 (14)
gentamicin		chemical drug	Activated	2.471		6.35e-10	ALCAM,APOD,AQP1,ARF6,ATF3,BTG2,CCL2,CCND1,CCNL1,CD63,CD9,CEBPB,CLU,CNKSR3,CTSD,DMD,DNAJB4,EEF1A1,EGR1,ENPP2,FOS,FTH1,FXYD5,GADD45A,GAS6,H3-3A/H3-3B,HNRNPU,HSPA1A/HSPA1B,HSPB1,ICAM1,IGFBP5,IL6,IRF1,ITGB5,JUN,JUNB,LGALS1,LGALS3,MMP2,MYC,NPM1,NUAK1,PPP1R10,PSMB8,PTPRM,RPS27L,SFPQ,SLCO4A1,SOCS2,SOX4,ST6GALNAC3,STAT3,TAP1,TCIM,TIMP1,TJP1,VCAM1,ZFP36L1	507 (23)
RIGI	0.198	enzyme	Activated	2.471	bias	8.14e-06	C1S,CASP4,CCL2,CTSS,DLL1,FEZ1,GEM,HLA-A,ICAM1,IFI27,IFI44,IFITM1,IFITM3,IL6,IRF1,KLF4,MAT2A,PTGS2,SOCS3,TNFRSF11B,TNFSF10,TNFSF12,ZC3HAV1	302 (15)
Pam3-Cys-Ser-Lys4		chemical reagent	Activated	2.469		9.65e-09	BIRC3,CASP4,CCL2,CCN2,CSF3,CXCL2,DDX5,HLA-A,HLA-DRB5,ICAM1,IER3,IFI16,IFITM1,IL6,IRF1,JUN,KDM6B,LTBP1,MCL1,MMP2,MT-ATP6,MT-CO3,NAMPT,NFKBIA,NFKBIZ,PARP14,PTGS2,SELE,SELP,SLC3A2,SOX4,VCAM1	421 (14)
IL18		cytokine	Activated	2.466	bias	1.47e-07	ATF3,CCL2,CD44,CFLAR,EDNRB,ENPP2,FOSL2,GIMAP4,GJA1,HLX,ICAM1,IL6,IRF1,JUN,NFKBIZ,PTGS2,SAMHD1,SERPINB1,SLC2A3,SLC3A2,SOCS2,TGFBR2,TIMP1,TNFRSF11B,VCAM1	373 (17)
resiquimod		chemical drug	Activated	2.464		2.46e-06	APOL3,ARPC2,ATF3,BTN3A2,BTNL9,CASP4,CCL2,CD44,CEBPB,CSF3,CXCL2,DLL1,ETS2,FBXO32,FEZ1,FOS,FOXO1,GBP1,GPNMB,HSPB1,ICAM1,IER3,IFI16,IFI44L,IFITM1,IFITM3,IGFBP4,IL33,IL6,IRAK3,IRF9,ITGB1,JUN,KCNMA1,LAP3,LGALS1,LGALS3,LYST,MCL1,MGLL,MSN,NAMPT,NFKBIA,NFKBIZ,PARK7,PLAT,PLSCR1,PTGS2,SFPQ,SOCS3,TNFRSF1A,TNFSF10,WARS1,ZFP36L1,ZFP36L2	366 (18)
entolimod		biologic drug	Activated	2.456	bias	9.51e-06	ATF3,CXCL2,IER3,IL6,IRF1,JUNB,MT-ND5,NFKBIA,NFKBIZ,RCAN1	273 (11)
ceruletide		biologic drug	Activated	2.452	bias	0.0136	ARL6IP1,CFLAR,CXCL2,DNAJA1,HSPB1,IL33,IL6,IRF1,KDM6B,KRAS,LPP,MICOS10-NBL1/NBL1,PTGS2,SELP,SOCS3
2500002B13Rik		other	Activated	2.449	bias	0.0112	MT-ATP6,MT-CO1,MT-CO2,MT-CO3,MT-CYB,MT-ND4
SELPLG		other	Activated	2.449	bias	0.0154	APOL3,CCL2,CDKN1A,CXCL2,FOS,THBD
ACVR1C		kinase	Activated	2.449	bias	0.0112	CCND1,CDKN1A,FOS,JUNB,KLF4,SNAI1
clioquinol		chemical drug	Activated	2.449	bias	0.00026	APP,CCND1,CDKN1A,FOS,JUN,KDM6B	542 (22)
1-methyl-4-phenyl-1,2,3,6-tetrahydropyridine		chemical toxicant	Activated	2.443		0.00107	APP,EGR1,EGR3,FOS,FOSB,HSPB1,IL6,JUN,NR4A1,NRARP,PARK7,PTGS2,RSRP1,SGK1,TNFRSF1A	508 (23)
FAT1	-0.241	other	Activated	2.439		3.47e-06	CCN2,CD44,IL6,JUN,KLF4,MET,PTGS2,SNAI1,STAT3,VEGFC,VIM,YES1	564 (24)
REL	0.344	transcription regulator	Activated	2.435	bias	7.65e-08	AHR,APP,ATP11A,B2M,BIRC3,CCL2,CCND1,CD200,CD59,CDKN1A,CMPK1,COTL1,EGR2,FN1,FOS,H2AJ,HBEGF,HLA-A,ICAM1,IER3,IL6,JUN,KAT6A,KDR,MAP3K8,MYC,NFKBIA,NR4A1,NRARP,PARP14,PHF14,PPP1R15A,SNAI1,SORBS1,STAT3,TNFRSF10B,TNFSF10,VIM	447 (15)
SELP	0.986	transmembrane receptor	Activated	2.433	bias	0.0127	APOL3,CCL2,CDKN1A,CXCL2,IL6,SELP,THBD
SFN		other	Activated	2.433		0.0207	BTG2,IL1R1,PDK4,SGK1,TJP1,VIM
ZBTB17		transcription regulator	Activated	2.433	bias	0.0132	BHLHE40,CCND1,CDKN1A,EGR1,IER3,JUN,LDLR,ZFP36
LAMININ (complex)		complex	Activated	2.43		1.76e-07	ACTA2,APP,BIRC3,CCL2,CCND1,COL1A1,ETS2,FN1,ITGA6,ITGB1,PTGS2,PXN,VIM	493 (19)
poly dA-dT		chemical reagent	Activated	2.429	bias	0.00336	ICAM1,IL6,NFKBIA,SELE,VCAM1,ZC3HAV1	453 (21)
TCF7		transcription regulator	Activated	2.425	bias	0.0112	FOS,IL6,MET,NES,SDC2,SNHG16
epirubicin		chemical drug	Activated	2.425		0.00145	CAV1,CCND1,CDKN1A,HIF1A,IL6,MYC,NFIA,TNFRSF10B	511 (22)
P85 PIK3R (family)		group	Activated	2.425	bias	0.00203	HIF1A,IL6,MCL1,MMP2,NDRG1,PTGS2	517 (20)
MRPL12	0.092	other	Activated	2.425	bias	9.73e-05	MT-CO1,MT-CO2,MT-ND1,MT-ND2,MT-RNR1,MT-RNR2
CAMP		other	Activated	2.415	bias	0.0033	AHR,CCL2,HBEGF,ICAM1,IL6,LIFR,MCL1,NOTCH4,PDGFRB,PTGS2,SNAI1,VEGFC	367 (18)
4-hydroxynonenal		chemical toxicant	Activated	2.415		0.000172	AKR1C1/AKR1C2,APP,BAG3,CCN2,CD36,HSPA1A/HSPA1B,ICAM1,IL6,JUN,PTGS2	454 (20)
CALCA		other	Activated	2.415		3.2e-09	CCL2,CD44,COL3A1,EGLN3,ENTPD1,EPAS1,ESAM,ETS1,FGL2,FLT1,FOS,FOSL2,HIF1A,ICAM1,IER3,IFNGR1,IL6,JUNB,KDR,LGALS1,LIMA1,MYC,NFKBIA,NR4A1,NRP1,PDLIM1,PRXL2A,PXN,RAMP1,RAMP3,SERPINB1,TNS1,TPH1	498 (19)
CHD1	0.567	enzyme	Activated	2.414	bias	0.00058	CHD1,CXCL2,ICAM1,IER3,IL6,PTGS2
HOXA7		transcription regulator	Activated	2.414	bias	0.00526	ADGRG1,CALCRL,CD34,CD93,SOX4,VIM
IL31		other	Activated	2.412		0.00026	CCL2,IL33,IL6,JUNB,SOCS2,SOCS3	467 (18)
linsitinib		chemical drug	Activated	2.412	bias	2.73e-05	ACTA2,CCN2,CD44,COL1A1,FN1,TNFSF10	491 (16)
KISS1		other	Activated	2.411		0.00026	EGR1,FOS,GSTP1,MT-ND2,MT-RNR2,RCAN1	530 (24)
GIP		other	Activated	2.407		0.0773	ATF3,CCL2,CXCL2,FOS,IL6,SOCS3
MAP2K7	-0.004	kinase	Activated	2.401	bias	5.85e-06	ATF3,BIRC3,CCND1,CDH5,CDKN1A,ENPP2,FCGRT,FN1,GJA1,IL1R1,ITGB1,JUNB,MYC,RHOB	490 (21)
EDN1		cytokine	Activated	2.401	bias	6.22e-18	ACTA2,ANXA1,ARF6,CALCRL,CCL2,CCN2,CCND1,CDC42,COL1A2,CTNND1,EDNRB,EGR1,ENAH,FN1,FOS,FOSB,GJA1,GRN,HAND2,HBEGF,HIF1A,HSPA8,ICAM1,IL6,ITGA5,ITGB1,JUN,JUNB,LEPR,MARCKSL1,MMP2,MSN,MYC,MYL6,NPM1,PLCB4,PTGS2,PXN,RAMP3,SELE,SOCS3,SOD1,TIMP1,TIMP3,TPM2,TPM3,VCAM1,VCAN,VEGFC,VIM,VWF	470 (20)
IFN ALPHA/BETA (family)		group	Activated	2.397	bias	0.0027	CCL2,FGL2,HLA-A,IFI16,IL6,IRF1,LY6E,RNF213,TNFSF10	440 (16)
galactosylceramide-alpha		chemical reagent	Activated	2.396		8.36e-05	CCL2,CCN2,EGR2,FABP4,IL6,IRF1,JUNB,LGALS3,NRP1	441 (22)
ATF1	0.023	transcription regulator	Activated	2.388	bias	3.54e-05	ATP1A1,CEBPB,EGR1,FOS,FTH1,HLA-B,JUN,PTGS2,TEAD1,TGFBR2	309 (12)
TLR5		transmembrane receptor	Activated	2.388	bias	0.00195	ATF3,CSF3,CXCL2,FBLN2,ICAM1,IL33,IL6,MAST4,VWA1	432 (20)
FUS-DDIT3		fusion gene/product	Activated	2.382		3.35e-07	CCN2,EFEMP1,FLT1,FN1,IGFBP6,IL6,KLF2,LIFR,NAMPT,PALLD,PLEC,SOCS2,STAT3,VIM	255 (7)
JUN	1.053	transcription regulator	Activated	2.382		1.28e-25	ACTA2,AKAP12,ANXA1,APP,ATF3,BIRC3,BTG1,CALM1 (includes others),CASP4,CAV1,CCL2,CCN2,CCN3,CCND1,CD44,CDKN1A,CFLAR,CLU,COL1A1,COL1A2,CSF3,CYGB,DICER1,DOCK9,DUSP5,DUSP6,EHD4,EPAS1,FABP4,FBLN5,FN1,FOS,FOSB,FRZB,FTH1,FTL,GADD45A,GAS6,GJA1,GSTP1,HLA-B,HNRNPU,ICAM1,IFI16,IGFBP2,IGFBP4,IGFBP6,IGFBP7,IL6,IRAK3,ITGB1,ITGB4,JUN,JUNB,KDR,LGALS3,LTBP1,MAT2A,MCF2L,MET,MMP2,MT2A,MXI1,MYC,NAMPT,NDRG1,NFKBIA,NFKB…	557 (19)
bromodeoxyuridine		chemical drug	Activated	2.378	bias	0.00169	GSTP1,IFI16,IFI27,IFI44,IFITM1,IGFBP4,IL3RA,IL6,IRF1,TNFSF10	443 (14)
STAT3/STAT3 (complex)		complex	Activated	2.376	bias	3.02e-08	BIRC3,CCND1,CD36,CDKN1A,FOS,FTL,HIF1A,ICAM1,IL6,MCL1,MYC,SOCS3,TIMP3	525 (21)
N6AMT1		enzyme	Activated	2.376	bias	0.0117	AFAP1L1,APP,AQP1,BTG1,CD320,CNN3,ESAM,IFITM3,MECOM,MFGE8,NFIA,NOTCH1,PRELP,SLC44A2,TNFSF10
ocifisertib		chemical drug	Activated	2.375	bias	0.00367	ALCAM,CCL2,IFI44,IFI44L,IL6,IRF9,PTGS2,SOCS3,TIMP1
MYC	1.891	transcription regulator	Activated	2.375		1.5e-12	ACTA2,ADAMTS1,AHR,AKAP12,ALCAM,AOPEP,APP,AQP1,ARL6IP1,BRD2,BZW2,CAV1,CCND1,CD44,CD9,CDKN1A,CFLAR,CLEC3B,CLU,COL14A1,COL15A1,COL1A1,COL1A2,COL3A1,CPD,CRIP1,CRYAB,CSDE1,CTSD,DDX21,DDX3X,DDX5,DUSP5,DUSP6,EEF1A1,EFEMP1,EGR1,EGR2,EMP1,FABP4,FABP5,FBLN2,FBLN5,FBXO32,FCGRT,FLNA,FMOD,FN1,FOS,FRZB,FTH1,GADD45A,GATA2,GBP4,GJA1,H3-3A/H3-3B,HIF1A,HLA-A,HLA-B,HLA-E,HNRNPH1,HNRNPU,HSPB1,ICAM1,ID1,IER3,IER5,IFI…	551 (22)
deferoxamine		chemical drug	Activated	2.372		1.56e-10	ADGRG1,APP,BHLHE40,CCND1,CD59,CDKN1A,CFLAR,CYTH1,DUSP5,EGLN3,EPAS1,FBXO32,FLT1,FOS,GADD45A,GEM,HIF1A,HSPA1A/HSPA1B,ICAM1,IFI16,IGFBP2,IGFBP4,IGFBP5,IL6,ISCU,JUN,MAP1LC3B,MMP2,MT-CO1,MT-CYB,MT-ND5,MYC,NDRG1,PLAT,SELE,SLC2A14,SLC2A3,SULF2,TAOK2,TNFRSF10B,TNFSF10,VCAM1	509 (17)
CLEC7A		transmembrane receptor	Activated	2.371	bias	0.00114	CCL2,CSF3,CXCL2,IL33,IL6,PTGS2	438 (16)
CD24		other	Activated	2.371	bias	0.000653	ATF3,BCLAF1,CAV1,CDKN1A,DUSP5,EMP3,FOS,ICAM1,JMJD1C,JUN,LPP,MTUS1,PLCB1,PPP1R15A,SFPQ,SPHK1,SYNE2,TFPI,VPS13C	487 (22)
CAMK4		kinase	Activated	2.369	bias	1.96e-06	ATF3,CCL2,CDKN1A,CSRP1,FOS,FOSB,FOSL2,IL6,JUN,JUNB,MT-CYB	526 (20)
PG3-Oc		chemical reagent	Activated	2.368	bias	0.0271	ATF3,CDKN1A,JUND,MET,NDRG1,TNFRSF10B
IFN (family)		group	Activated	2.365	bias	0.000328	ADAMTS1,B2M,CD44,FOS,HIF1A,HLA-A,ICAM1,IFI16,IFITM1,IFITM3,IL1R1,IL33,IRF1,PECAM1,TAP1,TYMP	405 (16)
ENDOTHELIN (family)		group	Activated	2.364	bias	2.73e-05	APP,CD74,FOS,JUN,MYC,PTGS2	411 (16)
RUNX1-RUNX1T1		fusion gene/product	Activated	2.356		0.000109	ATF3,CALM1 (includes others),CDKN1A,DUSP6,FOXO1,GATA2,ID1,IFITM3,IL1R1,LXN,MT2A,NIBAN1,SCN1B,SEC14L1,SOX4,SRSF7,TSPAN18,ZFP36L1,ZFP36L2	198 (12)
FCER1 (complex)		complex	Activated	2.351	bias	0.0132	CCL2,CFLAR,DUSP6,FOS,IL33,IL6,JUN,SPHK1
CXCR4	0.356	G-protein coupled receptor	Activated	2.345	bias	1.22e-06	CCL2,CCND1,CD44,CD9,CDKN1A,EGR1,ID1,IGFBP7,IL6,JUNB,MMP2,MYC,NOTCH1,RRAS,TNFRSF10B,TNFRSF10D,TNFSF10	445 (16)
phenylephrine		chemical drug	Activated	2.343		0.000629	COL3A1,EDNRB,EGR1,FHL1,FOS,GJA1,JUN,MYC,PDK4,PIEZO1,PTGS2,RAPGEF3,RCAN1,THRB	464 (20)
IFIH1	0.196	enzyme	Activated	2.343	bias	0.00309	CCL2,CXCL2,EGR1,IFI27,IFI44L,IL6,NFKBIA,ZC3HAV1	356 (18)
ADAM12		peptidase	Activated	2.34		2.75e-07	AEBP1,CCN2,CEBPB,DPT,GAS6,IGFBP5,IGFBP6,IL33,JUNB,LAMA5,MGP,OGN,OMD,SPARCL1,VWF
CCN1	-0.481	other	Activated	2.335	bias	1.45e-10	CCL2,CCND1,CDKN1A,COL1A1,COL1A2,CXCL2,FN1,HIF1A,IL6,IL6ST,ITGA5,ITGB1,JUN,KDR,MCL1,MMP2,MYC,NR4A1,PECAM1,PTGS2,SFRP1,TIE1,TIMP1,TIMP2,TNFSF10,VEGFC	450 (15)
CSF (family)		group	Activated	2.333	bias	0.00137	APP,CARD16,HLA-DRB1,IL3RA,IL6ST,IRAK3,MCL1,SOCS3,SPINT2
HOXA3	-0.163	transcription regulator	Activated	2.333		0.000403	CEBPB,EGFL7,ENG,EPAS1,ICAM2,ITGB1,KLF2,PLXND1,SOX17
ARHGAP21	-0.032	other	Activated	2.333	bias	0.000403	ARID5A,CXCL2,FGL2,IRF1,NFKBIZ,PLAT,PTGS2,SH3BP5,TCF4
ATF4	-0.3	transcription regulator	Activated	2.33	bias	8.97e-07	ADAM10,ATF3,BTG1,CCL2,CDKN1A,CEBPB,CXCL2,DDR2,FN1,GADD45A,GRB10,IGFBP2,IGFBP5,IGFBP7,IL6,JUN,KLF4,KLF9,LGALS3,MAP1LC3B,MCL1,MT2A,NDRG1,NUPR1,PPP1R15A,PTGS2,SH3BP2,SLC1A5,SLC3A2,STAT3,TNFRSF10B,TNFRSF11B,WARS1	482 (17)
SRC		kinase	Activated	2.33	bias	5.02e-12	CAV1,CCL2,CCND1,CDKN1A,COL1A2,CSF3,CTNND1,FN1,FOS,GBP1,GJA1,HIF1A,ICAM1,ID1,IL6,JUN,LDLR,MCL1,MMP2,MYC,PLAT,POSTN,PTGS2,SCARB1,STAT3,SYNPO,TJP1,VCAM1,VEGFC,VIM	488 (18)
TAC1		other	Activated	2.329	bias	0.00039	CCL2,FOS,FOSB,HIF1A,IL6,LDB2,PLAT,PTGS2,SELE,SELP,TNFRSF11B	391 (19)
YBX1	-0.711	transcription regulator	Activated	2.329		7.69e-07	ACTA2,AQP1,CDKN1A,COL1A1,COL1A2,CXCL2,EFEMP1,FOS,G3BP1,HIF1A,HLA-DQB1,HLA-DRA,ICAM1,ID1,IL6,KLF4,LGALS3,MCL1,MMP2,MYC,PDGFRB,PTGS2,SIVA1,SLC2A3,SNAI1	489 (21)
TRAF2		enzyme	Activated	2.319		0.004	BIRC3,CCL2,CFLAR,EFNA1,ICAM1,IL6,ITGB1,KLF2,NDRG1,SELE	355 (18)
tunicamycin		chemical - endogenous non-mammalian	Activated	2.317	bias	0.000101	ACTA2,ADAM10,ATF3,BIRC3,CASP4,CCND1,CD36,CDH13,CDKN1A,CEBPB,CLDN5,COL6A1,CXCL2,EGR1,ETS1,FKBP11,FN1,GADD45A,GRN,HGSNAT,ICA1,ICAM1,IL6,ILK,KLF4,KRAS,MCL1,MYC,NDRG1,NFKBIA,PDGFRB,PPP1R15A,PTGS2,S100A4,SOCS3,TJP1,TNFRSF10B,TXNIP,VCAM1,WARS1	449 (21)
TNFSF10	1.478	cytokine	Activated	2.291		1.04e-06	BIRC3,CFLAR,FOS,FTH1,HLA-A,HLA-C,HLA-F,IFI16,IFI27,IFITM1,IFITM2,IL6,IRF9,JUN,MCL1,MMP2,NFKBIA,PPP1R15A,PTGS2,RCAN1,SELE,SERPINH1,TIMP1,TNFRSF10B,TNFSF10	472 (20)
potassium chloride		chemical drug	Activated	2.29	bias	5.73e-07	ATF3,ATP1A1,ATP2B1,BTG2,COL1A1,COL3A1,EGR1,EGR2,FOS,ID1,IGFBP5,JUN,KCNMA1,MYC,NEAT1,NR4A1,PIK3R1,PIM3,PTGS2,TXNIP	451 (25)
kainic acid		chemical toxicant	Activated	2.29	bias	5.02e-11	APOLD1,APP,ATF3,BTG2,CCN5,CCND1,CD200,CD44,CEBPB,CSRNP1,EGR1,EGR2,EGR3,FN1,FOS,FOSB,FOSL2,GJA1,GPX4,HBEGF,IL6,JUN,JUNB,JUND,KDR,LMO2,MMP2,NR4A1,PIM3,PLAT,PPP1R15A,PTGS2,TIMP1,TJP1	437 (24)
adenosine		chemical - endogenous mammalian	Activated	2.287		0.00191	CCND1,FOS,HIF1A,ICAM1,IL1R1,IL6,PLAT,PTGS2,SOCS3,TIMP1,TXNIP	434 (22)
methamphetamine		chemical drug	Activated	2.287		3.9e-08	ATF3,CRYAB,DNAJA1,DNAJB1,DNAJB4,EGR1,ELF1,FOS,FOSB,FOSL2,GPX4,H3-3A/H3-3B,HSPB1,ICAM1,IL6,JUN,JUND,LGALS1,MAP3K6,MMP2,MYC,NDUFA4,NR4A1,PLSCR1,PPP3CA,PTPN12,ST13,TIMP2,TNFRSF1A,TPH1,VCAM1	392 (20)
FOXC1	0.268	transcription regulator	Activated	2.263	bias	1.93e-12	B2M,CLU,COL1A1,DLL1,EGR1,FOS,FOSB,FOXO1,GATA2,GBP1,GBP4,GPNMB,HLA-B,HLA-C,HLA-DQB1,HLA-F,HLX,ICAM1,IFI27,IFITM1,IFITM3,IFNGR1,IRF1,ITGBL1,JUN,KLF2,MYC,NOTCH1,OMD,PSMB8,SAMHD1,SOCS3,XAF1	484 (20)
SB-431542		chemical reagent	Activated	2.26		8.52e-10	ACTA2,ADAM15,ASPN,BGN,CCN2,CCND1,CD44,CDH5,COL1A1,COL3A1,COL6A1,DDX5,ECSCR,ETS2,FN1,FOS,GATA2,GJA1,ID1,IGFBP7,MMP2,MYC,NFKBIA,PECAM1,POSTN,SMAD1,STAT3,TIMP1,TJP1,TNFSF10,VIM	526 (21)
CHUK		kinase	Activated	2.259	bias	1.62e-18	AEBP1,ATF3,CASP4,CCL2,CCN3,CCND1,CDH13,CDKN1A,CEBPB,CLU,CTSZ,CXCL2,DUSP6,ENAH,ENPP2,FOS,GBP4,GRN,HLA-A,ICAM1,IFI16,IGFBP6,IL6,ITM2B,JUNB,KLF10,LIFR,MAT2A,MGP,MMP2,MYC,NFKBIA,NOTCH1,OGN,PLSCR1,PTGS2,RCAN1,RGS16,SELE,SFRP1,SGK1,SMOC2,SOCS3,SOD3,TIMP3,TNFRSF11B,VCAM1,VEGFB,VEGFC	480 (13)
calcitriol		chemical drug	Activated	2.254		5.21e-14	ABLIM1,AHR,AKAP12,APP,ARHGEF3,ATP2B1,CCND1,CD44,CDH5,CDKN1A,CEBPB,CLDN5,COL1A2,COL3A1,COL6A2,CXCL2,DICER1,DLL1,ECRG4,EGR1,FABP4,FAM107A,FIBIN,FMOD,FN1,FOS,FTH1,FTL,GADD45A,GEM,GNG11,GPX4,H2AJ,HBEGF,HIF1A,HSPB7,ID1,IER3,IFI44L,IFITM1,IFITM3,IGFBP5,IGFBP7,IL6,JUN,JUNB,KCTD12,KLF4,LBH,LGALS1,LTBP1,MCL1,MECOM,MFGE8,MRPS6,MYC,NASP,NDUFA4,NDUFA4L2,NEDD9,NFKBIA,NME4,NUPR1,OMD,PALMD,PDK4,PDLIM2,PECAM1,PM…	505 (24)
LDL (complex)		complex	Activated	2.25		1.43e-11	ACTA2,ATF3,BHLHE40,CCL2,CCN2,CCND1,CD36,CDH5,CDKN1A,CFLAR,CXCL2,ECE1,EDNRB,EGR1,EGR3,FABP4,FOS,FOSB,GAS6,HIF1A,ICAM1,ID1,IFITM1,IGFBP2,IGFBP4,IL6,IRAK3,JUN,LDLR,LRP1,MCL1,MMP2,MT-CO1,MT-ND1,NAMPT,NFKBIA,NR4A1,NRP1,PECAM1,PLAT,PTGS2,RCAN1,SCARB1,SELE,SELP,SHC1,SOCS3,SOD1,SPHK1,STAT3,TAGLN,TGFBR2,TGFBR3,TNFSF10,VCAM1,YES1	536 (16)
APP	0.83	other	Activated	2.244		1.16e-14	ACTA2,ADAM10,ADAMTS4,APP,ARF6,ARRDC3,ATP2B1,BRD2,C1S,CCL2,CCN2,CCND1,CD44,CD59,CD74,CDC37,CDC42,CDH5,CDKN1A,CEBPB,CFLAR,CLDN5,CLU,CPLX1,CRK,CSF3,CTSD,CXCL2,DSTN,EGR1,ENG,ENPP2,EPAS1,ETS2,F2RL3,FKBP1A,FLNA,FLT1,FN1,FOS,FOSB,FTH1,GBP4,GSTP1,H2AJ,HIF1A,HLA-E,HSPA1A/HSPA1B,HSPA8,HSPB1,HSPG2,ICAM1,ICAM2,IFI16,IGFBP2,IGFBP5,IL6,IL6ST,ILK,IRF1,ITGA6,JUN,JUNB,JUND,LDB2,LDHB,LDLR,LGALS3,LPAR6,LRP1,MAP1B,M…	504 (17)
H2AB3 (includes others)		other	Activated	2.236	bias	0.0125	ATF3,CDKN1A,EFNA1,FOS,GMFG
PTGIS	-0.402	enzyme	Activated	2.236	bias	0.00495	CXCL2,ICAM1,IL6,PECAM1,PTGS2	460 (19)
MARK2	0.176	kinase	Activated	2.236	bias	0.00812	CD44,CXCL2,IRF1,NFKBIZ,PTGS2	365 (12)
ulixertinib		chemical drug	Activated	2.236	bias	0.00137	AHR,COL1A1,COL1A2,COL3A1,TNFRSF11B	233 (7)
progestin		chemical drug	Activated	2.236		0.0341	CCND1,FOXO1,NFKBIA,PDK4,TIMP2
TP73		transcription regulator	Activated	2.235		1.54e-11	ACTA2,ADAM10,ATF3,B2M,BHLHE40,BTG2,CASP4,CCL2,CCN5,CDKN1A,CNN3,COL1A1,CRYAB,CTSD,CXCL2,EGR1,ENG,FLT1,FN1,GADD45A,GATA2,GJA1,GPNMB,GRN,HAPLN3,HBEGF,HIF1A,HSPA1A/HSPA1B,IER3,IGFBP4,IGFBP5,IL6,ITGA5,ITGA6,ITGB4,LAMA5,LBH,LIMA1,LRG1,LTBP1,MICOS10-NBL1/NBL1,MMP2,MMP28,MPZL2,MYC,N4BP2L2,NDRG1,NECTIN2,NEXN,NOTCH1,NRP1,NUPR1,PALLD,PDGFRB,PECAM1,PIK3R3,PLEC,RHOU,ROBO4,SCRG1,SNAI1,SNRK,SORBS1,SYNE2,TAP1,TH…	521 (16)
PRKCA		kinase	Activated	2.234		6.56e-09	APP,ARPC2,CAV1,CCL2,CCN2,CCND1,CD36,CDKN1A,COL1A1,CSF3,CXCL2,EGR1,ETS1,FN1,FOS,FOXO1,HSPA1A/HSPA1B,ICAM1,ID1,JUN,MYC,NFKBIA,NOTCH4,PTGS2,SDCBP,SELP,VCAM1	377 (16)
gemcitabine		chemical drug	Activated	2.232		0.000268	BTG2,CCND1,CD44,CDKN1A,EGR1,ERAP2,ETS1,HIF1A,HLA-DRA,JUN,MMP2,MYC,NOTCH1,PEBP1,PTGS2,VIM,VMP1	499 (17)
NRG1		growth factor	Activated	2.232	bias	8.13e-11	CAV1,CAVIN2,CCN2,CCND1,CDKN1A,COL1A1,DUSP6,EEF1A1,EGR1,EGR2,EGR3,FABP5,FLNA,FN1,FOS,FOSB,G3BP1,GAS6,GATA2,GPX3,HIF1A,ID1,IER2,IER3,ITGB5,JUN,JUNB,JUND,LIFR,MARCKS,MCL1,MGLL,MYC,NDRG1,NOTCH1,NR4A1,PTGS2,PXN,SELE,SGK1,SLC2A3,SNAI1,SOX4,TNFAIP1,TNS1,UTRN,VEGFB,VEGFC,VIM,ZFP36,ZFP36L2	518 (21)
APEX1	-0.112	enzyme	Activated	2.229	bias	3.92e-07	CDKN1A,EGR1,EGR2,EGR3,FOS,FOSB,FTH1,HTRA1,IL6,JUNB,NR4A1,PTGS2	538 (25)
cyclic AMP		chemical - endogenous mammalian	Activated	2.222	bias	1.34e-16	ACTA2,ANTXR1,APP,CCL2,CCN2,CCND1,CDC37,CDC42,CDKN1A,CEBPB,CRYAB,EGR1,EGR2,ENTPD1,FLT1,FN1,FOS,FOSL2,GJA1,HBEGF,HIF1A,HSD17B11,IGFBP4,IGFBP5,IL33,IL6,JUN,JUNB,KDR,MYC,MYLK,NR4A1,PTGS2,RAPGEF3,RHOB,SCARB1,SOCS3,STAT3,THBD,TIMP1,TNFRSF10B,TNFSF10,TPH1,TXNIP,VWF	515 (21)
RFX5		transcription regulator	Activated	2.219		7.11e-08	B2M,CD74,COL1A1,COL1A2,HLA-B,HLA-DMB,HLA-DRA,HLA-DRB1
STAT6 DIMER (complex)		complex	Activated	2.219	bias	0.0182	CD36,EPAS1,KDM6B,KLF4,POSTN
SPTLC2	0.756	enzyme	Activated	2.219	bias	0.00495	CCN2,COL1A1,MMP2,SPTLC2,TIMP1	351 (10)
hyaluronic acid		chemical - endogenous mammalian	Activated	2.217	bias	1.18e-06	CD44,CDH5,COL6A2,CXCL2,FN1,FOS,ICAM1,IL6,IRAK3,JUN,LY96,MET,MMP2,NFKBIA,NR4A1,PTGS2,SOCS3,SPHK1,TIMP1,TIMP2,VCAM1	473 (21)
MAPKAPK3		kinase	Activated	2.216		0.0182	CXCL2,HSPB1,HSPB6,IL6,ZFP36
atipamezole		chemical drug	Activated	2.216	bias	0.000184	EGR1,FOS,ICAM1,IL6,JUNB	339 (12)
Am 580		chemical reagent	Activated	2.215		0.00786	APOD,IFNGR1,IRF1,ITGA6,PLAT,RAI14,THBD,TIMP1
MMP1		peptidase	Activated	2.214	bias	0.000161	CDKN1A,FN1,FOS,HIF1A,JUN,KDR,MYC,NFKBIA,PTGS2,S100A4,TAGLN,TEK,VIM	534 (24)
1-palmitoyl-2-oleoylphosphatidylserine		chemical - endogenous mammalian	Activated	2.213	bias	0.00782	BMPR2,CSF3,CXCL2,IL3RA,IL6,VEGFC
4-methyl umbelliferone-8-carbaldehyde		chemical reagent	Activated	2.213		0.00137	ACTA2,COL1A1,COL1A2,FN1,TXNIP
pyruvic acid		chemical - endogenous mammalian	Activated	2.213	bias	0.00495	FOS,NR4A1,SLC2A3,TNFRSF10B,TNFSF10	506 (24)
pristane		chemical toxicant	Activated	2.213	bias	0.00141	FN1,ICAM1,IFI16,IL6,PTGS2,TCF4,VIM	442 (16)
N-acetylsphingosine		chemical reagent	Activated	2.213		7.79e-05	CDKN1A,CEBPB,COL1A1,COL1A2,COL3A1,CRYAB,CXCL2,FOS,JUN,PTGS2,SPHK1,UGCG	500 (18)
CDK9	0.238	kinase	Activated	2.209	bias	8.83e-06	CDKN1A,COL1A1,CXCL2,ELK3,FOS,GATA2,HLA-DRA,HNRNPH1,IL6,MCL1,MET,MYC,NAMPT,NFKBIA,PDK4,SELE,TNFRSF10B,VIM	498 (20)
NLRC5	0.24	transcription regulator	Activated	2.209	bias	7.06e-07	B2M,HLA-A,HLA-B,HLA-C,HLA-E,HLA-F,IL6,PSMB9,TAP1,TIMP1	473 (15)
6-formylindolo[3,2-b]carbazole		chemical reagent	Activated	2.208		0.00137	ACTA2,COL1A1,COL1A2,COL3A1,TJP1	558 (17)
CSF2RB	0.248	transmembrane receptor	Activated	2.207	bias	0.00203	FOS,IL6,JUN,JUNB,MAT2A,MYC	376 (20)
CHRM1		G-protein coupled receptor	Activated	2.207	bias	0.00137	EGR1,EGR2,EGR3,FOS,JUN	450 (23)
MAPK13		kinase	Activated	2.204	bias	0.00276	CDKN1A,EFEMP1,FOS,IL6,MAP3K8	465 (22)
doxorubicin		chemical drug	Activated	2.204		9.3e-21	ACTA2,ADAM10,ADAMTS1,ANXA1,APP,ATF3,B2M,BHLHE40,BIRC3,BTG1,BTG2,C1S,CCL2,CCN2,CCND1,CD44,CDKN1A,CFLAR,CLU,COL1A1,COL3A1,CTSD,CXCL2,DUSP5,EEF1A1,EFEMP2,EGR1,ELF1,EMP3,FKBP1A,FOS,FTH1,GADD45A,GLIPR1,GPNMB,GPX4,HAND2,HBEGF,HIF1A,HSPB6,ICAM1,ID1,IER3,IFITM2,IFITM3,IGFBP4,IGFBP6,IGFBP7,IL6,IRF1,IRF9,ISCU,ITGB4,JUN,LDHB,LGALS3,LIMA1,LXN,LY6E,MCL1,MET,MGST3,MMP2,MT-CO1,MT-ND1,MT-ND2,MT-ND3,MT-ND4,MT-ND4…	482 (15)
FAM3C	-0.577	cytokine	Activated	2.2	bias	3.43e-05	ACTA2,COL1A1,COL3A1,COL6A1,FN1
B2M	1.855	transmembrane receptor	Activated	2.2	bias	0.00222	FCGRT,HLA-A,HLA-DQB1,HLA-DRB5,HLA-E,IL6,TAPBP	400 (11)
VE-821		chemical reagent	Activated	2.2	bias	0.0253	CDKN1A,CSF3,CXCL2,IL6,KLF4
SN-38		biologic drug	Activated	2.2	bias	0.00309	BIRC3,CDKN1A,CLU,GNG11,MCL1,MYC,NAMPT,TNFRSF10B	410 (15)
PGF		growth factor	Activated	2.2	bias	0.00309	ATF3,CCL2,EGR1,ETS2,FLT1,FOSB,HIF1A,IL6	510 (20)
pilocarpine		chemical drug	Activated	2.2		0.000104	APP,FOS,FOSB,JUNB,LGALS3,PDK4,SFRP1,TNFRSF1A	447 (21)
adefovir dipivoxil		chemical drug	Activated	2.2	bias	0.00026	ACTA2,CEBPB,COL1A1,FN1,IL6,TIMP1	415 (11)
ERK (family)		group	Activated	2.198	bias	1.3e-18	ACTA2,ADAM10,ADGRG6,ARPC2,BGN,BTG2,CAV1,CCL2,CCN2,CCND1,CDH5,CDKN1A,CFLAR,CLU,COL1A1,COL3A1,CXCL2,EGR1,EGR2,EPAS1,ETS1,FABP4,FN1,FOS,FOSL2,FOXO1,HBEGF,ICAM1,IER3,IL6,INPP1,JUN,JUNB,KLF10,LAMB1,LDLR,MCL1,MMP2,MYC,MYLK,NDRG1,NFKBIZ,PDK4,PECAM1,POSTN,PTGS2,SOX4,TIMP1,TNFRSF10B,TYMP,UGCG,VCAN,ZFP36,ZFP36L1	493 (20)
MAFB	-0.413	transcription regulator	Activated	2.197		0.00048	ALCAM,CCL2,CXCL2,EGLN3,EGR2,F2RL3,FBLN5,FOXO1,LGALS3,MARCKS,NUAK1,RNASE1,STAB1,TAGLN
buthionine sulfoximine		chemical drug	Activated	2.197		0.00782	CD36,FOS,HBEGF,NFKBIA,PTGS2,TNFRSF10B	479 (19)
HEY2	-0.366	transcription regulator	Activated	2.194		0.0182	ACTA2,CNN1,IL6,MYH11,TAGLN
ELK4	0.466	transcription regulator	Activated	2.19	bias	5.03e-05	CCL2,EGR1,EGR2,EGR3,FOS,JUNB,NCOA7,NR4A1	289 (12)
aplidine		biologic drug	Activated	2.19	bias	0.00137	FOS,FOSB,JUN,JUNB,JUND	480 (21)
MAPK12	0.131	kinase	Activated	2.189		0.00137	CCND1,EFEMP1,FOS,JUN,MAP3K8	419 (20)
Ccl2		cytokine	Activated	2.188	bias	0.00215	CXCL2,ETS1,FABP4,IL6,KDR,KLF4,TIE1,VCAM1	487 (14)
CXCL1		cytokine	Activated	2.186	bias	0.000576	ICAM1,IL6,KRAS,PTGS2,SOCS3	473 (21)
STAT (family)		group	Activated	2.184	bias	0.000591	CDKN1A,FOS,IL6ST,IRF1,JUNB,SOCS2,SOCS3,TIMP1	466 (15)
hydrochloric acid		chemical - endogenous mammalian	Activated	2.183	bias	4.42e-06	CCL2,CDH5,CXCL2,FOS,ICAM1,IL6,JUN,PTGS2,SELE,VCAM1	369 (16)
butaprost		chemical drug	Activated	2.182		0.00276	CCN2,IL6,PTGS2,SOCS3,TGFBR3	398 (18)
MAPK (family)		group	Activated	2.182	bias	1.77e-09	APP,CCL2,CCND1,CDKN1A,CEBPB,CFLAR,COL1A1,EGR1,FOS,GJA1,IL6,IRAK3,JUN,JUNB,MYC,PTGS2,S100A10,SNAI1,SNCG,SOD1,VCAM1	436 (17)
mevastatin		chemical drug	Activated	2.182	bias	0.00495	ADAMTS1,CDKN1A,KLF4,LDLR,PTGS2	423 (17)
17-alpha-ethinylestradiol		chemical drug	Activated	2.172		0.000218	ARRDC3,CD74,CDKN1A,CTSS,FBLN2,FOS,IFI16,INHBB,JUN,LDLR,LIFR,MET,SCARB1,SERPINH1,SGK1,TRA2B,UGP2,VCAM1	623 (20)
PIK3R1	-0.892	kinase	Activated	2.172	bias	1.68e-06	ACTA2,ATP1A1,CCND1,CD36,CD44,COL1A2,ENG,FOS,FOXO1,HIF1A,ICAM1,IL6,MMP2,MYC,PDGFRB,PIK3R1,PTGS2,SELP,TXNIP,VCAM1,VEGFC	497 (19)
MED28	-0.002	other	Activated	2.168	bias	0.000576	ACTA2,AEBP1,CRIP1,MYH11,TAGLN
semaxinib		chemical drug	Activated	2.165		1.12e-07	AHR,ATF3,CXCL2,EGR1,EGR2,FHL1,FOS,FOXO1,HIF1A,IL1R1,IL6,KDR,LMOD1,LRG1,MYOF,NFKBIA,PECAM1,PTGS2,SELE,SEMA6B,SOCS3,VWF	544 (21)
HOXA9		transcription regulator	Activated	2.16		1.36e-06	ADGRG1,CALCRL,CCL2,CD34,CD36,CD93,CDC37,CDK17,ETS2,FCGRT,GATA2,HNRNPU,IER2,ITGBL1,JUN,JUNB,MYC,NFIA,PPP1R16B,RAP1B,RDX,SDCBP,SELE,SOX4,SPNS2,SRSF11,ST13,TACC1,VIM,WSB1,YES1
vinblastine		chemical drug	Activated	2.157		0.00025	CDKN1A,FOS,HIF1A,HLA-A,IGFBP4,IL6,MCL1,MYC,PTGS2	441 (20)
3p-hpRNA		chemical reagent	Activated	2.157	bias	0.000777	FLOT1,GBP1,GBP4,IFI44,IFITM1,PARP14,PSMB9,TAP1,TNFRSF10D,TNFSF10,TYMP	177 (7)
vatalanib		chemical drug	Activated	2.157		2.18e-05	ACTA2,CCND1,CDKN1A,COL1A1,HIF1A,KDR,PECAM1,TIMP1	494 (21)
MEF2A	-0.392	transcription regulator	Activated	2.153	bias	0.0105	FOS,GATA2,IFI44,IRF1,JUN,KLF2,MEOX2,NR4A1,THBD
amphetamine		chemical drug	Activated	2.151	bias	0.00328	ATF3,EGR1,FOS,FOSB,FOSL2,HSPA8,ICAM1,JUN,JUNB,RDX,SGK1,TGFBR2,TLN1	450 (23)
CD40	0.394	transmembrane receptor	Activated	2.15	bias	0.000112	BIRC3,CCL2,CCND1,CD44,CDKN1A,CFLAR,COX7C,CSF3,DUSP6,FOS,HLA-DQB1,ICAM1,IL6,IRF1,ITGB1,JUN,KLF4,KLF9,LGALS3,MAP3K6,MET,MYC,NDUFA13,NDUFA4,NDUFB7,NFKBIA,NOLC1,NPM1,PSMB9,PTGS2,SELE,SLC1A5,TAP1,TAP2,TAPBP,THBD,TNFRSF11B,TNFSF10,VCAM1	452 (17)
EPHB4	0.457	kinase	Activated	2.148	bias	0.000591	GATA2,IGFBP4,KDR,LDLR,MYC,PDLIM7,TEK,TGFBR2
Ca2+		chemical - endogenous mammalian	Activated	2.148		9.77e-13	ACTA2,AHR,APP,ATF3,CCND1,CDC42,CDKN1A,CEBPB,COL1A1,CSRP1,EGR1,FABP4,FABP5,FN1,FOS,FOSL2,GJA1,HBEGF,ICAM1,ID1,IL33,IL6,IRF1,ITGA6,JUN,JUNB,JUND,KLF4,MGP,NDRG1,NFKBIA,NR4A1,ORAI1,PEBP1,PLS3,PTGS2,SCARB1,SELP,SGK1,STC1,TAGLN,TIMP2,TNFRSF10B,TNFRSF11B,UGCG,VCAM1	407 (20)
DDB1	0.038	other	Activated	2.145	bias	7.73e-07	BTG2,CDKN1A,CEBPB,DNAJB1,EGR1,EGR2,EGR3,FMOD,FOS,IER2,NR4A1,TRIB1,ZFP36
4-methylnitrosoamino-1-(3-pyridinyl)-1-butanone		chemical toxicant	Activated	2.143		0.00589	ANXA1,CDKN1A,FOS,IL6,JUN,JUNB,PTGS2,SOCS3	464 (21)
GLIS2	-0.206	transcription regulator	Activated	2.138	bias	2.19e-05	CCN2,CCND1,COL1A1,IL33,LTBP2,MGP,SNAI1,SPARC,VIM	328 (13)
PALMD	1.802	other	Activated	2.138	bias	0.00215	CCL2,CXCL2,HIF1A,ICAM1,IL6,MAP3K8,PIK3R1,VEGFC
RXFP2		G-protein coupled receptor	Activated	2.138	bias	8.19e-06	CDH5,INHBB,LRP1,NOTCH1,NOTCH4,SOX17,SOX18,SOX7
POU2F2		transcription regulator	Activated	2.137	bias	0.0103	CFLAR,HLA-DRA,IL6,JUN,LRRC32,LY6E,MYC,RPS2,STAT3,TIMP2
ramipril		chemical drug	Activated	2.137	bias	1.96e-06	CCN2,COL1A1,COL1A2,COL3A1,FN1,IL6,LAMB1,MMP2,PTGS2,TIMP1,TIMP2	463 (19)
phorbol esters		chemical - other	Activated	2.125	bias	3.81e-07	ANXA1,APP,B2M,CD44,DICER1,EGR1,FOS,IL1R1,IL6,JUN,JUNB,PLAT,PTGS2,TIMP1,TNFSF10,TOP1	374 (18)
TXN	0.02	enzyme	Activated	2.125		0.0534	CDKN1A,FOS,HIF1A,ICAM1,IL6,NFKBIA
CCL5	0.245	cytokine	Activated	2.124	bias	1.95e-06	AHR,ALCAM,CCL2,CD44,CDC37,CXCL2,DUSP6,EMP1,FOS,IER2,IL6,NAMPT,PLEC,PNP,SGK1,SOD1,STAT3,ZFP36	497 (19)
SAMD8	0.096	enzyme	Activated	2.121	bias	5.03e-05	ACACB,ATP11A,FABP4,FABP5,IL3RA,IRAK3,SPTLC2,TIMP1
N-ethyl-N-nitrosourea		chemical toxicant	Activated	2.121	bias	0.0027	CCL2,CDKN1A,CXCL2,ICAM1,IFI44,IFITM3,PSMB8,TIMP1,TNFRSF1A
IL12 (family)		group	Activated	2.118	bias	5.7e-06	ATF3,CD44,CFLAR,DICER1,EGR2,ENPP2,ENTPD1,FOSL2,GIMAP4,IL6,IRF1,MYC,NFKBIZ,NRP1,SAMHD1,SERPINB1,SLC2A3,SOCS2,TNFSF10	434 (15)
taurocholic acid		chemical - endogenous mammalian	Activated	2.114		2.8e-06	ADGRG1,ADGRL4,APOD,ATF3,CCL2,CD74,EGR1,HLA-DRA,IL6,KDR,LTBP1,LTBP4,PTGS2,SEMA6A,STC1,VEGFB	504 (24)
CEBPB	-1.292	transcription regulator	Activated	2.113	bias	3.61e-09	ACTA2,AEBP1,ANTXR1,APP,CCL2,CCND1,CD74,CDKN1A,CEBPB,CLU,COL1A1,COL1A2,COL3A1,CSF3,CTSC,CXCL2,DDX5,DMD,EDIL3,EMCN,F8,FABP4,FBXO32,FHL1,FN1,FOS,FTL,GADD45A,HLA-A,HSPA8,ICAM1,ID1,IER3,IFITM3,IGFBP4,IL3RA,IL6,IRAK3,IRF9,JUN,KLF10,LDLR,LEPR,LY96,MAP1LC3B,MGP,MMP2,MYC,NASP,NFKBIZ,NRP1,NUPR1,PDK4,PLXND1,PPP1R14A,PPP1R15A,PRMT1,PTGS2,RCAN1,SCARB1,SGK1,SOCS3,STAT3,TM4SF1,TNFRSF1A,TOP1,UPP1,VCAN,VIM	490 (20)
arimoclomol		chemical drug	Activated	2.111	bias	0.00191	CRYAB,FTH1,GBP1,KRAS,LAP3,MAN1A1,NES,PARP14,PLPP1,SLFN5,TAP2
PPIF		enzyme	Activated	2.111		0.00191	CCL2,CSRP1,CXCL2,FEZ1,IL6,INHBB,MGP,MMP2,PDK4,SFRP1,SLCO4A1
TPH1	-1.276	enzyme	Activated	2.109	bias	0.00041	ARL6IP1,ARRDC3,GIMAP4,GIMAP7,HSPA1A/HSPA1B,HSPA8,IFI16,IRAK3,JUN,TPH1
cholecalciferol		chemical - endogenous mammalian	Activated	2.108	bias	9.24e-05	ADGRG1,CCL2,CDA,CEBPB,COL1A1,FOS,IL6,JUN,PDGFRB,PDK4,PTPRB,SLC2A14,SULF2,TGFBR2,THBD,TNFRSF11B,TNFSF10	510 (22)
MAP2K4		kinase	Activated	2.108	bias	0.000161	ATF3,BIRC3,CCND1,CD44,CDKN1A,CFLAR,FLNA,FOS,GADD45A,IL6,JUN,PTGS2,STAT3	446 (17)
fatty acid		chemical - endogenous mammalian	Activated	2.107	bias	0.0426	AHR,CD36,FABP4,IL6,LDLR,LEPR,NFKBIA,NR4A1,PTGS2,TNFRSF10B,VCAM1
BCR-ABL1		fusion gene/product	Activated	2.101	bias	0.000171	CAV1,CCL2,CCND1,CD36,CEBPB,EPAS1,HIF1A,ID1,MECOM,MYC,SLC1A5,SLC2A3,SOCS2,TNFRSF10B,TNFSF10	514 (18)
IL12 (complex)		complex	Activated	2.095	bias	8.14e-06	AHR,CCL2,CD44,CD63,FOS,GJA1,HLX,ICAM1,IFNGR1,IL6,IRF1,ITGA6,JUN,MAP3K8,MMP2,MYC,PTGS2,SELP,SOCS2,SOCS3,TGFBR2,TIMP1,TNFRSF1A	400 (17)
KAT2B	0.147	enzyme	Activated	2.086	bias	6.41e-06	B2M,CCL2,CCN2,CDKN1A,COL1A2,CSF3,FOSB,HIF1A,HLA-B,KLF2,PTGS2,TGFBR2	389 (16)
haloperidol		chemical drug	Activated	2.079	bias	0.004	EGR1,FOS,FOSB,HSPG2,KRAS,LDLR,LXN,NR4A1,QKI,SCN1B	461 (19)
DDIT3	-0.023	transcription regulator	Activated	2.078		2.82e-05	ATF3,CASP4,CFLAR,DDR2,DNAJA1,DOCK4,FN1,FNBP1L,FOXO1,IL6,MCL1,NDRG1,PLAT,PLEC,PPP1R15A,SELE,STAT3,THBS2,TNFRSF10B,TXNIP,VIM,WARS1	425 (18)
hydrogen peroxide		chemical - endogenous mammalian	Activated	2.076	bias	1.66e-14	ACTA2,ADH5,AEBP1,AKR1C1/AKR1C2,ANXA1,APP,ATF3,BIRC3,BTG2,CAV1,CCL2,CCN2,CCND1,CD36,CD59,CD63,CDH13,CDKN1A,CFLAR,CLU,COL1A1,COL1A2,COL3A1,CRYAB,CSF3,CTSD,CTSS,DNAJB1,EEF1A1,EGR1,EID1,ENG,ENPP2,EPAS1,ETS1,ETS2,FBXO32,FN1,FOS,FTH1,GADD45A,HBEGF,HIF1A,HLA-DRA,ICAM1,IER5,IL6,ISCU,ITGA6,JUN,KDR,KLF2,KLF4,KRAS,LDLR,MMP2,MT-CO1,MT-CO2,MYC,MYH11,NR4A1,PARK7,PFDN5,PLPP1,PPM1D,PTGS2,RCN1,SELE,SERPINH1,SGK1,…	504 (18)
PPP1R15A	0.733	other	Activated	2.074		0.000245	CCND1,CEBPB,GADD45A,IL6,MAP1LC3B,MCL1,PPP1R15A	435 (13)
homocysteine		chemical - endogenous mammalian	Activated	2.074		1.28e-05	ACTA2,ATF3,CCL2,CCND1,CDKN1A,CLDN5,CLU,EEF1A1,FOSL2,GADD45A,ID1,IL6,MMP2,MT-CO3,NDRG1,PPP1R15A,PTGS2,SOCS3,STAT3,TAGLN,TIMP1,VCAM1	499 (21)
CDK (family)		group	Activated	2.072	bias	0.00589	CCL2,CXCL2,GADD45A,IL6,MYC,NEDD9,PPM1D,TXNIP	408 (13)
bucladesine		chemical toxicant	Activated	2.072	bias	2.17e-16	ADAMTS1,ADGRL2,ANXA1,CCND1,CD44,CDKN1A,CEBPB,CLU,CRYAB,DMD,DUSP6,EGLN3,EGR1,EGR2,FN1,FOS,FOSL2,FOXO1,GEM,GJA1,GSTP1,ICAM1,ID1,ID4,IGFBP5,IGFBP6,IL6,INHBB,IRF1,ITGA6,ITGB1,JUN,JUNB,LDLR,LXN,MAT2A,MMP2,MYC,NR4A1,PDE5A,PTGS2,RGS16,SCARB1,SOCS3,SOX17,SOX7,SRGN,STC1,STOM,TGFBR3,THBD,TIMP1,TIMP2,TJP1,TOP1,UTRN,XAF1	431 (21)
N-methyl-D-aspartate		chemical drug	Activated	2.064	bias	0.0166	APP,CCL2,EGR1,FOS,MAP1B,MYC,PTGS2
AGER		transmembrane receptor	Activated	2.053		8.6e-07	ACTA2,APP,CCL2,CCND1,CDKN1A,CXCL2,EGR1,FLT1,FN1,ICAM1,IL6,KLF7,MMP2,PTGS2,SELE,SNAI1,TJP1,TXNIP,VCAM1	454 (16)
NFKB (family)		group	Activated	2.044	bias	5.62e-07	CASP4,CCL2,CCND1,CDKN1A,CFLAR,FBXO32,FN1,ICAM1,IL1R1,IL33,IL6,IRF1,ITGB1,MMP2,PLAT,PTGS2,SELE,SNAI1,TIMP1,TNFSF10,VCAM1	501 (19)
tamoxifen		chemical drug	Activated	2.042		1.42e-08	AQP1,CAV1,CCND1,CD36,CDKN1A,CFLAR,CLU,COL1A1,COL1A2,CPE,CTSD,DNAJA1,EPHX1,FABP4,FLOT1,FN1,FOS,HIF1A,IER3,IGFBP4,IL6,IRF1,JUN,JUNB,LDLR,LGALS3,LTBP2,MET,MMP2,MT-CO1,MYC,PTGS2,RAMP3,S100A6,SCN1B,SELE,SHC1,SLC2A3,SNAI1,TACC1,TAGLN,TGFBR2,TOR3A,TSPAN9,TYMP,UGCG,UTRN,VIM	403 (19)
PRKG1	-1.579	kinase	Activated	2.041		1.13e-05	ACTA2,CCN2,CCND1,CDKN1A,COL1A1,COL3A1,FN1,FOS,GUCY1A1,ID1,TAGLN,VCAM1	423 (21)
FBN1	-0.188	other	Activated	2.041		0.000103	ADAMTS1,C1S,CCN2,COL1A2,COL3A1,FABP4,FLT1,IFI44,LTBP1,MMP2,MYH11,PARP9,TGFBR2,TIMP3	459 (18)
IL12B		cytokine	Activated	2.038	bias	0.000591	DUSP5,ICAM1,IL6,IRF9,MAP3K8,SOCS3,STAT3,VCAM1	366 (15)
FCGR2A		transmembrane receptor	Activated	2.035	bias	0.0027	CCL2,CXCL2,ICAM1,IFITM3,IL6,MARCKSL1,PECAM1,PTGS2,XAF1	443 (21)
5-hydroxytryptamine		chemical - endogenous mammalian	Activated	2.034	bias	3.14e-05	CCL2,CCN2,EGR1,FN1,FOS,HBEGF,HIF1A,ICAM1,IL6,MYC,MYL6,NR4A1,PTGS2,SEMA6B,STAB1,TGFBR2,TNFRSF1A,TPH1,VCAM1,VIM	387 (21)
NR1I3		ligand-dependent nuclear receptor	Activated	2.03	bias	0.0222	AHR,CDKN1A,EPHX1,GSTP1,ICAM1,IL1R1,LRG1,MYC,NEDD9,TNFRSF1A
anisomycin		chemical - endogenous non-mammalian	Activated	2.027		1.77e-09	AHR,AQP1,ATF3,CCND1,CDH5,CDKN1A,CFLAR,EGR1,FOS,GJA1,HIF1A,IL6,IRF1,JUN,JUNB,LDLR,MCL1,NR4A1,POSTN,PPM1D,SNAI1	464 (20)
NCOA2	0.106	transcription regulator	Activated	2.021		0.000628	AHR,CCND1,CDKN1A,CEBPB,EGR1,FABP4,FRZB,GPX3,GPX4,HAND2,HLA-A,IL6,IRF1,KLF4,LDLR,NFKBIA,PPP1R3C,PTGS2,SNAI1,SOD3	546 (21)
dextran sulfate		chemical drug	Activated	2.015		1.17e-10	ADAMTS1,AHR,CCN2,CCND1,CD36,CD74,CDKN1A,CLDN5,CSF3,CXCL2,EFEMP2,ENG,ENPP2,EPHB4,ETS1,ICAM1,IFITM3,IL6,LY96,MMP2,MYC,MYLK,NRP1,PECAM1,PTGS2,S1PR1,SELP,SOCS3,SPHK1,STAT3,TGFBR2,TGFBR3,THBS2,TIE1,TIMP2,TJP1,VCAM1,VEGFB,VEGFC	462 (15)
IFNB1		cytokine	Activated	2.014		1.76e-09	APOL3,BHLHE40,CCL2,CDKN1A,CRYAB,CXCL2,DDX3Y,DICER1,DKK3,DLL1,FBLN2,FOS,GBP1,GBP4,HLA-A,ICAM1,IFI16,IFI27,IFITM1,IFNGR1,IL1R1,IL6,IRF1,IRF9,KDM6B,LAMB1,MGST2,MMP2,MYC,NDUFA13,NFIX,NOTCH1,OGN,PARP14,PARP9,PDK4,PTGS2,SPRY1,THBS2,TIMP1,TIMP2,TNFSF10,XAF1	294 (15)
MET	0.597	kinase	Activated	2.014	bias	8.51e-10	ARID5A,CCND1,CD44,CDKN1A,FBXO32,FGL2,FN1,FOS,HBEGF,HLX,HSPB1,IL6,ITGB1,JUN,KLF4,MET,MMP2,MYC,NFKBIZ,NOTCH4,PIM3,PTGS2,SH3BP5,SNAI1,SOCS3,SOD1,STING1,VEGFC,VIM	381 (20)
promegestone		chemical drug	Activated	2.009	bias	4.35e-08	BIRC3,BTG2,CCN2,CCND1,CDKN1A,CEBPB,CTSD,DUSP5,HBEGF,IER3,IL1R1,INHBB,MT1X,MT2A,MYC,NFKBIA,PDK4,SGK1,STAT3,TIMP2,TXNIP	526 (21)
SMARCA4	-0.034	transcription regulator	Activated	2.009	bias	1.95e-21	ACTA2,ADAM15,ADGRG1,AHR,ALDH2,AP1S2,APOL3,CARD16,CCL2,CCN2,CCND1,CD44,CD63,CD74,CDKN1A,CEBPB,COL1A1,COTL1,CTSH,CTSS,DLL1,DUSP6,DYNLT3,ECM2,EGR1,EMP3,ETS2,FABP4,FBLIM1,FLNB,FMO2,FN1,FOS,FOSL2,GADD45A,GBP1,GMFG,GSTP1,HAPLN3,HCP5,HLA-B,HLA-C,HLA-DRA,HLA-E,HLA-F,ICAM1,ICAM2,IER3,IFI16,IFI27,IFITM1,IFITM2,IFITM3,IGFBP4,IGFBP5,IGFBP7,IL6,INPP1,IRF1,ITGA5,ITGB1,JUN,KDM6B,KDR,LGALS1,LGALS3,MAP1B,MFGE8,MG…	580 (22)
NFATC1		transcription regulator	Activated	2.008	bias	4.68e-07	AHR,ATF3,CCND1,COL1A1,EGR3,FKBP11,ICAM1,IL33,IL6,MYC,MYH11,PLS3,PTGS2,RCAN1,TNFSF10,UTRN,VCAM1	462 (25)
GRP		growth factor	Activated	2	bias	5.03e-05	ARF6,CCND1,FOS,FOSB,IL33,JUN,MYC,PTGS2	363 (20)
SF-3-030		chemical reagent	Activated	2	bias	0.00681	AHR,COL1A1,COL3A1,TNFRSF11B	252 (7)
AC261066		chemical reagent	Activated	2	bias	0.00121	COL1A1,COL3A1,LGALS1,PDGFRB
Iberiotoxin		chemical reagent	Activated	2	bias	0.00121	CCL2,ICAM1,SELE,VCAM1	179 (7)
MALSU1	0.021	other	Activated	2	bias	0.00325	MT-CO1,MT-CO2,MT-ND1,MT-ND4
CDKN2B-AS1		other	Activated	2	bias	0.00681	ICAM1,IL6,PTGS2,VCAM1	411 (14)
H1-6		other	Activated	2		1	B2M,CD36,CYTH1,FOS
PRCP	1.25	peptidase	Activated	2	bias	0.00121	KLF2,KLF4,PECAM1,THBD
MRPL14	-0.185	other	Activated	2	bias	0.00681	MT-CO1,MT-CO2,MT-ND1,MT-ND4
LYMPHOTOXIN (complex)		complex	Activated	2	bias	0.00681	CCL2,ICAM1,IL6,VCAM1	380 (14)
IFNGR (complex)		complex	Activated	2		0.000269	COL1A1,FN1,IRF1,SOCS3	416 (15)
NUDT21	0.169	other	Activated	2		0.0123	COL1A1,FCHO2,PTPN12,SPARC
SNAP23	0.172	transporter	Activated	2		0.00121	F2RL3,MYH11,SELP,TAGLN
CD160		transmembrane receptor	Activated	2	bias	0.00121	FOS,IL6,JUN,MCL1	252 (7)
NEU3		enzyme	Activated	2		0.0422	CTSD,CTSZ,EGR1,GPNMB
NFKBIE		transcription regulator	Activated	2	bias	0.000576	CCL2,CSF3,ICAM1,SELE,VCAM1	319 (9)
H1f1		other	Activated	2		1	B2M,CD36,CYTH1,FOS
GNRH2		other	Activated	2		0.00681	FOS,FOSB,JUN,RPLP1	392 (11)
15-E2-isoketal modified phosphatidylethanolamine		chemical reagent	Activated	2	bias	0.00681	CCL2,ICAM1,SELE,VCAM1	354 (7)
emactuzumab		biologic drug	Activated	2	bias	0.0198	GBP4,IFITM3,IRF9,XAF1
6,7-dinitroquinoxaline-2,3-dione		chemical reagent	Activated	2	bias	3.43e-05	EGR1,FOS,FOSB,JUN,JUNB	336 (13)
acetic acid		chemical - endogenous mammalian		1.998	bias	0.00121	EGR1,FOS,JUN,JUNB	383 (11)
CCL3	-0.456	cytokine		1.998	bias	0.000473	CCL2,FOS,IL6,ITGA5,ITGB1,SELE,STAT3	455 (19)
RPS6KB1	0.348	kinase		1.997		0.0095	ATP1A1,CCND1,CDKN1A,CFLAR,HIF1A,MCL1,MYH11	506 (21)
TAPBP	0.682	transporter		1.987	bias	3.43e-05	HLA-A,HLA-B,HLA-E,TAP1,TAP2
vadimezan		chemical drug		1.987	bias	0.00681	ICAM1,IRF1,NFKBIA,SELE	410 (15)
EPO		cytokine		1.986		1.2e-11	B2M,BTG1,BZW2,CD36,CDKN1A,CTSZ,EEF1A1,EGR1,FABP5,FOS,FOSB,GATA2,HLA-DRB1,HNRNPF,ID1,IL6,ITGB1,JUN,JUNB,LDLR,LY6E,MCL1,MMP2,MT-CO1,MYC,NFIB,NFKBIA,NPM1,NUPR1,PDLIM2,PTGS2,PTPRB,RPLP0,SELE,SELP,SLC44A2,SOCS2,SOCS3,SOD1,SON,STAT3,TIE1,TJP1,TNFRSF11B,TNFSF10,TOP1,TPH1,TXNIP,UGCG,VEGFC,VWF	472 (23)
PPARA		ligand-dependent nuclear receptor		1.984		0.00036	ADAM10,ALDH2,APP,C1S,CCND1,CD36,CD63,CDKN1A,CEBPB,CFI,ENTPD1,F11R,FABP4,FABP5,FOS,GSTP1,HIF1A,HLA-E,HSD17B11,IFITM3,IGFBP2,IGFBP5,IGFBP6,IL6,LIFR,MAT2A,MGLL,MGST3,MT-CO2,MYC,NFKBIA,PDK4,PPM1D,PTGS2,RBP7,SCARB1,SOCS2,STING1,TJP1,VCAM1	493 (21)
lipid A		chemical toxicant		1.982	bias	0.0445	CCL2,CD36,CSF3,IL6,ITGA5
RAR (family)		group		1.982	bias	2.19e-05	ADAM10,BTG2,CDH5,CDKN1A,CRYAB,CSF3,EGR1,MGP,TJP1	305 (18)
RELL1	0.311	other		1.982	bias	0.00325	ETS1,ICAM1,SELE,VCAM1
TCR (family)		group		1.982	bias	0.0298	EGR1,FOS,LRRC32,NR4A1
ACVR2A		kinase		1.982	bias	0.00325	ICAM1,ID1,SELE,VCAM1	318 (9)
miR-874-3p (miRNAs w/seed UGCCCUG)		mature microRNA		1.982	bias	0.000269	ACTA2,COL1A1,FN1,NUPR1
XAV939		chemical reagent		1.982	bias	0.0064	ARGLU1,CCND1,COL1A1,CSRP1,IGFBP2,JUN,RRAS,S100A4,TNFRSF11B	322 (11)
MAPKAP1	-0.013	other		1.982	bias	0.0198	HIF1A,IFI16,SLFN5,SNAI1
MBP	-0.227	other		1.982	bias	0.00325	CCL2,IL6,LEPR,MYC	446 (16)
CCG-1423		chemical reagent		1.982	bias	0.00325	ACTA2,CCN2,PFN2,TJP1
ACTB	-0.635	other		1.982		0.0198	ACTA2,DSTN,MYLK,PSMB8
Foxp1		transcription regulator		1.982	bias	0.0198	EGR2,LMO2,PDK4,SOX4
oxazolone		chemical reagent		1.982	bias	0.0123	ICAM1,IL6,KDR,VCAM1
laminaran		chemical drug		1.982	bias	0.0298	ELOVL7,IFI44L,MT2A,PTGS2
peroxynitrite		chemical toxicant		1.982	bias	0.0422	FOS,ICAM1,MARCKSL1,PTGS2
H2AX	0.363	transcription regulator		1.981	bias	0.00123	CDKN1A,CLU,GADD45A,HIF1A,MT-CO1,MYC,MYL6,SFRP4,SLC2A3,TIMP3	480 (19)
ACTG1	-0.067	other		1.981	bias	0.00121	ACTA2,CALD1,CNN1,TAGLN	246 (7)
RAPGEF3	0.881	other		1.981		0.00681	APP,FN1,PTGS2,SOCS3	492 (20)
MK2 inhibitory peptide		biologic drug		1.981	bias	0.00325	ACTA2,COL1A2,COL3A1,FN1	421 (10)
ADAP1		other		1.98	bias	0.00325	FOS,JUN,MYC,NR4A1	498 (15)
CSF2RA		transmembrane receptor		1.98	bias	0.00681	FOS,JUN,JUNB,MYC	464 (19)
MECOM	0.459	transcription regulator		1.98	bias	0.00782	CDKN1A,GATA2,ITGA6,ITGB4,SPARC,TCF4
PAPOLA	0.225	enzyme		1.98	bias	0.000269	MT-ATP6,MT-CO1,MT-CO2,MT-CO3
MAP3K4	0.102	kinase		1.98		0.00681	ICAM1,MMP2,PTGS2,SELE	448 (20)
PTGFR		G-protein coupled receptor		1.98	bias	0.00121	FABP4,FOS,NR4A1,PTGS2	436 (22)
CL 316243		chemical drug		1.98	bias	0.0445	ATF3,CD36,MGLL,PDK4,PTGS2
sudemycin D6		chemical reagent		1.98	bias	0.0123	ICAM1,IFI27,IFITM1,TNFSF10
HISTONE H3 (family)		group		1.979	bias	4.68e-14	ADAM10,ADGRA2,AKAP12,ATF3,B2M,BHLHE40,CAV1,CCL2,CCND1,CD9,CDKN1A,CFLAR,COL1A2,EFNA1,EGR1,FABP4,FLT1,FOS,GATA2,ICAM1,ID1,IFITM3,IGFBP2,IGFBP4,IL6,ITGA5,JUN,KDR,KLF2,MET,MGLL,MMP2,MTUS1,MYC,NDUFB7,NEAT1,NFKBIA,NRARP,PALLD,PIK3R1,PTGS2,RBM39,RCAN1,S100A16,SCARB1,SEC14L1,SELE,SEMA6A,SFRP1,SGK1,SHANK3,SNAI1,SOCS3,SOX17,SPHK1,STOM,SVIL,SYNE2,TAGLN,TGFBR2,TM4SF18,TNFSF10,TPM3,TRIB1,TXNIP,UBC,UPP1,VCAM1	435 (15)
MAVS	0.103	other		1.979	bias	0.00867	C1S,CXCL2,HLA-A,ICAM1,IFI27,IFITM1,IFITM3,IL6,MAT2A,SOCS3,TNFRSF11B,TNFSF12,ZC3HAV1	333 (18)
ADRB3		G-protein coupled receptor		1.977		4.7e-05	CCL2,EGR1,FOS,IL6,JUN,JUNB,PTGS2	470 (20)
HNRNPU	0.494	transporter		1.977		0.004	ANXA1,ATF3,CCL2,CDKN1A,GAS6,GPNMB,IL6,INHBB,MYC,VCAM1	388 (17)
ACVR1	-0.066	kinase		1.976	bias	1.89e-05	CCN3,CDKN1A,EDIL3,ICAM1,ID1,IL33,OGN,SELE,SUSD5,VCAM1	418 (20)
delta-9-tetrahydrocannabinol		chemical drug		1.975		0.0103	ALCAM,CFLAR,DUSP6,FOS,FOSB,PECAM1,SOCS3,SOD1,TAP2,TNFSF10
MAPKAPK2	0.137	kinase		1.975		0.00039	CCL2,CXCL2,HSPB1,HSPB6,ICAM1,IL6,MMP2,NFKBIA,PLAT,VCAM1,ZFP36	368 (14)
cyclopiazonic acid		chemical - endogenous non-mammalian		1.974	bias	0.00325	CXCL2,EGR1,FOS,IL6	417 (20)
N-[amino(dimethylamino)methylidene]-4-[(3aS,9bR)-8-ethoxy-7-methoxy-1,3,3a,9b-tetrahydrofuro[3,4-c]isoquinolin-5-yl]benzamide		chemical reagent		1.973	bias	0.00121	ACTA2,CCN2,COL1A1,FN1
lipofermata		chemical reagent		1.972		0.103	ACTA2,ATF3,CCN2,FN1,LTBP1
IL2RB		transmembrane receptor		1.969	bias	0.000184	CCL2,ETS1,FOS,JUN,MYC	395 (19)
FLI1	0.971	transcription regulator		1.969	bias	9.94e-06	ADGRG1,CCN2,CCND1,COL1A1,COL1A2,CSF3,DDX21,EGR1,FLI1,HSPA8,MYC,NPM1,SRGN,TEK,TGFBR2	471 (16)
SMPD3		enzyme		1.969	bias	0.000269	APP,FOXO1,ICAM1,VCAM1	504 (22)
TCIM	0.462	other		1.969	bias	0.00121	ICAM1,IL6,PTGS2,VCAM1	400 (16)
MMP8		peptidase		1.969		0.0198	CCN2,COL1A1,IL6,MET
PDGFRbeta-recognizing cyclic peptide		chemical reagent		1.969	bias	0.000269	ACTA2,COL1A1,COL1A2,FN1
CD 437		chemical drug		1.968	bias	0.00366	ARPC2,CDKN1A,CEBPB,COX7C,DNAJA1,EIF4A2,FOS,FTH1,FTL,GADD45A,HLA-C,HSPA8,ITM2B,JUN,LGALS1,MYC,NFKBIA,NPM1,NR4A1,PLP2,ROBO4,RPL36AL,RPLP1,RPS2,SKP1,SLC25A3,SOD1,SOX4,SRGN,ST13,TMSB10/TMSB4X,TNFRSF10B,TOMM7,TUBA1B,UGCG	513 (23)
RELB	0.013	transcription regulator		1.965	bias	0.000252	B2M,BIRC3,CCND1,CDKN1A,ENPP2,HSPG2,IFI16,IL6,MAP3K8,MARCKSL1,MAT2A,MYC,NDRG1,NFKBIA,PTGS2,TNFRSF1A	429 (19)
USP37	0.12	peptidase		1.964	bias	6.41e-06	CEBPB,CNN1,CXCL2,DUSP6,ECM2,HAPLN3,IL6,LRG1,MYC,NES,NUPR1,SNAI1
angustibalin		chemical - endogenous non-mammalian		1.964	bias	0.000269	ACTA2,COL1A1,COL1A2,FN1	374 (11)
MIF	-0.355	cytokine		1.963		1.14e-05	ACTA2,CCL2,CCND1,CD44,CEBPB,COL1A1,CXCL2,FOS,HIF1A,ICAM1,IL1R1,IL6,IL6ST,JUN,MAP1LC3B,MET,MMP2,PTGS2,RAMP2,TIMP1,VCAM1	371 (19)
methylphenidate		chemical drug		1.961	bias	0.0207	CD93,EGR1,FOS,FOSB,IL6,MALAT1
F2R	0.33	G-protein coupled receptor		1.961	bias	5.96e-16	CASP4,CCL2,CCN2,CCND1,CD44,ECE1,EGR1,EGR3,FLT1,FN1,FOS,GJA1,ICAM1,IGFBP7,IL6,ITGA6,KDR,LAMB1,LDHB,MMP2,NR4A1,PLAT,PTGS2,S100A4,SELE,SELP,TAGLN,TEK,TFPI,TGFB1I1,TJP1,VCAM1,VEGFC,VIM,VWF	530 (18)
IL36A		cytokine		1.96	bias	0.0123	CSF3,CXCL2,IL6,NFKBIZ
IGM (complex)		complex		1.96		0.0469	CD44,CDKN1A,CFLAR,EGR1,IL6,MCL1,MYC,UGCG,ZFP36L1
erastin		chemical drug		1.96		0.0298	CDKN1A,FTH1,GPX4,MAP1LC3B
CP-55940		chemical reagent		1.959	bias	0.00367	BTG2,CCL2,GADD45A,JUN,JUNB,MYC,NFKBIA,TOP1,UBC	503 (21)
GCG		other		1.957		0.00298	BTG2,CCL2,CCN2,CEBPB,ESAM,FN1,FOS,FOSL2,GSTP1,IGFBP4,LIMA1,NR4A1,PPP1R3C,PXN,SCARB1,SLC25A25,TNS1,VCAM1	606 (21)
RFXAP	0.145	transcription regulator		1.954	bias	0.00121	B2M,COL1A2,HLA-B,HLA-DRA	69 (3)
POLDIP2	-0.162	other		1.954		0.0123	CCL2,KLF4,LGALS3,TAGLN
SMAD7	0.134	transcription regulator		1.954		4.03e-14	ACTA2,BGN,BMPR2,BZW2,CCL2,CCN2,CDKN1A,CFLAR,COL1A1,COL1A2,COL3A1,COL6A1,EFEMP1,FN1,FOXO1,GADD45A,GAS6,HBEGF,ICAM1,ID1,ITGA6,ITGBL1,LTBP2,MET,MMP2,MYC,NFKBIA,PLAT,PMEPA1,SOX17,STAT3,TAGLN,TGFBR2,TIMP1,TIMP3,TPM2,TPM3	401 (16)
IRAK2		kinase		1.951	bias	0.00681	CXCL2,IL6,MAT2A,SELE	410 (17)
2,4-dinitrobenzenesulfonic acid		chemical reagent		1.951	bias	0.000269	HIF1A,ICAM1,IL6,SCARB1	253 (7)
10E,12Z-octadecadienoic acid		chemical - endogenous mammalian		1.95		7.13e-06	ARHGEF15,ATF3,CAV1,CCL2,CD36,EGR2,FABP4,FMO2,IL6,IL6ST,LDLR,LRP1,NAMPT,NOTCH4,NR4A1,PPP1R15A,PTGS2,SCARB1,SORBS1,SOX7	449 (20)
naringenin		chemical - endogenous non-mammalian		1.949		0.00215	ACTA2,COL1A1,COL3A1,GJA1,LDLR,MMP2,PTGS2,VIM	466 (22)
FGF (family)		group		1.947	bias	8.36e-05	CCND1,FOS,IL6,JUN,JUNB,KDR,MMP2,PTGS2,VCAM1	438 (19)
N-formyl-Met-Leu-Phe		chemical reagent		1.945	bias	0.00491	CCL2,IL6,IVNS1ABP,MSN,NFKBIA,PTGS2,TAGLN2	334 (18)
TGFA		growth factor		1.943	bias	5.5e-11	BIRC3,CCL2,CCN2,CCND1,CDKN1A,CEBPB,CXCL2,DDX3X,DDX5,FOS,FOSL2,GSTP1,ICAM1,IGFBP4,IL6,JUNB,NES,PECAM1,PLAT,PTGS2,S100A10,VIM	508 (20)
morphine		chemical drug		1.942		0.00867	CCND1,CDKN1A,FOS,FOSB,FOSL2,IL6,JUNB,NR4A1,PLAT,PTGS2,SPARC,SYNPO,THBS2	536 (22)
ORAI1	0.457	ion channel		1.942		0.327	BTG2,CD44,CDKN1A,IL33,IL6,KDR,RCAN1,S1PR1
DSG2	0.414	other		1.942		0.000115	ACTA2,CDH5,COL1A1,COL3A1,EPAS1,HIF1A,MACF1	502 (19)
daunorubicin		chemical drug		1.942		0.00309	CDKN1A,IL6,MCL1,MYC,PTGS2,SLC25A4,TAP1,TAP2	406 (17)
SOX7	1.415	transcription regulator		1.941	bias	1.44e-08	ADGRG1,CALCRL,EFNA1,EGFL7,ENG,FLT1,HSPG2,KDR,MFGE8,MMP2,NOTCH4,SOX4,STC1,VCAN
TRH		other		1.94	bias	0.0298	FOS,JUN,JUNB,NR4A1
TBX5		transcription regulator		1.938		3.99e-08	CCL2,COL1A1,COL1A2,COL3A1,CXCL2,ECM2,GJA1,HSPB7,IFI16,IL6,LOC102724428/SIK1,PDLIM3,POSTN,PTGS2,PTPRB,S100A4,TPM1,VIM	486 (23)
1,1-bis(3'-indolyl)-1-(4-trifluoromethyl-phenyl)methane		chemical reagent		1.938	bias	0.00325	ATF3,CAV1,CDKN1A,TNFSF10	220 (7)
RNASE2		enzyme		1.937	bias	0.0198	CCL2,CCL23,IL6,TNFRSF1A
PLCE1		enzyme		1.936	bias	0.0123	CCL2,CXCL2,IL6,PTGS2
LGALS8	0.435	other		1.934	bias	0.00681	CCL2,CDKN1A,IL6,VWF	487 (20)
PRLR		transmembrane receptor		1.934		0.0298	CDKN1A,FABP4,IGFBP5,MYC
DCLK1		kinase		1.934	bias	4.84e-06	BIRC3,CD44,CTSD,IL6,KLF4,KRAS,MYC,NOTCH1,PTGS2,SNAI1,SOX4,STAT3,VIM	365 (7)
IKBKG		kinase		1.934	bias	6.21e-12	AEBP1,BIRC3,CDH13,CEBPB,CFLAR,CLU,CTSZ,CXCL2,DUSP6,ENPP2,EPAS1,FOS,GRN,HIF1A,HLA-A,ICAM1,IFI16,IGFBP6,IL6,JUNB,LIFR,MGP,NFKBIA,OGN,RCAN1,RGS16,SFRP1,SGK1,SOCS3,SOD3,TNFSF10	485 (14)
RBPJ	-0.1	transcription regulator		1.929		9.6e-08	B2M,CCL2,CD44,CD74,CDKN1A,CLU,CSF3,DLL1,ETS1,F11R,FOS,HLA-A,HLA-DMA,HLA-DMB,HLA-DQB1,HLA-E,IL33,IL6,INHBB,JUN,KDR,MYC,NR4A1,PLSCR1,PSMB8,PSMB9,SNAI1,SOX4,TAP1,TAP2,VEGFC	480 (19)
hemozoin		chemical - endogenous non-mammalian		1.926	bias	0.0422	CCL2,CXCL2,ICAM1,IL6
CALC (family)		group		1.925	bias	0.00681	CCL2,FOS,IL33,VEGFC	430 (20)
E. coli serotype 0127B8 lipopolysaccharide		chemical - endogenous non-mammalian		1.923		4.95e-06	ANXA1,AQP1,CAV1,CCL2,CCN2,CXCL2,EDNRB,EGR2,FAM107A,GJA1,GPR146,IL6,IRF1,KLF2,LAMB2,LGALS3,LIFR,MAP3K8,NFKBIA,PTGS2,SOCS3,SOD3,STAT3,SYNM,TGFBR2,TGFBR3,TNFRSF11B	459 (16)
STAT1 DIMER (complex)		complex		1.922	bias	0.0422	CD36,IL6,IRF1,SOCS3
MAP2K5		kinase		1.919	bias	0.0257	CCND1,FOS,ID1,JUN,KLF2,LDLR,NR4A1,PTGS2
TNFSF14		cytokine		1.917	bias	0.00222	ACTA2,BIRC3,HIF1A,ICAM1,IL6,POSTN,VCAM1	339 (16)
KLF4	1.563	transcription regulator		1.917		1.23e-13	ACTA2,ADAMTS1,ALCAM,CCL2,CCN3,CCND1,CD34,CD44,CDKN1A,CEBPB,COL1A1,COL1A2,DLL1,DUSP5,EFEMP1,FLT1,FN1,FRZB,GADD45A,GBP4,HBEGF,HLA-DQB1,HSPB1,IER5,IFITM3,IL6,KDR,KLF4,MMP2,MXI1,MYC,MYH11,NEAT1,NOTCH1,NOTCH4,NRP1,PECAM1,PLAT,PRKG1,RCAN1,SCARB1,SERPINH1,SMAD1,SOD3,SOX17,SPHK1,TAGLN,TEAD1,TEK,THBD,TNFSF10,VCAM1,VIM	472 (21)
PTH		other		1.915	bias	9.81e-11	ADAMTS1,BHLHE40,CCL2,CCN2,CCN5,CCND1,CDKN1A,CEBPB,COL1A1,COL1A2,CXCL2,EGR2,ESAM,FN1,FOS,FOSB,FOSL2,GJA1,ID4,IGFBP5,IL33,IL6,JUN,LIMA1,MGP,MMP2,NR4A1,PDK4,POSTN,PTGS2,PXN,RAMP3,SFRP4,SOCS3,STC1,TNFRSF11B,TNS1	475 (19)
HADH	-0.394	enzyme		1.913		0.000591	H2AJ,HSPA1A/HSPA1B,IL6,KLF10,PIK3C2A,RGS16,S100A6,TXNIP
MAZ	-0.33	transcription regulator		1.912		1.89e-05	ATF3,CAV1,CDKN1A,CXCL2,FKBP11,KRAS,MYC,SOD1,STAT3,TNFSF10	470 (15)
bufalin		chemical reagent		1.912		0.00431	CCND1,EGR1,FOS,ILK,MCL1,MMP2,RPLP0,TNFRSF10B	498 (20)
PSMB8	0.898	peptidase		1.91	bias	0.0123	GJA1,IL6,NFKBIA,PTGS2
TOB1	-0.469	transcription regulator		1.909		0.0333	CCND1,CDKN1A,IKBIP,MIS18BP1,SNRK,SON,TCN2
lysophosphatidic acid		chemical - other		1.907	bias	4.73e-10	ACTA2,CCL2,CCN2,CCND1,CD36,CXCL2,EGR1,FABP4,FOS,GRN,HIF1A,ICAM1,IL6,JUN,JUNB,KDR,MMP2,MYC,PDGFRB,PTGS2,SCARB1,SNAI1,SPHK1,TAGLN,VCAM1,VEGFC,VIM	445 (18)
BCR (complex)		complex		1.904	bias	0.0142	ATF3,CCND1,CD44,CDC37,CDKN1A,CFLAR,CTSS,EGR1,EGR2,FOS,FOSB,FOSL2,FOXO1,FTH1,HLA-DMA,ICAM1,IL6,ITGB1,JUNB,KLF4,KLF9,MCL1,MYC,NAMPT,NDUFA13,NOLC1,NPM1,PTGS2,S100A10,S1PR1,SLC1A5,TRIB1
BTK		kinase		1.901	bias	0.000854	CDKN1A,CEBPB,EMP1,ETS1,FABP5,FOXO1,IFI44L,IFITM1,IL6,IRF1,IRF9,JUN,MYC,SELP,SLC2A3,YES1	446 (20)
MYCN		transcription regulator		1.898		0.0016	ADAMTS1,B2M,CAV1,CCN2,CCND1,CDC42,CDH5,CDKN1A,CLU,COL1A1,DKK3,DPYSL3,EEF1A1,EMP1,FBXO32,FN1,GATA2,HLA-A,HLA-DQB1,IGFBP7,ITGB1,JUNB,LGALS1,MAT2A,MMP2,MSRB3,MXI1,NDRG1,NPM1,PDLIM1,RCAN2,RGS5,RHOU,RPL28,RPLP0,RPLP1,RPS2,RPS28,S100A10,SDC2,SOX17,SPARC,TAGLN,TIMP2,TNFRSF10B,TNFRSF1A,TPM1,TUBA1B,VIM	555 (23)
NANOG		transcription regulator		1.894		8.87e-06	AHR,CDKN1A,COL3A1,EGR1,FOS,FOSB,GMFG,HNRNPH1,HSPA1A/HSPA1B,ID1,ID4,IFNGR1,KDR,KLF4,LGALS1,LTBP1,MAP1B,MYC,RAPGEF5,RCAN1,S100A6,SMAD1,SOX17,THBS2	454 (14)
paclitaxel		chemical drug		1.891		1.96e-17	ACTA2,ATF3,BHLHE40,BIRC3,BTG2,CAV1,CCL2,CCN2,CCND1,CD44,CDA,CDKN1A,CFLAR,CLU,CXCL2,DUSP5,DUSP6,EGR1,EMP1,ENPP2,FLNA,FOXO1,HBEGF,HIF1A,HLA-A,ICAM1,IER2,IER3,IL6,ITGA5,ITGA6,ITGB5,ITPKC,JUN,JUND,KDM6B,KLF4,LGALS3,MACF1,MCL1,MXI1,MYC,NFKBIA,PRELP,PTGS2,PTPN12,SCN1B,SLC2A3,SPRY1,SPTLC2,STAT3,STC1,SVIL,TAP2,TBCD,TFPI,TGFBR2,THBD,TIMP2,TNFRSF10B,TNFRSF10D,TNFRSF1A,TUBA1B,TYMP,UGCG	524 (15)
NFAT (complex)		complex		1.89	bias	8.19e-06	ATF3,CCL2,CFLAR,CYGB,ICAM1,IL33,IL6,NR4A1
HMGXB4	0.027	other		1.89	bias	0.00693	CFLAR,CSRP1,HBEGF,ICAM1,IER5,PARP14,RNF213
PDHA1	-0.185	enzyme		1.89	bias	3.97e-06	BHLHE40,CCND1,CSF3,CXCL2,IL6,MYC,PTGS2	196 (7)
NGF (family)		group		1.888	bias	0.000873	APP,CCND1,CDKN1A,CLU,EGR1,FOS,IER2,JUN,NR4A1,TTLL7	446 (20)
olaparib		chemical drug		1.887	bias	4.5e-10	BHLHE40,BTG1,BTG2,CCL2,CCND1,CDKN1A,DUSP5,EGR3,GPX4,IER3,JUNB,KLF2,MCL1,NFKBIA,PSMB9,PTGS2,RHOB,SGK1,SLC2A3,SOCS3,TNFRSF10B,TNFSF10,TRIB1,ZFP36	491 (18)
SAA (family)		group		1.884	bias	0.000104	CCL2,CSF3,ICAM1,IL33,IL6,PTGS2,TFPI,VCAM1	407 (16)
RPS6KA5	0.3	kinase		1.878	bias	4.7e-05	FOS,IL6,JUN,JUNB,MYC,PTGS2,SNAI1	448 (18)
colistin		biologic drug		1.877		1.58e-07	ALCAM,APOD,CCND1,CD63,CD9,DNAJB4,FOS,FTH1,FXYD5,GAS6,IGFBP5,ITGB5,JUNB,LGALS1,LGALS3,MMP2,NUAK1,PTPRM,SLCO4A1,SOCS2,SOX4,STAT3,TCIM,TJP1
kanamycin A		chemical drug		1.877		2.26e-07	ALCAM,APOD,CCND1,CD63,CD9,DNAJB4,FOS,FTH1,FXYD5,GAS6,IGFBP5,ITGB5,JUNB,LGALS1,LGALS3,MMP2,NUAK1,PTPRM,SLCO4A1,SOCS2,SOX4,STAT3,TCIM,TJP1
uric acid		chemical - endogenous mammalian		1.871		0.14	ANXA1,CCL2,CCN2,CSF3,CXCL2,ICAM1,IL6,PTGS2,VCAM1
SLC15A4	-0.151	transporter		1.868	bias	3.93e-06	ADAMTS1,ANXA1,CCL2,COL1A1,CRIP1,ENTPD1,FKBP11,FOS,GBP4,IFI16,IFNGR1,IL1R1,IL6,LGALS3,MARCKSL1,MMP2,MYOF,PLP2,PTGS2,RRAS,S100A6,TAP2,VCAM1,VIM	401 (22)
ABCB4		transporter		1.865	bias	1.49e-06	ACTA2,CCN2,COL1A1,COL1A2,FN1,LGALS3,MMP2,PDGFRB,SOCS3,SPARC,STING1,TIMP1,VIM	457 (15)
ERBB2	-0.154	kinase		1.858		6.89e-22	ACTA2,ADRA2C,AKAP12,ATF3,BCAM,BHLHE40,BIRC3,BTG2,CAVIN2,CAVIN3,CCL2,CCL23,CCN2,CCN5,CCND1,CD34,CD36,CD59,CD9,CDC37,CDC42,CDKN1A,CEBPB,CLEC3B,CLU,COL1A1,COL3A1,COL6A1,COL6A2,CPD,CRIP1,DAAM1,DLL1,DPT,DUSP6,EDNRB,EGR1,ELK3,EMP1,EMP3,F2RL3,FBLN2,FLT1,FN1,FOS,FOXO1,FZD4,G3BP1,GAS6,GJA1,GPX3,HBEGF,HGSNAT,HIF1A,HSD17B11,HSPA1A/HSPA1B,HSPB1,HTRA1,ICAM1,ID1,IGFBP4,IGFBP5,IGFBP6,IL6,IL6ST,ILK,ITGA5,ITGA6,I…	573 (20)
AP1 (complex)		complex		1.856	bias	1.74e-13	ATF3,CALM1 (includes others),CCL2,CCN2,CCND1,CD44,CLU,DUSP6,ETS1,FABP4,FN1,FOS,GSTP1,ICAM1,IL33,IL6,JUN,KLF9,MET,MMP2,MT-CO2,MT2A,MYC,NDRG1,NOTCH4,PTGS2,S100A4,SELE,SNCG,SOCS3,SPARC,TIMP1,UTRN,VCAM1	510 (19)
PIM1	0.109	kinase		1.854		0.0103	ABL2,AKR1C1/AKR1C2,C7,CD44,CDKN1A,IGFBP5,IL6,MET,MYC,PTGS2
TCF3	0.118	transcription regulator		1.852		0.000899	ACACB,ALCAM,ATF3,CD93,CDH5,CDKN1A,COL1A1,DSTN,ENTPD1,ETS1,ETS2,FKBP11,FOXO1,GADD45A,GATA2,GIMAP4,IFI16,IL6,IRF1,JUN,JUND,KLF2,KLF4,KLF7,LMO2,MYC,NOTCH1,NUPR1,RASA4,RGS16,S1PR1,SERPINB1,SNAI1,SOCS3,VSIR	367 (20)
IL17A		cytokine		1.852	bias	5.02e-19	ACTA2,B2M,C1S,CCL2,CCN2,CCND1,CD44,CEBPB,COL1A1,COL3A1,COTL1,CSF3,CXCL2,EDIL3,EGR2,ENTPD1,FN1,FOS,GADD45A,HBEGF,HIF1A,ICAM1,IL33,IL6,IRF1,JUN,KLF2,LTBP2,MCL1,MMP2,MT1X,MT2A,MYC,NFKBIZ,NRP1,PECAM1,PLAT,PODXL,PPP1R15A,PTGS2,RGS16,S1PR1,SDC2,SELE,SELP,SGK1,SNAI1,SOCS3,SPTLC2,STAT3,TGFBR2,THBD,TIMP1,TIMP2,TIMP3,TNFRSF11B,TNFSF10,TNFSF12,TYMP,VCAM1,VEGFC,VIM,VWF	523 (15)
AMH		growth factor		1.845	bias	0.00114	BTG2,CDKN1A,CXCL2,IER3,IRF1,MMP2	464 (18)
reactive oxygen species		chemical toxicant		1.841	bias	0.000349	ACTA2,ADAM10,CCL2,CCN2,CD200,CDKN1A,CSF3,DICER1,ETS1,GADD45A,HBEGF,HIF1A,IL6,JUN,MCL1,MYC,PTGS2,VCAM1	385 (19)
IKBKE		kinase		1.828	bias	0.00105	BIRC3,CCND1,CSF3,CXCL2,HLA-A,IFI16,IL6,MAT2A,MYC,NFKBIA,PDK4,PTGS2,SLC2A3,ZC3HAV1	409 (13)
S1PR2		G-protein coupled receptor		1.823	bias	4.44e-05	ACTA2,FOS,ICAM1,JUN,PTGS2,SELE,SPHK1,TIMP1,VCAM1	451 (17)
beta-estradiol		chemical - endogenous mammalian		1.821		1.77e-30	ABLIM1,ACTA2,ADAMTS1,ADAMTS4,ADCY4,ADGRF5,ADGRL4,ADRA2C,AEBP1,AHR,AKAP12,ALCAM,ALDH2,ANKRD12,ANTXR1,ANXA1,APOD,APP,AQP1,ARHGEF15,ARID5B,ARL4A,ATF3,ATP2B1,BAZ1A,BGN,BHLHE40,BIRC3,BMPR2,BTG1,BTG2,CALM1 (includes others),CASP4,CAV1,CCL2,CCN2,CCN3,CCN5,CCND1,CCNI,CD44,CD74,CD93,CDC42,CDKN1A,CEBPB,CEMIP2,CLDN5,CLU,CNN1,COL1A1,COL1A2,COL3A1,COL6A2,CRK,CRTAC1,CRTAP,CTNND1,CTSD,CTSH,CWC25,CXCL2,DDX17,DLL…	632 (20)
MASTL		kinase		1.82	bias	0.0469	ASAP1,BMPR2,CCDC50,DICER1,ESAM,LPP,MYH10,SLC2A3,SNTB2
ATP		chemical - endogenous mammalian		1.82	bias	1.68e-06	ACTA2,ADAMTS9,AHR,CCND1,CD200,CXCL2,FLNA,FOS,FOXO1,HBEGF,HIF1A,ICAM1,IL33,IL6,MYC,NR4A1,NRP1,PTGS2,SPHK1,TXNIP,VCAM1	388 (19)
HRAS	-0.188	enzyme		1.816		5.63e-24	ADRA2C,AFAP1L1,ANTXR1,APP,ARF6,ASAP1,B2M,BIRC3,BTG2,CALCRL,CALD1,CAV1,CCN2,CCND1,CD44,CDKN1A,CEBPB,CLU,CNN1,COL1A1,COL1A2,COL3A1,COL6A2,CSF3,CSRP1,CTSC,CTSS,CTSZ,CXCL2,DLL1,DUSP6,EFEMP1,EFEMP2,EGR1,ELK3,EPHX1,ETS1,FBLN2,FHL1,FLNA,FN1,FNBP1L,FOS,FOSB,FOSL2,FOXO1,GAS6,GIMAP1,GJA1,GPX3,GRN,HIF1A,HLA-B,HSPA8,HSPB1,HTRA1,ICAM1,IFITM2,IGFBP4,IGFBP5,IL6,IL6ST,ILK,ITGA5,ITGA6,ITGB1,ITGB4,ITGB5,JUN,JUNB,K…	515 (19)
cadmium chloride		chemical toxicant		1.816	bias	0.00128	CCND1,CRYAB,DNAJB1,FOS,FOXO1,FTH1,GADD45A,HIF1A,HSPA1A/HSPA1B,HSPB1,IGFBP6,JUN,MT2A,MYC,NOTCH1,SNAI1,VIM	485 (16)
FN1	-1.902	other		1.816	bias	1.33e-08	ACTA2,APP,BIRC3,CCL2,CCN2,CCND1,CCNI,CDKN1A,CEBPB,COL1A1,CTSD,CXCL2,DDX3X,FLNA,FN1,FOS,G3BP1,HLA-B,IL1R1,IL6,ITGA5,ITGB1,JUND,MARCKS,MAT2A,MGP,MMP2,MYC,NES,NFKBIA,PXN,RDX,SDCBP,SNAI1,SOCS3,SPARC,TAGLN,TCF4,TGFBR2,TIMP2,TLN1,TNFRSF10B,VIM	492 (21)
aldesleukin		biologic drug		1.814		1.16e-08	B2M,BTG2,DUSP5,FOSL2,GIMAP7,HLA-B,HLA-C,HLA-DRA,HLA-DRB1,HLA-F,IFITM1,IRF1,IRF9,ITM2B,MYC,NFKBIA,NFKBIZ,PSMB9,SOX4,TAP1,TAPBP,TNFSF10
glycodeoxycholic acid		chemical - endogenous mammalian		1.811		7.79e-05	ADGRG1,ADGRL4,APOD,CD74,HLA-DRA,IL6,LTBP1,LTBP4,SEMA6A,STC1,TNFRSF10B,VEGFB
GNAQ	0.391	enzyme		1.803	bias	9.81e-12	ADAMTS1,ATF3,BTG2,CCN2,CCND1,CD44,CNN1,DUSP5,EGR1,EMP1,EPHB4,FOS,GADD45A,GAS6,HAND2,IL6,LGALS3,MAP3K8,MEOX2,MYC,NFIA,NFIB,NR4A1,PLAT,PLCB1,PLSCR1,PTGS2,RHOB,SGK1,SH3BP5,SLCO4A1,SOCS3,SPHK1,THBD,VCAM1,ZFP36L1	529 (22)
carbamazepine		chemical drug		1.803	bias	0.00827	ATF3,CEBPB,DNAJB1,EIF4A2,JUND,KLF9,MAP1LC3B,MCL1,PIK3C2A,STAT3	208 (7)
PML	0.385	transcription regulator		1.802		0.000587	ACACB,CCND1,CDKN1A,CPE,DNAJB4,FTL,GADD45A,HLA-DMB,HLA-DRA,HSPB1,IFI27,IFI44,IFI44L,IFITM1,LDLR,NDRG1,PDK4,PIK3C2A,PLSCR1,PRKCH,PSMB8,PSMB9,SNAI1,TAP1,TAP2,VIM	453 (20)
TNFRSF1A	0.874	transmembrane receptor		1.802		1.77e-10	BIRC3,CCL2,CCN2,CD36,CD44,CDKN1A,CEBPB,CFLAR,CSF3,CXCL2,EFNA1,FLT1,ICAM1,IER3,IL6,ITGB5,JUN,KDR,LMO2,MMP2,NHSL2,SELE,SELP,SOCS3,THBD,TNFRSF1A,VCAM1	462 (18)
zymosan		chemical - endogenous non-mammalian		1.8		0.00169	CSF3,CXCL2,DICER1,FTL,HIF1A,IL6,MMP2,PTGS2,SOCS3,THRB	333 (17)
cerivastatin		chemical drug		1.8		8.53e-07	CCL2,CCN2,CD36,CDKN1A,COL1A1,FN1,HSPB1,ICAM1,IL6,ITGB4,JUN,KLF2,MYC,PLAT,PTGS2,TGFBR3,THBD,TIE1,TMSB10/TMSB4X,VCAM1	431 (17)
glycochenodeoxycholate		chemical - endogenous mammalian		1.792		0.000112	ADGRG1,ADGRL4,APOD,BIRC3,CD74,HLA-DRA,IL6,LTBP1,LTBP4,SEMA6A,STC1,TNFRSF10B,VEGFB
GATA2	0.478	transcription regulator		1.792		1.69e-13	ADGRG1,CCDC68,CCL2,CCN3,CCND1,CD34,CD36,CDC42,CDH5,CDKN1A,CXCL2,DLL1,EMCN,ETS1,FABP4,FGD4,GATA2,GIMAP8,GPX3,ICAM1,ICAM2,IGFBP7,IL3RA,IL6,KDR,KLF2,KLF4,LMO2,LYL1,MCTP1,MMP2,MMRN1,MYC,PECAM1,RCAN1,SELP,SOX18,TEAD1,TGFBR3,TPH1,TSPAN12,VCAM1,VEGFC	497 (19)
MAP2K1/2 (family)		group		1.781	bias	0.000312	ATF3,CCN2,CCND1,EGR1,EGR2,FOS,GJA1,HSPB1,JUN,MCL1,MYC,SCARB1,VIM	489 (20)
HSPD1	0.025	enzyme		1.778	bias	0.000403	ADH5,ALDH2,CXCL2,ICAM1,IL6,MT-ND3,SELE,SOCS3,VCAM1	358 (19)
progesterone		chemical - endogenous mammalian		1.776		9.08e-23	ACTA2,ADAMTS1,ADH5,AEBP1,APOD,AQP1,ARID5A,ARL4A,ATF3,BHLHE40,BIRC3,CAV1,CCL2,CCN5,CCND1,CD36,CDKN1A,CEBPB,CLDN5,COL15A1,CRYAB,CTSD,DICER1,DLC1,DNAJB4,EFNA1,EGR1,ENG,ENPP2,EPAS1,FLT1,FN1,FOS,FOXO1,FTH1,GAS6,GATA2,GJA1,GRB10,HAND2,HBEGF,HIF1A,HLA-A,HLA-DQB1,HSPA8,ICAM1,ID1,IGFBP2,IGFBP5,IL33,IL6,ITGA5,ITGB1,JAM2,JUN,KCNMA1,KDR,KLF10,KLF9,LEPR,LGALS1,LGALS3,LXN,MICOS10-NBL1/NBL1,MMP2,MT2A,MYC,MYO1D,…	521 (21)
HBEGF	0.475	growth factor		1.771	bias	6.93e-08	BHLHE40,CCN2,CCND1,EDNRB,EGR1,GJA1,IL6,ITGB1,MMP2,MYH10,MYLK,NES,NFKBIZ,NRP1,PDK4,PIEZO1,PTGS2,S100A16,STAT3,THRB,VIM	549 (18)
prostaglandin D2		chemical - endogenous mammalian		1.769		0.00137	AHR,CCND1,CD44,EPAS1,HSPA1A/HSPA1B,IL6,NRP1,PTGS2,TNFRSF11B	474 (19)
pirinixic acid		chemical toxicant		1.767	bias	0.00104	ACACB,ATP11A,CCL2,CCND1,CD200,CD36,CD63,CDKN1A,CFI,CLU,COL1A1,ENTPD1,FABP4,FABP5,FBXO32,FKBP1A,GADD45A,HIF1A,HLA-E,HSD17B11,HSPB1,IFITM3,IL6,ITGB5,JUNB,KDR,KLF10,LDHB,LDLR,LGALS3,LIFR,MAP3K8,MCL1,MET,MGLL,MGST2,MGST3,MYC,NFKBIA,PDK4,PIK3R3,PTGS2,THRB,VCAM1	486 (20)
IRF9	0.523	transcription regulator		1.765	bias	0.000492	GBP1,IFI27,IFITM1,IFITM3,IL6,IRF1,PARP14,SOCS3,STAT3,TNFSF10,XAF1,ZC3HAV1	438 (18)
desmopressin		biologic drug		1.764		0.00411	ATP1A1,CTSD,ESAM,F8,FLNA,FOS,H3-3A/H3-3B,HSPA1A/HSPA1B,HSPA8,LDHB,LIMA1,MYH10,PLS3,PXN,TNS1,VWF
doxycycline		chemical drug		1.759		0.0613	COL3A1,EGR2,HSPA1A/HSPA1B,IL6,MMP2,PTGS2,SNAI1,TIMP1
ATG7		enzyme		1.759		2.08e-07	ACACB,ACTA2,CCN2,CD44,CDH5,COL1A1,COL1A2,FN1,HIF1A,IL6,JUN,MYC,NFKBIA,PDLIM1,PECAM1,RCAN1,S100A4,SCARB1,SOCS3,SYNPO,TEK,TGFBR2,TIMP1,TJP1,TNFRSF1A	467 (14)
alitretinoin		chemical drug		1.755		1.68e-06	ACACB,ADAM10,ADAMTS4,APOD,APP,CASP4,CCND1,CD36,CDH5,CDKN1A,FABP4,FN1,FOS,HLA-DRA,IFNGR1,IL6,IRF1,SMAD1,SNAI1,TGFBR2,VIM	554 (26)
STAT5B	0.237	transcription regulator		1.755		1.75e-09	ADGRG1,AKR1C1/AKR1C2,ASAP1,BIRC3,CASP4,CCND1,CD63,CD9,CDKN1A,CFLAR,EIF4A2,ESAM,FAM89A,FMO2,FOS,FOSL2,GADD45A,GATA2,GIMAP1,GIMAP6,GSTP1,HLA-A,IFITM2,IFITM3,IL6,IRF1,JUN,JUND,KLF9,LDHB,LMO2,LY6E,MCL1,MECOM,MMRN1,MYC,MYCT1,OMD,PDK4,PPP1R3C,SOCS2,SOCS3,TNFRSF1A,TPM3,VWF,WARS1,ZFP36	371 (18)
MAPK10		kinase		1.755	bias	0.00026	APP,CD44,FOS,IL6,JUN,PTGS2	424 (17)
TIRAP		other		1.751		0.00141	CXCL2,ICAM1,IL6,IRF1,PTGS2,SELE,VCAM1	353 (18)
MYF6		transcription regulator		1.746		0.000492	ACACB,CDKN1A,CTSH,DLL1,HBEGF,IL33,IL6,MMP2,NAMPT,SPARC,TNFRSF11B,VEGFC	149 (7)
latrunculin B		chemical reagent		1.746	bias	4.7e-05	ACTA2,CCN2,CNN1,DMD,FOS,PFN2,TAGLN	327 (18)
MTORC1 (complex)		complex		1.744	bias	0.0213	AHR,CCND1,HIF1A,KLF4,MAT2A,MYC,PTGS2
BRAF	0.15	kinase		1.744	bias	1.9e-14	ADAMTS9,APP,BCAM,BIRC3,CCND1,CD63,CDKN1A,CEBPB,COL14A1,COL15A1,COL1A1,COL3A1,COL6A1,CXCL2,CYB5R3,DSTN,EFNA1,EGFL7,EGR1,EMCN,EPAS1,EPB41L3,EPHB4,FLI1,FN1,FOXO1,HGSNAT,HIF1A,HLA-B,HLA-F,HSPB1,HSPG2,ICA1,ICAM1,IGFBP6,IGFBP7,IL6,INHBB,ITGA8,ITGB1,ITGB4,JUN,LAMB1,MCL1,MECOM,MGAT4A,MMP2,MT1X,MTUS1,MYC,NOTCH1,PALLD,PDLIM1,PODXL,PPDPF,PSMB8,PSMB9,PTPRE,PTPRM,SCARA3,SERPINH1,SFRP1,SNAI1,SUN1,SUSD5,TIMP1,T…	532 (20)
PDGF-AB (complex)		complex		1.741	bias	0.00026	CCND1,FOS,HBEGF,HIF1A,IL6,VEGFC	388 (21)
HDC		enzyme		1.732	bias	0.000269	FOS,IL6,PTGS2,SELP	463 (16)
OSMR	0.338	transmembrane receptor		1.732	bias	7.16e-09	BIRC3,CASP4,CFLAR,CXCL2,FOS,GBP4,IL6,IL6ST,JUNB,LRG1,PSMB9,SBNO2,SOCS3,STAT3,TIMP1,ZFP36	428 (14)
methyl methanesulfonate		chemical toxicant		1.73	bias	0.000629	ATF3,BTG1,BTG2,CDKN1A,CTSD,EGR1,GADD45A,JUN,KLF4,MCL1,NUPR1,PPM1D,SNAI1,VIM	479 (18)
ST6GAL1	0.414	enzyme		1.729	bias	2.07e-06	ADAM15,ALCAM,BIRC3,CAV1,FN1,HIF1A,IL6,LRP1,MET,NRP1,PDGFRB,PLXND1,SLC2A3,SNAI1	493 (20)
STAT2	0.177	transcription regulator		1.726	bias	3.39e-05	CAV1,GBP1,IFI27,IFITM1,IFITM2,IL6,IRF1,IRF9,PSMB8,SOCS3,ST13,TNFSF10,WARS1	397 (15)
NFAT (family)		group		1.724	bias	4.75e-08	ATF3,CALD1,CCL2,CCND1,CFLAR,DAAM1,DKK3,EGR2,EHD4,FABP4,FHL1,HBEGF,ICAM1,LBH,NCOA7,PLPP1,PTGS2,RCAN1,RHOJ,SELE,SPARCL1,VCAM1	503 (20)
deferasirox		chemical drug		1.724	bias	0.00222	ADGRG1,FOS,JUN,PLCB1,SLC2A14,SULF2,TNFSF10	288 (7)
CR1L		transmembrane receptor		1.718	bias	0.00025	BGN,CCN2,COL15A1,COL1A1,COL1A2,COL3A1,COL6A1,MGP,TNFRSF1A	430 (14)
mitoxantrone		chemical drug		1.718	bias	0.000352	CDKN1A,COL1A1,COL1A2,HIF1A,IFI16,IL6,MCL1,PTGS2	477 (17)
arachidonic acid		chemical - endogenous mammalian		1.717		4.27e-06	AKR1C1/AKR1C2,CD36,CLU,COL1A2,EGR1,FABP4,FOS,IL6,JUN,KDR,LDLR,NFKBIA,PECAM1,PTGS2,SELP,TNFRSF1A,VCAM1,VIM	491 (22)
vancomycin		biologic drug		1.716		1.58e-16	ACTA2,ADAMTS1,ALCAM,ANXA1,APOD,BIRC3,CCND1,CD44,CD63,CD9,CLU,COL3A1,CXCL2,DNAJB4,EFEMP2,EMP3,FBLIM1,FMO2,FOS,FTH1,FXYD5,GAS6,GPNMB,IER3,IGFBP5,IL6,ITGB4,ITGB5,JUNB,LGALS1,LGALS3,LXN,MMP2,MYC,NUAK1,PSMB8,PTPRM,RCN1,S100A10,SLCO4A1,SOCS2,SOD3,SOX4,STAT3,STING1,SYNPO,TCIM,TIMP1,TJP1,TMSB10/TMSB4X,UPP1,VIM	463 (24)
IRS2	-0.544	enzyme		1.715		1.93e-05	ACTA2,CCN2,CCND1,COL6A1,EGR1,ENAH,FABP4,FOS,GJA1,HSPB7,MYC,TLN1	449 (22)
concanamycin A		chemical drug		1.715	bias	0.00026	GRN,ICAM1,MET,NFKBIA,SELE,VCAM1	550 (19)
MAP3K14		kinase		1.714	bias	5.2e-08	ACTA2,BIRC3,CD44,CDC37,CFLAR,COL1A1,COL1A2,COL3A1,CXCL2,FN1,GADD45A,ICAM1,IL6,NFKBIA,PON2,PTGS2,RCAN1,TNFSF10,VCAM1	397 (14)
MAC (complex)		complex		1.712	bias	0.000148	CD59,CXCL2,EGR1,EGR2,FN1,IRF1,PTGS2,RGS16,ZFP36	506 (13)
TRAF3IP2	0.256	enzyme		1.708	bias	6.4e-07	CCN2,COL1A1,COL3A1,CSF3,CXCL2,HIF1A,ICAM1,IL33,IL6,MMP2,NFKBIZ,POSTN,SELP,VCAM1	491 (18)
AR	-0.622	ligand-dependent nuclear receptor		1.706		7.68e-09	BMPR2,C12orf57,CAV1,CCN2,CCND1,CCNI,CD302,CDKN1A,CEBPB,CFLAR,CHPT1,CMIP,CNN3,COL3A1,COTL1,COX7C,CPNE8,EDNRB,EGR1,ELK4,EPAS1,EPHX1,ETS2,FABP5,FOXO1,GAS6,GJA1,GSTP1,GUCY1A1,HIF1A,HLA-A,HSPB7,ICAM1,IGFBP5,IL1R1,IL6,ITGA6,ITGB4,LAMA5,LMOD1,LTBP4,MECOM,MMP2,MRPS6,MT-CO2,MT-ND3,MT-RNR2,MYC,MYL6,NDRG1,NOTCH1,NUPR1,PHACTR4,PIM3,PLAT,PLS3,PMEPA1,PPP3CA,RAB3C,RHOB,SGK1,SLC2A3,SLC3A2,SNAI1,SOD3,SULF2,SYNM,T…	510 (18)
NFKBIB	-0.065	transcription regulator		1.704		7.37e-05	CCL2,CFLAR,CXCL2,EGR1,ICAM1,IL6,NFKBIA,SELE,TEK,TNFSF10,VCAM1	401 (15)
CREB (family)		group		1.702	bias	2.21e-08	ABL2,ACTA2,ANTXR1,ATF3,CCND1,CD59,CDKN1A,CEBPB,CFLAR,CSRP1,EGR1,EGR3,EPHB4,FLNB,FOS,FOSB,GIMAP8,GJA1,IER3,IFI16,IL33,IL6,JUN,JUNB,KLF4,LDLR,MALAT1,MAT2A,MCL1,MMP2,MT-ND3,MT-ND5,MYC,NEDD9,NR4A1,NRN1,PLAT,PTGS2,QKI,RHOB,SOD1,SOX17,SOX4,SYNPO,TNFRSF11B,UBC	583 (23)
FSHR		G-protein coupled receptor		1.698	bias	0.00431	APP,CEBPB,CPE,FABP5,INHBB,PLAT,PPP1CB,TJP1	343 (12)
IL1R (family)		group		1.698	bias	7.37e-05	APP,COL3A1,CSF3,CXCL2,ICAM1,IGFBP4,IL6,IL6ST,SELE,TIMP1,TNFRSF11B	321 (15)
lactic acid		chemical - endogenous mammalian		1.681	bias	7.08e-07	AEBP1,ARRDC3,ATP1A1,CCL2,CCN2,CLU,COL3A1,COL6A2,CPLX1,DKK3,ENTPD1,FBLN2,FN1,H3-3A/H3-3B,HIF1A,IGFBP5,KDR,LAMA5,LRP1,LY96,MFAP4,MT-CO2,MYL6,OLFM1,PCDH17,SNAI1,SPARC,SPARCL1,STOM,TCF4,TEAD1,TSPAN18,VCAN	506 (20)
calcipotriene		chemical drug		1.678	bias	0.000473	DDX5,FOS,IL33,IL6,JUN,JUNB,PTGS2	523 (20)
chloroquine		chemical drug		1.673		1.12e-07	APP,ATP1A1,CD36,COL1A1,COL1A2,CTSD,FN1,FOXO1,GJA1,GRN,HIF1A,IL6,LEPR,LIFR,MAP1LC3B,MET,RCAN1,S1PR1,SELE,SNAI1,SOCS3,TNFSF10	555 (21)
TRPA1		transporter		1.671	bias	0.00026	ACTA2,FOS,IL6,ILK,TIMP3,TJP1	390 (19)
JNK (family)		group		1.667	bias	4.57e-16	ACTA2,APP,BIRC3,BTG1,CCL2,CCN2,CCND1,CD44,CFLAR,COL1A1,COL3A1,EGR1,ETS1,FABP4,FBXO32,FLI1,FN1,FOS,FOSB,GADD45A,GJA1,ICAM1,IL6,JAM2,JUN,JUND,MAP3K11,MCL1,MMP2,MT-CO2,MYC,NR4A1,PLAT,PLSCR1,PON2,POSTN,PPM1D,PTGS2,SELE,SERPINH1,SOCS3,TGFBR2,TIMP1,TNFRSF10B,VCAM1,VCAN,ZFP36	472 (18)
PBRM1	0.274	other		1.667		0.000148	ADAMTS9,APOL3,CCL2,CDKN1A,CXCL2,IGFBP4,IL6,JUN,VIM	346 (7)
TLR7/8 (family)		group		1.667	bias	3.54e-05	CCL2,CFLAR,GEM,KCNMA1,LINC-PINT,MAP3K8,NFKBIA,NFKBIZ,PPP1R15A,PTGS2	440 (11)
INTEGRIN (complex)		complex		1.664	bias	4.38e-06	AHR,CCND1,FOS,JUN,MYC,SOCS3	395 (22)
PLC (family)		group		1.664	bias	1.59e-05	CCL2,EGR3,FOS,MYC,NR4A1,PTGS2,TNFRSF11B	430 (14)
KDR	0.516	kinase		1.664	bias	0.0027	FABP4,KDR,NOTCH1,NR4A1,PTGS2,SELE,SFRP1,SOX18,TJP1	493 (19)
CNR2		G-protein coupled receptor		1.664		0.000115	CCL2,CCN2,CCND1,EGR1,FN1,IL6,PTGS2	468 (18)
RBCK1	0.159	transcription regulator		1.664		6.27e-08	ATP1A1,CCL2,CCN2,CCND1,FOXO1,GBP1,GBP4,ICAM1,IFNGR1,IL33,IL6,IRF1,MAP3K8,MYC,NFKBIA,VCAM1	471 (17)
Il3		cytokine		1.664		0.0185	ADAM10,BHLHE40,CDKN1A,CSF3,EGR1,FOS,IL6,MCL1,MYC,TNFRSF1A
trastuzumab		biologic drug		1.664		0.0127	CCND1,CDKN1A,CEBPB,HLA-A,IL6,MYC,TNFSF10
4-hydroxytamoxifen		chemical drug		1.663		2.53e-13	ATF3,BHLHE40,CCN2,CCN3,CCND1,CDKN1A,CEBPB,CLU,CTSD,DDX21,DUSP5,EFEMP1,EGR1,FABP4,FOS,FOSB,FOSL2,FOXO1,IER2,IER3,IL6,JUN,JUNB,MICOS10-NBL1/NBL1,MT1X,MT2A,MYC,NEDD9,NFKBIA,PDK4,PDLIM3,PPP1R15A,PRKCH,RGS16,RND1,SGK1,SLC25A4,SPHK1,THRB,TM4SF1,TPM1,ZFP36	570 (21)
LGALS3	0.676	other		1.659		4.96e-08	CCL2,CCND1,CDKN1A,CEBPB,CLEC2B,COL3A1,CTSH,CXCL2,DUSP6,ENPP2,FABP4,FN1,ICAM1,IGFBP5,IL6,ITGA6,ITGB1,KRAS,LGALS3,MYC,SELE,SOCS3,VCAM1	403 (21)
MUC1		other		1.656		5.96e-05	APP,CCND1,CDA,EGLN3,HIF1A,HLA-DRA,IFITM1,IL6,MT-CO2,MYC,NFKBIA,NOTCH1,NRP1,PNP,SCARA3,SNAI1,SOD1,STING1,TOP1,TYMP,UPP1,VIM,WARS1	504 (20)
IKBKB	0.328	kinase		1.652	bias	7.41e-25	ACTA2,AEBP1,APP,ATF3,BIRC3,CCL2,CCN2,CCND1,CD200,CD44,CDH13,CDKN1A,CEBPB,CFLAR,CLU,COL1A1,COL3A1,CTSZ,CXCL2,DUSP6,EGR1,ENPP2,ETS1,FOS,FOXO1,GADD45A,GRN,HIF1A,HLA-A,ICAM1,IFI16,IGFBP2,IGFBP6,IGFBP7,IL6,ILK,IRF1,ITGB5,JUNB,LIFR,MAT2A,MGP,MMP2,MYC,MYO1D,NFKBIA,OGN,POSTN,PPM1D,PTGS2,RCAN1,RGS16,S100A4,SELE,SFRP1,SGK1,SNAI1,SOCS2,SOCS3,SOD3,STAT3,TGFBR2,TIMP2,TIMP3,TLN1,TNFRSF11B,VCAM1,VCAN	511 (16)
BMP2	0.181	growth factor		1.648		1.85e-09	ACTA2,BHLHE40,BMPR2,CCND1,CDKN1A,COL1A1,COL1A2,ETS1,FABP4,FN1,FOS,FOSB,FOXO1,ID1,ID4,IFI16,IGFBP5,JUN,JUNB,KLF10,KLF4,KLF9,MMP2,MYC,NOTCH1,POSTN,PTGS2,SMAD1,SPARC,TAGLN,TIMP1,TIMP3,TNFRSF11B,VCAN,VIM	524 (19)
PDLIM2	-0.924	other		1.648		0.00027	CCND1,ENPP2,HBEGF,IFI44,KCTD12,MECOM,MPZL2,MYL9,PDLIM2,PPP1R14A,SCARA3,TAGLN,TNS1,TXNIP
crocidolite asbestos		chemical toxicant		1.646	bias	1.08e-08	CCND1,CD44,CXCL2,FOS,FOSL2,GADD45A,ILK,JUN,JUNB,JUND,MET,MYC,TNFRSF1A	505 (19)
dopamine		chemical - endogenous mammalian		1.646		3.2e-08	ADRA2C,ATF3,ATP1A1,BTG2,CCL2,CSRNP1,CWC25,CXCL2,EGR1,EGR3,FOS,FOSB,GATA2,GUCY1A1,H3-3A/H3-3B,HIF1A,IFI16,IL6,JUN,KCNN3,KLF4,LDLR,LMOD1,NR4A1,SCN1B,TLN1	548 (24)
ALB		transporter		1.644	bias	0.00025	ACTA2,ATF3,CCL2,CCN2,CDKN1A,COL1A1,EDNRB,FN1,IL6,MYC,PTGS2,SYNPO	381 (20)
EML4-ALK		fusion gene/product		1.642		5.4e-06	CD44,CDKN1A,COL3A1,DUSP6,EGR1,HIF1A,IRF1,ITGB1,ITGB5,JUNB,MET,MMP2,PIK3R1,RHOB,SERPINB1,SLC2A3,SOCS3,SPARC,STAT3,THBD,TNFRSF10B,VCAN	515 (23)
ERG	-0.048	transcription regulator		1.64	bias	1.19e-09	ADGRG1,ARHGAP31,BIRC3,CD59,DAAM1,DSTN,EGFL7,EPB41L3,ETS1,FHL1,FLNB,FLT1,FOSB,GADD45A,GATA2,GUCY1A1,ICAM1,ICAM2,IFI16,IL6,ILK,ITGA6,KLF10,LAMA5,LAMB1,MAT2A,MET,MPZL2,MYO1D,NDRG1,NEDD9,OLFM1,PCNP,PECAM1,PHACTR4,PLAT,PMEPA1,PREX2,PTPRM,PXN,RAPGEF5,RASIP1,RBMS1,RCAN2,RHOJ,RRAS,SELE,SNAI1,SOX4,SPARC,SVIL,TACC1,TESC,TGFB1I1,TGFBR2,UTRN,VIM,VWF	457 (16)
SPIB		transcription regulator		1.64	bias	0.00251	ATF3,CD200,DLL1,EGR1,EGR2,GEM,HSPA1A/HSPA1B,KDM6B,KDR,NDUFB7,TNFRSF11B
PFKFB3	-0.178	enzyme		1.637	bias	0.0253	CXCL2,EPAS1,ICAM1,IL6,VCAM1
ozone		chemical toxicant		1.637	bias	1.17e-06	CEBPB,CXCL2,FOS,ICAM1,IL6,ITGB1,ITGB4,JUN,JUNB,KRAS,PIK3R1,SHC1,SOCS3,TJP1	502 (19)
BMP (family)		group		1.633	bias	0.00026	CCN2,ID1,IL6,IRF1,KDR,SMAD1	470 (22)
OSCAR		other		1.633	bias	0.00203	CXCL2,ICAM1,IL1R1,MAP3K8,RRAS,TNFSF10	526 (21)
PAX5-ELN		fusion gene/product		1.633	bias	0.00526	EPAS1,KDR,RAPGEF3,RBMS3,SH3BGRL2,TGFBR3
NUP98-DDX10		fusion gene/product		1.633		0.0207	EGR1,MCL1,MYC,PTGS2,SOX4,ZNF521
cicaprost		chemical drug		1.633	bias	0.00336	ADAMTS1,HIF1A,IL1R1,IL6,THBD,VCAN	346 (12)
nitroarginine		chemical reagent		1.633	bias	0.00526	CCL2,CD44,EGR1,JUND,PLAT,TNFRSF1A	546 (20)
NPY		other		1.632		0.0127	FOS,GPX4,IL6,NAMPT,RCAN1,RPS2,TOR3A
methylnitronitrosoguanidine		chemical toxicant		1.63	bias	3.54e-05	BTG1,BTG2,CCND1,CDKN1A,EGR1,GADD45A,IRF1,KLF10,PLAT,TNFSF10	461 (17)
PTGER2		G-protein coupled receptor		1.628		0.0064	APP,EGR1,ESD,IL6,PTGS2,PXN,TIMP1,TIMP2,TIMP3	450 (20)
SMARCB1	0.074	transcription regulator		1.625	bias	0.000391	BAG3,BTG1,CCND1,CD44,CDKN1A,COL14A1,COL1A1,DOCK4,ETS2,F11R,FABP4,FOS,GJA1,HBEGF,IFI16,IFITM1,IGFBP2,MYC,POSTN,PPP1R3C,SPARC,STAT3	609 (23)
platelet activating factor		chemical - endogenous mammalian		1.624	bias	4.3e-11	CCL2,CDKN1A,EGR1,EGR2,FN1,FOS,GAS6,ICAM1,IL6,MMP2,NFKBIA,NR4A1,PTGS2,SELP,SOCS3,TIMP1,TIMP2,VIM	423 (16)
PI3K (family)		group		1.623		1.93e-09	ACTA2,AKR1C1/AKR1C2,BIRC3,CCL2,CFLAR,CTSD,EGLN3,FBXO32,FOS,FOXO1,FTH1,HIF1A,IL6,ITGA6,ITGB1,KLF2,MCL1,MMP2,MYC,PTGS2,PXN,SCARB1,SOX4,TIMP2,TJP1,TNFRSF10B,TNFSF10,TXNIP	559 (22)
diclofenac		chemical drug		1.621		1.73e-09	APP,ATF3,BIRC3,CCND1,CDKN1A,CEBPB,DNAJB1,EIF4A2,FOS,HIF1A,IL6,JUN,JUND,KLF4,KLF9,KRAS,LBH,LGALS3,MAP1LC3B,MCL1,MYC,PIK3C2A,PPP1R15A,PTGS2,VEGFC,WARS1	455 (18)
CMTM3	0.118	cytokine		1.619	bias	4.23e-05	BAG3,CRYAB,DNAJA1,DNAJB1,FTL,GADD45A,HSPA1A/HSPA1B,HSPA8,HSPB1,IER5,LYST,NR4A1,PPP1R15A,SERPINH1,UPP1,VIM
OLR1		transmembrane receptor		1.616		3.54e-05	CCL2,CCN2,FN1,ICAM1,IL6,MYC,SELP,TGFBR2,TGFBR3,VCAM1	447 (17)
INHA		growth factor		1.615		3.35e-10	ACTA2,ADAMTS1,CCN2,CFLAR,CNN1,COL1A2,COL3A1,COL6A1,EPHX1,F11R,HSD17B11,IGFBP4,IL1R1,INHBB,JAM2,LTBP1,MMP2,MYC,MYH11,MYL9,PIK3R1,PTGS2,SFRP4,SGK1,TJP1	294 (12)
NTRK2		kinase		1.608	bias	0.000426	APP,CCND1,CDKN1A,CEBPB,EGR1,FOS,IL6,ITGB5,MYC,PIK3R1,SERTAD1,TNFSF10,VIM	492 (23)
RLN2		other		1.607		0.00114	ACTA2,CD36,EDNRB,FOS,MMP2,TIMP1	377 (18)
mir-140		microRNA		1.605	bias	0.00141	ACTA2,CCN2,COL3A1,HIF1A,IL6,OGN,VIM	261 (7)
SLIGRL-NH2		chemical reagent		1.605	bias	0.000115	CCND1,CD44,FOS,ICAM1,JUN,MYC,PTGS2	437 (17)
ZFTA-RELA		fusion gene/product		1.604	bias	0.000198	BIRC3,CASP4,CD44,CXCL2,FN1,FTH1,ICAM1,IL6,IRF1,NFKBIA,PTGS2,S100A6,TAP1,TAPBP
DPP4		peptidase		1.603	bias	9.51e-06	ACTA2,CSF3,CXCL2,EGR2,FABP4,IL6,LRP1,MMP2,TIMP1,TIMP2	509 (22)
ECSIT	-0.058	transcription regulator		1.6	bias	0.0095	CD44,CFLAR,IER3,IL6,JUNB,NFKBIA,PTGS2	424 (14)
S100A9		other		1.594		6.56e-09	ADAMTS1,ADAMTS4,AKAP12,ATF3,BHLHE40,C1S,CCN5,CCND1,EFNA1,ENPP2,FBLIM1,ICAM1,IL33,IL6,ITGB4,KCNMA1,LTBP1,MCF2L,MMP2,MYC,MYCT1,POSTN,SGK1,SOCS3,TXNIP,VCAM1,VCAN	416 (16)
PTPN6		phosphatase		1.593		0.000492	CCND1,CD44,ETS1,FN1,IL6,IRF1,MCL1,MMP2,MYC,STAT3,TIMP1,VIM	440 (17)
WNT4		cytokine		1.59		5.04e-05	ACTA2,CCND1,CDH5,COL1A1,FOXO1,GJA1,ID1,PECAM1,POSTN,PTGS2,SPARC,VWF	505 (24)
BMP4	-0.022	growth factor		1.588	bias	1.1e-16	ACTA2,ADGRG1,BHLHE40,CCND1,CDH5,CDKN1A,CEBPB,CNN1,COL1A1,CSF3,DKK3,DLL1,EFNA1,EGR1,EIF4A2,ELK3,ENG,FZD4,GATA2,GJA1,HTRA1,ID1,ID4,IL6,INHBB,JUN,JUNB,KDR,KLF10,KLF4,KLF9,MYC,NES,NUPR1,POSTN,PRKCH,RAPGEF3,RHOB,S1PR1,SCARB1,SMAD1,SNAI1,SOX17,SPARC,SPNS2,TAGLN,TNFRSF11B	514 (20)
NR4A3	-0.182	ligand-dependent nuclear receptor		1.587		8.97e-09	ACTA2,ASPN,ATF3,BIRC3,CCN3,CCND1,CDKN1A,COL1A1,COL6A1,COL6A2,FABP4,FBXO32,FN1,FOXO1,HIF1A,IFI16,IL1R1,IL6,ITGA8,MCF2L,MMP2,MT-CO1,MT-ND2,MT-ND4,MYC,MYH11,PDK4,PTGS2,SLC25A4	488 (21)
IDO1		enzyme		1.586	bias	0.000104	IL6,LRP1,MYC,NOTCH1,NRP1,SLC1A5,SLC3A2,TGFBR3	540 (23)
TCF (family)		group		1.585	bias	7.63e-10	APOD,ARL4A,CCND1,CD44,DDX17,EGR1,FOS,GJA1,HTRA1,IFITM1,IL1R1,INHBB,JUNB,LGALS3,LMO2,MMP2,MYC,PLS3,PTGS2,RCN1,SLC1A5,UGCG	505 (19)
MIR31HG		other		1.584		2.19e-05	CDKN1A,CXCL2,HIF1A,IGFBP6,IGFBP7,IL6,TIMP1,TIMP2,TNFRSF11B	355 (15)
DIM-C-pPhOH-3-Cl-5-OCH3		chemical reagent		1.581		0.00495	CCN2,COL1A1,FN1,MYC,NR4A1
FOS	0.768	transcription regulator		1.575		2.69e-14	ASAP1,ATF3,CASP4,CCL2,CCN2,CCND1,CD44,CFLAR,CLU,COL1A1,COL6A1,CSF3,CTNND1,CTSH,DDX3X,EGR1,EGR2,ENAH,EPAS1,FABP4,FBLIM1,FN1,FOS,FOSB,FRZB,FTH1,GJA1,GSTP1,HIPK3,HLA-B,ICAM1,IFI16,IGFBP5,IGFBP6,IL6,IRAK3,ITGA6,ITGB1,ITGB4,JUN,JUNB,LGALS3,LTBP1,LTBP2,MALAT1,MAP3K20,MCL1,MET,MGAT4A,MMP2,MMRN1,MPZL2,MT2A,MYC,NAMPT,NEAT1,NOTCH4,NR4A1,NUPR1,PCDH19,PLAT,PMEPA1,PTGS2,PTPN12,QKI,RAPGEF3,RPLP0,RPS18,S100A10,…	466 (19)
ENG	2.189	transmembrane receptor		1.572		0.000267	ACTA2,CCN2,CDH5,FN1,ID1,ITGA5,ITGA6,KDR,MYC,PECAM1,TGFBR2	458 (18)
thyroid hormone		chemical - endogenous mammalian		1.568		0.0127	BTG2,CCND1,CCNI,CDKN1A,CPE,EGR1,FOS,ID1,IGFBP2,IGFBP4,KLF9,MT-ND3,MYC,S100A10,SEMA6B,THRB,UGP2,VIM
C3		peptidase		1.566	bias	2.07e-06	ACTA2,APP,CASP4,CCL2,CSF3,CXCL2,FN1,IL6,JUN,SELP,THBD,TIMP1,TNFRSF1A,VCAM1	404 (19)
S100A8		other		1.566		3.76e-10	ADAMTS1,ADAMTS4,AKAP12,ATF3,BHLHE40,C1S,CCL2,CCN5,CCND1,CXCL2,EFNA1,ENPP2,FBLIM1,ICAM1,IL33,IL6,ITGB4,KCNMA1,LTBP1,MCF2L,MMP2,MYC,MYCT1,NFKBIA,POSTN,SGK1,SOCS3,TXNIP,VCAM1,VCAN	488 (20)
decitabine		chemical drug		1.563		1.4e-12	ADAMTS1,ADGRL2,AEBP1,AKAP12,B2M,BIRC3,BMPR2,BRD2,BTG1,CAV1,CCN2,CCND1,CD44,CD59,CD9,CDA,CDH13,CDKN1A,CFLAR,CLDN5,CLU,COL1A1,COL1A2,COL3A1,CRTAC1,DDR2,DDX3X,DLC1,EEF1A1,EGR3,EPHB4,FEZ1,FN1,GSTP1,HBEGF,HLA-A,HLA-B,HLA-C,HLA-E,HLA-F,HSPA1A/HSPA1B,ICAM1,ID1,IFI16,IFI27,IFI44,IFITM1,IGFBP2,IGFBP7,IL6,JUNB,KLF4,LDLR,LEPR,LGALS1,LGALS3,LPP,LRG1,LTBP1,LXN,LY96,MDM4,MET,MGST3,MMP2,MSN,MYC,NDRG1,NECTIN2,NF…	597 (18)
LTBR	0.244	transmembrane receptor		1.557	bias	3.49e-08	ACTA2,BIRC3,CD74,CLU,CNN1,ENPP2,ICAM1,IL6,JUNB,MFGE8,NFKBIA,PCDH17,PDGFRB,VCAM1	419 (14)
BAG1	-0.699	other		1.555		0.000179	CCND1,CDKN1A,FOS,GADD45A,JUN,MT2A,PTGS2,PXN,SNAI1,TJP1,VIM	521 (18)
F10	-0.259	peptidase		1.555	bias	2.18e-05	CCL2,CCN2,EGR1,ICAM1,IL6,MMP2,SELE,VCAM1	343 (18)
KRT17		other		1.553		0.0341	CSF3,CXCL2,IL6,TJP1,VIM
IL17RA	0.058	transmembrane receptor		1.551	bias	5.03e-05	CD36,CSF3,CXCL2,IL6,SDC2,SELE,SELP,TIMP1	470 (19)
rosiglitazone		chemical drug		1.547		4.42e-08	ADAMTS1,APOL3,ATP1A1,BMPR2,CAV1,CCL2,CCN2,CCN5,CCND1,CD36,CDKN1A,COL1A1,COL1A2,COL3A1,COL6A1,CTSS,EGLN3,ETS1,FABP4,FABP5,FN1,FOS,GBP1,HLA-DRA,ICAM1,IGFBP2,IGFBP5,IGFBP6,IL6,ILK,IRF1,KLF2,KLF4,LRG1,LRP1,MAT2A,MET,MGLL,PDGFRB,PDK4,PECAM1,PIK3R1,POSTN,PTGS2,RARRES2,SAMHD1,SCARB1,SGK1,SNAI1,SOCS3,SOD1,SORBS1,THBS2,TIMP1,TPM3	529 (19)
SERPINE1	-0.002	other		1.546		7.36e-08	ACTA2,CCN2,CDKN1A,CSF3,CXCL2,DUSP6,EGR1,FBLN2,FLT1,FN1,FOS,HLA-DQB1,ICAM1,IER3,IL6,JUNB,MAP3K8,NFKBIA,TGFBR2,VCAM1,VIM,ZFP36	511 (20)
CTSK	-0.201	peptidase		1.546	bias	0.00203	CCL2,CDKN1A,IL6,PTGS2,SNAI1,VIM	407 (21)
MAP2K1	0.035	kinase		1.545	bias	1.13e-15	ACTA2,ADGRG1,AHR,ATF3,BIRC3,C11orf96,CCL2,CCN2,CCND1,CD44,CDH5,CDKN1A,CFLAR,COL1A1,COL1A2,COL3A1,CRYAB,DUSP5,DUSP6,EGR1,EGR2,EMP1,FLNA,FOS,HIF1A,IER3,IL6,ITGA5,ITGB1,ITGB4,JUN,JUND,LDLR,LGALS3,MMP2,MYC,NDUFA13,NFKBIA,PECAM1,PTGS2,SCARB1,TCIM,THBD,TM4SF1,TNFSF10,TRIB1,UBC	469 (17)
VWF	3.952	other		1.545		0.00137	F8,LGALS3,MYH11,SELP,TAGLN
GAST		other		1.545	bias	0.00166	CCND1,DNAJA1,EGR1,FOS,HBEGF,JUN,LOC102724428/SIK1,MYLK,NFKBIA,PIK3R1,PTGS2,S100A6,SELP,STAT3,VCAM1	423 (19)
AREG		growth factor		1.542		0.0131	CCND1,CDKN1A,EGR1,FOS,GBP1,HIF1A,IL6,JUN,PTGS2
NFAT5	0.404	transcription regulator		1.538	bias	1.29e-08	AQP1,CCL2,CD44,CD74,COL1A1,COL1A2,CSF3,EGR1,FOXO1,HLA-DMA,HLA-DMB,HLA-DQB1,HLA-DRB5,IFI16,IGFBP7,IL6,IRF1,JAM2,MYLK,NFKBIA,PIK3R3,PLAT,S100A4,SGK1,SOD1,TNFRSF11B,TNFSF10,VCAM1,VWF	458 (22)
propofol		chemical drug		1.537	bias	4.51e-05	ANXA1,CCL2,CCN2,CD44,EGR1,FOS,IL6,MMP2,SOD1,VIM,ZFP36	491 (20)
PHLDA1		other		1.532	bias	0.00137	ICAM1,IL6,ITGA6,PTGS2,TIMP1	468 (18)
NADPH OXIDASE (complex)		complex		1.528	bias	0.00058	CCL2,FOS,IL6,JUN,PTGS2,VCAM1	423 (20)
PPARD		ligand-dependent nuclear receptor		1.527		0.000106	ACACB,ACTA2,ALDH2,CCND1,CD36,CEBPB,CXCL2,EGR1,FABP4,FLT1,FN1,GAS6,ICAM1,IFI44L,IGFBP2,IGFBP6,IL6,ILK,LDHB,LDLR,MFGE8,NR4A1,PDK4,PLAT,PTGS2,S100A6,SCARB1,TNFRSF11B,UBC	479 (21)
IRF6		transcription regulator		1.519		0.000403	CCL2,CD9,ENPP2,IL6,KLF4,PTGS2,RCAN1,SCARB1,TJP1	456 (19)
EIF4E	-0.128	translation regulator		1.514	bias	0.00697	B2M,BCLAF1,CCND1,CDKN1A,CEBPB,CTSZ,FN1,GPX3,HIF1A,HLA-A,HLA-DQB1,IFI16,IGFBP4,IL33,MCL1,MYC,NFKBIA,NRP1,SERTAD1,SIVA1,SNAI1,SPHK1,SVIL,TAPBP,UPP1,VEGFC,VSIR	516 (22)
BMP6		growth factor		1.513	bias	2.6e-06	ACTA2,ADAMTS1,ADGRL2,CAVIN2,CCN2,CD44,CDKN1A,EPHX1,HBEGF,ID1,IL6,INHBB,ITGA5,KLF4,MYH10,PMEPA1,PTGS2,SNAI1,TAGLN,TIMP1	470 (21)
enalapril		biologic drug		1.511		3.96e-15	ACTA2,ADAMTS1,CCN2,CCN5,CLU,COL1A1,COL3A1,EFEMP2,FBLIM1,FBLN2,FN1,GPX3,HSPB1,IER3,KDR,LGALS3,LTBP2,MFGE8,MMP2,MYC,PTGS2,S100A10,S100A4,S100A6,TGFBR2,TIMP1,TIMP2,VCAM1	466 (20)
taurodeoxycholic acid		chemical - endogenous mammalian		1.508		0.00039	ADGRG1,ADGRL4,APOD,CD74,HLA-DRA,IL6,LTBP1,LTBP4,SEMA6A,STC1,VEGFB	100 (3)
taurochenodeoxycholate		chemical - endogenous mammalian		1.508		7.37e-05	ADGRG1,ADGRL4,APOD,CD74,HLA-DRA,IL6,LTBP1,LTBP4,SEMA6A,STC1,VEGFB
S1PR4		G-protein coupled receptor		1.508	bias	0.000179	AQP1,C1S,CDH5,CLDN5,COL1A2,CXCL2,IFI16,IL6,LTBP2,SELP,SPRY1	357 (7)
glycocholic acid		chemical - endogenous mammalian		1.508		0.000267	ADGRG1,ADGRL4,APOD,CD74,HLA-DRA,IL6,LTBP1,LTBP4,SEMA6A,STC1,VEGFB
LAMC1	0.293	other		1.506		0.00137	ACTA2,EGR2,ETS2,FN1,VIM	458 (16)
FOXM1		transcription regulator		1.502	bias	1.5e-08	ACTA2,ANXA1,CAV1,CCND1,CD44,CDKN1A,FLT1,FN1,FOS,FOXO1,IL6,ITGA5,ITGB1,JUN,KDR,MAP1LC3B,MET,MFGE8,MMP2,MYC,NES,NRP1,PECAM1,SFRP1,SNAI1,STAT3,TGFBR2,TJP1,VCAN,VEGFB,VIM	514 (19)
LTB4R		G-protein coupled receptor		1.501	bias	0.00058	CD36,CXCL2,FLT1,LDLR,MMP2,PTGS2	504 (21)
NR3C1	-0.211	ligand-dependent nuclear receptor		1.501		3.74e-12	ACTA2,ANXA1,APOL3,APP,AQP1,ARHGEF3,ARPC2,B2M,BAG3,BHLHE40,BIRC3,BRD2,BTG1,CARD10,CASP4,CAV1,CAVIN2,CCL2,CCN2,CCND1,CDKN1A,CEBPB,CHIC2,CLDN5,COL1A1,COL1A2,COL3A1,COL6A1,COL6A2,CRYAB,CSRNP1,CXCL2,DDX5,EFNA1,EGR1,EGR2,EMP1,FABP4,FGD4,FN1,FOS,FOXO1,GADD45A,GEM,GLIPR1,GPX3,GSTP1,HIF1A,HLA-C,HNRNPU,ICAM1,IER2,IER3,IL33,IL3RA,IL6,IRF1,JUN,JUND,KLF4,KLF9,LYST,MAP3K20,MCL1,MDM4,MGLL,MT2A,MYC,NAMPT,NDUFA13…	548 (20)
NFATC3		transcription regulator		1.499	bias	7.37e-05	ACTA2,ATF3,COL1A1,EGR2,EGR3,FOS,FOSB,IL6,JUN,NR4A1,PTGS2	355 (9)
CSF3	1.125	cytokine		1.499		1.64e-10	BIRC3,CD34,CD44,CEBPB,CTSD,CXCL2,DUSP6,EGR1,EGR2,EGR3,ENPP2,ENTPD1,ERAP2,ETS1,FLOT1,FOS,GADD45A,GJA1,HLA-DPA1,HLA-DRA,HLA-DRB1,ICAM1,IL6,JUN,LY96,MCL1,MET,MMP2,MYC,MYH10,PLSCR1,PTGS2,SOCS3,SOD1,STAT3,TAGLN,TNFRSF1A,TNFSF10,VCAM1	518 (16)
EREG		growth factor		1.498		0.00812	HBEGF,IL6,PTGS2,SNAI1,VIM	542 (21)
sucrose		chemical - endogenous mammalian		1.491	bias	0.00491	ACACB,APP,AQP1,FOS,FOSB,IL6,MET	340 (13)
laduviglusib		chemical drug		1.489	bias	0.00145	GPNMB,IL33,IL6,KLF2,KLF4,MYC,SNAI1,SOX17	402 (22)
ELAVL1	0.003	other		1.488		1.22e-08	ACACB,ACTA2,APOD,ATF3,B2M,CALM1 (includes others),CCN2,CD63,CDKN1A,CTSS,CXCL2,FABP4,FLNA,FOS,GLIPR1,HIF1A,HLA-A,HLA-DRB5,IFI16,IFI44,IFITM3,IL1R1,IL6,IRF1,IRF9,LEPR,MAT2A,MMP2,MYC,NFKBIA,POSTN,PTGS2,SNAI1,SOX4,SRSF7,STAT3,TJP1,VCAM1,VIM,WARS1,ZFP36	477 (18)
I-BOP		chemical reagent		1.484	bias	4.38e-06	CCL2,CCND1,ICAM1,PTGS2,SELE,VCAM1	478 (19)
NR4A2	-0.008	ligand-dependent nuclear receptor		1.482		2.18e-05	ABL2,CCND1,CFLAR,COL1A1,COL6A1,COL6A2,FABP4,IL6,JUN,KCNMA1,MET,PTGS2,SOD1	460 (19)
NPM1	-1.57	transcription regulator		1.48	bias	2.39e-13	AKR1C1/AKR1C2,CCL2,CCN2,CEBPB,COL6A2,CSF3,CXCL2,DLL1,EDIL3,EGFL7,EGLN3,EGR1,EGR3,ETS1,FN1,FTH1,GEM,GJA1,HBEGF,ICAM1,IGFBP5,IL6,IL6ST,JUN,JUNB,KLF10,KLF4,MMP2,MXI1,NPM1,NR4A1,NUAK1,PMEPA1,SEMA6A,SGK1,STC1,TOP1,TRIB1,VEGFC,ZFP36L1	504 (19)
prostaglandin E2		chemical - endogenous mammalian		1.478		6.56e-29	ACTA2,ADAMTS1,ADAMTS4,AHR,APP,ARHGEF3,ATF3,ATP1A1,BIRC3,BTG1,CALCRL,CASP4,CCL2,CCN2,CCND1,CD44,CD74,CDKN1A,CEBPB,COL1A1,CSF3,CYTH1,DICER1,DLL1,EGR1,EGR2,ENTPD1,ETS1,FBXO31,FLT1,FMOD,FN1,FOS,FOSB,FOSL2,FOXO1,GJA1,HEG1,HIF1A,HLA-A,HLA-DMA,HLA-DMB,HLA-DQB1,HLA-DRB5,ICAM1,IER3,IGFBP4,IGFBP5,IGFBP7,IL1R1,IL6,IRF1,ITGA5,ITGB1,JUN,KLF4,LRP1,MAP3K8,MCL1,MMP2,MXI1,MYC,NEDD9,NFKBIA,NFKBIZ,NR4A1,NRP1,PNP,PO…	497 (17)
C5		other		1.477	bias	0.00812	CXCL2,IL6,ITGB1,SOCS3,STAT3	525 (18)
SMAD5	-0.076	transcription regulator		1.477		0.000198	CCN2,GATA2,ICAM1,ID1,ID4,IL3RA,SELE,VCAM1	424 (16)
Z-LLL-CHO		chemical - protease inhibitor		1.475	bias	1.4e-07	AHR,AKR1C1/AKR1C2,APP,ATF3,ATP1A1,BIRC3,CCL2,CCN2,CCND1,CDH13,CDKN1A,CEBPB,CFLAR,CHD1,CLU,CRYAB,CXCL2,DDR2,DDX5,DMD,EPAS1,ETS1,FOS,FOXO1,GATA2,GSTP1,HIF1A,HSPA8,HSPB1,ICAM1,IER3,IL6,ITGB1,JUN,LMOD1,MAT2A,MCL1,MET,MMP2,MYC,NFKBIA,PEBP1,PPM1D,PTGS2,PXN,RPLP0,SGCA,SNAI1,SOCS3,SOD1,STAT3,TIMP1,TJP1,TNFRSF10B,TOP1,VCAM1	478 (16)
MEF2 (family)		group		1.473	bias	0.000842	JUN,KLF2,LDHB,MEOX2,MYH11,NR4A1,PTGS2	195 (7)
mir-183		microRNA		1.47		0.0361	EGR1,FN1,IFI44L,IFITM1,ITGB1,KLF4,LRP1,SLFN5,VIM,XAF1
PDGF (complex)		complex		1.47		2.28e-10	CAV1,CCL2,CCN3,CCND1,CD44,CDKN1A,EGR1,FN1,FOS,FOSB,FOXO1,GJA1,HIF1A,ICAM1,ITGA5,JUN,JUNB,LDLR,MEOX2,MMP2,MYC,NOTCH1,PIK3R3,PTGS2,SPARC,THBD,TIMP1,TIMP3,VCAM1	451 (19)
MAPT		other		1.469	bias	5.47e-09	APP,ARF6,ATF3,C1S,CCL2,CCND1,CD200,CD44,CD63,CD74,CD9,CDKN1A,CEBPB,CTSC,CTSD,CTSS,CTSZ,CXCL2,DPYSL3,DSTN,EIF4A2,ELOVL7,EPHX1,FKBP1A,FOS,GALNT15,GBP4,GEM,GPNMB,GPX4,GSTP1,H2AJ,HIF1A,HLA-A,HLA-DQB1,HLA-DRB5,HLA-E,HSPA1A/HSPA1B,HSPA8,HSPB1,HYAL2,ICAM1,IFI16,IFI44,IFITM3,IGFBP2,IL6,ITGA5,JUN,KCNN3,LDHB,LRP1,LTC4S,MAP1B,MSN,MT-CO2,MT-CO3,NDUFA13,PARK7,PARP14,PDE2A,PEBP1,PFN2,PLEC,PSMB8,RARRES2,RNF213,…	506 (20)
Pam3-Cys		chemical toxicant		1.467	bias	0.0341	CCL2,CXCL2,IL6,PLAT,SELE
PLAT	1.782	peptidase		1.467	bias	0.000626	CCND1,FN1,FOS,IL6,JUN,MMP2,MYC,PLAT,STING1	388 (20)
colchicine		chemical drug		1.466	bias	3.47e-06	ACTA2,ATF3,CCN2,FOS,HIF1A,JUN,JUND,MCL1,PTGS2,SCARB1,TNFRSF1A,TUBA1B	497 (19)
IL2RG		transmembrane receptor		1.464		0.00305	COL6A2,ETS1,FOS,HLA-A,IL6,JUN,KLF2,MFNG,MYC,REV3L	513 (22)
CLOCK	0.083	transcription regulator		1.462		0.00488	ANKRD12,APP,BHLHE40,CALD1,CCN2,CCND1,CPD,CRISPLD1,FAM107A,GADD45A,GIMAP4,GJA1,GLIPR1,HIPK3,HLA-DQB1,ICAM1,ID1,IGFBP5,JUNB,KANK2,KCNN3,LRATD2,MGP,MYLK,NOLC1,PDGFRB,RGS5,THBD,TNFAIP1,TSPAN4
STAT5A/B (family)		group		1.461		1.53e-05	AHR,CAVIN2,CCND1,CD36,CDKN1A,CLU,EMP1,FOS,GATA2,IRAG1,IRF1,LEPR,MCL1,MYC,PTGS2,SLC2A3,SOCS3,UGP2,VWF	475 (19)
ACTN4	-0.359	transcription regulator		1.461	bias	0.00114	CCL2,CCND1,FOS,MYC,PDLIM1,SNAI1	532 (21)
GLP-1-(7-34)-amide		biologic drug		1.459		0.00495	CEBPB,FOS,NR4A1,STAT3,VCAM1	434 (24)
sphingosylphosphocholine		chemical - endogenous mammalian		1.458	bias	0.000184	CCL2,DUSP6,FOS,ICAM1,JUN	407 (20)
ESTROGEN RECEPTOR (family)		group		1.455		4.78e-14	ANXA1,CALD1,CAV1,CCN2,CCND1,CD44,CD59,CDH13,CDH5,COL6A1,COL6A2,DICER1,EGR1,ETS1,F11R,FN1,FOS,HBEGF,HSPA1A/HSPA1B,ICAM1,ICAM2,IL6,ITGB1,JUN,KLF10,LDLR,LY6E,MAN1A1,MAP1B,MGP,MSN,MT-CO2,MYC,NEDD9,PCDH19,PDK4,SMAD1,SNAI1,SPARC,SYNPO,TGFBR2,TGFBR3,TIMP1,TIMP2,TIMP3,VEGFC,VIM	518 (23)
SYK/ZAP (family)		group		1.452	bias	0.000842	FOXO1,H3-3A/H3-3B,IL6,PTGS2,TIMP1,VCAM1,VEGFC	450 (19)
COLLAGEN(S) (complex)		complex		1.452		0.0095	CD63,FN1,PPP1R15A,PXN,SELP,SERPINH1,SNAI1	250 (7)
PYCARD	0.253	transcription regulator		1.452	bias	0.00203	ACTA2,CDKN1A,IL6,NOTCH1,PTGS2,TGFB1I1	453 (19)
triamterene		chemical drug		1.452	bias	5.18e-12	ADAMTS1,ANXA1,BIRC3,CD44,CLU,EFEMP2,EMP3,FBLIM1,FXYD5,GPNMB,IER3,IL6,ITGB4,LGALS3,LXN,MYC,PSMB8,RCN1,S100A10,STING1,TIMP1,TMSB10/TMSB4X,UPP1,VIM
5-azacytidine		chemical drug		1.448	bias	8.03e-06	CAV1,CD44,CDKN1A,COL1A1,GADD45A,GSTP1,HBEGF,HSPA8,KDR,KLF4,LDHB,MCL1,MYC,N4BP2L2,NDRG1,PPM1D,PTGS2,RHOB,SHANK3,SHC1,SLC3A2,SOCS3,SPHK1,TGFBR2,THBS2,TNFRSF10B,UPP1	525 (25)
IRF8		transcription regulator		1.442		0.00298	AKAP12,ARID5B,ATF3,B2M,CD74,CDKN1A,CTSS,EGR1,EGR2,FOS,GBP1,ICAM1,IFI44L,IL6,KLF4,MET,MYC,TNFSF10	446 (16)
HSP27 (family)		group		1.441		0.00491	CCND1,CDKN1A,FBXO32,FOS,IL6,PTGS2,STAT3	502 (23)
farnesyl pyrophosphate		chemical - endogenous mammalian		1.432	bias	0.00114	APP,ICAM1,PTGS2,SCARB1,SELP,VCAM1	489 (20)
PPP1R14B	-0.809	phosphatase		1.432	bias	3.43e-05	EPAS1,FLT1,HIF1A,KDR,PECAM1
TEK	0.849	kinase		1.432	bias	0.000184	AKAP12,CDKN1A,CLDN5,IL6,TJP1	400 (10)
pyruvaldehyde		chemical - endogenous mammalian		1.432	bias	0.00526	CDKN1A,CRYAB,HBEGF,HIF1A,ICAM1,SELE	526 (19)
norepinephrine		chemical - endogenous mammalian		1.429	bias	0.000139	APP,CCN2,CEBPB,COL1A2,EGR1,FN1,FOS,FOSL2,FTH1,GEM,ID1,IL6,MAT2A,MMP2,NFKBIA,NR4A1,PTGS2,SGK1,SNAI1	388 (20)
EGR2	0.632	transcription regulator		1.419		0.00168	AHR,ATF3,BHLHE40,CDKN1A,CEBPB,CPD,EGR1,EGR2,FOS,FXYD5,GNS,ID4,IL6ST,ITGB1,JUN,KCTD12,KDR,LGALS1,MYC,MYO1D,NDRG1,NOTCH1,S100A4,SMAD1,SOCS3,TGFBR3,TNFSF10	510 (20)
AMBRA1		other		1.414	bias	2.18e-05	ADAMTS9,CCND1,CDKN1A,COL14A1,COL15A1,COL1A1,COL3A1,FN1,ITGA8,MMP2,SNAI1,STAT3,VIM	469 (18)
RXRG		ligand-dependent nuclear receptor		1.414	bias	5.17e-05	CD74,CRYAB,CXCL2,FABP4,FABP5,HLA-DQB1,IGFBP6,IL33,NRP1,PDK4,TGFBR3,TIMP2,TIMP3
PHACTR1	-0.058	other		1.414		2.75e-07	CCN2,CCN3,CD36,DUSP5,FABP4,ICAM1,IGFBP5,KLF2,KLF4,PPP1R15A,PTGS2,SLC3A2,STC1,THBD,VCAM1	431 (10)
acrolein		chemical toxicant		1.413		0.00058	ADAM10,CCND1,IL6,MYC,PTGS2,TNFRSF10B	503 (24)
HEY1		transcription regulator		1.411		0.00491	ACTA2,CDKN1A,CNN1,KDR,MMP2,MYH11,TAGLN	304 (13)
S-(2,3-bispalmitoyloxypropyl)-cysteine-GDPKHPKSF		chemical reagent		1.41	bias	0.00812	CCL2,DDX5,ICAM1,IL6,PTGS2	470 (18)
BDNF		growth factor		1.41		2.11e-06	APP,BAG3,BHLHE40,CD36,CDKN1A,CEBPB,CYGB,DPYSL3,DUSP6,EGR1,EGR2,EGR3,FLNA,FLNB,FOS,FOSB,FTL,IL6,INHBB,ITGB5,JUN,KLF10,KLF4,LAMB2,LGALS1,MALAT1,MAP1B,NR4A1,PALMD,S100A10,SCARB1,SERPINH1,SFRP1,SH3BGRL2,SPARC,SYNPO,TAGLN,TNFRSF11B,TPH1,TXNIP,VIM	531 (21)
ICAM1	2.772	transmembrane receptor		1.41	bias	7.79e-05	ACTA2,CXCL2,FOS,GJA1,ICAM1,IL6,KLF4,MYC,NOTCH1,SNAI1,VCAM1,VIM	461 (18)
dinoprost		chemical - endogenous mammalian		1.409		4.4e-06	AKR1C1/AKR1C2,ATP1A1,CCND1,CD36,FABP4,FOS,FOSL2,GSTP1,HSPA1A/HSPA1B,ID1,IL6,JUN,MYC,NR4A1,PTGS2,SCN1B,TIMP3	534 (20)
PARP9	0.489	enzyme		1.408	bias	0.0112	CD74,HLA-DQB1,HLA-E,IFI44,IRF1,RBMS1
SHH		peptidase		1.408		9.28e-05	ADAMTS1,CAV1,CCND1,CD93,DAAM1,EPHB4,FN1,GATA2,HAND2,HIF1A,ID1,IGFBP5,IL6,MET,MYC,NES,NR4A1,PLAT,SFRP1,SMAD1,THBD,TJP1	441 (22)
AKT (family)		group		1.407		1.32e-13	ACTA2,APP,BCAM,BHLHE40,BTG2,CCL2,CCN2,CCND1,CD36,CD44,CD63,CDKN1A,CEBPB,CFLAR,COL3A1,CPD,CTSD,EGR2,EPAS1,FABP4,FBXO32,FN1,FOS,FOXO1,GATA2,HGSNAT,HIF1A,HSPG2,IER3,IGFBP2,IL1R1,IL6,ITGB5,JUN,LAMB2,MCL1,MGAT4A,MMP2,MT-CO1,MT-CO2,MT1X,MT2A,MYC,NDRG1,NES,NFKBIA,NOTCH1,PDK4,PODXL,PTGS2,PTPRM,RHOB,RPS2,SCARB1,SGK1,SNAI1,SOCS3,SOX4,SUSD5,THBS2,TIMP2,TJP1,TNFSF10,TSPAN13,UTRN,VCAM1,VCAN,VIM	524 (20)
sodium arsenite		chemical drug		1.405		1.94e-05	CCND1,CDKN1A,EGR1,EGR3,EPAS1,FABP4,FOS,FTH1,G3BP1,GADD45A,HIF1A,JUN,MAT2A,MYC,SOCS3,TNFRSF10B,TNFSF10	504 (18)
RHOB	-0.863	enzyme		1.404		0.00114	CDKN1A,ICAM1,IL6,PTGS2,RHOB,TGFBR2	498 (23)
cytarabine		chemical drug		1.404	bias	0.0105	CDKN1A,GADD45A,HLA-A,ICAM1,IL6,MCL1,THRB,TNFRSF10B,TOP1
thioacetamide		chemical toxicant		1.403	bias	7.35e-19	ACTA2,ADAMTS1,AKAP12,ANXA1,BGN,BHLHE40,BIRC3,CCN2,CD200,CD44,CLU,COL1A1,COL1A2,COL3A1,CXCL2,CYGB,DKK3,EDNRB,EMP1,EMP3,EPHX1,FBLN5,FOS,GNG11,GPNMB,GPX3,HIF1A,IER3,IFITM2,IL6,ITGB4,JUN,KDR,LGALS1,LGALS3,LTBP1,LXN,MET,MMP2,MYC,PECAM1,PLCB4,PRELP,PRMT1,PSMB8,PTGS2,RCN1,S100A10,SCN1B,SOD1,SPARC,SPARCL1,STING1,TAGLN,TCF4,TIMP1,TIMP2,TMSB10/TMSB4X,UPP1	588 (21)
ELF3		transcription regulator		1.402	bias	0.000245	CCL2,FN1,IL6,MET,PTGS2,TGFBR2,TIMP3	423 (17)
DSP		other		1.4		0.00812	COL1A1,COL1A2,COL3A1,GJA1,KRAS	234 (7)
MDL 73811		chemical reagent		1.4	bias	0.00812	APP,CDKN1A,FN1,LGALS3,SHC1
1-palmitoyl-2-(5-oxovaleroyl)-sn-glycero-3-phosphorylcholine		chemical reagent		1.396	bias	2.74e-06	ACTA2,BIRC3,CCL2,ICAM1,IL6,MYC,PECAM1,PMEPA1,PTGS2,SNAI1,TGFBR2,VCAM1,VIM	447 (19)
FAS		transmembrane receptor		1.394		1.86e-12	ACTA2,AKAP9,ARL4A,BGN,BIRC3,CCL2,CCN2,CD200,CD44,CD59,CD93,CDKN1A,CFLAR,COL15A1,COL1A1,COL1A2,COL3A1,COL6A1,CTNND1,CXCL2,EFNA1,EGR1,EGR2,FGL2,FLT1,FOS,FOSB,FOXO1,GBP1,GLIPR1,GPNMB,HLA-DQB1,HLA-F,ICAM1,IER3,IL6,IRF1,JUN,JUND,LDLR,LGALS3,MET,MGP,NFKBIA,NR4A1,PALM2AKAP2,PDLIM7,PECAM1,PLEC,PPP1R15A,RAPGEF5,RDX,RND1,SELP,SHC1,SNTB2,TAGLN2,THBD,TNFRSF11B,TNFRSF1A,TNFSF10,TPM1,TRIB1,UGCG,VCAM1,ZFP36	404 (14)
3M-002		chemical reagent		1.394		0.00229	BMX,CCND1,GPNMB,HLA-DMB,IFI44,IL6,OMD,PTGS2,TNFSF10,TXNIP	399 (13)
olanzapine		chemical drug		1.394		0.00191	ATF3,COL1A2,FOS,HLA-DRB5,HSPA8,IGFBP2,LDLR,NR4A1,SNCG,SOD1,THBD	401 (21)
MMP9		peptidase		1.394		3.99e-08	ACTA2,CCND1,CD44,CD74,CDKN1A,CLDN5,CXCL2,DLC1,FOS,GADD45A,GAS6,GJA1,HLA-DQB1,HLA-E,ICAM1,IL6,ITGB1,LPP,LY6E,MMP2,MYC,RCAN2,SYNPO2,TCF4,TIMP1,TJP1,TNFSF12,VIM	529 (23)
TYROBP	-0.11	transmembrane receptor		1.393	bias	0.0103	CCL2,HLX,ICAM1,IL6,ITGA5,ITGB1,ITGB4,SLC1A5
SULF2	1.028	enzyme		1.391	bias	0.000473	CCND1,MMP2,POSTN,SMAD1,SOCS2,SOCS3,VEGFB	508 (20)
SPDEF		transcription regulator		1.39	bias	6.18e-06	BIRC3,CCN2,CD34,CDKN1A,COL1A1,COL6A1,COL6A2,DKK3,HIF1A,IL33,ITGA5,ITGA6,LAMB2,SDC2,SMAD1,SOX17,VEGFB,VIM	454 (20)
KLF11	0.186	transcription regulator		1.387		7.5e-08	ACTA2,ADAMTS1,CAV1,CCL2,CCN2,CEBPB,COL1A2,COL3A1,ENG,ILK,ITGB5,LTBP1,MMP2,MYC,PDK4,PLAT,SERPINH1,SNAI1,TGFBR2,THBS2,TIMP1,TIMP2,TIMP3	363 (18)
dexamethasone phosphate		chemical drug		1.387		0.0341	IL6,NFKBIA,PDK4,SGK1,TNFRSF11B
CD4		transmembrane receptor		1.387		0.00812	CFLAR,HIF1A,SHC1,TNFRSF10B,TNFSF10	475 (22)
MFGE8	-2.498	other		1.387		0.00276	CCN2,CCND1,COL1A1,COL3A1,EDIL3	479 (18)
KPNB1	-0.18	other		1.387		0.00276	DLL1,G3BP1,MYC,NFIB,TNFRSF10B	438 (7)
HECTD2	-0.076	enzyme		1.387	bias	0.00276	B2M,FN1,IL6ST,ITGA5,PTGS2
SJN 2511		chemical drug		1.387	bias	3.43e-05	CDKN1A,CLDN5,LRRC32,SOX17,TJP1	138 (7)
VAV2		transcription regulator		1.387		0.0341	CDC42,FOS,HBEGF,IL6,VIM
MAP2K3	-0.156	kinase		1.384	bias	7.79e-05	CDKN1A,COL1A1,COL1A2,COL3A1,GSTP1,ICAM1,IL6,IRF9,PTGS2,RAB34,SGK1,TNFSF10	471 (19)
SYVN1	0.108	transporter		1.382	bias	5.87e-05	AHR,APP,ATP1A1,BHLHE40,CALM1 (includes others),CCND1,CD44,CDA,CRTAP,HLA-A,HLA-C,HSPB1,IFI44,IFITM2,ITGA6,ITGB1,ITGB4,LDHB,MYOF,PODXL,RAB34,SCARA3,SLC1A5,SLC2A3,SLC3A2,SLCO4A1,STAT3,STOM,VIM,ZC3HAV1	496 (13)
ETS1	0.662	transcription regulator		1.377	bias	4.18e-06	ARPC2,CAV1,CCL2,CCN2,CCND1,CD44,CDH5,CDKN1A,COL1A2,EGR1,ETS1,ETS2,FLI1,FLT1,FN1,HSPA1A/HSPA1B,HSPA8,ICAM1,JUNB,LAMA5,LAMB1,MCL1,MET,MMP2,MYC,SNAI1,SRGN,TGFBR2,VIM	533 (24)
lovastatin		chemical drug		1.376		9.53e-08	ADAM10,ADAMTS1,ATF3,CCL2,CCN2,CCND1,CDKN1A,COTL1,GPX3,IL6,IRF1,KLF2,KLF4,LDLR,MCL1,MYC,PIK3R3,PLAT,PTGS2,RARRES2,RHOB,RHOU,TAGLN2,TFPI,TNFRSF11B,VWF	402 (17)
KU-55933		chemical drug		1.374	bias	0.00025	ACTA2,ADH5,CFLAR,CSRP1,IFI27,TAGLN,TNFRSF10B,VCAM1,VIM	473 (15)
ERK1/2 (family)		group		1.37		7.63e-19	ADAM10,APP,B2M,BIRC3,CAV1,CCL2,CCN2,CCND1,CD44,CDKN1A,CEBPB,CFLAR,COL1A1,COL3A1,ECE1,EGR1,EMCN,ETS1,FABP4,FLT1,FN1,FOS,FOSB,FOXO1,GJA1,HBEGF,HLA-A,ICAM1,ID1,IL6,JAM2,JUN,JUNB,JUND,LDLR,LEPR,MAP3K11,MCL1,MMP2,MYC,NAMPT,POSTN,PSMB8,PSMB9,PTGS2,PTPRE,S100A6,SGK1,SNAI1,SOCS3,SOD1,TAP1,TAP2,TAPBP,TIMP1,TIMP2,TNFRSF10B,TNFRSF11B,TYMP,VCAM1,VCAN	426 (20)
F2RL1		G-protein coupled receptor		1.369	bias	8.73e-08	ACTA2,ATF3,CAV1,CCL2,CCN2,CTSD,CXCL2,DUSP6,FOS,GBP4,HBEGF,IL6,ITGB4,MMP2,PTGS2,SERPINB1,STING1,TXNIP,VEGFC	431 (16)
EGR1	2.043	transcription regulator		1.368	bias	4.38e-12	ACTA2,APP,ATF3,CAV1,CCL2,CCND1,CD44,CDKN1A,CLU,COL1A1,COL1A2,CXCL2,EGR1,EGR2,FLT1,FN1,FTL,GADD45A,HBEGF,HIF1A,ICAM1,ID1,JUN,JUNB,JUND,LDLR,MAP1LC3B,MYC,NDRG1,NR4A1,PTGS2,SGK1,SNAI1,SOD1,TGFBR2,TIMP1,TNFSF10,VCAM1	530 (20)
PRKD1		kinase		1.367	bias	0.00123	BMPR2,CCND1,CFLAR,CXCL2,IL6,KDR,MMP2,NR4A1,TNFRSF11B,VCAM1	417 (15)
HNRNPK	0.356	other		1.365		6.4e-07	CAVIN2,CCN2,CDKN1A,IER3,ITGA6,KDM6B,LDLR,LPP,MYC,PDLIM2,PRELP,PTGS2,TCN2,VCAN	408 (16)
KDM6A		enzyme		1.363	bias	0.000245	CDKN1A,CFI,COL1A1,ICAM1,IRAK3,SELE,VCAM1	326 (11)
FOXF2		transcription regulator		1.362	bias	0.00222	ACTA2,CCND1,CDKN1A,FN1,MYH11,TAGLN,VIM	391 (13)
PIMREG		other		1.362	bias	0.0341	IFI27,IL6,SNAI1,SOCS3,STAT3
PTHLH		other		1.356	bias	7.69e-05	ADAMTS1,CCND1,CDKN1A,FN1,FOS,FOSL2,GPX4,HSPA1A/HSPA1B,IL6,ITGA6,PTGS2,SOD1,TNFRSF11B	500 (22)
GATA4		transcription regulator		1.356		2.23e-11	CCL2,CCN2,COL1A1,COL1A2,COL3A1,CXCL2,ECM2,EPHX1,FOS,FRZB,GJA1,HSPB7,ID1,IFI16,IGFBP5,IGFBP6,IL6,INHBB,JUN,LOC102724428/SIK1,LRG1,LTBP2,MYC,NOTCH4,OGN,PDLIM3,POSTN,PTGS2,PTPRB,S100A4,SFRP4,TAGLN,TIMP1,TPM1,VCAM1,VIM	476 (24)
bee venom		chemical - endogenous non-mammalian		1.355	bias	6.23e-09	CCNL1,DNAJB1,ETS2,FOSB,GADD45A,HSPB1,ICAM1,IRF1,ITGA5,ITPKC,JUN,JUNB,KLF2,KLF4,MAP3K8,MSN,NFKBIA,NUPR1,PPP1R15A,PTGS2,RCAN1,SNTB2,SOCS3,TAMALIN,THBD	422 (11)
PTEN	-0.234	phosphatase		1.353		5.84e-10	ACTA2,ADAMTS9,ANXA1,ATF3,BTG1,BTG2,CALCRL,CCND1,CD44,CDH5,CDKN1A,CEBPB,CHD1,CNN3,COL14A1,COL15A1,COL1A1,COL3A1,CSRP1,CTSZ,CXCL2,DAAM1,DKK3,EGR2,EPAS1,ETS1,ETS2,FABP4,FLT1,FN1,FOS,FOXO1,FTH1,G3BP1,GATA2,GMDS,GPR146,GPX3,GPX4,GRB10,HDDC2,HIF1A,HLA-DMA,HSPA1A/HSPA1B,ID4,IGFBP2,IGFBP5,IGFBP6,IL6,ITGA8,ITGB1,JUN,JUND,KDR,LDHB,LDLR,LGALS3,LY6E,MAT2A,MCL1,MET,MMP2,MT-ATP6,MT-CO2,MT-CYB,MT-ND1,MT2A,MYC,N…	535 (19)
MAPK14	0.236	kinase		1.352		5.14e-16	ACTA2,ATF3,BTG2,CCL2,CCND1,CD36,CD74,COL1A1,CRYAB,CXCL2,DLL1,DUSP6,EFEMP1,EFNA1,FLT1,FN1,FOS,FOSL2,GADD45A,GJA1,HAND2,HSPA12B,ICAM1,IL6,JUN,JUNB,JUND,KDR,LDLR,MYH11,NRP1,PECAM1,PTGS2,SGK1,SHC1,SOCS3,SOD1,SPHK1,TAGLN,TIMP1,TIMP2,VCAM1,VEGFC,ZFP36	497 (16)
GAB2	-0.214	other		1.352	bias	0.00145	APP,CD34,FOS,HIF1A,IL6,KDR,MCL1,SPARC	491 (20)
ST3-Hel2A-2		chemical reagent		1.35	bias	0.00495	ATF3,EGR2,FOS,GADD45A,IER3	219 (6)
GNRH (family)		group		1.35	bias	1.89e-05	ATF3,EGR1,FOS,IGFBP5,JUN,PTGS2,RAP1B,SEMA6B,SGK1,STC1	519 (22)
OGA	-0.058	enzyme		1.349		1.05e-06	ABLIM1,ADGRL2,ARHGAP29,CALCRL,CAV1,CAVIN2,CCL2,CCND1,CD302,CD36,CD44,CD93,CDKN1A,CEBPB,CNN1,CPE,EGR2,ELF1,FLNA,FLNB,FN1,GADD45A,GAS6,GFOD1,IGFBP4,IGFBP5,IGFBP7,IL6,IL6ST,ITGB5,JUN,LAMB1,MGLL,MMRN2,NDUFA13,NDUFA4,PIK3R1,PRKG1,RHOB,S100A6,SOCS2,SOCS3,SORBS1,TGFBR2,TGFBR3,TIMP1,TIMP2,TIMP3,TNFRSF11B,TPD52L1,TSPAN12,TSPAN4,VIM	563 (23)
RAS HOMOLOG (family)		group		1.348		1.38e-06	CCN2,CCND1,CDKN1A,EGR1,FOS,ITGB1,MYC,PTGS2,TJP1	489 (23)
panobinostat		chemical drug		1.348		0.000673	CDC42,CDKN1A,CRYAB,FLNA,FN1,HAND2,KLF4,MCL1,MYC,NEDD9,PTGS2,VIM	506 (21)
beraprost		chemical drug		1.342	bias	0.000576	CCL2,COL1A1,COL3A1,FN1,SOD1
betamethasone		chemical drug		1.342		0.0125	CAV1,CCN2,CCN3,KDR,TIMP3
PKG (family)		group		1.342	bias	0.00812	EGR1,FOS,FOSB,JUN,TLN1	505 (24)
CCM2	-0.019	other		1.342		0.0445	ACTA2,CNN1,MYH11,RARRES2,TAGLN
GPR15LG		cytokine		1.342	bias	0.0253	CCN2,IL6,JUN,MAP3K11,SOCS3
RNF181	-0.104	enzyme		1.342	bias	0.0253	ARF6,HDDC2,OLFM1,TPD52L1,UGCG
LYL1	0.475	transcription regulator		1.342	bias	0.00145	ADGRG1,BTG2,CDH5,EGR1,ID1,ID4,SCN1B,TSPAN18	84 (4)
ALDH2	-0.913	enzyme		1.342		0.0445	ACTA2,CCN2,COL1A1,FN1,SLC3A2
SUZ12	0.091	enzyme		1.342		0.00101	ABL2,FBXO32,HAND2,HSD17B11,IRAK3,IVNS1ABP,JAM2,JUND,KLF4,LGALS3,MMP2,MYC,PLCB4,RBMS1,SLC25A3,SNAI1,TNFRSF11B,TNS3	250 (7)
COL5A1	0.002	other		1.342	bias	1.93e-05	ACTA2,CTSC,CTSD,FBLN2,FBLN5,FN1,ITGB1,ITGB5,LGALS1,LGALS3,LTBP2,S100A6	252 (7)
PTCD1		other		1.342	bias	0.00495	MT-ATP6,MT-CO2,MT-RNR1,MT-RNR2,UQCRB
CXCL3	-0.258	cytokine		1.342	bias	0.0125	ICAM1,IL6,ITGA6,ITGB1,POSTN
H-[1,2,4]oxadiazolo[4,3-alpha]quinoxalin-1-one		chemical reagent		1.342		0.00782	CDKN1A,FOS,ICAM1,PRKG1,PTGS2,SOD3	403 (15)
latrunculin A		chemical toxicant		1.342	bias	0.000184	ACTA2,CCN2,CXCL2,DSTN,IL6	464 (20)
lipoarabinomannan		chemical - endogenous non-mammalian		1.342	bias	0.0112	CXCL2,HLA-DRB5,ICAM1,IER3,IRF1,SELE
GROWTH FACTOR (family)		group		1.342		0.000115	APP,CLU,FOS,KLF2,MYC,PTGS2,SPHK1	451 (18)
stearic acid		chemical - endogenous mammalian		1.342		0.00222	ATF3,CLU,ICAM1,IL6,MCL1,NFKBIA,PTGS2	381 (14)
NUPR1	-1.396	transcription regulator		1.341		0.00434	ABL2,ACTA2,ADGRG1,AKAP12,ATF3,BTG1,CARD8,CD63,CEBPB,COL1A1,COL1A2,COL3A1,DUSP5,ETS1,GADD45A,HBEGF,KANK2,KLF4,LOC102724428/SIK1,MAT2A,MGLL,MRTFB,MT1X,MYC,MYH10,NDRG1,NFIB,NUPR1,PARP9,PIK3R1,PPP1R15A,RASAL2,RBMS1,S100A4,SAMHD1,SYNE2,TNS3,TRIB1,UPP1,VIM,ZC3HAV1,ZFP36L1	416 (13)
PI3K (complex)		complex		1.339	bias	4.47e-17	ATF3,BIRC3,CCL2,CCN2,CCND1,CD44,CDKN1A,CEBPB,CFLAR,COL1A1,CTSD,ETS1,FABP5,FBLN5,FBXO32,FLI1,FN1,FOS,FOXO1,FRY,GATA2,GJA1,GSTP1,HBEGF,HIF1A,ICAM1,IGFBP2,IL33,IL6,ITGA6,ITGB1,JUN,KDR,KLF2,KRAS,LTBP2,MCL1,MMP2,MT-CO1,MT2A,MYC,NFKBIA,NOTCH1,POSTN,PTGS2,PTPN12,RHOB,SAMHD1,SGK1,SNAI1,SNCG,SOCS3,TAGLN,TNFSF10,TXNIP,TYMP,UGCG,VCAM1	549 (18)
bortezomib		chemical drug		1.338		1.57e-05	ATF3,BAG3,BIRC3,CAV1,CCN5,CCND1,CDKN1A,CFLAR,CRYAB,CXCL2,DMD,DNAJA1,DNAJB1,DNAJB4,FOXO1,GADD45A,GPNMB,HIF1A,HSPA1A/HSPA1B,ICAM1,IL33,IL6,IL6ST,KLF9,MCL1,MYC,NECTIN2,NOTCH1,PFN2,PPP1R15A,PTGS2,SH3BP2,SNAI1,TNFRSF10B,TNFSF10,VCAM1,VIM	475 (19)
IL25		cytokine		1.337		1.52e-06	BTG2,CCL2,CD74,CLDN5,CSF3,F11R,FLT1,FOSB,HLA-DQB1,IL33,IL6,KDR,NRP1,TGFBR3,ZFP36L1	465 (17)
vitamin K3		chemical drug		1.336		0.00027	CD44,CFLAR,EGLN3,EGR1,FOS,HIF1A,MAP1LC3B,MYC,NAMPT,NUPR1	469 (19)
IL1R1	0.973	transmembrane receptor		1.335	bias	3.81e-07	ACTA2,APP,CXCL2,EGR1,FOS,ICAM1,IL6,LIFR,MMP2,MYH11,PTGS2,SELE,TIMP1	372 (16)
EPHX2		enzyme		1.333		4.42e-06	ACTA2,APP,CCL2,DLL1,ICAM1,IL6,NOTCH1,SELE,TAGLN,VCAM1	394 (21)
ADORA2B		G-protein coupled receptor		1.332		0.000352	CCND1,COL1A2,CXCL2,HIF1A,IL6,KLF4,PDE5A,TIMP1	433 (21)
AZGP1		transporter		1.331	bias	0.000115	CCND1,CEBPB,EGR1,FBXO32,ITGA5,MYC,VIM	501 (24)
HNF1B		transcription regulator		1.327		3.83e-05	BGN,BHLHE40,CD44,F11R,FBLIM1,FN1,GADD45A,ID1,ID4,LAMB1,MET,MMP2,MPZL2,NEDD9,OLFM1,PHACTR4,PODXL,PTPRM,S100A4,S100A6,SERPINH1,SNAI1,SPARC,UPP1
rebemadlin		chemical reagent		1.326		0.0229	BTG2,CCND1,CDKN1A,CFLAR,CRYAB,DDX17,FOSB,GADD45A,HSPA1A/HSPA1B,HSPA8,IL6,MDM4,NUPR1,PIK3R1,PIK3R3,PPM1D,TNFRSF10B,TNFRSF10D
everolimus		chemical drug		1.323		0.00107	ATF3,CAV1,CCN2,CCND1,CDKN1A,CEBPB,KDR,MCL1,MMP2,MYC,SNAI1	513 (19)
enterotoxin B		biologic drug		1.32	bias	0.0209	CCL2,CSF3,CXCL2,GPNMB,ICAM1,IL33,IL6,PFN2
clopidogrel		chemical drug		1.32		0.0263	ATF3,CCL2,COL1A1,LAMA5,MMP2,MYC,NUPR1,PPP1R15A,RGS16,SLC3A2
MAK683		chemical drug		1.318	bias	5.03e-05	CCL2,FOXO1,GBP1,HLA-B,IGFBP5,IL6,MET,MMP2
SERPINF1		other		1.317		3.39e-05	ACTA2,CCN2,CCND1,CD34,CDH5,CRYAB,MYC,NFKBIA,SELP,TJP1,TNFRSF11B,TNFSF10,VIM	506 (20)
lipoteichoic acid		chemical - endogenous non-mammalian		1.315	bias	0.000117	ANTXR1,CCL2,CSF3,HIF1A,ICAM1,IL6,MMP2,NR4A1,PTGS2,SELP,TNFRSF11B	343 (15)
AVP		other		1.314	bias	3.92e-07	ACTA2,ATF3,ATP1A1,CCL2,CCND1,COL3A1,EDNRB,EGR1,FOS,GATA2,IL6,S100A6	484 (22)
THBS4		other		1.314	bias	0.0207	COL3A1,ICAM1,PECAM1,SELE,VCAM1,VIM
ITGB1	-1.107	transmembrane receptor		1.314		1.08e-08	ACTA2,ADAM15,CCL2,CCN2,CDKN1A,COL1A1,COL1A2,FLNA,FN1,FOS,FOXO1,HLA-A,HLA-E,HSPG2,ICAM1,IL6,ITGA5,ITGB4,JUN,JUNB,KLF2,LAMB1,MMP2,MYC,PSMB8,PTGS2,SNAI1,TIMP2,TNFSF12,TNXB,VIM	427 (20)
CSF1	0.08	cytokine		1.312	bias	7.47e-12	APP,BHLHE40,CCL2,CCND1,CD36,CD74,CD9,CDKN1A,CTSD,CTSH,CXCL2,DICER1,DUSP5,EGR1,EGR2,EGR3,ETS2,FCGRT,FN1,FOS,GBP1,GPNMB,HIF1A,HLA-A,IFI16,IFI44,IFI44L,IFITM1,IFNGR1,IL6,IL6ST,IRF1,IRF9,ITGA5,ITGB1,ITGB5,JUN,JUNB,KLF2,LAP3,LY6E,MYC,NOTCH1,PARP14,PARP9,PLSCR1,PSMB9,SAMHD1,SFRP1,SLC1A5,SOCS2,SPARC,STAB1,TLN1,TNFRSF1A,TYMP,VCAM1,XAF1	459 (17)
HFE		transmembrane receptor		1.311		0.00263	B2M,BHLHE40,CD74,CYBRD1,EGR1,HLA-DQB1,HLA-DRB5,HSPA8,HSPB1,PPP1R3C,PSMB8,RGS16,SOCS3
SOX17	1.108	transcription regulator		1.31		0.000939	AKR1C1/AKR1C2,BMPR2,CCND1,FOS,KDR,LAMB1,SOX17,SOX7,SPARC	473 (16)
TSLP		cytokine		1.304	bias	0.0027	CD63,ICAM1,IL6,KLF4,MAP1LC3B,MYC,SELE,SELP,TIMP1	443 (18)
finasteride		chemical drug		1.3	bias	0.00058	CLU,FLT1,FOS,HIF1A,IL6,KDR	460 (16)
IRAK4	0.209	kinase		1.296		1.05e-12	APP,ATF3,BIRC3,BTG2,CSRNP1,CXCL2,EGR1,FOS,FOSB,GEM,IER2,IFNGR1,IL6,IRF1,JUN,MAP3K8,NFKBIA,NFKBIZ,NR4A1,PLSCR1,RGS16,SLC25A25,ZFP36	449 (14)
ACE2		peptidase		1.294		0.00145	ACTA2,CCL2,CCN2,CXCL2,FN1,IL6,MMP2,PTGS2	488 (17)
STAT5 DIMER (complex)		complex		1.293	bias	0.00526	BIRC3,CCND1,MCL1,MYC,SOCS2,SOCS3
GHRL		growth factor		1.293		0.00786	CDH5,FOS,FOXO1,IL1R1,IL6,PTGS2,RAPGEF3,SOCS3	523 (25)
manganese		chemical - endogenous mammalian		1.291		1.25e-05	ATF3,CCL2,CDKN1A,COL3A1,DLL1,EGLN3,FOS,HSPA1A/HSPA1B,ICAM1,ID1,JUN,LDLR,MXRA8,PARK7,PTGS2,SEMA6A,TIMP3,VIM	525 (22)
POU2AF1		transcription regulator		1.287		0.000218	CD44,CD74,CDC37,FGL2,FOXO1,HLA-A,HLA-DMA,HLA-DRA,IFI44,IFI44L,IFITM1,IL6,LGALS1,MCL1,MYC,S100A10,SOX4,STAT3	419 (16)
CYTOR	-0.3	other		1.28	bias	0.0182	MYC,SNAI1,SOD1,STAT3,VIM
CDX2		transcription regulator		1.278		4.4e-05	CAV1,CD9,CDKN1A,CLU,CXCL2,DLL1,ETS1,IL6,ITGB4,JUN,KLF4,MMP2,MTUS1,MYC,SNAI1,SOX17,SYNPO,VIM	581 (25)
CRH		cytokine		1.274	bias	1.78e-06	FOS,IL6,JUNB,KCNMA1,NR4A1,PTGS2,RAMP2,SCARB1,SGK1,SLC2A3,SOCS3,TPH1	426 (24)
LMNA	0.208	other		1.268		1.86e-10	ACKR1,ACTA2,ASPN,CCN2,CD93,COL1A1,COL3A1,ECRG4,ELK4,ENTPD1,EPAS1,EPB41L3,FABP4,FGD5,FLT1,FN1,GJA1,H3-3A/H3-3B,IER5,IFI44,IRF1,JUN,JUND,KANK3,KDR,KLF7,MAP3K8,MSN,MT-ATP6,MT-CO1,MT-CO2,MT-CO3,MT-ND1,MT-ND3,MYC,NAMPT,NES,PECAM1,RBMS1,RESF1,SKAP2,SNRK,STAB1,SUN1,SVIL,SYNE2,TAGLN,TIMP2,TIMP3,TNS2,TOP1,ZFP36	484 (18)
CDC73	-0.12	other		1.266		2.52e-06	APP,CCND1,GATA2,GBP1,IGFBP4,IRF1,LGALS3,MYC	498 (23)
Rbx1		enzyme		1.265		0.0103	AHR,CFLAR,GUCY1A1,HIF1A,HLA-E,ICAM1,ITGB1,NRP1,PLCB4,SHC1
ALDH1A2	0.31	enzyme		1.265		1.89e-05	ATF3,BGN,CCN2,CD44,COL1A2,COL3A1,IGFBP4,SPARC,TIMP1,TIMP3	504 (16)
miR-450a-5p (and other miRNAs w/seed UUUGCGA)		mature microRNA		1.265	bias	0.000606	COL1A2,COL3A1,EMP3,ILK,ITGA5,ITGB1,NOTCH1,PDGFRB,TCF4,VIM
pinometostat		chemical drug		1.265		0.00123	CDKN1A,HLA-DPA1,HLA-DPB1,HLA-DRA,HLA-DRB1,HLA-DRB5,MARCKS,NOTCH1,PDK4,SNAI1	391 (7)
PF543		chemical drug		1.265	bias	1.89e-05	ACTA2,ADAMTS4,CCN2,CNN1,ECRG4,FN1,IL6,SNAI1,SUSD5,TNFRSF11B	435 (18)
PCBP1	0.236	translation regulator		1.262		0.0123	CD44,MYC,MYH10,SLC3A2
hydroxyurea		chemical drug		1.261	bias	0.00133	ACTA2,BCAM,CCL2,CCND1,CDKN1A,COL1A1,CSF3,CXCL2,GADD45A,IL6,KLF4,MARCKS,MYC,SELE	451 (18)
puromycin aminonucleoside		chemical reagent		1.261		3.58e-10	ADAMTS1,ANXA1,AQP1,CD36,CD44,CDC42,CLU,EFEMP2,EMP3,FBLIM1,FXYD5,GPNMB,GSTP1,IER3,ITGB1,ITGB4,LGALS3,LXN,MYC,NES,PSMB8,RCN1,S100A10,SCARB1,SOD3,TIMP1,TMSB10/TMSB4X,UPP1,VIM	272 (7)
PAX5		transcription regulator		1.254		0.00158	CCND1,FN1,GIMAP4,IL6ST,MET,MMP2,MSN,MYC,NEDD9,SLC2A3,TXNIP,VIM	596 (25)
PCI-34051		chemical reagent		1.254		9.73e-05	ACTA2,COL1A1,FN1,MMP2,SNAI1,VIM	503 (22)
IGFBP5	-1.489	other		1.253	bias	0.0253	BHLHE40,CCND1,COL1A1,EGR1,TNFRSF1A
ciprofibrate		chemical drug		1.252		0.00162	ADAMTS1,CD36,CD63,ETS2,FABP4,GSTP1,ICAM1,IGFBP2,MGLL,NFKBIA,PALMD,PDK4,PLSCR1,SCARB1,SLCO2A1,TAGLN2	485 (22)
ADAM17	0.171	peptidase		1.248	bias	2e-05	ARL6IP1,CCND1,COL3A1,CSF3,CXCL2,DNAJA1,FN1,HSPB1,IL6,IL6ST,IRF1,ITGB1,LPP,LRG1,MICOS10-NBL1/NBL1,MMP2,NOTCH1,PLAT,SCARB1,SOCS3,TNFRSF11B	526 (19)
deoxycholate		chemical - endogenous mammalian		1.246		0.000673	CAV1,CCND1,CFLAR,EGR1,GJA1,IL6,LDLR,MCL1,NR4A1,PTGS2,TJP1,TNFRSF10B	428 (20)
mir-23 (includes others)		microRNA		1.245		0.0027	CCND1,CDKN1A,FBXO32,HIF1A,IL6,MET,MMP2,SEMA6A,SMAD1	429 (19)
ZNF32	-0.244	transcription regulator		1.241		0.00137	ACTA2,ALCAM,LEPR,S100A4,STAT3
SAV1	0.192	other		1.238		7.06e-07	CCN2,CCND1,CDKN1A,COL1A1,COL3A1,CXCL2,FN1,IL6,SOX4,VIM	390 (9)
TNFRSF1B	0.3	transmembrane receptor		1.238	bias	0.000117	CFLAR,CXCL2,EFNA1,ICAM1,IL6,ITGB5,JUN,MMP2,SOCS3,TIMP1,TYMP	428 (16)
ELF4	0.118	transcription regulator		1.238		0.000403	CDKN1A,CXCL2,DUSP5,IL6,KLF2,KLF4,PLEC,RAP1B,RCAN1	293 (7)
CDH1		other		1.235		0.000995	CCND1,CD44,CDC42,CTNND1,FN1,IFI27,IFITM1,JUN,MYC,PIK3R1,S100A4,TJP1,VIM	456 (23)
AFP		transporter		1.235		0.00325	EGR1,EGR2,FOS,TNFRSF10B
NPR1	0.138	enzyme		1.235	bias	0.000106	ACTA2,CCN2,COL1A1,COL3A1,FN1,GUCY1A1,IL6,MMP2,RCAN1,TGFBR2	444 (18)
CAV1	0.825	transmembrane receptor		1.234		1.08e-07	ADAMTS4,CAV1,CCND1,CD36,CDKN1A,CTSD,EDIL3,EGR1,FN1,FOS,HSPA8,ICAM1,ID1,IL6,INHBB,KDR,NOTCH1,NPM1,NR4A1,RBM39,SLC2A3,SNAI1,TFPI,TGFB1I1,TJP1,TNFRSF1A,VCAM1,VIM	414 (19)
KAT2A	0.438	enzyme		1.233	bias	0.00101	ADAMTS1,AKAP12,CCND1,DMD,EMP1,FABP5,FBXO32,GATA2,HLA-DQB1,HNRNPU,JUN,JUNB,PDLIM1,PIK3R1,RCAN2,RHOU,SLC1A5,TNFRSF10B	436 (12)
PRKCZ		kinase		1.226		6.27e-05	CCND1,COL1A2,ETS1,IL6,JUN,KRAS,MMP2,MYC,NFKBIA,VCAM1	384 (16)
PLA2G4A		enzyme		1.226	bias	0.0125	CCL2,ICAM1,IL6,MYC,PTGS2
CBX7	-0.124	other		1.225	bias	0.0422	CCND1,CD44,CTSS,MMP2
PKA (complex)		complex		1.222		2.48e-07	ANTXR1,CAV1,CCN2,CD44,CDKN1A,CEBPB,EGR1,FOS,GJA1,IFI27,IL6,IRF1,JUN,JUNB,LDLR,NR4A1,PTGS2,SGK1,TNFRSF11B,XAF1	527 (22)
PLG		peptidase		1.219	bias	0.00261	CAV1,CCL2,COL1A1,CRK,EDNRB,IL6,MFGE8,MXI1,PECAM1,PTGS2,RAPGEF3,TNFRSF11B	419 (19)
tetrachlorodibenzodioxin		chemical toxicant		1.219		6.43e-09	ACTA2,ADCY4,AHR,ALCAM,ARL6IP1,ATP2B1,BMPR2,BTG1,CARD10,CCN2,CCND1,CD36,CD9,CDH13,CDKN1A,CEBPB,COL6A1,CRYAB,CTSD,DUSP6,EMP3,ETS2,FMO2,FOS,GNG11,GRN,HDAC7,HLA-DMA,HSPA1A/HSPA1B,HSPA8,HYAL2,IL1R1,IL6,IRF1,ITGA5,ITGB1,JUN,JUND,KLF2,LTC4S,LYST,MGP,MICOS10-NBL1/NBL1,MYC,MYH11,NEDD9,NOTCH1,PODXL,PTGS2,S100A4,S1PR1,SERPINH1,SH3BGRL2,SLC2A3,SOCS2,SOD1,TGFBR2,TIMP2,TMEM47,VEGFC	586 (20)
PTGER3	-0.456	G-protein coupled receptor		1.213	bias	0.0341	CEBPB,FLT1,IL6,JUND,PPP1R15A
CSF1R		kinase		1.211	bias	9.51e-06	CCND1,CDKN1A,FMOD,FOS,IL6,JUN,JUNB,MYC,STAT3,VCAM1	443 (22)
TSHZ3		transcription regulator		1.209		6.41e-06	CASP4,FMOD,FOSB,FOSL2,IER2,KCTD12,LDB2,NR4A1,PDE2A,RAMP3,TSHZ2,TXNIP	204 (7)
PDGFRA	-0.612	kinase		1.206	bias	0.00026	ACTA2,CDKN1A,COL1A1,FOS,MCL1,MYC	490 (20)
BMP10		growth factor		1.205		7.73e-11	AQP1,BMPR2,CD74,CFI,COL1A1,COL1A2,COL3A1,EGR2,ENG,FGL2,FN1,FOS,HLA-A,ICAM1,ID1,IGFBP7,LEPR,LTBP2,NFKBIA,NR4A1,SELE,TIMP1,VCAM1,VCAN	366 (7)
histamine		chemical - endogenous mammalian		1.202	bias	8.87e-07	CCL2,CDC42,CXCL2,FOS,HBEGF,HIF1A,ICAM1,IL6,JUN,LDLR,NR4A1,PTGS2,SELE,SELP,TJP1	383 (21)
linsidomine		chemical drug		1.199		0.0298	EGR1,MYC,NR4A1,PTGS2
YWHAZ	0.006	enzyme		1.195		0.0407	COL1A1,CXCL2,FN1,IL6,MCL1,NDUFA4,SLC25A4
BLK		kinase		1.195		0.00141	ALDH2,CTSS,ETS1,GEM,HSPG2,IL6,NEXN	483 (11)
GNB1	-0.054	other		1.195	bias	6.52e-06	AHR,CAV1,CCN2,CDKN1A,COL1A2,CYTH1,FBXO31,FOSB,FOSL2,IER3,ILK,LTBP1,MXI1,MYH11,NR4A1,THBD,TIMP2	266 (7)
AGN194204		chemical drug		1.195	bias	2.76e-06	AHR,ATF3,ATP1A1,BZW2,CCN5,CDKN1A,COL6A2,COTL1,CSRP1,EMP1,EMP3,FABP4,GADD45A,GJA1,IFITM3,IL33,IRF1,ITM2A,KANK3,LGALS1,LIFR,MAN1A1,MYC,PDK4,RAMP3,RCAN2,SH2D3C,SLC3A2,SLCO4A1,SYNPO,TAP1,TIMP1	169 (7)
P2RY1		G-protein coupled receptor		1.194	bias	3.43e-05	FN1,FOS,IL6,SELE,VCAM1	397 (19)
MAP2K6	0.203	kinase		1.192	bias	8.87e-07	ACTA2,BGN,CCL2,CCND1,CDKN1A,CRYAB,IL6,IRF9,JUN,LDLR,MMP2,MYH11,PTGS2,SNAI1,TNFSF10	502 (22)
nicotine		chemical drug		1.19		1.03e-08	AHR,CCL2,CCN2,CCND1,CD44,CDKN1A,CEBPB,CFLAR,COL1A1,COL3A1,EGR1,FEZ1,FN1,FOS,GJA1,HIF1A,HSPA8,ICAM1,ID1,IL6,JUNB,KDR,LDLR,LGALS3,MMP2,PLAT,POSTN,PTGS2,RAP1B,SELE,STAT3,VEGFC,VIM,ZFP36	437 (18)
lomustine		chemical drug		1.187	bias	1.11e-12	ANXA1,BIRC3,CD44,CLU,EMP3,FBLIM1,FXYD5,GPNMB,ID1,IER3,ITGB4,LGALS3,LXN,MYC,PSMB8,RCN1,S100A10,STING1,TIMP1,TMSB10/TMSB4X,TNFRSF10B,TNFRSF10D,UPP1,VIM
cyclopamine		chemical reagent		1.185		0.0125	CCND1,CDKN1A,PTGS2,SPARC,TJP1
IL6ST	1.544	transmembrane receptor		1.184		1.43e-09	CCND1,CD44,EGR1,ENPP2,IL6,IRF1,JUN,JUNB,MYC,NOTCH1,SGCA,SOCS3,STAT3,STING1,TIMP1,TNFRSF1A,VCAM1	448 (18)
GW-788388		chemical reagent		1.182	bias	0.000115	ACTA2,CCN2,CDKN1A,COL1A1,COL3A1,MMP2,TGFBR2	250 (9)
MAPK9	-0.041	kinase		1.182		1.2e-09	AQP1,BIRC3,CAV1,CCL2,CCN2,CDH5,CDKN1A,CEBPB,DMD,EGR1,EPAS1,FGL2,FOS,FOSL2,GADD45A,HIF1A,IER2,IFI16,IGFBP2,IL6,IRF9,ITGB4,JUN,JUNB,JUND,MARCKSL1,MYC,PARP14,PLAT,PPP1R15A,SOD3,ZFP36	507 (18)
1,1-bis(3'-indolyl)-1-(4-hydroxyphenyl)methane		chemical reagent		1.181	bias	0.00203	CCN2,COL1A1,FN1,MYC,NR4A1,SNAI1
cis-urocanic acid		chemical drug		1.178	bias	0.00141	ADAMTS1,AKR1C1/AKR1C2,CRYAB,HSPA1A/HSPA1B,IL6,PTGS2,TMOD3
HIF1A	0.546	transcription regulator		1.178		9.07e-10	ACTA2,ADAM10,ADAM15,ADAMTS1,AHR,AKAP12,ARPC2,BCL6B,BGN,BHLHE40,CAV1,CAVIN2,CCL2,CCN2,CCN3,CCND1,CD36,CD44,CDKN1A,COL1A2,CTSD,CXCL2,ECE1,EDNRB,EGLN3,ENG,ENTPD1,EPAS1,ETS1,FHL1,FLT1,FN1,FOS,GJA1,HIF1A,HSPB1,ICAM1,ID1,IFI16,IGFBP2,IGFBP5,IL6,INHBB,ITGA5,ITGB5,JUN,LGALS1,LIFR,MCL1,MET,MMP2,MT-CO3,MT-ND1,MXI1,MYC,NDRG1,NDUFA4,NFKBIA,NFKBIZ,NOTCH1,NPM1,NR4A1,NRARP,NRN1,PTGS2,QKI,SFRP1,SLC2A3,SNAI1,SOCS…	473 (14)
laquinimod		chemical drug		1.177	bias	0.00041	ADAMTS9,CD93,GPNMB,INHBB,LTC4S,MPZL2,PALMD,PPP1R3C,SYT15,TPH1
MED12	0.184	transcription regulator		1.177		0.0123	EGR2,MYC,TGFBR2,TJP1
TERF2IP	-0.256	other		1.177	bias	0.0123	CCL2,CCN2,EPB41L4A,NFKBIA
troglitazone		chemical drug		1.176		7.68e-10	ACTA2,ATF3,ATP2B1,BIRC3,CAV1,CCL2,CCND1,CD34,CD36,CD59,CDKN1A,CFLAR,COL15A1,COL1A1,COL1A2,CRYAB,EGLN3,EGR1,ETS1,FABP4,FABP5,FN1,FOS,GADD45A,HIPK3,HLA-DRA,ICAM1,IFI16,IL6,ITGA6,ITM2A,JUN,KLF4,LTC4S,MCL1,MT-ND1,MYC,MYH11,NDRG1,NFKBIA,NR4A1,PDK4,PLEC,PSMA3-AS1,PTGS2,QKI,SCARB1,SELE,SNAI1,SORBS1,VCAM1	530 (18)
methylprednisolone		chemical drug		1.172		1.11e-11	ADGRL2,ANXA1,ARL4A,ATP1A1,B2M,BTG1,CCN2,CCND1,CD36,CD44,CD74,CD9,CDH13,CDKN1A,CNN3,CTSC,CTSH,CTSS,DMD,DUSP6,ECE1,EDNRB,EFNA1,EMP1,ENPP2,EPHX1,FABP5,FBLN5,FBXO32,FGL2,FN1,FOS,GADD45A,GSTP1,HSPA1A/HSPA1B,HYAL2,ID1,IFNGR1,IL1R1,IL6,IL6ST,IRAK3,IRF1,ITGA5,ITGB1,ITGB5,IVNS1ABP,JUN,KLF9,KRAS,LAMB2,LDLR,MAP1LC3B,MGP,MYC,NFIA,NFIB,NFKBIA,NOLC1,NPM1,PIK3R1,PIM3,PLAT,PLS3,PRMT1,RAMP3,SERPINB1,SFRP1,SGK1,SL…	525 (19)
sodium orthovanadate		chemical reagent		1.172		0.00491	CCL2,CCND1,CDKN1A,COL1A1,FABP4,HIF1A,NFKBIA	494 (21)
cercosporin		chemical - endogenous non-mammalian		1.172	bias	3.43e-05	ACTA2,CCN2,CCND1,FN1,MYC
TP53INP1		other		1.172		0.00325	CDKN1A,SNAI1,SPARC,VIM
CDK2		kinase		1.172		0.0346	CD34,CDKN1A,FOS,MT2A,MYC,TNFRSF10B
CSDE1	-1.24	enzyme		1.168		0.0125	CCL2,CSDE1,FN1,MYC,VIM
PDGF/AA (complex)		complex		1.166	bias	0.000104	ACTA2,CDKN1A,FOS,HBEGF,ID4,IL6,LDLR,VIM	489 (22)
ALDOSE REDUCTASE (family)		group		1.165	bias	0.0298	CCND1,ICAM1,IL6,MYC
LSP1		other		1.165	bias	0.000269	GATA2,ITGA6,ITGB1,PECAM1
estradiol benzoate		chemical drug		1.164	bias	0.000106	ACACB,AHR,CCN5,FOS,FOXO1,GJA1,HSPA8,LEPR,PLAT,PTGS2	433 (20)
mycophenolic acid		chemical drug		1.161	bias	1.74e-05	ACTA2,AKAP12,ATF3,BIRC3,CCL2,CCN2,CD59,CD63,CDKN1A,CLU,ETS1,FN1,GBP1,HBEGF,IL6,LDLR,PTGS2,UGCG	431 (16)
EGLN1	0.151	enzyme		1.158		0.000173	CAV1,DLL1,EGLN3,EPAS1,HIF1A,ICAM1,IL6,MYC,PTGS2,TGFBR2,TNFRSF11B,VCAM1	452 (22)
TSPO	-0.431	transmembrane receptor		1.155		0.000759	ANXA1,CASP4,CCL2,CD74,ELOVL7,ICAM1,IFITM3,MT-ND2,NDUFA13,PSMB8,PTGS2,SELE,VCAM1	336 (14)
ammonium chloride		chemical drug		1.154		0.000148	APP,ATP1A1,CD9,FOXO1,GRN,IL6,LDLR,MET,RCAN1	554 (20)
kynurenine		chemical - endogenous mammalian		1.154	bias	0.00681	AHR,MMP2,MYC,SNAI1	529 (22)
JINK1/2 (family)		group		1.154		0.00203	FOXO1,IL6,MMP2,PTGS2,RHOB,TNFRSF1A	490 (22)
NTF3		growth factor		1.154	bias	0.0298	FOS,GJA1,JUN,YES1
USP14	-0.079	peptidase		1.154	bias	0.00121	HIF1A,MET,MMP2,MYC	497 (19)
CLCA2		ion channel		1.154		0.0198	CDKN1A,FN1,SNAI1,VIM
pepstatin		chemical - protease inhibitor		1.154		0.0198	CAV1,CD9,MAP1LC3B,TNFRSF11B
3-methyladenine		chemical toxicant		1.152		0.00251	ACTA2,CXCL2,FOS,IL33,IL6,MAP1LC3B,PTGS2,RCAN1,S100A10,SNAI1,VIM	406 (18)
torkinib		chemical drug		1.15		8.2e-06	ACACB,ADAMTS1,ADGRL2,AHR,AKAP9,ATF3,BTG1,C1S,CCN2,CCND1,CD44,CFLAR,EGR1,EGR2,GJA1,HBEGF,ID1,MCL1,NOTCH1,NR4A1,NUAK1,PDLIM2,PMEPA1,PPP1R15A,PTGS2,SERPINB1,SFPQ,TXNIP	554 (23)
EGR3	1.306	transcription regulator		1.148		4.62e-05	AHR,ATF3,BHLHE40,CPD,ESD,FXYD5,GNS,HEG1,IL6ST,INHBB,ITGB1,JUN,KCTD12,LGALS1,MXRA8,MYC,MYO1D,NDRG1,NOTCH1,PLXND1,S100A4,SOCS3	404 (10)
MAPK8	0.128	kinase		1.145		1.94e-09	APOD,AQP1,BIRC3,CCN2,CCND1,CDH5,CDKN1A,CEBPB,COL1A1,DUSP6,EGR1,ETS1,FOS,FOSL2,FOXO1,FTH1,GADD45A,HIPK3,IL6,JUN,JUND,MAP3K11,MMP2,MYC,NRP1,PTGS2,SELE,VEGFC,ZFP36	354 (16)
NHERF1		transporter		1.145		0.0154	CXCL2,IL33,IL6,MSN,S100A4,SCARB1
HAND2	-0.946	transcription regulator		1.143		3.19e-08	CCL2,COL1A1,COL1A2,COL3A1,CXCL2,ECM2,GJA1,HAND2,HSPB7,IL6,LOC102724428/SIK1,PDLIM3,PTGS2,PTPRB,S100A4,TPM1
T-5224		chemical reagent		1.143		5.67e-05	ADAMTS1,ADAMTS9,ARID5B,CASP4,DUSP6,EGR1,IFI16,JUN,MAT2A,NIBAN1,PDLIM1,PTGS2,RASAL2,SH3BP5,SLCO2A1,SOCS3,SRGN,TNFRSF10B,TNS1,TRIB1,UGP2
CGA		other		1.138		0.000349	ADAMTS1,CCND1,CLDN5,EGR2,FHL1,FKBP11,FOXO1,GATA2,ID1,IKBIP,KLF9,MMP2,NUPR1,PTGS2,SFRP4,SGK1,TIMP2,TIMP3	537 (26)
P2RY2		G-protein coupled receptor		1.138	bias	0.00141	CCND1,CDKN1A,HIF1A,ICAM1,JUN,PTGS2,VCAM1	475 (24)
PARP1	0.224	enzyme		1.138		2.19e-08	CASP4,CCND1,CDKN1A,COL1A1,COL3A1,ECE1,FOS,GBP4,ICAM1,IL6,JUN,KRAS,MMP2,MT-CO1,MYC,PTGS2,SELP,SH3BP2,SNAI1,SOCS2,TIMP1,TIMP2,TMOD3,TNFRSF10B,VCAM1,VEGFC	443 (19)
FHL2	-0.466	transcription regulator		1.138	bias	4.01e-06	ACTA2,CCND1,CD44,CDH5,CLDN5,CNN1,CTSD,FZD4,JUN,MYC,NR4A1,PDGFRB,PIK3R1,PIK3R3,S1PR1,TAGLN,TEAD1,TGFBR2,TJP1	489 (22)
MAP3K7	-0.03	kinase		1.136		1.48e-05	BIRC3,CXCL2,GBP1,IFI44,IFITM1,IL6,IRF1,ITGB1,ITGB5,JUN,PTGS2,SELE,TNFSF10,XAF1	398 (16)
miR-335-3p (miRNAs w/seed UUUUCAU)		mature microRNA		1.134	bias	0.00693	COL1A1,COL1A2,CRTAP,PLEC,SPARC,TGFBR2,VCAN
FKBP5	0.358	enzyme		1.134		0.00491	CCND1,CD36,CDKN1A,FABP4,ICAM1,MYC,PDK4	501 (18)
ciprofloxacin		chemical drug		1.132		0.00856	ALDH2,APP,CD93,CPD,CTSD,EDIL3,GRN,HLA-A,ICAM1,LDLR,MFGE8,MMP2,MYOF,NRP1,PTGS2,RPS18,STAB1,VIM	319 (10)
ATOH8	0.073	transcription regulator		1.131	bias	0.00681	CCN2,FOXO1,FZD4,TIMP3
C1QBP	0.15	transcription regulator		1.131	bias	0.0298	CCND1,MT-CO1,MT-CO2,NAMPT
indole-3-carbinol		chemical drug		1.131		0.0422	ANXA1,CCND1,CDKN1A,FOS
RASGRF1		other		1.131	bias	0.00681	FOS,IL6,KRAS,RRAS	412 (23)
KNG1		other		1.13	bias	8.36e-05	APP,CCN2,CCND1,COL1A1,COL1A2,FOS,IL6,KDR,PTGS2	390 (18)
sulindac		chemical drug		1.128		0.0103	APP,CCND1,CDC42,CDKN1A,KRAS,MYC,PTGS2,SERPINB1
GLI3		transcription regulator		1.127		9.19e-05	ACTA2,CCND1,COL1A1,DLL1,DUSP5,EGR1,FOSB,FOXO1,HAND2,IRF1,JUNB,KLF2,NFKBIZ,RAB34,SFRP1	391 (7)
cyclophosphamide		chemical drug		1.125		2.13e-12	ATF3,B2M,CD44,CD74,CDKN1A,CLU,CXCL2,EPB41L3,FOS,GADD45A,HLA-A,HLA-E,ICAM1,IER3,IL6,LGALS1,LGALS3,MYC,PECAM1,PHPT1,PPM1D,PSMB8,PTGS2,RPS27L,TIMP1,TNFRSF10B,UGCG,UPP1,ZFP36L2	472 (21)
LCN2		transporter		1.123	bias	0.000103	ACTA2,COL1A1,CXCL2,FBXO32,FN1,HIF1A,IL6,IVNS1ABP,LDLR,MMP2,MSN,TAGLN2,TNFRSF11B,VIM	505 (21)
GPR174		G-protein coupled receptor		1.121		0.00132	ARID5A,CD200,CYTH1,ETS2,GFOD1,IFI16,KCTD12,KDM6B,LMO2,MSRB3,NR4A1,PPP1R16B,SERPINB1,STAT3,SWAP70,UGCG
LGALS1	-3.863	other		1.113	bias	7.64e-07	ACTA2,ADAMTS4,AHR,CDKN1A,COL1A1,CXCL2,FN1,HBEGF,ICAM1,IFNGR1,IL6,KRAS,LGALS1,LGALS3,MMP2,SNAI1,SOCS3	419 (17)
CTNNB1	0.413	transcription regulator		1.112		1.38e-15	ACTA2,ADRA2C,AHR,ALCAM,ANXA1,APOD,APP,ARL4A,BGN,BHLHE40,CALM1 (includes others),CCL2,CCN2,CCND1,CD34,CD36,CD44,CDKN1A,CEMIP2,CLDN5,CLU,COL1A1,COL3A1,CRIP1,CSF3,CTSZ,CXCL2,CYB5R3,DDX17,ECRG4,EDIL3,EGR1,ENPP2,EPHB4,FABP4,FBLN2,FGD4,FLI1,FN1,FOS,FZD4,GATA2,GJA1,GPNMB,GPX4,HBEGF,HIF1A,HTRA1,ID1,ID4,IFI16,IFITM1,IGFBP2,IGFBP5,IL1R1,IL6,INHBB,ITGA6,ITGB1,JAM2,JUN,KDR,LAMB1,LAP3,LBH,LGALS3,LHX6,LMO2,LY6…	555 (22)
C1QA		other		1.107	bias	8.1e-06	B2M,CD44,EGR1,HLA-A,HLA-E,IL6,S100A10,STAT3,TAP1,TIMP1,VIM	546 (16)
Brd4		kinase		1.107	bias	1e-07	ACTA2,COL1A1,COL1A2,COL3A1,EDNRB,HNRNPH1,IL6,ITGA6,KDR,KLF4,LGALS3,MYC,PECAM1,PLAT,SELE,SLC25A25,SLC2A3,TAGLN,TIMP1,TNFSF10	535 (20)
ANXA2	-0.034	other		1.105		0.00027	CDKN1A,GADD45A,IL6,JUN,MMP2,MYC,PPM1D,PTGS2,S100A10,TNFRSF10B	482 (21)
carbamylcholine		chemical drug		1.103		1.5e-05	APP,BTG2,CCND1,CDKN1A,ECE1,EGR1,FOS,GEM,JUN,MET,NR4A1	468 (21)
teichoic acid		chemical - endogenous non-mammalian		1.103	bias	0.00121	HIF1A,IL6,MMP2,PTGS2
WP1066		chemical drug		1.103	bias	0.00681	ACTA2,FN1,HIF1A,MMP2	491 (13)
RFC4		enzyme		1.103	bias	0.0123	CCND1,MYC,NOTCH1,NRARP
GNAS	-0.468	enzyme		1.102		2.65e-09	ADAMTS1,ALCAM,ATF3,ATP1A1,CCL2,CD200,CDC42,CXCL2,ETS2,FOS,FOSL2,GEM,GFOD1,GRN,HDAC7,IFI16,IL6,KCTD12,KLF4,LMO2,LPP,MSRB3,MYC,NR4A1,NRP1,PMEPA1,PPP1R16B,SPARC,STAT3,SWAP70,TRIB1	483 (26)
RPS6KA4		kinase		1.101	bias	0.00121	FOS,IL6,JUN,JUNB	525 (24)
8-pCPT-2-O-Me-cAMP		chemical reagent		1.101		0.00137	GJA1,GRN,ID1,IL6,PTGS2	496 (21)
VEGFC	0.739	growth factor		1.091	bias	0.0123	ITGB1,KDR,PTGS2,VEGFC
LPAR2		G-protein coupled receptor		1.091	bias	0.00121	FN1,IL6,PTGS2,SIVA1	525 (21)
pioglitazone		chemical drug		1.091		7.25e-06	ACTA2,APP,AQP1,CAV1,CCN2,CCND1,CD36,CDKN1A,EGR1,EPAS1,FABP4,FN1,FOS,ICAM1,IL6,KLF4,LDLR,LEPR,NR4A1,PTGS2,SCARB1,TNFRSF1A	431 (20)
NRTN		growth factor		1.084		0.000269	EGR1,EGR2,FOSB,IL6	468 (19)
RET		kinase		1.083	bias	1.18e-08	AKAP9,ANXA1,BRD2,CCL2,CCN3,CCND1,CLDN5,CLU,COL1A1,COL1A2,CRYAB,CSF3,DNAJA1,DUSP6,EDNRB,EGR1,FOS,GJA1,HSPA1A/HSPA1B,HSPA8,IL6,ITGA6,MEOX2,MET,MYL6,SCARA3,ST13,STC1,TAGLN2,TIMP3	480 (21)
SERPINA1		other		1.08		0.0132	CCL2,CD36,FABP4,IL6,LDLR,MCL1,RGS16,SCARB1
linoleic acid		chemical - endogenous mammalian		1.078		2.18e-05	APP,CD36,CLU,FABP4,ICAM1,IL6,KDR,LDLR,NFKBIA,PECAM1,PTGS2,SOX17,VCAM1	413 (20)
cycloheximide		chemical reagent		1.077		1.21e-18	AHR,APP,AQP1,B2M,BEX3,BIRC3,BTG2,CAV1,CCL2,CCN2,CCND1,CD44,CDKN1A,CEBPB,CFLAR,COL1A1,COL1A2,CXCL2,EEF1A1,EGR1,FN1,FOS,FOSB,FOSL2,GADD45A,GBP1,GJA1,HBEGF,HIF1A,HSPA8,ICAM1,IGFBP2,IGFBP4,IGFBP5,IGFBP6,IL6,ITGB5,JUN,JUNB,JUND,KDM6B,MCL1,MMP2,MT-CO1,MT-CO2,MYC,NFKBIA,NPM1,NR4A1,OGN,PDGFRB,PLAT,PTGS2,PXN,RCAN1,RHOB,SAMHD1,SCARB1,SELE,SELP,SIVA1,SOCS3,SRSF7,TAMALIN,TGFBR2,THBD,THRB,TIMP1,TNFRSF10B,TNFR…	457 (15)
DHCR24		enzyme		1.071		0.00058	ANXA1,APP,CD9,IFITM3,LY6E,MGP
cardiotoxin		chemical - other		1.069	bias	2.03e-06	ADAM10,B2M,BGN,CCL2,CCND1,COL1A1,COL1A2,COL6A2,CTSH,DLL1,EDNRB,HBEGF,IGFBP7,IL1R1,IL33,IL6,ITGA5,ITGA6,ITGB5,LRG1,LTBP1,MMP2,NAMPT,NASP,NPM1,STAT3,TIMP1,TNFRSF11B,VEGFC
TIFA	-0.048	other		1.067		0.0422	CCL2,ICAM1,IL6,NFKBIA
ZNF503	-0.683	other		1.067		0.00681	FOXO1,PLXND1,TJP1,ZNF521
ECHS1	-0.313	enzyme		1.067	bias	0.00121	ACTA2,COL3A1,GJA1,UGCG
COL9A1		other		1.067	bias	0.000269	FMOD,FN1,HSPG2,MFGE8
CD2		transmembrane receptor		1.067	bias	0.0182	CCND1,CD44,HLA-DMA,HLA-DPA1,ICAM1
PTCH1		transmembrane receptor		1.067		0.0125	BTG2,CCND1,DLL1,GADD45A,IL33
fatostatin		chemical reagent		1.067	bias	0.0298	CCL2,FN1,LDLR,SSPN
2-mercaptoacetate		chemical drug		1.067	bias	0.0125	CXCL2,ICAM1,IL6,MFGE8,S100A10
methylnitrosourea		chemical toxicant		1.067	bias	2.75e-07	ATP1A1,CD44,CDKN1A,CLU,EGR1,FABP4,GSTP1,ID1,IL6,JUN,KDR,KRAS,SOD1,TIMP2,TIMP3	492 (22)
Zn2+		chemical - endogenous mammalian		1.067		0.0123	APP,FOS,MDM4,MT2A
NGFR		transmembrane receptor		1.067		0.000352	APP,CCND1,DMD,FOS,JUN,LDLR,PLAT,RHOB	471 (23)
WNT (family)		group		1.054	bias	5.03e-05	ADAM10,CD34,CD44,HAND2,KDR,MYC,SDC2,SNAI1	403 (21)
RORC		ligand-dependent nuclear receptor		1.054		0.00381	ACACB,ALDH2,CD36,COL1A2,COL3A1,CXCL2,ELOVL7,GSTP1,HIF1A,IL1R1,IL6,MGST3,MYC,PPP1R3C,SLC2A3,SPARC,SULF2	496 (18)
arsenite		chemical toxicant		1.054	bias	1.35e-07	AHR,ASPN,CAV1,CCND1,CDKN1A,EGR1,ESD,FOS,GADD45A,GSTP1,HSPA1A/HSPA1B,HSPB1,IER3,INHBB,IRF1,JUN,KLF2,MCL1,MYC,NR4A1,PLCB1,PPP1R3C,PRKG1,PTGS2,SFRP4,TRA2B	522 (22)
IKK (complex)		complex		1.052		0.000352	BIRC3,CCND1,CFLAR,ICAM1,MYC,PTGS2,TCIM,VCAM1	461 (24)
SOX6		transcription regulator		1.049		0.000115	CCND1,CDKN1A,HSPG2,MYC,MYL9,NPM1,SOCS3	497 (22)
GDNF		growth factor		1.048	bias	1.36e-05	CCND1,CLDN5,EGR1,EGR2,EIF4A2,FN1,FOSB,GATA2,ITGA6,LGALS1,NRN1,SPHK1,STC1	458 (22)
fenamic acid		chemical reagent		1.048	bias	2.42e-11	ADAMTS1,ANXA1,BIRC3,CD44,CLU,EFEMP2,EMP3,FBLIM1,FXYD5,GPNMB,IER3,ITGB4,LGALS3,LXN,MYC,PSMB8,RCN1,S100A10,STING1,TIMP1,TMSB10/TMSB4X,UPP1,VIM
chenodeoxycholic acid		chemical - endogenous mammalian		1.047		7.37e-05	ADH1B,CAV1,CD36,COL1A1,EGR1,IL6,LDLR,PDK4,PTGS2,SNAI1,TNFRSF10B	438 (17)
adavosertib		chemical drug		1.046	bias	0.00769	C1S,CTSS,FEZ1,HLA-A,ICAM1,IFI27,IFITM1,IL6,IRF1,IRF9,TNFRSF11B,TNFSF12	466 (18)
mir-130 (includes others)		microRNA		1.046		0.00222	CCL2,GADD45A,GJA1,IL6,KDR,KLF4,PTGS2	438 (12)
SORL1	-0.214	transporter		1.044	bias	5.46e-13	APP,AQP1,B2M,BGN,CAV1,COL1A1,COL1A2,COL3A1,COL6A1,DDR2,EFEMP2,EFNA1,ENG,FLT1,FN1,FOS,FZD4,HLA-E,HLA-F,ICAM1,IFITM1,ITGA5,ITGA6,ITGA8,ITGB1,ITGB4,LAMB1,MET,MFGE8,PDGFRB,PLXND1,RARRES2,SCARB1,SFRP1,TFPI,TGFBR2,TGFBR3,TNFRSF11B,VEGFC	498 (17)
MED1	0.125	transcription regulator		1.043	bias	0.000202	ACACB,BHLHE40,CCN5,CCND1,CDKN1A,ELK3,FABP4,FOXO1,GADD45A,GSTP1,HDAC7,ICAM2,KLF4,MCL1,MET,MYC,NAMPT,NFKBIA,PDK4,PODXL,PRKCH,PTPRM,SYNPO2,TOP1	486 (19)
LUCAT1		other		1.042	bias	0.00145	CDKN1A,FN1,IER3,ITGB4,MGLL,PDK4,PTGS2,SLC2A3	327 (7)
IL11RA	-0.397	transmembrane receptor		1.04	bias	3.13e-09	ACTA2,CXCL2,DUSP5,FOS,HIF1A,ICAM1,IL6,JUNB,MMP2,MYC,POSTN,SELP,SNAI1,SOCS3,STAT3,TIMP1	452 (18)
N,N-dimethylarginine		chemical - endogenous mammalian		1.039		1.59e-05	ACTA2,APP,CCN2,FN1,ICAM1,PLAT,TJP1	470 (20)
S-adenosylmethionine		chemical - endogenous mammalian		1.032		0.0207	ACTA2,COL1A1,COL1A2,FOS,MAT2A,PRMT1
PNO1	0.096	other		1.032	bias	0.00693	CCND1,CDKN1A,DLL1,MAP1LC3B,NOTCH1,PTGS2,SNAI1
MTO1		enzyme		1.029	bias	0.00325	CCND1,MMP2,MYC,VIM
miR-541-5p (and other miRNAs w/seed AAGGAUU)		mature microRNA		1.029	bias	0.00325	CCND1,MMP2,MYC,VIM
TBK1	0.22	kinase		1.026	bias	0.00106	ACTA2,CDKN1A,CXCL2,FGL2,HLA-E,ICAM1,IFI16,IFI44,IL6,NFKBIZ,PTGS2,SELE,SH3BP5,SLFN5,SNAI1,VIM	479 (17)
NCL	-0.068	other		1.026		0.000591	CDKN1A,DICER1,HIF1A,HSPA1A/HSPA1B,IL6,KLF2,LAMB1,MYC	547 (23)
bryostatin 1		chemical drug		1.026	bias	0.00337	APP,BIRC3,CD44,ICAM1,IL6,MYC,TJP1	389 (15)
FGFR2		kinase		1.025		1.26e-10	CCN5,CCND1,CDKN1A,COL1A1,COL3A1,CPE,CTSC,CTSH,DLL1,FN1,GJA1,GLIPR1,GRB10,ICAM1,INHBB,ITGA5,ITGB1,LAMB1,MAP3K20,MYC,NOSTRIN,NOTCH1,SFRP1,SNAI1,SOX17,SOX7,VCAM1,VEGFC	552 (23)
ANGPT2	0.377	growth factor		1.023	bias	1.14e-06	ACTA2,CDKN1A,CEBPB,COL1A1,COL1A2,COL3A1,CRYAB,DNAJB4,ETS1,FN1,HIF1A,HSPA1A/HSPA1B,ICAM1,IL6,KDM6B,LEPR,MFGE8,MMP2,PDGFRB,POSTN,PTGS2,RCAN1,RHOB,SNAI1,SOD1,SOD3,ST13,TCN2,TEK,TGFBR2,THBS2,TNFRSF10B,TOP1,TXNIP,VCAM1,VIM	472 (22)
L-glutamic acid		chemical - endogenous mammalian		1.023	bias	5.62e-07	ACTA2,APP,B2M,BAG3,CCND1,CDKN1A,CLDN5,EGR1,FMO2,FOS,FOSB,HIF1A,JUN,JUNB,MAP1B,MGLL,MMP2,MT-ND3,PTGS2,SORBS1,TAP1,TAP2,TIMP1,TJP1,TOR3A	499 (21)
FGF10		growth factor		1.019	bias	0.0064	ANXA1,CEBPB,CTSH,LDLR,PTGS2,S100A6,SNAI1,TIMP3,TMOD3	556 (19)
ASCL1		transcription regulator		1.016		0.00589	CDKN1A,DLL1,ID1,MFNG,NES,SEMA6B,TEAD1,THRB
NOS1		enzyme		1.016	bias	9.73e-05	EGR1,FBXO32,FOS,HIF1A,IL6,PDE5A	524 (24)
phorbol 12,13-didecanoate		chemical toxicant		1.016		0.00114	CDKN1A,EID1,MCL1,MYC,SGK1,SMAD1	519 (25)
tetrodotoxin		chemical drug		1.013		0.000193	B2M,CD200,DYNLT3,EGR1,GRB10,GUCY1A1,HIPK3,ID1,ITGA8,PLCXD3,PTGS2,RCAN2,REV3L,TAP1,TAP2,TLL1	435 (18)
CD209		other		1.013		0.000576	CLDN5,JAM2,MMP2,PTGS2,TJP1	363 (13)
SIX1		transcription regulator		1.013	bias	5.86e-05	ABLIM1,BHLHE40,CD36,CDKN1A,CLU,CRYAB,FN1,GPX3,HBEGF,MYLK,POSTN,SGCA,SORBS1,TAGLN,TPM2,VEGFC	315 (15)
fluoxetine		chemical drug		1.011		0.0103	EGR1,FOS,FOSB,IL6,MMP2,MYC,S100A10,SLC2A3,TAGLN,TPH1
NTRK3	-0.411	kinase		1.01		0.00491	BIRC3,CDKN1A,EGR2,PMEPA1,SNAI1,TAP1,TGFBR2	509 (19)
FGF1		growth factor		1.006		1.47e-08	AHR,CCN2,CCN5,CCND1,CDKN1A,DLL1,DUSP6,EGR1,FOS,GSTP1,ICAM1,IL6,JUN,MYC,NOTCH1,PECAM1,PMEPA1,POSTN,PTGS2,RHOU,SELE,SERPINB1,TIMP3,VCAM1,VEGFC	476 (21)
L-arginine		chemical - endogenous mammalian		1.004		0.0445	BGN,FN1,IL6,KDM6B,UTRN
Usp17la (includes others)		peptidase		1.002	bias	0.00026	CD44,IL6,KLF4,MMP2,MYC,SNAI1	265 (9)
melphalan		chemical drug		1.001		0.00114	ADAM10,CDKN1A,FLT1,MCL1,TNFRSF10B,XAF1	355 (7)
fingolimod phosphate		chemical - endogenous mammalian		1	bias	0.00325	CCL2,CCN2,IL6,SPHK1	313 (15)
CALMODULIN (family)		group		1		0.0182	CD44,DOC2B,KDR,MYLK,YPEL2
NICOTINIC ACETYLCHOLINE RECEPTOR (complex)		complex		1		0.00812	FOS,ID1,IL6ST,JUN,JUNB	535 (23)
IKB (family)		group		1	bias	0.00337	CCL2,CCND1,ICAM1,IL6,MAT2A,NR4A1,PTGS2	362 (17)
IGF2BP2	0.266	translation regulator		1	bias	0.00325	CCL2,CDKN1A,CEBPB,TIMP3	439 (17)
CPT1C		enzyme		1		0.0123	CD36,MT-CO2,MT-CO3,PDK4
CTR9	0.393	other		1		0.0198	EGR3,EPAS1,IGFBP4,MYC
RBM47		other		1	bias	0.0422	CCND1,IL33,SMOC2,SOD1
SH3PXD2A-AS1		other		1		0.0298	HIF1A,IER3,MET,TNFRSF10B
CD83	-0.067	transmembrane receptor		1		0.00681	CD36,IL6,KLF4,PTGS2	249 (7)
salinomycin		chemical - endogenous non-mammalian		1	bias	0.0123	ACTA2,CCND1,FN1,MCL1
lurbinectedin		chemical drug		1	bias	0.0298	ATF3,FTL,KLF10,NRARP
PKNOX1		transcription regulator		1	bias	0.00782	CCL2,HIF1A,IL6,KDR,NOTCH1,RPLP0
P2RY4		G-protein coupled receptor		1	bias	0.000269	ICAM1,SELE,TIMP1,VCAM1	307 (13)
MYO6	0.196	other		1		5.68e-10	ACTA2,ARL5B,ATF3,B2M,COL6A2,CSRP1,DNAJB4,DUSP5,DUSP6,EGR3,IER3,IGFBP7,KLF9,LBH,MAP3K8,MAST4,MSRB3,MXRA8,MYL9,NFKBIZ,RASA4,RHOB,SLC44A2,SYNPO2,TAGLN	405 (7)
FRS2		other		1		0.00325	ACTA2,CD44,ITGA6,TAGLN	231 (7)
HOXB4	0.294	transcription regulator		1	bias	0.0298	FLI1,GPX3,JUNB,MYC
FASN		enzyme		1		0.000777	ACTA2,CAV1,CD36,EDNRB,FABP4,FOXO1,IL6,MET,PTGS2,RBP7,VIM	547 (19)
DDX4		enzyme		1	bias	0.0422	GBP1,IFI16,IFITM3,NCK1
VCAM1	1.691	transmembrane receptor		1	bias	0.000184	CCND1,CD44,CXCL2,JUNB,VCAM1	498 (21)
VEGFD		growth factor		1	bias	0.000576	CCND1,IL6,NR4A1,PTGS2,VEGFC	470 (21)
CCX771		chemical reagent		1	bias	0.00325	CD44,ITGB1,PECAM1,TJP1
TFF3		other		1		0.00276	FOS,HIF1A,IGFBP5,NEAT1,TJP1	535 (17)
BHLHA15		transcription regulator		1		0.00681	ARRDC3,CLU,NUPR1,STAT3
PCDH10	-0.533	other		1		0.0123	AKAP9,EGR1,RASA4,SOX7
MAP3K11	0.797	kinase		1	bias	0.00325	IL6,MAP3K11,MYC,PTGS2	362 (19)
17,18-epoxy-5,8,11,14-eicosatetraenoic acid		chemical - endogenous mammalian		1	bias	0.000269	ACTA2,COL1A1,IL6,TAGLN
CYBA	-0.422	enzyme		1	bias	0.00681	CDKN1A,EPAS1,FN1,IL6	492 (23)
1,10-phenanthroline		chemical toxicant		1		0.00681	CDKN1A,FLT1,HIF1A,IL6	533 (23)
dithiothreitol		chemical reagent		1	bias	0.0346	ATF3,CCND1,GADD45A,HIF1A,MYC,SELE
CBFB-MYH11		fusion gene/product		1	bias	0.00121	ATF3,JUN,SPARC,SPHK1	363 (10)
icatibant		biologic drug		1		0.00681	ICAM1,NOTCH1,PTGS2,STAT3	369 (17)
mannose		chemical - endogenous mammalian		1		0.0422	FOS,ICAM1,MCL1,NR4A1
DDR1		kinase		1		0.00276	CDKN1A,COL1A1,COL3A1,MMP2,VCAM1	389 (18)
XIAP	0.359	enzyme		1		0.0127	CCND1,CDKN1A,CSF3,IL6,MYC,PTGS2,SELE
PDGFRB	-1.015	kinase		0.993		2.52e-06	ACTA2,COL1A2,FN1,MYH11,PDGFRB,RGS5,SMAD1,STAT3	488 (20)
dibutyl phthalate		chemical toxicant		0.991		0.00526	FOS,INHBB,JUN,JUNB,MYC,SCARB1	545 (24)
stattic		chemical reagent		0.99	bias	0.00367	ACTA2,CCN2,CCND1,COL1A1,FN1,IL6,MCL1,NPM1,STAT3	504 (21)
DKK1		growth factor		0.99		0.000267	ACTA2,APP,CCND1,CD44,CDKN1A,COL1A1,LBH,MYC,PTGS2,SPARC,TAGLN	426 (23)
PTK2	-0.04	kinase		0.989	bias	1.68e-13	ACTA2,BIRC3,CCND1,CDH5,CDKN1A,COL1A1,COL1A2,FN1,FOS,IL6,ITGA5,LDLR,LPP,MMP2,PALLD,PDGFRB,SERPINB1,SNAI1,TIMP1,TIMP3,TJP1,TLL1,VCAM1	382 (19)
CARM1	-0.016	enzyme		0.988	bias	9.51e-06	CDKN1A,CSF3,EGR3,FOS,FTH1,FTL,GADD45A,ICAM1,IGFBP4,MYC	514 (19)
fulvestrant		chemical drug		0.986		8.17e-08	BMPR2,CASP4,CAV1,CCL2,CCN5,CCND1,CD74,CDKN1A,CTSD,EGR1,EGR3,FABP4,FKBP1A,FLT1,FOS,FOSL2,GADD45A,GJA1,GSTP1,GUCY1A1,ICAM1,ID1,IER3,IGFBP5,INHBB,IRF1,ITGB1,JUN,KLF10,LDLR,LEPR,MAP3K11,MYC,NRP1,PTGS2,SELP,SNCG,SOD1,STAT3,STC1,TGFBR3,TNFRSF11B,TXNIP,VCAM1	446 (18)
AMPK (complex)		complex		0.986		1.68e-06	CCL2,CDKN1A,EGR1,F11R,FBXO32,GJA1,HIF1A,IL6,LDHB,MT-ATP6,MT-CO1,MT-CO2,MT-CYB,MT-ND1,ORAI1,PTGS2,SNAI1,SOD1,TJP1,VCAM1,VIM	481 (20)
VANGL1		other		0.984	bias	0.00681	CCND1,HIF1A,JUN,MYC	281 (7)
PKNOX2		transcription regulator		0.981	bias	0.000115	BTG2,CDKN1A,EGR1,GADD45A,IGFBP5,MDM4,VIM
FOXD2-AS1		other		0.979	bias	0.0123	CDC42,CDKN1A,NOTCH1,SNAI1
FZD4	0.795	G-protein coupled receptor		0.979	bias	0.00495	CD34,PECAM1,PLVAP,SNAI1,VIM	269 (7)
OXT		other		0.979		2.27e-05	CCN2,CEBPB,COL3A1,EPAS1,FN1,FOS,GJA1,HIF1A,ITGA5,JUN,MMP2,PTGS2,RCAN1,VIM	493 (19)
JUND	1.095	transcription regulator		0.975	bias	1.5e-05	CCND1,CLU,COL6A1,FTH1,HIF1A,IL6,ITGB4,JUND,NR4A1,SOX4,TIMP1	464 (16)
EWSR1	0.402	other		0.975	bias	0.0253	ACTA2,CCND1,FOS,MCL1,PCDH17
PCDH11Y	-0.179	other		0.97	bias	0.00203	CCND1,CD44,GJA1,JUN,MYC,PTGS2	268 (7)
ilomastat		chemical drug		0.97		0.00336	ACTA2,CCL2,F11R,HBEGF,IL6,TJP1	475 (20)
TRIB3		kinase		0.97		0.0346	FABP4,FBXO32,HIF1A,ID1,MAP3K11,TIMP3
geranylgeranyl pyrophosphate		chemical - endogenous mammalian		0.97		0.000945	APP,CCL2,ICAM1,IL6,KLF2,PTGS2,SCARB1,VCAM1	485 (21)
TCF7L2	-0.061	transcription regulator		0.966	bias	5.82e-06	ADAMTS4,ADGRG1,ANXA1,APOD,CCDC3,CCN2,CCN5,CCND1,CD44,CDKN1A,CEMIP2,CPD,CSF3,CSRP1,DBNDD2,DOCK9,ENPP2,EPAS1,FABP4,FBXO32,FKBP1A,FN1,FOS,FTH1,ID1,ID4,IGFBP2,ILK,JUN,LBH,MAN1A1,MET,MYC,PHACTR4,PIM3,PLAT,PPP1R14A,PPP1R16B,PTGS2,QKI,RALGDS,SDC2,SGK1,SNHG16,STAT3,TNS1,VCAN,VIM,YPEL2	517 (25)
NOS2		enzyme		0.962		4.63e-06	ADH5,APP,CCL2,CD44,CDKN1A,CTSC,CXCL2,DDX3X,FABP4,FOXO1,GJA1,HIF1A,IL6,ITGB1,KDR,NFKBIA,PLSCR1,PTGS2,SERPINH1,SLC1A5,TIMP1,TNFSF10,TOR3A	531 (19)
NFIC	-0.536	transcription regulator		0.962	bias	9.46e-09	ALDH2,B2M,CCL2,CCND1,CD44,CD74,CDC42,CDKN1A,COL6A1,COL6A2,EFHD1,GRB10,HLA-A,HTRA1,JUND,MAP3K8,MMP2,NEAT1,NFIA,PLSCR1,PPP1CB,RGS16,RNASE1,SDCBP,TGFBR3,THBD,TIMP1,TYMP	450 (16)
metronidazole		chemical drug		0.962		1.93e-09	ACTA2,ALCAM,APOD,CCND1,CD63,CD9,COL3A1,DNAJB4,FOS,FTH1,FXYD5,GAS6,IGFBP5,IL1R1,IL6,ITGB5,JUNB,LGALS1,LGALS3,MMP2,NUAK1,PTPRM,SLCO4A1,SOCS2,SOX4,STAT3,TCIM,TJP1	236 (7)
MSTN		growth factor		0.959		1.88e-07	ACTA2,ADAMTS4,CCN2,CDKN1A,CEMIP2,CNN1,FBXO32,FN1,FOS,HIF1A,HTRA1,IGFBP5,IL6,INHBB,KLF10,LOC102724428/SIK1,MAP1LC3B,PCDH19,PLCXD3,PMEPA1,SERPINH1,SFRP1,SMAD1,SOX4,TNXB,VIM	565 (22)
TKT	-0.602	enzyme		0.958	bias	0.00325	CCND1,IL6,MCL1,STAT3	364 (7)
domoic acid		chemical toxicant		0.958	bias	0.00121	CEBPB,FOS,KRAS,PTGS2	421 (15)
indican		chemical - endogenous mammalian		0.958		0.00309	ACTA2,CCL2,CDKN1A,EGLN3,ICAM1,PTGS2,SELE,SELP	444 (17)
MYOD1		transcription regulator		0.949		0.00111	ACACB,ACTA2,CCL2,CDKN1A,CRYAB,DMD,ENPP2,GADD45A,GMFG,HIPK3,IFI16,IGFBP5,JUNB,MMP2,PMEPA1,PNP,POSTN,RRAS,SDC2,SGCA,TGFBR3,TJP1,TNS1,TOP1	518 (20)
PCSK9		peptidase		0.948		7.88e-08	ANXA1,CCL2,CD36,CD9,CDKN1A,ICAM1,IFITM3,IL6,LDLR,LY6E,MGP,SNAI1,STING1,TOP1	450 (15)
dapagliflozin		chemical drug		0.946	bias	0.00058	ACTA2,CDKN1A,COL3A1,EPAS1,HIF1A,STING1	458 (16)
NFIX	-0.94	transcription regulator		0.946		0.00203	CCND1,CLEC3B,FABP4,NFIX,POSTN,SPARCL1
TNFSF12	-0.891	cytokine		0.944		6.18e-06	CCL2,CCND1,CLDN5,CTNND1,CXCL2,DLL1,F11R,FBXO32,ICAM1,ID1,IL6,MT-CO2,NFKBIA,NOTCH1,PXN,SELE,TIMP1,VCAM1	442 (16)
PLD1		enzyme		0.943		0.00337	APP,CD36,CD44,ICAM1,MYC,PTGS2,VCAM1	466 (18)
CUL3	0.055	enzyme		0.943		0.0064	BRD2,CCND1,FBXO32,H2AJ,IL6,MFAP4,PLS3,RHOB,TAGLN	496 (20)
4-(2-aminoethyl)benzenesulfonylfluoride		chemical - protease inhibitor		0.943	bias	8.36e-05	CASP4,CDKN1A,COL1A1,COL1A2,DICER1,ENPP2,FN1,HSD17B11,TAGLN	416 (17)
INPP5D	0.149	phosphatase		0.938		4.42e-06	ACTA2,CCND1,CD93,CDH5,FLI1,IL6,IRAK3,PECAM1,SELP,SNAI1	464 (17)
AKT1	-0.479	kinase		0.938		2.07e-13	ACTA2,AKR1C1/AKR1C2,ARL6IP1,BIRC3,CCL2,CCND1,CD44,CD74,CDKN1A,CFLAR,CLU,CXCL2,EGR1,FABP5,FBXO32,FN1,FOS,FOSB,FOXO1,FXYD5,HIF1A,HIPK3,IGFBP5,IL6,ITGB1,JUND,KDR,LAMB1,LDHB,MCL1,MMP2,MT2A,MYC,MYH10,MYH11,NEXN,NOTCH1,PDGFRB,PIK3R1,PTGS2,RAB11A,RAMP1,RAMP3,RHOB,SIVA1,SLC3A2,SNAI1,TGFBR3,THBS2,TIMP1,TNFSF10,TPD52L1,VCAN,VIM	497 (20)
GSTK1	0.294	enzyme		0.937		0.00137	FOS,IL6,JUN,JUNB,STING1	378 (14)
MAEL		transcription regulator		0.937	bias	0.000269	CD44,KLF4,MYC,PTGS2	484 (15)
L-triiodothyronine		chemical - endogenous mammalian		0.936		1.62e-05	APP,ATP1A1,BTG2,C1S,CCN2,CCND1,CD36,CD44,CDKN1A,CHD1,CLU,CTSH,DUSP5,ECE1,EFNA1,EGR1,EGR2,ENG,ENPP2,EPAS1,FABP4,FLYWCH2,FOS,GATA2,GBP4,HIF1A,ID1,IGFBP4,IGFBP6,IL6,KLF9,LDLR,LGALS3,LRP1,MGST3,MT-CO2,MT-CO3,MT-ND4,MYC,NFIB,NR4A1,PDK4,PDLIM3,PTGS2,RAB34,RCAN2,RGS16,SORBS1,SYNPO,THRB	492 (22)
ABT-737		chemical drug		0.936	bias	0.000245	CDKN1A,CEBPB,GADD45A,IL6,IRF1,MCL1,TNFRSF10B	457 (17)
PD173074		chemical reagent		0.931		0.000556	ADGRG1,CCND1,CDH5,CEBPB,DUSP6,EFNA1,GATA2,MYC,NUPR1,PRKCH,SPNS2	429 (11)
TSH (complex)		complex		0.93	bias	7.69e-05	CCND1,CDKN1A,CTSS,EGR1,FOS,FOXO1,FTH1,IGFBP5,IL6,JUNB,KDR,MYC,SOCS3	493 (22)
AIP	-0.138	transcription regulator		0.928		0.0271	ADGRG6,ADGRL4,AHR,GNG11,RGS16,S1PR1
miR-141-3p (and other miRNAs w/seed AACACUG)		mature microRNA		0.928	bias	0.0469	AKR1C1/AKR1C2,COL1A2,DICER1,GADD45A,ITGB1,LHX6,MMP2,SNAI1,VIM
MED16	0.283	transcription regulator		0.927	bias	0.000184	CCN2,MMP2,TAGLN,TGFBR2,VIM	244 (7)
N(1)-methylnicotinamide		chemical - endogenous mammalian		0.927	bias	0.00121	ACTA2,COL1A1,FN1,IL6	219 (10)
RPS6KA3	0.336	kinase		0.927	bias	0.00058	CCND1,FOS,FOXO1,MYC,PTGS2,TNFRSF10B	381 (20)
dihydroartemisinin		chemical drug		0.926		0.00141	CCND1,CDKN1A,FTH1,GPX4,MMP2,MYC,PTGS2	513 (22)
NR4A1	0.776	ligand-dependent nuclear receptor		0.921		1.46e-06	ACTA2,AKR1C1/AKR1C2,APOD,ATF3,CCN2,CCND1,CD36,CDH5,CLDN5,COL1A1,COL1A2,COL6A1,COL6A2,CTNND1,ELK3,FABP4,FN1,HIF1A,ICAM1,ID1,IL6,ITGB1,ITGB4,LDLR,LY6E,MARCKSL1,MAT2A,MYC,NDUFB7,NFKBIA,NR4A1,PDK4,PEBP1,PPP1R3C,RAMP3,SPINT2,TAGLN2,TJP1,TNFSF10,UGP2,VCAM1	505 (21)
NOTCH1	0.444	transcription regulator		0.917		5.22e-13	ACTA2,AKR1C1/AKR1C2,BIRC3,CCN2,CCND1,CD44,CDKN1A,CEBPB,CFLAR,CNN1,COL1A1,COL1A2,DLL1,DNAJA1,EPAS1,FLT1,FOS,FOSB,GATA2,GRN,HIF1A,HSPA8,ICAM1,ID1,IFI16,IGFBP2,IGFBP4,IL6,IRF1,ITGA6,ITGB1,ITGB4,MMP2,MYC,MYH11,MYLK,NOTCH1,NRARP,PDGFRB,PTGS2,RGS5,RHOU,SELE,SNAI1,TAGLN,TEK,TGFBR2,TGFBR3,TIE1	542 (15)
SP1	0.273	transcription regulator		0.914	bias	1.96e-17	ACTA2,ADAMTS1,ADCY4,ADH5,AEBP1,AFAP1L1,AKAP12,ATF3,CAV1,CCL2,CCN2,CCND1,CD59,CDH5,CDKN1A,CEBPB,COL1A1,COL1A2,CPLX1,CRYAB,CTSD,CYBRD1,DLC1,DMD,EGR1,ENG,FLNA,FLT1,FN1,FOS,GJA1,GPX4,HBEGF,HIF1A,ICAM1,ID4,IFITM3,IFNGR1,IGFBP4,IRAK3,IRF1,ITGB5,JAM2,JUN,KDR,KLF4,LDLR,MAT2A,MCL1,MEOX2,MET,MMP2,MYC,MYH11,MYLK,NDRG1,NES,NFKBIA,NOTCH1,PCDH17,PDGFRB,PRKG1,PTGS2,ROBO4,RRAS,SCARB1,SGK1,SLC25A4,SLC2A3,SNCG,SNR…	462 (21)
HIF3A	0.377	transcription regulator		0.914		0.00325	EPAS1,HIF1A,PDGFRB,STAT3	493 (14)
SATB2		transcription regulator		0.913		0.000873	ADGRG6,EFEMP1,ESAM,FABP4,IFI44,ITGA8,LIMA1,ROBO4,SDC2,TM4SF18
SQSTM1	-0.561	transcription regulator		0.913	bias	0.000572	ARID5A,CXCL2,EGLN3,FGL2,HBEGF,IL6,IRF1,JUN,MMP2,NFKBIA,PLAT,SNAI1,UGP2	406 (18)
GATA1		transcription regulator		0.913		1.56e-07	AQP1,BTG2,BZW2,CCND1,CD36,CDKN1A,CNN3,CPD,DICER1,EGR1,ETS1,ETS2,FHL1,FLI1,FOSB,GATA2,IL6ST,INHBB,ITGA6,JUNB,KDR,LEPR,LMO2,LYL1,MECOM,MGST2,MYC,NCOA7,NRARP,PECAM1,PRKG1,SASH1,SELP,SLC3A2,TCF4,TEK,TGFB1I1,VWF	416 (16)
INSULIN (family)		group		0.91		3.05e-12	ADAM10,ADAM15,AEBP1,APP,ARRDC3,ATF3,ATP1A1,BMPR2,CCL2,CCN2,CCND1,CD34,CD36,CD44,CDKN1A,CEBPB,CFLAR,CNN1,COL1A1,COL1A2,COL3A1,COL6A1,CRYAB,DNAJB4,EGR1,EGR2,ENPP2,EPAS1,FABP4,FBXO32,FKBP8,FN1,FOS,FOSB,FOXO1,FTL,GRB10,GSTP1,HIF1A,HSPA8,ICAM1,IGFBP2,IGFBP4,IGFBP5,IL6,IL6ST,ITGA6,JUN,JUNB,KLF4,LAMB1,LDHB,LDLR,LEPR,LIFR,LRP1,MMP2,MT-ND1,MYC,NFKBIA,NOTCH1,NR4A1,PDGFRB,PDK4,PIK3R1,PLAT,PLCB1,PPP1R15A,PTG…	556 (18)
cisplatin		chemical drug		0.909		4.32e-14	ACTA2,ADAMTS1,AKR1C1/AKR1C2,ANXA1,AQP1,ATF3,BIRC3,BTG2,C11orf96,CAV1,CCL2,CCN2,CCND1,CD44,CDKN1A,CFLAR,CLU,COL1A1,CTNND1,DICER1,DUSP6,ECE1,EFEMP2,EFNA1,EGR1,EMP3,EPHX1,EXOC6,F11R,FABP4,FBLIM1,FEZ1,FLT1,FN1,FOS,FXYD5,GADD45A,GMDS,GPNMB,GSTP1,HIF1A,HLA-A,HSPA8,ICAM1,IER3,IER5,IFITM1,IGFBP7,IL6,IL6ST,ISCU,ITGA6,ITGB1,ITGB4,JUN,JUND,LAMB1,LDHB,LGALS3,LXN,MAP1LC3B,MARCKS,MCL1,MET,MGP,MMP2,MT-CO1,MT1X,…	470 (18)
IFI16	1.641	transcription regulator		0.909	bias	0.000995	CCL2,CCND1,CDKN1A,GADD45A,ICAM1,IFI16,IL6,LDLR,MYC,NFKBIA,SELE,SOD1,VCAM1	448 (17)
WWP2	-0.407	enzyme		0.909	bias	0.00336	ACTA2,EGR2,IL6,STAT3,TAGLN,VIM	470 (17)
carboxyamido-triazole		chemical drug		0.908		0.000269	BAG3,CCND1,FOS,MMP2	520 (21)
SDCBP	1.554	enzyme		0.907	bias	8.36e-05	CDC42,ITGA6,ITGB4,MMP2,PEBP1,SNAI1,SOX4,TJP1,VIM	509 (22)
HEXIM1	-0.55	transcription regulator		0.905		0.00222	ANXA1,CCND1,CDKN1A,COL1A1,HIF1A,HNRNPH1,VIM	492 (21)
CYLD-AS1		other		0.905		0.0203	AKR1C1/AKR1C2,EPHX1,FTH1,FTL,ICAM1,IL6,IRF1,JUNB,LGALS3,NFKBIA,VEGFC
RAG2		enzyme		0.905		0.00522	COL6A2,EPAS1,FCGRT,ID1,IL6,LY6E,MET,NDUFA13,PPP1R16B,RHOU,TEAD1
MACROH2A1	0.121	other		0.905		0.000759	CD36,CDKN1A,EGR1,ETS1,FN1,GADD45A,ID1,IL6,NOTCH4,SNAI1,SOCS2,SPARC,TNFSF12	415 (20)
androgen		chemical drug		0.903		2.11e-06	ADI1,APOD,BTG2,CCND1,CD44,CTSZ,ETS1,FLNA,FOS,GJA1,IGFBP2,IGFBP5,JUN,MYC,NES,NFKBIA,NR4A1,PARK7,PIK3R1,PLPP1,PTGS2,SMAD1,SOX4,STAT3,VEGFC,VMP1	494 (21)
entinostat		chemical drug		0.903		1.94e-05	CCL2,CCND1,CD44,CDKN1A,CFLAR,G3BP1,HDAC7,HIF1A,MCL1,MMP2,MYC,PSMB9,RNASE1,TGFBR2,THBS2,TNFRSF10B,TNFSF10	473 (17)
PAWR	-0.679	transcription regulator		0.9		0.0298	APP,CDC42,CDKN1A,TNFRSF10B
amlexanox		chemical drug		0.898	bias	7.73e-07	C1S,CCND1,CD34,CLEC3B,CNN1,GAS6,GBP4,HIF1A,IGFBP5,IL33,LTBP1,RARRES2,SMOC2	336 (7)
CD44	-1.607	other		0.898	bias	1.98e-07	ACTA2,BCAM,BGN,BIRC3,CCND1,CD36,CD44,CD63,CDH5,CDKN1A,CLU,COL1A1,COL3A1,FN1,GADD45A,IFITM2,IL6,IRAK3,ITGA5,ITGBL1,JUN,KLF4,LAMB1,LGALS1,LGALS3,LHX6,LTBP1,LTBP2,MCL1,MET,MMP2,MYC,PDK4,PECAM1,PMEPA1,SMAD1,THBS2,VCAM1,VIM	504 (21)
COL1A1	-0.912	other		0.898	bias	5.03e-05	CCL2,CDKN1A,COL1A1,ICAM1,SELE,SNAI1,VCAM1,VIM	383 (15)
BID	0.391	other		0.896	bias	0.00203	CTSD,CTSH,CTSS,IL6,MT-CO2,TIMP1	514 (12)
19,20-epoxydocosapentaenoic acid		chemical - endogenous mammalian		0.896	bias	9.73e-05	ACTA2,COL1A1,IL6,S100A4,SNAI1,TAGLN	210 (7)
dipyridamole		chemical drug		0.896	bias	0.00058	CCL2,IL6,MMP2,PTGS2,TIMP1,TIMP2	455 (20)
sulindac sulfide		chemical drug		0.895		0.000193	ADRA2C,APP,ATF3,BCAM,CCN2,CCND1,CDKN1A,CEBPB,EGR1,ESD,GADD45A,PIK3R1,PTGS2,STAT3,STC1,TNFRSF10B	471 (19)
GROWTH HORMONE (family)		group		0.894		2.27e-16	ARID5B,CCND1,CD36,CEBPB,CLU,COL1A1,COL3A1,CXCL2,EGR1,FABP4,FN1,FOS,FOSL2,FTH1,GSTP1,ICAM1,ID1,IER3,IGFBP2,IGFBP5,IGFBP6,IL6,IRF1,JUN,JUNB,KLF10,LDLR,LEPR,MT-CO2,MT-CYB,MT-ND3,MT-ND5,MYC,NAMPT,NEDD9,NFKBIA,NOTCH1,PDK4,PPP1R15A,S100A4,SCARB1,SGK1,SOCS2,SOCS3,SOD1,SPARC,STC1,TGFBR2,TNFSF10,TXNIP	569 (20)
RUNX3		transcription regulator		0.893	bias	3.99e-06	CCN2,CCND1,CDKN1A,CFLAR,FLNA,IL6ST,ILK,ITGB5,LIFR,MACF1,MMP2,MSRB3,MYC,NUAK1,RASAL2,SCARA3,TEAD1,TIMP2,TPM2,UGCG,VIM,VWF	505 (19)
IRS1		enzyme		0.892		1.44e-08	ACTA2,CCN2,CCND1,CEBPB,COL3A1,COL6A1,EGR1,ENAH,FABP4,FBXO32,FHL1,FOS,GJA1,HSPB7,IGFBP4,IL6,KLF4,LDLR,MYC,NRP1,PIK3R1,RHOU,SNAI1,SPARCL1,TAGLN,TLN1,TNXB	475 (20)
S-nitroso-N-acetyl-DL-penicillamine		chemical reagent		0.89		7.37e-05	CCL2,CDKN1A,HIF1A,HSPA1A/HSPA1B,LDLR,MARCKSL1,MYC,PRKG1,PTGS2,S100A10,TIMP1	497 (21)
5-fluorouracil		chemical drug		0.889		0.00392	ATF3,BTG2,CCND1,CDKN1A,CFLAR,CLU,COL1A2,CTSD,DLL1,ECSCR,EGR1,FKBP1A,FOXO1,GADD45A,HBEGF,HSPA8,IER5,ITGB4,JUN,KRAS,MAT2A,MCL1,MT-CO1,MT-CO2,MT-ND3,MT-ND4,MT-ND4L,MYC,NDUFA4,NOTCH1,PPP1R15A,PTGS2,RHOB,RPS27L,RPS28,SERPINB1,SLC25A3,SNAI1,SPHK1,STOM,TMSB10/TMSB4X,TNFRSF10B,TXNIP,UPP1,ZFP36L1	538 (21)
sodium chloride		chemical - endogenous mammalian		0.889	bias	3.8e-07	ACTA2,AQP1,CCN2,COL1A1,COL3A1,CXCL2,EGR1,FN1,FOS,FOXO1,HIF1A,ICAM1,IGFBP7,NFKBIA,PIK3R3,PTGS2,SGK1,SOD1,VCAM1,VWF	472 (21)
miR-338-3p (miRNAs w/seed CCAGCAU)		mature microRNA		0.889	bias	3.16e-05	CCND1,COL1A1,COL1A2,CRTAP,IL6,PLEC,SOX4,SPARC,TAGLN,TGFBR2,VCAN,VIM
NAMPT	1.144	cytokine		0.888	bias	0.00867	CXCL2,FN1,HSD17B11,ID1,IL6,ITGB1,JUN,NAMPT,NDUFA4,PDGFRB,PECAM1,SOCS2,TFPI	506 (17)
tacrolimus		chemical drug		0.888		3.23e-14	ABLIM1,APOD,APP,CARD8,CCL2,CCND1,CD200,CD36,CD74,COL1A1,COL3A1,CXCL2,DOCK9,DPYSL3,EGR1,FABP4,FKBP1A,FLNA,FN1,FOS,FOSB,ID1,IGFBP4,IL33,JUN,JUNB,LBH,LRRC32,MARCKSL1,MYC,MYH10,MYH11,NFKBIA,NR4A1,NRP1,PIK3R1,PTGS2,RCN1,SAMHD1,SDCBP,TGFBR3,TJP1,TNFSF10,VEGFC	506 (23)
STAP2		other		0.885	bias	0.00681	CCND1,CXCL2,IL6,MYC	388 (18)
KEAP1	-0.019	other		0.882		0.0154	AHR,GSTP1,HIF1A,IL6,SELP,VCAM1
EPAS1	1.804	transcription regulator		0.881	bias	1.76e-09	AKAP12,BHLHE40,BIRC3,CAV1,CCN2,CCN5,CCND1,CDKN1A,CEBPB,CXCL2,CYBRD1,EGLN3,EPAS1,FABP4,FBLN2,FHL1,FLT1,FN1,FOS,GJA1,HIF1A,ICAM1,IFNGR1,IGFBP5,IL6,INHBB,KDR,LDLR,NAMPT,NDRG1,NEAT1,NOTCH1,NRARP,NRN1,SEMA6A,SLC2A3,SOD1,SPHK1,TEK,TGFBR2,TNFRSF11B,UGP2,VCAM1	397 (19)
GPNMB	-0.975	enzyme		0.881	bias	3.97e-06	FOS,IL6,ITGA5,ITGB1,MYC,NRP1,SNAI1	499 (19)
obeticholic acid		chemical drug		0.873		6.41e-06	ACTA2,CCN2,COL1A1,CXCL2,FN1,GPX4,ICAM1,IL6,PDK4,PTGS2,TIMP1,TIMP2	340 (15)
TRPV4		ion channel		0.871	bias	0.00025	CXCL2,FN1,FOS,IL6,ITGB1,KDR,SOCS3,TIMP1,VCAM1	452 (19)
TLN1	-0.948	other		0.87	bias	0.00222	HLA-A,ICAM1,IL6,ITGA5,ITGB1,MCL1,TLN1	404 (16)
SCN1B	0.584	ion channel		0.87	bias	5.58e-07	ACTA2,CCN2,COL1A1,COL1A2,FOS,POSTN,VIM
CLEC4A		transmembrane receptor		0.87		0.00491	BHLHE40,CD36,FCGRT,IL6,NOTCH1,SCARB1,VCAN	530 (12)
levodopa		chemical - endogenous mammalian		0.862		0.000116	ABI3,ACKR1,ACTA2,ADRA2C,CASKIN2,CCND1,CD200,CD63,CLDN5,COTL1,CRTAC1,CTSC,CTSZ,DAAM1,DOC2B,DUSP6,ECE1,EDNRB,EGFL7,EGR2,ETS2,F11R,FBLN2,FCGRT,FOS,FOSB,FOXO1,FTL,FXYD5,GNS,GRB10,GUCY1A1,HBEGF,HDAC7,HLA-A,HSPB6,IER3,IGFBP2,IGFBP5,JUNB,KLF9,LDB2,LPP,LRRC1,LTBP1,MAT2A,NASP,NRARP,NUAK1,PFN2,PIK3R1,RAMP1,RESF1,S100A10,SEC14L1,SELENON,SHANK3,SHC1,SLC44A2,STAB1,TCF4,TMEM106C,TMEM70,TNFAIP1,VMP1	402 (14)
GH1		growth factor		0.861		0.00035	ATF3,CEBPB,CLU,EGR1,FN1,FOS,GADD45A,GATA2,IL6,JUN,JUNB,LDLR,SNAI1,SOCS2,SOCS3,SOD1,TNFRSF1A,VIM,ZFP36	415 (22)
quercetin		chemical drug		0.858		9.29e-10	ACTA2,ADGRL2,BHLHE40,BIRC3,CAV1,CCL2,CCN2,CD44,CD63,CDKN1A,COL1A1,CRIP1,DUSP5,EFNA1,EGR1,FN1,FOS,FOSB,GSTP1,HIF1A,ICAM1,IER3,IL6,JUN,KLF10,KLF4,LDLR,LEPR,MCL1,MYC,NEDD9,PON2,PPP1R15A,PTGS2,SELE,SOD1,TNFRSF10B,VCAM1	429 (15)
PRKAA1	0.131	kinase		0.857		5.27e-06	ACTA2,ATF3,BIRC3,BTG1,CD302,CDKN1A,CLU,DOCK4,EGLN3,FN1,IFI44,IGFBP4,IL1R1,IL6,ITGB5,MT-CO1,MYLK,NFIB,NFKBIA,PMEPA1,PSMB8,RHOU,SOCS3,TJP1,TNS1,TNS3,TXNIP,VCAM1,ZFP36L1	492 (22)
ciglitazone		chemical drug		0.857		2.18e-09	ACTA2,CAV1,CCL2,CCND1,CD34,CD36,CDKN1A,CFLAR,FLT1,FN1,HLA-DRA,ICAM1,IFITM2,IGFBP2,IL6,LAMB1,MMP2,MT-CO2,NFKBIA,PTGS2,SELE,SOD1,TNFSF10,VCAM1	447 (18)
9,10-dimethyl-1,2-benzanthracene		chemical toxicant		0.855	bias	8.01e-06	AHR,BIRC3,CCND1,CDKN1A,CXCL2,EPHX1,FMOD,FN1,GADD45A,HBEGF,IL6,JUN,LDHB,PTGS2,S100A4,SNAI1,TGFBR2,VEGFB,VIM	466 (16)
RABGEF1		enzyme		0.853		0.000403	CTSH,IL6,LDLR,MT-ATP6,MT-CO2,MT-ND3,MT-ND4,MT-ND4L,MT-ND5
SRSF1	0.094	other		0.853		0.025	CD200,COL1A1,COL6A1,ENG,FN1,GSTP1,HNRNPH1,NFKBIA,RPS2,SRSF7,VIM,WARS1
MSC	-0.319	transcription regulator		0.853	bias	0.000403	CCL2,FABP4,FLI1,IFI27,IFI44,IFI44L,SYNE2,TRIB1,XAF1
zVAD		chemical - protease inhibitor		0.853		0.0198	IL6,NR4A1,SPHK1,TOP1
TSC1		other		0.851		0.00018	ACACB,CAV1,CCN2,CRYAB,CTSD,DMD,EGR2,FLNA,FOXO1,GNS,IL6,KCNN3,LDHB,NIBAN1,NPM1,ORAI1,PDGFRB,PDLIM2,PIEZO1,SCN1B	475 (23)
BRD4	0.222	kinase		0.851	bias	2.55e-10	ABLIM1,ACTA2,BHLHE40,BTG2,BTN3A2,CCND1,CDKN1A,COL1A1,COL1A2,CXCL2,ELK3,FKBP11,FN1,FOS,FOSL2,GADD45A,ICAM1,ICAM2,IER5,IL6,IRF1,ITGA5,ITGB1,ITGB5,MCL1,MET,MYC,NAMPT,PDGFRB,PLAT,RAI14,SELE,SERTAD1,THBS2,TIMP1,TNFRSF10B,TNFRSF10D,TOP1	519 (21)
ADCYAP1		other		0.849		2.24e-07	BCAM,BTG2,CCNI,CEBPB,CNN3,COL3A1,CRTAC1,CXCL2,EDIL3,EGR1,EGR2,EGR3,ENPP2,FOS,IER3,IL6,IRF1,MAN1A1,MYC,NFKBIA,POSTN,QKI,RHOB,S100A10,SCARB1,SERPINB1,SMAD1,SOCS3,SPARC,TCF4,TMSB10/TMSB4X	567 (24)
prostaglandin E1		chemical - endogenous mammalian		0.849		0.0198	FOS,ICAM1,IL6,MYC
CSNK2B	-0.032	kinase		0.849		0.00276	ACTA2,CCND1,CFLAR,MYC,SNAI1	446 (16)
FCGR2B		transmembrane receptor		0.849		0.00812	APP,ICAM1,IFI27,MARCKSL1,SOCS3	456 (17)
TUG1	0.059	other		0.848		0.0341	CD34,IL6,KLF2,MYC,NES
LIN28B		other		0.847	bias	0.000179	CCN2,CD44,CDKN1A,CTNND1,ITGB4,MYC,NFIX,SNAI1,TGFBR3,THRB,VIM	266 (7)
JAG1	-0.276	growth factor		0.845	bias	9.54e-10	ACTA2,APOD,CCND1,CDKN1A,COL1A1,DUSP5,DUSP6,ENAH,F11R,GADD45A,GATA2,GPX3,LIFR,MYC,MYH11,NOTCH4,PDGFRB,SNAI1,TAGLN,TIMP3,VIM	471 (20)
temozolomide		chemical drug		0.844		5.01e-05	CCL2,CD44,CDKN1A,CFLAR,ID1,IL6,MMP2,MT-CO2,NFKBIA,RAP1B,SRPX,STING1,TNFRSF10B,VIM	482 (18)
PDK4	1.512	kinase		0.842	bias	0.00812	ACTA2,COL1A1,HIF1A,IL6,KRAS	557 (22)
GATA3		transcription regulator		0.841		0.00322	CCND1,CDKN1A,ETS1,FN1,FOS,HIF1A,ICAM1,IL6,KLF4,MYC,NOTCH1,RCAN1,TEK,TJP1,VCAM1,VIM,VSIR	505 (19)
TFAP2C		transcription regulator		0.84		3.4e-05	ALCAM,CCN2,CD44,CDKN1A,EGR3,GPX4,IGFBP5,MMP2,MT1X,MT2A,MYC,NRP1,TACC1,TIMP1	486 (18)
BTNL2		transmembrane receptor		0.839		4.08e-06	CD74,CNN3,ENAH,ENTPD1,FGL2,GBP4,IFITM3,IFNGR1,IL6,NCOA7,PRXL2A,RALGDS,S100A4,TNFSF10,YPEL2	369 (11)
pitavastatin		chemical drug		0.838		0.0213	CD36,FOS,JUNB,MCF2L,PTGS2,SCARB1,SNAI1
rimonabant		chemical drug		0.835		0.0182	FKBP1A,FOS,IL6,KLF4,PTGS2
FGF4		growth factor		0.832		0.00495	CDKN1A,CSF3,FOS,FOXO1,SOX17	499 (19)
LIPA	0.389	enzyme		0.832		5.17e-05	ACACB,ANXA1,BCLAF1,CD63,COL1A1,COL1A2,CTSD,CTSS,GPNMB,LGALS3,NFIA,PCNP,PECAM1
USP28		peptidase		0.829	bias	0.0198	CCND1,CDKN1A,MYC,SNAI1
WT1		transcription regulator		0.829		1.24e-05	BTG2,CCL2,CCN2,CCND1,CDKN1A,CMPK1,DDX3X,EFNA1,EGR1,ELK4,ETS1,FOSB,GRB10,HBEGF,HCFC1R1,HSPG2,ITM2B,JUNB,JUND,KLF4,KRAS,LGALS3,LRP1,MCL1,MMP2,MT1X,MYC,MYL6,NDRG1,PECAM1,PODXL,SH3BP5,SLC2A3,SPRY1,TIMP3,TM4SF1,TNFSF10,WARS1	507 (20)
IGF1		growth factor		0.823		9.09e-26	ACTA2,AKR1C1/AKR1C2,APP,BGN,BHLHE40,BIRC3,BTG2,CAVIN2,CCN2,CCN5,CCND1,CD44,CD74,CDKN1A,CEBPB,CFLAR,CLU,CNN1,COL14A1,COL1A1,COL1A2,COL3A1,CRYAB,CTSD,DDX5,DMD,DUSP6,EGR1,EGR2,EPAS1,FABP4,FBLN2,FBXO32,FN1,FOS,FOSB,FOXO1,GADD45A,GAS6,GATA2,GJA1,HIF1A,HSD17B11,HSPA1A/HSPA1B,HTRA1,ICAM1,ID1,IER2,IER3,IFI27,IFITM3,IGFBP2,IGFBP4,IGFBP5,IGFBP6,IL1R1,IL3RA,IL6,ITGA5,ITGB5,JUN,JUNB,LEPR,MCL1,MMP2,MXI1,MYC,M…	525 (16)
SGK1	0.724	kinase		0.822		6.27e-05	CCN2,CDKN1A,FABP4,HBEGF,IL6,ORAI1,SGK1,SLC1A5,SLC2A3,SLC3A2	440 (20)
IFNA1/IFNA13		cytokine		0.822	bias	0.0257	GEM,IFI27,IFITM1,IRF1,MYC,PLSCR1,PTGS2,VEGFB
TF	0.315	transporter		0.821	bias	0.00782	CCL2,CCND1,COL1A1,CYBRD1,IL6,NFKBIA	485 (23)
CSHL1		growth factor		0.817	bias	0.000352	ACTA2,CCN2,FOS,IRF1,PIK3R1,SERPINH1,SOCS2,SOCS3	491 (16)
Retnla		other		0.817	bias	0.00325	ACTA2,HIF1A,IL6,NOTCH1	458 (16)
COLLAGEN TYPE II (complex)		complex		0.816		0.000473	CCL23,CXCL2,IL1R1,IL6,MAP3K8,RRAS,TNFSF10	525 (21)
tosedostat		chemical drug		0.816	bias	0.0112	ATF3,CDKN1A,CEBPB,GADD45A,PPP1R15A,WARS1
SALL4		transcription regulator		0.816		7.34e-06	ADAM10,AKAP12,BTG2,CCN5,CCND1,CD44,CD74,CDC42,DLC1,ETS1,FLT1,FN1,HLA-DQB1,ITGA6,ITGB1,JUN,NOTCH1,SDC2,SEMA6A,SFRP1,TLN1,TNS1,TPM1,UTRN,VIM	431 (10)
coomassie brilliant blue G-250		chemical drug		0.816		0.00058	COL1A1,ICAM1,IL6,PTGS2,TIMP1,TJP1	337 (11)
putrescine		chemical - endogenous mammalian		0.816	bias	9.73e-05	CCL2,CDKN1A,FOS,IGFBP2,JUN,MAT2A	354 (14)
PAX3-FOXO1		fusion gene/product		0.816		8.27e-08	ADRA2C,AKAP12,ANXA1,ATP1A1,BTG2,CCND1,CD63,CDKN1A,EDIL3,EPB41L3,FABP5,FLNA,FOXO1,GRN,GSTP1,HSPA1A/HSPA1B,HTRA1,IER3,IGFBP2,IGFBP5,IL6ST,ILK,INPP1,ITGA5,KCNN3,KDR,MEOX2,MET,MT1X,MYH10,NFIB,OGN,SERPINB1,SOD1,SPRY1,ST13,TIMP2,TLN1,TMEM47,TPM3,VIM,ZFP36L2	402 (13)
IRF2	0.218	transcription regulator		0.811		2.08e-07	B2M,C1S,CCND1,CDKN1A,CTSS,DUSP5,GBP1,HLA-B,ID1,IL6,IL6ST,IRF1,KLF4,NAMPT,PSMB8,PSMB9,PTGS2,RRBP1,SRGN,TAP1,TAP2,TAPBP,TNFSF10,TPM1,VCAM1	328 (20)
MGAT5		enzyme		0.81		0.0298	ITGA5,ITGB1,MYC,SNAI1
FLT3LG		cytokine		0.808	bias	0.0491	CEBPB,CXCL2,ICAM1,IL3RA,MAP1LC3B,MCL1,TCF4
JAK3		kinase		0.807		0.0112	CSF3,ENPP2,IL6,IRF1,SOCS3,STAT3
SPHK1	0.584	kinase		0.805		1.25e-10	ACTA2,APP,BIRC3,CCN2,CCND1,CDKN1A,COL1A2,EGR1,FN1,HIF1A,ICAM1,IL33,IL6,JUN,PTGS2,SELP,SNAI1,SOCS3,SPHK1,TAGLN,TIMP1	391 (19)
CFI-402257		chemical drug		0.805	bias	1.89e-05	CCL2,CXCL2,GEM,GMFG,ICAM1,IGFBP6,IL6ST,MMP2,PLAT,TIMP2	381 (16)
ATF2	0.182	transcription regulator		0.798	bias	1.72e-08	ATF3,CCND1,DUSP5,EGR1,ENTPD1,FN1,FOS,GADD45A,IL6,JUN,MAT2A,MCL1,MT2A,MYLK,NOTCH1,NUPR1,PTGS2,RHOB,VCAM1	446 (17)
HMGB2	0.118	transcription regulator		0.796	bias	5.03e-05	CCND1,CD36,CEBPB,CSF3,CXCL2,FABP4,IL6,VEGFC	381 (12)
RXR/VDR/VITAMIN D3 (complex)		complex		0.788	bias	0.000352	CDKN1A,FOXO1,GADD45A,IGFBP5,IGFBP6,KLF4,SERPINB1,THBD
CEACAM1		transporter		0.788		0.000172	CD36,CSF3,DLL1,ICAM1,KDR,NES,TEK,TIE1,TLN1,VEGFC	536 (17)
tert-butyl hydroperoxide		chemical toxicant		0.787	bias	0.000473	CLU,FN1,GJA1,GPX4,NEAT1,NOTCH1,PTGS2	554 (19)
clodronic acid		chemical drug		0.785		1.38e-06	CD36,FOS,ICAM1,IL6,MFGE8,POSTN,SELE,SELP,VCAM1	515 (20)
LILRB1		transmembrane receptor		0.784	bias	0.0422	CAV1,HSPB1,ITGB1,MMP2
SFLLRN (PAR1-activator)		chemical reagent		0.784		0.000117	DSTN,FLT1,HSPB1,IL6,ILK,MYL9,NEXN,PDLIM1,PEBP1,SELP,TAGLN2	248 (7)
SMAD1	0.687	transcription regulator		0.784	bias	1.59e-08	ACTA2,BTG2,CCN2,CDKN1A,COL1A1,COL1A2,CXCL2,ICAM1,ID1,ID4,IRF1,MYC,SELE,SMAD1,VCAM1	461 (25)
phenylbutazone		chemical drug		0.784	bias	2.26e-12	ADAMTS1,ANXA1,CCND1,CD44,CLU,EFEMP2,FBLIM1,FXYD5,GPNMB,IER3,ITGB4,LGALS3,LXN,PSMB8,PTGS2,RCN1,S100A10,STING1,TIMP1,TMSB10/TMSB4X,UPP1,VIM	404 (12)
MEMO1	0.303	other		0.783	bias	4.38e-06	CCND1,CTSD,FOS,JUN,MYC,SNAI1	577 (21)
theophylline		chemical drug		0.781		0.00121	FOS,IL6,LRP1,THBD	478 (23)
BMP7		growth factor		0.779		1.13e-12	ACTA2,ADGRL2,BMPR2,CALD1,CCL2,CD34,CD44,CDKN1A,CEBPB,COL1A1,COL1A2,EGLN3,F11R,FN1,GAS6,GJA1,GNG11,GRB10,HSPB1,ICAM1,ID1,IGFBP4,IGFBP5,IGFBP6,IL6,ILK,ITGA5,KLF4,MMP2,MSN,NDRG1,OLFM1,PDGFRB,PIK3R1,PLCB1,PMEPA1,S100A4,SMAD1,SOCS3,TAGLN,TIMP1,TIMP2,VCAN,VIM	461 (20)
meds433		chemical reagent		0.775	bias	4.08e-06	ACTA2,ATF3,CALCRL,CDKN1A,GBP4,MMP2,MYC,NFIA,PSMB9,RNASE1,RPS27L,SLC2A14,STAB1,TIE1,TNFRSF10B	235 (7)
CEBPA		transcription regulator		0.774		1.91e-22	ACTA2,ADH1B,AKAP12,AKR1C1/AKR1C2,ANXA1,BTG1,BTG2,CCND1,CDC37,CDH5,CDKN1A,CEBPB,COL1A1,COL1A2,CSF3,DDX21,DYNLT3,EGR2,EMCN,EPHX1,F8,FABP4,FHL1,FLT1,FOS,FOXO1,GADD45A,GATA2,GBP1,GJA1,GLIPR1,GSTP1,HLA-B,ICAM1,ICAM2,ID1,IER3,IFI27,IGFBP4,IL6,ITGB5,JUN,JUNB,KLF2,KLF4,LEPR,LGALS1,LYL1,MMRN1,MT-CO1,MT2A,MYC,NRP1,PFN2,PLXND1,PPP1R14A,PPP1R3C,PTGS2,PTPRE,QKI,RARRES2,SERPINB1,SOCS3,SOD1,SPINT2,SPNS2,TAGLN,T…	521 (21)
CCL2	0.443	cytokine		0.772		1.28e-06	ACTA2,CCL2,CCND1,CEBPB,CFLAR,EGLN3,FABP4,FOS,ICAM1,IL6,ITGA5,KLF4,MMP2,NOTCH1,PTGS2,SCARB1,TIMP1,VCAM1	503 (21)
PPARG	0.22	ligand-dependent nuclear receptor		0.771		3.08e-08	ACTA2,APP,ASAP1,CAV1,CAVIN2,CCL2,CCN2,CCND1,CD36,CDKN1A,CEBPB,COL1A1,COL1A2,CSF3,CXCL2,EGLN3,EPAS1,EPHX1,ETS1,F11R,FABP4,FABP5,FN1,GATA2,ICAM1,IGFBP5,IGFBP6,IGFBP7,IL33,IL6,JUN,KLF4,LDLR,MCTP1,MGLL,NDRG1,NR4A1,PDK4,PECAM1,PTGS2,RARRES2,RHOB,SCARB1,SELE,SGK1,SNCG,SOCS3,SOD1,SORBS1,TAGLN,TCF4,TGFBR2,TJP1,TNFSF10,VAMP5,VCAM1,VIM,VSIR	415 (20)
KL	0.232	enzyme		0.767		7.64e-07	ACTA2,ADAM10,ATF3,CCN2,CCND1,CDKN1A,EGR1,FN1,ICAM1,IL6,KDR,MMP2,MYC,SELP,TGFBR2,TNFRSF11B,VIM	420 (19)
epothilone B		chemical drug		0.762		0.0198	BTG2,CDKN1A,MCL1,TNFSF10
ETS (family)		group		0.762	bias	8.19e-06	CCND1,EGR1,ENG,FLT1,FOS,ICAM1,TIMP1,VWF
TNFSF9		cytokine		0.762	bias	0.00681	ICAM1,IL6,TNFRSF1A,VCAM1	465 (17)
SLC25A5	0.28	transporter		0.762	bias	0.00325	MT-CO2,MT-ND2,MT-ND5,TNFRSF10B	178 (7)
CXCL12	-0.104	cytokine		0.761		2.8e-11	ACTA2,ANKRD12,CCL2,CCND1,CD36,CD44,CD9,COL1A1,COL3A1,DOCK9,EGR1,FLNA,FN1,FOS,HIPK3,HLA-B,ICAM1,ID1,IFI27,IGFBP7,IL6,ITGB1,ITGB4,JMJD1C,JUN,JUNB,MARCKS,MMP2,MYC,NCK1,NR4A1,PTGS2,RRAS,SELE,SNAI1,SOCS2,SOCS3,TIMP1,TNFRSF10B,TNFRSF10D,TNFRSF11B,TNFSF10,VIM	446 (16)
STAT5A	0.23	transcription regulator		0.761		5.39e-11	BIRC3,CASP4,CCND1,CDKN1A,CEBPB,CFLAR,CSF3,DUSP5,EGLN3,EPAS1,ERAP2,FABP4,FOS,FOSB,FOSL2,GADD45A,ICAM1,ICAM2,ID1,IFITM2,IL6,IL6ST,IRF1,KLF10,MCL1,MYC,PSMB8,SLC2A3,SOCS2,SOCS3,TCEAL3,TGFBR2,TM4SF1,TNFRSF1A,TPM3,TSPAN13,TXNIP,UGP2,WARS1,ZFP36	435 (18)
iodine		chemical - endogenous mammalian		0.75		0.0123	FABP4,HIF1A,ICAM1,IL6
ATF6	0.206	transcription regulator		0.749	bias	0.0103	APP,BIRC3,CCND1,CEBPB,FOS,IL6,MAP1LC3B,MCL1,PLAT,RCAN1,SPARC,STAT3,TNFRSF10B
anti-benzo(a)pyrene-diol-epoxide		chemical toxicant		0.748	bias	0.0123	CCND1,CDKN1A,IL6,JUN
LPAR1	-0.298	G-protein coupled receptor		0.747	bias	0.0298	CCN2,IL6,PTGS2,SPHK1
SIAH1	0.099	enzyme		0.747		0.000117	CD36,CDKN1A,CEBPB,CTSD,EGLN3,FABP4,HIF1A,IFITM2,LGALS3,SOCS3,VIM	420 (13)
C5AR1		G-protein coupled receptor		0.746	bias	0.000873	CD36,COL1A1,COL1A2,CSF3,CXCL2,IL6,LTBP1,LTBP2,SELP,TGFBR2	460 (18)
L-carnitine		chemical - endogenous mammalian		0.745		1.87e-06	AQP1,CDKN1A,HLA-DMA,HLA-DPB1,HLA-DQA2,IL1R1,IL6,MT-ATP6,NRP1,SNAI1	140 (7)
ITGAV	-0.419	transmembrane receptor		0.741	bias	5.01e-05	CD36,CDKN1A,COL1A1,COL1A2,FN1,FOS,HLA-A,HLA-E,ICAM1,IL6,ITGA5,MMP2,PSMB8,TIMP1	485 (19)
MITF		transcription regulator		0.741	bias	6.81e-05	ALCAM,AP1S2,APOLD1,ATP1A1,CD44,CDKN1A,COL1A1,EDNRB,FBXO32,FGD4,FMOD,FN1,FOS,GPNMB,HIF1A,IVNS1ABP,LGALS3,LYST,MET,MGP,RHOQ,SCARB1,SEMA6A,SNAI1,TPH1,TXNIP,UPP1	544 (20)
NOS (family)		group		0.739	bias	0.000184	ADH5,CD59,EGR1,FOS,TIMP1	408 (22)
verteporfin		chemical drug		0.735	bias	1.76e-06	ACTA2,CCN2,CDKN1A,COL1A1,COL3A1,COL6A1,CXCL2,EMCN,FN1,GADD45A,IL33,IL6,NFKBIA,PECAM1,SNAI1,VIM	538 (22)
TFPI2		other		0.735	bias	1.87e-06	ACTA2,ADAMTS4,ATF3,BTG2,CCND1,CDH5,CXCL2,IL6,JUNB,S100A4	406 (19)
TRIM28	0.005	transcription regulator		0.731		9.51e-06	ARID5A,EFEMP1,EGR1,EPAS1,ETS1,FOS,IL1R1,IL6,INHBB,KLF2,MMP2,NIBAN1,RAMP3,RCAN1,S100A4,SOX4,VIM	508 (20)
sitagliptin		chemical drug		0.728	bias	0.00114	ACTA2,CCN2,COL3A1,FABP4,FN1,LGALS3	452 (18)
carbenoxolone		chemical toxicant		0.728		0.00336	CCN2,COL1A1,COL3A1,IL6,PTGS2,TIMP1	415 (24)
NDUFA13	-0.977	enzyme		0.728	bias	0.0112	CCND1,CDKN1A,HIF1A,ITGA6,ITGB1,VIM
ANXA1	-0.91	enzyme		0.726	bias	5.85e-06	ACTA2,ANXA1,CCL2,COL1A1,CXCL2,IL6,LGALS1,LGALS3,MMP2,PTGS2,SLC1A5,SPHK1,TIMP2,TYMP	476 (18)
MEN1		transcription regulator		0.726		2.18e-05	ACTA2,CCND1,CDKN1A,FABP4,FN1,FOS,HIF1A,IGFBP2,INHBB,MYC,SNAI1,TGFBR2,VIM	502 (21)
PTGS2	0.975	enzyme		0.726		2.17e-14	ANXA1,AQP1,B2M,BIRC3,CCL2,CCND1,CD44,CD74,CDKN1A,CLU,CSF3,CTSD,EGR1,FABP4,FCGRT,FLT1,FN1,FOS,HBEGF,HLA-A,HLA-DMA,HLA-DMB,HLA-DQB1,HLA-DRB5,ICAM1,IL6,ITGA6,ITGB4,KDR,LRP1,LTBP1,MCL1,MMP2,MYC,PSMB8,PTGS2,SCARB1,SNAI1,SOCS2,STAB1,STC1,TEK,TNFRSF10B,TNFSF10,VEGFC	440 (18)
PTC-209		chemical reagent		0.724		0.000118	CDKN1A,COL1A1,COL1A2,COL3A1,CRYAB,FBLN2,IGFBP5,IL6,MMP2,POSTN,RND1,TNFRSF11B
CXCL8	-0.879	cytokine		0.724		1.89e-08	ACTA2,ANXA1,CD44,CD74,CFLAR,COL1A1,COL3A1,CPE,CXCL2,HSPG2,ICAM1,ITGA5,KLF4,LGALS3,MMP2,NFKBIA,PTGS2,SLC2A3,TNFRSF10B,TPM1,VCAM1,ZFP36	473 (19)
CIP2A		other		0.714		9.54e-10	COL15A1,CRYAB,EGR1,EGR2,FAM110D,FOS,FOSB,GADD45A,GPNMB,IER3,LDHB,LXN,MYC,PDE2A,PDGFRB,PDK4,PDLIM7,PTPRB,S100A16,SLC25A4,TRIB1	459 (12)
RACK1	0.127	enzyme		0.714		0.0207	CDKN1A,COL1A2,FOS,HIF1A,IFI44,MYC
GABPA	0.268	transcription regulator		0.714	bias	0.0346	CCL2,DICER1,ROBO4,RRAS,SOD3,UTRN
K+		chemical - endogenous mammalian		0.713		0.0112	ATF3,EGR1,FOS,HSPA8,JUN,NR4A1
ML290		chemical reagent		0.711		3.54e-05	ACTA2,CAV1,COL1A1,COL1A2,COL3A1,IL6,INHBB,NFIB,PDGFRB,TIMP3
3,4,5,3',4'-pentachlorobiphenyl		chemical toxicant		0.71	bias	1.5e-05	CD44,CLDN5,COL1A1,CTSD,EPB41L3,ETS2,FOXO1,GADD45A,GSTP1,HSPA1A/HSPA1B,JUN,MYH11,NOTCH1,SOCS2,TMSB10/TMSB4X	540 (17)
CD36	0.753	transmembrane receptor		0.709	bias	0.000759	ADAMTS4,CD36,COL1A1,CSF3,ICAM1,IGFBP4,IGFBP6,IGFBP7,IL6,LRP1,SELP,TNFRSF10B,TNFRSF11B	479 (19)
SNCA	0.111	enzyme		0.708		0.000124	B2M,BHLHE40,CCL2,CCN3,CD44,CD74,CDH13,DKK3,DOC2B,EFNA1,EMP1,FABP4,FAM107A,FBXO32,GADD45A,HIF1A,HLA-DMA,HLA-DRA,HLA-DRB5,HNRNPH1,IL6,IRF1,IVNS1ABP,JUND,KCNN3,KLF10,KLF2,KLF4,KLF7,LDHB,MAP1B,MAP1LC3B,NOTCH1,PDE2A,PLSCR1,PSMB9,PTGS2,PTPRB,RASA4,S100A6,SERPINB1,SLC2A3,SOD1	535 (15)
branched chain amino acids		chemical drug		0.707	bias	0.000352	ACTA2,COL1A2,COL3A1,HIF1A,MCL1,TEK,TIMP1,TIMP2	331 (7)
FFAR3		G-protein coupled receptor		0.707		0.0132	CD36,ENPP2,GAS6,HLA-DMB,ICAM1,RCN1,SCN1B,TPH1
DSCAML1		other		0.707		0.00431	KLF4,KLF9,MYC,NRN1,PCDH17,PLCB1,PRKCH,SFRP1
2,3,4,7,8-pentachlorodibenzofuran		chemical toxicant		0.707		0.00309	CD44,COL1A1,EPB41L3,FOXO1,GADD45A,HSPA1A/HSPA1B,MYH11,TMSB10/TMSB4X
CTCF	0.062	transcription regulator		0.704		1.5e-05	ADRA2C,APP,CDKN1A,EGR1,HLA-DQB1,HLA-DRB1,HLA-DRB5,HSPA1A/HSPA1B,IL1R1,IL6,ITGA8,LHX6,MYC,PTGS2,SGK1	442 (20)
erlotinib		chemical drug		0.703		0.000143	CCL2,CCND1,CD36,CSF3,EGR1,ENAH,FN1,ICAM1,IGFBP4,IGFBP6,IGFBP7,IL6,KRAS,NFKBIA,PIK3R1,SLC2A3,SNAI1,TNFRSF10B,TNFRSF11B,TNFRSF1A	539 (17)
FOXO1	0.561	transcription regulator		0.702		2.03e-12	ACTA2,BIRC3,CAV1,CCN2,CCN3,CCND1,CD36,CDH5,CDKN1A,CFLAR,CLDN5,COL1A1,EDNRB,EFHD1,EGR1,EGR2,ELOVL7,FABP4,FABP5,FBXO32,FLNB,FMOD,FN1,FOS,FOSB,FOXO1,GADD45A,GATA2,GPX3,GRN,HIF1A,ICAM1,IER3,IGFBP7,IL1R1,IL6,JUN,JUNB,KLF2,MAP1LC3B,MXI1,MYC,NAMPT,PDK4,PLSCR1,PPP1R15A,PRCP,PSMB8,PTGS2,PTPRB,S1PR1,SCARB1,SERPINB1,SGK1,SLC25A25,SOD1,SOX4,SPTLC2,TIE1,TNFSF10,TXNIP,VCAM1	512 (19)
PKC (family)		group		0.7	bias	1.03e-08	ACTA2,AHR,APP,ATF3,CCL2,CCN2,CD36,CDKN1A,CNN1,COL1A1,COL3A1,DMD,EGR1,EGR2,FABP4,FN1,FOS,GADD45A,HIF1A,IL6,ITGA5,ITGB1,JUN,JUNB,MMP2,NOTCH4,NR4A1,PPP1R15A,PTGS2,PTPRE,SCARB1,STC1,TAGLN,VCAM1	498 (22)
FOXP3		transcription regulator		0.7		5.66e-06	ANXA1,ARHGAP31,CDKN1A,DUSP6,EGR1,ENTPD1,FGL2,FOS,FOSL2,GBP4,HLA-A,IGFBP4,IL6,JUN,LGALS1,LGALS3,LRRC32,MMP2,NR4A1,NRN1,NRP1,SLC2A3,SLCO4A1,SOCS2,SWAP70	448 (22)
fenofibrate		chemical drug		0.7		3.05e-07	ACACB,APP,ATP11A,CASP4,CCL2,CCND1,CD200,CD36,CEBPB,CLU,COL1A1,FABP4,FBXO32,FN1,GADD45A,HIF1A,ICAM1,IL6,IL6ST,JUN,KDR,LDHB,LDLR,MAN1A1,MGLL,NEAT1,PDK4,PIK3R3,PTGS2,SCARB1,SOD1,STAT3,THRB,TIMP1,TXNIP,VCAM1,VEGFB	462 (22)
EBF1	0.178	transcription regulator		0.692	bias	0.00714	ACACB,CEBPB,COL1A1,CRK,FOXO1,IL6,IRF1,KRAS,MYC,NOTCH1,PIK3R1,PIK3R3,POSTN,PPP1CB,PPP1R3C,RHOQ,SOCS3	518 (21)
PADI4		enzyme		0.692		0.0422	CDKN1A,GADD45A,IL6,STING1
miR-320b (and other miRNAs w/seed AAAGCUG)		mature microRNA		0.689	bias	0.00325	AQP1,HSPB6,TAGLN,VIM
NKX2-1		transcription regulator		0.689		1.67e-07	ADGRF5,AQP1,CD74,CLU,CYGB,EDIL3,ENPP2,ESAM,HLA-A,IER3,IGFBP6,LRG1,MMP2,MTUS1,MYH11,PFN2,QKI,SCARA3,SNAI1,SOX17,TSPAN7
CASR		G-protein coupled receptor		0.688	bias	0.000109	ARHGEF3,CCND1,CD44,EGR1,GADD45A,ID1,IER3,IGFBP5,LBH,LGALS1,NASP,NEDD9,NUPR1,PDLIM2,PTGS2,SOCS3,THBD,TXNIP,WSB1	495 (21)
LATS2	0.01	kinase		0.686		0.0445	CCN2,CDKN1A,PTGS2,S1PR1,SNAI1
PRDX1	-0.41	enzyme		0.686		0.0198	CD9,IL6,PTGS2,SELP
CLTC	0.233	other		0.686	bias	0.00325	CD74,CDKN1A,HLA-A,KDR	261 (7)
astressin 2B		biologic drug		0.686		0.00121	CXCL2,FOS,KCNMA1,SLC2A3
isoprenaline		chemical drug		0.684	bias	0.00309	ABLIM1,ACTA2,CCN2,FOS,IER5,MAP1LC3B,MGAT4A,NR4A1	435 (20)
WR 1065		chemical drug		0.684	bias	0.00431	CASP4,CDKN1A,GADD45A,KDR,MYC,S100A4,TNFRSF10B,ZFP36L1	455 (15)
eflornithine		chemical drug		0.683		0.0127	APP,CDKN1A,FN1,HLA-B,LGALS3,SHC1,SLC3A2
TAS4464		chemical drug		0.677		4.12e-06	BRD2,CDKN1A,CFLAR,EGR1,FOS,GADD45A,MCL1,MYC,SLC3A2,TIMP1,VIM	468 (12)
FGF8		growth factor		0.676		0.000312	CCDC50,CCL2,CCND1,CRIP1,CRYAB,CSF3,DUSP23,LHX6,NES,SHC1,SPARC,TNFRSF11B,TNXB
EP300	0.111	transcription regulator		0.676	bias	3.98e-14	ACACB,ACTA2,AKAP12,ARHGEF3,ARID5A,B2M,BCLAF1,CCL2,CCND1,CD36,CD59,CDKN1A,CFLAR,CHPT1,CNN3,COL1A1,COL1A2,COL3A1,CSF3,DDX3Y,DNAJB4,EGR1,EGR2,FABP4,FN1,FOS,FOSL2,FOXO1,FTH1,GIMAP4,GIMAP7,HLA-B,ID1,IGFBP6,IL1R1,IL6,ITGA6,JUN,KDR,MAP3K8,MCF2L,MET,MMP2,MYC,MYH11,NDRG1,NFKBIA,NOTCH1,NR4A1,PDGFRB,PDK4,PTGS2,RAPGEF3,SELE,SLC2A3,SOCS3,SPHK1,STOM,TESC,TGFBR2,TNFAIP1,TNFRSF10B,TXNIP,UTRN,YPEL2,ZFP36L2	478 (19)
retinoid		chemical drug		0.676		0.000104	CDKN1A,GJA1,HBEGF,ITGA6,LIMA1,MYC,PTGS2,TNFSF10	474 (26)
cholesterol		chemical - endogenous mammalian		0.675		5.84e-08	ACTA2,APP,ATF3,CAV1,CCL2,CNN1,COL1A1,COL3A1,CXCL2,EPHX1,FABP5,FLT1,FN1,HBEGF,HLA-DRB5,ICAM1,IL6,LDLR,LEPR,LGALS3,MAP1LC3B,MMP2,MYH11,NR4A1,PTGS2,RGS16,RPL36AL,RPS28,SCARB1,SOCS3,SOD1,TIMP1,TIMP3,VCAM1	485 (20)
IL9		cytokine		0.669		0.000173	CCL2,CDC42,DSTN,JUNB,LTBP1,MARCKS,MYC,NCK1,PECAM1,PLS3,S100A10,STAT3	436 (21)
NR3C2	0.175	ligand-dependent nuclear receptor		0.668		2.02e-07	ADAMTS1,ARPC2,CCL2,CCN2,CD36,CNKSR3,CNN3,COL1A1,COL3A1,EGR1,FKBP1A,FN1,GPX3,GUCY1A1,HLA-DQB1,ICAM1,IL6,JUNB,KDR,KLF9,LYST,NFIA,PLAT,PTGS2,SGK1,SPHK1,VCAM1,VEGFB	479 (19)
CCNC	0.036	other		0.666	bias	0.00325	CD36,FABP4,NOTCH1,VCAM1
RUNX2		transcription regulator		0.665		1.31e-09	ACTA2,CCND1,CDKN1A,COL1A1,COL1A2,DPYSL3,FN1,HIF1A,HTRA1,ITGB4,ITGBL1,LGALS3,MCL1,MMP2,MYH11,NEXN,SNAI1,SVIL,TAGLN,TIMP1,TLN1,TNFRSF11B,TPM1,UGCG	476 (18)
PRKAA (family)		group		0.665		0.0103	CCN2,CCND1,CD36,CDKN1A,IL6,MCL1,SNAI1,VIM
sphingosine-1-phosphate		chemical - endogenous mammalian		0.664		2.97e-13	ACTA2,AHR,CCL2,CCN2,CCND1,CD36,CD44,COL3A1,CXCL2,EGR1,ENPP2,ETS1,FN1,FOS,GALNT15,HIF1A,ICAM1,IL6,JUN,JUNB,KDR,NME4,NRP1,PTGS2,S1PR1,SELE,SPHK1,TAGLN,TIMP1,TNFRSF11B,VCAM1,VEGFC,VIM,VWF	360 (15)
FC GAMMA RECEPTOR (family)		group		0.662	bias	0.00203	CCND1,CDKN1A,CFLAR,ICAM1,IL6,SOCS3	430 (18)
IL33	1.166	cytokine		0.662	bias	2.1e-10	ADAMTS1,APOLD1,APP,BIRC3,CCL2,CCND1,CD36,COL3A1,CXCL2,EGLN3,EGR2,EGR3,ENTPD1,EPAS1,ETS1,FGL2,FLT1,FOSL2,FTL,HIF1A,ICAM1,IER3,IFNGR1,IL33,IL6,IRAK3,ITGA5,ITGB4,JUNB,KLF4,LAMA5,LEPR,LGALS1,MYC,MYLK,NFKBIA,NFKBIZ,NR4A1,NRP1,PDLIM1,PLAT,PRXL2A,RAI14,RAMP1,RAMP3,RPS27L,SCARB1,SERPINB1,SOCS3,TIMP1,TNFSF10,TPH1,VCAM1,VEGFC,VMP1,ZFP36	498 (16)
CYP1B1		enzyme		0.659		0.00144	CCND1,DDX3Y,IGFBP2,LDHB,MMP2,MYC,QKI,RGS16,SOCS2,THBS2,TNFSF10	262 (7)
CXCR2		G-protein coupled receptor		0.655		0.0298	CXCL2,FABP4,HBEGF,IL6
TFAM	0.04	transcription regulator		0.653		4.35e-06	FABP4,FABP5,GIMAP4,ITGA5,LDHB,MT-ATP6,MT-CO1,MT-CO2,MT-CO3,MT-CYB,MT-ND1,MT-ND2,MT-ND3,MT-ND4,MT-ND4L,MT-ND5
LDLR	1.037	transporter		0.652		4.7e-11	ALCAM,ASPN,BGN,CCL2,CCND1,CD36,CDKN1A,COL1A1,COL3A1,CTSC,CXCL2,CYTH1,EGR1,ENG,FABP5,FGL2,GAS6,GJA1,HSPG2,ICAM1,IER3,IL6,LDLR,LRP1,MFGE8,MMP2,MYC,PPP1R15A,PSMB9,SCARB1,SELE,TAP1,TIMP1,TRIB1,UBC,VCAM1,VCAN	486 (19)
mir-455 (includes others)		microRNA		0.651	bias	0.00495	ACTA2,APP,CCND1,COL1A1,MYC
STK24	-0.161	kinase		0.651	bias	0.00276	ACACB,CD36,FN1,MMP2,STAT3
NCOA4	0.24	transcription regulator		0.651		0.0125	ADH1B,CCN2,FABP5,FTH1,FTL
PRKCB		kinase		0.648	bias	9.28e-08	APP,CCND1,CDKN1A,COL1A2,EGR1,FN1,FOS,FOXO1,HIF1A,ICAM1,IL6,JUN,MMP2,MYC,PPP1R3C,PTGS2,TGFBR2	400 (20)
BAX	0.005	transporter		0.647	bias	0.0375	CDKN1A,CTSD,CTSH,CTSS,HLA-A,IFITM2,IL6,TIMP1
FGF19		growth factor		0.644		5.03e-07	ACACB,CCND1,CD36,CXCL2,EGR1,FABP5,FOS,GADD45A,HLA-DQB1,ID1,LEPR,RGS16,SCARB1,SCN1B,SGK1	518 (22)
EWSR1-FLI1		fusion gene/product		0.644	bias	3.61e-11	ARID5B,BIRC3,CALD1,CAV1,CCN2,CCND1,CDKN1A,COL3A1,EGR3,F11R,FIBIN,ID1,IGFBP5,LIMCH1,MYH10,NFKBIZ,NUAK1,PMEPA1,POSTN,RBM39,S1PR1,SDC2,SLFN5,SYNPO2,TAGLN,TGFBR2,TPM1	262 (9)
RHOA	-0.414	enzyme		0.641	bias	2.56e-10	ACTA2,CCN2,CCND1,CDKN1A,CEBPB,COL1A1,COL3A1,CTSD,FN1,FOS,ICAM1,IL6,IRF1,ITGB1,ITGB5,ITGBL1,JUN,PRKG1,RHOB,SCARB1,SDC2,STAT3,TAGLN,VCAM1	493 (22)
RAS (family)		group		0.64		1.12e-07	CAV1,CCL2,CCN2,CCND1,CDKN1A,EGR1,FN1,FOS,GSTP1,IL6,IRF1,JUN,LDLR,MET,MMP2,MYC,MYH11,NPM1,PTGS2,SNAI1,UPP1,VIM	491 (19)
SLC39A8		transporter		0.64		0.00336	CD9,COL15A1,FTH1,FTL,IL6,ITGA5
JAK (family)		group		0.64	bias	0.00027	CCL2,FBXO32,HIF1A,IFITM3,IL33,IL6,PTGS2,SOCS2,SOCS3,VIM	449 (20)
EIF5A2	-0.182	translation regulator		0.64		0.0207	ATF3,BHLHE40,CEBPB,NEDD9,TXNIP,VIM
aldosterone		chemical - endogenous mammalian		0.639	bias	4.06e-09	ACTA2,ADAMTS1,ATP1A1,BGN,CCL2,CCN2,CNKSR3,COL1A1,COL1A2,COL3A1,EGR1,FABP4,FKBP1A,FLT1,FN1,FOS,ICAM1,IL6,KCNMA1,KDR,KRAS,LGALS3,MMP2,NFKBIA,POSTN,PTGS2,SGK1,TIMP1,VCAM1,VIM	464 (20)
HOXA5		transcription regulator		0.638		3.47e-06	BIRC3,CCL23,CDKN1A,COL1A1,EGR1,IER2,IL6,KLF10,NFKBIA,PTGS2,TJP1,VIM
25-hydroxycholesterol		chemical reagent		0.637		2.24e-08	APOD,ATF3,CCN2,CCND1,FOS,FOSB,FOSL2,GPX3,HIF1A,IL6,JUN,JUNB,JUND,LDLR,MYC,NFKBIA,NR4A1,PIK3R3,PTGS2,SCARB1	457 (21)
PIN1	-0.487	enzyme		0.635		0.0185	CCND1,CDKN1A,COL3A1,FN1,IL6,MCL1,MMP2,MYC,PTGS2,TIMP1
STAT6	-0.017	transcription regulator		0.635		2.77e-11	ABLIM1,ALDH2,ANXA1,APOLD1,ARID5A,CCL2,CCL23,CDKN1A,COL1A1,COL1A2,COL3A1,CRIP1,CTSS,CXCL2,CYTH1,EGR1,EGR2,EPHX1,FABP4,FN1,FNIP2,HLA-DMA,HLA-DMB,HLX,IER2,IFI16,IFI44,IFI44L,IFITM3,IL33,IL6,IL6ST,INPP1,IRAK3,IRF1,IRF9,KCTD12,KDM6B,LIFR,MMP2,MMP28,NEDD9,NFKBIA,PDK4,PLSCR1,PTGS2,RNF213,S100A10,SELE,SELP,SLC25A25,SOCS2,SOCS3,SPHK1,TIMP1,TIMP3,TMTC1,VCAM1,VIM,ZFP36	382 (15)
PECAM1	3.537	other		0.634		1.59e-05	CCND1,CD36,CD44,CDH5,IL6,MMP2,SELP	488 (18)
PSEN2		peptidase		0.634		1.52e-05	APP,CD74,CD9,CTSC,CTSS,CTSZ,DLL1,EMP1,ENPP2,FOS,FZD4,GJA1,HLA-E,IL6,MT-CO2,NOTCH1,PDGFRB,PTGS2,STAB1,TNXB,UBC	488 (17)
PTP4A1		phosphatase		0.633		1.59e-05	C1orf21,COL15A1,COL6A1,COL6A2,CRK,DDX5,DNAJB1,EEF1A1,FKBP1A,FLNA,GSTP1,HIF1A,HNRNPF,HNRNPH1,HSPA1A/HSPA1B,IFI16,IGFBP7,ITGB4,LRATD2,MMP2,NCK1,PECAM1,PIK3R1,SPARC,SPINT2,TAGLN2,VCAN,VIM
CCL11		cytokine		0.633	bias	0.00693	CCL2,CXCL2,ICAM1,IL6,ITGB1,VEGFB,VEGFC	392 (19)
NLRP12		other		0.631		2.66e-05	CXCL2,HLA-A,HLA-B,HLA-C,HLA-E,HLA-F,ICAM1,IL6,JUN,LY96,PSMB8	447 (12)
DHX9	0.2	enzyme		0.63	bias	0.000945	CCND1,CDKN1A,FN1,IL6,MYC,NDRG1,TGFBR2,XAF1	504 (20)
CDH2	-0.458	other		0.627		3.54e-05	ACTA2,CCN2,CCND1,CDH5,CDKN1A,CTNND1,FN1,JUN,NDRG1,VIM	541 (26)
ATP-gamma-S		chemical reagent		0.627		0.0064	BTG1,CCL2,CXCL2,ENTPD1,IL1R1,IL6,NRP1,SOCS3,WARS1	521 (22)
THY1		other		0.626		4.7e-05	ACTA2,CLU,ETS1,GAS6,MMP2,NES,VIM	467 (18)
trichostatin A		chemical drug		0.626		1.98e-11	ADAMTS1,ADGRL2,AHR,AKAP12,APP,ARL6IP1,B2M,BRD2,BTG1,CCL2,CCND1,CD34,CD36,CD44,CD9,CDKN1A,CEBPB,CFLAR,CLEC3B,CLU,COL1A2,CPD,CRTAC1,CTSD,CXCL2,DDR2,DDX3X,DLC1,ELF1,ENPP2,EPHX1,FABP4,FEZ1,FLT1,FN1,FOS,FOSL2,FOXO1,FRZB,FTH1,FTL,GADD45A,GPX4,GSTP1,HIF1A,HLA-DQB1,HLA-DRA,HLA-DRB1,ICAM1,ID1,IFITM1,IGFBP2,IGFBP4,IGFBP5,IGFBP6,IGFBP7,IL6,IRF1,JUND,KDR,KLF4,LDLR,LEPR,LGALS1,LIMA1,LTBP1,MAP1LC3B,MAT2A,MDM4,…	538 (19)
PTPRC		phosphatase		0.625		0.0445	APP,CCND1,KLF2,MCL1,VCAM1
KIF1B	0.094	transporter		0.625		0.000184	CCND1,EPAS1,HAND2,SYNM,XAF1	190 (7)
PPP3CA	0.735	phosphatase		0.623		2.71e-05	APP,CD9,CDKN1A,CRYAB,CSRP1,CXCL2,FN1,FTL,GRN,GSTP1,MYC,PTGS2,RCAN1,S100A4,SAMHD1,SNAI1,VIM	549 (22)
levothyroxine		chemical - endogenous mammalian		0.623		0.0154	CCND1,CDKN1A,FOS,IGFBP4,IGFBP6,MT-CO1
WNT1		cytokine		0.619	bias	6.69e-08	ACTA2,CCN5,CCND1,CDKN1A,COL3A1,DLL1,EEF1A1,EGR1,ENPP2,ETS2,FN1,FOS,GRN,JUN,JUNB,LBH,LY6E,MYC,NCK1,NOTCH4,PTGS2,RHOU,RNASE1,SNAI1,TJP1,VEGFC	565 (23)
HSF1	0.236	transcription regulator		0.616		1.84e-06	B2M,BAG3,CCN2,CD36,CEBPB,CFLAR,CLU,COL6A2,CRYAB,CSF3,DNAJA1,DNAJB1,DPT,EFEMP1,EIF4A2,FMOD,HSPA1A/HSPA1B,HSPA8,HSPB1,ICAM1,IGFBP4,IL6,INHBB,ITGB5,JUN,LDLR,MAT2A,MCL1,NASP,POSTN,PPP3CA,SERPINH1,SHC1,ST13,THBS2,TRA2B,UBC,VCAM1,VCAN,XAF1	472 (18)
pirfenidone		chemical drug		0.616	bias	0.000172	CCL2,CCN2,COL3A1,FN1,FOXO1,IL6,POSTN,SNAI1,TGFBR2,VIM	523 (24)
SFRP1	-1.649	transmembrane receptor		0.616		1.78e-06	ACTA2,APP,CCND1,COL1A1,FN1,IL6,MMP2,MYC,NAMPT,SDC2,SFRP1,VIM	471 (22)
MAPK11	0.271	kinase		0.61	bias	0.000473	CAV1,FOS,HAND2,IL6,PTGS2,TIMP1,TIMP2	542 (24)
TRA2B	0.547	other		0.608	bias	0.00526	CCN2,ETS1,FN1,IL6,JUN,VEGFC
STEAP3	0.159	transporter		0.607	bias	2.27e-05	CCN2,CD44,CEBPB,COL1A1,COL3A1,HAND2,HSPA8,ITGA5,NEDD9,NUPR1,PIK3R1,PNP,S100A10,S1PR1	240 (7)
LIMS1	0.379	other		0.603	bias	0.00276	GJA1,HIF1A,ILK,ITGB1,TJP1
TNC		other		0.6		7.79e-05	ADAMTS4,CCL2,CDKN1A,COL1A1,COL1A2,FOS,HTRA1,IL6,MET,MMP2,MYC,TPM1	443 (21)
di-2-pyridylketone 4-cyclohexyl-4-methyl-3-thiosemicarbazone		chemical drug		0.6		0.00203	CCND1,JUN,MET,MYC,NDRG1,PDGFRB	518 (23)
HMG20A		transcription regulator		0.591	bias	5.74e-10	ATF3,CCN2,CD44,CD9,CLU,FLNA,GADD45A,HBEGF,IGFBP4,IL6,ITGA5,JUN,LDLR,LY6E,MGP,MYC,MYLK,NIBAN1,PDGFRB,POSTN,PTPRE,RGS16,SNAI1,SPHK1,TAGLN,TIMP1,TIMP3,TNFRSF11B,VCAM1,VCAN,VEGFC	205 (7)
AKT inhibitor VIII		chemical reagent		0.588		0.00041	CCL2,CEBPB,DDX5,ICAM1,IL6,KLF2,MMP2,MYC,S1PR1,TNFSF10	483 (21)
ferric ammonium citrate		chemical drug		0.585		0.00495	COL1A1,FTH1,FTL,GADD45A,MYC	318 (16)
allopurinol		chemical drug		0.582	bias	1.94e-10	ADAMTS1,ANXA1,BIRC3,CD44,CLU,EFEMP2,EMP3,FBLIM1,FXYD5,GPNMB,IER3,ITGB4,LGALS3,LXN,MYC,PSMB8,PTGS2,RCN1,S100A10,STING1,TIMP1,TMSB10/TMSB4X,TXNIP,UPP1,VIM	484 (20)
miR-455-3p (miRNAs w/seed CAGUCCA)		mature microRNA		0.581	bias	0.00137	ACTA2,CCND1,COL1A1,EPAS1,MYC
12-(3-adamantan-1-yl-ureido) dodecanoic acid		chemical reagent		0.581		0.00516	BCLAF1,BIRC3,CASP4,CFLAR,FABP4,MCL1,TNFRSF11B,TNFRSF1A,TNFSF10,TNFSF12
CLEC4G		other		0.577	bias	1.13e-05	CCN2,CSF3,EGR3,FZD4,HBEGF,IL6,MFGE8,NOTCH4,NRARP,SCRG1,SFRP4,VEGFC
FFAR1		G-protein coupled receptor		0.577		0.0123	ACTA2,CD36,FABP4,IL6
NPPB		other		0.577	bias	0.0271	CCN2,COL1A1,COL3A1,FN1,LDLR,SCARB1
Saa3		other		0.577	bias	0.00276	COL1A1,CSF3,MMP2,RAMP3,TNFRSF11B	134 (3)
PRKAR2B		kinase		0.577		0.0298	BIRC3,EGR1,FOS,NR4A1
MALAT1		other		0.577	bias	0.0182	CCN2,HIF1A,KRAS,SNAI1,VIM
mevalonic acid		chemical - endogenous mammalian		0.575		0.000106	CCL2,ICAM1,IL6,KLF2,LDLR,PLAT,PTGS2,RARRES2,SCARB1,VCAM1	546 (22)
AZ-1		chemical - protease inhibitor		0.574		0.0174	CCND1,EFEMP1,ERAP2,F11R,FN1,ITGB4,JUN,LDLR,MYC,NOTCH1,PDLIM7,PIK3C2A,SCARB1,TGFB1I1
LIPE		enzyme		0.574		2.31e-06	AQP1,ATF3,CD36,CD74,CEBPB,COL1A1,COL1A2,EGR1,FABP4,FMOD,FOS,GJA1,GRB10,H3-3A/H3-3B,HSPA1A/HSPA1B,IL6,ITGA6,LYL1,MEOX2,NR4A1,PDK4,POSTN,PTGS2,RAMP1,RGS5,SCARB1,SOX18	347 (18)
IL11		cytokine		0.572		2.03e-13	ACTA2,CCND1,CDH13,DUSP6,F8,FABP4,FOS,ICAM1,IGFBP2,IGFBP5,IL6,IL6ST,IRF1,JUN,JUNB,MMP2,POSTN,SNAI1,SOCS3,SPHK1,STAT3,TIMP1,VCAM1,VWF	439 (19)
NRAS	0.241	enzyme		0.571		2.38e-08	AKAP12,B2M,CALCRL,CCND1,CD34,CDKN1A,COL1A2,CXCL2,DUSP6,EGR1,EPAS1,EPHX1,ETS1,FBLN2,FHL1,FN1,GJA1,HIF1A,HLA-A,HTRA1,IFI16,IL6,KCTD12,KDR,KRAS,LGALS1,MCL1,MGP,MYC,PSMB8,PSMB9,PTGS2,RHOB,SBNO2,STAT3,TAP1	464 (20)
PLCG1	0.229	enzyme		0.57		0.00203	CCL2,CCND1,EGR1,FOS,KDR,PECAM1	467 (20)
MST1R		kinase		0.57	bias	0.000842	ACTA2,CCND1,FOS,ICAM1,JUN,MYC,VIM	500 (18)
mirdametinib		chemical drug		0.565		2.3e-07	ADH5,AEBP1,COL14A1,COL15A1,COL6A2,EFEMP1,FBLN5,FN1,HSPG2,KLF2,KLF4,LAMA5,LAMB1,MCL1,MYC,OGN,POSTN,VCAM1,VWA1	485 (17)
IGF1R	-0.002	transmembrane receptor		0.564	bias	1.82e-09	ACTA2,APP,CAVIN3,CCND1,CD36,CD93,CDC42,CDKN1A,CEBPB,CLU,COL1A1,COL3A1,CTNND1,CTSD,EGR1,EMP1,FOS,FTH1,GJA1,GRB10,HIF1A,HTRA1,IGFBP2,IGFBP4,IGFBP5,IL6,INHBB,IVNS1ABP,MT-ATP6,MT-CO1,MT-ND3,MT-ND4,MYC,NDUFA4,NR4A1,PDLIM2,PLAT,PTGS2,S100A10,S100A4,SNAI1,SNCG,STAT3,TIMP3,TJP1,TNFSF10,VEGFC,ZFP36L2	556 (25)
1L-6-hydroxymethyl-chiro-inositol 2-(R)-2-O-methyl-3-O-octadecylcarbonate		chemical drug		0.562		0.000184	IL6,ITGB5,MMP2,MT2A,PTGS2	486 (19)
CX3CL1	0.333	cytokine		0.557		2.41e-07	ADAMTS1,APOD,CCL2,CCND1,COL3A1,EID1,FABP5,FRZB,GPNMB,HIF1A,ICAM1,IFI16,IL6,MAP1B,MFGE8,MICOS10-NBL1/NBL1,MMP2,MYLK,POSTN,SELP,SOX4,SPHK1,TIMP1	493 (23)
MAP3K1	0.312	kinase		0.555	bias	5.85e-06	ATF3,BIRC3,BMPR2,CCN3,CCND1,COL3A1,EGR1,FOS,HSPB1,JUN,LDLR,PTGS2,TIMP1,TPH1	396 (22)
acetaminophen		chemical drug		0.555		0.00101	AHR,BTG2,CCND1,CDKN1A,CEBPB,CXCL2,EPHX1,FLT1,FTH1,FTL,GADD45A,GPX4,GSTP1,HIF1A,ICAM1,IL6,ITGB1,JUN,KDR,MCL1,MYC,PECAM1,PTGS2,SOCS3,VCAM1	422 (13)
ADCY (family)		group		0.555	bias	0.00526	CDKN1A,COL3A1,ENTPD1,FOS,GJA1,IL6	522 (20)
anacardic acid		chemical - endogenous non-mammalian		0.555		0.00812	CD44,FN1,IL33,IL6,PLAT	418 (16)
RELAXIN (family)		group		0.555		0.000576	CD36,GJA1,MMP2,TIMP1,TNFRSF1A	252 (7)
EXOSC3	-0.054	enzyme		0.555	bias	0.00812	ANTXR1,CDKN1A,ITGB5,MAP1B,PLXND1
HRG		other		0.555	bias	0.00495	CD74,SNAI1,SPARC,TIMP1,TIMP3	389 (7)
FTI-277		chemical reagent		0.555		0.0125	CCND1,MYC,PTGS2,RHOB,TGFBR2
2-deoxyglucose		chemical drug		0.554		0.00205	APP,CCND1,CDKN1A,CFLAR,FN1,FOS,HIF1A,IL6,JUN,MCL1,MYC,PTGS2,TNFRSF10B,TXNIP,XAF1	431 (19)
streptozocin		chemical drug		0.55		1.56e-07	ATF3,ATP1A1,CCN2,CD36,CDKN1A,CLU,COL1A1,COL3A1,CXCL2,FABP4,FBXO32,FN1,FOS,FOXO1,GPX3,GPX4,HIF1A,HSPG2,ICAM1,IL6,LGALS3,MAP1LC3B,MMP2,NEXN,NOTCH1,PDK4,PTGS2,ROBO4,SELE,SELP,SLC2A3,SOD1,SOD3,TNFRSF1A,TXNIP,UBC,VCAM1,VIM	489 (21)
metformin		chemical drug		0.547		2.85e-09	ACTA2,AHR,ARRDC3,ATF3,BTG1,CAV1,CCL2,CCN2,CCND1,CDKN1A,CEBPB,COL3A1,DICER1,DUSP5,EGR3,FN1,FOS,FTH1,GADD45A,GAS6,GPNMB,HIF1A,IER5,IFI44,IL1R1,IL6,ILK,ISCU,ITGA6,ITGB4,JUN,LRATD2,MT-CO2,MYC,NFKBIA,NR4A1,NUPR1,PARP14,PPM1D,PTGS2,RARRES2,SCARB1,SNAI1,SOCS3,TXNIP,UBC,VWF	522 (20)
OTUB1	0.109	enzyme		0.547	bias	0.0269	ASAP1,CCN2,CCND1,GADD45A,MYOF,NUAK1,PTGS2
PEBP1	-1.845	other		0.545		0.00812	CFLAR,CXCL2,IL6,SNAI1,TNFRSF10B	438 (18)
PRRX1	-0.646	transcription regulator		0.541	bias	0.000473	FOS,HIF1A,LPP,MAP1LC3B,PALLD,VEGFC,VIM	216 (7)
zVAD-FMK		chemical - protease inhibitor		0.539		0.00305	BIRC3,CCL2,CDKN1A,FOS,IL6,IL6ST,MAP1LC3B,MCL1,PSMB9,VCAM1	337 (14)
TMPRSS6		peptidase		0.537		0.00495	CDKN1A,GPX4,ID1,SNAI1,VIM	476 (18)
phenacetin		chemical drug		0.535	bias	1.67e-07	ANXA1,BIRC3,CD44,CLU,FBLIM1,IER3,LGALS3,MYC,PSMB8,S100A10,TIMP1,TMSB10/TMSB4X,UPP1,VIM	333 (7)
PRL		cytokine		0.534	bias	1.73e-12	APP,B2M,BTG1,CAV1,CCL2,CCND1,CDKN1A,CLDN5,CLU,CNN3,COL1A1,COL1A2,COL3A1,CPD,CTSD,CTSH,CTSS,CXCL2,EGR1,FN1,FOS,GPNMB,HIPK3,ICAM1,ID1,IER3,IFI44,IFI44L,IFITM1,IGFBP5,IL6,IRF1,IRF9,JUN,LY6E,MFGE8,MGP,MICOS10-NBL1/NBL1,MSN,MYC,NEDD9,NUPR1,PARP14,PDK4,PIM3,PLAT,PLSCR1,RCAN1,SAMHD1,SCARB1,SOCS2,SOCS3,SOD1,SPARC,STAT3,TIMP1,TIMP2,TPH1,TPM3,TSPAN13,TUBA1B,TXNIP,VIM,XAF1	476 (22)
CCN3	-2.494	growth factor		0.531		0.000842	CCL2,CCN2,CD44,COL1A1,GPNMB,ITGB1,MMP2	415 (20)
MSI2	-0.133	other		0.531		1.5e-05	CDKN1A,CLDN5,DLL1,FN1,IL6ST,KDR,MMP2,MYC,NOTCH1,SNAI1,VIM	511 (18)
palmitic acid		chemical - endogenous mammalian		0.531		5.14e-15	ABL2,AHR,ATF3,BIRC3,CCL2,CCN2,CCND1,CD36,CDKN1A,CEBPB,CFLAR,COL1A1,CPE,CTSD,CXCL2,CYB5R3,DLC1,EEF1A1,EGLN3,FABP4,FBXO32,FLT1,FN1,FOS,FOXO1,FTH1,GEM,GMDS,HBEGF,HLA-A,ICAM1,IER3,IFNGR1,IL6,IRF1,ITGB1,JUN,JUNB,JUND,KCNMA1,KDM6B,KLF4,LTBP1,MALAT1,MAP1LC3B,MAP3K8,MCL1,MET,MGAT4A,MMP2,MYC,NFKBIA,NR4A1,NUPR1,PCNP,PDK4,PIK3R1,PIK3R3,PPP1R15A,PTGS2,RARRES2,SCARB1,SKP1,SLC25A4,SLC3A2,SNAI1,SOCS3,SPARC,SPHK…	437 (16)
COP1	0.371	enzyme		0.53		3.16e-05	CCN5,CDKN1A,CEBPB,EGR3,FOS,FTH1,GJA1,GPNMB,ICAM1,IFI16,IGFBP4,TPD52L1	519 (15)
VTN		other		0.524		4.12e-06	BHLHE40,CDKN1A,COL1A1,COL1A2,IRF9,ITGA5,ITGB1,MMP2,PTGS2,PXN,S100A10	499 (21)
CIRBP	-0.386	translation regulator		0.523	bias	0.00114	CCND1,CD44,CXCL2,IL6,MYC,PTGS2	472 (22)
GDF11		growth factor		0.52		0.00522	BMPR2,CDH5,COL1A1,FOS,ICAM1,IL6,ITGA5,PTGS2,SGK1,SMAD1,VCAM1	383 (17)
SERPINA3		other		0.517		5.03e-05	APP,CCN2,CLDN5,COL1A1,FOXO1,ICAM1,LDLR,VCAM1	523 (25)
WNT3A		cytokine		0.515		7.11e-13	ACTA2,ADAM10,ADAMTS4,AHR,APP,BGN,CCL2,CCN2,CCN5,CCND1,CD44,CEBPB,CEMIP2,COL1A1,COL1A2,CXCL2,ECRG4,EGR2,ENG,EPAS1,FABP4,FMOD,FN1,FZD4,GPNMB,ID1,IGFBP5,IL6,JAM2,JUN,KCTD12,KDR,KLF4,LBH,LRRC32,MCL1,MT1X,MYC,NDUFA4,OGN,PMEPA1,PTGS2,RHOU,SERPINB1,SOX17,SOX4,SPARC,SPRY1,TIMP3,TNFRSF11B,TNXB,TXNIP,VCAM1,VIM	472 (20)
RAC1	-0.198	enzyme		0.514	bias	6.72e-10	ACTA2,ATF3,CCN2,CCND1,CD44,COL1A2,FN1,FOS,FOXO1,HIF1A,HSPB1,ICAM1,IL33,IL6,ITGA6,ITGB1,JUN,KLF4,MCL1,MMP2,MYC,PRKG1,PTGS2,SHC1,STAT3,VCAM1	414 (18)
SPHK2		kinase		0.512		0.00141	APP,CDKN1A,IL6,KLF2,SPHK1,TCF4,YES1	515 (28)
nickel		chemical toxicant		0.511	bias	0.000473	FOS,HIF1A,ICAM1,JUN,NUPR1,PLAT,UGCG	436 (18)
SND1	-0.122	transcription regulator		0.509		0.0331	EMP1,ID1,IFI16,KLF10,LTBP1,PMEPA1,PTGS2,PTPRM,SLCO4A1,SOX4,TESC,VIM
S100B		other		0.505		0.00026	APP,CDKN1A,FOS,IL6,JUN,MYC	481 (23)
CHRNA7		transmembrane receptor		0.505		0.00526	CDKN1A,CXCL2,ID1,IL6,TIMP2,TIMP3	482 (22)
ERBB4	-0.212	kinase		0.503		7.72e-12	ACTA2,BTG2,CASP4,CCL2,CCN5,CCND1,CDKN1A,COL3A1,EGR1,FBLN2,GADD45A,GJA1,HBEGF,HIF1A,IGFBP4,IGFBP5,JUN,MXI1,MYC,PTGS2,SFRP1,SOCS3,SPARCL1,TIMP3,TLN1,WWP1	560 (20)
CALCINEURIN (complex)		complex		0.503		0.0312	CYGB,EGR1,EGR2,FOS,NR4A1,PTGS2,RCAN1,STAT3
SLC2A1		transporter		0.503	bias	0.00114	FN1,KLF4,MMP2,MYC,PTGS2,SLC1A5	524 (23)
metyrapone		chemical drug		0.492		0.0182	FOS,ICAM1,IL6,PIK3R1,SCARB1
arginine methyltransferase inhibitor-1		chemical reagent		0.492	bias	3.43e-05	ACTA2,CDKN1A,CEBPB,PRMT1,PTGS2	217 (7)
oxaliplatin		chemical drug		0.488		0.00824	CCND1,CD44,CDKN1A,CFLAR,MYC,NOTCH1,STAT3,TMSB10/TMSB4X,VIM	512 (18)
FOXF1		transcription regulator		0.486	bias	7.73e-07	CCND1,CD34,CDKN1A,CXCL2,FLT1,IL6,ITGA5,KDR,MYH11,MYLK,PECAM1,TEK,VCAM1
NFKB2	0.2	transcription regulator		0.486		2.82e-08	BIRC3,CCND1,CD34,CDKN1A,CFLAR,CTSS,DPT,ELK4,ENPP2,ETS1,FLI1,FOS,HLA-DMB,IGFBP4,IGFBP5,LTC4S,MARCKSL1,MAT2A,MCL1,MMP2,MMRN1,MYC,ORAI1,PSMB8,PTGS2,PXN,VCAM1,ZFP36L1	364 (13)
RARB		ligand-dependent nuclear receptor		0.482		6.33e-07	ADAM10,CASP4,CD36,CDH5,CDKN1A,CRYAB,CXCL2,EGR1,ETS1,GADD45A,HLA-C,ICAM1,ID1,IFI27,IFITM1,IGFBP6,IL6,JUN,KLF4,PTGS2,THBD,TJP1,VEGFC,YES1	499 (24)
MYOC		other		0.478		0.000304	ADAMTS1,ANXA1,CARD10,CD44,EGR2,FBXO32,FN1,IGFBP5,ITGB1,LAMB1,QKI,SFRP1,SLC2A3,STC1,UPP1	481 (19)
ODC1	-0.34	enzyme		0.478		0.00337	CDKN1A,HBEGF,IL6,MAT2A,PDGFRB,TNFSF12,VEGFB	324 (11)
NFKBIA	2.09	transcription regulator		0.473		9.9e-18	AEBP1,ATP11A,BIRC3,BMPR2,BTG2,CARD10,CASP4,CCL2,CCND1,CD44,CD74,CDH13,CDKN1A,CEBPB,CFLAR,CLU,COL1A2,COL3A1,CRYAB,CSF3,CTSZ,CXCL2,DDX3X,DUSP6,ECSCR,ENPP2,ERAP2,FCGRT,FN1,FOS,GADD45A,GPX3,GRN,HIF1A,HLA-A,HSPA8,ICAM1,ID1,IER3,IFI16,IGFBP6,IL33,IL6,IRF1,ITGB1,JUN,JUNB,LAMA5,LIFR,LIMA1,LY6E,MFGE8,MGP,MT-CO3,MT-CYB,MYC,NFKBIA,NR4A1,OGN,PARK7,PDLIM1,PIK3R1,PLAT,PMEPA1,PTGS2,RCAN1,RGS16,RPS18,RPS2,SELE,S…	509 (16)
trinitrobenzenesulfonic acid		chemical reagent		0.471	bias	1.5e-05	CD44,COL1A1,COL1A2,COL3A1,CSF3,CXCL2,FOS,IL6,PTGS2,SOCS3,TIMP1	519 (19)
MM-589		chemical reagent		0.47		0.00039	COL1A1,COL1A2,COL3A1,CRYAB,FBLN2,IGFBP5,IL6,MMP2,POSTN,RND1,TNFRSF11B
deoxycorticosterone acetate		chemical drug		0.469	bias	0.000115	COL1A1,COL3A1,MYH11,PTGS2,SELE,SELP,VCAM1	395 (10)
CYBB		enzyme		0.469	bias	0.000939	CCL2,CCN2,CD44,CDKN1A,COL3A1,ICAM1,IL6,PTGS2,VIM	469 (17)
IRP (family)		group		0.469		0.0198	APP,EPAS1,FTH1,FTL
GDF9		growth factor		0.464	bias	0.000352	CCN2,HSPG2,ID1,INHBB,ITGA6,PTGS2,PXN,VCAN	334 (12)
PPARGC1A		transcription regulator		0.464		6.03e-12	ACACB,ADAMTS1,ADGRG1,APOD,ASPN,CALM1 (includes others),CCN2,CD36,CDKN1A,CEBPB,COL1A2,COL6A2,CPLX1,CTSC,DPT,EPAS1,FABP4,FBLIM1,FBLN2,FBXO32,FIBIN,FOS,GAS6,HIF1A,ICAM1,IGFBP5,IGFBP6,IGFBP7,IL6,INHBB,ITGB1,ITGB4,LAMB1,LDHB,LDLR,LIFR,MAP1B,MMP2,MT-CO1,MT-CO2,MT-ND1,MYC,NFKBIA,NFKBIZ,NR4A1,OGN,PDK4,PIK3R1,POSTN,PTGS2,SCARB1,SEMA6A,SERPINH1,SLC25A25,SOCS3,SOD1,SPARCL1,STAT3,STC1,TCF4,TGFBR3,TIMP1,TIMP2…	502 (20)
phenobarbital		chemical drug		0.463	bias	0.0445	CCND1,CDKN1A,EPHX1,GSTP1,KRAS
PTGS1		enzyme		0.463		0.00025	ATF3,CEBPB,FABP4,GEM,GJA1,IL6,MMP2,PTGS2,STC1	482 (20)
FZD7		G-protein coupled receptor		0.461	bias	0.000245	CCND1,CD44,CDH5,CLDN5,GPX4,MYC,TJP1	408 (10)
PDGFB	0.341	growth factor		0.459		1.74e-16	ACTA2,AQP1,CCN3,CCND1,CNN1,COL1A1,COL1A2,COL3A1,EGR1,FN1,FOS,FOXO1,HDAC7,ICAM1,IL6,KLF2,MMP2,MYC,MYL6,NR4A1,PDGFRB,PTGS2,RGS5,SMAD1,STAT3,THBS2,TIMP1	522 (23)
PRKCQ		kinase		0.458		0.000104	CCND1,CD44,CDKN1A,IL6,ITGB1,MMP2,PRKCH,STAT3	437 (22)
PTPN11	-0.477	phosphatase		0.458		0.000854	CCND1,CDKN1A,CSF3,CXCL2,EGR1,FOS,GATA2,IFI16,IL6,JUN,KDR,MCL1,MET,PDGFRB,SOCS3,SOX7	486 (21)
TCF12	0.248	transcription regulator		0.453		0.00388	CCND1,CD93,CDKN1A,ETS1,FN1,FOXO1,GJA1,IRF1,JUN,KLF2,KLF7,NOTCH1,S1PR1,TNFAIP1	255 (11)
ROCK2	-0.514	kinase		0.453		2.74e-06	ACTA2,APP,CD44,CNN1,FABP5,FN1,ICAM1,MSN,PRKG1,STAT3,TAGLN,VCAM1,VIM	458 (16)
ZC3H12A	0.08	enzyme		0.449		0.000166	ALDH2,ARHGAP31,CCL2,CEBPB,CMIP,CTSS,DUSP5,ENG,FABP4,FLNB,FOS,FTH1,GBP4,ICAM1,IL33,IL6,JUNB,NFKBIZ,PECAM1,SFRP4,SH3BP5,TRIB1,ZFP36,ZFP36L1	430 (18)
AICAR		chemical - endogenous mammalian		0.449		0.00016	ACTA2,CCND1,CDKN1A,CEBPB,COL1A1,COL3A1,FN1,FOXO1,GPX3,GPX4,HIF1A,MMP2,PDK4,SCARB1,SOCS3,SOD3,TXNIP	533 (21)
(-)-arctigenin		chemical reagent		0.448		0.00137	APP,IL6,MYLK,PDK4,TJP1	484 (20)
testosterone		chemical - endogenous mammalian		0.448		2.38e-11	ANXA1,ATP2B1,BGN,BMPR2,CAV1,CCND1,CDKN1A,CLU,COL3A1,CRK,CTSD,DDX3Y,EGR1,FABP4,FBXO32,FN1,FOS,FOSB,FOSL2,FOXO1,GADD45A,GPX4,HIF1A,HSPA1A/HSPA1B,ID1,IGFBP5,IL33,IL6,INHBB,ITGB1,JUN,JUND,KRAS,LGALS1,MMP2,MT-CO1,MT-CO2,MT-CO3,MT-CYB,MT-ND5,NDRG1,NFKBIA,PDE5A,PIK3R1,PRKG1,PTGS2,PXN,RAI14,SELP,STAT3,TAP2,TEK,TGFBR2,TNFRSF11B,VCAM1,VCAN	650 (23)
Z36		chemical reagent		0.447	bias	0.0253	CDKN1A,CEBPB,MAP1LC3B,NUPR1,PPP1R15A
bevacizumab		biologic drug		0.447		0.0182	DICER1,FN1,KDR,NRP1,VIM
oleanolic acid		chemical - endogenous non-mammalian		0.447	bias	2.18e-05	AHR,CCND1,CD44,CDKN1A,ITGA6,ITGB1,MMP2,SOCS3	500 (21)
GPX8	-0.246	enzyme		0.447	bias	0.00276	CD44,CSF3,FN1,IL6,ITGB4
TENM1		transmembrane receptor		0.447	bias	0.000576	EDNRB,GPNMB,MGP,SCARB1,SEMA6A
harmine		chemical - endogenous non-mammalian		0.447	bias	0.00812	ACTA2,COL1A1,FOS,MMP2,PTGS2	525 (16)
IGFBP7	-1.675	transporter		0.447		0.00114	CCND1,CDKN1A,IGFBP7,MMP2,MYC,PTGS2	510 (21)
LATS1	0.266	kinase		0.447		0.0341	CCN2,CDKN1A,PTGS2,S1PR1,SNAI1
ARHGDIG		other		0.447	bias	0.0125	ALCAM,ANXA1,DUSP6,MARCKS,PALLD
NODAL		growth factor		0.447		0.0125	ACTA2,CCN2,CCND1,CD34,SOX17
CYP1A2		enzyme		0.447		0.0341	CCND1,IGFBP2,QKI,RGS16,SOCS2
Ces2a		enzyme		0.447	bias	0.000576	ACTA2,CD36,COL1A1,COL1A2,FABP4
SIAH2	-0.092	transcription regulator		0.447		0.004	CD36,CEBPB,CTSD,EGLN3,FABP4,HIF1A,IFITM2,LGALS3,SOCS3,VIM	499 (22)
SOCS6	0.109	other		0.447		0.00495	CXCL2,HBEGF,PLAT,PTGS2,STAT3
FDPS	0.089	enzyme		0.447		0.00495	ACTA2,COL1A1,CXCL2,IL6,STING1	431 (16)
BLM		enzyme		0.447		0.0095	CDKN1A,COL1A2,COL3A1,EGLN3,FLT1,IFI44L,THBS2	390 (7)
SIN3A	0.163	transcription regulator		0.447	bias	0.00324	COL1A1,COL1A2,FBXO32,GSTP1,HLA-DRA,KLF10,MXI1,MYC,PTGS2,TGFBR2,TXNIP	297 (12)
CCR1		G-protein coupled receptor		0.447	bias	0.00495	CTSS,FOS,MMP2,SPARC,VIM	448 (15)
ADRB2	0.218	G-protein coupled receptor		0.447	bias	0.00336	ATP1A1,COL1A1,IL33,IL6,NRP1,TNFRSF11B	418 (18)
MYH9	-0.219	enzyme		0.447	bias	0.0182	CCND1,MYC,NOTCH1,PXN,VIM
amlodipine		chemical drug		0.447		0.00276	COL1A1,IGFBP5,LDLR,PTGS2,S100A10	494 (20)
tetrathiomolybdate		chemical drug		0.447	bias	0.00137	ACTA2,COL1A1,SOD1,TIMP1,VCAM1	389 (7)
iadademstat		chemical drug		0.44	bias	0.00325	ACTA2,FN1,MYC,SNAI1	541 (21)
8-bromoguanosine 3',5'-cyclic monophosphate		chemical reagent		0.437		3.81e-07	ACTA2,ADAM10,CAV1,CDKN1A,CNN1,FOS,IL6,JUNB,S100A10,SNAI1,SOD3,TAGLN2,VCAM1	434 (20)
TP53	0.139	transcription regulator		0.436		3.42e-22	ACACB,ACTA2,ADH5,AKAP12,AKAP9,ANTXR1,ANXA1,APP,ARL6IP1,ARPC2,ATF3,ATP1A1,BAG3,BCL6B,BHLHE40,BIRC3,BMX,BTG1,BTG2,CALCRL,CARD10,CASP4,CAV1,CCL2,CCN2,CCN5,CCND1,CCNL1,CD36,CD44,CD59,CDH5,CDKN1A,CEBPB,CFLAR,CLU,CNN1,CNN3,COL14A1,COL1A1,COL1A2,COL3A1,COL6A2,CRACR2B,CRYAB,CSRP1,CTSD,CTSH,CXCL2,DDX3X,DDX5,DICER1,DKK3,DLC1,DNAJB4,DSTN,DUSP5,DUSP6,EDIL3,EEF1A1,EFNA1,EGR1,EGR2,EGR3,ELK4,EMP1,ENG,ENPP2,EPAS…	536 (15)
FOCAL ADHESION KINASE (family)		group		0.435		0.000352	FZD4,ICAM1,IL6,LPP,MMP2,PALLD,TAGLN,VCAM1	485 (23)
MIR200 (family)		group		0.433	bias	0.00693	AP1S2,COL1A1,COL3A1,CRTAP,JUN,LRP1,SERPINH1	415 (12)
RETNLB		other		0.431	bias	3.77e-08	ACTA2,CCL2,CCN2,COL1A1,COL1A2,FABP4,FN1,FRZB,IL6,MAP3K6,MMP2,MSN,MYC,MYCT1,NR4A1,SFRP1,SMAD1,SOCS2,STOM,TIMP1	540 (18)
COLLAGEN TYPE I (family)		group		0.428	bias	0.0422	CCL2,SNAI1,SPARC,TGFB1I1
acyclic retinoid		chemical drug		0.424	bias	3.98e-06	CCND1,CDKN1A,COL1A2,FLT1,KDR,MYC,PDGFRB,TEK,TIMP2	462 (15)
ZBTB7A	0.076	transcription regulator		0.424		0.00491	ADH5,CDKN1A,FOS,MYC,NRP1,SELE,SLC2A3	454 (24)
IPMK		kinase		0.424	bias	2.52e-06	ACTA2,AHR,CSRP1,FGL2,FLNA,FOS,FOSB,ITGB1,JUN,JUNB,MAP1LC3B,MYC,MYL6,MYL9,TAGLN2	512 (21)
MEF2D	-0.069	transcription regulator		0.422	bias	3.99e-08	CCN2,CCND1,COL1A2,COL3A1,EGR2,FN1,FOS,FOSB,JUN,JUNB,JUND,KLF2,MEOX2,NR4A1,SOD1,SOD3,VIM,ZFP36	507 (21)
TNFRSF6B		transmembrane receptor		0.422	bias	0.00121	ICAM1,IL6,MMP2,VCAM1	424 (20)
MTA1	0.15	transcription regulator		0.421		0.000179	CCN5,CCND1,EMP1,MMP2,MT-CO2,MYC,PIK3R1,SERPINB1,SNAI1,SOX4,STAT3	517 (24)
GDF15		growth factor		0.421		0.000591	CCND1,CDKN1A,CTNND1,IL6,LTBP1,SNAI1,TIMP3,VIM	526 (24)
POMC		other		0.42		1.5e-05	FOS,FOSL2,GSTP1,ICAM1,IL6,JUN,JUNB,LDLR,NR4A1,SCARB1,SDC2,SELE,TCF4,TIMP2,VCAM1	509 (18)
PGR	-0.291	ligand-dependent nuclear receptor		0.419		2.29e-20	ADAM15,ADAMTS1,ARHGAP29,BGN,BIRC3,BTG1,CALD1,CCN5,CCND1,CD36,CD44,CD59,CDH13,CDKN1A,CEBPB,CLDN5,COL14A1,COL1A1,COL1A2,COL6A1,COL6A2,CSGALNACT1,CSRP1,CTSD,DDX21,DNAJB4,EPAS1,FHL1,FLNA,FN1,FOS,FOXO1,GAS6,GBP1,GRB10,HBEGF,HIF1A,HSPG2,ICAM1,ICAM2,ID1,IER3,IFI16,IFI27,IFI44,IFI44L,IGFBP5,IL1R1,ITGA6,ITGA8,ITGB1,ITGB4,KLF4,KLF9,LAMB2,MAT2A,MMP2,MPZL2,MYC,NDRG1,NEDD9,NFKBIA,NRP1,PDGFRB,PDLIM1,PFN2,PHACT…	633 (25)
trientine		chemical drug		0.418		0.00058	COL3A1,FN1,IGFBP2,IGFBP4,IGFBP5,SOD3
ERBB3		kinase		0.417		8.97e-09	ACTA2,BGN,CCN2,CCND1,CDKN1A,CLU,COL1A1,COL6A1,EGR1,FBLN2,FN1,GAS6,HBEGF,HIF1A,IER2,IGFBP5,MXI1,NDRG1,PTGS2,RRAS,SFRP1,SGK1,SNAI1,SOCS3,SPARC,TIMP3,TLN1,TNS1,TNXB	547 (21)
RIPK1	0.167	kinase		0.412		0.00652	APP,CCL2,CFLAR,CSF3,CTSH,CXCL2,GRN,IL33,IL3RA,IL6,NFKBIA	476 (20)
NEDD9	1.507	other		0.412		0.00144	APP,BHLHE40,CD44,FOS,LRP1,MMP2,NRN1,RPGR,STC1,TXNIP,VIM	465 (17)
3-methylcholanthrene		chemical toxicant		0.407	bias	0.000842	CCND1,CD36,CTSD,FOS,NEDD9,NR4A1,PTGS2	550 (23)
DDIT4	-0.486	other		0.405		0.00526	CCL2,ICAM1,IL33,IL6,MAP1LC3B,NFKBIA	464 (18)
let-7a-5p (and other miRNAs w/seed GAGGUAG)		mature microRNA		0.404	bias	0.000207	ACTA2,ADGRG1,APP,BZW2,CCND1,CEMIP2,COL1A1,COL1A2,COL3A1,CRTAP,CSDE1,DICER1,DUSP23,FN1,IL6,KRAS,MYC,PLEC,PTGS2,RHOB,S100A4,SPARC,STAT3,TAGLN,TGFBR2,TGFBR3,TPM2,VCAN,VIM	518 (22)
FBXW7	0.057	enzyme		0.398		8.17e-10	APP,ATF3,CCN2,CD36,COL1A1,COL3A1,DNAJA1,FABP4,HLA-DPA1,HLA-DRA,HSPA8,HSPB1,JUN,LDLR,MGLL,MT-ATP6,MT-CO1,MT-CO2,MT-CO3,MT-CYB,MT-ND1,MT-ND4,MT-ND4L,MYC,NFKBIA,NOTCH1,NOTCH4,RHOB	519 (23)
PADI2		enzyme		0.396	bias	9.51e-06	ACTA2,ADAMTS9,COL1A1,CXCL2,FN1,IL6,MYC,PTGS2,SNAI1,VIM	428 (15)
TGFB1	-0.396	growth factor		0.394		3.17e-43	ACKR1,ACTA2,ADAM10,ADAM15,ADAMTS4,ADI1,AHR,AKR1C1/AKR1C2,ALDH2,AOPEP,AP3S1,APP,AQP1,ARID5B,ARL4A,ARPC2,ASPN,ATF3,B2M,BGN,BHLHE40,BIRC3,BMPR2,BTG1,C1S,CALD1,CALM1 (includes others),CASP4,CAV1,CAVIN2,CCL2,CCL23,CCN2,CCN3,CCN5,CCND1,CD34,CD36,CD44,CD59,CD74,CD9,CDH5,CDK17,CDKN1A,CEBPB,CFI,CLU,CNN1,CNN3,COL1A1,COL1A2,COL3A1,COL6A1,COL6A2,COTL1,CSRP1,CTNND1,CTSC,CTSD,CTSH,CTSS,CXCL2,DAAM1,DDR2,DDX21,D…	673 (21)
pentoxifylline		chemical drug		0.391		8.63e-07	CCN2,CCND1,COL1A1,FOS,ICAM1,IL6,NFKBIA,POSTN,TIMP1,TNFRSF10B,VCAM1	438 (16)
C/EBP (family)		group		0.391		3.97e-06	ADH1B,F8,FOXO1,HIF1A,ID1,IL6,PTGS2	431 (19)
DIO2		enzyme		0.391		0.0012	ATF3,COL6A1,EGR1,FOS,FOSB,HSPA1A/HSPA1B,IER5,LDAF1,MARCKSL1,NR4A1,SBNO2,TSPAN18
CXCR3		G-protein coupled receptor		0.391		0.0182	CDH5,CLDN5,COL1A1,FN1,MAP1LC3B
PTAFR		G-protein coupled receptor		0.389		0.000352	CCL2,CXCL2,IL6,MMP2,MYC,PTGS2,SNAI1,VIM	485 (19)
PDK1		kinase		0.389	bias	0.00107	ACTA2,FOXO1,HIF1A,MMP2,NRN1,PIK3R1,PIK3R3,SELP,SLC44A2,TNXB,VIM	528 (18)
RXRA	-0.078	ligand-dependent nuclear receptor		0.386		8.55e-09	ACACB,ADH1B,AKR1C1/AKR1C2,APP,CCND1,CD36,CDKN1A,CLU,COL1A1,CRYAB,CTSH,CTSS,CXCL2,ENG,EPHX1,FABP4,FABP5,FOS,FTL,GAS6,HBEGF,HIF1A,IER3,IGFBP6,IL6,ILK,KLF9,MAP1B,MGP,MMP2,NEDD9,NUPR1,PPP1R15A,RAMP2,RHOJ,S100A4,S100A6,SELP,SORBS1,THBD,TNFRSF10B,TNFSF10,VCAN,VMP1	491 (23)
TREM2		transmembrane receptor		0.381		9.42e-06	APP,B2M,CD36,CXCL2,FABP4,FABP5,HIF1A,HLA-A,IL6,LGALS1,LGALS3,NFKBIA,PTGS2,SULF2	584 (20)
COLLAGEN TYPE IV (complex)		complex		0.378		3.98e-06	ACTA2,CCL2,ITGB1,MMP2,MYC,NES,PTGS2,TAGLN,TIMP2	490 (19)
UBA1	0.131	enzyme		0.378	bias	0.00491	BIRC3,CCND1,HSPA8,HSPB1,TAGLN,TAGLN2,VIM
ITPR2	0.398	ion channel		0.378	bias	0.00693	CCL2,CD44,HSPA8,LY96,PSMB9,RPS2,STAB1	250 (7)
MYB		transcription regulator		0.376	bias	1.82e-13	ATF3,ATP2B1,BHLHE40,BIRC3,CCND1,CD34,CNN3,COL1A2,CSF3,CXCL2,ESAM,FN1,FOXO1,GIMAP7,HAND2,HIF1A,HSPA8,ICAM1,IGFBP5,IL6,JUN,KDR,KLF4,MAT2A,MYC,NEDD9,NOTCH1,PDE2A,PPP3CA,PTGS2,SLC1A5,SLC25A3,SLC2A3,SNAI1,SOCS2,SPHK1,VIM	408 (16)
USP36	0.181	peptidase		0.374	bias	0.0445	CCN2,GADD45A,MYC,PTGS2,SNAI1
fedratinib		chemical drug		0.374	bias	0.00137	ACTA2,COL3A1,IL6,SOX4,VIM	491 (11)
paricalcitol		chemical drug		0.373	bias	0.00215	COL3A1,FN1,GPX3,ICAM1,PTGS2,TFPI,TIMP1,VCAM1	402 (19)
3-aminobenzamide		chemical toxicant		0.372	bias	0.0125	CDKN1A,COL1A1,COL3A1,ICAM1,TIMP1
1,2-dimethylhydrazine		chemical toxicant		0.371		6.27e-05	CCND1,CD44,EGLN3,GJA1,HIF1A,KRAS,MYC,NR4A1,PTGS2,TNFRSF11B	498 (15)
CYP19A1		enzyme		0.366		0.00129	CCND1,CD44,FAM107A,HLA-A,HLA-E,IL6,JUN,PTGS2,PXN,S100A10,SCARB1,TIMP1,TM4SF1	490 (21)
ACSL4	0.295	enzyme		0.365		0.00522	CFLAR,DLC1,ICAM1,IL6,LAMB1,PRKG1,PTGS2,RHOU,SELENOM,TFPI,THBD	434 (16)
betulinic acid		chemical drug		0.364	bias	0.00589	CCND1,IL6,MMP2,PTGS2,SELP,TIMP1,TIMP2,TNFRSF10B	446 (15)
AGT		growth factor		0.363	bias	1.38e-29	ACTA2,ADAMTS4,AEBP1,ANXA1,ATF3,ATP1A1,ATP2B1,BGN,BHLHE40,CAV1,CCL2,CCN2,CCN3,CCN5,CCND1,CD36,CD44,CDH13,CDH5,CDKN1A,CFI,CNN1,COL15A1,COL1A1,COL1A2,COL3A1,COL6A1,COL6A2,CPE,CTSS,CXCL2,DKK3,ECE1,ECRG4,EDNRB,EFEMP1,EGR1,ENG,ETS1,FBLN5,FHL1,FIBIN,FLT1,FN1,FOS,FRZB,GAS6,GFOD1,GJA1,GPX4,GRN,GSTP1,HBEGF,HIF1A,HSPA1A/HSPA1B,HSPB1,HSPG2,ICAM1,IFI16,IGFBP2,IGFBP4,IGFBP5,IGFBP7,IL6,IL6ST,ILK,INHBB,ITGA5,ITG…	568 (20)
ZNF148	-0.058	transcription regulator		0.36		0.0422	CDKN1A,FN1,TPH1,VIM
BCL2L11		other		0.359		0.0182	CCND1,CD36,CXCL2,IL6,MCL1
deoxycorticosterone acetate/potassium chloride/sodium chloride		chemical reagent		0.359		0.000842	COL1A1,CXCL2,FN1,IL6,PDE5A,PTGS2,THRB	361 (17)
cadmium		chemical toxicant		0.358		7.03e-08	ATP1A1,B2M,CCND1,CDKN1A,CHPT1,EPHX1,GNS,GPX4,HIF1A,HLA-DQB1,ILK,JUN,LGALS3,MGP,MYC,PTGS2,SGK1,TIMP1	492 (21)
RAF (family)		group		0.356		6.6e-05	CCND1,CDKN1A,DUSP6,EGR1,FOS,IER2,IER3,IFI16,JUN,MCL1,MYC,MYH11,SEMA6A,SPRY1,TAGLN	539 (21)
DAB2IP	0.225	other		0.355	bias	2.18e-05	CD44,CDKN1A,CLU,EGR1,EPAS1,ICAM1,MYC,VIM	531 (21)
RTN4	-0.193	other		0.355		0.0446	APP,CPLX1,IL6,JUN,JUND,LAP3,RHOB,SNAI1
apomorphine		chemical drug		0.354		0.0271	EGR1,FOS,GJA1,IL6ST,NOTCH1,PTGS2
cuprizone		chemical toxicant		0.349		2.96e-05	APP,CCN3,CNN3,CRYAB,CSRP1,CTSD,CTSZ,EPHX1,FABP5,FLNA,FOS,LGALS1,LGALS3,MSN,MT-CYB,PTGS2,RAMP3,S1PR1,SOCS3,SORBS1,SYNPO,TLN1,VIM	235 (7)
indomethacin		chemical drug		0.348		9.64e-15	ADAMTS1,ANXA1,APP,BIRC3,BTG2,CCL2,CCND1,CD34,CD44,CDKN1A,CEBPB,CLU,CTSD,EFEMP2,EMP3,FABP4,FBLIM1,FLT1,FOS,FXYD5,GPNMB,HIF1A,ICAM1,IER3,IFITM3,IL1R1,IL6,ITGB4,LDLR,LGALS3,LIMA1,LXN,MMP2,MYC,PSMB8,PSMB9,PTGS2,RCN1,RPS28,S100A10,TEK,TIMP1,TJP1,TMSB10/TMSB4X,TNFRSF10B,UPP1,VCAN,VIM	496 (20)
PLA2G10		enzyme		0.348		0.00123	CCL2,CD36,ETS2,IL6,KDM6B,KLF2,LXN,PPP1R10,PTGS2,VEGFC	454 (22)
SOD2		enzyme		0.345		0.0418	ANKRD29,ATP1A1,CDKN1A,GPR146,IL6,INPP1,MMP2,MYC,PTGS2,SKP1
CRHR2		G-protein coupled receptor		0.343		0.00681	CXCL2,IL6,KCNMA1,SLC2A3	267 (11)
LTA		cytokine		0.342	bias	0.00215	CD44,IL6,ITGA5,ITGB1,JUN,PTGS2,TNFRSF11B,VCAM1	391 (17)
bicalutamide		chemical drug		0.342	bias	0.00693	CLU,FOS,MMP2,PMEPA1,SHC1,TNFRSF10B,VIM	566 (20)
RND3	0.062	enzyme		0.342		0.000198	CCND1,CDKN1A,FN1,HIF1A,MMP2,NOTCH1,PTGS2,VIM	505 (19)
ABL1	0.081	kinase		0.34	bias	0.000626	CAV1,CCND1,CDKN1A,CEBPB,GADD45A,HIF1A,IER3,MYC,TEK	437 (16)
Trp53cor1		other		0.339		0.0198	CDKN1A,IL6,MCL1,STAT3
HDAC2	0.015	transcription regulator		0.339		4.35e-08	ACTA2,CAVIN2,CCND1,CD34,CDKN1A,COL1A1,COL1A2,DPT,EGR1,FAM107A,HLA-A,IL6,MYC,NASP,NFKBIA,PTGS2,RHOB,RNASE1,SFRP1,TAGLN,TNFSF10	420 (20)
SATB2-AS1		other		0.338		0.00495	CCND1,CDKN1A,HIF1A,NDUFA13,VIM	365 (7)
Bvht		other		0.333	bias	0.00195	ACTA2,CYGB,ETS1,HAND2,KDR,LIMCH1,SNAI1,TIE1,VIM	14 (2)
NORAD	-1.06	other		0.333	bias	0.0198	BHLHE40,CCN2,COL6A2,IGFBP4,JUN,JUNB,RHOB,SGK1,TAGLN
HIC1	0.23	transcription regulator		0.333		0.0131	ACTA2,CCN3,CCND1,CDKN1A,ID4,PLEC,SRGN,TMEM47,TNS3
NR1H4		ligand-dependent nuclear receptor		0.332		2.69e-12	ACTA2,ADAMTS4,ADH1B,BGN,CCL14,CCN2,CDH5,CEBPB,COL14A1,COL15A1,COL1A1,COL1A2,COL3A1,COL6A1,CTSC,CTSZ,DPT,FABP5,FBLN5,FN1,IL6,KLF4,LAMB2,LDLR,MMP2,MYC,PTGS2,RARRES2,S1PR1,SCARB1,SOCS3,SOD3,THBD,TIMP1,TIMP2,TXNIP	494 (20)
GW 4064		chemical toxicant		0.33	bias	0.000842	ADH1B,COL1A1,MT-CO2,PDK4,RARRES2,SCARB1,SOD3	245 (7)
FABP4	3.113	transporter		0.33		0.000591	ADAMTS4,CD36,FABP4,FABP5,IL6,PTGS2,SOCS3,SOD1	472 (23)
BDKRB2	0.334	G-protein coupled receptor		0.328		0.00276	CCN2,CD44,FOXO1,ICAM1,PTGS2	406 (19)
LAMP2	0.282	other		0.326		0.0407	CTSC,CTSD,FN1,HIF1A,ITGA6,ITGB4,RCAN1
FGF7	-0.39	growth factor		0.326	bias	0.00305	ACTA2,CCND1,CD44,CDKN1A,COL1A1,DDX5,FABP5,IRF1,MMP2,S100A10	395 (19)
TXNIP	2.264	other		0.325		0.000492	CCND1,CD36,CDH5,CDKN1A,COL1A2,HIF1A,ICAM1,IL3RA,IL6,PTGS2,TJP1,TXNIP	479 (19)
zinc		chemical drug		0.324		0.00652	BEX3,CCND1,CNN1,COL1A1,IL6,MGP,MT2A,NFKBIA,NPM1,PTGS2,TJP1	350 (21)
CRNDE	-0.569	other		0.324	bias	1.17e-06	ABL2,ACTA2,CDKN1A,DUSP5,DUSP6,IL1R1,MAP3K8,MCL1,NR4A1,PDGFRB,RASA4,RRAS,SNAI1,VIM	486 (18)
bleomycin		biologic drug		0.323	bias	6.76e-17	ACTA2,ARRDC3,ATF3,BHLHE40,BMPR2,CCL2,CCN2,CDH5,CDKN1A,CLU,COL1A1,COL1A2,COL3A1,CPD,CSF3,CTSD,CTSS,CXCL2,DUSP5,FABP4,FN1,FRZB,GADD45A,HBEGF,HIF1A,ICAM1,ID1,IL6,ITGB1,KLF4,LGALS3,LTBP1,LTBP2,MAP1LC3B,MAP3K6,MMP2,MSN,MYC,MYCT1,NR4A1,PECAM1,PLAT,PTGS2,S100A4,SFRP1,SLC2A3,SLFN5,SMAD1,SNAI1,SOCS2,SOCS3,SOX4,SPHK1,STAT3,STOM,TGFBR2,TIMP1,TIMP2,TIMP3,TNFRSF10B,TNFRSF1A,VIM,VWF	441 (21)
TET1		enzyme		0.323		0.00107	ATF3,BMPR2,CCN2,EGR2,FOS,FOSB,ID1,JUN,KLF2,SOX17,TEAD1
ANGPTL2		other		0.323		0.00203	CCND1,CD34,IL6,ITGA5,ITGB1,MYC	336 (12)
gamma-tocotrienol		chemical drug		0.321		0.00276	CCND1,CSF3,IL6,JUN,NFKBIA	493 (17)
heparin		chemical - endogenous mammalian		0.32		9.49e-09	ACTA2,CCND1,CNN1,COL1A1,FLT1,FN1,FOS,ICAM1,IL1R1,IL6,IL6ST,MMP2,MT-CO1,PLAT,SELP,TFPI,THBD,VCAM1,VIM	479 (19)
EGLN3	0.482	enzyme		0.318		0.0422	EPAS1,HIF1A,TNFRSF11B,VCAM1
FABP3	-0.154	transporter		0.314		0.00141	CCL2,COL1A2,EGR1,FN1,FOS,IL6,PTGS2	477 (23)
HCAR1		G-protein coupled receptor		0.314	bias	0.000842	COL1A1,HIF1A,ICAM1,IL6,NEDD9,PDGFRB,SNAI1	235 (7)
CUX1	-0.024	transcription regulator		0.314		0.000173	CCN5,CDKN1A,CXCL2,FLNA,HLA-B,LIMA1,MARCKS,MMP2,MYC,RASIP1,SNAI1,VIM	428 (17)
ID2	-0.123	transcription regulator		0.313		5.68e-09	ACTA2,BIRC3,BTG2,CCND1,CD44,CDKN1A,CEBPB,DLL1,EGR2,ETS2,FOXO1,HIF1A,ICAM1,IFI16,IFNGR1,IGFBP4,INHBB,ITGB5,KLF7,LEPR,LGALS1,LMO2,MECOM,MMP2,MYC,NOTCH1,NR4A1,PIK3R1,SMOC2,SOCS3,SOX4,TCF4,TGFBR3,TNFRSF1A,TNFSF10,VCAM1	510 (23)
ADORA2A		G-protein coupled receptor		0.312		0.00212	APP,ATP2B1,CLDN5,COL3A1,COL6A1,CXCL2,DSTN,EGR2,FOS,HIF1A,IFITM3,IL6,NFKBIA,NR4A1,PTGS2,SELE,SPARC,TJP1	547 (20)
captopril		chemical drug		0.312		3.31e-07	ANXA1,BGN,CD44,CLU,EFEMP2,FBLIM1,IER3,IGFBP6,IL6,LGALS3,LTBP2,POSTN,PSMB8,PTGS2,S100A10,TIMP1,TMSB10/TMSB4X,UPP1	467 (14)
GTF2I		transcription regulator		0.312	bias	0.00495	CCND1,CDKN1A,FOS,KDR,MYC	492 (16)
MK2206		chemical drug		0.31		0.00489	ACTA2,CCND1,EDIL3,FOXO1,HIF1A,MYC,SNAI1,TJP1,VIM	482 (21)
fasudil		chemical drug		0.308	bias	0.000606	ACTA2,CCL2,CCN2,ICAM1,IL6,JUN,MMP2,MYH11,TAGLN,VCAM1	453 (19)
SENP1		peptidase		0.306	bias	0.00041	CD34,CTSD,ENG,LAMA5,LDLR,MMP2,MYC,SDC2,VEGFB,VIM	509 (21)
PARK7	-1.048	enzyme		0.306		0.000403	COL1A2,FN1,HIF1A,ICAM1,IL6,NES,NOTCH1,PTGS2,VIM	428 (19)
IL6R		transmembrane receptor		0.304	bias	1.17e-11	ACTA2,CCL2,CD36,CDKN1A,COL1A1,COL1A2,CXCL2,FN1,ICAM1,IGFBP5,IL6,IL6ST,IRF1,MCL1,MMP2,NAMPT,PTGS2,SOCS3,STAT3,TGFBR2,TIMP1,TNFRSF11B,VCAM1	420 (15)
RAD51		enzyme		0.302	bias	0.0278	BIRC3,CD44,CDKN1A,GADD45A,GPX4,IRF1,LGALS3,NEDD9,TBCD,TIMP2,TIMP3
SCGB1A1		cytokine		0.301	bias	0.00137	CDKN1A,FN1,HAND2,MMP2,PTGS2	449 (18)
REN		peptidase		0.298	bias	0.00495	CCN2,COL3A1,FOS,ICAM1,IL6	506 (22)
benzo(a)pyrene		chemical toxicant		0.298		0.00147	AHR,ANXA1,ASPN,CDKN1A,EPHX1,ESD,FOS,GSTP1,HSPA1A/HSPA1B,HSPB1,IER3,IGFBP6,INHBB,JUN,KLF2,LDB2,NR4A1,PDLIM1,PLCB1,PPP1R3C,PRKG1,PTGS2,RGS5,RSRP1,SELP,SFRP4,SOD3	446 (17)
MVP	0.29	other		0.292		0.00812	CXCL2,FOS,ICAM1,IL6,JUN	532 (21)
SOX11		transcription regulator		0.289		0.000598	ADAM10,ADAMTS4,ASPN,BTNL9,CAV1,CCND1,CD9,DIPK2B,DPYSL3,EGR1,HLA-DRB5,IER2,IL6,IL6ST,ITGB1,POSTN,PPP3CA,SKAP2,SMAD1,SUGCT,TNXB
SP3	0.075	transcription regulator		0.289		2.53e-13	ACTA2,ADCY4,ADH5,AEBP1,AFAP1L1,AKAP12,ATF3,CCND1,CDKN1A,COL1A1,COL1A2,DMD,EGR1,FLT1,FOS,ITGB5,JAM2,JUN,KDR,KLF4,LDLR,MAT2A,MET,MMP2,MYH11,MYLK,NES,NOTCH1,PRKG1,PTGS2,RRAS,SCARB1,SERPINH1,SGK1,SLC2A3,SPARC,STAT3,TAGLN,TGFBR2,TGFBR3,TIMP1,TIMP2,VIM	505 (23)
MAX	0.066	transcription regulator		0.287	bias	0.0294	CDKN1A,CSDE1,FBXO32,FTH1,GADD45A,ID1,KLF10,MYC,MYCT1,NPM1,PDGFRB,SLC2A3,TXNIP
ANGPT1	-0.312	growth factor		0.286		1.18e-07	ADAMTS1,ADAMTS4,ADAMTS9,ALCAM,CCL2,CCND1,CDH5,COL3A1,DUSP5,ICAM1,IL1R1,ILK,ITGB1,SELE,TEK,VCAM1	492 (22)
PPP1R1B		phosphatase		0.286	bias	0.0341	CCND1,CD44,CFLAR,FOS,MYC
gentamicin C		chemical drug		0.286	bias	1.25e-10	ADAMTS1,ANXA1,BIRC3,CD44,CLU,DMD,EFEMP2,EMP3,FBLIM1,FXYD5,GPNMB,IER3,LGALS3,LXN,MYC,PSMB8,S100A10,TIMP1,TMSB10/TMSB4X,UPP1,VIM
ceramide		chemical - endogenous mammalian		0.285		1.89e-05	APP,CFLAR,COL1A1,FOS,ICAM1,IL6,JUN,MYC,PTGS2,SFRP1	347 (19)
NF-Y (complex)		complex		0.283	bias	4.08e-06	B2M,CDC42,COL1A1,EPHX1,FTH1,GADD45A,GAS6,HLA-B,HLA-DRA,JUNB,PDGFRB,TGFBR2,TIMP2,TPH1,VWF
AKAP12	0.627	transporter		0.283	bias	0.00325	CCND1,HIF1A,IL6,MMP2	478 (18)
miR-148a-3p (and other miRNAs w/seed CAGUGCA)		mature microRNA		0.283	bias	0.0198	ACTA2,COL1A1,IL6,TGFBR2
PELI1	0.382	enzyme		0.281		0.00681	CD36,CEBPB,CFLAR,IL6	424 (15)
perifosine		chemical drug		0.28		0.00121	CDKN1A,CFLAR,MCL1,TNFRSF10B	528 (21)
alpha-amanitin		chemical toxicant		0.277	bias	0.000184	CCND1,CDKN1A,COL1A1,CTSD,NR4A1	498 (21)
SDC2	-1.437	other		0.277		0.00137	ACTA2,CDKN1A,COL1A1,TGFBR2,TGFBR3	567 (22)
RHO		G-protein coupled receptor		0.277		0.000126	ALDH2,APP,AQP1,ATF3,B2M,CD44,CD74,CEBPB,COL1A2,CTSS,DDX5,DPYSL3,EDNRB,FOS,INHBB,KDR,LAMB2,LGALS1,NECTIN2,NPDC1,PDGFRB,PSMB9,S100A6,SGK1,TGFBR2,VEGFB	471 (18)
FPR2		G-protein coupled receptor		0.277		0.0123	ACTA2,CCL2,IL6,MMP2
nonylphenol		chemical toxicant		0.277	bias	0.0182	CCL2,HSPA1A/HSPA1B,PTGS2,S100A6,SLC1A5
imipramine		chemical drug		0.277		0.00495	EGR1,FOS,MAP1LC3B,SLC2A3,TAGLN	496 (25)
COMPLEMENT (complex)		complex		0.277	bias	0.00495	CLU,CSF3,PDGFRB,SELP,VCAM1	333 (15)
TGF BETA (family)		group		0.277		6.8e-19	ACTA2,AHR,BGN,BHLHE40,CCL2,CCN2,CCND1,CD36,CDKN1A,CEBPB,CFLAR,CLU,COL1A1,COL1A2,COL3A1,COL6A2,CSF3,CXCL2,DICER1,EGR2,EID1,ENG,ENTPD1,EPAS1,FBLN2,FN1,FOS,HAND2,HIF1A,HSPG2,ID1,ID4,IGFBP4,IGFBP5,IL6,ILK,ITGA5,ITGA6,ITGB1,JUN,JUNB,KDM6B,KLF10,LEPR,LYL1,MET,MGAT4A,MMP2,MT-ND2,MXI1,MYC,MYCT1,NEDD9,NR4A1,PDE2A,PLAT,PMEPA1,POSTN,PRMT1,PTGS2,QKI,RHOB,SELE,SERPINH1,SGK1,SMAD1,SNAI1,SOCS3,SOX4,SPARC,TAGLN,…	517 (20)
TWIST2		transcription regulator		0.276	bias	0.00144	CCND1,CD44,CDKN1A,DUSP5,DUSP6,FBLN5,FN1,MGST3,POSTN,SNAI1,VIM	440 (12)
HAVCR2		other		0.275		0.00276	BAG3,CASP4,CDKN1A,IL6,SOD1	424 (17)
RAC (family)		group		0.271	bias	5.68e-07	CCL2,CCND1,CD9,FOS,HIF1A,IL6,PTGS2,THBS2	505 (21)
TRAF4		other		0.271	bias	0.000576	CCND1,CD44,IL6,JUN,MYC	491 (23)
TFEB	0.101	transcription regulator		0.266	bias	3.52e-05	ACTA2,AHR,ALCAM,ATP2B1,BTG1,CALCRL,CCN2,CCND1,CD63,COL1A1,CTSD,CXCL2,EMP1,FN1,FOS,GNS,HIF1A,ICAM1,IL33,IL6,ITGA5,JUN,LTBP2,MAP1LC3B,MDM4,MET,MMP2,MYC,NFIA,NFIX,PDGFRB,PNP,SPARC,TAGLN,TIMP2,UPP1,VCAN,VIM,ZNF644	528 (23)
ACVRL1	0.198	kinase		0.266		2.07e-06	BMPR2,CDKN1A,EFNA1,ENG,ICAM1,ID1,KDR,MYC,PLAT,PXN,SELE,SMAD1,TAGLN,VCAM1	427 (18)
XDH		enzyme		0.263		0.0095	ACTA2,CCN2,CEBPB,HIF1A,MMP2,TIMP2,VIM	522 (19)
BRD7	-0.325	transcription regulator		0.261	bias	0.0112	CDKN1A,DICER1,FN1,NDRG1,VCAN,VIM
FKBP10	-0.436	enzyme		0.258	bias	5.03e-07	ADAMTS4,BGN,COL15A1,COL1A1,COL1A2,COL3A1,COL6A1,COL6A2,CSGALNACT1,MMP2,POSTN,PTGS2,SNAI1,SPHK1,TIMP1
HAS2	0.349	enzyme		0.256	bias	8.19e-06	ACTA2,CD44,DNAJB1,HSPA1A/HSPA1B,HYAL2,IL6,TIMP1,VIM	453 (16)
FGFR4		kinase		0.254		0.0426	ACACB,CCND1,CD44,CDKN1A,CRK,FOS,H3-3A/H3-3B,KDR,MYC,SNAI1,VIM
TNFSF15		cytokine		0.253	bias	0.00141	ACTA2,BIRC3,CXCL2,FN1,IL6,POSTN,VIM	367 (14)
advanced glycation end-products		chemical - endogenous mammalian		0.249		0.000759	ARL5B,CCL2,CCN2,CDKN1A,CLDN5,FN1,FOXO1,GJA1,IL6,KLF2,PTGS2,VCAM1,VIM	480 (21)
RGS2	-0.802	enzyme		0.243		0.00226	BTG2,EFNA1,FABP4,FBLIM1,GJA1,HBEGF,ITM2A,PDLIM1,PDLIM2,PLAT,PLVAP,PLXND1,RARRES2,RCAN1,SCARB1,SLCO4A1,UGCG	302 (7)
mir-133 (includes others)		microRNA		0.243	bias	5.11e-05	CCN2,CD34,CDC42,CNN1,FN1,FTL,GSTP1,HAND2,MALAT1,MET,MSN,QKI,TAGLN,TNFRSF10B,TNFSF10,VCAN,YES1	253 (7)
NCF1		enzyme		0.243	bias	0.0154	ACTA2,CD44,CDKN1A,FN1,ICAM1,THBD
NCSTN	0.232	peptidase		0.243		0.00526	APP,CEBPB,GATA2,GRN,NOTCH1,VIM	317 (10)
ADAMTS12		peptidase		0.239	bias	4.7e-05	IL33,IL6,LGALS1,MGP,S100A6,SELP,TAGLN
MAP3K12	0.151	kinase		0.239		0.0271	APP,JUN,NRN1,RPS18,RPS2,STAT3
GHR		transmembrane receptor		0.239		7.37e-05	ACTA2,CCND1,CD36,CDKN1A,COL1A1,IGFBP2,IGFBP4,IL6,MYC,SOCS2,SOCS3	408 (19)
4-phenylbutyric acid		chemical - endogenous mammalian		0.23		4.42e-05	CCL2,CCND1,CDKN1A,CFLAR,CLDN5,EPHX1,FABP4,GJA1,HIF1A,HLA-A,IL6,LPAR6,MMP2,NUPR1,PARK7,PCNP,PTGS2,SEC14L1,SOCS3,TIMP2,TJP1	476 (21)
STX18	-0.015	transporter		0.229	bias	0.000795	ARF6,ARHGAP29,BCAM,CCN2,COL6A2,DPYSL3,FLNB,HNRNPU,HTRA1,IGFBP4,MT2A,NASP,PALLD,PMEPA1,SFPQ,SFRP1,TAGLN,TBCD,TPM1
SOX9		transcription regulator		0.228		5.04e-09	ADAMTS1,CCN2,CD44,CDKN1A,COL1A1,COL3A1,DUSP6,FN1,FOS,IL6,INHBB,KLF4,MSRB3,MYC,MYH11,MYLK,POSTN,S100A4,SOX4,SULF2,THBS2,TIMP2,WWP1	449 (23)
5-N-ethylcarboxamido adenosine		chemical reagent		0.228		6.56e-09	BAG3,BHLHE40,BTG2,CCL2,CCN2,COL1A2,EGR1,EGR2,GADD45A,HIF1A,HLA-DQB1,HLA-DRA,IER2,IL6,JUNB,NR4A1,NRP1,PDE5A,SNAI1,SOCS3,SOX17,THBD,TNS2,TXNIP,UBC,VCAN,VIM	510 (23)
D-glucose		chemical - endogenous mammalian		0.226		1.97e-14	ACTA2,ANXA1,APP,AQP1,ATF3,ATP2B1,CALD1,CAV1,CCL2,CCN2,CCND1,CD36,CD59,CDKN1A,CEBPB,CFLAR,CLU,CNN1,COL1A1,COL1A2,COL3A1,CPD,CTSC,CTSD,CXCL2,DMD,EFHD1,EGR1,EMCN,ENPP2,FABP5,FBXO32,FN1,FOS,GJA1,GRN,HBEGF,HIF1A,HNRNPF,HSPB1,ICAM1,ID1,IER2,IL6,IL6ST,ILK,INHBB,IRAG1,ITGA5,ITGA8,ITGB1,JUN,JUNB,KDR,KLF10,LAMB1,LDLR,LGALS1,LMOD1,LRP1,LY96,MCL1,MIDN,MMP2,MT-ND1,MYC,MYH11,MYL9,NAMPT,NEXN,NOTCH1,NR4A1,NUAK1,…	555 (22)
PLAU		peptidase		0.225		2.11e-05	ACTA2,CCL2,CCND1,FLT1,FN1,GJA1,HLA-DMA,ICAM1,IGFBP2,IL6,ITGB5,KDR,PIM3,SERPINB1,SNAI1,VIM	436 (19)
folic acid		chemical - endogenous mammalian		0.223	bias	0.0031	ACTA2,APP,CDKN1A,CLU,COL1A1,COL3A1,DAAM1,FN1,HDAC7,IFI27,IL6,JUN,LGALS1,LGALS3,MMP2,MYC,PECAM1,SFRP1,SNAI1,TEK,VCAM1	526 (23)
MAPK8IP1		other		0.223		0.00137	APP,CCND1,FOS,IL6,JUN	425 (17)
LCAT	0.084	enzyme		0.218		0.00114	APP,CCND1,CLU,LDLR,MYC,SCARB1	427 (17)
Tnfsf9		other		0.218		0.00681	EGR2,ELF1,IL6,VCAM1	248 (7)
decursin		chemical - endogenous non-mammalian		0.218		0.0198	CCND1,CDKN1A,KDR,MYC
vitamin D		chemical drug		0.218		0.00786	ADAMTS1,CCL2,CDKN1A,IFI27,IL6,MGP,NFKBIA,SGK1	460 (27)
STUB1	-0.793	enzyme		0.215		0.0126	ACTA2,CDKN1A,CTSS,FOXO1,IFNGR1,IL6,JUNB,MYH11,PARK7,TAGLN
DRD2		G-protein coupled receptor		0.214	bias	1.9e-06	CCL2,CD63,CRYAB,CXCL2,EDNRB,FOS,FOSB,FOSL2,IL3RA,JUN,LTBP1,MMP2,NFKBIA,PMEPA1,TGFBR2,TNFRSF1A,VCAM1	459 (16)
hexachlorobenzene		chemical toxicant		0.211	bias	2.69e-11	ANXA1,CD44,CLU,EFEMP2,EMP3,FBLIM1,FXYD5,GPNMB,IER3,ITGB4,LGALS3,LXN,MMP2,MYC,PSMB8,RCN1,S100A10,TIMP1,TMSB10/TMSB4X,UPP1,VIM	344 (11)
miR-143-3p (and other miRNAs w/seed GAGAUGA)		mature microRNA		0.208	bias	0.0445	IGFBP5,ITGA6,KRAS,PDGFRB,TAGLN
halofuginone		chemical drug		0.208	bias	1.46e-11	AKAP12,BGN,BHLHE40,CCN2,CD200,CD44,COL1A1,COL1A2,CTSS,CYGB,DKK3,EDNRB,EGR1,EMP1,EPHX1,FBLN5,FN1,GNG11,GPX3,IFITM2,IL33,LGALS1,LTBP1,MMP2,PLCB4,PRELP,SCN1B,SPARC,SPARCL1,TAGLN,TCF4,TGFBR2,TIMP1,TIMP2,VCAM1	478 (20)
SMAD4	0.206	transcription regulator		0.205		1.79e-10	ACKR1,BGN,CCL2,CCN2,CCND1,CDH5,CDK17,CDKN1A,COL1A1,COL1A2,CTSD,CXCL2,DOCK4,ENG,FN1,FOS,GADD45A,GJA1,ICAM1,ID1,IER3,IRAK3,ITGA6,ITGB1,ITGB5,JAM2,MET,MYC,NAMPT,NFKBIA,PDGFRB,PTGS2,SELE,SERTAD1,SGK1,SLC25A4,SNAI1,SPHK1,TIMP1,TIMP3,TPM1,TPM2,TPM3,VIM,ZFP36	526 (21)
RNF31		enzyme		0.2		0.000939	CCL2,CCND1,CXCL2,EGR3,IGFBP4,IL33,IL6,KCNMA1,SCARB1	550 (20)
LEF1		transcription regulator		0.199		1.85e-09	ACTA2,ANXA1,BMPR2,CAV1,CCDC3,CCND1,CD200,CD44,CDKN1A,CPE,ENPP2,EPHX1,FN1,FOSB,GEM,IFITM3,IL6,IRAK3,LHX6,MGLL,MMP2,MYC,NCOA7,NHSL2,NRN1,PLCB4,PRKCH,PTGS2,S100A4,SGK1,SH3BGRL2,SPRY1,TCF4,VIM,YPEL2	569 (25)
ketorolac		chemical drug		0.199		0.000473	CCND1,CDC42,DDX3X,HIF1A,IL6,NFKBIA,PTGS2	500 (24)
NDRG1	1.56	kinase		0.196		4.23e-05	ATF3,CASP4,CAV1,CCND1,CXCL2,EGR2,FOS,ITGB4,JUN,MAP1LC3B,MET,MYC,NDRG1,SNAI1,STAT3,VIM	543 (20)
METTL3		enzyme		0.195		1.41e-06	ACTA2,ANXA1,BTG2,CCL2,CD36,CD9,CDKN1A,FOXO1,ICAM1,IL1R1,IL6,JUN,KLF4,LPP,MICOS10-NBL1/NBL1,NDUFA4,NR4A1,PDGFRB,PRKCH,SLC2A14,SLC2A3,SNAI1,SOCS3,TIMP1,VIM	494 (21)
ammonium		chemical - endogenous mammalian		0.192		0.00626	ACTA2,ATP1A1,CAVIN2,CD200,CD44,CDC37,CLU,CTSD,DMD,FKBP11,GALNT15,ITGB1,LUZP1,MYOF,NDUFA4,PDLIM1,QKI,RCN1,RGS16,RPN1,S100A4,SGCA,SLC25A4,SLC2A3,SLCO4A1,SPARC,ST13
PTCSC3		other		0.192	bias	0.00681	CCND1,MYC,S100A4,STAT3	364 (7)
carvedilol		chemical drug		0.188	bias	4.42e-06	ACTA2,APP,COL1A1,COL3A1,IL6,MMP2,MYC,TFPI,TIMP2,TNFRSF11B	403 (19)
isobutylmethylxanthine		chemical toxicant		0.183	bias	3.69e-07	AEBP1,BMPR2,CAV1,CCN2,CCND1,CD34,CD36,CD44,CDKN1A,CEBPB,COL1A1,COL1A2,COL3A1,COL6A1,EGR1,EGR2,FABP4,FN1,FOS,JUN,JUNB,KLF4,MMP2,MYC,NOTCH1,PDGFRB,PDK4,PLAT,SCARB1,SGK1,SNAI1,THBS2,TIMP1,TIMP2,TIMP3	611 (23)
CTF1	-0.199	cytokine		0.18	bias	4.42e-06	ENPP2,FOS,IL6ST,IRF1,JUNB,MYH11,MYLK,SOCS3,TAGLN,TIMP1	511 (16)
ethionine		chemical toxicant		0.18	bias	3.81e-07	ANXA1,CD44,CLU,GPNMB,IER3,LGALS3,MYC,PSMB8,S100A10,SLC25A3,TIMP1,TMSB10/TMSB4X,UPP1
ACKR3	0.34	G-protein coupled receptor		0.179		0.000939	CCND1,CDKN1A,FMOD,HBEGF,IGFBP7,IL6,MYC,RRAS,VWF	537 (21)
LRPAP1	-0.725	other		0.177		0.00222	ACTA2,APP,IL6,LDLR,LRP1,MMP2,PTGS2	495 (19)
COLLAGEN ALPHA1 (family)		group		0.176	bias	0.00276	CDKN1A,COL1A1,MMP2,PTGS2,TIMP2	486 (20)
BSG	-0.372	transporter		0.173	bias	0.00589	CCND1,EPAS1,HIF1A,KDR,MMP2,SELP,TJP1,VIM	489 (20)
tributyltin		chemical reagent		0.163		1.52e-05	AHR,BMPR2,CCN2,CCN5,COL1A1,COL1A2,COL3A1,COL6A1,COL6A2,FABP4,FN1,IL33,KANK3,PDGFRB,PDK4,RCAN2,SH2D3C,SLCO4A1,SOD3,SYNPO,THBS2	452 (14)
sorbitol		chemical - endogenous mammalian		0.161		0.00058	AQP1,CCN2,CDKN1A,GJA1,MAP3K11,SGK1	446 (20)
SERPINB7		other		0.158		1.74e-05	ADAMTS4,CALCRL,CALM1 (includes others),CCL2,CPE,CTSC,CTSD,CTSH,CTSZ,CXCL2,ICAM1,INHBB,ITGB4,NOTCH1,NR4A1,ORAI1,PPP3CA,TLL1
LCK		kinase		0.156	bias	0.0103	ANXA1,EGR1,FOS,IRF1,JUN,MYC,RPL36AL,RPS27L,SCARB1,SFPQ
ferulic acid		chemical - endogenous non-mammalian		0.156		0.00782	APP,CD34,CDKN1A,CSF3,SOD1,TIMP1	463 (16)
NCD-38		chemical reagent		0.156		0.00495	ATF3,FOSB,NES,PIK3R3,PPP1R15A	404 (12)
AMP		chemical - endogenous mammalian		0.152	bias	0.0198	FOXO1,PIK3R1,SELP,SLC25A25
FLNA	-1.959	other		0.152		0.0298	CCND1,ITGB1,PXN,SYNPO
MYOG		transcription regulator		0.152	bias	0.00137	ACACB,CDKN1A,FBXO32,FOS,IFI16
HGS	0.292	other		0.152	bias	0.0422	EGR2,FOS,IL6,JUN
regorafenib		chemical drug		0.152	bias	0.00325	CCN2,IL6,STAT3,VIM	513 (20)
ACO1	0.024	enzyme		0.152		0.0123	APP,FTH1,FTL,PFN2
MR-409		chemical reagent		0.152		0.0182	EPAS1,FBXO32,HIF1A,IL6,RHOB
CTSS	0.448	peptidase		0.152		0.0095	FBXO32,ICAM1,ITGA5,ITGB1,TNFSF10,UTRN,VCAM1	434 (19)
OCLN		other		0.152		0.00681	CAV1,CCL2,CSF3,MMP2
WNT3		other		0.152		0.00325	CDKN1A,ITGA6,POSTN,PTGS2	369 (16)
ADIPOQ		other		0.149		2.47e-09	ACACB,ACTA2,CCL2,CCN2,CCND1,CD36,CDH13,CDKN1A,CEBPB,COL3A1,CXCL2,EGR1,FABP4,FN1,FOS,FZD4,HBEGF,ICAM1,IGFBP4,IL6,LDLR,LEPR,MMP2,NFKBIA,PTGS2,SHC1,SLC2A3,SOCS3,STAT3,TIMP1,VCAM1,VEGFC	436 (18)
S1PR3	-0.276	G-protein coupled receptor		0.142	bias	3.9e-07	ACTA2,CD44,ETS1,FOS,ICAM1,JUN,PTGS2,TAGLN,VCAM1	381 (19)
CCND1	-1.624	transcription regulator		0.139		0.000141	BCLAF1,C7,CCND1,CD44,CDKN1A,COL1A1,ELOVL7,ENPP2,FLNA,G3BP1,H2AJ,HSPA1A/HSPA1B,HSPA8,HSPB1,ID1,IER3,KDM6B,LAMB2,MACF1,MARCKS,MMP2,MYC,MYLK,NOTCH1,PDLIM3,PKP4,PMEPA1,QKI,RBMS3,RCN1,SOX4,STOM,TCF4,TGFBR2,TOR3A,TUBA1B,TYMP,UTRN	564 (24)
withaferin A		chemical drug		0.138		0.00137	CDKN1A,CFLAR,IL6,PTGS2,VIM	474 (16)
RAD21	-0.023	transcription regulator		0.137		0.00431	BMPR2,HLA-DQB1,HLA-DRA,HLA-DRB1,ITGA5,MYC,SOX4,VIM	344 (7)
TMEM165	0.232	other		0.132		0.00681	ASPN,BMPR2,ID1,TGFBR2
8-hydroxy-2-(di-n-propylamino)tetralin		chemical reagent		0.132	bias	0.00121	FN1,FOSB,NR4A1,VIM	486 (22)
MI-503		chemical reagent		0.132	bias	0.0298	ACTA2,FN1,JUND,SNAI1
nitric oxide		chemical - endogenous mammalian		0.132		1.48e-11	AHR,APP,ATF3,CCN2,CCND1,CD44,CDKN1A,CTSH,DPYSL3,DUSP6,ECE1,EGR1,FLT1,FOS,FTH1,GADD45A,GSTP1,HSPG2,IER3,IL6,JUN,JUNB,MMP2,MT-CO1,MYC,NDRG1,PECAM1,PPM1D,PRKG1,PTGS2,SELE,SGK1,SOD1,TIMP2,TIMP3,TLN1	462 (17)
DMD	-1.057	other		0.128		2e-07	BGN,BTG2,CDH13,CDKN1A,COL1A2,COL3A1,CTSS,DMD,EEF1A1,FBXO32,FTH1,HSPA8,HSPB6,KCNMA1,KCNN3,MALL,MT-ND1,PDK4,POSTN,PPP1R3C,S100A10,SCN1B,SERPINB1,SGCA,SYNM,TNRC6B,TPM3,TTLL7,UTRN,VIM	254 (6)
(1S,2R)-NCL-1		chemical reagent		0.128		0.00495	ATF3,FOSB,NES,PIK3R3,PPP1R15A	397 (10)
PDGFR (family)		group		0.128	bias	4.38e-06	ACTA2,CCL2,EGR1,FN1,HBEGF,VIM	486 (23)
SLC40A1	-0.397	transporter		0.124	bias	0.0298	CYBRD1,FTH1,IL6,NDUFA4L2
ALOX15		enzyme		0.12		0.00215	CD36,CXCL2,FN1,ICAM1,IL6,JUN,MMP2,VCAM1	466 (20)
ITGA9	-0.014	other		0.117	bias	0.0422	ACTA2,IL6,SNAI1,VIM
emodin		chemical drug		0.113	bias	0.00041	CDKN1A,CLDN5,FN1,ICAM1,IL6,MMP2,SELE,SOD1,VCAM1,VIM	482 (18)
succinic acid		chemical - endogenous mammalian		0.113		2.18e-05	CD44,CLEC3B,COL1A1,HIF1A,ID1,IGFBP4,MAN1A1,SPARCL1
HSPA5	-0.09	enzyme		0.111		6.93e-05	ACTA2,APP,ATF3,CLU,COL1A1,COL1A2,GADD45A,HSPA8,IL6,KCTD12,KRAS,LRP1,MAP1LC3B,MT-ATP6,MT-CO2,MYC,PPP1R15A,SLC3A2,TM4SF1,UPP1	398 (23)
MMP14		peptidase		0.111		4.4e-06	ATF3,BCAM,CD74,CDKN1A,CSF3,GAS6,HLA-DQB1,HLA-E,IL6,LDLR,LRP1,LY6E,MMP2,PTGS2,RCAN2,SLCO2A1,SYNPO2	424 (21)
ADAMTSL2		other		0.11		1.18e-08	ACTA2,CCN2,COL14A1,COL15A1,COL6A1,COL6A2,ICAM1,ITGA5,ITGA6,ITGB4,LTBP1,POSTN,SELP,THBS2,TIMP2,TIMP3,UBC,VCAM1
birabresib		chemical drug		0.108		8.25e-06	ADAMTS1,IFI44,IFI44L,LDB2,LXN,MFNG,MYC,PDLIM2,RAI14,RBMS3,TNFRSF10B,TNS3,VCAM1
EIF4G1	0.151	translation regulator		0.106	bias	0.0422	CPE,CTNND1,GADD45A,HIF1A
cyclopentenone		chemical reagent		0.106		0.000269	CCND1,HSPA1A/HSPA1B,ICAM1,PTGS2	420 (12)
(+)-MK-801		chemical drug		0.104		2.72e-08	APP,CCND1,CDKN1A,EGR1,FOS,FOSB,GJA1,HSPA1A/HSPA1B,ICAM1,IL6,JUN,JUNB,JUND,NFKBIA,PTGS2,STAT3,TIMP1	406 (20)
15(S)-HETE		chemical - endogenous mammalian		0.102		0.00141	EGR1,FABP4,FOSB,JUN,MMP2,PECAM1,PTGS2	450 (21)
TSC2	0.083	other		0.101	bias	2.64e-07	ANXA1,ATF3,CCND1,CDKN1A,CRIP1,CRYAB,EGR1,EGR2,EMP3,ENPP2,FAM107A,FOS,GPNMB,HIF1A,HSPB1,IFI44,IFITM3,IGFBP5,IL1R1,LDHB,LGALS3,MCL1,MGP,NIBAN1,PDGFRB,PDK4,PDLIM2,PLP2,PRELP,S100A6,SOCS3,TAGLN,ZFP36	466 (18)
DDR2	-1.337	kinase		0.098	bias	0.00137	COL1A1,ITGB1,MMP2,POSTN,SNAI1	472 (20)
sunitinib		chemical drug		0.096		1.72e-08	CCN2,CD44,CDC42,CDKN1A,COL1A1,COL6A1,DDX3X,ECE1,FN1,HIF1A,ICAM1,ITGA6,ITGA8,ITGB1,ITGB5,KDR,LAMB1,MET,TIMP2	502 (20)
STK26		kinase		0.093		3.92e-07	COL3A1,FN1,ITGA5,MAP1B,MMP2,MSN,SNAI1,TCF4,TIMP1,TSPAN13,VCAN,VIM	522 (21)
LINC01612		other		0.088		0.0123	ATF3,CDKN1A,MYC,SNAI1
BRCA1		transcription regulator		0.088		0.00495	CARD10,CCND1,CDKN1A,CTSD,EGR1,ENPP2,FOXO1,GADD45A,H3-3A/H3-3B,HSPB1,IFI27,IFITM1,MYC,NEDD9,NOTCH1,PLSCR1,SFPQ,SNAI1,STC1,TAP1,TGFBR2,VCAN,VIM	482 (17)
PTGER1		G-protein coupled receptor		0.084		3.97e-06	EGR2,FN1,FOS,ICAM1,IL6,PTGS2,VEGFC	572 (23)
TYRO3		kinase		0.083		0.00325	CSF3,EGR2,IL6,VIM	510 (23)
hydroxypropyl-beta-cyclodextrin		chemical drug		0.082		0.0047	APOD,C1S,CCL2,CD44,CTSD,ENG,HSPG2,IL6,LAMA5,LDLR,SCARB1,STAT3,UGP2,VCAM1	554 (20)
MTDH	-0.286	transcription regulator		0.081		3.62e-06	ACTA2,CCN2,CCND1,CD36,CD63,CDKN1A,CSRP1,DDX17,EGR1,FLNA,FOXO1,GPNMB,HIF1A,HTRA1,IGFBP2,LDLR,LGALS3,MGLL,MMP2,MSN,MYL9,PLS3,PLSCR1,TEK,TGFBR2,VIM	520 (22)
epicatechin		chemical drug		0.074		0.000572	COL15A1,COL1A1,COL1A2,COL3A1,FABP4,LAMB1,MGLL,NOTCH1,POSTN,PRELP,PTGS2,SPARC,SULF2	389 (12)
2-bromoethylamine		chemical reagent		0.074	bias	1.29e-10	ADAMTS1,ANXA1,CD44,CLU,EFEMP2,EMP3,FBLIM1,FXYD5,GPNMB,IER3,LGALS3,LXN,MYC,S100A10,STING1,TIMP1,TMSB10/TMSB4X,UPP1,VIM
LPL		enzyme		0.073		3.53e-06	ACTA2,CCL2,CD36,FABP4,GBP1,HIF1A,ICAM1,IL6,LDLR,PDK4,SCARB1,SELE,TIMP1,VCAM1	363 (19)
ITGB4	1.431	transmembrane receptor		0.073		0.000104	CCND1,ENPP2,GPX4,IL6,IRF1,PXN,SPARC,VIM	477 (20)
PRKDC	0.371	kinase		0.072	bias	1.13e-05	AHR,BIRC3,CCND1,CDKN1A,COL1A1,EGR1,EGR2,FN1,ITGB4,MYC,PIM3,VCAM1	503 (21)
Y 27632		chemical drug		0.069		7.76e-10	ACTA2,BMPR2,CCL2,CCN2,CCND1,CD44,CDKN1A,CEBPB,CLDN5,CXCL2,FABP4,FOS,ICAM1,IL6,MMP2,MYC,MYH11,PTGS2,SOX17,TAGLN,TAGLN2,TJP1,VCAM1,VIM	499 (20)
trans-hydroxytamoxifen		chemical drug		0.067		4.14e-11	ADGRA2,BTG1,CAV1,CCN5,CLU,COL15A1,COL1A1,COL1A2,CTSH,EFNA1,EGR1,EGR3,EPB41L3,FN1,GNS,GSTP1,HIF1A,IER3,IGFBP4,IL1R1,INHBB,LAMB1,LAMB2,MMP2,NDRG1,NOTCH1,PPP1R3C,PTPRM,S1PR1,SFRP1,SNCG,STC1,TGFBR2,THBS2,TM4SF1,TPM1,VEGFB,VEGFC,WARS1	409 (10)
LIMS2	0.31	other		0.064	bias	0.00325	GJA1,ILK,ITGB1,TJP1
hydroquinone		chemical - endogenous mammalian		0.064		0.0123	FOS,HIF1A,IL6,JUN
LRP1	-1.311	transmembrane receptor		0.059		0.00144	APP,C1S,COL3A1,CTSD,IL6,ITGB1,LRP1,MMP2,PDGFRB,PTGS2,SLC2A3	489 (21)
TNFAIP3	0.389	enzyme		0.057	bias	1.36e-05	BIRC3,CFLAR,COL1A1,COL1A2,ICAM1,IL6,MYLK,NFKBIA,SELE,SLC3A2,SOCS3,TJP1,VCAM1	457 (18)
lactacystin		chemical - protease inhibitor		0.056		1.8e-08	AKR1C1/AKR1C2,APP,ATF3,ATP1A1,BAG3,CCL2,CCND1,CD9,CDKN1A,CFLAR,CRYAB,CTSD,FOXO1,FTL,GJA1,GSTP1,HIF1A,HLA-A,HLA-B,HLA-C,HSPB1,IGFBP5,IL6,ITGB4,LDLR,MAP1B,MMP2,NEDD9,NFKBIA,NR4A1,PEBP1,PTGS2,PXN,RPLP0,SLC3A2,SNTB2,THRB,TNFRSF10B,ZFP36L2	493 (18)
VCAN	-1.287	other		0.05		5.9e-11	ADAMTS9,AEBP1,C1S,CCL2,CD34,CD59,CDH13,CDKN1A,CEBPB,CLU,CPE,CXCL2,ENPP2,FABP5,FBLN5,FN1,HYAL2,ICAM1,IFI44,IFI44L,IFITM1,IGFBP4,IL6,INHBB,ITGA5,ITGB1,LAMB1,LGALS3,MAP1B,MYH10,NFKBIA,OGN,PARP14,PRELP,THBD,TIMP1,VCAM1,VCAN,XAF1	570 (25)
cigarette smoke		chemical toxicant		0.049		8.11e-10	AHR,CCL2,CCN2,CCND1,CDKN1A,CLU,CXCL2,DICER1,EGR1,EMCN,EPAS1,ESD,FABP5,FBXO32,FN1,FOS,FTL,GPX3,GSTP1,HLA-DRA,ICAM1,IFITM1,IL6,JUN,KDR,KLF4,LRP1,MMP2,MT-ATP6,NFKBIA,PTGS2,PTPRB,RAMP2,RAPGEF3,SOD3,TCN2,TIMP1,TNFRSF1A,UBC	470 (20)
UCP1		transporter		0.039		0.0406	APP,BZW2,DKK3,EEF1A1,FBXO32,GADD45A,GPX3,GPX4,IL6,MT-CO1,MYC,NUPR1,SLC3A2,SYNM,TTLL7,UBC
GCR/GLUCOCORTICOID DIMER (complex)		complex		0.038	bias	0.0198	ANXA1,NFKBIA,PDK4,PIK3R1
GPR17		G-protein coupled receptor		0.035		0.00325	FOS,KLF9,RAPGEF3,XAF1	215 (7)
dasatinib		chemical drug		0.027	bias	0.00305	CCN2,CDKN1A,COL1A1,COL1A2,FN1,MCL1,MYC,SCARB1,STAT3,TGFB1I1	451 (21)
ethanol		chemical - endogenous mammalian		0.025		2.09e-10	ACTA2,ATF3,CCL2,CCN2,CCND1,CD36,CD44,CDA,CDH13,CDKN1A,CEBPB,CLU,COL1A2,COL3A1,COL6A1,DDR2,DUSP6,EDNRB,EGR1,EPHX1,FABP5,FLNA,FN1,FOS,FOSB,FOSL2,GADD45A,GPX4,GSTP1,HIF1A,HLA-A,HSD17B11,ICAM1,ID1,IL1R1,IL33,IL3RA,IL6,ITGB1,JUN,KLF4,LDLR,LGALS1,MAP1B,MAP1LC3B,MAT2A,MGST3,MMP2,MT-CO2,MYC,MYOF,PLAT,PPP1R3C,PTGS2,RARRES2,RHOB,SELE,SGK1,SNAI1,SOD1,SOX18,STAT3,SYNPO2,TIMP1,TIMP2,TJP1,TLN1,VCAM1	478 (19)
KLF15	-0.399	transcription regulator		0.017		0.000145	APOD,BCAM,CCL2,CCN2,CD36,CEBPB,EDNRB,FABP5,FMO2,FZD4,PDK4,SYNPO,TAGLN,TNFRSF10D,TNFSF10,VCAM1	463 (15)
CNR1		G-protein coupled receptor		0.012		0.00251	DLL1,FOS,IL6,PDGFRB,PECAM1,PIK3C2A,PLSCR1,PTGS2,S100A6,SCARB1,SOD1,STAT3,TIMP1,TJP1,VEGFC	494 (22)
nitroprusside		chemical drug		0.012		3.39e-05	CAV1,CFLAR,DUSP6,EGR1,FLT1,FOS,FOXO1,IFNGR1,ITGB1,LAMB1,MYC,PTGS2,TNFRSF11B	382 (17)
COLLAGEN TYPE I (complex)		complex		0	bias	2.23e-05	ACTA2,APP,CCND1,COL1A1,FN1,IL6,ITGB1,KDR,MCL1,MMP2,MYC,PTGS2,S100A10,TIMP2,VIM	516 (21)
infliximab		biologic drug		0	bias	0.00786	ACTA2,APP,MT1X,NAMPT,NFKBIA,PTGS2,SPHK1,VIM	577 (21)
SUMO2	-0.175	enzyme		0		0.000352	CAV1,CCN3,CD59,HSPA8,IL6,LY6E,PIK3R1,PNP	33 (3)
POSTN	2.428	other		0	bias	1.13e-05	ACTA2,ADAMTS4,CCL2,EGR1,FN1,IL6,MMP2,MYC,NOTCH1,PDGFRB,VEGFB,VIM	545 (21)
mannitol		chemical - endogenous mammalian		0	bias	0.00276	CCN2,COL1A1,FN1,ICAM1,JUN	489 (19)
wood smoke particle		chemical reagent		0	bias	0.0422	CCN2,EGR1,MT2A,TAGLN
belinostat		chemical drug		0		0.0253	BTG2,CDKN1A,EPAS1,MCL1,MYC
triptonide		chemical - endogenous non-mammalian		0	bias	0.00121	CCND1,CD44,MYC,PTGS2
UT-143		chemical reagent		0	bias	0.0298	ATF3,CDKN1A,CLU,SOD1
RXR (family)		group		0		1.64e-07	ADAM10,BTG2,CD36,CDKN1A,CSF3,CTSS,GADD45A,HBEGF,IL6,ILK,KDM6B,MGP,MMP2,MYC,PDK4,PTGS2,TPH1	387 (19)
mocetinostat		chemical drug		0		0.00526	ETS1,FLT1,FN1,HDAC7,ITGA6,MCL1
RNASEL		enzyme		0		0.0095	AEBP1,CDKN1A,CTNND1,MT-ATP6,MT-CO2,PTGS2,STAT3
PIEZO1	0.577	ion channel		0	bias	0.00325	FN1,IL6,MMP2,VCAM1	513 (22)
EIF2A	-0.24	translation regulator		0	bias	0.0112	CCND1,EGR2,ICAM1,IGFBP2,IGFBP6,JUN
APLNR	0.4	G-protein coupled receptor		0		0.0198	PDGFRB,SNAI1,TJP1,VIM
WDR73		other		0		0.000269	FLT1,FN1,ITGA8,JUN
ADAPTOR PROTEIN 1 (complex)		complex		0	bias	0.000269	CCND1,CD44,MYC,PTGS2
API5	-0.011	other		0	bias	0.00681	FN1,KRAS,MYC,VIM	510 (16)
CASZ1	0.081	enzyme		0	bias	0.0298	GATA2,IRAG1,MYOF,RAMP1
TRPS1	-0.291	transcription regulator		0		0.00336	FN1,KCNMA1,MMP2,RAMP1,SEMA6A,SNAI1
KDM3B	-0.009	enzyme		0	bias	0.00414	ADAMTS1,APOD,ARL6IP1,CCN2,FKBP1A,FN1,GATA2,MYLK,PALLD,PALMD,PPP3CA,TSPAN7
GSDMD	0.368	transporter		0	bias	0.00325	ACTA2,BIRC3,PDGFRB,STAT3
NSUN6	0.31	enzyme		0	bias	0.0209	CAVIN2,CCN2,FLNA,GAS6,MARCKS,NDRG1,SGK1,TNS1
DANCR	-0.542	other		0		0.0198	SNAI1,TIMP2,TIMP3,VIM
ZBED6		transcription regulator		0		0.0445	FOSL2,NASP,PMEPA1,SGK1,UPP1
vasoactive intestinal peptide		biologic drug		0	bias	0.0198	CCL2,FOS,NES,TNFRSF11B
RRM2		enzyme		0		0.0298	ANXA1,CDKN1A,HIF1A,IL6
EIF4G2	0.437	translation regulator		0	bias	0.000245	CDKN1A,CTSD,HIF1A,JUN,KLF4,PLAT,PTGS2	283 (7)
NELFB	-0.106	other		0		0.0154	ATF3,CCN2,CDKN1A,COL6A1,GADD45A,RPLP0
CYP2E1		enzyme		0	bias	0.0123	COL1A2,FGL2,IL6,PTGS2
EFNA5	-0.183	kinase		0		0.00309	ADAMTS4,CCN2,DUSP6,FABP5,IRF1,ITGB4,PLAT,PTGS2	387 (12)
PHLPP1		enzyme		0		0.0422	CXCL2,FOXO1,MAP1LC3B,MCL1
SH3KBP1	0.19	other		0		0.0123	FN1,HIF1A,MYC,SNAI1
mir-190 (includes others)		microRNA		0		0.000269	CCND1,MYC,SNAI1,VIM	268 (7)
FYN	0.274	kinase		0		0.00222	CMIP,EGR2,FOS,IL6,NOTCH1,PTGS2,SOCS3	486 (20)
ZNF106	-0.731	other		0		0.0434	GPNMB,HSPB1,IFITM3,LGALS1,LGALS3,SSPN
STK3	0.143	kinase		0	bias	0.00121	CCN2,CCND1,IL6,SOX4	378 (18)
CLDN7		other		0		0.00298	ABLIM1,ASAP1,C1S,CCN2,HLA-B,IFI44,IGFBP7,LGALS3,LIMA1,MMP2,MT1X,MT2A,NCOA7,SERPINB1,SLCO2A1,TIMP2,TJP1,TSPAN12
ponesimod		chemical drug		0		0.00114	CCL2,CCN2,IL6,MT1X,MT2A,S1PR1
SERPINB3		other		0	bias	0.00325	CD9,IL6,LGALS3,LRP1
CD38		enzyme		0	bias	0.00243	ACTA2,CD44,COL1A1,CRIP1,EGLN3,FGL2,FN1,GBP4,ICAM1,IL6,LGALS3,LRRC8C,NDRG1,PDLIM1,PPP3CA,RPN1,S100A4,S100A6,SOCS2,SOCS3,VCAM1,VIM	542 (21)
TNFAIP2	0.425	other		0	bias	0.0198	FGL2,IRF1,PLAT,VIM
SLC29A1	0.349	transporter		0		0.00782	CDKN1A,GADD45A,ITGA5,ITGB1,PPM1D,RPS27L	242 (7)
ITGA2	0.295	transmembrane receptor		0	bias	0.00121	COL1A1,IL6,ITGA5,ITGB1	538 (24)
RGS4		enzyme		0		0.0132	FBLIM1,GFOD1,ID4,KDR,PDE2A,POSTN,SCRG1,UGCG
HNRNPA2B1	0.397	other		0		3.93e-06	CRIP1,ELOVL7,ENTPD1,FHL1,FN1,GJA1,IGFBP2,IL6,INHBB,KCTD12,LEPR,MAST4,MSRB3,MYC,PITPNC1,PLCB4,SNAI1,SRPX,STOM,TM4SF18,TNS3,UTRN,VCAN,ZC3HAV1	441 (11)
CDK6	0.092	kinase		0		2.8e-05	BIRC3,CD36,FABP4,FMOD,FN1,FOS,GADD45A,GSTP1,JUN,KRAS,MGST2,MICOS10-NBL1/NBL1,NFKBIZ,PIK3R3,PTGS2,SOCS3,TAP1,TEAD1,TNFRSF10B	560 (25)
NFIL3	0.014	transcription regulator		0		0.00812	CD36,CDKN1A,GADD45A,PTGS2,TNFSF10	385 (23)
MYRF		transcription regulator		0		0.0209	CCN2,CFI,COL14A1,IVNS1ABP,JUNB,PDK4,PTPRE,RHOU
PPM1A	-0.166	phosphatase		0	bias	0.00681	CDKN1A,ITGA5,ITGB1,MMP2	517 (24)
IL4R	0.201	transmembrane receptor		0	bias	0.0346	ADGRL2,CEBPB,EGR2,IL6,NFIA,SOCS3
NBEAL2	0.135	other		0		0.0198	CXCL2,GATA2,SELP,VWF
LRPPRC	-0.173	other		0		0.00203	MT-ATP6,MT-CO1,MT-ND1,MT-ND2,MT-ND3,MT-ND5
RALA	0.118	enzyme		0		0.0198	CDKN1A,MMP2,SNAI1,VEGFC
SMURF2	0.043	enzyme		0	bias	0.00222	CCN2,CEBPB,FN1,GSTP1,JUN,NEDD9,SMAD1	440 (17)
HMGA2		enzyme		0	bias	0.0253	FN1,IL6,SNAI1,STAT3,VIM
abemaciclib		chemical drug		0	bias	0.0112	APOD,CPE,GAS6,HBEGF,MFGE8,PLAT
DMH1		chemical reagent		0	bias	0.00336	ACTA2,BMPR2,CAV1,MMP2,PTGS2,VEGFC
finerenone		chemical drug		0	bias	0.00681	COL1A1,IL6,LGALS3,TNXB	203 (7)
pimagedine		chemical drug		0		0.000267	ACTA2,CAV1,CCN2,CFLAR,CNN1,HBEGF,ICAM1,IL6,LAMB1,TAGLN,TNFSF10	489 (20)
batimastat		chemical - protease inhibitor		0		0.0198	CEBPB,FABP4,MET,MMP2
carboplatin		chemical drug		0	bias	0.000354	CCND1,CD44,CLU,FXYD5,GPNMB,IER3,LGALS3,LXN,MYC,TIMP1,UPP1,VIM	570 (24)
lipid		chemical - endogenous mammalian		0		0.00491	CDH5,CLU,IL6,LDLR,RARRES2,SOD1,STAT3	508 (21)
emapalumab		biologic drug		0	bias	0.0346	B2M,CALM1 (includes others),HLA-E,SLC25A4,SPARC,TMSB10/TMSB4X
KIN001-043		chemical drug		0		0.000352	CCND1,CDKN1A,COL1A1,ID1,IL6,MMP2,MYC,PECAM1	476 (18)
bromobenzene		chemical toxicant		0		0.0012	CDKN1A,FOS,GADD45A,GSTP1,HSPB1,JUN,JUND,LAP3,MYC,PPP1R15A,RPL28,TIMP1
bombesin		chemical - endogenous mammalian		0		0.0198	GRB10,MET,MYC,PMEPA1
lycopene		chemical drug		0	bias	0.0298	CCND1,CDKN1A,KLF2,PTGS2
magnesium		chemical - endogenous mammalian		0	bias	0.00782	CDH5,CDKN1A,MGP,TJP1,TNFRSF11B,TXNIP	495 (19)
NAD+		chemical - endogenous mammalian		0		0.0123	ICAM1,NAMPT,TXNIP,VCAM1
prolinedithiocarbamate		chemical reagent		0	bias	0.00121	CCL2,IL6,MMP2,NFKBIA	273 (9)
SH42		chemical reagent		0		0.0207	CD36,IL6,KRAS,PIK3R1,PIK3R3,SHC1
SB 290157		chemical reagent		0		0.00203	CASP4,CXCL2,IL6,PTGS2,TAGLN,THBD	416 (13)
taurine		chemical - endogenous mammalian		0		0.0182	FN1,IL6,MMP2,PTGS2,VIM
oxysterol		chemical - endogenous mammalian		0		0.0198	CAV1,CCL2,MYC,TIMP1
kaempferol		chemical toxicant		0	bias	1.96e-06	ACTA2,CCN2,CDKN1A,COL1A1,FN1,ICAM1,JUN,MMP2,MYC,PTGS2,SELE	379 (19)
CBS/LOC102724560		enzyme		0		0.00782	CCL2,CLDN5,EEF1A1,SCARB1,SNAI1,VIM
RNF5	-0.178	enzyme		0	bias	0.00625	ADAM15,CCN2,CD34,COL14A1,COL15A1,COL1A1,COL1A2,COL3A1,FOSL2,IL6,LIMCH1,S1PR1,SPRY1,TNFRSF11B,TNFRSF1A
SMAD2	-0.085	transcription regulator		-0.003	bias	3.97e-09	ACTA2,BGN,CCN2,CDH5,CDKN1A,CEBPB,COL1A2,COL3A1,FLT1,FN1,IL6,ITGB1,MET,MMP2,S1PR1,SELE,SNAI1,SPHK1,TGFBR2,TIMP3,TPM1,TPM2,TPM3,VEGFC,VIM	431 (17)
epinephrine		chemical - endogenous mammalian		-0.01	bias	0.000591	CCND1,CDKN1A,CLEC2B,FTH1,IL33,IL6,MMP2,PTGS2	440 (21)
CARD9		other		-0.015		0.0123	CD36,CSF3,CXCL2,IL6
seocalcitol		chemical drug		-0.016	bias	0.000103	CDKN1A,G3BP1,GADD45A,IGFBP5,LRP1,MAP3K11,MCL1,MYC,PDGFRB,PDLIM7,PTGS2,SGK1,SSPN,STAT3	485 (23)
INSR	0.529	kinase		-0.016	bias	2.68e-07	ACTA2,ALDH2,AQP1,ARL4A,ARRDC3,ATF3,ATP1A1,ATP2B1,CCL2,CCN2,CCND1,CD36,CDKN1A,DDR2,EGR1,EGR2,FABP4,FHL1,FOS,GADD45A,GJA1,GRB10,GRN,HBEGF,IER2,IER3,IFITM2,IL6,ITGA5,ITGB5,JUNB,KLF10,KLF9,LDB2,LEPR,LGALS1,LTC4S,MARCKSL1,MMP2,MT-CO1,MT-CO2,MXI1,MYC,NAMPT,NDRG1,NDUFA4,NES,NR4A1,OGN,PDK4,PODXL,RGS16,RHOB,SCARB1,SERPINB1,SKAP2,SLC25A3,SLC25A4,SLC2A3,SOCS2,SOCS3,SOX17,SOX7,THBS2,TNFRSF1A,VCAM1	507 (22)
RORA	0.218	ligand-dependent nuclear receptor		-0.02		0.00345	ACACB,CD36,CDKN1A,ELOVL7,GADD45A,GSTP1,IL6,MGST3,NFKBIA,PPP1R3C,PTGS2,SLC2A3,SNAI1,SOCS3,SULF2,VIM	395 (16)
RBM5-AS1		other		-0.025	bias	0.0123	CCND1,CD44,JUN,MYC
SRF	0.072	transcription regulator		-0.027	bias	2.9e-14	ACTA2,AKAP12,APOLD1,ATF3,CALD1,CCN2,CDKN1A,CLDN5,CNN1,CSRP1,DMD,DSTN,DUSP5,EGR1,EGR2,EGR3,ETS1,FABP5,FHL1,FLNA,FLT1,FOS,FOSB,GADD45A,GLIPR1,HSPG2,IER2,IL6,ITGA6,ITGB1,JUN,JUNB,JUND,KDR,LBH,LDLR,LEPR,LIMA1,LMOD1,LRP1,MALAT1,MCF2L,MCL1,MGAT4A,MGST2,MYH11,MYL9,MYLK,NCOA7,NPM1,NR4A1,ODF2L,PDE2A,PDLIM7,PTGS2,RAMP1,SELP,SVIL,TAGLN,TGFB1I1,TLN1,TMOD3,VCAN	429 (23)
ID3	0.44	transcription regulator		-0.029		4.57e-08	ADGRG1,BTG2,CD44,CDKN1A,CEBPB,EGR2,ETS2,FOXO1,HIF1A,ICAM1,IFI16,IFNGR1,IGFBP4,IL6,INHBB,KLF7,LEPR,LGALS1,LMO2,MMP2,MYC,NOTCH1,NR4A1,PIK3R1,SELE,SOCS3,SOX4,TCF4,TGFBR3,TNFRSF1A,TNFSF10,VCAM1	480 (22)
rosmarinic acid		chemical - endogenous non-mammalian		-0.036	bias	0.000576	ACTA2,CCN2,IL6,MMP2,PTGS2	538 (23)
lonafarnib		chemical drug		-0.038		0.00495	BIRC3,CCND1,CFLAR,PTGS2,TNFRSF10B	437 (19)
ZMIZ2	0.078	transcription regulator		-0.038	bias	0.000269	CCND1,CD44,JUN,MYC
APOA4		transporter		-0.038		0.000269	FOS,FOXO1,SCARB1,SELP
thiostrepton		chemical - endogenous non-mammalian		-0.042		0.000269	CCND1,GADD45A,GPX4,STAT3	473 (14)
FASLG		cytokine		-0.054		0.000403	CCL2,CD44,CFLAR,EGR1,EGR2,FOS,FTH1,IL6,TNFRSF11B	419 (15)
leuprolide		biologic drug		-0.054		0.00114	APP,CFLAR,EGR1,MMP2,NR4A1,TIMP1	507 (19)
HMOX1		enzyme		-0.055		4.09e-10	ACTA2,AQP1,CCL2,CCND1,CDKN1A,COL1A1,CXCL2,ENG,FLT1,FOS,GPX3,ICAM1,ID1,IL6,KDR,MAP1LC3B,PECAM1,PTGS2,SELE,SPARC,TEK,THBD,THBS2,TYMP,VCAM1,ZFP36	462 (16)
spironolactone		chemical drug		-0.055		1.63e-08	ACTA2,BGN,CCL2,CCN2,CDKN1A,CEBPB,COL1A1,COL1A2,COL3A1,EDNRB,FN1,ICAM1,IL6,KCNMA1,LGALS3,POSTN,PTGS2,SLCO2A1,TIMP2,TIMP3,VIM	528 (22)
prostaglandin J2		chemical - endogenous mammalian		-0.058	bias	0.0166	CCND1,CDKN1A,CFLAR,HSPA1A/HSPA1B,IL6,MYH11,PTGS2
tripterine		chemical - endogenous non-mammalian		-0.059		0.00195	BAG3,BIRC3,CXCL2,DNAJB1,HSPA1A/HSPA1B,ICAM1,IL1R1,IL6,VCAM1	446 (21)
NR5A2		ligand-dependent nuclear receptor		-0.059	bias	6.52e-07	ACTA2,CCND1,CDKN1A,CEBPB,FOS,HTRA1,ICAM1,IL6,ITGB1,JUN,JUNB,LDLR,MYC,NR4A1,SCARB1,TNFSF10	566 (26)
leupeptin		chemical - protease inhibitor		-0.063	bias	0.00495	APP,CAV1,CD9,FOXO1,ITGB1
lithium chloride		chemical drug		-0.063	bias	2.92e-07	AHR,APP,CCND1,CD44,CDKN1A,CEMIP2,CTNND1,FOS,JUN,MAP1LC3B,MMP2,MT2A,MYC,MYH11,MYLK,NES,NOTCH1,POSTN,PTGS2,PXN,SNAI1,TAGLN,TNFRSF10B,TNFSF10,VCAN	495 (18)
F7		peptidase		-0.063	bias	2.75e-07	CCN2,CCND1,CXCL2,EEF1A1,EGR1,FOS,GADD45A,HBEGF,ICAM1,IER2,IL6,MYC,PTGS2,VCAM1,ZFP36	472 (18)
silibinin		chemical drug		-0.065	bias	2.24e-08	CCN2,CCND1,CD44,CDKN1A,EGR1,FLT1,FN1,HIF1A,IL6,KLF4,MCL1,MMP2,MYC,NFKBIA,PECAM1,PTGS2,SNAI1,TIMP2,TNFRSF10B,VIM	478 (17)
S1PR1	1.113	G-protein coupled receptor		-0.067		0.000148	CCND1,CDKN1A,ICAM1,IGFBP7,IL6,JUNB,PTGS2,S1PR1,VCAM1	481 (22)
MTOR		kinase		-0.067		1.85e-06	ACACB,ATP2B1,CCL2,CCND1,CDKN1A,CEBPB,CFLAR,CTNND1,CXCL2,DMD,EFNA1,EPAS1,FABP4,FABP5,FBXO32,FKBP1A,FN1,FOS,HIF1A,HSPB1,IFI16,IL1R1,IL6,IRF1,LDHB,MAP1LC3B,MCL1,MT-CO1,MYC,NEURL1B,PDK4,PECAM1,RPS18,S1PR1,SERPINB1,SGCA,SNCG,SOCS3,SOD1,SOX4,SRPX,STAT3,TNFRSF11B,TNFRSF1A,TNFSF10,TXNIP,UTRN,VCAM1	493 (22)
FOSB	0.557	transcription regulator		-0.068		0.000198	CCND1,CEBPB,FOS,FOSB,FTH1,MMP2,MT2A,TIMP1	427 (21)
methimazole		chemical drug		-0.068		0.00114	IGFBP4,IL6,JUN,MT-CO1,NRP1,SHC1
L744832		chemical reagent		-0.068	bias	0.00325	CDKN1A,COL1A2,RHOB,TGFBR2	478 (10)
KDM6B	0.583	enzyme		-0.07	bias	0.0182	FN1,IL6,SNAI1,STING1,VIM
GSK3 (family)		group		-0.076		4.35e-06	CCND1,CFLAR,FABP4,FOS,FOSB,HIF1A,ICAM1,IL6,JUN,KDR,LDLR,MYC,NR4A1,PTGS2,SNAI1,TNFRSF10B	309 (17)
TAF4		transcription regulator		-0.076	bias	0.000362	ABL2,CCN2,CCND1,ETS1,FMOD,GAS6,HBEGF,ITGA6,KLF4,MAP3K6,MMP2,TAOK2,THBS2,VEGFC
MMP2	-0.87	peptidase		-0.076		0.000126	CCND1,CD36,CD44,CDKN1A,CEBPB,CLDN5,COL3A1,FN1,IL6ST,LDLR,LRP1,MYC,PDK4,SCARB1,TJP1	552 (20)
MKNK1	0.071	kinase		-0.077	bias	4.61e-07	BAG3,CD34,CDH5,CLU,DPYSL3,EGR1,ETS1,F11R,FLNA,FLNB,FOS,FOSB,IFI16,ITM2A,KCTD12,LAMB2,MALAT1,MAP1B,MGP,MYC,PDK4,RGS5,RSRP1,SERPINH1,SFRP1,SPARC,SPARCL1,TAGLN,TXNIP,VIM	319 (7)
TCF/LEF (family)		group		-0.078	bias	3.67e-08	CCND1,FN1,GJA1,IL6,ITGB1,JUN,MMP2,MYC,PTGS2,S100A4,VIM
TRPC1		ion channel		-0.083		0.000945	CCND1,CDH5,CDKN1A,FOXO1,HIF1A,IL6,KDR,SPHK1	496 (21)
GRN	0.741	growth factor		-0.088		1.14e-07	APP,B2M,BHLHE40,CCL2,CCND1,CD200,CD74,CD9,CLU,CTSD,CTSS,CTSZ,CXCL2,EGR1,EMP1,FOS,GAS6,GPNMB,GRN,HIF1A,HLA-B,HLA-DRA,HLA-DRB1,ICAM1,IL6,LGALS3,PECAM1,PIK3R1,PREX2,RHOB,STAB1,STAT3,TIE1,TM4SF1,TRA2B,TXNIP	568 (17)
NR1H2	-0.181	ligand-dependent nuclear receptor		-0.089		0.00107	AQP1,CSF3,CXCL2,GBP4,IL6,LDLR,NFKBIA,PTGS2,SCARB1,THRB,VEGFC	397 (21)
ABL1/2 (family)		group		-0.09		0.00203	CAV1,CCND1,HIF1A,MYC,TEK,TNFSF10	502 (23)
AURKA		kinase		-0.092		0.0298	CDKN1A,MMP2,MYC,SNAI1
TP63		transcription regulator		-0.093		1.12e-15	ACTA2,ADAMTS1,ADAMTS9,AHR,BHLHE40,CAV1,CAVIN2,CCN2,CCND1,CDC42,CDK17,CDKN1A,CFLAR,COL14A1,CRYAB,CTSD,CYGB,DICER1,DKK3,DLL1,DNAJB1,DUSP6,EGR1,EGR2,EMP1,ENG,F11R,FN1,FOS,FOSB,FOSL2,GADD45A,GPNMB,GPX3,HBEGF,HLA-DMA,HLA-DMB,HLA-DPA1,HLA-DQB1,HLA-DRA,HLA-DRB1,HLA-DRB5,HSPA1A/HSPA1B,HSPA8,HSPG2,HTRA1,ICAM1,ID1,IER3,IGFBP2,IGFBP6,IGFBP7,IL6,ITGA6,ITGB1,ITGB4,JUN,JUNB,KCNMA1,KLF4,LAMB1,MFGE8,MMP2,MPZL2,M…	467 (16)
ZEB2	-0.461	transcription regulator		-0.094		0.00229	CCND1,CDKN1A,ID4,MEOX2,MMP2,MYC,SFRP1,SNAI1,VCAM1,VIM	471 (19)
GPX1	0.142	enzyme		-0.095	bias	0.00169	ACTA2,CCN2,GPX3,GPX4,ICAM1,IL6,SOD1,TNFRSF1A,TNFSF10,VCAM1	448 (18)
bardoxolone		chemical drug		-0.096		0.0132	ACTA2,CCND1,CDKN1A,CEBPB,CFLAR,EPHX1,FTH1,NFKBIA
HSP90 (family)		group		-0.096		2.23e-05	AHR,BAG3,CDKN1A,CLU,COL3A1,DNAJB1,EPAS1,FN1,GJA1,HIF1A,HSPA1A/HSPA1B,IL6,MCL1,MYC,SNAI1	556 (21)
CDKN1A	1.4	kinase		-0.097		1.48e-07	ACTA2,ADAM10,ADAM15,APP,ARL6IP1,ASPN,CCL2,CCN2,CCND1,CD44,CDKN1A,CRYAB,CSF3,CXCL2,EGLN3,FHL1,FN1,GADD45A,GRN,HIF1A,HSPA1A/HSPA1B,ICAM1,IFITM3,IFNGR1,IL1R1,IL6,ITGB4,ITGB5,LGALS3,LIMA1,MET,MIS18BP1,MSN,MYC,NFKBIA,NPM1,NRP1,PCGF3,RAMP1,SHC1,SPARC,SSPN,TCN2,TYMP,VIM	517 (19)
USP22	0.091	peptidase		-0.102		0.0154	CDKN1A,FN1,HSPB1,IL3RA,IRF9,KLHL5,LYL1,PARP14,PSMB8,SLFN5
benzene		chemical toxicant		-0.105		0.00263	CD63,CDKN1A,COL1A1,COL3A1,ECE1,EGR1,MFGE8,PLS3,RHOB,SPARC,STOM,TNFRSF1A,TXNIP
ING4	-0.005	transcription regulator		-0.106		0.00121	CDKN1A,IL6,MYC,NFKBIA	467 (18)
PMP22	0.1	other		-0.106		0.00495	CDKN1A,EMP3,FLOT1,JUN,NOTCH1	387 (7)
ZBTB18	0.1	transcription regulator		-0.106	bias	0.00782	KANK2,MET,MMP2,PIK3R1,SERPINH1,STC1	397 (12)
MBD2	-0.263	transcription regulator		-0.109		0.0132	ADAM15,BIRC3,CDKN1A,GSTP1,MMP2,NUPR1,RNASE1,VIM
mir-29 (includes others)		microRNA		-0.112	bias	5.35e-07	ACTA2,ADAMTS9,CCND1,CDC42,COL1A1,COL1A2,COL3A1,CTNND1,FN1,KLF4,MCL1,MMP2,NASP,PDGFRB,PIK3R1,SCARB1,SERPINH1,SNAI1,SPARC,TIMP3,VIM,ZFP36L1	495 (21)
C1Q (complex)		complex		-0.113		2.52e-06	CCL2,CDH5,GAS6,ICAM1,IL6,PECAM1,SELE,VCAM1	468 (20)
P2RX4		ion channel		-0.113	bias	2.18e-05	APP,COL1A1,COL3A1,CXCL2,ICAM1,IL6,TJP1,VIM	451 (23)
mir-24 (includes others)		microRNA		-0.113		0.0209	AHR,CDKN1A,FN1,IFNGR1,IL6,KDR,MYC,PXN
TIMP1	-1.946	cytokine		-0.113		1.96e-06	CD44,CDKN1A,FLT1,IGFBP2,IL33,IL6,MET,MMP2,PLAT,TIMP2,TIMP3	477 (19)
HDAC1	0.235	enzyme		-0.114		7.66e-10	AKAP12,ALCAM,ATF3,CAVIN2,CCND1,CD34,CD44,CDKN1A,COL1A1,COL1A2,EGR1,FABP4,FAM107A,FLT1,FN1,FOS,GSTP1,HLA-A,ID1,IL6,ITGB4,KDR,KLF2,LMO2,MYC,NASP,NEXN,NFKBIA,PTGS2,RHOB,SFRP1,SGK1,SNAI1,STAT3,TAGLN,TGFBR2,TNS1	416 (22)
pravastatin		chemical drug		-0.115		7.37e-05	APP,CAV1,CCL2,COTL1,DMD,GJA1,ICAM1,IL6,LDLR,RHOU,VWF	422 (22)
T3/TR/RXR (complex)		complex		-0.115	bias	0.0271	AKR1C1/AKR1C2,CCND1,KLF9,LDLR,RCAN2,SCARB1
DCN		other		-0.117		9.94e-06	BGN,CCN2,CDKN1A,COL1A2,ENG,HIF1A,HLA-DQB1,ICAM1,IL6,ITGB1,MET,MMP2,S1PR1,TIMP3,VCAM1	546 (23)
RNA fragment		chemical - endogenous mammalian		-0.117		0.00681	IL6,MYC,NFKBIA,SOD1	369 (15)
ANO1	-0.649	ion channel		-0.117		0.0198	ACTA2,NES,NOTCH1,TAGLN
rolipram		chemical drug		-0.119		0.000939	ANXA1,CCL2,ENTPD1,FOS,IL1R1,IL6,PTGS2,SOCS3,SYNPO	396 (19)
GHRH		other		-0.119	bias	0.00325	CCND1,FOS,LEPR,RAPGEF3	408 (20)
COPS5	0.136	transcription regulator		-0.119		0.00805	ATF3,BCAM,CDKN1A,COL1A1,CTSD,EMCN,GPX4,H2AJ,HIF1A,HNRNPU,IER5,IL6,INHBB,LDHB,MARCKS,MT2A,MYC,NME4,PNP,PPP1R15A,S100A10,S100A4,SDCBP,SLC3A2,SPHK1,STAT3,TM4SF1,TXNIP,UPP1,ZFP36L1	499 (18)
TFAP4		transcription regulator		-0.121		0.00195	CD44,CDKN1A,EGR1,FN1,FOS,ID1,RCAN1,SNAI1,VIM	434 (11)
AGAP2-AS1		other		-0.127	bias	0.00137	CCND1,MMP2,MYC,SOX4,VIM	428 (13)
LIPG		enzyme		-0.128		0.00495	CCL2,CD36,FABP4,IL6,LDLR	421 (21)
spermine nitric oxide complex		chemical toxicant		-0.128		0.00137	DDX5,ICAM1,S100A10,SELE,VCAM1	345 (15)
EDN3		other		-0.128		0.00203	CCND1,CTNND1,EGR1,FOS,ITGA5,ITGB1	466 (23)
miR-150-5p (and other miRNAs w/seed CUCCCAA)		mature microRNA		-0.128	bias	0.00058	CEBPB,CLDN5,EGR2,MALAT1,MMP2,VIM
LGR4		transmembrane receptor		-0.129	bias	0.00782	AHR,IL6,MYC,SFRP4,SNAI1,VIM	535 (23)
MST1		growth factor		-0.129		0.00026	CCN2,CCND1,FOS,IL6,PTGS2,SOX4	504 (22)
DTX1		transcription regulator		-0.13		0.0253	DUSP6,EGR1,LY6E,MCL1,SNAI1
C8 (complex)		complex		-0.132		0.00137	CFLAR,CXCL2,ICAM1,SELE,VCAM1	330 (11)
C7	1.819	other		-0.132		0.00137	CFLAR,CXCL2,ICAM1,SELE,VCAM1	330 (11)
hymecromone		chemical drug		-0.132		0.0207	ACTA2,ADAMTS4,CAV1,CD44,MCL1,MMP2
HSP70 (family)		group		-0.135		0.00489	ACTA2,COL1A1,FBXO32,HIF1A,ICAM1,IL6,NFKBIA,SELE,VCAM1	476 (21)
PRNP	-0.651	other		-0.138		3.99e-08	AHR,APP,CCL2,CCND1,CD44,CSGALNACT1,CTSD,EGR1,ETS2,FOS,GJA1,HBEGF,HSPA1A/HSPA1B,HSPA8,HSPB1,IL6,JUN,LDHB,LRP1,MMP2,MYC,NFKBIA,NOTCH1,PDK4,PIK3R1,SOD1,SOD3,STAT3	528 (20)
dacinostat		chemical drug		-0.139		0.0341	CDKN1A,CFLAR,HIF1A,TEK,TNFRSF10B
MAOA	0.182	enzyme		-0.14	bias	0.00041	ACTA2,CCL2,CCN2,CCND1,CD44,IL6,MCL1,MYC,SOCS3,VIM	496 (19)
SPP1		cytokine		-0.142	bias	1.03e-05	CCL2,CCND1,CD44,CD9,CDKN1A,COL1A1,CXCL2,ETS2,FN1,FOS,GPX4,ICAM1,IL6,ILK,ITGB5,JUN,MET,MMP2,MYC,NOTCH1,PIK3R1,PTGS2,S100A4,S100A6,SNAI1,SPARCL1,TGFBR2,TIMP1,VIM	376 (18)
FOXO3	-0.24	transcription regulator		-0.145		7.19e-12	ACTA2,AHR,ANXA1,BTG1,CARD16,CASP4,CAV1,CCN2,CCND1,CD44,CDH5,CDKN1A,CFLAR,EDNRB,EGR1,EGR2,ELOVL7,FABP4,FABP5,FBXO32,FLNB,FMOD,FOS,FOSB,FOXO1,GADD45A,GATA2,GPX3,HIF1A,ID1,IER3,IGFBP7,IL1R1,IL6,JUNB,KLF4,MAP1LC3B,MET,MXI1,MYC,NAMPT,NDRG1,NFKBIA,NOLC1,NRP1,NUPR1,PECAM1,PPP1R15A,PRCP,PTPRB,SERPINB1,SGK1,SNAI1,SOD1,SPTLC2,TCIM,TIE1,TNFRSF1A,TNFSF10,TXNIP,UBC,VCAM1,VIM	560 (20)
PROC		peptidase		-0.147		2.18e-05	CCL2,CLU,CXCL2,DDX21,ICAM1,IL6,MMP2,NR4A1,SELE,TEK,THBD,TJP1,VCAM1	504 (22)
GSK2816126		chemical drug		-0.148		0.000626	ATF3,BZW2,CD200,FRZB,IL6,SNAI1,SPARC,TNFSF10,VIM	334 (13)
NLRP3		enzyme		-0.151		0.000682	ACTA2,CASP4,CCN2,CSF3,CXCL2,FN1,HIF1A,IFITM3,IL33,IL6,IRF1,PTGS2,STAT3,TAP1,TIMP1,TNFRSF1A,VIM	453 (15)
ACTIVIN (family)		group		-0.151		5.69e-13	ACTA2,AHR,BHLHE40,BMPR2,CALCRL,CCN2,CD44,CD93,CDKN1A,CLEC3B,COL1A1,DKK3,DLL1,ELK3,ENG,ENPP2,ENTPD1,FBXO32,FOS,FZD4,GPX3,HIF1A,HSPB7,ID1,IFNGR1,INHBB,ITGB1,ITGB5,KLF10,KLF9,MFAP4,MGP,NOTCH1,PMEPA1,RAPGEF3,RHOB,RHOU,S1PR1,SOX17,SPARC,SRGN,SSPN	527 (22)
BCL9/CREBBP/EP300/CTNNB1/LEF/TCF (complex)		complex		-0.152	bias	0.00121	CCND1,CD44,GJA1,MYC
ANTXR2	-0.371	transmembrane receptor		-0.152		0.00325	CCND1,FN1,MMP2,VIM	420 (13)
2,5-bis(5-hydroxymethyl-2-thienyl)furan		chemical reagent		-0.152		0.00812	CDH5,CDKN1A,GADD45A,HIF1A,PECAM1	419 (11)
C-21		chemical drug		-0.152	bias	0.0123	ACTA2,CCN2,IL6,TIMP1
secukinumab		biologic drug		-0.152	bias	0.00681	CCL2,COL3A1,FN1,IL6	247 (7)
CD81	-0.086	other		-0.152		0.00325	ICAM1,ID1,MMP2,VCAM1	411 (19)
INHBB	1.021	growth factor		-0.152	bias	0.00681	COL3A1,SULF2,THBS2,TIMP1	235 (7)
IKK-2 inhibitor VIII		chemical drug		-0.152	bias	0.00681	CCL2,COL3A1,FN1,IL6	320 (7)
GW7647		chemical drug		-0.152	bias	0.0298	IGFBP2,IGFBP5,IGFBP6,PDK4
2-acetylaminofluorene		chemical toxicant		-0.152		0.0198	CCND1,CDKN1A,DLL1,NOTCH1
fumonisin B1		chemical toxicant		-0.152		0.0123	PTGS2,TNFRSF1A,TNFSF10,UGCG
NCOR2	0.071	transcription regulator		-0.156		1.48e-05	BIRC3,CCN2,CCND1,CDKN1A,COL1A1,CTSS,FOS,HBEGF,IL6,JUN,KLF2,MMP2,MYC,PTGS2	367 (21)
BMX	0.665	kinase		-0.156	bias	0.00026	COL3A1,FOS,HSPA1A/HSPA1B,IL6,MMP2,TIMP1	463 (19)
MAP3K5	-0.246	kinase		-0.157	bias	0.00812	CCN2,CCND1,CDKN1A,IL6,JUN	457 (22)
HTATIP2	0.02	transcription regulator		-0.159	bias	0.00336	CCND1,FOS,MMP2,MYC,SNAI1,SPARC	504 (19)
IRF4		transcription regulator		-0.161		0.000951	B2M,BIRC3,CEMIP2,CFLAR,CTSS,ENTPD1,FLT1,GBP1,HSPA8,ICA1,IFI27,IL1R1,IL33,IL6,IRF1,IRF9,ITGB1,LYST,MYC,PLSCR1,RHOB,TMSB10/TMSB4X,TNFSF10,ZFP36L1	444 (15)
1-palmitoyl-2-arachidonyl-sn-glycero-3-phosphorylcholine		chemical - endogenous mammalian		-0.169		0.000198	CCL2,CLU,EGR1,ICAM1,IL6,PTGS2,SELE,VCAM1	357 (19)
THBS1		other		-0.172		6.41e-06	CCN2,COL1A1,COL1A2,COL3A1,EGR1,FN1,IL6,ITGB1,LRP1,MMP2,TIMP1,TNFRSF10B	525 (21)
linolenic acid		chemical - endogenous mammalian		-0.174		5.03e-05	ACTA2,CD36,CLU,COL1A1,ICAM1,LEPR,NFKBIA,SELP	489 (22)
FTO	-0.006	enzyme		-0.176		3.4e-05	CCND1,CD44,CDKN1A,FN1,HSPA1A/HSPA1B,ICAM1,JUN,MMP2,MXI1,MYC,SIVA1,STAT3,THBS2,VIM	473 (20)
propylthiouracil		chemical drug		-0.18		1.67e-05	BTG2,CHD1,CPE,CXCL2,EMP1,EMP3,FBLIM1,GBP4,ITGA6,ITM2A,JUN,LGALS1,MGST3,MYH11,NFIB,NR4A1,NRN1,NRP1,SERPINB1,SNCG,SYNPO,TXNIP
TGFB3		growth factor		-0.18	bias	1.76e-14	ACTA2,ASPN,BHLHE40,CCN2,CCN3,CD59,CDKN1A,COL1A1,COL1A2,COL3A1,ENG,ETS1,FN1,FOS,FOSB,FOSL2,GJA1,HTRA1,JUN,JUND,LTBP2,LTC4S,MGP,MMP2,PALLD,SNAI1,TAGLN,TGFBR3,TIMP3,TJP1,TNFRSF11B,TNS1,TPM1,TSPAN13	395 (17)
carbon monoxide		chemical - endogenous mammalian		-0.181		0.000777	CAV1,CCL2,CDKN1A,EGR1,FN1,HIF1A,ICAM1,IL6,ITGB1,PTGS2,SELP	472 (16)
plicamycin		chemical drug		-0.182		3.22e-07	ADAMTS4,ADH5,AFAP1L1,AHR,CCL2,CCN2,CDKN1A,COL1A1,COL1A2,CYBRD1,HIF1A,ID1,IER5,IGFBP4,KDR,MET,OLFM1,SOCS3,TESC,TGFBR2,TIMP1,TYMP,UBC,VWF	437 (17)
EFNA1	0.607	other		-0.183		0.00414	CCN2,CCND1,CDKN1A,DUSP6,FABP5,FN1,ITGB4,KRAS,MYC,PLAT,PXN,WWP1	528 (20)
KDM2B		enzyme		-0.186		0.00782	CDKN1A,CFLAR,FOS,LAMA5,SOX17,SOX7	474 (17)
EZR	-0.183	other		-0.186		0.00589	ATF3,IGFBP2,IL6,ITGB4,MMP2,MYC,PTGS2,SMOC2	469 (20)
ouabain		chemical drug		-0.186		0.00195	ATP1A1,CDC42,CDKN1A,FLT1,FOS,HIF1A,HSPA8,TNFRSF10B,VIM	414 (21)
let-7 (includes others)		microRNA		-0.186	bias	0.000971	ACTA2,APP,BTG2,CCND1,CD44,COL1A1,COL1A2,COL3A1,DICER1,DLC1,DMD,DUSP6,FN1,IL6,KRAS,MT-ND4,MYC,NOLC1,PPP1R12B,PTGS2,RCAN1,S100A4,SNHG16,STAT3,TRIB1,VIM,ZFP36	502 (22)
ghrelin		biologic drug		-0.187		0.00325	EGR1,FOS,IL6,TNFRSF11B	477 (19)
CDK4	-0.196	kinase		-0.187		0.0427	C7,CDKN1A,ENPP2,FABP4,FLNA,H2AJ,KDM6B,PDLIM3,RBMS3,STOM,TNFRSF10B,TOR3A,UTRN
OGT	0.084	enzyme		-0.188		5.87e-05	AEBP1,APP,CCND1,CDKN1A,CPE,CSF3,CXCL2,ELK3,ELOVL7,FKBP1A,FOS,IGFBP2,IL6,JUN,LBH,MET,MMP2,MYC,RAP1B,RGS16,STC1,VIM	483 (18)
PRKAA2	-0.197	kinase		-0.189	bias	1.77e-06	ACTA2,CD302,CD44,CDKN1A,DOCK4,EGR1,FABP4,FN1,ICAM1,IFI44,IGFBP4,IL1R1,IL6,ITGB1,KLF4,MT-CO1,MYLK,NFIB,NFKBIA,SNAI1,SOCS3,TNS1,TNS3,TXNIP,VCAM1,VIM,ZFP36L1	482 (20)
EZH2		transcription regulator		-0.191		5.48e-12	ABL2,ADAM10,ATF3,BGN,BIRC3,CCND1,CD63,CDKN1A,CEBPB,CLEC3B,COL1A1,COL1A2,CPD,CSF3,CXCL2,DAAM1,DUSP5,EFNA1,EGR1,EPAS1,FLT1,FN1,FRZB,HCP5,ICAM1,ID1,IL6,IRAK3,ITGB1,JAM2,KLF2,KLF4,KRAS,MAT2A,MMP2,MPZL2,MYC,MYL6,NCOA7,NDRG1,NES,NFKBIA,NIBAN1,PARP9,PTGS2,RHOB,S100A4,SELENON,SFRP4,SMAD1,SNAI1,SOCS3,SOX17,SPARC,TGFBR2,TGFBR3,TIMP2,TIMP3,TSPAN7,UPP1,VEGFC,VIM	531 (21)
PDGFC	-0.529	growth factor		-0.191	bias	8.63e-07	ACTA2,CCND1,COL1A2,FLT1,KDR,MYC,NR4A1,PDGFRB,TEK,TIMP1,TIMP2	481 (22)
USP2		peptidase		-0.192		0.0422	CDKN1A,CFLAR,FABP4,MDM4
ACTA2	-4.865	other		-0.192	bias	0.00121	ACTA2,CCN2,MET,VIM
ATP6AP2	-0.568	transporter		-0.192	bias	0.00681	ACTA2,FN1,IL6,PTGS2	286 (10)
urethane		chemical toxicant		-0.193		6.27e-05	CCND1,CDKN1A,CEBPB,HIF1A,KDR,LGALS3,MYC,PTGS2,SFRP1,VIM	526 (22)
EHF		transcription regulator		-0.194		0.000161	ACTA2,GATA2,IL6,KDR,MET,PLAT,TCF4,TFPI,THBD,TIMP1,TNFRSF10B,VEGFC,ZFP36L1
SMAD (complex)		complex		-0.199	bias	0.000104	CCN2,CDKN1A,COL1A1,COL1A2,ID1,ID4,MCL1,MYC	416 (13)
ID1	1.861	transcription regulator		-0.199		3.53e-06	CCN2,CCND1,CDKN1A,EGR1,FABP4,FAM110D,FN1,ICAM1,IFI16,MMP2,MYC,NOTCH1,SNAI1,VIM	497 (20)
HOXD3		transcription regulator		-0.2	bias	0.00495	COL1A1,ITGA5,MMP2,TAGLN,TSPAN7
beta-glycerophosphoric acid		chemical - endogenous mammalian		-0.2	bias	0.00137	CDKN1A,MGP,PTGS2,SPARC,TNFRSF11B	166 (7)
9Z,11E-octadecadienoic acid		chemical - endogenous mammalian		-0.2		0.00495	CD36,IL6ST,LDLR,PTGS2,SORBS1	297 (14)
atorvastatin		chemical drug		-0.2		5.57e-07	APP,CAV1,CCL2,CCN2,CD36,CD59,COL1A1,DMD,EGR1,ENG,FLT1,FOS,FOSB,GJA1,ICAM1,IER3,IL6,JUN,JUNB,LDLR,MMP2,NR4A1,PLAT,POSTN,PTGS2,RHOB,SELE,SELP,SOD1,SOD3,TCIM,VCAM1,ZFP36	499 (17)
BPIFB1		other		-0.202	bias	0.0095	CCND1,CDH5,JUN,MAP3K8,MMP2,MYC,NFKBIA	492 (20)
MAPK1	-0.018	kinase		-0.204		3.65e-16	AKAP12,ATF3,C1S,CAV1,CCL2,CCN2,CCND1,CDKN1A,EGLN3,EGR1,EGR2,EMP1,FBXO32,FN1,FOS,FOSB,FOSL2,FOXO1,GBP1,GFOD1,HLA-B,HLA-C,HLA-DMA,HLA-E,IFI16,IFI27,IFI44,IFITM1,IFITM3,IGFBP6,IGFBP7,IL6,IRF9,ITGA5,JUN,JUNB,JUND,LAP3,LGALS1,LGALS3,MAP3K20,MCL1,MMP2,MMP28,MYC,NR4A1,NRN1,NRP1,NUPR1,PDLIM3,PLSCR1,POSTN,PRKG1,PSMB8,PSMB9,PTGS2,QKI,RGS16,SAMHD1,SNAI1,SOCS2,STC1,TAP1,TJP1,TNFRSF10B,TNFSF10,VIM,ZC3HAV1	454 (19)
ETV4		transcription regulator		-0.211	bias	0.00145	ACTA2,CAV1,FN1,MET,PLEC,PTGS2,TGFBR2,VIM	330 (7)
EOMES		transcription regulator		-0.215		0.00129	ACTA2,ALCAM,ANXA1,CEMIP2,COL3A1,FRZB,KDR,PCDH19,SOX17,STAT3,TCF4,TNFSF10,ZNF521
HNRNPAB	0.281	enzyme		-0.216	bias	3.97e-06	ACTA2,HTRA1,PTGS2,S100A4,SNAI1,TJP1,VIM	261 (7)
WWTR1-CAMTA1		fusion gene/product		-0.216	bias	2.18e-05	ATF3,CCN2,CRYAB,CXCL2,MMP2,S100A6,SOX7,TEAD1
dihydrotestosterone		chemical - endogenous mammalian		-0.218		1.37e-17	ADAMTS1,APOD,APP,AQP1,B2M,BGN,BMPR2,BTG2,C1orf21,CCN2,CCND1,CCNI,CD36,CD63,CD74,CDKN1A,CLU,COL3A1,COL6A1,DDX5,EFNA1,EGR1,ELOVL7,FABP4,FBXO32,FLNB,FN1,FOS,FOXO1,FTH1,FTL,GAS6,GPX3,GPX4,GRB10,GRN,GSTP1,HIF1A,HLA-A,HNRNPU,HSPA1A/HSPA1B,HSPB1,IGFBP2,IGFBP4,IGFBP5,IGFBP7,IL6,IL6ST,INHBB,ITGB1,JUN,LAMA5,LDLR,LGALS1,LTBP1,LY6E,MGLL,MMP2,MT-CO1,MT-CO2,MT-CO3,MT-CYB,MT-ND3,MT-ND4,MYC,MYLK,MYOF,NDRG1,NFKBI…	631 (20)
aloxistatin		chemical - protease inhibitor		-0.218		0.0198	APP,CD74,HLA-DMA,ITGB1
pemetrexed		chemical drug		-0.218		0.00337	ARRDC3,CDKN1A,IL6,MET,NR4A1,SNAI1,VIM	517 (24)
prostaglandin A1		chemical - endogenous non-mammalian		-0.22		0.00526	CDKN1A,HSPA1A/HSPA1B,IL6,LPAR6,NFKBIA,PTGS2	506 (17)
APH-1 (family)		group		-0.221		8.73e-08	APP,CCL2,CD63,CD9,CDKN1A,CTSS,FOS,GAS6,HLA-A,ITGB5,IVNS1ABP,LDHB,MT-ATP6,PMEPA1,RAMP1,RPS28,TAGLN2,TIMP2,VSIR	384 (7)
ibrutinib		chemical drug		-0.221	bias	0.0315	CD44,COX7C,EPAS1,FRY,IFITM3,IL6,ITGB1,LPAR6,MAP3K6,MCL1,MGLL,MYC,NOLC1,NPM1,PTGS2,SLC1A5,TGFBR3,UGCG
S-nitrosoglutathione		chemical toxicant		-0.223		1.28e-09	BIRC3,CCL2,CDKN1A,DDX5,GJA1,HIF1A,HLA-DRA,ICAM1,ITGB1,NFKBIA,PRKG1,PTGS2,S100A10,SELE,SOD1,VCAM1	467 (19)
VLDLR		transporter		-0.227		0.00137	ACTA2,CCN2,FOS,IL6,STAT3	482 (20)
nocodazole		chemical reagent		-0.228		0.00205	BMX,CAV1,CCND1,CDKN1A,CFLAR,FLNA,FOS,HIF1A,MAP3K8,MCL1,NOTCH1,PPM1D,PTGS2,PTPN12,YES1	445 (18)
mir-204 (includes others)		microRNA		-0.228		0.0288	CXCL2,IL6,LTBP1,MCL1,MICOS10-NBL1/NBL1,MYC,PIK3R1,SMAD1,TGFBR2
simvastatin		chemical drug		-0.232		8.03e-16	ACTA2,ADAMTS1,ANXA1,APP,CALD1,CCL2,CCN2,CCND1,CD9,CDKN1A,CFLAR,COTL1,CXCL2,ENTPD1,FOS,GJA1,HIF1A,ICAM1,IL6,IRF1,ITGB4,KLF2,KLF4,LDLR,MAP1LC3B,MMP2,MYC,MYH10,NEAT1,NFIX,NFKBIA,PECAM1,PLAT,PTGS2,RHOB,RHOU,S100A6,SCARB1,SELE,SELP,SOCS3,SOD1,THBD,TIMP1,TNFRSF10B,TNFRSF11B,VCAM1,VIM,VWF	403 (16)
ursolic acid		chemical drug		-0.232		0.0278	ATF3,CCND1,CDKN1A,FOS,MMP2,MYC,PECAM1,PTGS2,STAT3,TNFRSF10B,VCAM1
crizotinib		chemical drug		-0.239		0.0407	COL3A1,ID1,SNAI1,SPARC,TXNIP,VCAN,VIM
RARG		ligand-dependent nuclear receptor		-0.239		1.93e-05	CCN2,CRYAB,EGR1,EGR2,FOS,IGFBP6,IL6,JUN,KLF4,LAMB1,MYC,THBD	586 (24)
lisinopril		biologic drug		-0.239		0.000473	FOS,JUN,KDR,LDLR,MMP2,PDGFRB,S100A6	250 (9)
HEIH	-0.223	other		-0.24	bias	0.0346	FLNA,FOS,JUN,PDGFRB,RRAS,VEGFB
VGLL3	-0.461	other		-0.242	bias	0.0298	CCN2,COL1A1,COL1A2,SOX4
CTNNB1/TCF (complex)		complex		-0.243	bias	4.38e-06	CCND1,CD44,GJA1,JUN,MYC,TNFRSF11B
vinorelbine		chemical drug		-0.243		0.000245	B2M,CD74,HLA-E,LGALS1,LGALS3,TYMP,ZFP36L2
IGFBP2	-2.999	other		-0.244	bias	2.69e-11	CCL2,CCND1,CDH5,CHD9,COL14A1,COL21A1,EFEMP1,FN1,IGFBP2,IGFBP4,ITGA5,ITGA6,MALAT1,MMP2,MYC,NEDD9,POSTN,PTPRB,RBMS3,STAT3,THBS2	557 (20)
H1-2	-0.233	other		-0.246		0.0125	CCND1,GADD45A,HSPA1A/HSPA1B,IER3,MYC
dimethyl fumarate		chemical drug		-0.246		0.000106	ACTA2,BMPR2,FN1,IL6,JUN,KDR,PTGS2,SELE,SNAI1,VIM	420 (18)
SLC7A11		transporter		-0.246	bias	0.00137	GPX4,MYC,NES,PTGS2,VIM	434 (11)
METTL1		enzyme		-0.248	bias	4.7e-05	ACTA2,CCND1,FTH1,MYC,SNAI1,STAT3,VIM	334 (11)
SHC1	0.832	other		-0.248		9.94e-06	CDKN1A,EGR1,FGD4,FLI1,FOS,FTH1,FTL,GSTP1,ICAM1,KLF2,S1PR1,SELE,SHC1,TEK,THBD	507 (23)
BACH2		transcription regulator		-0.254		0.0127	AHR,EGLN3,FOXO1,IL6,JUN,JUNB,MCL1
BTG2	0.666	transcription regulator		-0.254		1.93e-05	BTG2,CCL2,CCND1,CXCL2,IGFBP2,IGFBP4,IGFBP6,IL6,NFKBIA,SOD1,TIMP1,TIMP2	551 (22)
LTF		other		-0.254	bias	0.0422	CDKN1A,IL6,SKP1,TNFRSF11B
cytochalasin D		chemical toxicant		-0.256	bias	0.00025	ACTA2,CCL2,CCN2,FOS,IL6,MMP2,PTGS2,RPLP0,TIMP2	554 (22)
TMPRSS2-ERG		fusion gene/product		-0.258		0.00527	CEBPB,FRY,GNG11,GSTP1,ID1,IFI44,IGFBP6,KLF9,LTBP2,MYC,NUPR1,PLAT,SFRP1,VEGFC,VIM	405 (10)
tert-butyl-hydroquinone		chemical reagent		-0.259	bias	0.000277	AKR1C1/AKR1C2,ATF3,FOS,FOSL2,FTH1,FTL,GADD45A,GSTP1,HSPA8,ICAM1,JUN,JUNB,MYH11,PALLD,S100A4,SNTB2,VIM,ZFP36L2	500 (20)
bis(4-hydroxyphenyl)sulfone		chemical reagent		-0.259		0.0298	CCL2,FABP4,IL6,STC1
HNRNPC	0.136	other		-0.261	bias	0.00681	CSDE1,DDR2,HIF1A,MYC
ARNT	0.019	transcription regulator		-0.261	bias	3.83e-05	AHR,ARID5B,BHLHE40,BMPR2,CARD10,CAV1,CEBPB,CRYAB,CSF3,CTSD,ENG,EPAS1,FLT1,HIF1A,IL1R1,MYC,MYL6,RGS5,S1PR1,SLC2A3,SOCS2,SOCS3,STC1,VIM	574 (21)
IL10		cytokine		-0.262		4.45e-14	ACTA2,CCL2,CCL23,CD36,CD44,CD63,CD74,CDH13,CDKN1A,CFLAR,COL1A1,CSF3,CTSC,CTSD,CTSH,CTSS,CTSZ,CXCL2,ETS2,FOS,GNS,HIF1A,HLA-DMA,HLA-DQB1,HLA-DRB5,ICAM1,IGFBP4,IL1R1,IL33,IL6,IL6ST,IRF1,JUN,LGALS1,LY96,MAN1A1,MAP3K8,MCL1,MMP2,NEDD9,PSMB9,PTGS2,RAB34,RGS16,SCARB1,SELE,SOCS3,STAT3,TAP1,TAP2,TIMP1,TNFRSF1A,TNFSF10,VCAM1,VCAN,ZFP36	447 (16)
SMAD3	0.031	transcription regulator		-0.264	bias	2.96e-16	ACTA2,ADAM15,ADAMTS1,ASPN,BGN,CCL2,CCN2,CCND1,CD59,CDH5,CDKN1A,COL1A1,COL1A2,COL3A1,COL6A1,COL6A2,DOCK4,EGR1,ENG,FN1,FOS,FOXO1,HBEGF,HIF1A,ID1,IL6,ITGB1,ITGB5,JAM2,JUN,JUNB,JUND,LAMB1,LDLR,MMP2,MYC,PMEPA1,PTGS2,RHOB,S1PR1,SLC25A4,SMAD1,SNAI1,SPARC,SPHK1,STAT3,TAGLN,THBS2,TIMP1,TIMP2,TIMP3,TPM1,TPM2,TPM3,VCAN,VEGFC,VIM,ZFP36	591 (20)
LDHA	-0.177	enzyme		-0.266		0.0323	CCND1,COL1A2,FN1,GNG11,IL6,LAMA5,PIK3R3,SLC1A5,THBS2,VEGFC,VWF
dexamethasone		chemical drug		-0.267		3.67e-45	ACTA2,ADAM10,ADAM15,ADAMTS1,ADAMTS4,ADRA2C,AEBP1,AHR,AKAP12,AKR1C1/AKR1C2,ALCAM,ALDH2,ANXA1,AP3S1,APOD,APP,AQP1,ARL5B,ASPN,ATF3,ATP11A,ATP1A1,ATP2B1,B2M,BCLAF1,BEX3,BGN,BHLHE40,BIRC3,BMPR2,BMX,BTG1,BTG2,BTN3A2,BZW2,CALD1,CASP4,CAV1,CAVIN2,CCL2,CCL23,CCN2,CCN3,CCND1,CD34,CD36,CD44,CD59,CD74,CDKN1A,CEBPB,CFLAR,CLDN5,CLU,CNN3,COL15A1,COL1A1,COL1A2,COL3A1,COL6A1,COL6A2,CPD,CPE,CRIP1,CRYAB,CTSC,CTSD,C…	602 (22)
alpha-ketoglutaramate		chemical - endogenous mammalian		-0.268		0.00137	ATF3,FOSL2,GPX4,IL6,JUNB,MMP2,SOD3,TAGLN2,TXNIP	284 (7)
prednisolone		chemical drug		-0.269		2.36e-05	APP,BAG3,BIRC3,BTG1,CALD1,CCL2,CFLAR,CTSS,CYGB,DLL1,FBXO32,FMO2,GPX3,HIF1A,HSPA8,IL6,KCTD12,KLF9,LOC102724428/SIK1,MAP1LC3B,MCL1,NOTCH1,NOTCH4,PARK7,PLAT,PTGS2,SDC2,SGK1,SOD1,SOD3,SRGN,TNFRSF11B,TNFSF10,TXNIP,UTRN,ZFP36L2	456 (16)
CDX1		transcription regulator		-0.271		0.0182	CCND1,CLU,CXCL2,IL6,PTGS2
DUSP1	-0.35	phosphatase		-0.271		2.57e-13	ATF3,BHLHE40,CCL2,CCN5,COL3A1,CXCL2,DUSP6,EGR1,FOS,FOSB,ICAM1,IER3,IFI16,IFI44,IFITM3,IL6,IRAK3,IRF1,IRF9,JUN,JUNB,JUND,MGLL,NAMPT,NR4A1,NRP1,PIK3R1,PLAT,PTGS2,SELE,SOCS3,SYNPO,THBD,VCAM1,VEGFC,ZFP36	462 (17)
TFAP2A		transcription regulator		-0.274		8.89e-05	ALCAM,ANXA1,BIRC3,CCN5,CCND1,CDKN1A,CXCL2,EFEMP1,GEM,HIPK3,ITGBL1,KLF4,MMP2,MT2A,MYC,PODXL,RPLP0,TIMP1,TPM1,TPM3	528 (24)
bosentan		chemical drug		-0.277	bias	0.00276	ACTA2,COL1A2,ICAM1,MSN,PXN	428 (16)
maslinic acid		chemical - endogenous non-mammalian		-0.277	bias	0.0479	CCND1,CD44,CEBPB,ETS1,IL6ST,JUNB,MSN,PIK3R1,PTGS2,PXN,SHC1,SORBS1,TLN1
TNFRSF18		transmembrane receptor		-0.277		0.00276	CCL2,CDKN1A,ICAM1,IL6,PTGS2	432 (16)
NGEF		other		-0.277		8.25e-06	APOL3,EDIL3,GBP1,GPNMB,IFI44L,LIMCH1,MYL9,PECAM1,RCAN2,SCARF1,TAGLN,TNFSF10,TSPAN7
ADAM19		peptidase		-0.277	bias	3.43e-05	ACTA2,COL1A1,EGR2,FN1,NOTCH1	530 (12)
Muc1		other		-0.277	bias	0.00137	CCND1,CXCL2,IL33,IL6,TIMP2	389 (7)
methylmercury		chemical toxicant		-0.277		0.00495	CD63,COL1A1,COL3A1,ECE1,EGR1,IL6,MFGE8,PLS3,RHOB,SPARC,STOM,TNFRSF1A,TXNIP	404 (13)
miR-18a-5p (and other miRNAs w/seed AAGGUGC)		mature microRNA		-0.277	bias	0.00495	CCN2,CCND1,CDKN1A,HIF1A,KRAS	365 (7)
[truncated: 2,559 more rows]
