# Supplementary material for: Big data analytics and scRNA-seq in human aortic aneurysms and dissections: role of endothelial MerTK
Source: Theranostics. 2025 Jan 1;15(1):202–15. doi: 10.7150/thno.103851 (PMC11667232; doi:10.7150/thno.103851)
Supplement: Supplementary file 1 — Supplementary information. [file thnov15p0202s1.zip › 2-EC vs SMC/Upstream Analysis-EC vs SMC.xls]

## Sheet: Original
© 2000-2024 QIAGEN. All rights reserved.
Upstream Regulator	Expr Log Ratio	Molecule Type	Predicted Activation State	Activation z-score	Flags	p-value of overlap	Target Molecules in Dataset	Mechanistic Network
CITED2	-0.172	transcription regulator	Inhibited	-4.843	bias	5.15e-05	ARHGEF3,ARL4A,B2M,CCL2,CXCL2,EGLN3,ELK4,ENTPD1,FLT1,GBP4,GNG11,HIF1A,HLA-A,ICAM1,IFI16,IFI44,IL6,IRF1,IRF9,NAMPT,PARP14,PARP9,RBMS2,TMCC3,TOP1,UPP1,WARS1,XAF1,ZNF800	436 (17)
U0126		chemical drug	Inhibited	-4.456	bias	6.02e-26	ACTA2,ADAMTS4,AQP1,ATF3,BHLHE40,BIRC3,CAV1,CCL2,CCN2,CCN5,CCND1,CCNL1,CD200,CD36,CD44,CDH5,CDKN1A,CEBPB,CFLAR,COL1A1,CSF3,CXCL2,DUSP5,DUSP6,EDNRB,EEF1A1,EGR1,EGR3,EMP1,ENPP2,ETS1,FABP4,FN1,FOS,FOSB,GJA1,GRN,HBEGF,HIF1A,HNRNPF,ICAM1,IER2,IER3,IL6,IRF1,ITGA5,ITGA6,ITGB1,ITGB5,ITPKC,JUN,JUNB,JUND,KDM6B,KDR,KLF10,LAMB1,LDLR,LIFR,LINC-PINT,MACF1,MAT2A,MCL1,MET,MMP2,MYC,NEAT1,NES,NR4A1,NRN1,PECAM1,POST…	555 (17)
IRGM		enzyme	Inhibited	-4.314	bias	3.74e-05	B2M,CXCL2,GBP1,GBP4,HLA-B,HLA-F,IFI16,IFI44,IFI44L,IFITM1,IFITM3,IRF9,MAP3K6,NFKBIA,PSMB8,SAMHD1,SOCS3,TNFSF10,XAF1	336 (13)
triptolide		chemical drug	Inhibited	-4.283	bias	6.79e-13	AFAP1L1,AHR,AKAP12,CALCRL,CAV1,CDH5,CDKN1A,CFLAR,DLC1,EDNRB,EFNA1,EMP1,ENG,FBLN5,FLT1,HBEGF,ICAM1,IER3,IGFBP2,IL6,ITGA6,JUN,KDR,LIFR,MCL1,MYC,PDGFRB,PECAM1,POSTN,PTGS2,SOCS3,SOX4,TEK,TJP1,TNFRSF10B,TNFSF10	467 (18)
PD98059		chemical - kinase inhibitor	Inhibited	-4.274	bias	2.91e-25	ACTA2,AKAP12,ANXA1,ATF3,BGN,CAV1,CCL2,CCN2,CCN5,CCND1,CD36,CD44,CD74,CDKN1A,CEBPB,CFLAR,CLU,COL1A1,COL1A2,COL3A1,CTSH,CXCL2,DUSP5,DUSP6,ECE1,EDNRB,EEF1A1,EGR1,EGR2,EGR3,EMP1,EMP3,ENG,ENTPD1,EPAS1,ETS1,FABP4,FN1,FOS,FOSB,FTH1,GADD45A,GJA1,GRN,HBEGF,HIF1A,HNRNPF,ICAM1,IER3,IL6,ITGB1,ITGB5,JUN,JUNB,JUND,LAMA5,LDLR,LIFR,MAT2A,MCF2L,MCL1,MET,MGLL,MMP2,MYC,MYH11,NDUFA13,NFKBIA,NR4A1,PIK3R1,PLAT,PLEC,PN…	476 (19)
RNASEH2B	0.008	other	Inhibited	-4.257	bias	0.000217	APP,B2M,CDKN1A,IFI27,IFI44,IFI44L,IFITM1,IFITM3,IL6,IRF1,NCOA7,PARP14,PARP9,PRKCH,PSMB8,PSMB9,PTGS2,S100A6,TAP1,TXNIP,VCAM1,XAF1	90 (4)
SN-011		chemical reagent	Inhibited	-4.217	bias	6.18e-06	CCL2,CDKN1A,GBP4,IFI44,IFITM3,IL6,IRF1,IRF9,LY6E,MCL1,NAMPT,SAMHD1,SLFN5,TAP1,TAPBP,TNFSF10,XAF1,ZC3HAV1
GFI1		transcription regulator	Inhibited	-4.158	bias	0.000323	CDKN1A,CFLAR,EGR2,ENTPD1,ETS1,ETS2,FOSL2,FOXO1,GIMAP4,GJA1,ICAM1,IL1R1,IL6,IRF1,JUN,KLF2,MYC,NFKBIA,S1PR1,SGK1,TESC,TNFRSF1A	509 (15)
LY294002		chemical drug	Inhibited	-4.083	bias	2.37e-26	ACTA2,ADAMTS1,AKR1C1/AKR1C2,ATF3,ATP2B1,BHLHE40,BIRC3,CASP4,CCL2,CCN2,CCND1,CD36,CD44,CD74,CDKN1A,CEBPB,CFLAR,COL1A1,COL1A2,CSF3,CXCL2,DUSP6,EDIL3,EGR1,EGR2,EGR3,ENTPD1,EPAS1,ETS1,ETS2,FLT1,FN1,FOS,FOSB,FOXO1,FTH1,G3BP1,GBP1,GEM,GJA1,GPX4,GRB10,GRN,GSTP1,HBEGF,HIF1A,HLA-DRB1,ICAM1,IER2,IER3,IGFBP2,IGFBP5,IL33,IL3RA,IL6,INHBB,IRF1,ITGB5,ITGBL1,JUN,JUNB,KLF10,KLF7,KRAS,LAMB1,LOC102724428/SIK1,MAP3K…	539 (17)
aspirin		chemical drug	Inhibited	-4.051	bias	5.98e-16	AFAP1L1,AHR,AKAP12,APP,CALCRL,CAV1,CCL2,CCND1,CDH5,CDKN1A,CSF3,CTSD,DLC1,EDNRB,EFNA1,EMP1,ENG,FBLN5,FLT1,HBEGF,ICAM1,IER3,IGFBP2,IL6,ITGA6,KDR,LIFR,MCL1,MMP2,PDGFRB,PECAM1,POSTN,PTGS2,SCARB1,SELP,SOX4,SOX7,TEK,TJP1,TNFSF10,TYMP,VCAM1	581 (21)
TREX1		enzyme	Inhibited	-3.955	bias	4.2e-09	APP,B2M,CCL2,CD44,CDKN1A,GBP4,HLA-DRB1,IFI16,IFI27,IFI44,IFI44L,IFITM1,IFITM3,IL33,IL6,IRF1,IRF9,LY6E,MCL1,NAMPT,NCOA7,PARP14,PARP9,PRKCH,PSMB8,PSMB9,S100A6,SAMHD1,SLFN5,TAP1,TAPBP,TNFSF10,TXNIP,VCAM1,XAF1,ZC3HAV1	277 (12)
BANF1	-0.655	other	Inhibited	-3.9	bias	1.53e-05	BAG3,CAV1,CCL2,GBP1,HLA-A,HLA-E,IFI16,IFI27,IFI44,IFITM1,IFITM2,IFITM3,IL6,IRF1,IRF9,MET,STAT3,TIMP1,TNFSF10	426 (15)
tyrphostin AG490		chemical drug	Inhibited	-3.811	bias	1.55e-09	ACTA2,BIRC3,CCL2,CCN2,CDKN1A,CXCL2,ENPP2,FOS,HIF1A,ICAM1,IL6,IRF1,LMO2,LY96,MCL1,MYC,MYH10,MYH11,PTGS2,S100A10,SOCS3,STAT3,TAGLN,TIMP1,TNFSF10	427 (15)
zeaxanthin dipalmitate		chemical - endogenous non-mammalian	Inhibited	-3.657	bias	5.75e-07	ADAMTS1,AHR,AKAP12,ATF3,BTG2,CCL2,CCND1,CSRNP1,CTSC,DNAJB1,EGR1,FOSB,IER2,JUNB,NR4A1,NUPR1,S100A16,S100A6,SBNO2,SOCS3,STAT3,TAGLN2,TCIM,TRIB1,VIM,ZFP36,ZFP36L1	371 (7)
ETV3	0.014	transcription regulator	Inhibited	-3.606	bias	0.00048	CCL2,GBP1,IFI16,IFI44,IFI44L,IRF9,LAP3,LY6E,MYC,PARP9,PLSCR1,PSMB9,TYMP,XAF1
Ttc39aos1		other	Inhibited	-3.601	bias	0.000572	HEG1,IFI16,IFI44,IFITM3,IRF1,IRF9,LY6E,PARP14,PARP9,RNF213,TAP1,TNFSF10,XAF1	202 (7)
TEAD (family)		group	Inhibited	-3.575		8.87e-07	CALD1,CCN2,CCND1,CD44,FN1,GADD45A,HLA-DMA,HLA-DMB,HLA-DPA1,HLA-DQB1,HLA-DRA,HLA-DRB1,HLA-DRB5,POSTN,TAP1	262 (7)
BCL6	0.052	transcription regulator	Inhibited	-3.567		0.000601	ALCAM,CCL2,CCND1,CD44,CDKN1A,COL1A1,CPD,DUSP6,EGR3,ENTPD1,FCGRT,FMOD,FTH1,GADD45A,GPX4,IL6,IRF1,IRF9,JUNB,LBH,LDHB,LDLR,LPP,MGP,MYC,SOCS2,SOCS3,STAT3,TIMP1	577 (18)
N-[2,2,2-trichloro-1-(2-naphthylamino)ethyl]-2-furamide		chemical reagent	Inhibited	-3.5	bias	4.35e-06	ETS1,KLF2,MT-ATP6,MT-CO1,MT-CO2,MT-CO3,MT-CYB,MT-ND1,MT-ND2,MT-ND3,MT-ND4,MT-ND5,MT-RNR1,MT-RNR2,S1PR1,STAT3
IFITM3	0.619	other	Inhibited	-3.418	bias	1.17e-11	APP,CCN2,CDH13,CDH5,CEMIP2,CLEC14A,CTSH,DLL1,EGFL7,FLT1,HBEGF,HYAL2,IL6,LEPR,NOTCH4,PTPRB,PTPRM,RAMP2,RAMP3,ROBO4,S1PR1,SPHK1,STAB1	278 (7)
melatonin		chemical - endogenous mammalian	Inhibited	-3.376		3.99e-06	CCL2,CDKN1A,COL1A1,CXCL2,ECE1,FOS,GJA1,HIF1A,ICAM1,IL6,JUNB,MAP1LC3B,MYC,PLAT,PRMT1,PTGS2,SELE,SELP,SOD1,SPARC,VCAM1,VIM	386 (19)
ZFP36	2.39	transcription regulator	Inhibited	-3.344	bias	3.29e-10	BIRC3,CD36,CDKN1A,COL3A1,CTSS,CXCL2,FOS,HIF1A,ICAM1,IER3,IL6,IRF1,JUN,LMO2,MMP2,NFKBIA,NHSL2,PTGS2,SBNO2,THBD,VCAM1,VEGFC,ZFP36	378 (14)
actinonin		chemical reagent	Inhibited	-3.317	bias	8.91e-09	MT-ATP6,MT-CO1,MT-CO2,MT-CO3,MT-CYB,MT-ND1,MT-ND2,MT-ND3,MT-ND4,MT-ND4L,MT-ND5
ETV7		transcription regulator	Inhibited	-3.3	bias	3.16e-05	BTG1,CASP4,CCL2,ICAM1,IFITM2,IFITM3,IL6,LY6E,PARP14,PLSCR1,PSMB8,TNFRSF1A	393 (11)
RNF187	-0.339	enzyme	Inhibited	-3.299	bias	1.89e-08	AHR,ATF3,BHLHE40,BTG2,CCND1,CDKN1A,HBEGF,ID1,IER5,IGFBP5,IL6,IRF1,JUN,KLF4,LDLR,LMO2,LTBP2,PPM1D,SHC1,TNFRSF10B,ZFP36,ZFP36L1	426 (10)
FLCN		other	Inhibited	-3.291	bias	2.77e-06	ADAMTS1,ADGRG1,BHLHE40,CEMIP2,CTSC,CTSZ,DUSP5,ENG,GPNMB,HIF1A,ICAM1,KLF4,MT-ATP6,MT-CO1,MT-CO2,MT-CYB,MT-ND1,MT-ND2,MT-ND5,PLXND1,PODXL,SDCBP,SEMA6A,SPARC,TMTC1,VEGFB	210 (7)
IKZF1		transcription regulator	Inhibited	-3.259	bias	7.02e-14	ANTXR1,AQP1,B2M,CAV1,CCND1,CD34,CDKN1A,CEMIP2,CSF3,CTNND1,CXCL2,DOCK4,DOCK9,DUSP5,EMP1,FLI1,FN1,FOS,FOXO1,GAS6,GATA2,GRN,IFI16,IFI27,IL3RA,IL6,IL6ST,KLF4,LAP3,LMO2,LRP1,MCL1,MGLL,MYC,NEAT1,NFIX,NFKBIZ,NOTCH1,NRARP,RAI14,RNF213,S100A16,SASH1,SELENOM,SERPINH1,SH3BP5,SLC2A3,SULF2,TNS3,TXNIP,VWF,YPEL2	613 (22)
COL18A1	0.213	other	Inhibited	-3.233	bias	1.98e-11	ANTXR1,CCL2,CCND1,CD34,CDH5,EDNRB,EFNA1,EPHB4,ETS1,FN1,FOS,HIF1A,ICAM1,ID1,IL6,JUN,JUNB,KDR,MCL1,MMP2,MXI1,MYC,NRP1,PECAM1,PTGS2,SELP,STAT3,TNFRSF1A,VWF	511 (21)
RPSA	-0.235	translation regulator	Inhibited	-3.207	bias	7.24e-05	CSF3,GBP4,HLA-A,HLA-B,IL1R1,IL6,ITGA6,LAP3,MMP2,PSMB8,PSMB9,PTGS2,TAP1,TAPBP	541 (21)
RC3H1	0.173	enzyme	Inhibited	-3.162	bias	3.64e-07	CCL2,CD44,CXCL2,HLA-F,HSPB1,IFI16,IFI27,IFI44,IFI44L,IFITM1,IFITM3,IL6ST,IRF1,IRF9,MT2A,NRP1,PARP9,PLSCR1,STING1	514 (15)
SP600125		chemical drug	Inhibited	-3.135		6.36e-20	ACTA2,ADAMTS4,ADAMTS9,AQP1,ATF3,BTG2,CCL2,CCN2,CCND1,CD44,CDH5,CDKN1A,CEBPB,COL1A1,CSF3,CXCL2,CYGB,EGR1,FABP5,FBXO32,FN1,FOS,FOSB,FOXO1,GADD45A,GNS,GRB10,ICAM1,IL1R1,IL6,ITGA6,ITGB4,ITGB5,JUN,JUNB,LAMA5,LDLR,MAP1LC3B,MAP3K11,MCL1,NEDD9,NFKBIA,NR4A1,NUPR1,PDGFRB,PECAM1,PLEC,PLSCR1,POSTN,PPM1D,PTGS2,SELE,SELP,SERPINH1,SNAI1,SOCS3,SOX17,SOX7,SPARC,SPHK1,THBS2,TNFRSF10B,TPM1,VCAM1,VIM,ZFP36	513 (18)
ETV6	-0.015	transcription regulator	Inhibited	-3.13	bias	0.0021	ACTA2,CDH5,FLI1,ID1,IFI16,IFI44,IFI44L,IFITM1,LAP3,PARP14,PARP9,TYMP,XAF1	366 (7)
miR-1-3p (and other miRNAs w/seed GGAAUGU)		mature microRNA	Inhibited	-2.949	bias	0.0107	ANKRD29,ARHGAP29,CNN3,CSRP1,CTSC,DDX5,DNAJB1,FBLN2,GJA1,H3-3A/H3-3B,HAND2,ITGB4,LRP1,MET,NRP1,PDLIM7,PNP,SPHK1,TAGLN2,TIMP3,TMSB10/TMSB4X,TPM1,TPM2,TPM3,TSPAN4,UTRN
GLI1		transcription regulator	Inhibited	-2.944		7.25e-13	ACTA2,AKR1C1/AKR1C2,ANXA1,ARHGAP29,ATF3,BIRC3,C11orf96,CAV1,CCND1,CD44,CD59,CDKN1A,CLU,CMPK1,COL1A1,CSRNP1,DUSP5,DUSP6,EGR1,EGR3,EMP1,FHL1,FOS,FOXO1,GMFG,HNRNPU,ID1,IER3,IFITM1,IGFBP6,IGFBP7,IL33,IL6,ITGB4,KLF4,KLF9,LDLR,LGALS1,LRRC1,MACF1,MALL,MIDN,MMP2,MRPS6,MT1X,MT2A,MYC,NES,NEURL1B,NPDC1,PDK4,PSMB9,PTGS2,RAB34,RASA4,RHOB,RHOU,RRAS,S100A4,S100A6,SCARA3,SFRP1,SMOC2,SNAI1,SOCS2,SOCS3,SOX18,SOX4,…	543 (22)
KLF3	0.12	transcription regulator	Inhibited	-2.921		0.0964	ARHGEF3,ARID5A,CD93,CTSC,CXCL2,FCGRT,FOS,FRY,GIMAP8,GSTP1,HNRNPF,HNRNPH1,KBTBD2,LMO2,LY96,MGST2,MSN,NDRG1,PDLIM1,PDLIM2,PECAM1,SERPINH1,SGK1,SNRK,SUN1,TEK,TMOD3,TNFSF10,TPM3,UGCG,VEGFB,VIM,WSB1
YAP/TAZ (family)		group	Inhibited	-2.917		9.94e-06	CCN2,GADD45A,HLA-DMA,HLA-DMB,HLA-DPA1,HLA-DQB1,HLA-DRA,HLA-DRB1,HLA-DRB5,HSPA1A/HSPA1B,HSPB1,IL6,NFKBIA,PTGS2,TAP1	20 (2)
Irgm1		enzyme	Inhibited	-2.875	bias	0.00261	B2M,GBP4,IFI16,IFI44,IFITM3,IL6,IRF1,IRF9,NUPR1,SAMHD1,SELP,XAF1	352 (19)
IL1RN		cytokine	Inhibited	-2.858	bias	1.03e-07	ACTA2,ATF3,CCL2,CD44,CDKN1A,CTSS,ERAP2,GBP1,GJA1,HLA-DQB1,ICAM1,IFI27,IFI44,IFI44L,IGFBP4,IGFBP5,IL6,IRF1,IRF9,LIFR,PTGS2,SELE,TIMP1,TNFSF10,VEGFC	497 (18)
USP8	0.358	peptidase	Inhibited	-2.84	bias	8.6e-07	APP,B2M,CXCL2,ERAP2,HLA-A,HLA-B,HLA-C,IFI16,IFITM1,IFITM3,IL6,MET,PSMB8,PSMB9,SHANK3,TAP1,TAP2,TAPBP,TGFBR2	381 (17)
SAFB2	0.18	other	Inhibited	-2.828		0.00309	B2M,FOS,HLA-C,HLA-DPB1,HLA-E,JUN,MAP3K11,PSMB9
STAG2	0.101	other	Inhibited	-2.819	bias	0.0257	IFI27,IFI44,IFI44L,IFITM1,IRF9,PARP14,PARP9,PLSCR1
SP110	0.433	transcription regulator	Inhibited	-2.785		6.62e-06	ATF3,CD74,CDC37,CLU,DICER1,DMD,EGR3,ETS1,GRN,IFI27,IFITM1,IFITM3,IL1R1,IRF9,ITGB1,LY96,MCL1,MRTFB,MYC,NCK1,PLSCR1,PTPN12,RARRES2,SOX4,TGFBR3,TIMP1,TNFRSF1A,TXNIP,YES1
BAPTA		chemical reagent	Inhibited	-2.777	bias	9.88e-06	FOS,FOSB,GRN,IL6,JUN,JUNB,PTGS2,RCAN1,SELP	529 (24)
miR-124-3p (and other miRNAs w/seed AAGGCAC)		mature microRNA	Inhibited	-2.753	bias	0.0402	AHR,ARHGAP29,CAV1,CCL2,CCN2,CD59,CTNND1,EGR1,ELK3,F11R,FCHO2,G3BP1,ITGB1,LDLR,LGALS3,LIMCH1,LRRC1,NME4,PDLIM7,PLP2,PODXL,PTPN12,RBMS1,STAT3,STOM,SWAP70,TEAD1,TLN1,ZFP36L2
DNMT1	0.309	enzyme	Inhibited	-2.749	bias	7.45e-05	CCND1,CCNL1,CDKN1A,COX7C,DLC1,FKBP11,FN1,GATA2,GSTP1,KLF2,MRPS6,MT-CO1,MYC,MYL6,NDRG1,PDK4,PTGS2,RSRP1,SFRP4,SOX17,SRSF11,TIMP3,VIM	594 (25)
PTX3		other	Inhibited	-2.741		3.81e-07	CCL2,CCN2,COL1A1,COL1A2,COL3A1,CXCL2,EGR2,EGR3,FN1,FOS,ICAM1,IL6,JUN	484 (18)
TFRC	0.062	transporter	Inhibited	-2.714		0.0021	ACTA2,ADGRG1,ATF3,CDKN1A,COL1A1,FOS,FTH1,FTL,GADD45A,GPX3,JUN,MT-ND2,MT-ND4,MT-ND4L,MT-ND5,NDUFA13,NDUFA4,NDUFB7,PPP1R15A,SLC2A14,SULF2,TNFSF10	302 (10)
RPL13A	-0.524	other	Inhibited	-2.704		0.365	BMPR2,CDKN1A,CTSS,EEF1A1,ENG,LDLR,PECAM1,PTPRE,RPS2,TAP1,VWF
SAFB	0.02	other	Inhibited	-2.692	bias	1.21e-07	B2M,CCN3,CD74,FOS,HLA-C,HLA-DPA1,HLA-DPB1,HLA-DRA,HLA-E,JUN,MAP3K11,MAP3K8,NEDD9,NUPR1,PSMB9,TCIM,TNFRSF11B,TNFSF10	325 (7)
MIR17HG		other	Inhibited	-2.661	bias	3.62e-05	ACTA2,APP,BMPR2,CCND1,CDKN1A,CPE,DLL1,ECE1,FZD4,HEG1,HIF1A,HSPG2,IL6ST,KLF2,LAMA5,LRP1,LTBP1,MRTFB,RGS5,SOX4,TAGLN,TGFBR2
VIP		other	Inhibited	-2.646		2.8e-06	CCL2,CCND1,CEBPB,CXCL2,EGR2,EGR3,FOS,IL6,IRF1,LGALS1,MYC,NFKBIA,PTGS2,TJP1,TNFRSF1A,VIM	477 (18)
10-nitrooleate		chemical - endogenous mammalian	Inhibited	-2.646	bias	0.000115	ICAM1,IL6,MFGE8,PECAM1,PTGS2,SELE,VCAM1
ANLN		other	Inhibited	-2.646	bias	0.0095	BTG2,CDKN1A,CRACR2B,PDE2A,STOM,SULF2,TNFRSF10B
AURK (family)		group	Inhibited	-2.63	bias	0.0095	BTG2,CDKN1A,CRACR2B,PDE2A,STOM,SULF2,TNFRSF10B
V-PYRRO/NO		chemical reagent	Inhibited	-2.63	bias	0.00337	CXCL2,EGR1,ICAM1,IL6,JUN,TNFRSF1A,TNFSF10	264 (8)
NOTCH2	-0.427	transcription regulator	Inhibited	-2.628	bias	0.000118	ACTA2,CD44,CNN1,COL1A1,EPAS1,FN1,IL6,MYH11,MYO5C,RGS5,SDC2,TAGLN	489 (19)
LINC00624		other	Inhibited	-2.624	bias	0.000115	B2M,HLA-A,HLA-B,TAP1,TAP2,TAPBP,TNFSF10	229 (8)
ARRB1	0.292	transcription regulator	Inhibited	-2.611		0.000117	COL1A1,EGR1,ENAH,FABP4,IL6,JUNB,MYC,PTGS2,SCARB1,SNAI1,VCAM1	502 (23)
ITGA11	-0.54	other	Inhibited	-2.607	bias	0.000473	ACTA2,CCN2,COL1A1,FN1,PDGFRB,SPARC,TIMP1	253 (7)
RARA	0.261	ligand-dependent nuclear receptor	Inhibited	-2.596		1.52e-10	ABLIM1,ACACB,ADAM10,CCND1,CD44,CD9,CD93,CDKN1A,CEBPB,CSF3,CTNND1,CTSS,EGR1,EGR2,EGR3,ENAH,FOS,FOSL2,HCP5,HLA-B,HLA-C,IFI44,IFI44L,IGFBP6,IL1R1,IL6,IRF1,JUN,KLF4,LAMB1,LGALS1,LIFR,MALL,MAP1B,MGP,MYC,NEDD9,NRP1,PTGS2,SAMHD1,SFPQ,SOX17,TAPBP,THBD,TNFRSF10B,TNFRSF11B	590 (25)
RCAN1	1.354	other	Inhibited	-2.584		0.000148	CD36,FOS,ICAM1,IL6,PTGS2,RCAN1,SELE,SOD1,VCAM1	448 (20)
USP18		peptidase	Inhibited	-2.574	bias	0.0103	CCND1,IFITM3,IL1R1,IL6,IRF1,IRF9,SGK1,SOCS3,TNFRSF1A,TNFSF10
mir-145		microRNA	Inhibited	-2.574		0.0257	ACTA2,ARL5B,DDX17,IL6,MYC,MYH11,TAGLN,YES1
AS1842856		chemical reagent	Inhibited	-2.563	bias	9.51e-06	CCL2,CDKN1A,FBXO32,FOXO1,ICAM1,IL6,PTGS2,TJP1,TNFSF10,VCAM1	426 (11)
benzyl isothiocyanate		chemical - endogenous non-mammalian	Inhibited	-2.56		1.45e-07	CCND1,FOS,GSTP1,HIF1A,ICAM1,MCL1,MET,MMP2,MYC,PECAM1,PTGS2,RHOB,SELE,STAT3,VCAM1	400 (14)
geldanamycin		chemical drug	Inhibited	-2.555		0.000642	ACTA2,ANXA1,BGN,CCND1,CDC37,CDC42,CDH5,CFLAR,CLU,COL6A2,DBNDD2,DDX3X,DNAJB1,EEF1A1,EGR3,FBLN2,GBP1,GJA1,GSTP1,HIF1A,HLA-DRA,HSPA1A/HSPA1B,IFI16,IRF1,ITGB1,JUN,LBH,MAP3K11,MET,MYC,NASP,NPM1,PARK7,PTGS2,SDCBP,SPINT2,ST13,TAP1,THBD,TNRC6B	493 (18)
mir-154 (includes others)		microRNA	Inhibited	-2.554	bias	8.1e-06	ACTA2,ADAMTS1,APP,ATF3,CCND1,FZD4,IL6,KLF10,MYC,PTPN12,STAT3	501 (24)
mir-10 (includes others)		microRNA	Inhibited	-2.549	bias	0.0334	BMPR2,CCL2,CD36,CD44,GJA1,HIF1A,IL6,KLF4,LIFR,MCL1,SCARB1,SLC1A5,TGFBR2,TRA2B
POR	0.068	enzyme	Inhibited	-2.547		0.0816	AHR,CD36,CD74,HIF1A,HLA-A,HLA-DMA,HLA-DQB1,HLA-DRB5,HSD17B11,KDR,LDLR,LGALS1,MAP3K6,PDK4,VCAN
ZNF281	0.226	transcription regulator	Inhibited	-2.53		1.89e-05	ACTA2,CCL2,CCN2,COL1A1,CXCL2,FN1,GADD45A,IL6,PTGS2,SNAI1
HIVEP1	0.16	transcription regulator	Inhibited	-2.53	bias	0.004	CXCL2,IL1R1,IL33,IL6,LY96,MAP3K8,NFKBIA,RRAS,TGFBR2,TGFBR3	398 (9)
Sn50 peptide		chemical toxicant	Inhibited	-2.527	bias	2.27e-05	BIRC3,CCN2,CXCL2,GJA1,ICAM1,IL6,MMP2,MYC,PTGS2,SNAI1,STC1,TNFSF10,TYMP,VCAM1	459 (18)
RB1	0.252	transcription regulator	Inhibited	-2.505		0.000837	ADAM10,ASPN,ATF3,ATP1A1,CALCRL,CASP4,CCN2,CCND1,CCNL1,CD44,CDKN1A,CNOT6L,CSF3,CXCL2,EGR1,EGR3,FABP4,FLT1,FN1,FOS,FOSB,GADD45A,GEM,HIF1A,ID1,IFITM3,IFNGR1,IL6,IL6ST,JUN,JUNB,KANK2,KDR,KLF10,MET,MMP2,MRPL17,MSN,MYC,NDUFA13,NDUFA4,NFKBIA,PARK7,PMEPA1,PPP1R15A,RAMP2,RAMP3,RHOB,SH3BP2,SNTB2,SOX7,TOMM7,ZFP36	507 (22)
N-[N-(3,5-difluorophenacetyl-L-Ala)]-S-phenylglycine t-butyl ester		chemical - protease inhibitor	Inhibited	-2.495		9.28e-05	ACTA2,ADGRG1,APP,BMPR2,CXCL2,ENAH,ETS2,FLT1,ICAM1,IER3,IL6,ITGA5,JUNB,KDR,LDLR,LOC102724428/SIK1,MFNG,MYC,NOTCH1,S100A4,SGK1,SNAI1	511 (13)
ruxolitinib		chemical drug	Inhibited	-2.493	bias	6.72e-10	CCL2,CCND1,CD44,COL1A1,CTSD,CXCL2,IFITM1,IFITM3,IL6,IL6ST,LIFR,MAP1LC3B,MCL1,MT-ATP6,MT-ND2,MT-ND3,MT-ND4L,MT-ND5,MT-RNR1,MTATP6P1,MYC,NAMPT,NDUFB7,PTGS2,SOCS2,STAT3	429 (17)
SPRY2	0.11	other	Inhibited	-2.491	bias	5.7e-06	CAV1,CDKN1A,DUSP6,EPAS1,EPHB4,ETS1,FOS,GNG11,HIF1A,IL33,LY96,MET,MPZL2,PLVAP,PTGS2,SCN1B,TFPI,TPH1,TSPAN13	564 (21)
mir-34 (includes others)		microRNA	Inhibited	-2.483	bias	1.28e-05	ACTA2,BIRC3,CCND1,CDC42,COL1A1,CPD,DLL1,EMP1,FN1,HIF1A,KLF10,LYST,MAP3K20,MARCKS,MDM4,MET,MYC,NOTCH1,PPP1CB,PPP1R10,SOX17,TIMP3	505 (23)
ATG5	-0.247	other	Inhibited	-2.479		0.000825	APP,CDH5,CTSC,FN1,HLA-A,ICAM1,ICAM2,IL6,LGALS1,PECAM1,RCAN1,SCARB1,SELE,SEMA6A,TIMP1,TNFSF12,VCAM1,VIM	403 (15)
ascorbic acid		chemical - endogenous mammalian	Inhibited	-2.477		5.2e-08	ACTA2,CDKN1A,COL1A1,FTH1,FTL,HIF1A,IGFBP2,IGFBP4,IGFBP5,IL6,ISCU,ITGB1,LDLR,MGP,NDRG1,NUPR1,PTGS2,SPARC,TNFRSF11B	490 (19)
mir-181 (includes others)		microRNA	Inhibited	-2.475	bias	0.000664	APP,ATP2B1,CDKN1A,DUSP6,ICAM1,IL6,KRAS,MCL1,NOTCH1,PTGS2,RGS5,SNAI1,TIMP3,VCAM1,VIM	488 (18)
curcumin		chemical drug	Inhibited	-2.467		1.29e-17	ACTA2,ADAMTS4,APP,AQP1,BIRC3,CAV1,CCL2,CCN2,CCND1,CD36,CD44,CD59,CDKN1A,CEBPB,CFLAR,COL1A1,COL1A2,COL3A1,DNAJB1,EGR1,EIF3H,ETS1,FKBP8,FOS,FOSB,FOSL2,FTH1,FTL,GSTP1,HIF1A,HSPA1A/HSPA1B,HSPA8,ICAM1,IGFBP4,IGFBP5,IL6,ITGA6,ITGB4,JUN,JUNB,JUND,KLF9,MARCKSL1,MCL1,MGLL,MMP2,MYC,NAMPT,NFKBIA,NOTCH1,PDGFRB,PTGS2,SCARB1,SELE,SERPINB1,SNAI1,SNCG,SOCS3,SOD1,ST13,STAT3,TGFBR2,TIMP3,TNFRSF10B,TNFRSF1A,TOP1,VC…	381 (17)
CH-223191		chemical reagent	Inhibited	-2.465		5.94e-08	ACTA2,AHR,COL1A1,COL1A2,COL3A1,ENTPD1,LTC4S,MCL1,PTGS2,TJP1	385 (10)
verapamil		chemical drug	Inhibited	-2.454		1.29e-10	CD59,DMD,FN1,FOS,GJA1,HLA-A,HLA-B,HLA-C,HLA-DPA1,HLA-DRA,IL6,JUN,LDLR,MYC,S100A10,S100A6,SNAI1,TXNIP,VCAM1	484 (18)
STAT4 DIMER (complex)		complex	Inhibited	-2.449		0.106	CDC42,HNRNPF,MSN,RAP1B,RPLP0,SOD1
BAHCC1		other	Inhibited	-2.449	bias	0.00526	CDKN1A,FZD4,GATA2,IGFBP4,KLF9,LHX6
IKZF2		transcription regulator	Inhibited	-2.449	bias	0.00026	HLA-E,ICAM1,IL1R1,IRF1,KLF7,NR4A1
ZNF217	0.259	transcription regulator	Inhibited	-2.449	bias	0.00431	CCL2,IFI16,ITM2A,MPZL2,MYC,PLAT,RCAN1,SOCS2	223 (7)
clorgyline		chemical drug	Inhibited	-2.449	bias	0.00058	CCL2,HIF1A,MCL1,MYC,SOCS3,STAT3	509 (19)
miR-2392 (miRNAs w/seed AGGAUGG)		mature microRNA	Inhibited	-2.441	bias	2.73e-05	MT-CO1,MT-CO2,MT-CYB,MT-ND2,MT-ND4,MT-ND5
mir-2392		microRNA	Inhibited	-2.439	bias	2.73e-05	MT-CO1,MT-CO2,MT-CYB,MT-ND2,MT-ND4,MT-ND5
miR-3648 (miRNAs w/seed GCCGCGG)		mature microRNA	Inhibited	-2.433	bias	0.0257	CCND1,CD44,EVA1C,HIF1A,JUN,JUNB,JUND,MAP1LC3B,MYC,NDRG1,NRARP,RALGAPA2,TCF4
l-asparaginase		biologic drug	Inhibited	-2.433		0.123	BTG2,CDKN1A,LDLR,MIS18BP1,NIBAN1,NUPR1
nicardipine		chemical drug	Inhibited	-2.433	bias	9.73e-05	APP,CXCL2,IL6,SELE,SELP,VCAM1	434 (17)
2-amino-5-phosphonovaleric acid		chemical - other	Inhibited	-2.429		0.000628	ADAMTS1,ARID5A,CAVIN2,DUSP6,EGR1,EGR2,EGR3,FOS,FOSB,FOXO1,GADD45A,JUN,JUNB,KDR,LBH,NR4A1,NRN1,OLFM1,PTGS2,TSPAN18	460 (20)
SOCS1		other	Inhibited	-2.427	bias	2.93e-06	CCL2,CCND1,CD44,CDKN1A,CFLAR,CSF3,CXCL2,FOS,ICAM1,IFI16,IFI27,IFI44,IL6,IRF1,JUN,PTGS2,RALGDS,SELE,SNAI1,SOCS3,STAT3,VCAM1	442 (19)
ARHGAP5	-0.222	enzyme	Inhibited	-2.425	bias	4.38e-06	ACTA2,CCN2,COL1A1,COL3A1,COL6A1,FN1	447 (14)
PDCD4	0.131	other	Inhibited	-2.425	bias	0.00203	IL6,JUN,MYC,PTGS2,SNAI1,VEGFC	499 (18)
RBL1		transcription regulator	Inhibited	-2.418	bias	0.0064	CASP4,CCND1,CDKN1A,FOS,MET,MYC,NOTCH1,SFRP1,VEGFB	549 (23)
AGO2	0.023	translation regulator	Inhibited	-2.414		0.00489	APP,FOS,HIF1A,MT-CO1,MT-CYB,MT-ND2,MT-ND4,MT-ND5,PDK4
DACH1		transcription regulator	Inhibited	-2.412	bias	6.41e-06	CDKN1A,EFEMP1,EGR1,FOS,ID1,IER2,IL6,JUN,KLF4,PLAT,PTGS2,SOCS3	481 (18)
SOD3	-3.027	enzyme	Inhibited	-2.412	bias	0.00058	EDNRB,ICAM1,IL6,SELE,SELP,VCAM1	509 (19)
LRP1B		transmembrane receptor	Inhibited	-2.412	bias	0.00782	CDKN1A,CSF3,IL6,SOCS2,SOCS3,STAT3	345 (6)
PS-1145		chemical drug	Inhibited	-2.412		0.00526	CCL2,ICAM1,IL6,IRF1,NFKBIA,PTGS2	479 (18)
KMT2D		transcription regulator	Inhibited	-2.41		0.00142	ADGRG1,B2M,CASP4,CCL2,CD74,CRIP1,CTSD,DDX21,FHL1,HDDC2,HLA-A,HLA-DMB,IRF1,IRF9,KLF4,LDAF1,PSMB8,SCARB1,SH3BGRL2,SNAI1,STAT3,STING1,TAP1,TAP2,TAPBP,VIM	342 (11)
salicylic acid		chemical drug	Inhibited	-2.404		3.16e-05	BGN,CCN2,CFLAR,CSF3,IL6,MCL1,PTGS2,SCARB1,SELP,STARD3,TNFSF10,VCAM1	469 (19)
H-7		chemical - kinase inhibitor	Inhibited	-2.398	bias	1.63e-07	COL1A1,COL1A2,ECE1,EGR1,FN1,FOS,ITGA5,ITGB1,JUNB,MYC,SELE,STAT3	467 (20)
anakinra		biologic drug	Inhibited	-2.392	bias	0.0154	CCL2,ICAM1,IL6,PTGS2,SELE,VCAM1
PRDM16	-0.361	transcription regulator	Inhibited	-2.383		0.0271	CCN3,CDKN1A,COL3A1,GBP4,GPX3,IFI44
Hbb-b1		transporter	Inhibited	-2.382	bias	0.00259	CD44,CD74,EGLN3,FN1,FTH1,FTL,HIF1A,ICAM1,NDUFA13,NDUFA4,NDUFB7,PECAM1,VCAM1,VEGFC	291 (10)
napabucasin		chemical drug	Inhibited	-2.376	bias	0.000517	ALCAM,B2M,CD34,CD44,ENG,ID1,ITGA6,ITGB1,KLF4,MCL1,MYC,NOTCH1,PECAM1,RPLP0,STAT3
SNAI1	0.625	transcription regulator	Inhibited	-2.375		2.31e-10	CCL2,CCN2,CCND1,CD44,CDC42,CDH5,CDKN1A,COL1A1,COL1A2,DDR2,DPYSL3,FLNA,FLNB,FN1,FOS,ID1,ID4,ITGB1,LIMA1,NES,PEBP1,PTGS2,SERPINH1,SNAI1,SPARC,SPARCL1,SVIL,TGFBR2,TGFBR3,THBD,TJP1,TMOD3,TPM1,TPM3,VIM	562 (21)
calphostin C		chemical drug	Inhibited	-2.374	bias	6.52e-07	ACTA2,CCL2,CCND1,CD36,CDKN1A,CLU,ECE1,ETS1,FOS,ICAM1,IL6,LDLR,MYC,PTGS2,S1PR1,SCARB1	403 (17)
MECP2	-0.052	transcription regulator	Inhibited	-2.365		2.31e-05	ADGRF5,ANXA1,EGR1,FRZB,GALNT15,GSTP1,IL6,JUNB,MYC,NEXN,NR4A1,PLS3,PREX2,PTGS2,S100A4,SGK1,SLC2A3,SOCS3,TSPAN13,TSPAN9,TXNIP,UTRN,VIM	495 (19)
miR-27a-3p (and other miRNAs w/seed UCACAGU)		mature microRNA	Inhibited	-2.359	bias	0.0469	ACACB,CLDN5,EPHB4,FOXO1,IFI16,JUN,NOTCH1,PXN,THRB
SFTPA1		transporter	Inhibited	-2.357	bias	4.08e-06	AKR1C1/AKR1C2,CCN2,COL1A1,CXCL2,EGR1,FOS,FOSB,GUCY1A1,HBEGF,IL6,KLF2,MAP1B,MYC,NAMPT,PDK4	504 (20)
TRIM24	0.158	transcription regulator	Inhibited	-2.357	bias	0.00305	CSRP1,GBP4,IFI44,IFNGR1,IL1R1,IRF1,IRF9,LGALS3,MYH10,PLEC,PSMB8,PSMB9,SAMHD1,SOCS2,TAP1	452 (17)
REST	-0.062	transcription regulator	Inhibited	-2.356	bias	0.000161	ARRDC3,ATF3,COTL1,JAM2,JUN,MYC,NRP1,SMAD1,SNAI1,SOX18,STAT3,TNFRSF1A,TSPAN14	458 (16)
valsartan		chemical drug	Inhibited	-2.35	bias	1.18e-07	APP,AQP1,CD34,COL1A1,CTSS,ENG,FABP4,FN1,FOS,GJA1,ICAM1,IL6,MMP2,POSTN,PTGS2,TIMP1	518 (23)
miR-26a-5p (and other miRNAs w/seed UCAAGUA)		mature microRNA	Inhibited	-2.338	bias	0.0434	CDKN1A,MYC,PLCB1,PTGS2,SMAD1,TGFBR2
ADAR	0.314	enzyme	Inhibited	-2.335	bias	1.89e-05	B2M,FOS,HLA-A,HLA-B,IFI44,LGALS3,TAP1,TAP2,TAPBP,XAF1	229 (7)
CD200R1		transmembrane receptor	Inhibited	-2.331		0.00025	ARF6,ATF3,EGR1,ETS1,HIF1A,IL6,JUN,JUNB,JUND,MYC,NFKBIA,TGFBR2	391 (17)
nifedipine		chemical drug	Inhibited	-2.305		5.04e-05	ATP2B1,CCL2,FN1,FOS,IGFBP5,IL6,LDLR,NR4A1,POSTN,PTGS2,SGK1,VCAM1	462 (20)
TRIM21		enzyme	Inhibited	-2.305	bias	0.000148	B2M,HLA-A,IL6,MYC,PDGFRB,TAP1,TAP2,TAPBP,TGFBR2	381 (20)
ISG15	0.13	other	Inhibited	-2.291		2.52e-06	ALDH2,COL14A1,COL15A1,COL1A1,COL1A2,CTSS,FBLN2,HLA-A,HLA-B,HLA-C,IFITM3,LTBP1,LTBP2,TIMP1,VCAN	407 (12)
ZMPSTE24	-0.337	peptidase	Inhibited	-2.284	bias	3.16e-05	ATF3,BTG2,CDKN1A,CXCL2,FMO2,GADD45A,ICAM1,IGFBP5,IL6,RGS16,SOCS2,SOCS3	430 (14)
mir-142 (includes others)		microRNA	Inhibited	-2.283		0.000143	AHR,ARF6,CD93,DSTN,GBP4,HIF1A,HLA-A,HLA-E,IFNGR1,IL6,IL6ST,IRF1,LIMA1,LRRC32,NRP1,RHOQ,SOCS3,TGFBR2,TNFSF10,YES1	305 (12)
Ro31-8220		chemical drug	Inhibited	-2.282	bias	1.18e-07	CCL2,CDKN1A,COL1A1,COL1A2,EGR1,FABP4,FN1,HIF1A,ICAM1,IL6,ITGA5,ITGB1,MMP2,PTGS2,TNFSF10,VCAM1	471 (24)
apigenin		chemical - endogenous non-mammalian	Inhibited	-2.279	bias	0.00322	AHR,CCL2,CCND1,CDKN1A,CFLAR,FOS,GPX4,HIF1A,ICAM1,IL6,MT-CO2,NCOA7,PTGS2,SELE,TAGLN,TNFRSF10B,VCAM1	441 (18)
HHEX	0.379	transcription regulator	Inhibited	-2.257		1.89e-05	CCN2,ENG,FLT1,IL33,KDR,MYH10,NRP1,TEK,TIE1,TNFSF10
PTGER4		G-protein coupled receptor	Inhibited	-2.252		1.44e-08	ACTA2,ADAMTS4,APP,ARRDC3,CCL2,CD44,EGR1,GBP4,ICAM1,IFI16,IL6,IRF1,LPAR6,MMP2,MXI1,MYH11,NXPE3,PARP14,PTGS2,RNF213,S1PR1,SLFN5,TAGLN2,TNFSF10,TOR3A,XAF1,ZFP36L1	483 (18)
PRDM1		transcription regulator	Inhibited	-2.249		1.02e-08	ADGRG1,CD44,CD74,CLEC2B,CSF3,CXCL2,EGR2,FOS,FTH1,GIMAP7,HLA-A,HLA-B,HLA-DMA,HLA-DMB,HLA-DRA,ICAM1,IFNGR1,IL6,LGALS1,LGALS3,MALL,MCL1,MT2A,MYC,PSMB8,RAPGEF3,RGS16,SNAI1,SOCS2,SPRY1,SWAP70,TAPBP,TNFRSF10D,TNFRSF1A,TNFSF10,TRIB1	489 (21)
TGFBR2	1.497	kinase	Inhibited	-2.242		1.05e-12	ACTA2,AP3S1,BGN,BHLHE40,CCN2,CCND1,CD200,CD44,CDKN1A,CLU,COL1A1,COL1A2,CRYAB,CXCL2,EGR1,EGR2,EPAS1,FMOD,FN1,GJA1,GSTP1,HSPB1,ICAM1,ID1,IL3RA,IL6,JUN,KDR,KRAS,MAP3K11,MMP2,MYOF,NFIB,NFKBIA,NFKBIZ,NRP1,ORAI1,PLSCR1,PTGS2,RAMP3,RBMS3,SELP,SH3BP2,SLC2A3,SMAD1,SNAI1,SOCS3,SPARC,STAT3,TAGLN,TGFBR2,THBD,TIMP1,TNFRSF11B,TXNIP,UPP1,VIM	567 (19)
mir-19 (includes others)		microRNA	Inhibited	-2.241	bias	0.0209	CCN2,CDKN1A,FZD4,HIPK3,IL6,LDLR,SOCS3,TGFBR2
AIRE		transcription regulator	Inhibited	-2.236	bias	5.01e-05	CXCL2,HLA-DRB5,HTRA1,ICA1,ICAM1,IFI44,IRF1,MARCKSL1,PARP14,RNASE1,TNFSF10,TPH1,UPP1,VCAM1	286 (7)
HOXA10		transcription regulator	Inhibited	-2.236		7.15e-08	AQP1,ARL4A,CDKN1A,CLDN5,COL15A1,COL3A1,EGR2,ENPP2,FLT1,FN1,GAS6,GJA1,HLA-DQB1,ID1,IGFBP5,IL1R1,KLF10,KLF9,LEPR,MAP1B,MFNG,MICOS10-NBL1/NBL1,MSN,MYLK,NR4A1,PIK3R1,SFRP4,SSPN,TGFBR3,THBD,TNXB
TNFRSF25	0.203	transmembrane receptor	Inhibited	-2.236	bias	0.000184	CCL2,CSF3,IL6,SELE,STAT3	426 (16)
S100A6	-2.006	transporter	Inhibited	-2.236		0.0341	ADAMTS1,ATF3,CXCL2,SELE,STC1
RAB4A	-0.542	enzyme	Inhibited	-2.236		0.00276	CD44,ITGA5,MMP2,SPARC,VIM	429 (13)
STO-609		chemical - kinase inhibitor	Inhibited	-2.236	bias	0.00276	CXCL2,IL6,SELE,SELP,VCAM1	303 (14)
cannabidiol		chemical drug	Inhibited	-2.236		0.0154	FN1,HIF1A,ID1,PTGS2,SOCS3,STING1
rotenone		chemical toxicant	Inhibited	-2.229		1.5e-05	BIRC3,CCND1,CFLAR,CXCL2,FOS,GJA1,HIF1A,IL6,KDR,MYC,PTGS2,TIMP1,TIMP2,TXNIP,VCAM1	491 (18)
BAPTA-AM		chemical reagent	Inhibited	-2.228	bias	3.4e-14	ATF3,CCL2,CDKN1A,COL1A1,CXCL2,EGR1,FLT1,FN1,FOS,ICAM1,IL1R1,IL6,JUN,MMP2,NR4A1,PTGS2,SELE,SOCS2,SOCS3,VCAM1	508 (20)
IL10RA		transmembrane receptor	Inhibited	-2.226		3.16e-10	ADGRL2,ALDH2,ASPN,CCN3,CD34,CD36,COL14A1,DPT,EDNRB,EFEMP1,FABP5,FHL1,FN1,GAS6,HLA-A,HSPA8,IFI16,IL6,IRF1,LRG1,LTC4S,MECOM,NAMPT,OGN,PDE2A,POSTN,PSMB8,PSMB9,RNF213,S1PR1,SAMHD1,SCARF1,SOCS3,SPARC,STAT3,TAP1,TAP2,UPP1,WWP1	430 (16)
CASP1	0.249	peptidase	Inhibited	-2.219	bias	0.000198	ACTA2,COL1A1,CSF3,CXCL2,IL6,KDR,PTGS2,VIM	477 (17)
CTLA4		transmembrane receptor	Inhibited	-2.219		0.0566	AHR,ICAM1,IL3RA,SELE,SELP
brusatol		chemical reagent	Inhibited	-2.219	bias	0.00137	CCL2,ICAM1,IL6,TNFRSF1A,VCAM1	372 (12)
ginkgolide B		chemical drug	Inhibited	-2.219	bias	0.00812	CCL2,ICAM1,IL6,PECAM1,SELP	448 (16)
acriflavine		chemical toxicant	Inhibited	-2.219	bias	0.000576	HIF1A,MYC,PTPRB,SLC2A3,SOCS3	310 (7)
CD274		transmembrane receptor	Inhibited	-2.217		1.89e-08	ACTA2,CCN2,CCND1,CDKN1A,COL1A1,CXCL2,FN1,FOS,GJA1,ICAM1,IL6,MYC,PECAM1,PTGS2,SELE,SNAI1,STAT3,STING1,THBS2,TNFSF10,VCAM1,VIM	442 (20)
resolvin E1		chemical - endogenous mammalian	Inhibited	-2.216		0.0182	CDKN1A,CXCL2,IL6,TAGLN,TNFRSF11B
SCX	-0.815	transcription regulator	Inhibited	-2.216	bias	0.00276	COL1A1,ID1,POSTN,SNAI1,TIMP3
CRBN	0.015	enzyme	Inhibited	-2.213		0.0182	FN1,IL6,JUN,MYC,PTGS2
miR-128-3p (and other miRNAs w/seed CACAGUG)		mature microRNA	Inhibited	-2.213	bias	0.0445	AFF1,CTNND1,LDLR,TGFBR3,TXNIP
DUSP10		phosphatase	Inhibited	-2.207		0.000576	ACTA2,COL1A1,COL3A1,FN1,IL6	386 (20)
NUMBL	-0.098	other	Inhibited	-2.207		0.00276	CDKN1A,KLF4,MYC,NOTCH1,SPARC	258 (10)
ethylene glycol tetraacetic acid		chemical reagent	Inhibited	-2.207		0.0182	BIRC3,EGR1,FOS,IL6,RCAN1
10-(6'-ubiquinonyl)decyltriphenylphosphonium		chemical drug	Inhibited	-2.207		0.0253	IL6,KDR,PTGS2,SOCS3,SOD1
epigallocatechin-gallate		chemical drug	Inhibited	-2.202		1.86e-13	ADAM10,AHR,APP,ARGLU1,CCL2,CCN2,CCND1,CDKN1A,CEBPB,CFLAR,CLDN5,CSF3,EGR1,ELF1,FN1,FOS,FOSB,FOSL2,GADD45A,GBP4,GJA1,HIF1A,ICAM1,IL1R1,IL6,IL6ST,IRF1,JUN,JUNB,JUND,KDR,LDLR,MMP2,MYC,NFKBIA,NOTCH1,PDGFRB,PTGS2,SFRP1,SNAI1,STAT3,TAP1,TIMP1,TIMP2,TNFRSF10B,TNFSF10,VCAM1,VEGFC,VIM	442 (16)
MIR101 (family)		group	Inhibited	-2.2		0.0182	CDH5,CLDN5,MCL1,MET,PTGS2
tosylphenylalanyl chloromethyl ketone		chemical - protease inhibitor	Inhibited	-2.197	bias	4.12e-06	BIRC3,CCL2,CXCL2,ICAM1,IL6,MMP2,MYC,PTGS2,SNAI1,VCAM1,VIM	468 (16)
pentobarbital		chemical drug	Inhibited	-2.192	bias	0.000184	FOS,JUN,JUNB,JUND,NR4A1	496 (20)
ITGB3		transmembrane receptor	Inhibited	-2.192		0.000304	CD36,COL1A1,COL1A2,FN1,FOS,ILK,ITGA5,ITGB5,KDR,MMP2,PTGS2,SELP,SPARC,TGFBR2,TIMP1	399 (20)
SERCA (family)		group	Inhibited	-2.191	bias	0.000184	BTG2,EGR1,JUN,MYC,ZFP36	474 (15)
LETMD1	-0.203	other	Inhibited	-2.191	bias	0.00495	CCL2,CDKN1A,IL6,IRF1,PTGS2	391 (14)
FOXA1		transcription regulator	Inhibited	-2.19		1.75e-05	ACTA2,ANXA1,AQP1,BHLHE40,BTG1,CCL2,CDKN1A,CNN1,EFHD1,ELK3,EPB41L3,EPHX1,FOSL2,HIF1A,IL6,JUN,MGP,MXI1,MYC,MYH11,MYL9,NES,PALM2AKAP2,PDGFRB,SDC2,SOD1,STC1,TAGLN,TAGLN2,TNFSF12,WSB1,ZFP36	499 (22)
N-COR (family)		group	Inhibited	-2.19	bias	0.00251	ACACB,ASAP1,CCND1,CD36,CDKN1A,CTSS,CXCL2,FABP4,GSTP1,HBEGF,MCTP1,MMP2,PTGS2,RHOB,SGK1	460 (19)
CNOT3	0.042	other	Inhibited	-2.19	bias	0.00137	CDKN1A,KLF2,LEPR,MYC,PDK4
POU2F1	0.166	transcription regulator	Inhibited	-2.188		0.00368	CCND1,ELK3,GADD45A,GAS6,GPX3,HLA-DRA,ICAM1,IL6,JUND,LY6E,SELE,SOD1,TIMP3,VCAM1,VWF	481 (16)
TCF4	1.515	transcription regulator	Inhibited	-2.183		0.000713	ADAMTS9,ALCAM,BEX3,BHLHE40,CARD8,CASP4,CD9,CDKN1A,CSRNP1,DPT,DSTN,ELF1,ENTPD1,FKBP11,FKBP8,FOXO1,GIMAP4,GPX4,HIF1A,IFI16,IGFBP4,IGFBP5,IL6,ITGB5,LMO2,LRP1,MCL1,NEDD9,NOTCH1,PTGS2,S100A4,SDC2,SERPINB1,SH3BP5,SMAD1,SOCS3,TNFSF10,TNS3,TXNIP,VSIR,WARS1	439 (13)
7(R)-maresin 1		chemical - endogenous mammalian	Inhibited	-2.183	bias	0.0253	ACTA2,CSF3,CXCL2,IL6,JUN
HDL (complex)		complex	Inhibited	-2.182		0.000354	ATF3,CCL2,EGLN3,HIF1A,ICAM1,IL6,ITGB1,KLF2,LDLR,PTGS2,SELP,VCAM1	340 (16)
ESR1		ligand-dependent nuclear receptor	Inhibited	-2.182		7.98e-16	ABLIM1,ACTA2,ADGRG6,ALCAM,AQP1,ARRDC3,ATF3,ATP11A,ATP2B1,BCLAF1,BIRC3,BMPR2,CALD1,CAV1,CCL2,CCN3,CCN5,CCND1,CCNI,CD59,CD74,CDC42,CDKN1A,CEBPB,CEMIP2,CNN1,COTL1,CPE,CPLX1,CRK,CTSC,CTSD,CTSS,DDX17,DDX21,DLL1,DOCK4,DUSP5,EFEMP1,EFNA1,EGFL7,EGR1,EGR3,ENAH,ENPP2,FGD5,FHL1,FLNA,FLT1,FOS,FOSB,FOSL2,FOXO1,GATA2,GEM,GJA1,GUCY1A1,HBEGF,HCP5,HIF1A,HLA-B,HLA-C,HLA-E,HTRA1,ICA1,ICAM1,ID1,IER3,IFI27,IFI44,IFI4…	575 (23)
baicalein		chemical drug	Inhibited	-2.18	bias	1.49e-06	CCL2,CCND1,FOS,ICAM1,IL6,JUN,KDR,MCL1,MMP2,MT-CO1,MT-CO3,PTGS2,VCAM1	481 (19)
IFT88	0.059	other	Inhibited	-2.18		0.00309	CEBPB,COL1A2,FABP4,GUCY1A1,IL6,MMP2,PRKG1,TIMP3	471 (14)
SB203580		chemical drug	Inhibited	-2.178	bias	2.62e-23	ACTA2,ADAMTS4,ADAMTS9,ANXA1,AQP1,ATF3,CCL2,CCN2,CCND1,CD200,CDKN1A,CEBPB,CLDN5,COL1A1,COL1A2,COL3A1,CRYAB,CTSH,CXCL2,EDNRB,EFEMP1,EFNA1,EGR1,ELOVL7,ETS2,F2RL3,FLT1,FN1,FOS,FOSB,GADD45A,GBP4,GJA1,GLIPR1,GSTP1,HIF1A,ICAM1,IER3,IFI27,IL6,IRF1,JUN,JUNB,JUND,KDR,LIFR,LMO2,LMOD1,MAT2A,MCL1,MMP2,MYC,MYH11,NAMPT,NFKBIA,NR4A1,PALLD,PDGFRB,PLAT,POSTN,PPP1R15A,PRMT1,PTGS2,RBMS2,RND1,S100A10,SELE,SELP,SGK1,S…	517 (14)
LRP5	0.413	transmembrane receptor	Inhibited	-2.17		0.000591	AHR,COL1A1,CXCL2,IL6,LDLR,LRP1,SCARB1,TCF4	453 (23)
mir-8 (includes others)		microRNA	Inhibited	-2.168	bias	1e-07	ABL2,ACTA2,ADAMTS1,ATF3,CCND1,CDKN1A,CRK,CRTAP,ETS1,FLI1,FN1,FTH1,HIF1A,IL6,ITGB1,KDR,KLF4,LEPR,LRP1,MET,MSN,MYC,MYH10,MYOF,NECTIN2,NOTCH1,PLAT,QKI,SLC25A3,SNAI1,SOCS3,SOX17,SULF2,TIMP2,TJP1,VIM,YES1,YPEL2,ZFP36	568 (26)
SU6656		chemical toxicant	Inhibited	-2.164	bias	1.78e-06	ATF3,CCN2,CCND1,EGR1,ETS2,IER3,JUNB,MYC,PTGS2,SOCS3,TNFRSF11B,ZFP36L1	496 (21)
W7		chemical reagent	Inhibited	-2.156	bias	0.00495	BIRC3,CCL2,FOS,IL6,NR4A1	489 (21)
amino acids		chemical - endogenous mammalian	Inhibited	-2.148		0.00145	FOS,FOSB,HIF1A,IL6,JUN,JUNB,MYC,SELE	411 (21)
BCL3	0.287	transcription regulator	Inhibited	-2.143		4.08e-06	CCND1,CXCL2,DUSP5,EGR1,EGR2,FOS,HLA-DQB1,ICAM1,ID1,IL6,IRF1,JUN,NFKBIA,NR4A1,PDK4	515 (16)
dehydroisoandrosterone		chemical - endogenous mammalian	Inhibited	-2.134		2.18e-05	B2M,CCND1,EDIL3,FABP4,ICAM1,LGALS3,MYC,NFKBIA,PRKG1,SELE,TAP2,TNFRSF1A,VCAM1	379 (18)
actinomycin D		biologic drug	Inhibited	-2.134		3.42e-11	APP,ATP1A1,BIRC3,CAV1,CCL2,CCN2,CCND1,CDKN1A,CFLAR,COL1A2,CPD,EGLN3,EPAS1,ETS1,FLNA,FN1,FOS,FOSL2,FTH1,GADD45A,GSTP1,GUCY1A1,HBEGF,HIF1A,IFNGR1,IGFBP4,IGFBP5,IL6,IRF1,JUN,MCL1,MMP2,MYC,NPM1,PTGS2,PXN,SELE,SFRP1,SOCS3,SPHK1,TAP1,THRB,TNFRSF10B,VEGFC	392 (16)
fluocinolone acetonide		chemical drug	Inhibited	-2.121		0.0103	AQP1,IL33,IL6,JUND,LIMCH1,MT1X,PCDH19,SOCS3
HAND1		transcription regulator	Inhibited	-2.121	bias	0.000198	FABP4,FLT1,HAND2,KDR,NOTCH1,NOTCH4,NRP1,TIE1
MNT		transcription regulator	Inhibited	-2.121	bias	0.0209	CD36,FBXO32,ID1,KLF10,LEPR,MYC,SERPINH1,TXNIP
glucocorticoid		chemical drug	Inhibited	-2.119		2.87e-12	AHR,ANXA1,CALD1,CCL2,CCN2,CD44,CD74,CDKN1A,CEBPB,CLDN5,CLU,COL1A1,CRIP1,CSF3,CXCL2,FBLN2,FN1,GBP1,GPX3,GRN,ICAM1,IL6,MAP1LC3B,MT2A,MYC,NFKBIA,OGN,PLAT,PTGS2,RAMP2,SELE,SGK1,SOCS3,STC1,TBC1D15,TNFRSF11B,TNFRSF1A,TXNIP,VCAM1,VIM	495 (18)
miR-92a-3p (and other miRNAs w/seed AUUGCAC)		mature microRNA	Inhibited	-2.113	bias	0.00589	BMPR2,CCND1,CDKN1A,EDNRB,HIPK3,IL6,ITGA5,KLF4	388 (7)
IKZF3		transcription regulator	Inhibited	-2.112	bias	0.000103	ANTXR1,CAV1,CEMIP2,DOCK4,FN1,IFI27,KLF4,MGLL,MYC,NFKBIZ,RNF213,S100A16,TNS3,YPEL2
TCF20	0.17	transcription regulator	Inhibited	-2.111		0.00158	ADGRF5,FRZB,GALNT15,MYC,NEXN,PLS3,PREX2,SGK1,TSPAN13,TSPAN9,TXNIP,UTRN
CTBP1	0.096	enzyme	Inhibited	-2.109		0.000267	ACTA2,CDH5,CDKN1A,COL1A2,ENPP2,FOS,LDLR,PECAM1,TAGLN,VCAN,VIM	244 (7)
N-acetyl-L-cysteine		chemical drug	Inhibited	-2.1	bias	6.23e-15	ACTA2,AQP1,ATP1A1,BIRC3,CASP4,CAV1,CCL2,CCN2,CCND1,CD36,CDKN1A,CFLAR,COL1A1,DICER1,DUSP6,EGR1,FBXO32,FOS,GJA1,GSTP1,HBEGF,HIF1A,HLA-DRA,ICAM1,IL6,ITGB1,JUN,KDM6B,LY96,MCL1,MMP2,MYC,MYH11,NFKBIA,NFKBIZ,NOTCH1,PTGS2,RHOB,SELE,SELP,SNAI1,TAGLN,TGFBR2,THBD,TNFRSF10B,TOP1,TXNIP,VCAM1,VEGFC,XAF1	506 (16)
PAK1		kinase	Inhibited	-2.097		0.000172	CCN2,CCND1,CDKN1A,CTNND1,CTSD,FBXO32,FN1,MYC,SCARB1,TFPI	513 (22)
pyrrolidine dithiocarbamate		chemical reagent	Inhibited	-2.097	bias	7.5e-08	ANXA1,BIRC3,CCL2,CCN2,COL1A1,CXCL2,FABP4,HIF1A,HLA-DRA,ICAM1,IL6,IRF1,ITGB5,MMP2,MYC,NFKBIA,NR4A1,PECAM1,PSMB8,PTGS2,SELE,SELP,VCAM1	366 (12)
ibuprofen		chemical drug	Inhibited	-2.091		8.63e-07	APP,CCND1,CD36,EDNRB,EPAS1,HIF1A,IL6,LAMB1,MMP2,PTGS2,TNFRSF10B	434 (20)
TIA1	0.406	other	Inhibited	-2.089		5.11e-05	CALM1 (includes others),CCN2,ENG,ENPP2,FZD4,HBEGF,MAP1LC3B,PARK7,PIK3R1,PTGS2,S100A6,TAGLN,TGFBR2,TGFBR3,TIMP1,TIMP3,TXNIP
FZD8		G-protein coupled receptor	Inhibited	-2.065		2.18e-05	ACTA2,CCN2,COL1A1,FN1,IGFBP5,TJP1,VCAN,VIM	359 (16)
PIAS1	-0.043	transcription regulator	Inhibited	-2.062		4.51e-05	ACTA2,CCL2,CCND1,CDKN1A,GADD45A,GUCY1A1,KLF2,MCL1,MYC,MYH11,TAGLN	563 (24)
CYP2J2		enzyme	Inhibited	-2.033		0.00222	ANXA1,CD44,ICAM1,IL6,NFKBIA,SELE,VCAM1	491 (24)
DCAF1	0.031	kinase	Inhibited	-2.03	bias	0.000104	CCN3,CDKN1A,KLF10,LOC102724428/SIK1,SOCS2,SOCS3,TNFSF10,TXNIP	321 (7)
resolvin D1		chemical - endogenous mammalian	Inhibited	-2.022	bias	0.00141	CCL2,CCND1,CXCL2,IL33,IL6,JUN,PTGS2	451 (20)
Ro41-5253		chemical reagent	Inhibited	-2.02	bias	4.7e-05	APOD,CDKN1A,FABP4,IFNGR1,IRF1,PLAT,THBD	442 (17)
Bay 11-7082		chemical - kinase inhibitor	Inhibited	-2.014	bias	1.16e-08	CAVIN3,CCL2,CCND1,CD44,CXCL2,FLT1,GJA1,ICAM1,ID1,IFI27,IL6,KLF7,MCL1,MMP2,NFKBIZ,PTGS2,S100A4,SNAI1,TCF4,TNFSF10,VCAM1,VIM	450 (18)
neomycin		chemical drug	Inhibited	-2		0.00681	ACTA2,COL3A1,IL6,TJP1	508 (19)
ML221		chemical reagent	Inhibited	-2		0.000269	ACTA2,CDH5,TAGLN,VIM	213 (7)
artesunic acid		chemical drug	Inhibited	-2		0.0743	CCL2,IL6,PTGS2,VIM
COX4I1	-0.305	enzyme	Inhibited	-2	bias	0.00681	IL6,PDK4,POSTN,PPP3CA
HSD17B4	-0.003	enzyme	Inhibited	-2	bias	0.0422	CD36,MGLL,PDK4,PTGS2
RYK	-0.05	kinase	Inhibited	-2		0.0198	CASP4,COL1A1,CSF3,FN1
TMPO	0.151	other	Inhibited	-2	bias	0.000269	ASPN,COL1A1,COL3A1,TIMP2
EPHB6		kinase	Inhibited	-2	bias	0.0198	BMPR2,FKBP1A,IL6,TRIB1
PLP2	-1.255	transporter	Inhibited	-2	bias	0.00121	EPHB4,HLA-C,ICAM1,PECAM1
HBB		transporter	Inhibited	-2	bias	0.000171	CCL2,COL1A2,CSF3,CXCL2,FLT1,HIF1A,ICAM1,IFI44,IL1R1,IL6,PECAM1,PTGS2,SCARB1,SELE,VCAM1	370 (17)
PRN694		chemical drug	Inhibited	-2	bias	0.00325	FOS,FOSB,NFKBIA,NFKBIZ	419 (12)
prazosin		chemical drug	Inhibited	-2	bias	0.00026	CCL2,EGR1,FOS,IL6,MYC,NR4A1	462 (21)
metoprolol		chemical drug	Inhibited	-2	bias	0.00121	AQP1,GJA1,IL6,MYC	267 (10)
chlorogenic acid		chemical drug	Inhibited	-2	bias	0.00681	CCL2,IL6,PTGS2,VCAM1	388 (22)
6-cyano-7-nitroquinoxaline-2,3-dione		chemical reagent		-1.997	bias	0.000269	EGR1,FOS,JUN,JUNB	360 (18)
ranolazine		chemical drug		-1.995	bias	0.00121	ICAM1,IL6,SELE,VCAM1	394 (17)
narciclasine		chemical - endogenous non-mammalian		-1.994	bias	0.000269	ICAM1,MYC,SELE,VCAM1	368 (10)
thioctic acid		chemical drug		-1.985		9.28e-08	CCL2,FABP4,FOS,GPX4,ICAM1,IL6,ISCU,JUN,MMP2,MT-ND1,MYC,PARK7,PDK4,SELE,SOD1,TIMP2,VCAM1	478 (20)
6-mercaptopurine		chemical drug		-1.982		0.0198	FABP4,IL6,TNFSF10,VCAM1
CNOT7	-0.108	transcription regulator		-1.982	bias	0.00367	B2M,C12orf75,IFI27,IFI44L,IFITM1,PLSCR1,PSMB8,TAP1,TAP2	202 (7)
J11-Cl		chemical reagent		-1.982	bias	0.00325	CSF3,CXCL2,IL6,PTGS2	388 (16)
MIR143-145a		group		-1.982	bias	0.00121	ACTA2,CNN1,DMD,TAGLN	185 (7)
T 0070907		chemical reagent		-1.98		0.00681	CDKN1A,COL1A1,COL1A2,PTGS2	299 (11)
mir-31 (includes others)		microRNA		-1.98	bias	0.0207	APP,EGLN3,ITGA5,MET,QKI,RDX
RNF2	0.2	transcription regulator		-1.98		0.186	CDKN1A,KLF9,SOX7,TJP1,VIM
AGI-1067		chemical drug		-1.98	bias	0.00325	CCL2,EGR1,IL6,VCAM1	452 (19)
CBL	0.015	enzyme		-1.979	bias	0.00169	CDKN1A,CFLAR,COL1A1,CXCL2,FN1,FOS,IL6,MMP2,NR4A1,PXN	507 (18)
fisetin		chemical drug		-1.977	bias	0.000148	BIRC3,CCND1,FOS,ICAM1,MCL1,MYC,NFKBIA,PTGS2,VIM	336 (17)
PT1001B		chemical reagent		-1.977		0.000269	ACTA2,CCN2,FN1,PRMT1
hexamethoxyflavone		chemical toxicant		-1.976	bias	0.00325	ICAM1,IL6,PTGS2,VCAM1	474 (23)
TNIP1	-0.061	other		-1.97	bias	0.0298	CXCL2,GBP1,HLA-A,HLA-B
lapatinib		chemical drug		-1.969		0.00222	FOS,FOSB,FOSL2,HBEGF,JUN,JUNB,MAP1LC3B	567 (21)
etanercept		biologic drug		-1.969		0.057	CCL2,ICAM1,IL6,PTGS2
PP2/AG1879 tyrosine kinase inhibitor		chemical drug		-1.968	bias	0.000229	BIRC3,CCL2,CCN2,CDKN1A,FN1,FOS,HIF1A,ICAM1,ID1,IL6,PTGS2,SNAI1,TIMP2,TJP1,VIM	450 (21)
CCR2		G-protein coupled receptor		-1.965	bias	6.14e-11	AEBP1,APP,ASPN,BGN,CCL2,COL14A1,COL1A1,COL1A2,COL6A1,COL6A2,CSF3,CXCL2,DPT,FBLN2,FN1,HSPG2,IL6,LAMB2,MMP2,OGN,PRELP,SPARC,TIMP1,TIMP2,VCAN	471 (20)
triflusal		chemical drug		-1.965	bias	0.0298	APP,CD74,CSF3,PTGS2
TGFB2		growth factor		-1.965		7.21e-16	ACTA2,AHR,ASPN,BHLHE40,CCN2,CD36,CD59,CDH5,CFLAR,CNN1,COL1A1,COL1A2,COL3A1,COL6A2,DOCK4,DUSP5,EGR1,EGR2,FMOD,FN1,FOS,HBEGF,HSPG2,ID4,ITGB5,JAM2,KDR,LTC4S,MGLL,MMP2,NOTCH1,PDGFRB,PDK4,PECAM1,RAMP1,S100A4,SEMA6B,SPHK1,TAGLN,TGFBR2,TGFBR3,TIMP1,TIMP2,TNFRSF11B,TXNIP,VCAN,VIM	555 (20)
PTPRR		phosphatase		-1.965	bias	0.00575	BTG2,CDC37,COL6A1,ETS1,FLNA,FOS,IFITM2,ITGA5,ITGB4,JUN,LMOD1,LRP1,PIEZO1,RALGDS,SLC44A2,TNFAIP1
CARMN	-0.83	other		-1.964	bias	0.000269	ACTA2,CNN1,MYH11,TAGLN	197 (7)
MLN120B		chemical drug		-1.964	bias	0.0198	CXCL2,ICAM1,IL6,PTGS2
cyanocobalamin		chemical - endogenous mammalian		-1.961		0.0938	APP,JUN,NOTCH1,SFRP1
KLF9	0.495	transcription regulator		-1.954		0.0298	CCND1,COL1A1,MMP28,PPP1R15A
EPRS1	0.024	enzyme		-1.954	bias	0.000269	ACTA2,COL1A1,COL1A2,FN1	415 (12)
mir-103 (includes others)		microRNA		-1.953	bias	0.0445	ADAM10,CAV1,FOXO1,GRN,HIF1A
BAR501		chemical reagent		-1.951		0.0198	ICAM1,IL6,SELE,VCAM1
resatorvid		chemical drug		-1.949	bias	0.000945	CCL2,ICAM1,IL6,KLF7,PTGS2,SCARB1,SLC2A3,VCAM1	404 (19)
midostaurin		chemical drug		-1.949		0.00137	CCL2,CD36,MCL1,PTGS2,VIM	469 (18)
WTAP	0.39	other		-1.948		1	ADCY4,CD36,COL1A1,IL6
TAB1		enzyme		-1.947		2.74e-06	BIRC3,CCND1,CDKN1A,GBP1,IL6,JUN,MCL1,MMP2,NFKBIA,PTGS2,SELE,TNFSF10,XAF1	435 (19)
NOSTRIN	1.621	transcription regulator		-1.944	bias	3.81e-07	CAV1,FLT1,FN1,IL6,ITGA5,KDR,MMP2,PECAM1,SELE,SELP,SOD1,TEK,TFPI	398 (12)
SIRT1	0.107	transcription regulator		-1.944		1.42e-09	BCLAF1,BIRC3,CAV1,CCND1,CD36,CD63,CD74,CD9,CDKN1A,CEBPB,CFLAR,CMIP,EPAS1,FABP4,FBXO32,FN1,FOXO1,GADD45A,HIF1A,HLA-A,HLA-DQB1,HLA-DRB5,ICAM1,ID1,IFI44,IFITM3,IL6,KLF2,LAMB1,LDLR,LGALS3,LTBP2,LY6E,MAP1LC3B,MAT2A,MCL1,MMP2,MT-CO1,MYC,MYL6,PARP14,PDK4,PSMB9,RGS16,RNF213,SDCBP,SFRP4,SOCS3,SOD3,STAT3,SYNPO,TAP1,TFPI,THBD,TIMP2,TIMP3,TNFRSF10B,VCAM1,VIM	521 (15)
AURKB		kinase		-1.941	bias	0.0422	ATF3,CDKN1A,IER3,PPM1D
PNPT1	0.168	enzyme		-1.941	bias	0.000492	CDKN1A,GBP4,IFI16,IFI44,IL6,MYC,PARP14,PARP9,RNF213,TNFRSF1A,TOR3A,XAF1	445 (12)
mir-143		microRNA		-1.939	bias	0.000198	COL3A1,DLL1,KRAS,MMP2,NOTCH1,PTGS2,SNAI1,TAGLN	489 (16)
L-tryptophan		chemical - endogenous mammalian		-1.925		0.0123	HLA-A,IL6,S100A6,SLC1A5
ERF	0.43	transcription regulator		-1.925	bias	0.00325	CDH13,MYC,NOTCH4,UTRN
bisindolylmaleimide I		chemical drug		-1.921	bias	5.04e-09	BIRC3,CCN2,CD44,CDKN1A,CLU,EGR1,FN1,FOS,ICAM1,IL6,JUND,MAT2A,MET,MMP2,NFKBIA,NR4A1,PTGS2,RCAN1,S1PR1,SNAI1,TJP1,TNFSF10,VIM	386 (16)
IMMT	-0.007	other		-1.912	bias	0.0269	CXCL2,ETS2,IGFBP6,IL6,LAMB2,VEGFC,XAF1
PIK3CA	0.043	kinase		-1.912		1.4e-14	ADAM15,ADAMTS1,ADAMTS4,ALCAM,ATF3,ATP1A1,BIRC3,CALD1,CCL23,CCND1,CD34,CD44,CEBPB,COL1A2,COL3A1,CSF3,EDIL3,GMFG,HIF1A,ICAM2,IFI44,IL33,IL6,ITGA5,ITGB1,JUN,KDR,LGALS3,LMO2,MCTP1,MMP2,MTUS1,MYC,NFKBIA,NOTCH1,PCNP,PDGFRB,POSTN,PTGS2,RARRES2,ROBO4,SLC3A2,SNAI1,SPARC,THBD,TJP1,TNFSF10,VIM,ZC3HAV1	493 (21)
ACOD1		enzyme		-1.912		0.00337	GPNMB,ICAM1,IFI44,IL6,RNF213,SGK1,TAP1	173 (7)
PELP1	0.059	other		-1.912		0.00155	CCND1,CDKN1A,CSF3,CTSH,CYGB,FOS,IFI44,MAP1B,MAP1LC3B,MMP2,MYC,NDRG1,NIBAN1,PTGS2,SNCG,TAGLN,TCN2	446 (21)
CGS 21680		chemical reagent		-1.912	bias	0.00141	CDKN1A,COL3A1,EGR1,EGR3,FOS,HIF1A,PTGS2	483 (19)
miR-7a-5p (and other miRNAs w/seed GGAAGAC)		mature microRNA		-1.9	bias	0.0333	CDH5,FOS,JUN,KLF4,SLC3A2,SNAI1,VIM
vitamin E		chemical drug		-1.898	bias	2.75e-07	ACTA2,CAV1,CCL2,CD36,CD44,CDKN1A,EGR1,MMP2,PLAT,PRMT1,PTGS2,SCARB1,SELP,TNFRSF1A,VCAM1	411 (18)
SEMA7A		transmembrane receptor		-1.897	bias	1.5e-05	CCN2,CCN3,CCN5,CD36,COL1A1,COL1A2,COL3A1,CTSS,EGR1,FN1,TIMP1	490 (16)
GMNN		transcription regulator		-1.897	bias	0.00985	CDKN1A,DUSP5,EFEMP1,FRZB,GBP4,IER5,NRP1,PECAM1,SMAD1,SOX17,TEAD1
SOX1		transcription regulator		-1.897	bias	0.0154	DUSP5,EFEMP1,FRZB,GBP4,IER5,NRP1,PECAM1,SMAD1,SOX17,TEAD1
IRF2BP2	0.11	transcription regulator		-1.89	bias	0.0166	CASP4,HLA-A,IFI16,LEPR,SELP,TIMP1,VCAM1
GRIN1		ion channel		-1.89		0.00337	ATF3,COL1A1,EGR3,FN1,MMP2,SEMA6A,SPARC	517 (20)
TBXT		transcription regulator		-1.89	bias	5.03e-05	ALCAM,CD44,COL1A1,DLL1,DUSP6,FMOD,KDR,MGP
immethridine		chemical reagent		-1.89	bias	1.59e-05	CD44,CFI,CTSS,IFI16,IL6,SOCS3,VCAM1	186 (7)
chrysin		chemical - endogenous non-mammalian		-1.89		1.38e-06	CCL2,FLT1,ICAM1,IL6,IL6ST,PDE5A,SELE,SOD1,STAT3	471 (22)
cyclosporin A		biologic drug		-1.878		3.11e-18	ABLIM1,ACTA2,ANXA1,APOD,APP,ATF3,ATP1A1,BGN,BIRC3,CARD8,CAV1,CCL2,CCN2,CCND1,CD200,CD44,CDKN1A,CFLAR,CLU,COL1A1,EDIL3,EDNRB,EFEMP2,EGR1,EGR2,EMP3,FBLIM1,FLNA,FLT1,FN1,FOS,FOSB,FOXO1,FXYD5,GJA1,GPNMB,HIF1A,ICAM1,IER3,IFNGR1,IL6,ITGB4,JUN,KDR,LDLR,LGALS3,LXN,MMP2,MYC,MYH10,MYH11,NFKBIA,NR4A1,POSTN,PRKCH,PSMB8,PTGS2,RCAN1,S100A10,SDCBP,SELE,SERPINH1,SNRPN,SOD1,SPHK1,TAGLN,TIMP1,TMSB10/TMSB4X,TNFSF10…	470 (17)
tofacitinib		chemical drug		-1.877	bias	1.87e-06	CCL2,CCND1,COL3A1,IL6,KDM6B,MYC,SOCS2,SOCS3,STAT3,STING1	450 (19)
DNMT3A	0.052	enzyme		-1.869		6.78e-10	ADAMTS9,AKAP12,ATF3,CASP4,CD34,CD9,CXCL2,EFEMP1,FABP5,FKBP11,FOXO1,GMDS,GUCY1A1,IFNGR1,IGFBP5,IL3RA,IL6,IL6ST,IRF1,JUN,JUND,KDM6B,MYL9,NR4A1,PDE2A,PLCB4,PPP1R3C,PTGS2,RCAN2,RGS16,S1PR1,SERPINH1,SHC1,SNRPN,SOCS3,SPARC,SPHK1,ZNF521	505 (22)
mir-26 (includes others)		microRNA		-1.86	bias	0.0213	IL6,MALAT1,MCL1,PTGS2,SMAD1,SNAI1,VIM
C1QTNF1	0.164	other		-1.851		0.00681	COL6A1,FN1,IL6,SOD1
miR-221-3p (and other miRNAs w/seed GCUACAU)		mature microRNA		-1.85	bias	0.0095	FOS,ICAM1,NES,PIK3R1,PTPRM,SH3BP2,TIMP3
tyrphostin AG 1478		chemical drug		-1.845	bias	9.92e-06	CAV1,CCL2,CCND1,CDKN1A,FOS,HBEGF,HIF1A,ICAM1,IL6,IRF1,MCL1,MMP2,PTGS2,S100A10,SPHK1,VCAM1	496 (19)
KLF5		transcription regulator		-1.843		0.000349	ACTA2,CCND1,CD34,CD44,CDKN1A,CSRNP1,EGR2,EPAS1,HIF1A,ILK,JUN,MEOX2,MYC,NFKBIZ,NOTCH1,SOX4,TAGLN,ZFP36L1	438 (17)
CALCINEURIN A (family)		group		-1.842	bias	4.42e-06	CCN2,CCND1,COL1A1,COL1A2,COL3A1,FOS,GJA1,JUN,TIMP1,UTRN	395 (20)
ADRB (family)		group		-1.842		1.77e-06	ADAMTS4,ADCY4,ADGRL4,ARHGEF3,ATF3,BHLHE40,CASP4,CAVIN2,CCND1,CDKN1A,CFLAR,CRYAB,CXCL2,FOS,GADD45A,ICAM1,JUN,JUNB,KLF4,LBH,LTBP1,NFKBIA,NR4A1,PPM1D,PTGS2,SLCO4A1,TEK	471 (19)
GSTO1	-0.584	enzyme		-1.835		0.00495	CD9,CTSD,DUSP6,DYNLT3,F11R,IRF9,LAMA5,MTUS1,NPDC1,PARP9,SLFN5,SOX4,ZFP36L1
SSTR2		G-protein coupled receptor		-1.817	bias	2.21e-14	ARID5B,ARL4A,ATF3,CALD1,CCN2,CEBPB,DPYSL3,ETS1,FOS,GADD45A,GEM,HBEGF,ICAM1,JUN,KLF10,KLF2,KLF4,KLF9,LTBP2,MT2A,NCOA7,NRP1,PMEPA1,PPP1R15A,RGS16,RHOB,SLC2A3,THBS2,TNFRSF1A,TXNIP,VIM,WARS1,XAF1	532 (22)
mir-1 (includes others)		microRNA		-1.812	bias	0.00457	CCL2,CCND1,CEBPB,CNN3,FBXO32,FN1,GJA1,H3-3A/H3-3B,HNRNPU,IL6,KRAS,MET,MYLK,RRBP1,SFRP1,TAGLN2,TNS3,UTRN,VEGFC,ZFP36L1	117 (5)
HDAC (family)		group		-1.81		6.86e-11	ADAMTS1,AHR,ATF3,CCND1,CDKN1A,DKK3,DLL1,EDNRB,EGR1,EGR3,FBXO32,FOS,HIF1A,HLA-DRA,HTRA1,IL6,ITGA8,JUN,KLF10,KLF9,MEOX2,MYC,NOTCH4,NR4A1,NRP1,RNASE1,SFRP1,SPRY1,TGFBR2,TNFSF10,TXNIP	520 (18)
ABCA1		transporter		-1.81		0.000267	ANXA1,APP,CSF3,IL6,LDLR,NAMPT,PIK3R1,PRKG1,PTGS2,SCARB1,SELP	478 (22)
NR1H (family)		group		-1.807		0.000218	ACACB,APOD,CAV1,CCL2,CSF3,ECE1,ELOVL7,FLT1,IL6,MARCKSL1,NFKBIZ,PTGS2,SBNO2,SCARB1,SELP,SFRP1,TAP1,TIMP3	388 (20)
diethylstilbestrol		chemical drug		-1.799		9.69e-09	AHR,CCN2,CCND1,CD200,CDH13,CDKN1A,CLU,COL1A1,CPE,CYGB,DPT,DUSP6,EGR1,EMP1,FMOD,FOS,FRZB,GADD45A,HBEGF,HLA-A,IGFBP2,IGFBP6,INHBB,KDR,KLF4,LGALS1,LTBP2,MFAP4,MFGE8,MGP,MMP2,NPDC1,PDGFRB,RGS5,S100A6,SOCS2,SPARC,THBS2	596 (25)
miR-34a-5p (and other miRNAs w/seed GGCAGUG)		mature microRNA		-1.786	bias	1.08e-07	ACTA2,APP,ATF3,CCN5,CCND1,CDKN1A,COL1A1,DLL1,EFEMP1,EFHD1,ETS2,FN1,GIMAP6,HAPLN3,ICAM1,IFITM2,IKBIP,KLF4,MET,MYC,NOTCH1,PFN2,PLCB1,PREX2,PTPRE,SPINT2,TAGLN,TSPAN13	409 (11)
OVOL2		transcription regulator		-1.781	bias	0.0126	ARHGAP31,CDKN1A,HLA-DQB1,HLA-DRB5,MMP2,RHOJ,RHOU,SDCBP,SLC2A3,VIM
RC3H2	0.42	enzyme		-1.778	bias	7.61e-08	CCL2,CCN2,ENG,EPHB4,HIF1A,ID1,IL6,MMP2,NRP1,PECAM1,TIE1,VEGFB,VEGFC	393 (8)
CLCF1		cytokine		-1.772	bias	0.0111	MT-ATP6,MT-CO1,MT-CO3,MT-CYB,MT-ND1,MT-ND2,MT-ND3,MT-ND4L,MT-ND5,NDUFA13,NDUFB7,SOCS3
ALKBH5	-0.106	enzyme		-1.765		0.0027	CAV1,CCND1,CDKN1A,CLU,CTSD,DDX3X,DNAJA1,FOXO1,GJA1,HSPA8,ITGB1,MYC,RPGR,RPLP0,SOD1,TGFBR2,TIMP3	443 (18)
ITCH	0.021	enzyme		-1.762	bias	0.00367	CCN2,CFLAR,FOS,IL6,LOC102724428/SIK1,PRKG1,SLC1A5,SLC2A3,TNFRSF1A	423 (17)
ARRB2		other		-1.755		0.00195	CXCL2,EGR1,HIF1A,IL6,JUNB,MMP2,MYC,NFKBIZ,PTGS2	454 (16)
gamma-secretase inhibitor compound E		chemical reagent		-1.746	bias	0.0271	APP,HSPA8,IL6,MET,RHOU,TRA2B
Go6983		chemical drug		-1.746	bias	4.7e-05	CCN2,CD36,FLT1,FOS,PTGS2,SCARB1,SNAI1	480 (18)
C1Q (family)		group		-1.742		0.0112	CDH5,ICAM1,IL6,SELE,TNFSF10,VCAM1
rhodioloside		chemical - endogenous non-mammalian		-1.732		0.0198	COL1A1,HIF1A,IL6,STAT3
CRYAB	-2.507	other		-1.732		4.44e-05	ALCAM,APP,BAG3,CCND1,CD44,CRYAB,FBXO32,IL6,VIM	445 (16)
ACOX1	-0.051	enzyme		-1.723	bias	0.000115	ADAMTS1,CD36,CD63,CDKN1A,ETS2,FABP4,GADD45A,GPX4,GSTP1,HLA-DRB5,IGFBP2,LGALS3,MFGE8,MGLL,NUPR1,PALMD,PDK4,PLSCR1,SGK1,TAGLN2,UGCG	232 (7)
sirolimus		chemical drug		-1.719	bias	1.49e-06	ACACB,ACTA2,APP,ATP1A1,B2M,CALD1,CCN2,CCND1,CD36,CDA,CDKN1A,CEBPB,CFLAR,COL1A1,COL1A2,CSF3,EEF1A1,EGR1,EGR2,ENTPD1,FN1,FOS,FTH1,GSTP1,H3-3A/H3-3B,HIF1A,HLA-B,HNRNPU,ICAM1,ID1,IGFBP5,IL33,IL6,IRF9,JUN,JUNB,KDR,KLF2,LAMB1,LDHB,LEPR,LGALS3,LXN,MAP1LC3B,MCL1,MMP2,MYC,MYH11,NOTCH1,NPM1,PARP14,PDGFRB,PIK3R1,POSTN,PRMT1,RCAN2,RHOQ,RPLP0,RPS18,RPS2,S100A4,SLC1A5,SLC2A3,SLC3A2,SNAI1,SOCS3,SOD1,THBD,TIMP1,…	554 (19)
FL3		chemical reagent		-1.718	bias	0.0342	CD74,EIF4A2,ETS1,MAT2A,MYC,NAMPT,NOLC1,S100A10,S100A6
TNFRSF11B	-1.937	transmembrane receptor		-1.718		0.0123	COL1A1,IL6,NOTCH1,TNFRSF11B
thalidomide		chemical drug		-1.717	bias	1.36e-05	APP,BIRC3,CAV1,CFLAR,COL1A1,FOS,ICAM1,IL6,KCNMA1,KDR,NRP1,PECAM1,STAT3	428 (16)
F ACTIN (complex)		complex		-1.715		0.000269	CCN2,CTSS,FLNA,MMP2	263 (7)
IQGAP1	0.06	other		-1.715	bias	0.00681	CCND1,CDC42,MET,THRB	490 (22)
TAL1		transcription regulator		-1.713		9.94e-05	ADGRG1,CDH5,CDKN1A,CPLX1,ETS1,GATA2,GUCY1A1,HLA-A,HLA-B,HLA-C,HLA-E,HLA-F,ICAM1,JUN,LYST,MARCKS,MCTP1,MYC,NFKBIZ,NOTCH1,PPP3CA,RAPGEF5,SLC2A3,SOX4,TNFAIP1,TNFSF10,TSPAN7	351 (17)
GPBAR1		G-protein coupled receptor		-1.709		0.0271	CCND1,ICAM1,IL6,SELE,TJP1,VCAM1
andrographolide		chemical drug		-1.709		0.000198	FN1,GSTP1,ICAM1,IL6,PTGS2,SELE,TIMP1,VCAM1	473 (20)
sulfasalazine		chemical drug		-1.709	bias	0.00203	CCND1,ICAM1,IER3,NFKBIA,TPM3,TYMP	447 (14)
MEOX2	0.557	transcription regulator		-1.707		2.16e-07	CCL2,CDKN1A,CTSS,CXCL2,EFNA1,HBEGF,ICAM1,ID1,ID4,IL6,ITGB5,LRP1,SELE,VCAM1,VEGFC,VIM	419 (14)
nitrofen		chemical toxicant		-1.706	bias	0.00025	AQP1,EGR1,EPAS1,ITGA6,TGFB1I1,TGFBR2,TGFBR3,TIMP2,TIMP3
DIO3		enzyme		-1.706		0.000939	COL6A1,EPAS1,FLYWCH2,HLA-A,IER5,KLF9,MEOX2,STC1,VCAM1	144 (7)
vemurafenib		chemical drug		-1.702		0.00431	DDR2,DUSP6,GPNMB,IL6,NAMPT,NECTIN2,TNFRSF10B,VIM	500 (18)
steroid		chemical - endogenous mammalian		-1.698		0.00276	ANXA1,FOS,MYC,PLAT,TIMP1	532 (22)
GADD45A	-1.966	other		-1.698		0.00526	CDKN1A,CXCL2,FOSB,GADD45A,IL6,JUN	517 (21)
TNFAIP6		other		-1.698		0.00058	ACTA2,CXCL2,IL6,SNAI1,SPINT2,VIM	446 (17)
filgrastim		biologic drug		-1.697		2.31e-11	ADAM15,ANXA1,ATF3,ATP1A1,B2M,BEX3,BIRC3,BTG2,CAVIN2,CCL23,CD44,CD59,CD74,CLU,CPD,DLC1,DPYSL3,EGR2,EGR3,ETS2,FABP5,FGL2,GADD45A,GBP1,GLIPR1,GNG11,GNS,HLA-DMB,HLA-DPA1,HLA-DPB1,HLA-DQB1,HLA-DRA,HLA-DRB1,HLA-DRB5,ICAM2,IFI44,IL1R1,IRAK3,ITPKC,JUN,KLF9,LAP3,LDHB,LDLR,LGALS3,LPAR6,NECTIN2,NR4A1,PARP14,PDLIM1,PPP1R12B,PTGS2,RBP7,S100A10,S100A4,S1PR1,SAMHD1,SERPINB1,SGK1,ST6GALNAC3,SULF2,TNFSF12,VIM,XAF…
Go 6976		chemical drug		-1.696	bias	2.16e-07	CCND1,CDKN1A,CSF3,CXCL2,ETS1,FLT1,FN1,FOS,IL6,ITGA5,ITGB1,MMP2,NFKBIA,PTGS2,STC1,VCAM1	476 (16)
ITGB6		other		-1.693	bias	0.0123	COL1A1,COL1A2,COL3A1,MMP2
KDM1A	0.142	enzyme		-1.672		8e-17	ACTA2,ATF3,CCL2,CD63,CD74,CD9,CDA,CDKN1A,CEBPB,COL1A1,COL1A2,CSGALNACT1,CTSC,CTSD,CTSS,CTSZ,DDR2,ELOVL7,EPHX1,FN1,FOXO1,GALNT15,GBP4,GPNMB,HIF1A,HLA-A,HLA-DQB1,HLA-DRB5,IFI16,IFI44,IFITM3,IGFBP2,IGFBP4,IRAK3,KLF2,LTC4S,MSN,MT-CO3,MYC,NES,PARP14,PDE2A,PTPRB,RARRES2,RHOU,RNF213,S100A6,SERPINB1,SFRP1,SFRP4,SLC1A5,SNAI1,SNHG7,SOCS2,SYNPO,TAP1,TCN2,TM4SF1,TMCC3,VCAM1,VIM	576 (22)
PDE4 (family)		group		-1.67		0.000473	CCL2,CDKN1A,COL1A1,FN1,ICAM1,IL6,LDLR	481 (22)
CLEC10A		other		-1.664	bias	0.00336	CHD9,CXCL2,HSPA1A/HSPA1B,IL6,MAP3K6,STAT3
SU1498		chemical drug		-1.664	bias	9.73e-05	ETS1,FABP4,ICAM1,SELE,TNFRSF11B,VCAM1	334 (15)
noscapine		chemical drug		-1.664	bias	0.00058	BIRC3,CCND1,CFLAR,ICAM1,MCL1,PTGS2	439 (15)
DDX5	1.374	enzyme		-1.664		0.0048	ACTA2,CCND1,CDKN1A,COX7C,CXCL2,FOS,HTRA1,IL33,IL6,JUN,MMP2,MT-CO2,MYC,NDUFA4,NRP1,S100A4,TIMP1,UQCRB	508 (21)
miR-181a-5p (and other miRNAs w/seed ACAUUCA)		mature microRNA		-1.663	bias	0.0346	ATP2B1,KRAS,NOTCH4,SNAI1,TIMP3,VIM
dorsomorphin		chemical - kinase inhibitor		-1.659		0.0012	ACTA2,CD36,COL1A1,EGR1,HIF1A,ID1,IL6,KDR,MAP1LC3B,POSTN,SNAI1,THBD	445 (15)
SOCS3	3.464	phosphatase		-1.652	bias	6.44e-06	ATF3,CCND1,CDKN1A,EGR1,FOS,ICAM1,IL6,IRF1,JUN,MYC,SELP,SGCA,SOCS3,STAT3,VIM	351 (16)
irbesartan		chemical drug		-1.652	bias	4.44e-05	CCL2,CD36,FHL1,FOS,ICAM1,IL6,ILK,JUN,VCAM1	498 (24)
salinosporamide A		chemical drug		-1.652	bias	3.47e-06	ATF3,BIRC3,CCND1,CFLAR,HIF1A,ICAM1,MYC,PEBP1,PPP1R15A,PTGS2,SNAI1,TNFRSF10B	452 (12)
plumbagin		chemical drug		-1.633	bias	0.000842	BIRC3,CCND1,CFLAR,IL6,PECAM1,PTGS2,TNFRSF10B	462 (21)
1'-acetoxychavicol acetate		chemical reagent		-1.633	bias	0.00058	BIRC3,CCND1,CFLAR,ICAM1,MYC,PTGS2	407 (16)
1810019D21Rik		other		-1.633		0.0434	CDKN1A,COL6A1,COL6A2,PALMD,RAPGEF3,THBD
MEX3A		other		-1.633		0.00203	CCND1,CD36,CD44,NRP1,PDK4,PRELP
PXDN	-0.019	enzyme		-1.633	bias	0.00526	CDKN1A,IL6,JUN,MMP2,MYC,TAGLN2
SMARCD3	-0.33	transcription regulator		-1.633	bias	0.000115	ALCAM,CD44,COL1A1,DKK3,FMOD,KLF4,MGP
chelerythrine		chemical drug		-1.633	bias	0.00336	ICAM1,IL6,MCL1,NFKBIA,SELE,VCAM1	459 (17)
SOD1	-1.199	enzyme		-1.633	bias	9.81e-11	APP,ATP1A1,B2M,BAG3,CASP4,CCND1,CD36,CD44,CFLAR,CLU,COL1A1,CRYAB,DPYSL3,ETS2,FOS,FOSL2,FTH1,GPX3,GSTP1,HLA-E,HSPA8,HSPB1,ICAM1,IFI16,IFI44,IL6,JUN,JUNB,MCL1,MET,MT-CO1,MT-ND1,MT-ND4,NOSTRIN,PECAM1,PLCB4,PPP1R15A,PSMB8,PTGS2,RDX,SCN1B,SKP1,SLFN5,SNCG,SOD1,TGFBR2,TLN1,TNFRSF10B,VCAM1,ZFP36L1	477 (21)
IGFBP3	0.129	other		-1.632		0.0346	CDKN1A,ICAM1,MMP2,SDC2,THBS2,VCAM1
SIRT3		enzyme		-1.619		8.33e-07	ACTA2,CDH5,HIF1A,IL6,MT-ATP6,MT-CO1,MT-CO2,MT-CO3,MT-CYB,MT-ND1,MT-ND2,MT-ND3,MT-ND4,MT-ND4L,MT-ND5,NES,PECAM1,VIM	462 (19)
PSMB11		peptidase		-1.619	bias	8.38e-16	CAV1,CCND1,COL1A1,COL1A2,COL3A1,COL6A1,COL6A2,CTSS,FLT1,GADD45A,HSPA1A/HSPA1B,LAMB2,LGALS3,LIFR,MT-ATP6,MT-CO1,MT-CO3,MT-ND1,MT-ND2,MT-ND5,MT-RNR1,MT-RNR2,NR4A1,PTGS2,RARRES2,RHOB,S1PR1,TNFSF10,VCAN,VEGFC
L-methionine		chemical - endogenous mammalian		-1.617		1.48e-05	ACTA2,BTG1,CLU,CXCL2,EEF1A1,ETS2,IFI16,IGFBP4,IL6,MAT2A,NFKBIA,PLAT,PTGS2,RHOB	512 (20)
FOSL1	0.238	transcription regulator		-1.606		9.54e-10	CCL2,CCND1,CD44,CSF3,DOCK9,EGR1,EGR2,FOS,FOSB,IL6,ITGB4,JUN,JUNB,MAP1B,MET,MMP2,MT2A,NRP1,SNAI1,SPARC,THBD	378 (19)
Sb202190		chemical drug		-1.605		3.61e-11	ACTA2,CCL2,CCN2,CCND1,CDKN1A,CEBPB,COL1A1,DDX5,EGR1,FN1,FOS,HIF1A,ICAM1,IL6,JUNB,LDLR,MMP2,PTGS2,RHOB,SELE,SGK1,SNAI1,TIMP2,TNFRSF10B,TYMP,VCAM1,VIM	452 (18)
NAB2	-0.169	transcription regulator		-1.597	bias	0.00141	CDKN1A,FLT1,FN1,FOS,HIF1A,ID4,TNFSF10	315 (12)
mir-15 (includes others)		microRNA		-1.586		0.0111	ACACB,APP,CCL2,CCND1,CDC42,DICER1,FOXO1,HSPA1A/HSPA1B,IL6,MCL1,NRN1,PPM1D,PTGS2,TIMP1
VIM	-1.453	other		-1.584		0.00195	CCL2,CDH5,EMP1,GPX4,ITGB1,ITGB4,MFNG,NOTCH1,PTGS2	543 (26)
LDB1		transcription regulator		-1.58		7.44e-10	ABL2,ADAMTS9,ADGRL2,ADRA2C,AHR,ALCAM,ANXA1,BMPR2,CASP4,CD34,CD93,CDH13,CDH5,CDKN1A,CPNE8,DDX3X,EFEMP2,EGLN3,ENG,EPHB4,FRZB,FTH1,GIMAP8,GJA1,GRB10,HLX,LGALS1,LMO2,LYL1,MAP3K8,MFGE8,MGLL,MGST2,MYH10,NDRG1,PLSCR1,RAPGEF5,SEMA6A,SERTAD1,SFRP1,SNTB2,SPARC,ST6GALNAC3,STAT3,SYNE2,TAMALIN,TAP1,TNS2,TOR3A,TXNIP
miR-30c-5p (and other miRNAs w/seed GUAAACA)		mature microRNA		-1.577	bias	0.0111	CCN2,CCND1,CHD1,COL1A1,COL1A2,CPNE8,CRTAP,IL6,JUN,LRRC8C,MAT2A,MET,MYC,NOTCH1,PCDH17,PLEC,PNP,PPP3CA,RAP1B,RBMS1,SPARC,TGFBR2,TNFRSF10B,VCAN
SLPI		other		-1.577	bias	0.00782	CCND1,CTSS,ICAM1,IL6,MCL1,NFKBIA	354 (18)
mir-150 (includes others)		microRNA		-1.577	bias	0.00782	ACTA2,CLDN5,CXCL2,FZD4,HIF1A,TEK	341 (11)
GSK3B	0.148	kinase		-1.576		1.63e-06	APP,BIRC3,CCL2,CCND1,CDKN1A,CFLAR,CHD1,CLDN5,CTNND1,DLL1,FOS,HIF1A,IL6,KDR,LAMB1,MCL1,MYC,NFKBIA,NFKBIZ,PTGS2,SELP,SNAI1,TNFRSF10B,TNFSF10	427 (16)
MRTFB	1.485	transcription regulator		-1.572	bias	4.05e-17	ABLIM1,ACTA2,ADAMTS1,ALCAM,ARID5B,CALD1,CAVIN2,CCN2,CNN1,COL1A1,COL3A1,DNAJB4,EGR1,EGR2,EGR3,F11R,FHL1,FIBIN,FLI1,FLNA,FN1,GADD45A,HLA-A,ID1,IGFBP5,ILK,ITGA5,ITGA6,ITGB1,ITGB5,LIMCH1,MGST2,MYH10,MYH11,MYL9,NFIB,NFKBIZ,NUAK1,POSTN,PTGS2,RAMP1,S1PR1,SCARB1,SDC2,SELP,SGK1,SLFN5,SORBS1,SYNPO2,TAGLN,TPM1	336 (13)
inosine		chemical - endogenous mammalian		-1.571	bias	0.000267	ALCAM,ANXA1,C1S,CD63,EMP3,FTL,IFITM3,IRF1,SERPINB1,TIMP1,VIM
diphenyleneiodonium		chemical reagent		-1.568	bias	1.9e-06	ACTA2,ATF3,CCL2,COL1A1,CXCL2,EGR1,EPAS1,FN1,FOS,HIF1A,IL6,PDE5A,PTGS2,SELE,THBS2,TIMP1,TRA2B	496 (20)
N1,N11-diethylnorspermine		chemical drug		-1.567		0.000115	CCND1,CDKN1A,MT-CO1,MT-CO2,MT-ND3,MT-ND4,MT-ND4L	386 (11)
mir-155		microRNA		-1.566		3.04e-05	ACTA2,ADAM10,CCL2,CCND1,CDH5,CDKN1A,CEBPB,COL1A1,CSF3,DNAJB1,DUSP5,HIF1A,ICAM1,IL6,IRAK3,IRF9,PECAM1,PTGS2,S1PR1,SDCBP,SNAI1,SOCS3,STAT3,VIM	487 (16)
Sch-23390		chemical drug		-1.56	bias	0.000179	ATF3,CRYAB,DNAJA1,DNAJB1,EGR1,EGR2,FOS,FOSB,HSPB1,PPP3CA,ST13	403 (20)
mir-25 (includes others)		microRNA		-1.556	bias	0.000939	CDKN1A,EDNRB,GADD45A,HIPK3,IL6,ITGA5,MCL1,REV3L,RGS5	489 (22)
lipoxin A4		chemical - endogenous mammalian		-1.556		4.12e-06	ACTA2,CCL2,CCND1,CDKN1A,FN1,ICAM1,IL6,PTGS2,SELE,TIMP1,TIMP2	444 (19)
miR-182-5p (and other miRNAs w/seed UUGGCAA)		mature microRNA		-1.556	bias	0.0342	FN1,FOXO1,IFI44L,IFITM1,ITGB1,MALAT1,SLFN5,VWF,XAF1
NOTCH (family)		group		-1.551		9.83e-07	ABLIM1,ACTA2,ADAM15,CDKN1A,CNN1,CRIP1,FABP4,GUCY1A1,ID1,IL6,MCL1,MET,MMP2,MYC,MYLK,NHSL2,NOTCH1,SAMHD1,SKAP2,SMAD1,TAGLN,TNFRSF1A,TSPAN13	491 (22)
hemin		chemical - endogenous mammalian		-1.544		9.94e-06	AKR1C1/AKR1C2,CCND1,CDKN1A,FN1,FTH1,FTL,GSTP1,GUCY1A1,IFI27,IL33,IL6,JUN,PTGS2,SHC1,THBD	462 (18)
GATA2-AS1	0.301	other		-1.539		0.000117	ABL2,FLI1,FLT1,FOXO1,HIF1A,ITGB4,KDR,MYC,NOTCH4,PECAM1,VWF
evodiamine		chemical - endogenous non-mammalian		-1.539		0.000148	BIRC3,CCND1,CDKN1A,CFLAR,ICAM1,MCL1,MYC,PTGS2,SELE	502 (21)
NC410		biologic drug		-1.528		7.63e-10	ATF3,BTG2,CD36,CD74,CDKN1A,CRIP1,CXCL2,EDNRB,EGR1,FCGRT,FOS,GAS6,HSPA1A/HSPA1B,IER3,IRF1,JUNB,KLF2,PARP14,RESF1,STAT3,TGFBR2,TIMP2
CDK19		kinase		-1.528	bias	3.93e-06	ATF3,BTG2,CDKN1A,CLU,CTSD,CXCL2,EPHX1,GADD45A,HBEGF,IER5,ITGB4,JUN,KLF2,KLF4,MYC,NOTCH1,PPP1R15A,RPS27L,SPHK1,STOM,TCN2,TXNIP,UPP1,ZFP36L1	488 (18)
vismodegib		chemical drug		-1.526		0.00367	CCL2,CDA,CSF3,IL33,IL6,KLF4,LGALS3,TNFRSF11B,TNFSF10	221 (7)
GSN	0.302	other		-1.519	bias	0.00114	ACTA2,COL1A1,COL3A1,FN1,MMP2,POSTN	532 (23)
UPF2	0.102	other		-1.51		0.000945	CLU,GRN,NRP1,PTGS2,RCAN1,TNFRSF11B,TSPAN12,TSPAN13
GW9662		chemical reagent		-1.51		0.000422	CAV1,CCL2,CCN2,CD36,CDKN1A,EGLN3,FABP4,FN1,FOS,HLA-DRA,IL6,KDR,KLF4,LXN,PTGS2,VCAM1	519 (22)
PHF6	0.141	transcription regulator		-1.508		8.1e-06	BTG2,FTH1,HLA-DMA,JUN,JUND,NDUFA4,PEBP1,PSMB8,RAMP1,SOX4,TAP2
SOX3		transcription regulator		-1.508	bias	0.00652	DLL1,DUSP5,EFEMP1,FRZB,GBP4,IER5,NRP1,PECAM1,SMAD1,SOX17,TEAD1
PF-562271		chemical drug		-1.501	bias	0.00203	CD44,HLA-E,IL6,MCL1,MYC,PSMB8	476 (20)
DEF6		other		-1.501	bias	0.00058	FN1,FOS,IL6,MMP2,SNAI1,VIM	375 (21)
BMPER		other		-1.499	bias	0.000104	ACTA2,CDH5,ICAM1,ID1,MGP,PECAM1,SOX7,VCAM1	404 (14)
PROX1		transcription regulator		-1.491		0.0253	ALCAM,CD34,CPE,KDR,NRP1
ETV5		transcription regulator		-1.49		9.63e-09	ALCAM,CAV1,CAVIN2,CCND1,CDKN1A,CSF3,FN1,FXYD5,ICAM1,ICAM2,IL6,ITGA5,ITGB1,LGALS3,MET,MMP2,MSN,NFKBIA,PKP4,QKI,S100A6,SAMHD1,SCARB1,TIMP3,TJP1	472 (22)
NR5A1		ligand-dependent nuclear receptor		-1.483		0.000172	ADCY4,DLL1,ETS1,LAMA5,LEPR,MFNG,NOTCH1,NOTCH4,SCARB1,VIM	509 (15)
PD184352		chemical drug		-1.483	bias	0.0112	CCND1,CFLAR,EGR1,FOS,MCL1,NR4A1
ursodeoxycholic acid		chemical - endogenous mammalian		-1.48		0.00367	CCN2,COL1A1,COL1A2,DLC1,LGALS3,PDGFRB,PTGS2,SPARC,TIMP1	482 (21)
mir-144		microRNA		-1.48	bias	0.00431	ADAM10,APP,CD34,ETS2,IL6,KLF7,MYC,VCAN
7-nitroindazole		chemical reagent		-1.477	bias	0.000184	FOS,FOSB,GSTP1,NFKBIA,PRKG1	251 (7)
vitamin K2		chemical drug		-1.477	bias	0.0125	AKR1C1/AKR1C2,COL6A1,MGP,SERPINB1,TNFRSF11B
beta-naphthoflavone		chemical toxicant		-1.474	bias	0.0112	AKR1C1/AKR1C2,FOS,FTH1,GSTP1,NR4A1,SOCS2
TGFB1I1	-1.105	transcription regulator		-1.473		9.88e-06	CD36,CDKN1A,FN1,FOS,ID1,KLF4,LTBP1,LTBP2,TNS1	502 (22)
lithium		chemical drug		-1.472		0.0144	APP,CDKN1A,EGR1,FOS,IFI27,IFI44L,IL6,JUN,LDLR,PTGS2,THRB
PDCD10	0.15	other		-1.471	bias	0.00114	ACTA2,HIF1A,KLF2,KLF4,THBD,VWF	273 (7)
diphtheria toxin		chemical - endogenous non-mammalian		-1.463		0.000672	CD63,CD74,COL1A2,COL3A1,CRIP1,CTSD,DUSP6,FOS,GAS6,HBEGF,HTRA1,LAMB1,LGALS1,LRRC32,PIK3R1,S100A10,SOCS3,TGFBR3	388 (16)
WNT5B		other		-1.461	bias	0.00058	ACTA2,CCND1,COL1A1,FN1,IL6,VCAN	422 (21)
ASAH1	-0.469	enzyme		-1.46		1.5e-05	COL1A2,ELOVL7,ETS1,ITGA5,ITGB5,NR4A1,SCARB1,SOD1,SPHK1,SPTLC2,TAGLN	293 (13)
PLCG2	0.347	enzyme		-1.458		6.63e-06	CCL2,CD36,CD63,CD74,CD9,CTSD,FOXO1,HLA-A,HLA-DRB5,ICAM1,IFI16,IFITM3,IL6,MFGE8,PTGS2,TNFSF10	427 (17)
bafilomycin A1		chemical drug		-1.456		0.0103	CCL2,CD9,FOXO1,GRN,HSPA8,IL6,NFKBIA,PTGS2,RHOB,TIMP2
POLR2M	-0.171	other		-1.455	bias	0.0112	ADGRG1,BTG2,CCND1,CDKN1A,MYOF,SULF2
2-methoxyestradiol		chemical - endogenous mammalian		-1.455		6.27e-05	ATF3,CAV1,FOXO1,HIF1A,ID1,IL6,ITGB5,MCL1,PTGS2,SOD1	491 (19)
CLU	-1.437	other		-1.454		0.000112	APP,CCL2,CCND1,CDH13,CDKN1A,CLU,HSPA1A/HSPA1B,IL6,MMP2,MMRN2,NFKBIA,PARP14,SAMHD1	496 (18)
NR0B2		ligand-dependent nuclear receptor		-1.453		6.52e-06	ACTA2,CCN2,CD36,CDKN1A,COL1A1,COL1A2,CXCL2,EGR1,IL33,IL6,MAP3K8,MT-CO1,MT-CYB,MT-ND2,PDK4,SCARB1,TIMP1	489 (21)
GW3965		chemical reagent		-1.45		6.52e-06	APOD,APP,CAV1,CSF3,CYTH1,FABP5,GNG11,IER3,IL6,LDLR,NFKBIA,PDK4,PPP1R15A,PTGS2,SOCS3,TRIB1,UGCG	346 (22)
NUMB	0.218	other		-1.449		0.000352	APP,BIRC3,CDKN1A,CFLAR,IFI16,NOTCH1,SNAI1,VIM	516 (19)
dehydroxymethylepoxyquinomicin		chemical reagent		-1.446		0.00276	BIRC3,CCL2,IL6,PEBP1,SNAI1	320 (9)
CALR	-0.656	transcription regulator		-1.445		0.00195	CDKN1A,COL1A1,COL1A2,COL3A1,FN1,GJA1,ICAM1,ITGA5,PTGS2	491 (24)
HDAC3	-0.135	transcription regulator		-1.441		3.26e-05	ACACB,BIRC3,CCND1,CD34,CD36,CDKN1A,COL1A2,CXCL2,ENPP2,FOS,HLA-A,ICAM1,IL6,MYC,NFKBIA,PTGS2,TAGLN,VIM	406 (19)
PRKACA	-0.002	kinase		-1.437		8.36e-05	ANTXR1,CCND1,CEBPB,HSPA1A/HSPA1B,MYC,MYH10,SFRP4,SOCS3,VCAM1	516 (24)
VHL		transcription regulator		-1.432		3.17e-06	ADGRG1,BHLHE40,CAV1,CCN2,CCND1,CDKN1A,CNN1,CYBRD1,EGLN3,EPAS1,FN1,FTH1,FTL,HIF1A,IER3,IFITM3,ITGA5,MXI1,NEDD9,RAP1B,SLC2A3,SPARC,TAGLN,TNFSF10,VCAM1,VEGFC,VIM,ZFP36L1	522 (20)
SMARCA2	-0.044	transcription regulator		-1.432	bias	0.0127	CD36,CD44,IGFBP5,IL6,KDR,MYLK,TAGLN
caffeic acid phenethyl ester		chemical drug		-1.425	bias	2.93e-06	BIRC3,CCND1,CD44,CDKN1A,EGR1,FCGRT,FTH1,FTL,HSPB1,ICAM1,IGFBP6,IL6,MMP2,NFKBIA,PTGS2,RHOB,S100A6,ST13,STAT3,TOP1,VCAM1,VIM	442 (16)
USP1	-0.094	peptidase		-1.42	bias	0.000104	CCN2,COL6A2,ITGA5,ITGA6,S100A4,SPARC,TIMP1,TIMP2
GAPDH	-0.67	enzyme		-1.414		0.0209	CCL2,GEM,HLA-C,IFITM1,IFITM2,TGFB1I1,TXNIP,WARS1
selenomethylselenocysteine		chemical - endogenous mammalian		-1.414	bias	0.000591	ATP1A1,CLU,EGR1,FABP4,JUN,SOD1,TIMP2,TIMP3	354 (7)
IL37		cytokine		-1.414	bias	0.00812	CSF3,CXCL2,IL6,TIMP1,VCAM1	439 (15)
mir-27 (includes others)		microRNA		-1.412	bias	0.00414	ACACB,AFF1,ATP2B1,CDH5,CLDN5,FLT1,FOXO1,IL6,KRAS,MET,PTGS2,SEMA6A	410 (16)
losartan potassium		chemical drug		-1.408	bias	5.4e-10	APP,AQP1,ATP1A1,CAV1,CCN2,CD36,COL1A1,COL1A2,COL3A1,EGR1,ELOVL7,ENG,FN1,FOS,GJA1,IFITM2,IFITM3,IL6,ITGB5,KRAS,LGALS3,MMP2,PLCB1,POSTN,PTGS2,SOCS3,STAT3,SYNPO2,TAGLN2,TEK,TGFBR2,TIMP1,VCAM1	475 (20)
iron		chemical - endogenous mammalian		-1.406		0.00025	APP,CCND1,CDKN1A,CYBRD1,FTH1,FTL,GADD45A,HIF1A,ID1,IL6,NDRG1,PPP1R15A	514 (20)
fingolimod		chemical drug		-1.406		7.24e-05	CCL2,CCN2,CD36,CDKN1A,COL3A1,CXCL2,FN1,FOSB,HLA-DQB1,ICAM1,IL6,PECAM1,S1PR1,SPHK1	488 (21)
UBE2I	-0.149	enzyme		-1.406		0.0112	CCND1,IRF1,MYC,PDK4,SGK1,TAP1
SULT1E1		enzyme		-1.406		0.000184	IGFBP4,IL6,PTGS2,SCARB1,SULF2	480 (24)
THRA	-0.222	ligand-dependent nuclear receptor		-1.403		0.000114	APP,CCL2,CCND1,CD44,CDKN1A,CTSD,CTSH,CXCL2,DOCK9,ENG,EPAS1,FOS,FRZB,GPX4,HIF1A,IL6,IRF1,JUN,KLF9,LDLR,RCAN2,THRB,TNFRSF1A	458 (24)
mir-22 (includes others)		microRNA		-1.402	bias	0.00215	ACTA2,CCN2,CDKN1A,IL6,MALAT1,MECOM,SNAI1,TGFBR2	492 (20)
TRAF7	0.256	enzyme		-1.4	bias	0.00812	CDC42,CFLAR,JUN,KRAS,MYC	445 (19)
PD 123319		chemical drug		-1.4		0.00336	COL1A1,FOSL2,KDR,PTGS2,SPRY1,TIMP1	444 (16)
wogonin		chemical - endogenous non-mammalian		-1.4	bias	0.0253	CCL2,CDKN1A,CFLAR,HIF1A,ORAI1
honokiol		chemical - endogenous non-mammalian		-1.394		3.53e-06	CCND1,CDKN1A,FLT1,FN1,FOS,ICAM1,JUNB,KDR,MAP1LC3B,MAP3K8,MCL1,PTGS2,SNAI1,VIM	493 (20)
KDM5B	0.052	enzyme		-1.39		0.00952	CAV1,CCL14,CCN2,CCND1,EGR1,FABP5,FHL1,GADD45A,IGFBP2,IVNS1ABP,LIMCH1,MT1X,NEDD9,PLS3,SOX17,SOX4,SWAP70	205 (7)
FBXO32	-1.397	enzyme		-1.387		0.0185	CXCL2,FBXO32,GADD45A,HSPB7,IL1R1,IL6,NANS,PPP3CA,PTGS2,RPN1
SAA1		transporter		-1.387	bias	0.0253	BGN,CCND1,CSF3,IL6,MMP2
NT5E	0.041	phosphatase		-1.387		0.00812	COL1A1,COL3A1,IL6,KDR,TIMP1	440 (18)
AIM2		other		-1.387	bias	0.0445	C7,HLA-A,IFNGR1,PDGFRB,VSIR
JAK inhibitor I		chemical drug		-1.387	bias	0.00276	CXCL2,PTGS2,SGK1,SOCS3,TIMP1	444 (16)
TAPI-1		chemical - protease inhibitor		-1.387	bias	3.43e-05	APP,LEPR,MMP2,MT-CO1,VCAM1	457 (15)
theaflavin		chemical - endogenous non-mammalian		-1.387		0.000576	CCL2,CDKN1A,ICAM1,IL6,VCAM1	485 (24)
LAMA4	0.362	enzyme		-1.384	bias	1.79e-07	C12orf57,CAV1,CCND1,CDKN1A,COL15A1,COL3A1,CRTAP,FLT1,FN1,HIF1A,IL1R1,IL6ST,ILK,ITGA8,ITGB1,ITGB5,LAMA5,LAMB1,LIFR,MET,MGST2,MGST3,MT-ND1,MT-ND2,MT-RNR1,MT-RNR2,MYLK,NOTCH1,PLXND1,SH3BGRL2,SHC1,TGFBR2,THBS2,TNFSF12,VEGFC	288 (12)
LRP6	0.044	transmembrane receptor		-1.383		7.88e-08	ACTA2,APP,CAV1,CCN2,CCND1,COL1A1,CXCL2,FOS,IL6,LEPR,MMP2,MYC,SLC2A3,VIM	506 (20)
ZEB1	-0.692	transcription regulator		-1.379	bias	5.11e-05	AP1S2,CCN2,CD74,COL1A1,COL1A2,COL3A1,DOCK9,FN1,FOSB,ITGB4,MAP1B,MMP2,MPZL2,NRP1,PTGS2,S100A10,VIM	500 (19)
SAHM1		chemical reagent		-1.374	bias	0.000873	ABLIM1,BHLHE40,CD44,ENAH,FLNA,ID1,LY6E,MYC,RHOU,ZFP36L2
daporinad		chemical drug		-1.373		1.89e-05	BHLHE40,CCL2,CD44,CEBPB,ETS2,ID1,IL6,NAMPT,NES,RCAN1	521 (16)
PTPN3		phosphatase		-1.369	bias	0.0182	CDKN1A,COL1A1,FN1,MYC,TAGLN
FERMT2	-0.308	other		-1.362	bias	7.11e-08	ACTA2,CCN2,CCND1,COL1A1,FN1,FOXO1,GSTP1,IL6	479 (25)
TGFBR1	-0.389	kinase		-1.359		4.94e-12	ACTA2,AHR,BGN,BHLHE40,CCN2,CCND1,CDH5,CDKN1A,CLDN5,COL1A1,COL1A2,DOCK4,EGR2,FBLN5,FMOD,FN1,ID4,IL6,ITGB5,KLF4,LTBP1,MYC,PDK4,SNAI1,TAGLN,VEGFC,VIM,ZFP36	495 (19)
THRB	-0.927	ligand-dependent nuclear receptor		-1.357		7.27e-07	BIRC3,BTG2,CCL2,CCND1,CTSD,CTSH,CXCL2,ENG,FABP4,FOS,FRZB,FZD4,GPX4,HIF1A,HLA-DMB,ID1,IGFBP2,IL6,ILK,JUN,KCNMA1,KLF9,LDLR,MET,MMP2,MYC,NR4A1,PDK4,PTGS2,SFRP1,SFRP4,THRB,TNFRSF1A,TNFSF10	522 (24)
CDKN1B	-0.167	other		-1.352	bias	0.0288	B2M,CCND1,CDKN1A,CYTH1,EGR1,FHL1,GPX4,LGALS3,MCL1,MYC,SOD1,STAT3
HSPA9	0.034	other		-1.348		0.000403	CDKN1A,FN1,FOXO1,MMP2,MYC,NEDD9,TIMP1,TIMP2,VIM	508 (23)
ZBTB16	0.021	transcription regulator		-1.343		2.96e-05	CCND1,CD34,CD44,CD74,CDKN1A,COL1A1,CSGALNACT1,EGR2,FOXO1,IFNGR1,IL3RA,IL6,IL6ST,INPP1,KLF2,LY96,MYC,NFKBIZ,PIK3R1,PIK3R3,PTGS2,SELP,UGP2	498 (22)
estriol		chemical - endogenous mammalian		-1.342	bias	0.00812	CCL2,CXCL2,IL6,PIK3R1,SELE	588 (24)
Ptprd		phosphatase		-1.342	bias	0.00276	CCL2,CDKN1A,IGFBP5,MYC,PSMB9	364 (7)
SELENOS	-0.182	other		-1.342	bias	0.0125	CAV1,CD36,CEBPB,FABP4,IL6
CHIT1		enzyme		-1.342	bias	0.00137	ACTA2,COL1A1,FN1,PXN,VIM	505 (16)
MGP	-4.25	other		-1.342		0.0253	ACTA2,FLT1,IL6,MET,TAGLN
EIF2S1	0.142	translation regulator		-1.342	bias	0.000591	CCND1,CEBPB,CFLAR,GADD45A,MAP1LC3B,MCL1,NUPR1,PPP1R15A	340 (11)
erismodegib		chemical drug		-1.342	bias	0.0341	CCL2,CSF3,IL6,MMP2,SNAI1
LY6E	0.464	other		-1.342		0.0182	CCN2,CD34,HLA-DRA,IL6,NFKBIA
GTF2IRD1		transcription regulator		-1.342		0.00137	FOS,KDR,POSTN,RPLP0,STAT3	201 (5)
ZNF768		other		-1.342	bias	0.00276	BTG2,CCL2,GADD45A,ICAM1,IL6	442 (13)
mir-3648 (includes others)		microRNA		-1.342	bias	0.000576	CD44,HIF1A,JUN,MYC,TCF4
indirubin		chemical drug		-1.342	bias	0.00495	BIRC3,CCND1,JUN,MT-CO2,MYC	465 (17)
NR1H3		ligand-dependent nuclear receptor		-1.338		4.36e-09	ACTA2,APOD,ASPN,ATF3,CCL2,CDKN1A,CSF3,CTSC,CXCL2,CYTH1,FGL2,GAS6,GBP4,GPX3,GSTP1,IL6,LDLR,MFGE8,NFKBIA,PTGS2,SCARB1,SNAI1,TAP1,THRB,TRIB1,UBC,VCAN,VEGFC	463 (22)
mir-21 (includes others)		microRNA		-1.328	bias	4.83e-06	ACTA2,APP,ARF6,ARL6IP1,BMPR2,BTG2,C1orf198,CASP4,CCL2,CD44,CDH5,CDKN1A,CLU,COL1A1,COL3A1,CXCL2,EGR2,FCGRT,FGL2,FN1,HIPK3,ICAM1,IFI16,IL6,IPO11,IRF1,JUN,LEPR,MMP2,MYC,NES,PECAM1,PLAT,RHOB,SOD3,SPRY1,STAT3,TAP1,TGFBR2,TIMP3,TNRC6B,TPM1,TYMP,VCAM1	466 (18)
propranolol		chemical drug		-1.327		3.98e-06	APP,FOS,ICAM1,IL6,LEPR,MYC,NFKBIA,PTGS2,SELP	429 (20)
NPC1		transporter		-1.318	bias	4.79e-05	ABI3,B2M,CAV1,CCND1,CD63,CD74,CTSD,CTSH,CTSZ,EGR1,FABP5,FTH1,FTL,GRN,HDAC7,HLA-A,HLA-DQB1,HLA-DRB5,KLF4,LDLR,LGALS3,PTGS2,STAT3,TAP1	519 (23)
N-Ac-Leu-Leu-norleucinal		chemical - protease inhibitor		-1.317		2.71e-05	APP,CAV1,CCL2,CCND1,CDKN1A,FABP4,HLA-A,HLA-B,HLA-C,ICAM1,IER3,NEDD9,NFKBIA,PTGS2,SCARB1,SELP,TGFBR2	521 (20)
FOXO4		transcription regulator		-1.308		8.69e-08	CAV1,CCN2,CCND1,CDH5,CDKN1A,EDNRB,ELOVL7,FABP4,FABP5,FLNB,FMOD,GADD45A,GPX3,HIF1A,IER3,IGFBP7,IL1R1,MAP1LC3B,NAMPT,PRCP,PTPRB,SERPINB1,SGK1,SPTLC2,TIE1,TXNIP,VCAM1	473 (15)
suramin		chemical drug		-1.308	bias	0.0341	CCL2,ICAM1,IL6,PTGS2,SHC1
alpha-tocopherol		chemical drug		-1.303		0.0182	CCN2,CD36,HSPA1A/HSPA1B,IL6,JUND
dimethyl itaconate		chemical reagent		-1.296		0.0445	ATF3,IFITM3,IL6,IRF1,NFKBIZ
rifampin		chemical drug		-1.294	bias	0.0194	AKR1C1/AKR1C2,ATP2B1,CD36,CD59,COL6A1,CRYAB,ENPP2,GSTP1,MGP,PLEC,PSMA3-AS1,SERPINB1,TNFRSF11B
DLL1	0.501	enzyme		-1.293		0.00526	CCN2,CDKN1A,DLL1,GATA2,MYH11,TAGLN	349 (17)
mir-515 (includes others)		microRNA		-1.292	bias	0.00491	APP,CD44,HIF1A,IL6,STAT3,TGFBR2,VIM	286 (11)
MCC950		chemical reagent		-1.292	bias	0.0112	CCL2,CD44,CXCL2,IL6,PECAM1,TIMP1
HIBCH	-0.08	enzyme		-1.291		0.000171	CEBPB,CYB5R3,FOS,GMDS,ICAM1,IFNGR1,IRF1,JUN,JUNB,MAP3K8,NFKBIA,PDK4,PIK3R1,PIK3R3,TNFRSF1A
TCF7L1	0.164	transcription regulator		-1.29		7.79e-05	ATF3,CCDC3,ENPP2,FN1,GADD45A,JAM2,JUN,KLF2,KLF4,SOX17,SPARC,THBD	465 (11)
piceatannol		chemical - endogenous non-mammalian		-1.29		0.0027	BIRC3,CCL2,CCND1,ICAM1,IL6,MYC,PTGS2,TIMP2,TNFRSF10B	402 (15)
SMOC2	-1.748	other		-1.29	bias	0.000269	ACTA2,FN1,SNAI1,VIM
CDCP1		other		-1.287	bias	0.000184	CCND1,CD44,MMP2,MYC,VIM	362 (19)
IRAK3	0.516	kinase		-1.286		0.000591	ACTA2,CCN2,COL1A1,CXCL2,ETS2,IL6,NFKBIA,VIM	513 (15)
ROCK1	-0.566	kinase		-1.284	bias	8.66e-07	APP,CCN2,CCND1,CD44,CNN1,COL1A1,COL3A1,COL6A2,ETS1,FBLN2,ICAM1,VCAM1	482 (20)
luteolin		chemical drug		-1.281	bias	5.04e-05	CCND1,FLT1,FOS,HIF1A,ICAM1,IL6,JUN,MMP2,MYC,PTGS2,SELE,TNFRSF10B	447 (18)
mir-7 (includes others)		microRNA		-1.274	bias	0.0257	CDH5,HIF1A,KLF4,PIK3R1,PIK3R3,SLC2A3,SNAI1,VIM
CDKN2A		transcription regulator		-1.274		2.95e-07	ACTA2,BTG2,CCL2,CCN2,CCND1,CCNI,CDKN1A,CEBPB,CNOT6L,COL1A1,DDX5,EEF1A1,EFNA1,EGR1,EGR2,FLT1,FN1,FOS,GBP1,ID1,IGFBP5,IL6,ITGB5,JUN,KANK2,KRAS,LGALS3,MCL1,MDM4,MET,MMP2,MYC,NPM1,PDGFRB,PMEPA1,PSMB9,PTGS2,S100A6,SERTAD1,SH3BP2,SNTB2,SOX17,TGFBR3,TNFRSF1A,TPM1,VEGFC,VIM	503 (20)
miR-17-5p (and other miRNAs w/seed AAAGUGC)		mature microRNA		-1.267	bias	0.000113	ACTA2,APP,BMPR2,CCND1,CD44,CDKN1A,EGR2,FN1,HIF1A,HIPK3,IL6,MT2A,RGS5,S1PR1,STAT3,TCIM,TGFBR2,TIMP2,TXNIP,VIM	431 (15)
MGA	-0.036	transcription regulator		-1.265	bias	0.00229	AEBP1,BTG2,CCND1,EGLN3,EPAS1,LTBP4,NDRG1,RALGDS,SNAI1,TCN2
EGFL7	2.483	other		-1.261	bias	0.000184	ICAM1,NFKBIA,NOTCH1,SELE,VCAM1
miR-204-5p (and other miRNAs w/seed UCCCUUU)		mature microRNA		-1.257	bias	0.00414	ATP2B1,CTSC,ITGB4,LTBP1,MICOS10-NBL1/NBL1,MYC,PIK3R1,SHC1,SMAD1,SOX4,SPARC,TGFBR2
DLK1		other		-1.256		0.00782	FABP4,FOXO1,IL6,IRF1,NOTCH1,SNAI1	474 (20)
NOTCH4	0.603	transcription regulator		-1.254		1.5e-05	ACTA2,CNN1,IL6,IRF1,MYH11,NOTCH1,NOTCH4,RGS5,TAGLN,TEK,TIE1	95 (3)
KN-62		chemical drug		-1.254	bias	0.000245	ATF3,CCND1,EGR1,IL6,PPP1R15A,PTGS2,VCAM1	498 (22)
CYB561A3	0.152	enzyme		-1.254		0.000245	COTL1,DUSP5,FTH1,FTL,HSPA1A/HSPA1B,MT1X,MT2A
LOXL1	-0.491	enzyme		-1.254	bias	0.000115	ACTA2,COL1A1,HIF1A,IL6,MMP2,PDGFRB,TIMP1	483 (17)
diethylmaleate		chemical toxicant		-1.254		0.00337	B2M,CDKN1A,GSTP1,HLA-A,NFKBIA,SELE,SLC3A2	445 (16)
PRMT1	0.763	enzyme		-1.249	bias	8.83e-06	ACTA2,CCND1,CDKN1A,CEBPB,CFLAR,COL1A1,COL3A1,FN1,FOS,FTH1,FTL,IGFBP6,KLF4,MGLL,MT2A,PDK4,SNAI1,VIM	488 (19)
SOX2		transcription regulator		-1.247		1.83e-08	ADAMTS4,AHR,ATF3,BHLHE40,CASKIN2,CCN2,CCN5,CCND1,CD44,CD9,CDKN1A,CEMIP2,CNKSR3,COL1A1,DKK3,DLL1,DUSP5,EFEMP1,ELF1,ETS2,FLT1,FOS,FRZB,GATA2,GBP4,GJA1,IER5,IL6,JUN,KDR,KLF4,LIMA1,MMP2,MYC,NOTCH1,NOTCH4,NRARP,NRP1,PECAM1,PIK3R1,PIK3R3,PRKCH,QKI,RCAN1,SEMA6A,SMAD1,SNAI1,SOX17,TEAD1,TIMP3,TNS3,VCAN,VEGFC,VIM	576 (25)
BCAP31	0.128	transporter		-1.246		0.0269	APP,CD9,CEBPB,COL1A1,EGR2,FN1,IRF1
RAI14	0.51	transcription regulator		-1.237		0.000184	CCND1,FBXO32,MMP2,RAI14,VIM
cordycepin		chemical drug		-1.237		1.89e-05	CCND1,CTNND1,FOS,HIF1A,IL1R1,JUN,LDLR,MCL1,MYC,SFRP4	485 (21)
KN 93		chemical drug		-1.235	bias	1.44e-08	CCND1,CFLAR,COL3A1,CXCL2,ETS1,FOS,IL6,KDR,MCL1,MMP2,NR4A1,SELE,SELP,VCAM1	472 (21)
gefitinib		chemical drug		-1.226		6.13e-08	ADAMTS1,BTG2,CCL2,CCND1,CEBPB,CFLAR,COL15A1,COL1A1,CXCL2,EFNA1,EGR3,FLT1,FMO2,GJA1,HIF1A,HSPB1,ID1,ID4,IGFBP5,KRAS,LIFR,NOTCH1,PCDH12,PTGS2,RHOB,SLC2A3,TIMP2,TIMP3,TNFRSF10B,TNFSF10,VIM,VSIR	498 (18)
GPI	0.073	enzyme		-1.224	bias	0.00812	CAV1,CCND1,FN1,SNAI1,VIM	570 (21)
topotecan		chemical drug		-1.223		2.67e-07	AKAP12,ARL6IP1,ATF3,BIRC3,BTG1,CCL2,CD200,CDKN1A,CFLAR,CHD1,CSF3,DUSP5,EGR1,EGR3,ENG,FOS,FOSB,HIF1A,HLA-E,HSPA1A/HSPA1B,HSPA8,ICAM1,IL1R1,IL6,IRF1,JMJD1C,JUN,JUNB,KCNMA1,MAP3K8,MARCKSL1,MAT2A,MCL1,MGST2,MT-CO3,MYC,MYH10,NFIA,NFKBIA,PLCB1,PNP,PPM1D,PPP1R16B,PPP3CA,PTGS2,PTPRM,RBMS3,SELP,SFPQ,SIVA1,SOCS3,SON,SOX4,ZFP36	543 (25)
L-histidine		chemical - endogenous mammalian		-1.219	bias	0.0198	ATF3,CEBPB,EGR1,PPP1R15A
PBLD		enzyme		-1.214	bias	0.00325	HIF1A,IL6,KDR,TJP1	262 (7)
MSB0011359C		biologic drug		-1.213		1.39e-08	ATF3,BTG2,CDKN1A,CRIP1,EDNRB,EGR1,FCGRT,FOS,GAS6,HSPA1A/HSPA1B,IER3,IRF1,JUNB,KLF2,PARP14,RESF1,TIMP2
OPRK1		G-protein coupled receptor		-1.213		0.000269	FOS,KDR,NRP1,PLXND1	257 (7)
N4BP1	0.051	enzyme		-1.199	bias	0.000473	CSF3,CXCL2,HLA-A,HLA-B,IL6,JUN,JUNB	440 (15)
PDGF (family)		group		-1.199	bias	0.0298	COL3A1,FN1,JUN,VIM
MRTFA		transcription regulator		-1.196	bias	3.51e-16	ABLIM1,ACTA2,ALCAM,CAVIN2,CCN2,CCN5,CD44,CNN1,COL1A1,COL3A1,CRK,DNAJB4,EGR1,EGR2,EGR3,F11R,FHL1,FIBIN,FLI1,FLNA,FN1,FNBP1L,FOS,GADD45A,HLA-A,ICAM1,ID1,ILK,ITGA5,ITGA6,ITGB1,ITGB5,MGST2,MYH10,MYH11,MYL9,MYLK,NFIB,PFN2,PTGS2,RAMP1,S1PR1,SCARB1,SELE,SELP,SGK1,SORBS1,SYNPO2,TAGLN,VCAM1	504 (23)
superoxide		chemical - endogenous mammalian		-1.195		2.18e-05	CAV1,CLU,FN1,ICAM1,IL6,MARCKSL1,PTGS2,TIMP1	449 (18)
HDAC8	0.21	transcription regulator		-1.195		0.00276	CDKN1A,FN1,MMP2,SNAI1,VIM	523 (22)
sorafenib		chemical drug		-1.195		0.00165	ACTA2,CCND1,CFLAR,COL1A1,GPX4,HIF1A,MCL1,MET,MYC,NOTCH1,PPP1R15A,SOD1,VIM	454 (18)
TOLLIP	-0.085	other		-1.192		0.00137	CCN2,COL6A2,FABP4,HIF1A,IL6	346 (16)
allopregnanolone		chemical - endogenous mammalian		-1.192		0.000269	FOS,IL6,LGALS3,PTGS2	533 (25)
FDX1	-0.141	transporter		-1.192		2.66e-05	ATF3,DNAJB1,EGR1,FN1,HSPA1A/HSPA1B,ID1,JUN,MAT2A,PPP1R15A,SLC2A3,SLC3A2
imatinib		chemical drug		-1.186		0.0352	APP,ARL6IP1,ATP2B1,CCND1,CDC42,CDKN1A,CEBPB,CFLAR,CHD1,COL1A1,COL3A1,COX7C,EPAS1,FN1,GADD45A,HSPA8,ID1,IL6,IRF1,KDR,LMO2,MCL1,MT1X,MT2A,MYC,NDUFA13,NDUFA4,NDUFA4L2,NDUFB7,NPM1,RASA4,RPN1,SOCS2,SON,SRSF7,STAT3,TNFRSF10B,TNFRSF1A,TRA2B,VIM
mir-320 (includes others)		microRNA		-1.182	bias	0.00058	AQP1,CCND1,HSPB6,MCL1,MYC,STAT3	340 (9)
mir-221 (includes others)		microRNA		-1.179		0.00195	CCN2,ETS1,KDR,MEOX2,MMP2,NES,PIK3R1,TGFBR2,TIMP3
glutathione		chemical - endogenous mammalian		-1.178		3.4e-05	ATF3,CCND1,CDKN1A,GPX3,HIF1A,IL6,MET,MYC,NDRG1,PDGFRB,PTGS2,STAT3,TNFRSF10B,VCAM1	481 (24)
BCL11B		transcription regulator		-1.177		0.00491	AHR,CDKN1A,MAP3K8,NRP1,PLXND1,SOX4,SPRY1
FGFR3		kinase		-1.177	bias	3.35e-07	CCND1,CDKN1A,CLDN5,COL1A1,COL3A1,DLL1,DUSP6,FN1,FOS,IL6,PECAM1,SNAI1,SPARC,VIM	489 (22)
IL7R		transmembrane receptor		-1.172		0.000118	AHR,ETS2,IL6,LHX6,MCL1,MMRN2,MYC,MYH10,SAMHD1,SELE,SOCS2,VCAM1	439 (22)
pregna-4,17-diene-3,16-dione		chemical - endogenous non-mammalian		-1.172	bias	0.0182	CCND1,CFLAR,MCL1,MYC,PTGS2
gallic acid		chemical - endogenous non-mammalian		-1.172	bias	0.00495	IL6,MMP2,PLAT,SELP,VCAM1	444 (19)
APOA1		transporter		-1.17		0.00041	APP,ATF3,CAV1,CDC42,ICAM1,IL6,KLF2,PTGS2,SCARB1,VCAM1	412 (19)
EPCAM		other		-1.168		6.4e-07	ATF3,CCND1,CDKN1A,EGR1,FABP5,FOS,FOSL2,ID1,IL6,IRF1,JUN,MYC,SNAI1,VIM	483 (18)
FOXC2	-0.522	transcription regulator		-1.168	bias	2.8e-07	ACTA2,COL1A1,DLL1,FABP4,FN1,GPNMB,ITGB5,ITGBL1,KDR,MET,MMP2,NOTCH1,OMD,PDGFRB,PTGS2,SNAI1,VIM	480 (20)
E2F3		transcription regulator		-1.161		0.00116	AKR1C1/AKR1C2,C1orf198,CCND1,CD9,CDKN1A,CTNND1,ECE1,FBLN5,JAM2,KRAS,MALAT1,MT1X,MYC,NEAT1,PLCB4,SERPINH1,SPARCL1,THBD,TIMP3	211 (5)
TIMP3	0.929	other		-1.161		2.02e-07	ADAM10,APP,CEBPB,EGR2,ENG,FKBP1A,FOS,IL6,JUN,KLF4,LTBP1,MET,MMP2,SMAD1,STAT3,TGFBR2,TGFBR3,VIM	531 (21)
TRIM38	0.08	enzyme		-1.158	bias	0.000422	CD36,CD44,COL1A1,COL1A2,COL6A1,COL6A2,ELOVL7,FABP4,ICAM1,IL3RA,IL6,ITGA6,LAMB2,SELE,THBS2,VCAM1	495 (17)
selenium		chemical drug		-1.154		0.0253	CDKN1A,GPX4,PTGS2,SELP,STAT3
tempol		chemical drug		-1.153		0.0333	AKR1C1/AKR1C2,CXCL2,ICAM1,MT-CO1,PTGS2,SGK1,VCAM1
CCN5	-2.34	growth factor		-1.153		2.52e-06	ACTA2,CCN2,CCND1,CD44,FABP4,FN1,HIF1A,IGFBP7,ITGA5,JUN,KLF4,SPARC,TGFBR2,TGFBR3,VIM	487 (21)
GLIS1		transcription regulator		-1.144	bias	0.00025	APOD,COL1A2,COL6A2,EFEMP1,FBLN5,LTBP2,MMP2,SPARC,TIMP3
bardoxolone methyl		chemical drug		-1.143	bias	0.00027	AKR1C1/AKR1C2,BIRC3,CCND1,CFLAR,CLU,ENPP2,IL6,MAP3K8,MT-ATP6,MT-CO3,MT-CYB,MYC,PTGS2,TNFRSF10B	448 (18)
acetaldehyde		chemical - endogenous mammalian		-1.136	bias	3.67e-08	CEBPB,COL1A1,COL1A2,DDR2,FOS,IL6,JUN,KLF9,MMP2,MYC,TIMP1	370 (19)
CD-38 inhibitor 78c		chemical reagent		-1.134	bias	0.000245	FBLN5,HLA-A,IL6,PTGS2,S1PR1,STAT3,VCAM1	306 (11)
LAS1L	0.001	other		-1.134		0.0127	BTG2,CDKN1A,CFLAR,DUSP6,MAP1LC3B,MXI1,WARS1
ARL6IP1	1.071	other		-1.134	bias	0.000352	HLA-A,HLA-E,ICAM1,IL6,MAP1LC3B,MT-CO2,S100A10,TIMP1	423 (11)
aprepitant		chemical drug		-1.134	bias	0.000473	ANXA1,EFNA1,EGR1,ITGA6,SPARC,SULF2,TIMP3
beta-carotene		chemical - endogenous mammalian		-1.134		0.00145	ARRDC3,FABP4,GJA1,HSPA1A/HSPA1B,IL6,PTGS2,SCARB1,THBD	463 (19)
H89		chemical drug		-1.134		2.88e-09	ANXA1,APP,CCND1,CDKN1A,CEBPB,EGR1,EGR2,EGR3,ENTPD1,FOS,GJA1,GSTP1,HIF1A,IGFBP5,IL6,JUN,JUNB,MAP1LC3B,MMP2,MYC,NFKBIA,NR4A1,PPP1R16B,PTGS2,RHOB,SHC1,SLC2A3,TPH1,VCAM1	514 (23)
miR-199a-5p (and other miRNAs w/seed CCAGUGU)		mature microRNA		-1.132	bias	4.35e-08	BCAM,BGN,CALD1,CDKN1A,COL1A1,ETS1,FN1,HIF1A,IFI27,ITGB4,KLF2,KLF4,MYH11,MYL9,NEDD9,PTGS2,RND1,TAGLN,TGFB1I1,TGFBR2,TGFBR3
staurosporine		chemical drug		-1.132		1.73e-09	APP,BTG2,CCND1,CDKN1A,COL1A1,COL1A2,FOS,GATA2,ICAM1,IGFBP5,IL6,INHBB,KLF10,MCL1,MMP2,MYC,NEDD9,NR4A1,PLAT,PTGS2,RCAN1,S1PR1,SELE,TGFBR3,TOP1,VIM	427 (17)
SAMHD1	0.65	enzyme		-1.131	bias	0.0298	IFI27,IL6,NFKBIA,SAMHD1
DLX2		transcription regulator		-1.131		0.00121	CDKN1A,HAND2,MYC,TGFBR2
miR-100-5p (and other miRNAs w/seed ACCCGUA)		mature microRNA		-1.131	bias	0.0198	CCND1,EGR2,ID1,SOX17
LY2109761		chemical drug		-1.131	bias	0.00681	CCND1,LMO2,MYC,TGFBR2
teasaponin		chemical - endogenous non-mammalian		-1.131	bias	0.00121	IL6,NFKBIA,SOCS3,STAT3
HOXA11		transcription regulator		-1.131		0.0198	ANXA1,COL1A1,ITGA8,KLF2
PTPRT		phosphatase		-1.131	bias	0.0123	APP,PSMB9,SOCS3,STAT3
Gm12602		other		-1.131	bias	0.00121	BTG2,CRYAB,DUSP5,RGS16
mito-TEMPO		chemical reagent		-1.131	bias	0.00495	ACTA2,HIF1A,IL6,PTGS2,SOD1	459 (24)
magnolol		chemical - endogenous non-mammalian		-1.131		0.00114	CDKN1A,FOS,HIF1A,IL6,MMP2,PTGS2	520 (23)
methyl-beta-cyclodextrin		chemical drug		-1.129		7.37e-05	CAV1,CCND1,CXCL2,HIF1A,IL6,LDLR,MYC,SCARB1,SELE,SELP,VCAM1	420 (20)
SATB1	0.083	transcription regulator		-1.125		0.000323	CCND1,CDKN1A,CEMIP2,CLEC2B,CTSD,EPAS1,ETS1,FOSB,HLA-DMB,HSPA8,ITGB1,KLF2,NIBAN1,PTGS2,RPLP0,RPLP1,S1PR1,SGK1,TNFSF12,VIM,WARS1,XAF1	428 (13)
DDX17	0.752	enzyme		-1.123	bias	0.000245	CCND1,CDKN1A,CTSD,HTRA1,JUN,MYC,S100A4	548 (17)
TRAF3		enzyme		-1.123		0.024	BIRC3,CXCL2,ENTPD1,ICAM1,IL6,MCL1,MET,NDRG1,NFKBIA
CXCL5		cytokine		-1.12	bias	3.43e-05	ACTA2,CEBPB,COL1A1,COL3A1,SNAI1	440 (18)
ADAM10	0.522	peptidase		-1.12		1.28e-05	ACTA2,ADAM10,APP,CALCRL,CCND1,CD74,CDH5,CRYAB,FKBP1A,FOS,IFI16,IL6ST,ITGA5,MDM4,MET,PARK7,PECAM1,QKI,RAMP2,RPGR,RPN1,SHANK3	523 (22)
TSC22D3	-0.689	transcription regulator		-1.119		4.84e-06	ANXA1,CCL2,CCND1,CDKN1A,COL1A1,EDIL3,EGR2,EGR3,ICAM1,IL6,PTGS2,SELE,SGK1	447 (19)
ESR2		ligand-dependent nuclear receptor		-1.118		5.17e-15	ABLIM1,ADAMTS1,AKAP12,ANXA1,ARID5B,ARL4A,ATF3,ATP2B1,BMPR2,BTG2,CAV1,CCL2,CCN2,CCN3,CCN5,CCND1,CD34,CD93,CDH13,CDKN1A,CEMIP2,CLU,CNN1,COL1A1,COL1A2,CTSD,CTSH,CXCL2,DPYSL3,EFEMP2,EGR1,EGR3,ELK4,EMP3,ENPP2,FBLN2,FBLN5,FHL1,FMOD,FN1,FOS,FOSL2,FOXO1,GJA1,GPNMB,GPX3,GSTP1,HAND2,IFI44,IFITM1,IGFBP4,IGFBP5,IL1R1,IL6,ITGB1,JUNB,KDR,KLF4,LAP3,LIMCH1,LTBP1,MGP,MICOS10-NBL1/NBL1,MMP2,MYC,MYLK,NASP,NDRG1,NED…	588 (19)
BIRC3	0.524	enzyme		-1.118		0.00337	BIRC3,CCL2,CSF3,ICAM1,IL6,MCL1,NFKBIA	419 (16)
WNT16		other		-1.117	bias	0.00276	ACTA2,CDKN1A,CNN1,MYH11,TAGLN	460 (17)
GLI2		transcription regulator		-1.112		5.64e-07	ACTA2,CCND1,CDKN1A,CLU,COL1A1,CSF3,CXCL2,IL6,ITGB1,JUNB,MYC,PRKCH,RAB34,RCAN1,SFRP1,SNAI1,SOX17,UGCG,VIM	545 (24)
BQ 123		biologic drug		-1.109	bias	3.43e-05	CCL2,CCN2,CXCL2,GJA1,IL6	366 (19)
DICER1	0.515	enzyme		-1.109		9.75e-06	APOD,CCND1,CD44,CDKN1A,EGR1,EGR2,EGR3,ENG,ENTPD1,FOS,HNRNPH1,ICAM1,ITGA5,ITGA6,ITGB1,JUN,KDR,KRAS,MT-ND5,MT2A,MYC,NOTCH1,RGS5,S1PR1,SFRP4,SOCS3,SPARC,SYNPO,TEK,TGFBR2,TM4SF1,VIM	522 (22)
MYBL2		transcription regulator		-1.109	bias	1.49e-06	BIRC3,CCND1,CLU,GATA2,HSPA8,ID1,IGFBP5,ITGB1,MYC,PPP3CA,SLC1A5,SLC25A3,VIM	410 (21)
AIF1		other		-1.103	bias	0.000576	ACTA2,CCND1,COL1A1,COL3A1,IL6	459 (15)
STK40		kinase		-1.103		0.0269	ACTA2,CCL2,DUSP6,FABP4,FN1,JUN,PTGS2
KPNA2	0.163	other		-1.103	bias	0.0298	COL6A2,ITGA6,SNAI1,SPARC
SR 144528		chemical reagent		-1.103	bias	0.00681	CCL2,EGR1,ICAM1,NFKBIA	521 (14)
minocycline		chemical drug		-1.102	bias	0.000118	ATF3,FOS,GJA1,ICAM1,IL6,IL6ST,ITGB1,MMP2,PTGS2,SLC3A2,TNFRSF1A,VCAM1	430 (17)
FEV		transcription regulator		-1.101	bias	0.00522	FOS,HTRA1,ICAM1,ITGB1,JAM2,NFIA,NFIX,SDCBP,TPH1,VCAM1,VIM
IGG (complex)		complex		-1.101		2.67e-20	ADGRG1,AHR,APP,B2M,BHLHE40,BIRC3,CCL2,CD9,CDKN1A,CEBPB,CLDN5,COL1A1,COL3A1,CTSC,ECSCR,EGLN3,EGR1,EGR2,EGR3,EMP1,ENTPD1,ETS2,FABP5,FGL2,FLT1,FN1,FOSB,FOSL2,FOXO1,HIF1A,HLA-E,HSPB1,ICAM1,IER2,IFITM1,IFITM3,IL6,IRF1,JUNB,JUND,KLF2,LDLR,LGALS1,LGALS3,MAP3K8,MMP2,MYC,NFKBIA,NOTCH1,PLS3,PMEPA1,PPP1R15A,PTGS2,RHOB,S1PR1,SGK1,SLC2A3,STAB1,STAT3,STING1,SYNPO,TAP1,TAPBP,TGFBR2,TJP1,UBC,UGCG,VCAM1,ZFP36	498 (16)
fluticasone propionate		chemical drug		-1.098		5.95e-13	BGN,CCL2,CD36,CD74,CXCL2,EMP1,FABP4,FBLN5,HCP5,HLA-DMA,HLA-DMB,HLA-DPA1,HLA-DPB1,HLA-DRA,HLA-F,HTRA1,IFI27,KLF9,MFGE8,MT1X,MT2A,NAMPT,PDK4,RCAN1,RNASE1,SPRY1,SRPX,TAP1,TCN2,TFPI,TIMP1,TIMP3,TPM3,VWF,WARS1	368 (7)
telmisartan		chemical drug		-1.093		0.0095	CCL2,CCN2,ICAM1,IL6,MT-CO1,PRMT1,PTGS2	500 (21)
paraquat		chemical toxicant		-1.091	bias	0.000208	CCN2,CFLAR,COL1A1,FN1,GSTP1,IL6,KCNMA1,KLF2,LIFR,MRTFB,NEAT1,NFIB,NR4A1,PTGS2,SOD1,SOD3,TIMP1	452 (19)
PX 478		chemical drug		-1.091	bias	0.0298	ACTA2,HIF1A,ICAM1,VCAM1
miR-10a-5p (and other miRNAs w/seed ACCCUGU)		mature microRNA		-1.091	bias	0.0198	KLF4,SNAI1,TGFBR2,VIM
BARX2		transcription regulator		-1.091	bias	0.0123	ACTA2,FLNA,TIMP1,TIMP3
NPPA		other		-1.091		0.0123	CCND1,EGR1,MCL1,PTGS2
calmidazolium		chemical drug		-1.091	bias	0.000269	EGR1,FN1,FOS,VCAM1	442 (22)
taxifolin		chemical - endogenous non-mammalian		-1.091	bias	0.0123	ADAM10,APP,IL6,SOD1
VASP	0.083	other		-1.091		0.00137	CCND1,EPAS1,HIF1A,MYC,SELP	437 (20)
C9		other		-1.091	bias	8.19e-06	CFLAR,COL1A1,COL3A1,CXCL2,FN1,ICAM1,SELE,VCAM1	462 (14)
NCOA1	0.179	transcription regulator		-1.088		5.37e-05	AHR,BTG2,CCND1,CDKN1A,CEBPB,CHD9,EGR1,FABP4,FOS,HIF1A,IL6,ILK,JUNB,KDR,MYC,NFIB,NFIX,NFKBIA,NFKBIZ,SORBS1	481 (21)
SNHG20		other		-1.086	bias	0.0198	CCND1,CDKN1A,MYC,VIM
KLF2	2.058	transcription regulator		-1.077		2.69e-14	ADAM15,CAV1,CCL2,CCN2,CD36,CD93,CDKN1A,CXCL2,DLL1,EFNA1,EPAS1,FABP4,FLT1,GADD45A,HIF1A,HYAL2,ID1,IL6,ITGB4,ITGB5,JUNB,KDR,LEPR,LTC4S,MT2A,MYC,MYH10,NDRG1,NFKBIA,NOTCH1,PECAM1,PTGS2,S1PR1,SLCO2A1,TCF4,TFPI,THBD,TIMP1,TNFSF10,VCAM1,VWF	494 (17)
salvin		chemical toxicant		-1.076		0.0125	CCL2,CCND1,EGR1,FABP4,IL6
ALPHA CATENIN (family)		group		-1.075	bias	1.13e-16	ADAMTS1,ADAMTS4,BGN,BIRC3,CCN3,COL15A1,COL1A1,COL1A2,COL3A1,COL6A1,COL6A2,CXCL2,ELK3,ENG,ICAM2,IGFBP2,IGFBP4,IGFBP6,IGFBP7,IL6,IL6ST,IRF1,ITGA5,MMP2,MYC,NFKBIA,NFKBIZ,PTGS2,RHOJ,SELE,SGK1,SNAI1,SOCS3,THBS2,TIMP1,VCAM1,VIM	498 (20)
mibolerone		chemical drug		-1.073		6.32e-06	AHR,ALCAM,CCND1,CD74,CHPT1,CLU,COL1A1,COL1A2,FHL1,FKBP11,FKBP1A,FOSL2,GPNMB,HLA-E,HSD17B11,IFNGR1,JUN,KLF10,LDLR,LRG1,MAT2A,MYC,NANS,PRELP,PRKCH,SPARCL1,TIMP3
fluvastatin		chemical drug		-1.072		0.00041	APP,CCND1,CD9,CDKN1A,IL6,LRP1,PLAT,PTGS2,THBD,TNFSF10	511 (23)
miR-145-5p (and other miRNAs w/seed UCCAGUU)		mature microRNA		-1.07	bias	0.000328	ACTA2,F11R,FLI1,KLF4,MYC,MYH11,MYL9,NDUFA4,PDGFRB,PODXL,PPP3CA,ROBO4,SWAP70,TAGLN,TPM3,YES1	193 (7)
TEAD2	0.276	transcription regulator		-1.069	bias	1.52e-06	ARID5B,CALD1,CCN2,CCND1,COL3A1,FIBIN,IGFBP5,LIMCH1,NFKBIZ,NUAK1,POSTN,SDC2,SLFN5,TAGLN,TPM1	267 (7)
heparan sulfate		chemical - endogenous mammalian		-1.067		0.00681	CXCL2,FBLN5,ICAM1,IL6	425 (17)
CALPAIN (complex)		complex		-1.067		0.0125	APP,CCND1,GJA1,IL6,NFKBIA
tocilizumab		biologic drug		-1.067	bias	0.0198	CCL2,IL6,SNAI1,VIM
UCP2		transporter		-1.067		0.0298	EPAS1,IL6,MYC,STAT3
DAG1	-0.007	transmembrane receptor		-1.067		0.00336	CDH5,DMD,LAMB1,SGCA,SSPN,UTRN
GFI1B		transcription regulator		-1.067	bias	0.00141	CDKN1A,CSDE1,FOXO1,GATA2,MYC,SOCS3,TGFBR3	177 (5)
TNFAIP8	-0.187	other		-1.067	bias	0.0298	CAVIN2,DLC1,GAS6,IL6
tubastatin A		chemical reagent		-1.067	bias	0.00681	ICAM1,IL6,NFKBIA,VCAM1	390 (19)
TD139		chemical drug		-1.067	bias	0.0198	ICAM1,IL6,LGALS1,LGALS3
cytochalasin B		chemical toxicant		-1.067		0.000576	CD63,CDKN1A,MMP2,SELP,TAGLN2	481 (17)
benidipine		chemical drug		-1.067		0.000269	CDKN1A,MYH11,SELE,SELP	330 (7)
epicatechin gallate		chemical drug		-1.067		0.0125	CDKN1A,ICAM1,IL6,PTGS2,VCAM1
helenalin		chemical - endogenous non-mammalian		-1.067		0.0123	IL6,NFKBIA,PTGS2,TNFRSF10B
dichlororibofuranosylbenzimidazole		chemical toxicant		-1.067		0.00276	CDKN1A,CTSD,HIF1A,MCL1,MYC	496 (27)
BIIE 0246		chemical reagent		-1.067		0.0198	FOS,RCAN1,RPS2,TOR3A
muristerone A		chemical - endogenous non-mammalian		-1.067		0.0123	CCND1,ID1,IFI16,MYC
canrenoate potassium		chemical drug		-1.067	bias	0.00681	CDKN1A,COL3A1,LGALS3,PTGS2
NOG		growth factor		-1.066	bias	4.44e-05	CCN2,ID4,KDR,MYC,PTGS2,SMAD1,SNAI1,TNFRSF1A,VCAN	511 (24)
QKI	0.466	other		-1.066		4.42e-05	CAV1,CCND1,CD36,CDKN1A,CNN1,CTSS,FN1,GBP1,HLA-DQB1,HNRNPF,HNRNPH1,ID1,IFI44L,MAP1B,NOTCH1,TAGLN,TAP1,TNFSF10,VCAM1,VIM,ZC3HAV1	447 (21)
SCARB1	0.52	transporter		-1.062		1.13e-05	APOD,CCL2,CXCL2,FBXO32,FOXO1,ICAM1,IL6,LDLR,PTGS2,SELE,SELP,VCAM1	434 (18)
DVL3	0.02	other		-1.06	bias	0.00276	CD44,CTNND1,MYC,TJP1,VIM	371 (17)
PRKN		enzyme		-1.058	bias	8.14e-06	ACTA2,CCL2,CCND1,CDKN1A,CSF3,CXCL2,FN1,ICAM1,IGFBP2,IGFBP4,IGFBP5,IGFBP6,IL6,KDR,MCL1,MT-CO1,MT-CO3,MT-ND1,MT-ND4,MT-ND4L,MYC,TIMP2,TNFRSF11B	400 (15)
alvocidib		chemical drug		-1.056	bias	0.0333	BIRC3,CCL2,CCND1,CDKN1A,CFLAR,MCL1,TNFRSF10B
hydroxychloroquine		chemical drug		-1.054		0.00203	CD44,CFLAR,EGLN3,HIF1A,IL6,SOD1	520 (18)
DGCR8		enzyme		-1.054		7.88e-08	ACTA2,ADGRG6,CCND1,CNN1,EGR1,EGR2,FOS,GJA1,ID4,KRAS,MYC,NOTCH1,TAGLN,TCF4	514 (23)
CFTR		ion channel		-1.054		0.00414	AQP1,CAV1,CFI,HSD17B11,IL6,LRG1,NFKBIA,NFKBIZ,PTGS2,SOCS3,TIMP1	533 (20)
WWTR1	0.377	transcription regulator		-1.048		5.62e-07	ACTA2,CCN2,CCND1,CD44,CDKN1A,COL1A1,CSF3,CXCL2,EMP1,FMOD,FN1,GJA1,ICAM1,IL6,IRF9,KDR,LAMA5,NOTCH1,SYNPO,TNFSF12,VCAM1	415 (25)
flutamide		chemical drug		-1.046		6.41e-06	COL3A1,CXCL2,FOS,FOXO1,GAS6,HIF1A,IL6,IL6ST,KDR,NR4A1,TPD52L1,VIM	619 (22)
NOX4	-0.579	enzyme		-1.046		9.42e-06	ACTA2,CCL2,CD44,CDC42,CDKN1A,COL1A1,EPAS1,FN1,HIF1A,ICAM1,MCL1,MMP2,TJP1,VIM	510 (16)
SETD2	0.206	enzyme		-1.043		0.00657	CAV1,CCN2,CCND1,ENG,FLT1,JUN,QKI,RHOB,SOX17,VEGFB	422 (17)
hydrocortisone		chemical - endogenous mammalian		-1.042		7.81e-08	AKR1C1/AKR1C2,APP,BCLAF1,BMPR2,CCL2,CCN2,CCND1,CEBPB,COL1A1,COL1A2,DDX17,FN1,GBP1,ICAM1,IGFBP4,IGFBP5,IGFBP6,IGFBP7,IL6,NFKBIA,NOTCH4,PLAT,PTGS2,SELE,SEMA6A,SFRP1,TNFRSF11B,VIM	574 (20)
dimethyl sulfoxide		chemical drug		-1.04		1.53e-05	ADH1B,ALDH2,ANXA1,CEBPB,DNAJB4,EMP3,FOS,FRZB,IFI16,JUN,JUND,LIFR,MYC,NUPR1,RAMP1,SELP,SPNS2,TNFRSF11B,VCAM1	470 (18)
32-134D		chemical reagent		-1.039	bias	0.00526	CCL2,CSF3,CXCL2,ENTPD1,IL6,TNFRSF11B
EHD1	-0.077	other		-1.038	bias	0.00203	CCN2,CCND1,ITGB1,SNAI1,TEAD1,VIM	444 (16)
KCNIP3		transcription regulator		-1.035		0.0012	ACTA2,CCND1,COL1A1,COL1A2,FOS,FOSB,FOSL2,IL6,LDLR,PDE2A,SOCS3,ZFP36	543 (24)
mir-148 (includes others)		microRNA		-1.03	bias	0.000556	ACTA2,ALCAM,COL1A1,EGR1,IL6,LDLR,MMP2,NASP,SKP1,TGFBR2,VIM	273 (7)
GJA1	0.82	transporter		-1.029		1.5e-05	CCL2,CCN3,CCND1,CDKN1A,FOXO1,GJA1,ICAM1,PTGS2,TJP1,TNFRSF11B,VIM	461 (20)
mir-541		microRNA		-1.029		0.0123	CCND1,MMP2,MYC,VIM
miR-21-5p (and other miRNAs w/seed AGCUUAU)		mature microRNA		-1.026	bias	1.55e-09	ACTA2,BMPR2,BTG2,CDH5,CDKN1A,FN1,FTH1,GPX4,HIPK3,IL6,KDR,MARCKS,MMP2,NFIB,PECAM1,PIK3R1,SOD3,SPRY1,STAT3,TAGLN,TGFBR2,TIMP3,TNFRSF11B,TPM1,VIM	455 (18)
SKIL	0.24	transcription regulator		-1.026	bias	0.0209	ACTA2,CDKN1A,COL1A2,PLSCR1,SLC1A5,SOX17,THBS2,TLN1
bexarotene		chemical drug		-1.025		0.000427	AKR1C1/AKR1C2,ALCAM,APP,CCDC107,CCL2,CCND1,CPLX1,CTSH,DUSP5,EGR3,FABP4,ICAM1,ID1,IER2,IGFBP6,ITM2A,KLF10,MALAT1,MAP3K8,PIK3R1,PLAT,PTGS2,SELENOM,SPARC,TM4SF1,VCAM1	529 (19)
HLX	0.526	transcription regulator		-1.01	bias	0.00141	CD34,CD44,CTSS,EGR1,ICAM1,JUN,MYC	228 (7)
ETV6-RUNX1		fusion gene/product		-1.006	bias	5.62e-06	ABLIM1,APOLD1,CD44,DLL1,DSTN,EMP3,ENG,FABP5,FCGRT,FTH1,GIMAP4,HCP5,ICAM1,IER3,IFI16,IFITM1,IRF1,IRF9,ITGB1,JUND,LGALS1,MAP3K11,MMP2,MYC,MYLK,NCK1,NOTCH1,PDGFRB,PECAM1,PPP1R15A,PSMB9,RGS16,RRAS,S100A4,SAMHD1,SEMA6A,STAT3,SWAP70,TNFRSF10B,TNFRSF10D,TNFSF10,TPM1	298 (7)
U73122		chemical reagent		-1.001	bias	0.000117	FN1,ICAM1,MMP2,NR4A1,PLCB1,PTGS2,SELE,SNAI1,TPM1,VCAM1,VIM	387 (15)
echinomycin		chemical drug		-1		0.00325	ADAMTS1,CAVIN2,IL6,NOTCH1	327 (9)
mefunidone		chemical reagent		-1	bias	0.00681	ACTA2,IL6,SNAI1,TJP1	414 (14)
soloxolone methyl		chemical reagent		-1	bias	0.00325	IFI44,IL6,SOCS3,TIMP1
gossypin		chemical - endogenous non-mammalian		-1	bias	0.0123	CCND1,CFLAR,MYC,PTGS2
OTUD1	-0.091	peptidase		-1	bias	0.00325	ACTA2,COL1A1,SNAI1,VIM	381 (16)
Snhg20		other		-1	bias	0.00325	ACTA2,COL1A1,FN1,LGALS3
RNF20	-0.042	enzyme		-1		0.0253	CDKN1A,FOS,FOSL2,MYC,RHOB
SIS3		chemical reagent		-1	bias	9.51e-06	ACTA2,CCL2,COL1A1,COL3A1,ENTPD1,FOXO1,IL6,SNAI1,TIMP3,VIM	287 (11)
CCDC12	0.245	other		-1	bias	0.000269	FN1,MMP2,SNAI1,VIM
LEFTY (family)		group		-1	bias	0.00121	CCN2,CDKN1A,ETS1,FOXO1	244 (7)
RLIM	0.385	enzyme		-1	bias	0.0298	CCN2,CDKN1A,FN1,VIM
DUSP4	0.15	phosphatase		-1		0.0123	IL6,MMP2,SNAI1,VIM
NEUROG1		transcription regulator		-1		0.0342	C1S,CAVIN2,COL3A1,EPAS1,FN1,IL6,MFAP4,S100A4,TSPAN7
ATP2B2		transporter		-1		0.00489	CDKN1A,DDR2,GADD45A,IGFBP5,MMP2,NUPR1,RAB11A,SLC1A5,SOD3	98 (3)
HOXB13		transcription regulator		-1		0.0298	CCND1,CDKN1A,MYC,NFKBIA
RBM3	-0.05	other		-1	bias	0.00325	ACTA2,CD44,STAT3,TAGLN	364 (7)
EHMT2		enzyme		-1	bias	0.0162	CDKN1A,EPAS1,FN1,IL6,MAP1LC3B,MYC,NDRG1,PTGS2,SNRPN
bisphenol A diglycidyl ether		chemical reagent		-1		0.0123	ACTA2,EGLN3,ICAM1,TGFBR2
riboflavin		chemical - endogenous mammalian		-1		0.0198	JUN,MMP2,SFRP1,TIMP1
elovanoid N32		chemical - endogenous mammalian		-1	bias	0.0198	CDKN1A,ICAM1,IL6,MMP2
elovanoid N34		chemical - endogenous mammalian		-1	bias	0.0298	CDKN1A,ICAM1,IL6,MMP2
CV 3988		chemical reagent		-1	bias	0.00121	CCL2,ICAM1,IL6,ITGB1	364 (7)
gambogic acid		chemical - endogenous non-mammalian		-1	bias	0.0123	BIRC3,CCND1,MYC,PTGS2
LAMININ5 (complex)		complex		-1	bias	0.00681	COL1A2,FN1,S100A10,SPARC	292 (12)
onapristone		chemical drug		-1	bias	0.00681	ADAMTS1,CTSD,HBEGF,SPHK1	287 (7)
DLL4	0.307	other		-0.994		9.42e-06	ACTA2,EGFL7,EPHB4,ESAM,FLT1,ITGA5,KDR,LGALS1,MYC,NOTCH1,NPM1,NRARP,PECAM1,RGS5	371 (17)
HIPK2	-0.116	kinase		-0.989		0.00489	CDKN1A,EGR1,GATA2,HIF1A,IL6,ITGB4,LGALS3,PECAM1,VIM	477 (19)
SCH 58261		chemical reagent		-0.98		0.00025	EGR1,EGR2,FOS,IFITM3,JUNB,MT-CO1,NR4A1,PARK7,PTGS2	522 (25)
GPS2		transcription regulator		-0.98	bias	0.0012	ASAP1,CCND1,CDKN1A,CXCL2,FOXO1,IL6,MCTP1,MYC,NFKBIA,RHOB,SGK1,VCAM1	478 (20)
DNMT3B		enzyme		-0.976		1.48e-05	APP,CD36,CDKN1A,DLC1,DNAJB1,GUCY1A1,HLA-DQB1,IFI27,IFITM1,IL6,KDR,LXN,MYC,MYL6,MYL9,PECAM1,PLP2,PPP1R3C,RCAN1,RCAN2,RGS16,S1PR1,SFRP4,TIMP3	515 (21)
VHL E3 LIGASE (complex)		complex		-0.975	bias	0.00325	BIRC3,CCND1,CFLAR,INHBB	275 (11)
oleic acid		chemical - endogenous mammalian		-0.974		1.15e-08	ACACB,APP,ATF3,CD36,CEBPB,CFLAR,CLU,CYB5R3,EGR1,FABP4,FABP5,FOS,GADD45A,GMDS,HIF1A,ICAM1,IFNGR1,IL6,IRF1,ITGB1,JUN,JUNB,LDLR,MAP1LC3B,MAP3K8,NFKBIA,NR4A1,PDK4,PIK3R1,PIK3R3,PTGS2,RARRES2,SELE,SPHK1,TNFRSF1A,TXNIP,VCAM1	463 (20)
KDM3A	0.142	transcription regulator		-0.973	bias	3.81e-07	ACTA2,ALCAM,CCL2,CCN2,CCND1,CD9,ETS1,IL33,MYC,MYH11,PPP1R3C,TAGLN,TNXB	386 (16)
zerumbone		chemical - endogenous non-mammalian		-0.969		0.000591	BIRC3,CCND1,CFLAR,ICAM1,IL6,MYC,PTGS2,TNFRSF10B	436 (15)
NS-398		chemical reagent		-0.968	bias	0.00259	BTG2,CCND1,CDKN1A,CEBPB,COL1A2,EGR2,HIF1A,ICAM1,IL6,MCL1,MMP2,PSMB8,PSMB9,PTGS2	379 (15)
memantine		chemical drug		-0.966		0.0167	CLDN5,CTNND1,FLOT1,FOS,GSTP1,JUNB,NFKBIA,NR4A1,PCDH17,PIK3R1,SPARCL1,STAT3,TAP1
heme		chemical - endogenous mammalian		-0.963	bias	0.0103	CLDN5,CSF3,CXCL2,ICAM1,IL6,SCARB1,SELP,TJP1
MCAM	-0.317	other		-0.957	bias	0.000184	ATF3,FN1,ID1,MMP2,VIM	469 (17)
acetovanillone		chemical drug		-0.956	bias	0.0112	APP,CCL2,HIF1A,MMP2,PTGS2,TAGLN
TAFAZZIN	0.165	enzyme		-0.956		1.57e-06	ACTA2,ADAMTS1,ANXA1,ARHGAP29,C7,CAV1,CCL2,CCN2,CCND1,CD44,CDC37,CDC42,CNN1,COL1A1,COL6A2,CXCL2,DICER1,EGR2,EMCN,ENPP2,FBLN2,FLT1,FN1,HIF1A,HLA-A,IFI16,IGFBP4,IGFBP5,IL6,LDLR,LY6E,MET,MYC,MYOF,NEXN,PECAM1,PIK3R1,PTGS2,RNF213,S1PR1,SELP,SERPINB1,SLC25A4,TAGLN,TIMP1,UPP1,VCAM1,VEGFB	451 (18)
AKT2	-0.021	kinase		-0.946		0.000173	ACTA2,CDKN1A,CEBPB,FOXO1,IL6,IRAK3,ITGB1,MYH11,PALLD,SPRY1,TIMP1,VIM	505 (18)
APBB1	-0.085	transcription regulator		-0.943	bias	4.7e-05	ACTA2,APP,CASP4,CCND1,MYC,TAGLN,TPM1	540 (19)
CCAT2		other		-0.942		0.0253	ACTA2,CCND1,KLF4,MYC,VIM
JQ1		chemical reagent		-0.934		3.76e-05	ATF3,BIRC3,BZW2,CCND1,CDKN1A,CFLAR,FOS,HLA-DMB,IL6,IRAK3,MAP1LC3B,MCL1,MYC,NFKBIA,NOTCH1,NRP1,PPP1R15A,PTGS2,SHC1,SOCS3,STAT3,TNFRSF10B,TNFSF10	514 (21)
HOXA-AS2		other		-0.933		0.0198	CDKN1A,KLF2,KRAS,TNFSF10
CFLAR	0.957	other		-0.931		0.0445	CDKN1A,CFLAR,CSF3,FOS,TNFRSF10B
AKR1B1	-0.044	enzyme		-0.927		0.00812	CCND1,CDKN1A,CFLAR,FABP4,MMP2	426 (18)
ADA	0.264	enzyme		-0.926	bias	0.000245	COL1A2,CXCL2,HIF1A,IL6,PDE5A,PLAT,TIMP1	369 (19)
TET2		enzyme		-0.926		2.03e-06	ACACB,AKR1C1/AKR1C2,ATF3,BHLHE40,BMPR2,CCN2,CD34,FGL2,FN1,FOSB,FOSL2,ID1,IFI16,IFITM3,IFNGR1,IL1R1,IL3RA,IL6,IL6ST,JUN,KLF2,LXN,NIBAN1,PDGFRB,PLS3,SEC14L1,TEAD1,TIMP1,ZNF521	456 (23)
TWF1	-0.004	kinase		-0.923		0.00513	DDX3Y,EGR1,FEZ1,FOS,FOSB,JUN,JUNB,MAP1LC3B,MYL9,NFKBIA,NR4A1,SRPX	170 (7)
eicosapentaenoic acid		chemical drug		-0.914		0.00495	CCL2,CD36,CD44,CEBPB,FOS,IL1R1,IL6,JUN,LDLR,PDK4,PTGS2,TGFBR2,TNFRSF1A	506 (20)
CIAP (family)		group		-0.914	bias	0.0125	CCND1,CSF3,CXCL2,IL6,MYC
BCL2L1	-0.039	other		-0.913		0.00041	CD44,CFLAR,COL6A2,FN1,MCL1,TIMP1,TNFRSF10B,TNFRSF11B,TNFRSF1A,TNFSF10	433 (15)
IKBIP	0.548	other		-0.913	bias	0.00121	CXCL2,IKBIP,IL6,NFKBIZ	186 (7)
GRIN3A		ion channel		-0.905	bias	0.00805	CD200,DYNLT3,GRB10,GUCY1A1,HIPK3,ITGA8,PLCXD3,PTGS2,RCAN2,REV3L,TLL1
calyculin A		chemical toxicant		-0.905		2.66e-05	ACTA2,CCL2,CCND1,CDKN1A,EGR1,FN1,MCL1,POSTN,S100A4,SELP,VWF	470 (21)
ZBTB20	0.295	transcription regulator		-0.903		6.41e-06	ANXA1,FRZB,GAS6,IGFBP2,IL6,LDHB,LEPR,NEDD9,NFKBIA,PDK4,SOCS2,SOCS3	311 (11)
daidzein		chemical drug		-0.898		0.000759	CAV1,CCL2,CCND1,FOSB,FXYD5,HLA-A,IL6,LDLR,MMRN1,MYC,PIK3R1,PLCXD3,PTGS2	540 (19)
TGFBR (family)		group		-0.896		9.73e-05	ACTA2,ADAM10,ADAMTS1,CD44,SNAI1,SOCS3	325 (19)
MGAT1	0.153	enzyme		-0.896		0.00026	ACTA2,ITGA5,ITGB1,ITGB4,ITGB5,VIM	476 (14)
CBFB	-0.014	transcription regulator		-0.896		0.0213	FABP4,HTRA1,ICAM1,NRP1,SOCS2,TGFBR2,TGFBR3
CRTC1		transcription regulator		-0.896		0.000842	LOC102724428/SIK1,MT-CO2,MT2A,NEDD9,NR4A1,PTGS2,TIMP1	263 (10)
zinc protoporphyrin IX		chemical - endogenous mammalian		-0.896	bias	0.000576	CCND1,CDKN1A,FLT1,MET,PTGS2	467 (20)
CYP27B1		enzyme		-0.894		0.000473	ATP2B1,CCND1,F8,FLT1,IL6,ITGB4,STAT3	340 (12)
NSC23766		chemical reagent		-0.894	bias	0.00026	CCN2,FN1,FOXO1,MCL1,PTGS2,SELP	507 (21)
leucine		chemical - endogenous mammalian		-0.885		4.42e-06	ATF3,BTG1,CD36,CDKN1A,EEF1A1,FABP4,FOS,LEPR,NR4A1,PPP1R15A	383 (22)
TCF21		transcription regulator		-0.883	bias	0.00121	CDKN1A,IL6,MMP2,TIMP1	259 (11)
PHB2	-0.393	transcription regulator		-0.882		0.0298	GJA1,IL6ST,SOCS3,STAT3
SMAD2/3/SMAD4 (complex)		complex		-0.879	bias	1.13e-05	ACTA2,CCN2,CDKN1A,COL1A1,COL1A2,IGFBP5,ITGB5,MMP2,MYC,SNAI1,SOX17,VIM	471 (25)
PTBP1	0.258	enzyme		-0.878		0.00141	CD44,CDC42,CSDE1,KRAS,LDLR,MYC,ZC3HAV1
mir-30 (includes others)		microRNA		-0.876	bias	0.00251	ARID5B,CCN2,CDKN1A,GADD45A,IL6,KLF9,SMAD1,SNAI1,SOCS3,STAT3,VIM	512 (20)
SC144		chemical reagent		-0.873	bias	0.00026	CD44,ENPP2,NES,STAT3,TGFBR2,VIM	364 (7)
brefeldin A		chemical - endogenous non-mammalian		-0.871		0.00229	APP,CD44,CEBPB,GJA1,HLA-A,HLA-B,HLA-C,KLF4,PTGS2,TIMP1	562 (20)
ZYX	-0.1	other		-0.869		0.000115	CCND1,FOS,ITGA5,ITGB1,MMP2,SNAI1,VIM	469 (12)
mir-199 (includes others)		microRNA		-0.866	bias	0.0271	CCND1,HIF1A,MAP3K11,MYC,SMAD1,VIM
APC	0.04	enzyme		-0.865		6.17e-08	B2M,CCND1,CD44,CDKN1A,CLU,CTNND1,CXCL2,HIF1A,ICAM1,ID1,IGFBP5,IL6,JUN,KLF4,LAMB1,MYC,NOTCH1,PDK4,PTGS2,RHOB,SGK1,SNAI1,TIMP1,TIMP3,TJP1,TNFRSF10B,TNFRSF11B	503 (20)
RUNX1		transcription regulator		-0.862		6.39e-08	ADGRG1,ALCAM,AQP1,ATF3,BTG2,CCND1,CD34,CDKN1A,EGFL7,EGR2,ENG,EPAS1,FOSL2,GATA2,ICAM2,IFITM3,ITGB1,KLF2,MAP3K6,MECOM,MET,MYC,MYH10,MYL9,PIK3R1,PLXND1,PPP1R15A,SOX17,SOX4,STAT3,TIMP1,TJP1,TRIB1,UGCG,UPP1	565 (26)
CTSB	-0.429	peptidase		-0.862	bias	0.00145	ACTA2,APP,CCND1,COL1A1,CXCL2,KDR,MYC,SPHK1	476 (23)
prostaglandin A2		chemical - endogenous non-mammalian		-0.862		0.00812	CCND1,CDKN1A,ICAM1,LPAR6,VCAM1	450 (19)
FSTL1	-0.43	other		-0.859	bias	0.00782	ACTA2,COL1A1,COL1A2,FN1,IL6,MYC	527 (25)
uranyl nitrate		chemical toxicant		-0.858		0.000628	CD74,CSRP1,EPB41L4A,ESD,FTL,GAS6,GPX3,HSPA8,IGFBP7,LGALS3,MGP,NDRG1,PEBP1,PECAM1,PIM3,SOD1,TAGLN,TAGLN2,TNFAIP1,UBC
BACE1	0.097	peptidase		-0.854	bias	1.28e-09	APP,CAV1,CLU,CTSD,FOS,HIF1A,IGFBP4,IGFBP7,ITM2B,JUN,JUNB,KCTD12,MAP1LC3B,SPARC,TIMP3,VIM	520 (22)
PIK3CG		kinase		-0.854		0.00144	B2M,CD74,FOSL2,GBP4,HLA-A,ICAM1,IL6,IRF1,SELE,TAP1,TNFSF10	393 (14)
mir-182		microRNA		-0.853		0.0469	CCL2,FN1,FOXO1,KLF4,MALAT1,SOCS3,TJP1,VIM,VWF
NVP-TAE684		chemical drug		-0.853	bias	0.000403	CCND1,COL3A1,FOSL2,JUNB,MYC,SNAI1,SPARC,VCAN,VIM	509 (22)
selumetinib		chemical drug		-0.851		1.48e-05	ABL2,BMX,CCND1,CDKN1A,DDR2,DDX21,FOS,FOSB,FOSL2,GPNMB,HIF1A,JUN,JUNB,MET	512 (20)
740 Y-P		chemical reagent		-0.849		0.00325	ICAM1,IL6,SNAI1,VIM	436 (12)
ARF6	0.441	transporter		-0.849		0.00681	DUSP6,IL6,RHOB,UGCG	223 (7)
cantharidin		chemical drug		-0.849	bias	0.0198	BAG3,IL6,MCL1,SERPINH1
ADAMTS18		peptidase		-0.849	bias	0.00681	CCN2,FBLIM1,ITGB4,LTBP2
ALOX12		enzyme		-0.849		0.0123	FN1,JUN,MMP2,TGFBR2
STAU1	-0.309	transporter		-0.849		0.0198	EGLN3,KLF2,MYC,SLC2A3
A-Fos		chemical reagent		-0.849		0.00681	CCN2,DUSP6,IER3,MYC
phenyl-N-tert-butylnitrone		chemical reagent		-0.849	bias	0.0198	FN1,HSPA1A/HSPA1B,IL6,PTGS2
perilla alcohol		chemical drug		-0.849		0.00325	CD59,CDKN1A,NFKBIA,SELP	300 (9)
SPZ1		transcription regulator		-0.846	bias	0.00336	CCND1,CD44,FN1,HIF1A,SNAI1,VIM	345 (7)
CDK8		kinase		-0.845		0.00336	CD44,CXCL2,KLF2,KLF4,MYC,NOTCH1	461 (22)
aflatoxin B1		chemical - endogenous non-mammalian		-0.845	bias	2.13e-08	APP,CCN5,CD320,CDH13,CDKN1A,COL14A1,CRYAB,CXCL2,EDNRB,EGLN3,FABP4,GJA1,GSTP1,HLA-A,HLA-DQB1,ID1,IGFBP7,ITGA5,ITGB4,LAMA5,LDLR,LEPR,MAP1B,MET,MFGE8,MMP2,NDRG1,NPDC1,RCN1,RGS5,SERPINB1,SFRP1,SLC25A4,SPARC,SULF2	250 (7)
wortmannin		chemical drug		-0.845	bias	1.98e-16	ACTA2,ATF3,CCL2,CCN2,CCND1,CD36,CD44,CDKN1A,CFLAR,COL1A1,COL1A2,COL3A1,EGR1,ENTPD1,FN1,FOS,G3BP1,GSTP1,HIF1A,ICAM1,IL6,IRF1,ITGB5,JUN,KRAS,MAP1LC3B,MCL1,MMP2,MSN,MT2A,MYC,MYH11,NFKBIA,NR4A1,POSTN,PTGS2,PXN,SCARB1,SELE,SELP,SNAI1,SOCS2,SOCS3,TNFSF10,TPM1,TYMP,VCAM1,VIM	481 (20)
isoliquiritigenin		chemical - endogenous non-mammalian		-0.842	bias	2.18e-05	CCN2,CDKN1A,CFLAR,IL6,KDR,MMP2,PTGS2,TGFBR2	513 (20)
mir-223		microRNA		-0.836		3.2e-08	ACTA2,ALCAM,C7,CCND1,CD34,CD36,CD93,EGR2,EGR3,EMP1,FGL2,FNIP2,FOXO1,HIF1A,ICAM1,IFI16,IL6,LMO2,LY96,MYO1D,MYOF,NFIA,POSTN,S100A6,SCARB1,STAT3	522 (21)
mir-338 (includes others)		microRNA		-0.833	bias	2.73e-05	CCND1,HIF1A,IL6,NRP1,SOX4,VIM	167 (7)
HJURP		other		-0.831		0.00681	CCND1,CDKN1A,MYC,VIM	434 (13)
particulate matter		chemical reagent		-0.831		0.00137	AHR,IL6,KLF2,TFPI,THBD
TRPV1		ion channel		-0.823		0.00114	APP,FOS,HLA-DQB1,IL6,MAP1LC3B,PTGS2	503 (23)
PD 169316		chemical drug		-0.822		8.19e-06	BIRC3,CCND1,CDKN1A,FN1,PTGS2,SNAI1,TIMP3,VIM	458 (20)
cetuximab		biologic drug		-0.821		0.0182	FN1,HIF1A,HSPB1,STAT3,TNFRSF10B
HNRNPD	-0.193	transcription regulator		-0.817		4.38e-06	CDKN1A,DICER1,FLT1,FOS,KLF2,LDLR
triclosan		chemical drug		-0.816	bias	0.00026	ACTA2,COL1A1,FOS,IL6,JUN,TIMP1	576 (18)
MFSD2A		transporter		-0.816	bias	0.0271	COL15A1,COL1A1,CXCL2,LDLR,MMP2,VCAM1
xanthohumol		chemical drug		-0.816	bias	0.000352	ANXA1,BIRC3,CCND1,FOS,ICAM1,LY96,MYC,TNFRSF10B	454 (19)
KCNJ10		ion channel		-0.816	bias	0.00026	GADD45A,ICAM1,IGFBP2,LGALS3,SGCA,TIMP1
EFNA4		kinase		-0.816	bias	0.00782	CCN2,DUSP6,FABP5,IRF1,ITGB4,PLAT
EFNA3		kinase		-0.816		0.0154	CCN2,DUSP6,FABP5,IRF1,ITGB4,PLAT
THZ2		chemical drug		-0.816	bias	0.0112	CCND1,CDKN1A,ETS2,FOSL2,MCL1,MYC
JTE-013		chemical reagent		-0.816	bias	2.73e-05	CCL2,CCN2,FN1,ICAM1,SELE,VCAM1	522 (22)
topiramate		chemical drug		-0.816		0.0434	ARHGEF3,MTUS1,MYO1D,SKP1,SOD1,TIMP2
berberine		chemical drug		-0.815		7.02e-07	BIRC3,CCL2,CCND1,CDKN1A,CFLAR,CLDN5,FN1,HIF1A,ICAM1,ID1,IL6,LDLR,MCL1,MMP2,MYLK,PIK3R3,PTGS2,SCARB1,SPHK1,TIMP1,TJP1,VCAM1,VIM	442 (17)
SNAI2	-0.147	transcription regulator		-0.812		9.92e-06	CCN2,CCND1,CD44,CDC42,CDKN1A,COL1A1,DUSP6,EGR2,FN1,ID4,ITGB1,ITGB4,NES,STAT3,TAGLN,VIM	469 (26)
NF1	-0.028	other		-0.812		0.00367	CCND1,ICAM1,KRAS,LHX6,MYC,NDUFA13,NPM1,SELP,TNFRSF10B	508 (22)
K-252		chemical drug		-0.811		0.0198	ITGB5,JUN,NDRG1,NRN1
SCD		enzyme		-0.807		2.92e-07	ACACB,ATF3,CD36,CD44,CEBPB,EGR1,ELOVL7,ENG,FABP5,FOS,GADD45A,HBEGF,IGFBP2,IL6,JUN,KLF4,LIFR,MGLL,MMP2,PDK4,SOCS3,SPTLC2,THRB,UGCG,VCAM1	519 (18)
vorinostat		chemical drug		-0.801		1.8e-08	ADAMTS1,ATF3,BIRC3,BTG1,CCND1,CD74,CDKN1A,CFLAR,CLU,CTSD,DLC1,EGR1,FABP4,FN1,GRN,HDAC7,HLA-DQB1,HLA-DRB5,ICAM1,IL6,IRF1,JUN,KLF4,LDLR,MCL1,MFGE8,MMP2,MYC,NDRG1,NEDD9,NFKBIA,PTGS2,SOCS3,TEK,TNFRSF10B,TNFRSF1A,TNFSF10,VEGFC,VIM	542 (18)
cinnamaldehyde		chemical toxicant		-0.801		0.000846	CCN2,DUSP6,EGR1,FOS,FTH1,HSPA1A/HSPA1B,JUND,PDK4,PPP1R10,PTGS2,SELE,SOD1,TGFB1I1,TXNIP,UGP2	538 (21)
tranilast		chemical drug		-0.798	bias	0.000842	ATF3,CDKN1A,FOXO1,IL6,NRP1,TXNIP,VCAM1	596 (25)
roscovitine		chemical drug		-0.797	bias	2.74e-06	APP,CCN2,CCND1,CD44,CD63,CDKN1A,CFLAR,FABP4,FN1,JUN,MCL1,MYC,TNFRSF10B	483 (20)
arsenic		chemical toxicant		-0.796	bias	0.0182	BIRC3,FOS,FTH1,FTL,HIF1A
TET3		enzyme		-0.788		0.000312	ADAMTS9,ATF3,BMPR2,CCL2,CCN2,EPAS1,FOSB,ID1,JUN,KLF9,LGALS3,SFRP4,TEAD1	291 (7)
calcium chloride		chemical drug		-0.785	bias	0.00137	MMP2,NR4A1,S100A4,STC1,TNFRSF11B	303 (14)
Cdc42		enzyme		-0.785		0.025	ACTA2,ADAM10,APP,ASAP1,CCN2,CTSD,CTSH,CTSS,CTSZ,FLNA,GATA2,SULF2
GLS	-0.234	enzyme		-0.784	bias	0.00121	ACTA2,COL1A1,FN1,HIF1A	352 (7)
DLX1		transcription regulator		-0.784	bias	0.00827	CD44,EDIL3,GJA1,HTRA1,PFN2,SNAI1,TPM2,VEGFC,VIM,ZFP36L1
SF1	0.247	transcription regulator		-0.783		4.38e-06	ACTA2,CNN1,COL1A1,FN1,ICAM1,MYL6
C5-B6		complex		-0.781		0.00121	CFLAR,ICAM1,SELE,VCAM1	329 (10)
GPR132		G-protein coupled receptor		-0.781		0.00325	EGR1,ICAM1,IL6,SELE	389 (16)
plerixafor		chemical drug		-0.776	bias	0.0341	ACTA2,CCN2,CDA,IL6,KLF4
MEG3		other		-0.775		0.00058	ACTA2,COL1A1,FN1,HIF1A,JUN,VIM	519 (17)
TEAD3	-0.269	transcription regulator		-0.775	bias	4.08e-06	ACTA2,ARID5B,CALD1,CCN2,COL3A1,FIBIN,IGFBP5,LIMCH1,NFKBIZ,NUAK1,POSTN,SDC2,SLFN5,TAGLN,TPM1
NOTCH3	-0.41	transcription regulator		-0.77	bias	3.57e-09	ACTA2,APOD,CDKN1A,CFLAR,COL14A1,COL15A1,COL3A1,COL6A2,EPAS1,FN1,ICAM1,ID1,IL6,ITGB5,KDR,MYH11,NOTCH1,NRARP,PDGFRB,RGS5,SDC2,SPARC,TAGLN,VIM	505 (22)
SETDB1		enzyme		-0.77	bias	0.000148	ACTA2,CLEC1A,FN1,GPX4,IFI27,IFI44,IFI44L,SNAI1,STAT3	365 (7)
CCN2	-2.411	growth factor		-0.769	bias	1.16e-11	ACTA2,ADAMTS1,ADAMTS4,CAVIN2,CCN2,CCN3,CCND1,CD44,CFLAR,COL1A1,EGLN3,EGR1,FLNB,FN1,HIF1A,IL6,ILK,JUN,MMP2,MYC,PODXL,RAMP2,SFRP4,SLC2A3,SOX4,SPARC,TIMP1,TIMP3,TMOD3	546 (21)
bisindolylmaleimide iv		chemical drug		-0.765	bias	5.03e-05	CCN2,EGR1,FABP4,FOS,IL6,MYC,NR4A1,PRKCH	506 (22)
LMO2	0.685	transcription regulator		-0.763		1.14e-08	ABL2,ADAMTS9,ADGRG1,AHR,ANXA1,BMPR2,CASP4,CD34,CD93,CDH13,CDH5,CDKN1A,DDX3X,EFEMP2,EGLN3,ELF1,ENG,EPHB4,ETS1,ETS2,FTH1,GIMAP8,GJA1,GRB10,HLX,LGALS1,LYL1,MAP3K8,MFGE8,MGLL,MGST2,MYC,MYH10,NDRG1,NOTCH1,PLSCR1,RAPGEF5,SERTAD1,SNTB2,ST6GALNAC3,STAT3,SYNE2,TAMALIN,TAP1,TNS2,TOR3A,TXNIP	147 (7)
DEPTOR		other		-0.763	bias	0.00681	ICAM1,SNAI1,VCAM1,VIM	448 (15)
CAY10585		chemical reagent		-0.762	bias	0.0123	CCL2,CCN2,FLT1,IL6
TNFRSF10A	0.236	transmembrane receptor		-0.762		0.0123	IL6,NFKBIA,STAT3,TNFSF10
PNN	0.185	other		-0.762		0.0298	CDKN1A,JUN,MYC,TIMP1
HIF1A-AS1		other		-0.762		0.00681	EGR1,HIF1A,MIDN,PLEC
KRIT1	0.164	other		-0.762		0.0198	JUN,KLF2,KLF4,NOTCH4
ebselen		chemical drug		-0.762	bias	0.00681	COL1A2,HIF1A,ICAM1,PTGS2	417 (17)
F3	-0.411	transmembrane receptor		-0.761		4.2e-09	CCL2,CCN2,CDC42,CLEC3B,CXCL2,DOCK4,DUSP6,EFEMP1,EGR1,FOS,GJA1,ICAM1,IFI44,IFI44L,IFITM2,IFITM3,IL33,IL6,IRF9,KRAS,LAMB1,LAP3,LGALS1,LY6E,MMP2,PARP14,PARP9,PLSCR1,PSMB8,RNF213,S100A6,SELE,SPRY1,TGFBR2,VCAM1,XAF1	361 (19)
HDAC4		transcription regulator		-0.759		2.86e-09	ACTA2,ATF3,CCND1,CDKN1A,DMD,EGR2,FOS,GADD45A,HIF1A,HLA-DRA,IFITM3,IL6,JUN,KLF2,LDB2,MMP2,MYH10,NEDD9,NR4A1,PPP3CA,PTGS2,RAB3C,SCRG1,TAGLN,TSPAN13,TSPAN7,VCAM1	459 (22)
N-[(2Z)-3-(4,5-dihydro-1,3-thiazol-2-yl)-1,3-thiazolidin-2-yl idene]-5H dibenzo[a,d][7]annulen-5-amine		chemical reagent		-0.758		0.0021	CD44,CEBPB,FOS,FXYD5,IRF9,MMP2,MYC,PDK4,PECAM1,S100A4,SNCG,TNFSF10,UBC	339 (13)
GNA12	-0.112	enzyme		-0.756	bias	0.000846	ACTA2,CNN1,DDR2,FOS,GSTP1,ITGA6,MMP2,MYC,MYH11,PIK3R1,PTGS2,PXN,RDX,TAGLN,VIM	476 (20)
PPP2CA	0.236	phosphatase		-0.755		5.2e-08	AHR,B2M,CCND1,CD36,CD74,CDKN1A,ENTPD1,HLA-A,HLA-DMA,IRF1,IRF9,MT-ND3,MYC,PTGS2,SOCS3,TAP1,TAP2,TAPBP,UPP1	375 (17)
BIRC5		other		-0.747		2.72e-08	BGN,CCN2,CD74,CDKN1A,COL1A1,COL3A1,DPT,FMOD,FN1,HLA-DQB1,ITGA5,MCL1,MMP2,MYC,VEGFC,VIM,VWF	456 (20)
D609		chemical reagent		-0.747		0.00276	CCL2,IL6,JUN,PTGS2,VCAM1	365 (20)
ZC3HAV1	0.508	other		-0.745		0.00027	CRISPLD1,ERAP2,HSPA8,IFI16,IL6,PRXL2A,TIMP3,TNFRSF10D,TPM2,ZC3HAV1	233 (7)
glutamine		chemical - endogenous mammalian		-0.744		5.61e-08	ACTA2,AKR1C1/AKR1C2,CCND1,CDKN1A,CEBPB,COL1A1,FABP5,FN1,FOS,GADD45A,GPX4,HIF1A,HSPA1A/HSPA1B,ICAM1,IGFBP2,IL6,JUN,JUNB,KLF4,MCL1,MYC,NES,NFKBIA,NR4A1,PTGS2,THBS2,VIM,WARS1	487 (21)
OGG1		enzyme		-0.742	bias	0.00114	ACTA2,CCL2,CXCL2,HIF1A,IL6,VIM	509 (18)
15-deoxy-delta-12,14 -PGJ 2		chemical - endogenous mammalian		-0.741		4.77e-17	ACTA2,ADAMTS4,BIRC3,CCL2,CCN2,CCND1,CD200,CD36,CDH5,CDKN1A,CFLAR,COL1A1,COL1A2,CTSD,CXCL2,DNAJB1,EGR1,FABP4,FLT1,FN1,FOS,FTH1,GADD45A,GSTP1,HLA-A,HLA-DRA,HSPB1,ICAM1,IFITM2,IL6,IRF1,JUN,KDR,KLF4,LAMB1,MAP1LC3B,MCL1,MYC,MYH11,NFKBIA,PECAM1,PTGS2,SCARB1,SELE,SOCS3,SOD1,SOX17,VCAM1	434 (15)
ATM	0.224	kinase		-0.732	bias	0.00165	ADH5,CCN2,CCND1,CDKN1A,CFLAR,CLU,FN1,GADD45A,IL33,IL6,IRF1,JUN,TNFRSF10B	441 (17)
dimethylnitrosamine		chemical toxicant		-0.73	bias	3.16e-05	ACTA2,CDKN1A,COL1A1,COL1A2,COL3A1,ICAM1,IGFBP5,IL6,NR4A1,PRKCH,TIMP1,VIM	534 (19)
HSPB1	-1.066	other		-0.73	bias	0.0182	ACTA2,CDKN1A,CXCL2,IL6,PECAM1
NREP	0.079	other		-0.728		0.000473	ACTA2,COL3A1,ITGA5,MMP2,PDGFRB,TAGLN,TGFBR2
BIRC2	0.243	enzyme		-0.728		0.0123	BIRC3,CCL2,CSF3,IL6
CPE	-2.284	peptidase		-0.728		0.0112	CRIP1,EFNA1,IGFBP2,LDLR,MYC,RPS28
HTT		transcription regulator		-0.728	bias	7.08e-08	ACKR1,ACTA2,ADAMTS4,AKAP12,APP,AQP1,ATF3,ATP1A1,B2M,BHLHE40,CAVIN3,CCN2,CCND1,CD74,CD9,CDKN1A,CEBPB,COL6A1,CRYAB,CTSD,DKK3,DLL1,DNAJB1,DUSP5,DUSP6,ECRG4,EDNRB,EEF1A1,EGR1,EGR2,ELOVL7,EMP3,ENPP2,EPB41L3,FHL1,FN1,FOS,GMDS,GPX3,HAPLN3,HBEGF,HIF1A,HSPA8,IFI16,IGFBP5,ITGB1,JUN,JUNB,KLF4,KLF9,LDHB,LDLR,LTBP2,MAN1A1,MAT2A,MFAP4,MGLL,MGP,MMP2,MT-CO3,MT-CYB,NFIB,NR4A1,PDE2A,PFN2,PLCB1,PLCB4,PPP1R16B,PPP3C…	507 (19)
triamcinolone acetonide		chemical drug		-0.726		7.08e-07	AP3S1,AQP1,ATF3,BHLHE40,BTG2,CASP4,CD44,EGR1,ELK3,FOS,IER2,IGFBP4,IL6ST,JUN,JUNB,KLF10,KLF9,LDLR,MT1X,MT2A,MYC,NFKBIA,PALLD,PCDH19,RGS16,SEMA6A,SOCS2,SOX4,SPRY1,SRGN,TRIB1,TXNIP,VWF	504 (18)
GLI (family)		group		-0.726	bias	2.18e-05	ACTA2,CCND1,COL1A1,HIF1A,ITGB4,MYC,S100A4,SFRP1	260 (4)
SUMO3	0.187	other		-0.726		4.44e-05	APP,CAV1,CCN3,CD59,HSPA8,IL6,LY6E,PNP,TAP1	357 (11)
celecoxib		chemical drug		-0.725		1.36e-06	APP,CCND1,CDKN1A,CFLAR,COL3A1,FOS,GADD45A,HIF1A,ICAM1,KDR,MCL1,MET,MMP2,PECAM1,PTGS2,SELP,SLC25A4,TGFBR2,TNFRSF10B,TNFRSF10D,TNFSF12,VCAM1,VEGFC	329 (16)
RXRB	-0.108	ligand-dependent nuclear receptor		-0.724		0.00233	CLU,CRYAB,CTSS,FABP4,GAS6,HBEGF,IGFBP6,MAP1B,MMP2,NUPR1,PPP1R15A,RAMP2,RHOJ,S100A4,S100A6,SELP,TNFSF10,VCAN,VMP1	157 (7)
tanshinone II		chemical - endogenous non-mammalian		-0.724		0.00027	ATF3,CCL2,FOS,FTH1,ICAM1,IL6,MMP2,SCARB1,TNFRSF10B,VCAM1	449 (19)
NRP1	1.094	transmembrane receptor		-0.718		0.000403	ACTA2,FN1,GPX3,HLA-DQB1,ID1,IL6,MAP3K20,MCL1,RCAN1	469 (19)
candesartan		chemical drug		-0.718	bias	1.89e-05	COL1A2,COL3A1,ENG,FN1,FOS,FOSL2,ICAM1,IL6,MMP2,PDGFRB	498 (25)
HBP1	-0.084	transcription regulator		-0.714		0.0198	CCND1,CDKN1A,PDK4,PTGS2
CLIC4	-0.735	ion channel		-0.714		0.000267	CD63,CFI,CXCL2,EFEMP1,FBLN5,IER3,IL6,MMP2,TIMP2,TIMP3,VIM	231 (7)
SRT1720		chemical drug		-0.714	bias	0.00137	FN1,HIF1A,IL6,VCAM1,VIM	512 (23)
ABCC8		transporter		-0.714	bias	0.00137	FOXO1,IL6,MT-CO1,MT-CO3,SOD1	290 (12)
MDM2	-0.132	enzyme		-0.709		0.00205	ATF3,CCND1,CDKN1A,DDX5,ETS1,FABP4,FCGRT,HIF1A,IGFBP6,INHBB,MDM4,SNAI1,TIMP1,TNFSF10,VIM	494 (22)
SUCNR1		G-protein coupled receptor		-0.707	bias	0.000104	ACTA2,COL1A1,COL1A2,COL3A1,ITGB1,LAMA5,LAMB1,LAMB2
HNF4G		transcription regulator		-0.707	bias	0.00431	CNN3,DAAM1,FBLIM1,FLNA,FLNB,ITGA5,PDLIM1,PDLIM7
CHD4	0.007	enzyme		-0.707	bias	0.00025	CDA,CDKN1A,ID4,JUN,SFRP4,SOCS2,SOCS3,SPRY1,TIMP2	222 (6)
PAK2	0.382	kinase		-0.707		0.0312	ETS1,GADD45A,HBEGF,ID1,IFI16,IGFBP5,S100A6,TAGLN
LIN28A		other		-0.707	bias	0.000173	CCN2,CCND1,CDKN1A,COL1A1,COL1A2,HNRNPF,IGFBP2,KRAS,MYC,SNAI1,TAGLN,VIM	455 (20)
LYN	0.191	kinase		-0.7		2.9e-06	ADGRG6,APP,BGN,CCL2,CDKN1A,CFLAR,COL6A1,EGR1,ETS1,IL6,JUN,MYC,NFKBIA,NFKBIZ,PDGFRB,SOCS3,SPHK1,STAT3	455 (20)
PLX5622		chemical drug		-0.7		2.13e-08	B2M,CCL2,CD200,CD34,CD9,CDKN1A,CSF3,CTSD,CTSS,ECRG4,FN1,GJA1,GRN,HLA-DRA,HSPG2,IL1R1,IL33,IL6,IL6ST,ITGB5,LAMB2,MALAT1,MFGE8,MMP2,MYH10,NAMPT,PSMB9,RAB3C,SPARC,STAB1,TGFBR2,TJP1,TNFRSF11B,TNFSF10,VSIR
TO-901317		chemical reagent		-0.699		8.6e-05	ALDH2,APOD,APP,CASP4,CCL2,CCND1,EPHX1,FABP4,FABP5,GSTP1,HSD17B11,IGFBP4,IL6,ITGA6,LDLR,LGALS3,LIFR,LTC4S,MGLL,NFKBIA,PSMB8,PTGS2,RAI14,SCARB1,TIMP1,TIMP3	419 (21)
NTRK1		kinase		-0.692		2.18e-08	AQP1,CCND1,CD44,CDKN1A,CEBPB,COL1A1,COL1A2,COL3A1,DUSP6,EGLN3,EGR1,ETS1,FOS,FOSB,GADD45A,GPNMB,HSPB7,HTRA1,ID4,IGFBP4,ITGBL1,LGALS1,LTBP1,MGP,MT-ND4L,MXRA8,MYL9,NDUFA4L2,NR4A1,NRP1,PLAT,POSTN,PTPRE,RAMP1,S100A6,SERPINH1,SFRP1,SLC3A2,SPRY1,SYNE2,TM4SF1,TXNIP,VCAN,WARS1	514 (25)
C3AR1		G-protein coupled receptor		-0.691		0.00309	CASP4,COL1A1,COL1A2,CSF3,IL6,LTBP1,LTBP2,TGFBR2	525 (17)
WNT5A		growth factor		-0.69		1.65e-09	AKR1C1/AKR1C2,BTG2,CCL2,CCND1,CD34,CD36,COL1A1,COX7C,CRYAB,CSF3,CXCL2,DLL1,ENPP2,FABP4,FLNA,FLT1,FN1,GJA1,HDAC7,IL6,INHBB,IRF1,MAP3K11,MRPS6,MYC,PECAM1,POSTN,PTGS2,SNAI1,SOCS3,SPARC,STAT3,STC1,TCF4,TNFSF10,VIM	493 (22)
NFE2L2	0.077	transcription regulator		-0.689	bias	2.61e-05	ADAMTS1,AHR,AKR1C1/AKR1C2,ARHGEF3,ARID5B,ATF3,ATP1A1,B2M,CCN2,CD36,CDKN1A,COL1A1,COL3A1,CTSD,CXCL2,DSTN,EMCN,EPAS1,EPHB4,EPHX1,ESD,FABP4,FN1,FTH1,FTL,GPX3,GPX4,GSTP1,HBEGF,HLA-A,HLA-E,ICAM1,IL6,IL6ST,IRF9,KDR,LY6E,MAP1LC3B,MGLL,MGST3,MMP2,MT-CO2,MYH10,PFN2,PIK3R1,PTGS2,PTPRB,RAMP2,RPLP0,SCARB1,SHC1,SOCS3,SOD1,SOD3,SRGN,STING1,TCN2,TEAD1,TIMP3,TJP1,TOP1,UBC,VCAM1	494 (18)
FADD		other		-0.687		0.000517	ARID5A,BIRC3,CD34,CDKN1A,CXCL2,EGR1,FOS,ICAM1,IL6,JUN,JUNB,LY6E,MYC,PPP1R15A,PSMB8	460 (17)
CEBPD	0.138	transcription regulator		-0.686	bias	1.11e-05	AKR1C1/AKR1C2,CCND1,CDKN1A,CEBPB,CLU,COL1A1,COL1A2,COL6A1,COL6A2,FABP4,FBXO32,FN1,FOS,HIF1A,IGFBP5,IL6,MYC,PTGS2,VEGFC	511 (20)
oleoyl-estrone		chemical drug		-0.686		0.0298	ADCY4,FABP4,LDLR,PRMT1
herbimycin		chemical drug		-0.684	bias	7.37e-05	CCN2,CCND1,FOS,ICAM1,IL6,JUNB,MMP2,PTGS2,TAGLN,TNFRSF11B,TNFRSF1A	414 (14)
PPIA	-0.253	enzyme		-0.683		0.00026	ACTA2,CLDN5,IL6,PECAM1,SNAI1,TAGLN2	476 (17)
HOXA4		transcription regulator		-0.68		2.52e-06	ACTA2,CCN2,CCND1,ITGB1,MYC,MYH11,TAGLN,TAGLN2	388 (11)
BCL2	-0.258	transporter		-0.679		1.95e-06	CCND1,CDKN1A,CTSH,FOS,GADD45A,HIF1A,ICAM1,IGFBP6,IL6,ITGB1,MCL1,MMP2,NDRG1,NES,NFKBIA,SPHK1,TIMP1,TIMP2	487 (19)
PKD1	-0.525	ion channel		-0.675		0.0373	ATP1A1,CCN2,CDKN1A,CXCL2,DDX3Y,EDIL3,FOSB,FOXO1,GPX4,HBEGF,IER2,LTBP1,MT-CO1,MYC,NEDD9,SLC3A2,TNFRSF11B,TNS1,VWF
KRAS	0.559	enzyme		-0.67		8.73e-29	ACTA2,ADAMTS1,AHR,APP,ASPN,ATF3,B2M,BCAM,BGN,BIRC3,BMPR2,BZW2,CAV1,CAVIN2,CCL2,CCN2,CCND1,CD44,CD74,CDA,CDKN1A,CEBPB,CLU,CNN1,COL1A1,COL1A2,COL3A1,COL6A1,CRYAB,CSF3,CSRP1,DLC1,DUSP5,DUSP6,EEF1A1,EFEMP1,EFNA1,EGR1,EGR2,EMP1,ENG,EPHB4,ESAM,FABP5,FBLN2,FKBP11,FLI1,FLNA,FN1,FOS,FOSB,FTH1,GADD45A,GJA1,GMFG,GPX4,GRN,GSTP1,HBEGF,HIF1A,HLA-DMB,HLA-DRB1,HLA-F,HSPB1,HSPG2,HTRA1,ICAM1,ID1,IER3,IFITM1,IFITM2…	560 (18)
HDAC5	-0.322	transcription regulator		-0.666		0.0418	ACTA2,CDKN1A,EGR2,HLA-DRA,JUN,KLF2,MYC,NR4A1,TAGLN,TNFRSF1A
HDAC7	0.488	transcription regulator		-0.663		4.7e-05	ALCAM,CCND1,CD44,CDKN1A,IL6,NR4A1,SNAI1	525 (25)
TRIM2	-0.16	enzyme		-0.663	bias	0.0207	FTL,GPX3,ITGA5,ITGB1,ITGB4,SOD1
tetrabromobisphenol A		chemical toxicant		-0.655	bias	2.54e-10	CCL2,CCN2,CEBPB,COL15A1,COL1A1,COL1A2,COL3A1,COL6A1,ENG,ILK,ITGB5,JUN,LTBP1,MYC,SERPINH1,SNAI1,TGFBR2,THBS2,TIMP1,TIMP2,TIMP3	439 (17)
RARRES2	-1.149	transmembrane receptor		-0.651		0.0253	CCL2,CD44,CXCL2,IL6,VCAM1
ILKAP	-0.071	phosphatase		-0.647	bias	0.00114	CCND1,FOXO1,IL6,MYC,NDRG1,NR4A1	471 (23)
N-nitro-L-arginine methyl ester		chemical drug		-0.646		4.35e-08	ATF3,BGN,CCL2,CCN2,COL1A2,COL3A1,CXCL2,FN1,GJA1,HIF1A,ICAM1,IL6,LDLR,MAP1B,NFKBIA,PDK4,PTGS2,SELE,SOD1,TIMP1,VCAM1	465 (19)
ITGB2		transmembrane receptor		-0.645		0.000106	ACTA2,CD44,CRIP1,CSF3,CXCL2,FN1,IL6,PTGS2,TGFBR2,VCAM1	433 (18)
TEAD4		transcription regulator		-0.645	bias	9.96e-11	ACTA2,ARID5B,CALD1,CCN2,CCND1,CD34,CDKN1A,COL3A1,FABP4,FIBIN,FLT1,HIF1A,IGFBP5,JUN,JUNB,LIMCH1,MMP2,NFKBIA,NFKBIZ,NUAK1,POSTN,RCAN1,SDC2,SLC2A3,SLFN5,SMAD1,SNAI1,TAGLN,TPM1,VIM	559 (19)
NR1I2		ligand-dependent nuclear receptor		-0.64		2.63e-05	AHR,CD36,CDKN1A,CSF3,CXCL2,EGR1,GSTP1,IL33,IL6,JUN,LTBP1,MGP,MT-CO2,MYC,PTGS2,SCARB1,SPHK1,STAT3,TCN2,TJP1,TNFRSF11B	589 (18)
NRIP1	0.172	transcription regulator		-0.634	bias	0.0027	ACACB,CCND1,CD36,CDKN1A,IL6,LDHB,PDK4,PTGS2,SLC2A3	485 (23)
HYAL1	0.299	enzyme		-0.632		0.00039	AP1S2,BMPR2,CARD16,IGFBP4,MAP1B,MFGE8,PSMB9,RAMP1,SRPX,TAGLN,TGFBR2
ELOVL3		enzyme		-0.632		0.00305	COL1A2,COL3A1,CTSS,ELOVL7,EPAS1,GPNMB,HLA-DRA,IFI16,MMP2,TIMP1
TGFB2-AS1		other		-0.632	bias	0.00305	ADAM15,BMPR2,CTSH,FOS,GMFG,LIFR,MGP,PMEPA1,RAMP1,TAGLN	353 (7)
NOS3	0.39	enzyme		-0.626		1.59e-08	ADH5,ATF3,CCL2,CCN2,COL3A1,FN1,GSTP1,ICAM1,IL6,MMP2,PDE5A,PTGS2,SNAI1,SOD3,VCAM1	492 (19)
H19		other		-0.626		0.0154	ACTA2,AQP1,CDC42,COL3A1,IL6,TCF4
PTGES3	-0.587	enzyme		-0.625	bias	0.000184	CTSD,HIF1A,MYC,NUPR1,TM4SF1	581 (26)
HNRNPA1	-0.688	other		-0.625		0.000842	APP,CD44,IL6,ILK,KRAS,MYC,ZC3HAV1
fenretinide		chemical drug		-0.624		0.000304	ATF3,CCND1,CFLAR,ENAH,HIF1A,IGFBP7,IL6,ILK,JUN,MT-CO3,MYC,NFKBIA,PPP1R15A,PTGS2,TNFRSF10B	426 (15)
butylated hydroxyanisol		chemical toxicant		-0.621		0.0182	FOS,GSTP1,IRF1,JUN,SCARB1
trametinib		chemical drug		-0.62		0.00786	GPNMB,KLF7,MCL1,MYC,NECTIN2,SOCS3,TNFRSF1A,TNFSF10	478 (16)
3-deazaneplanocin		chemical drug		-0.619		0.004	CDKN1A,CEBPB,FBXO32,GPNMB,HIF1A,MYC,NUPR1,PPP1R15A,TIMP3,TNS3	505 (20)
corticosterone		chemical - endogenous mammalian		-0.619		2.28e-10	ANXA1,APP,ATP1A1,ATP2B1,CALD1,CAV1,CCN2,CCND1,CDKN1A,CEBPB,CLDN5,COL1A1,COL1A2,COL3A1,COL6A1,COL6A2,FOS,GAS6,IL6,ITGB1,JUN,KLF9,MYC,PDK4,PTGS2,SCARB1,SFRP1,SGK1,TIMP1	494 (21)
dexmedetomidine		chemical drug		-0.616	bias	4.08e-06	CCL2,CDKN1A,COL1A1,COL1A2,FN1,FOS,FOSB,ICAM1,IL6,ITGA5,ITGB1,ITGB4,MYC,PTGS2,THBS2	398 (20)
GATA6	-0.231	transcription regulator		-0.615		1.8e-05	ACTA2,BCAM,BMPR2,CAV1,CDKN1A,ENG,GPX3,KLF2,LAMB2,LDHB,LTBP1,MYC,MYH11,MYLK,NFIA,PECAM1,PPP1R14A,SOX17,SOX7,SPARC,TAGLN,TNFSF10,VEGFC	378 (14)
N,N-dimethylsphingosine		chemical reagent		-0.607		5.68e-07	FN1,FOS,ICAM1,IL6,PTGS2,SELE,SPHK1,VCAM1	357 (19)
IGF2		growth factor		-0.602		7.17e-11	ARL4A,CCN2,CCND1,CD36,CDKN1A,EGR1,EGR2,FN1,GADD45A,GRN,HBEGF,HIF1A,IER2,IER3,IFITM2,IGFBP2,IGFBP4,IGFBP5,IGFBP6,IL6,ITGA5,ITGB5,JUNB,KLF9,MXI1,MYC,NDRG1,NFKBIA,OGN,PIK3R1,PTGS2,RGS16,RHOB,SKAP2,SOCS3,THBS2	533 (22)
LOXL2	0.239	enzyme		-0.6	bias	0.000576	FN1,PECAM1,RAMP3,SNAI1,VIM	82 (3)
KT5823		chemical - kinase inhibitor		-0.6	bias	0.00276	ACTA2,CNN1,FOS,S100A10,TAGLN2	167 (7)
RBM5	0.425	other		-0.6		0.0446	ANXA1,BIRC3,BTG2,ICAM1,IFITM3,MCL1,SERPINH1,TNFRSF10D
sildenafil		chemical drug		-0.597		3.47e-06	APP,CEBPB,CFLAR,COL1A1,FLT1,FN1,IL6,NEXN,PDE5A,PTGS2,VEGFB,VEGFC	499 (20)
CRP		other		-0.596	bias	0.00786	ACTA2,CCL2,EGR1,F8,FN1,IL6,PSMB9,TNFSF10	472 (19)
docosahexaenoic acid		chemical drug		-0.594		1.29e-07	ACTA2,APP,CCL2,CCN2,CD44,CDKN1A,CEBPB,COL1A1,FOS,FOXO1,HDAC7,IL6,LDLR,MMP2,MYC,PDE5A,PIK3R1,PLAT,PTGS2,SELE,SERPINH1,SOCS3,SPHK1,TGFBR2,THBS2,TIMP1,TIMP2,TNFRSF1A,VCAM1	504 (20)
NLRX1		other		-0.594		1.32e-06	BIRC3,CARD10,CAV1,CD44,CDKN1A,COL1A1,COL1A2,COL3A1,DUSP6,EFNA1,EGR1,ELK4,ENG,EPAS1,FLT1,GADD45A,GJA1,GNG11,GRB10,GSTP1,HBEGF,ID1,IL1R1,IL6,IRF1,ITGA6,ITGA8,ITGB1,KDR,LPAR6,MAP3K20,NFKBIA,NOTCH1,PIK3R1,PPP3CA,PXN,RHOB,SDC2,SHC1,SNAI1,TCF4,TGFBR3,THBS2	452 (13)
NR2F2	0.205	ligand-dependent nuclear receptor		-0.59		0.00337	ACTA2,ALDH2,COL1A1,IL33,KDR,NRP1,SNAI1	413 (10)
ginsenoside Rb1		chemical - endogenous non-mammalian		-0.59		2.19e-05	ACTA2,FOS,HBEGF,ICAM1,IL6,MT-CO1,MT-ND1,PECAM1,VCAM1	440 (19)
niacinamide		chemical - endogenous mammalian		-0.584		4.94e-05	ACTA2,CCL2,CCNI,CCNL1,CDKN1A,ICAM1,IL6,IRF1,JUNB,KLF4,KRAS,MCL1,MT-CO1,MT-CO3,MYC,PDK4,PTGS2,RHOJ,SHC1	427 (16)
SYK		kinase		-0.582		1.53e-05	AKAP12,ARID5A,BIRC3,CCL2,CCND1,CD44,CXCL2,FGL2,GADD45A,GIMAP7,ICAM1,IL6,IRF1,ITGB4,KLF2,NOTCH1,PTPRE,TNFSF10,YPEL2	415 (14)
CD47	-0.183	transmembrane receptor		-0.581		0.00495	COL1A1,FTL,IL6,KDR,MYC	504 (23)
EHT-1864		chemical reagent		-0.579	bias	0.000184	ACTA2,APP,FN1,FOXO1,MYC	486 (19)
ritonavir		chemical drug		-0.579		0.0229	ATP2B1,CD36,CD59,CRYAB,FABP4,ICAM1,IL6,LDLR,MET,MYC,PLEC,PSMA3-AS1,SELE,VCAM1
trichloroethylene		chemical toxicant		-0.577		0.00769	CD63,COL1A1,COL3A1,ECE1,EGR1,MFGE8,PLS3,RHOB,SPARC,STOM,TNFRSF1A,TXNIP
STS		enzyme		-0.577		0.00812	FABP4,HSPA1A/HSPA1B,IGFBP2,IL6,MYLK	466 (12)
APOE		transporter		-0.575	bias	3.9e-12	ACTA2,ADAM10,ADGRG1,APOD,APP,ATF3,BCAM,BGN,CAV1,CCN2,CCND1,CD36,CD44,CLU,COL1A1,CSRP1,CTSD,CTSS,EGR1,ENG,FABP5,FOS,GPX3,GPX4,HSPA1A/HSPA1B,HSPG2,ICAM1,IGFBP6,IL6,ITGA5,JUN,KLF4,LDLR,LRP1,LTBP1,LTBP2,LTC4S,MGP,MMP2,MYC,NFKBIA,PLAT,PMEPA1,PPP1R15A,PTGS2,RCAN1,SCARB1,SELE,SEMA6B,SMAD1,SOCS3,SOD1,SORBS1,STAT3,THBD,TIMP1,TNFRSF1A,TXNIP,VCAM1,VCAN	518 (22)
NKX2-3		transcription regulator		-0.573		6.01e-15	ACTA2,BMPR2,BTG1,C2CD4B,CAVIN2,CD34,CD36,CDKN1A,CLEC1A,CRYAB,CSRNP1,EMCN,EXOC6,F2RL3,GALNT15,GBP1,GIMAP7,HCP5,HLA-B,HLA-C,HLA-F,KLF2,KLF4,LAP3,LINC01235,LY6E,MCTP1,MFNG,MMRN1,MYH11,PARP14,PARP9,PIM3,PLCB1,PLSCR1,POSTN,PSMB8,PSMB9,PTGS2,PTPRE,RNF213,SRPX,TAP1,TAP2,TCIM,TNFRSF10D,TYMP,VCAM1,XAF1,YPEL2,ZC3HAV1
miR-223-3p (miRNAs w/seed GUCAGUU)		mature microRNA		-0.571	bias	9.88e-06	CCND1,FOXO1,IL6,LMO2,NFIA,RHOB,STAT3,TGFBR3,VIM	236 (7)
sulforafan		chemical drug		-0.571		1.32e-05	ADAMTS1,AKR1C1/AKR1C2,ARID5B,B2M,CCL2,CCND1,CD44,CDKN1A,EPHX1,FOS,FTL,GSTP1,HBEGF,HIF1A,HLA-A,ICAM1,IL6,IL6ST,KDR,MRPL17,MYH10,NEAT1,NFKBIA,PDGFRB,PIK3R1,PTGS2,SELE,SOCS3,SOD1,SULF2,TAP1,TEAD1,TIMP3,TNFRSF10B,TOP1,VCAM1,VIM	462 (19)
SMARCA5	0.129	transcription regulator		-0.57		2.39e-05	AHR,B2M,CD44,CD93,CDKN1A,CRIP1,ETS2,HLA-A,IFITM2,IGFBP4,KLF7,LPAR6,MAST4,MPZL2,NOTCH1,PLXND1,RPS27L,SERPINB1	259 (7)
CDC42	0.454	enzyme		-0.57		4.44e-05	ATF3,CCN2,CCND1,CDC42,FOS,ITGB1,JUN,SCARB1,STAT3	416 (22)
FOXA2		transcription regulator		-0.565		9.19e-10	ACACB,ACTA2,AKR1C1/AKR1C2,AQP1,ARID5B,CCL2,CCND1,CD36,CDKN1A,CNN1,COL15A1,COL1A1,COL1A2,EDNRB,EPHX1,FABP5,FOXO1,IER3,IGFBP5,IL33,IL6,ITGB4,KDR,LTC4S,MAP1B,MTUS1,MYH11,MYL9,PDGFRB,PPP1R14A,SCARB1,SFRP1,SNAI1,SOD3,SOX17,TAGLN,TEK,TGFBR2,TGFBR3,TNFRSF1A,VEGFC,VIM	462 (28)
EDNRA	-0.162	transmembrane receptor		-0.563	bias	8.02e-08	COL1A1,COL3A1,ECE1,FOS,ICAM1,MMP2,PTGS2,TIMP1,TIMP2	464 (25)
CSNK2A1	0.168	kinase		-0.563		0.00309	AHR,CCND1,DUSP6,FN1,ITGB4,KLF2,VIM,ZFP36	422 (21)
D-fructose		chemical - endogenous mammalian		-0.562	bias	8.63e-07	ACTA2,COL1A1,COL3A1,CXCL2,FABP4,FN1,ICAM1,IL6,MMP2,TIMP1,TIMP3	471 (18)
miR-96-5p (and other miRNAs w/seed UUGGCAC)		mature microRNA		-0.562	bias	0.00495	FN1,FOXO1,ITGB1,KRAS,LDB2
IL32	0.097	cytokine		-0.557		0.00107	CCL2,CD36,ICAM1,IL6,MCL1,MMP2,PTGS2,SAMHD1,THBD,TNFRSF11B,VIM	374 (14)
RMRP		other		-0.557		0.0125	BTG2,CDKN1A,KLF4,KRAS,VIM
MLX	0.062	transcription regulator		-0.557		0.00336	ATF3,CASP4,CCN3,THBS2,TIMP1,TXNIP
cilostazol		chemical drug		-0.557		0.000626	CCL2,CLDN5,ICAM1,KDR,RAPGEF3,SELE,SELP,TJP1,VCAM1	479 (16)
TNF RECEPTOR (family)		group		-0.555		0.00276	CCN2,IL6,SELE,TIMP1,TJP1	479 (23)
NEIL2	-0.258	enzyme		-0.555		0.00041	CCL2,CEBPB,CXCL2,IL1R1,IL6,LY96,MT-CO2,MT-CO3,PTGS2,SELE	430 (11)
ATP1A2	-0.204	transporter		-0.555		0.00276	ATP1A1,FOS,NOSTRIN,PPP1R15A,ZFP36L1	145 (4)
FANCD2		other		-0.555	bias	0.00276	CDKN1A,GPX4,LDLR,MT-RNR1,SOD1
FOXP1	0.317	transcription regulator		-0.555		0.00141	CDKN1A,DMD,IL6,IRF1,JUN,NFIA,SFRP4	316 (13)
mir-17 (includes others)		microRNA		-0.553	bias	0.0151	APP,BIRC3,CCN2,CCND1,CD36,CDKN1A,FN1,IL6,S1PR1,SNAI1,STAT3,TIMP2,TXNIP,VIM
VDR		transcription regulator		-0.548		8.58e-10	ACTA2,ARHGEF3,ATP2B1,CCND1,CD36,CD44,CDKN1A,CEBPB,COL1A1,EGR1,GADD45A,GPX3,ICAM1,ID1,IER3,IFI44L,IGFBP5,IL6,JUN,LBH,LDLR,LGALS1,MYC,NASP,NEDD9,NUPR1,PDLIM2,PODXL,PTGS2,SELE,SOCS3,THBD,TJP1,TPH1,TXNIP,WSB1	488 (19)
ARID2		transcription regulator		-0.547	bias	0.0407	COL1A1,FOS,HEG1,ITGB5,LTBP4,SNAI1,TGFBR2
aristolochic acid I		chemical toxicant		-0.544		0.000172	ACTA2,CDKN1A,COL1A1,FN1,FOS,HIF1A,IL6,MT-CO1,MT-CO3,MT-CYB	525 (22)
STK11	0.005	kinase		-0.543		0.00571	ALCAM,ATF3,BCL6B,CCL2,CCND1,CDC42,CDKN1A,COL3A1,CSF3,CTSD,CXCL2,DOCK4,ECM2,FN1,GADD45A,HIF1A,ID1,IGFBP5,IL33,IL6,JUNB,MAP1LC3B,MMP2,MYC,NDUFA13,NDUFA4,NDUFB7,NEDD9,NR4A1,PALM2AKAP2,PDE2A,PNP,PTGS2,SNAI1,SPARCL1,TNFSF10	498 (20)
fluoromethyl 2,2-difluoro-1-(trifluoromethyl)vinyl ether		chemical toxicant		-0.539		0.000591	ATF3,CD44,CLU,GPNMB,HSPA1A/HSPA1B,HSPB1,LGALS3,TIMP1
ROR1		kinase		-0.537	bias	0.00324	ARPC2,CCN2,GAS6,MAP1B,MYC,NDRG1,SGK1,SNAI1,TJP1,TNS1,VIM	432 (19)
fludarabine		chemical drug		-0.536		4.51e-05	CCND1,CDKN1A,CXCL2,HIF1A,HLA-DRB1,IRF1,MCL1,MDM4,PPM1D,TNFRSF10B,TNFRSF1A	475 (21)
ADGRE2		other		-0.535		7.88e-08	CCL2,CCND1,CD34,CDKN1A,CFLAR,COL6A1,FLT1,FOS,GPNMB,JUN,LTBP1,MYC,TGFBR2,THBS2	386 (7)
COLQ		other		-0.535		1.46e-05	ASPN,BGN,DMD,FBLN5,FN1,HSPG2,LAMB1,LAMB2,LTBP1,LTBP4,MMP2,PRELP,SNTB2,SSPN,TIMP1,VCAN
16,16-dimethylprostaglandin E2		chemical - endogenous mammalian		-0.528	bias	0.00325	CD44,CLU,FOS,MMP2	439 (12)
genistein		chemical drug		-0.527		4.14e-05	AP1S2,CCL2,CCN2,CCND1,CD44,CD74,CDH5,CDKN1A,CFLAR,CLU,COL1A1,CTSD,CTSH,CXCL2,FOS,FXYD5,GADD45A,GNS,HIF1A,HLA-A,HSPA1A/HSPA1B,ICAM1,ID1,IL6,JUN,JUNB,JUND,LDLR,MMP2,MMRN1,MYC,PCDH17,PIK3R1,PLAT,PLCXD3,PTGS2,SLC1A5,SOD1,SPHK1,TAGLN,TNFRSF11B,VCAM1	403 (19)
ROCK (family)		group		-0.526	bias	1.17e-11	ACTA2,APP,CCL2,CCN2,CCND1,CDC42,CDKN1A,CNN1,COL1A1,COL3A1,DMD,ETS1,FABP4,FN1,FOS,ICAM1,LPP,MYC,TAGLN,TJP1,VCAM1	434 (20)
MIRLET7 (family)		group		-0.522	bias	1.59e-05	ACTA2,COL1A1,COL1A2,IL6,KRAS,MYC,SNAI1	489 (14)
PDPK1	-0.033	kinase		-0.522		0.00027	CAV1,CCND1,CDKN1A,FOXO1,IL6,KLF2,MYC,RAB11A,S1PR1,SNAI1	495 (23)
mir-192 (includes others)		microRNA		-0.521		0.00114	ACTA2,ALCAM,CDKN1A,FN1,JUN,MSN	435 (13)
IL35 (complex)		complex		-0.518		1.59e-05	CSF3,CXCL2,IL6,IL6ST,SOCS3,TIMP1,VCAM1	408 (13)
zoledronic acid		chemical drug		-0.513		0.00195	CDKN1A,FLT1,IL6,IRAK3,MMP2,PTGS2,SPARC,TNFRSF11B,TNFSF10	376 (18)
green tea polyphenol		chemical drug		-0.513		6.27e-05	ANXA1,CAV1,CDKN1A,FOS,ICAM1,IL6,JUN,MMP2,PIK3R1,PTGS2	448 (18)
14,15-epoxyeicosatrienoic acid		chemical - endogenous mammalian		-0.513		0.00495	APP,CD44,FABP4,PLAT,TNFRSF11B	570 (22)
nitrofurantoin		chemical drug		-0.512		0.000586	ADAMTS1,BTG2,CCND1,CFI,CLU,CTSS,EEF1A1,GADD45A,GPNMB,GSTP1,ID1,IER3,IL6,ITGB1,ITGB4,LGALS3,MET,MYC,NFKBIA,PLAT,S100A10,TIMP1,TIMP3,VCAM1
NCOA3	0.095	transcription regulator		-0.511	bias	0.000759	AHR,CCN2,CCND1,CD44,CDKN1A,ICAM1,ILK,IRF1,KDR,MYH11,NFKBIA,PTGS2,TAGLN	450 (24)
butyric acid		chemical - endogenous mammalian		-0.51		6.51e-11	ADGRG1,AFF1,ANXA1,AQP1,C7,CALM1 (includes others),CCN2,CCND1,CD36,CD44,CDC42,CDKN1A,CFLAR,CLU,ELK3,EMP3,FABP4,FOS,FTH1,GADD45A,GATA2,GRN,GSTP1,HAND2,HLA-DRA,HLA-DRB1,HSPG2,ICAM1,IFI16,IFITM1,IFITM2,IL1R1,IL6,IRF1,ITGA5,ITGB5,KLF4,KRAS,LDLR,LY6E,MCL1,MMP2,MT-CO2,MT2A,MYC,NAMPT,NFKBIA,NPM1,NR4A1,NRP1,PLAT,PLSCR1,PTGS2,PTPRM,SCARB1,SGK1,SOCS3,STAT3,TGFBR2,THSD7A,TIMP1,TIMP3,TNFRSF10B,UTRN,VEGFB,VIM,…	561 (21)
rottlerin		chemical drug		-0.51	bias	1.22e-06	AQP1,BIRC3,CCND1,CDKN1A,COL1A1,COL3A1,ECE1,ICAM1,ITGB1,JUN,MMP2,PLSCR1,PTGS2,TJP1,TNFRSF10B,VCAM1,ZFP36	343 (16)
TPCA-1		chemical drug		-0.508	bias	9.88e-06	B2M,CCL2,COL1A1,FN1,IL6,MMP2,MYC,TCF4,VIM	427 (14)
YY1	-0.262	transcription regulator		-0.506		6.34e-14	ACTA2,ALCAM,BTG2,CCL2,CD34,CD93,CDKN1A,CEBPB,CLU,COL15A1,COL1A1,CRYAB,DICER1,DMD,DNAJB4,EGR1,EGR2,FOS,GBP1,HIF1A,HLA-DRA,ID4,IGFBP5,IL1R1,KDR,KLF2,KLF4,LDLR,MAT2A,MMP2,MYC,MYH11,NFKBIZ,PCAT19,PFN2,PPP1R15A,QKI,SCARB1,SFPQ,SLC25A4,SLC2A3,SNRPN,STC1,TAGLN,TCF4,TIMP1,TNFRSF10B,TPH1,VEGFB,VEGFC,VIM,VWF,WSB1	484 (20)
PRC2 (complex)		complex		-0.505		0.00782	IFITM1,JAM2,KDR,MMP2,PECAM1,SOX17	520 (19)
AXL	-0.467	kinase		-0.505	bias	0.0112	CNN1,IL6,MMP2,SNAI1,SOCS3,VIM
STAT3 inhibitor VI		chemical reagent		-0.503		0.00337	COL3A1,ENPP2,HIF1A,IL6,MT-CO1,SNAI1,VIM	433 (13)
PPP5C	0.21	phosphatase		-0.503	bias	0.000115	AHR,CCND1,CD36,CDKN1A,FABP4,MYC,SGK1	492 (20)
DETA-NONOate		chemical reagent		-0.502		9.54e-10	ACTA2,ADAM10,BGN,BIRC3,CAV1,CCND1,CDKN1A,CNN1,FOS,HIF1A,ICAM1,IL6,MYC,PRKG1,PTGS2,SOD3,TAGLN2,TIMP1,TNFRSF11B,TXNIP,VCAM1	374 (15)
YTHDF1	0.109	other		-0.5		0.00107	ACTA2,AP1S2,CCL2,CTSZ,CXCL2,FN1,IL6,MFGE8,MYC,NOTCH1,TGFBR2	269 (7)
S100A4	-3.732	other		-0.499		1.45e-07	ACTA2,CDH5,CDKN1A,COL1A1,CSF3,EFNA1,FN1,ICAM1,MMP2,SNAI1,TIMP1,TIMP2,TJP1,VCAM1,VIM	372 (18)
CCN4		other		-0.497	bias	2.19e-05	CCND1,CDH5,CLDN5,COL1A1,FN1,NDRG1,SNAI1,TJP1,VIM	518 (21)
IP7e		chemical reagent		-0.492	bias	0.00137	COL1A1,FN1,SNAI1,TJP1,VIM
letrozole		chemical drug		-0.492		0.0445	CCND1,CDKN1A,GJA1,IL6,MYC
POLR3G		enzyme		-0.492		0.0125	MMP2,PFDN5,S100A4,SNAI1,VIM
FGFR1	-0.224	kinase		-0.488		1.01e-05	BCLAF1,CCND1,CDKN1A,COL1A1,COL3A1,DLL1,EEF1A1,ENG,FLNA,FLNB,FOS,G3BP1,IL6,ITGB4,JUN,MFAP4,MGST3,MYC,NCK1,NOTCH1,PRMT1,PTGS2,SFPQ,SNAI1,SPARC,VIM,ZC3HAV1	485 (22)
tanespimycin		chemical drug		-0.486	bias	0.0437	AHR,BIRC3,CALM1 (includes others),CAV1,CCND1,CDKN1A,CFLAR,DNAJB1,HSPA1A/HSPA1B,HSPA8,JUN,KRAS,MCL1,MYC,SERPINH1,STAT3,TYMP
PSEN1	0.189	peptidase		-0.484		4.46e-05	APP,ARF6,C1S,CCL2,CCND1,CD74,CD9,CTSC,CTSD,CTSS,CTSZ,CXCL2,DLL1,DSTN,EGR1,EMP1,ENPP2,FKBP1A,FOS,FZD4,GJA1,GSTP1,H2AJ,HLA-E,HSPA8,IL6,LDLR,LRP1,MT-CO1,MYC,NOTCH1,NUPR1,PDGFRB,PEBP1,PIK3R1,PLVAP,PTGS2,RHOQ,RPGR,SCARB1,SOD1,STAB1,TGFBR2,TNFRSF10B,TNXB,TPM3,TUBA1B,UBC,WARS1	517 (21)
PP1		chemical drug		-0.479		0.00137	FOS,GJA1,JUN,MMP2,MYC,PTGS2,TAGLN,TJP1,VCAM1	454 (21)
SUPT16H	-0.134	transcription regulator		-0.478		0.00305	CCND1,CDKN1A,CYB5R3,DUSP5,EGR1,HSPA1A/HSPA1B,IFITM1,IGFBP7,MSN,NES,PALMD,SGCA,TFPI,TMTC1,TOP1
PD 153035		chemical drug		-0.478		0.000245	CCL2,CCND1,COL1A2,FOS,ITGA6,MCL1,PTGS2	446 (18)
PI-103		chemical drug		-0.476		0.00495	CCND1,CFLAR,IL6,MCL1,TNFRSF10B	483 (24)
mifepristone		chemical drug		-0.473		7.71e-23	ADAM15,ANXA1,AQP1,ATF3,B2M,CAV1,CCL2,CCN2,CCND1,CD74,CDKN1A,CEBPB,CLEC3B,CLU,COL15A1,CTNND1,CTSD,DKK3,DLC1,EDNRB,EGR1,EGR2,FBLN2,FN1,FOS,FTH1,GAS6,GJA1,HBEGF,HDAC7,HLA-A,HLA-C,HLA-DQB1,ICAM1,IL6,INHBB,ITGB4,JAM2,JUN,JUNB,KLF4,KLF9,KRAS,LAMA5,LDLR,LRP1,MT-CO2,MT-CO3,MYC,NDRG1,NFKBIA,NR4A1,OGN,PLAT,POSTN,PTGS2,RAMP3,RHOB,S100A6,SCARB1,SFRP1,SFRP4,SNAI1,SOX17,TCF4,TFPI,THBS2,TIMP1,TIMP3,TNFRSF10B,VC…	564 (18)
desoxycorticosterone		chemical - endogenous mammalian		-0.469	bias	0.00495	CCN2,COL1A1,CXCL2,FOS,PTGS2	475 (19)
atropine		chemical drug		-0.469		0.00121	FOS,PTGS2,SOCS3,STAT3	530 (21)
antimycin A		chemical - endogenous non-mammalian		-0.468		1.59e-05	CFLAR,ENTPD1,HIF1A,IL6,TIMP1,TIMP2,TXNIP	520 (22)
HOTAIR		other		-0.465		2.72e-08	ABL2,ACTA2,CCND1,CDKN1A,COL1A1,HIF1A,ICAM1,IFITM1,IL6,JAM2,MMP2,MPZL2,MYC,NFKBIA,PDGFRB,SNAI1,TEAD1	553 (26)
ECM1		transporter		-0.465	bias	0.00526	GRN,MYC,PXN,S100A4,SNAI1,VIM	394 (15)
EXT1	-0.307	enzyme		-0.461	bias	8.36e-05	ACACB,CCND1,CD44,CEBPB,FABP4,FN1,MYC,SNAI1,VIM	489 (20)
TBX3		transcription regulator		-0.455	bias	0.00104	ADAMTS9,CD36,COL6A2,EGR1,GADD45A,GJA1,GNG11,ID1,LBH,MMP2,MYC,MYL9,MYLK,PIK3R1,SNAI1,ST6GALNAC3,VIM
resveratrol		chemical drug		-0.455		5.32e-08	ACTA2,APP,ATF3,BIRC3,CCL2,CCND1,CD36,CDKN1A,CFLAR,CXCL2,ECE1,EGR1,FABP4,FN1,FOS,FOSL2,FOXO1,HIF1A,ICAM1,IL6,JUN,JUND,KDR,LDLR,MALAT1,MCL1,MMP2,MT-CO1,MYC,NDUFA13,NFKBIA,NOTCH1,PDK4,PPP1R15A,PTGS2,SELP,SOD1,SPHK1,TNFRSF10B,TNFRSF11B,TNS1,VCAM1,VIM	450 (20)
PIK3C3	0.17	kinase		-0.453		0.0422	HLA-A,HLA-DQB1,MGLL,SCARB1
CD9	-0.875	other		-0.453	bias	0.00495	ITGA5,ITGA6,ITGB1,MYC,TJP1	393 (21)
INHBA	-0.655	growth factor		-0.451	bias	3.08e-05	ACTA2,CCL2,CCN2,CCND1,CDKN1A,CPNE8,ECSCR,EGLN3,ETS2,FN1,IL6,INHBB,IRF1,JUNB,KLF4,KRAS,MCL1,MGP,MMP2,RGS16,SOX17,SOX4,TAGLN,TIMP1,VIM	488 (24)
romidepsin		biologic drug		-0.45		0.000433	BTG2,CCND1,CDC42,CDKN1A,CFLAR,DDX21,DUSP6,EGR1,EPAS1,FOS,HIF1A,ICAM1,JUN,MCL1,MYC,PTGS2,RHOB,TIMP3,TNFRSF10B	509 (20)
5'-methylthioadenosine		chemical - endogenous mammalian		-0.447		9.73e-05	CCND1,COL1A1,COL1A2,GUCY1A1,MAT2A,PTGS2	522 (22)
SOD (family)		group		-0.447	bias	0.00495	CFLAR,HLA-DRA,ICAM1,MMP2,VCAM1	476 (22)
grape seed extract		chemical drug		-0.447	bias	0.00491	APP,CCND1,CDKN1A,HSPA8,MYC,PTGS2,VIM	464 (16)
lnc-C5orf42-1		other		-0.447	bias	0.000576	CCND1,MMP2,MYC,SNAI1,VIM
Crnde		other		-0.447	bias	0.000184	ACTA2,CCND1,MYC,SNAI1,VIM	416 (13)
MFN2		enzyme		-0.447	bias	0.0445	ACTA2,COL1A1,HIF1A,IL6,PPP1R15A
BCOR	0.127	transcription regulator		-0.447	bias	0.00137	ADAMTS1,ARID5B,CD44,CD74,CDKN1A,FLNB,IGFBP5,ITGA6,MYC	394 (19)
DUX4		transcription regulator		-0.447		0.00812	CCND1,FBXO32,FZD4,IGFBP5,IL6
PDCD1		transmembrane receptor		-0.447		0.0154	HLA-DMA,IL33,IL3RA,IL6,IRF9,SCARB1
LMNB1		other		-0.447		9.19e-05	AEBP1,B2M,CCN5,CCND1,CRIP1,CRYAB,ELOVL7,FOS,GJA1,HBEGF,LDLR,MGP,RCN1,THBS2,VIM	608 (24)
JMF3086		chemical reagent		-0.447	bias	0.000576	CCND1,CXCL2,IL6,PTGS2,VIM	462 (20)
cineole		chemical drug		-0.447	bias	0.000576	ACTA2,FN1,IL6,KLF4,SOD1	354 (7)
SREBF2	0.105	transcription regulator		-0.447		0.00188	BHLHE40,CCN2,CDKN1A,FABP5,HLA-A,HLA-B,HLA-C,ICAM1,IFNGR1,IL6,IRF1,LDLR,LRP1,RARRES2,TAP1,TAP2,VCAM1	411 (20)
atractylon		chemical - endogenous non-mammalian		-0.445	bias	0.000842	ACTA2,ICAM1,IL6,MMP2,PTGS2,TGFBR2,VIM	448 (17)
AGTR1		G-protein coupled receptor		-0.438		0.00027	CCND1,COL3A1,FN1,FOS,GSTP1,IL6,JUN,PTGS2,SGK1,TXNIP	473 (21)
diethylnitrosamine		chemical toxicant		-0.429		6.69e-08	ACTA2,BIRC3,CCND1,CD36,CD44,CD63,CDKN1A,COL1A2,COL3A1,ETS2,GSTP1,HIF1A,IGFBP2,IL6,JUN,KRAS,MCL1,MET,MYC,PECAM1,PLSCR1,SOD1,STAT3,TEK,TIMP1,TIMP2	541 (16)
GW501516		chemical drug		-0.427		6.63e-06	APOD,CCND1,CDKN1A,COL6A1,FLT1,ICAM1,IGFBP2,IGFBP5,IGFBP6,IL6,NOTCH1,PDK4,PLAT,PTGS2,SNCG,SOD1	374 (19)
SLC22A5		transporter		-0.426		0.00025	CDKN1A,COL3A1,IL6,ITGB5,JUNB,LTBP1,LTBP4,SMAD1,TGFBR2
SERPINH1	0.525	other		-0.425	bias	0.00137	COL1A1,DDR2,MYC,SNAI1,VIM	429 (13)
CCK		other		-0.424		0.00495	CFLAR,EGR1,FOS,IL6,MET	432 (22)
IREB2	0.14	translation regulator		-0.424		0.000591	APP,EPAS1,FTH1,FTL,HIF1A,ISCU,LDHB,PFN2	91 (4)
GNA13	0.063	enzyme		-0.421	bias	2.18e-05	ACTA2,CNN1,CXCL2,EGR1,FOS,MYH11,PTGS2,TAGLN	525 (27)
PKM	-0.608	kinase		-0.416		0.00106	CCND1,CD36,EGR1,HIF1A,IL6,ITGB1,MMP2,MT-ATP6,MT-CO1,MT-CO2,MT-ND3,MYC,PDK4,SDC2,STAT3,VEGFC	445 (19)
oleoylethanolamide		chemical - endogenous mammalian		-0.415		0.00325	APP,CD36,FOS,FOSB	374 (20)
SPARC	-1.523	other		-0.414		0.00947	BHLHE40,COL1A1,COL1A2,FN1,IL6,MMP2,NDRG1,NES,NOTCH1,SNAI1,SPARC,STAT3,VIM,XAF1	483 (20)
salirasib		chemical drug		-0.412	bias	0.0154	ATF3,BHLHE40,HIF1A,KRAS,LGALS1,PDGFRB,PLAT,STC1,TJP1,VEGFC
11,12-epoxyeicosatrienoic acid		chemical - endogenous mammalian		-0.411		0.000473	CD44,FABP4,ICAM1,NFKBIA,PLAT,SELE,VCAM1	476 (19)
carbon tetrachloride		chemical toxicant		-0.41	bias	7.36e-13	ACTA2,ATF3,BIRC3,CCN2,CDKN1A,CEBPB,COL1A1,COL1A2,COL3A1,EMP1,FKBP1A,FN1,FOS,GADD45A,GPX4,GSTP1,HSPB1,ICAM1,IGFBP5,IGFBP6,IL6,ITGA8,ITGB1,JUN,JUNB,JUND,KDR,MGLL,MMP2,MYC,NR4A1,PDGFRB,PECAM1,PPP1R15A,PRKCH,PTGS2,S100A6,SMAD1,SPHK1,TGFBR2,TIMP1,TIMP2,TIMP3,VCAM1,VIM	489 (19)
ILF3	0.188	transcription regulator		-0.402	bias	0.000995	ALCAM,ATF3,CCL23,CD9,COL14A1,FABP5,FOS,HLA-DRA,IL6,LDLR,LGALS3,MGLL,SLC3A2
miR-186-5p (miRNAs w/seed AAAGAAU)		mature microRNA		-0.4	bias	0.000473	CCN5,CTNND1,FOXO1,LTBP2,TGFBR2,TGFBR3,VIM
GAS5	0.068	other		-0.398		0.0253	ACTA2,CCND1,IL6,KLF2,MYC
USP38	0.169	peptidase		-0.397	bias	0.00058	ACTA2,CSF3,CXCL2,FN1,IL6,TIMP1	488 (15)
PROCR	0.143	other		-0.396		8.36e-05	CCND1,GBP4,ICAM1,IL1R1,IL6,MYC,TEK,TJP1,VCAM1	426 (21)
eplerenone		chemical drug		-0.396	bias	0.000148	CCN2,COL1A1,FN1,ICAM1,LGALS3,MMP2,PTGS2,TNFRSF1A,VCAM1	407 (18)
Tcf7		transcription regulator		-0.396		5.68e-06	ANXA1,BMPR2,CCDC3,CD200,CDKN1A,CPE,EGR2,EGR3,ELK3,ENPP2,EPHX1,FOSB,GEM,HIF1A,HSD17B11,IFITM3,IFNGR1,IL1R1,IRAK3,JAM2,LDLR,MGLL,NCOA7,NHSL2,NRN1,NUPR1,PECAM1,PLCB4,S100A4,SH3BGRL2,SOCS2,SOCS3,SPRY1,TCF4,VEGFB,YPEL2
YAP1	-0.586	transcription regulator		-0.395		4.25e-11	ACTA2,ADAMTS1,CASP4,CAVIN2,CCL2,CCN2,CCN5,CCND1,CD36,CD44,CDC42,CDKN1A,COL1A1,COL3A1,COL6A1,CSF3,CTSD,CXCL2,DICER1,DOCK9,EGR1,EGR2,EMCN,F11R,FBXO32,FLNA,FLNB,FN1,FOS,FOSB,FTL,GADD45A,HBEGF,HLA-B,HLA-E,HLA-F,ICAM1,ID1,IFI27,IFNGR1,IGFBP4,IL6,IL6ST,ILK,ITGA5,ITGB1,JUN,LIFR,LIMCH1,LRP1,MAP1B,MAP1LC3B,MMP2,MYC,MYL9,NDRG1,NFKBIA,NUPR1,PDK4,PECAM1,PMEPA1,PSMB8,PTGS2,RPL28,RPL36AL,RPLP0,RPS18,RPS2,RPS27…	493 (24)
26S PROTEASOME (complex)		complex		-0.392		0.00053	AHR,BAG3,BIRC3,CCL2,CDKN1A,CFLAR,CTSD,FOXO1,HBEGF,ICAM1,IL6,JUNB,MAP1LC3B,MDM4,MYC,NOTCH1,PTGS2,S1PR1,SNAI1,SOCS3,TNFSF10,TXNIP,VIM	490 (20)
EN1		transcription regulator		-0.391		0.00276	ACTA2,CCND1,COL1A1,COL1A2,PLCB4	391 (12)
FOSL2	0.875	transcription regulator		-0.391	bias	0.00203	CEBPB,COL1A2,ITGB4,MMP2,SOX4,TIMP1	435 (16)
DSCAM		other		-0.389		0.000777	KLF4,KLF9,MYC,NEURL1B,PCDH17,PLCB1,PRKCH,SFRP1,SFRP4,SYNPO,VIM
USF1	0.184	transcription regulator		-0.388	bias	0.0342	AKAP12,B2M,CTSS,FBXO32,LDLR,PRKG1,PTGS2,SYNPO,TXNIP
TRIM37		enzyme		-0.388		0.0095	CD63,EGR1,PARP9,SELENON,SFRP1,SNAI1,VIM	349 (14)
MELK		kinase		-0.387	bias	0.000245	CDKN1A,FN1,FTH1,GPX4,MCL1,MYC,VIM	548 (24)
AZD8055		chemical drug		-0.383		0.00526	COL1A2,FOXO1,MCL1,PIK3R3,SNAI1,SNHG7	436 (12)
HMGA1		transcription regulator		-0.38		1.86e-14	ACTA2,ARL4A,B2M,CAV1,CCND1,CD44,COL1A1,COL1A2,CPE,CRYAB,CTSC,CTSH,EGR1,EPB41L4A,FOS,FOSL2,GATA2,IER2,IER3,IGFBP4,IGFBP7,IL6,JUNB,KLF2,LAMB1,LY6E,MSRB3,MYC,NFIB,NFIX,PTGS2,RHOB,SERPINH1,SNAI1,SOD3,SOX17,SOX4,SPARC,SRPX,STAT3,TAGLN,VIM	514 (23)
USP39		peptidase		-0.378		0.0166	IL6,JUN,MAP1LC3B,MDM4,MYC,NFKBIA,PTGS2
EP4-D		chemical reagent		-0.378		0.0095	CD74,CTSZ,EGLN3,GIMAP8,HLA-A,IL33,NPM1
CDH11	-0.216	other		-0.378	bias	0.000473	ADI1,CCN5,CD9,IL6ST,LAMA5,PIK3R1,TJP1
CHADL		other		-0.378		0.000473	CDKN1A,CRYAB,FAM107A,IL6,KLF2,MET,VCAM1
EFNA2		kinase		-0.378		0.0269	CCN2,DUSP6,FABP5,ITGB4,PLAT,PXN,WWP1
vanillin		chemical - endogenous non-mammalian		-0.378		0.00141	CCN2,DUSP6,HSPA1A/HSPA1B,JUND,PPP1R10,TGFB1I1,UGP2
SDC1		enzyme		-0.374		9.73e-05	CFLAR,CXCL2,ETS1,IL6,JUNB,SDC2	482 (20)
PLA2G5		enzyme		-0.372	bias	3.43e-05	COL1A2,COL3A1,PTGS2,VEGFB,VEGFC	398 (13)
TWIST1	-0.558	transcription regulator		-0.371	bias	2.33e-18	ACTA2,ADAMTS1,ALCAM,AOPEP,APOD,CCDC3,CCL2,CD44,CDKN1A,CLU,COL1A1,COL6A1,DDR2,DKK3,DPYSL3,EMP3,ETS1,FIBIN,FMOD,FN1,FOS,FOXO1,HEG1,HLA-F,ICAM1,IFI27,IFITM1,IGFBP4,IGFBP5,IL6,IRF9,ITGA8,ITGB5,KLF4,LGALS3,LRG1,MET,MFGE8,MGST3,MMP2,MXRA8,MYC,S100A4,SNAI1,SPHK1,TGFBR2,THBS2,TIMP3,VCAN,VIM,XAF1	531 (23)
pevonedistat		chemical drug		-0.368		2.66e-05	CCL2,CFLAR,DLC1,F11R,ICAM1,IL6,RHOB,SELP,SLC1A5,TJP1,TNFRSF10B	513 (20)
parthenolide		chemical drug		-0.368		0.00027	CCL2,CCN2,CLDN5,CXCL2,IL6,LTC4S,PDK4,PTGS2,TNFRSF10B,VCAM1	467 (17)
SB 216763		chemical drug		-0.354	bias	3.53e-06	BHLHE40,CCL2,CCN2,CCND1,FOSB,IL6,MYC,MYH11,MYLK,NR4A1,PTGS2,SNAI1,TAGLN,TNFSF10	448 (20)
mir-802		microRNA		-0.354	bias	4.13e-07	ACTA2,APP,ARHGEF3,ARRDC3,CCDC68,CDH5,EFNA1,FMO2,GNG11,HEG1,ITGA8,ITGB1,KRAS,MYH11,MYL6,MYL9,MYLK,NCK1,PFN2,PIK3C2A,PIK3R3,PPP1CB,RAP1B,RDX,RHOB,RHOJ,SDC2,SDCBP,TCF4,TESC,VEGFC,VIM	263 (7)
LEPR	0.561	transmembrane receptor		-0.35		1.95e-05	ACTA2,ALCAM,ATF3,BTG1,CD63,CFLAR,COL1A1,FN1,FOS,HIF1A,HSPA1A/HSPA1B,IL6,LDLR,LEPR,MMP2,PRMT1,PSMB8,SCARB1,SELE,SOCS2,SOCS3,STAT3,TGFBR2,TIMP1,TIMP3	417 (20)
HTR1A		G-protein coupled receptor		-0.349	bias	0.00121	FN1,MYC,TGFBR2,VIM	498 (22)
raloxifene		chemical drug		-0.345		6.56e-09	CCN5,CCND1,CDKN1A,CLU,CTSH,EGR3,ENG,ENPP2,FLNB,GNS,HSPA1A/HSPA1B,IER3,IGFBP4,IL1R1,IL6,INHBB,ITGB1,JUN,LAMB1,LAMB2,LDLR,MAP3K11,MMP2,NDRG1,PPP1R3C,PTGS2,SNCG,SOD1,STC1,TGFBR2,THBD,TIMP1,TIMP3,TM4SF1,TNFRSF11B	555 (24)
IDR-1002		chemical reagent		-0.345		0.0422	CCL2,CXCL2,IL6,ITGA5
ITGA5	0.9	transmembrane receptor		-0.344	bias	1.43e-09	CCN2,CCND1,CD44,CDKN1A,CEBPB,ENPP2,FOS,GJA1,IGFBP2,IL6,ITGA5,JUN,JUNB,MMP2,PXN,SELP,TGFBR2	474 (21)
NMU		other		-0.343		0.0123	BTG2,FOSB,IL6,ZFP36L1
methylselenic acid		chemical reagent		-0.342		1.46e-05	ADAMTS1,AKR1C1/AKR1C2,APOD,ATF3,ATP11A,BIRC3,CCND1,CD44,CDC42,CDKN1A,CFLAR,CLU,EPHX1,FN1,GADD45A,GATA2,GUCY1A1,HSD17B11,ID1,IRF1,ITGB4,ITGB5,JUN,JUNB,KLF4,MAP1B,MCL1,MYC,NDRG1,PFDN5,PLCB4,PPM1D,RHOB,RHOQ,SGK1,SH3BP5,TGFBR3,VEGFC	500 (20)
MDK	0.397	growth factor		-0.342	bias	0.00491	ACTA2,CCL2,IL6,LGALS1,PLAT,S100A6,TAGLN	475 (20)
SOX10		transcription regulator		-0.342		6.41e-06	CDKN1A,EDNRB,EGR2,FN1,FOS,IRF1,ITGA6,LAMB1,MYC,NOTCH1,PDGFRB,SOD3	447 (18)
ADAM15	1.269	peptidase		-0.342		0.000473	CD44,FLT1,IL6,ITGB1,KDR,NEXN,SPARCL1	338 (11)
adenine		chemical - endogenous mammalian		-0.339	bias	0.00812	CCN2,COL1A1,ICAM1,MYH10,VCAM1	235 (7)
MUC4		other		-0.339	bias	0.0198	CCND1,CDKN1A,SNAI1,VIM
ADM		other		-0.338		1.17e-06	CCL2,CXCL2,FN1,FOS,HIF1A,ICAM1,IL6,PRKG1,PTGS2,RAMP1,RAMP2,RAMP3,TNFRSF11B,VCAM1	467 (18)
capsaicin		chemical drug		-0.334		0.0257	APP,CCND1,FOS,GPX4,MMP2,PTGS2,SGK1,TNFRSF11B
methapyrilene		chemical drug		-0.333		0.0376	ATF3,BTG2,CCND1,CD36,CTSS,EEF1A1,ENPP2,GADD45A,ITGB1,MYC,NFIB,PLCB1,PPP3CA,SLC3A2
IHH		enzyme		-0.333		0.00027	CCND1,EDIL3,FLT1,IL6,KDR,MET,PDK4,PECAM1,POSTN,TNFRSF11B
glutamyl-Se-methylselenocysteine		chemical - endogenous mammalian		-0.333	bias	9.88e-06	ATP1A1,CLU,EGR1,GSTP1,ID1,JUN,SOD1,TIMP2,TIMP3
HES1	0.658	transcription regulator		-0.332		0.0213	CDKN1A,DLL1,IL6,KDM6B,NOTCH1,TAGLN,TPH1
miR-19b-3p (and other miRNAs w/seed GUGCAAA)		mature microRNA		-0.332	bias	0.00812	BMPR2,CCN2,CCND1,HIPK3,STAT3
miR-29b-3p (and other miRNAs w/seed AGCACCA)		mature microRNA		-0.331	bias	0.000825	CCND1,CDC42,COL15A1,COL1A1,COL1A2,COL3A1,CRTAP,KLF4,MCL1,NASP,PIK3R1,PLEC,PPM1D,SPARC,STAT3,TGFBR2,VCAN,ZFP36L1	464 (19)
miR-199a-3p (and other miRNAs w/seed CAGUAGU)		mature microRNA		-0.328	bias	5.17e-05	CCND1,CD44,CEBPB,FN1,ID1,ITGA6,MET,MYC,PON2,PTGS2,SMAD1,VCAN,VIM	475 (11)
ATF3	1.588	transcription regulator		-0.326		0.000335	ATF3,BIRC3,CCND1,CDKN1A,GBP4,HSPB1,ICAM1,ID1,IL6,JUN,LDLR,MMP2,MT2A,NES,NFKBIZ,NME4,PPP1R15A,RAB11A,SELE,STAT3,TNFRSF10B	410 (16)
methotrexate		chemical drug		-0.325		0.00187	ACACB,BTG2,C7,CASP4,CCL2,CCND1,CDKN1A,CFI,CTSS,EPAS1,ICAM1,ID1,IGFBP5,IL6,LRP1,LY96,MET,MYC,PFN2,PTGS2,SOCS3,SOD1,TIMP3,TNFRSF11B,VCAM1,ZFP36L1	446 (15)
IL1R2		transmembrane receptor		-0.32		0.0123	CXCL2,GJA1,ICAM1,IL6
CAT	-0.053	enzyme		-0.318		1.43e-09	CAV1,CCL2,CD36,CDKN1A,CFLAR,COL1A1,FN1,HIF1A,HLA-DRA,IL6,MCL1,PTGS2,TAGLN,TIMP1,TNFRSF10B,VCAM1,VIM,XAF1	448 (15)
ABCG1	0.439	transporter		-0.316		0.00431	APP,CSF3,IL6,LDLR,MYC,PIK3R1,PRKG1,PXN	509 (23)
ferric chloride		chemical toxicant		-0.316	bias	0.00325	FTH1,FTL,PLAT,PLCB1	344 (7)
RASSF1	-0.058	other		-0.313		4.24e-09	BHLHE40,BMPR2,CARD8,CASP4,CAV1,CCND1,CDKN1A,CLU,CPE,EFEMP1,EGR1,EMP1,EPB41L3,FOS,HBEGF,HLA-DPA1,KLF10,KLF4,LDB2,MAP1B,MMP2,MTUS1,MYC,MYL9,PTGS2,SRPX	472 (24)
TNFRSF8		transmembrane receptor		-0.311		0.0375	CDKN1A,CTSC,GBP1,IFI16,JUNB,MCL1,MYC,TNFSF10
IGF2BP1		translation regulator		-0.309	bias	1.13e-05	CD44,CDKN1A,COL14A1,COL1A1,COL1A2,COL6A2,GADD45A,KRAS,LGALS1,MYC,SERPINH1,TIMP3	404 (11)
MYOCD	-0.618	transcription regulator		-0.305		4.85e-13	ACTA2,CALD1,CDKN1A,CNN1,COL1A1,COL1A2,COL3A1,ECM2,FBXO32,FN1,FOS,GJA1,HAND2,HSPB7,LMOD1,LOC102724428/SIK1,LPP,MYH11,MYLK,PDLIM3,PTPRB,S100A4,SNAI1,TAGLN,TPM1,VCAN	233 (11)
HDAC6		transcription regulator		-0.303		7.73e-07	ADAMTS1,COL1A1,HIF1A,ICAM1,IL6,JUN,JUNB,LTBP2,MYC,TAGLN,TGFB1I1,VCAM1,VIM	455 (22)
HOXD10		transcription regulator		-0.302		0.00324	CD44,HBEGF,ICAM1,ITGB4,RHOB,SELENON,TFPI,TGFB1I1,TIMP1,TIMP2,TJP1
ARID1A	0.174	transcription regulator		-0.299		7.58e-17	ACTA2,ANXA1,ARID5B,ASPN,BGN,CAVIN2,CCN5,CD44,CDH5,CDKN1A,CLU,CNN1,COL1A1,COL1A2,CSRP1,CXCL2,DPYSL3,EDIL3,EGR1,ENG,ESAM,F11R,FBLN2,FHL1,FLI1,FLNB,FN1,FOS,FZD4,GEM,HSPB1,HTRA1,ICAM1,IFI16,IGFBP7,INHBB,IRF1,ITGA5,ITGA6,ITGA8,ITGB1,ITGB4,JUN,KLF4,LRRC32,LTBP4,MGP,MSN,MYH11,MYLK,NFIB,NFKBIA,PALM2AKAP2,PDGFRB,PIEZO1,PLAT,PLCB4,PLS3,PLXND1,PMEPA1,PODXL,PRXL2A,PTPRE,PXN,RAMP2,S100A4,SDCBP,SELE,SERTAD1,SL…	590 (22)
caffeine		chemical drug		-0.298		8.87e-07	CAV1,CCN2,CDKN1A,EGR1,EPAS1,FOS,FOSB,HIF1A,JUNB,LRP1,MT-CO1,NR4A1,PTGS2,SNAI1,VIM	489 (23)
PLAUR	-0.211	transmembrane receptor		-0.292	bias	1.36e-05	ACTA2,CCL2,CCND1,ITGA6,ITGB1,JUN,JUNB,KDR,MMP2,MT-CO1,MYC,SNAI1,VIM	487 (18)
NCOA5		other		-0.29	bias	0.00215	ARRDC3,CDKN1A,CXCL2,GAS6,GPNMB,IL6,MYC,NR4A1
estrogen		chemical drug		-0.285	bias	1.86e-15	CCL2,CCN2,CCND1,CDKN1A,CHD1,CLU,COL14A1,COL15A1,COL1A1,COL3A1,COL6A2,CTSD,EGR1,EPAS1,FLT1,FN1,FOS,FTH1,GJA1,HBEGF,HIF1A,ICAM1,IGFBP2,IGFBP4,IGFBP5,IGFBP6,IL6,ITGA5,ITGB1,ITM2A,JUN,JUNB,KDR,LDLR,LGALS1,MEOX2,MYC,NAMPT,NR4A1,PDLIM7,PLAT,PTGS2,RAB11A,S1PR1,SCARB1,SOD1,SPARC,STAT3,TNFRSF11B,TSPAN4,ZFP36	468 (21)
PITX2		transcription regulator		-0.285	bias	0.000281	ATP1A1,CCND1,COL1A2,EGR1,FMO2,FOXO1,FZD4,GADD45A,GATA2,GFOD2,GPX4,ITGB1,LHX6,MYC,NDUFA13,NDUFB7,SNAI1,SOD1,VIM	434 (25)
SMAD2/3/4 (family)		group		-0.284	bias	0.00495	ACTA2,CCN2,ID1,SNAI1,TIMP1	329 (7)
KDM4A		enzyme		-0.283		0.00276	CCND1,CDKN1A,FHL1,MIS18BP1,PIM3
TFAP2B		transcription regulator		-0.283		0.0182	CCND1,EPAS1,KDR,MMP2,MT2A
CYP7A1		enzyme		-0.283		0.0298	IL6,LDLR,PTGS2,TIMP1
ILK	-1.024	kinase		-0.282	bias	1.48e-05	CCND1,CD44,CDKN1A,CNKSR3,FN1,HSPA8,IL6,ITGA6,ITGB1,KRAS,MMP2,NFKBIA,NOTCH1,SNAI1	484 (21)
arecoline		chemical drug		-0.282		0.00782	ACTA2,IL6,S100A4,SNAI1,TJP1,VCAM1	449 (14)
miR-18a-5p (and other miRNAs w/seed AAGGUGC)		mature microRNA		-0.277	bias	0.00495	CCN2,CCND1,CDKN1A,HIF1A,KRAS	365 (7)
bosentan		chemical drug		-0.277	bias	0.00276	ACTA2,COL1A2,ICAM1,MSN,PXN	428 (16)
maslinic acid		chemical - endogenous non-mammalian		-0.277	bias	0.0479	CCND1,CD44,CEBPB,ETS1,IL6ST,JUNB,MSN,PIK3R1,PTGS2,PXN,SHC1,SORBS1,TLN1
TNFRSF18		transmembrane receptor		-0.277		0.00276	CCL2,CDKN1A,ICAM1,IL6,PTGS2	432 (16)
NGEF		other		-0.277		8.25e-06	APOL3,EDIL3,GBP1,GPNMB,IFI44L,LIMCH1,MYL9,PECAM1,RCAN2,SCARF1,TAGLN,TNFSF10,TSPAN7
ADAM19		peptidase		-0.277	bias	3.43e-05	ACTA2,COL1A1,EGR2,FN1,NOTCH1	530 (12)
Muc1		other		-0.277	bias	0.00137	CCND1,CXCL2,IL33,IL6,TIMP2	389 (7)
methylmercury		chemical toxicant		-0.277		0.00495	CD63,COL1A1,COL3A1,ECE1,EGR1,IL6,MFGE8,PLS3,RHOB,SPARC,STOM,TNFRSF1A,TXNIP	404 (13)
TFAP2A		transcription regulator		-0.274		8.89e-05	ALCAM,ANXA1,BIRC3,CCN5,CCND1,CDKN1A,CXCL2,EFEMP1,GEM,HIPK3,ITGBL1,KLF4,MMP2,MT2A,MYC,PODXL,RPLP0,TIMP1,TPM1,TPM3	528 (24)
DUSP1	-0.35	phosphatase		-0.271		2.57e-13	ATF3,BHLHE40,CCL2,CCN5,COL3A1,CXCL2,DUSP6,EGR1,FOS,FOSB,ICAM1,IER3,IFI16,IFI44,IFITM3,IL6,IRAK3,IRF1,IRF9,JUN,JUNB,JUND,MGLL,NAMPT,NR4A1,NRP1,PIK3R1,PLAT,PTGS2,SELE,SOCS3,SYNPO,THBD,VCAM1,VEGFC,ZFP36	462 (17)
CDX1		transcription regulator		-0.271		0.0182	CCND1,CLU,CXCL2,IL6,PTGS2
prednisolone		chemical drug		-0.269		2.36e-05	APP,BAG3,BIRC3,BTG1,CALD1,CCL2,CFLAR,CTSS,CYGB,DLL1,FBXO32,FMO2,GPX3,HIF1A,HSPA8,IL6,KCTD12,KLF9,LOC102724428/SIK1,MAP1LC3B,MCL1,NOTCH1,NOTCH4,PARK7,PLAT,PTGS2,SDC2,SGK1,SOD1,SOD3,SRGN,TNFRSF11B,TNFSF10,TXNIP,UTRN,ZFP36L2	456 (16)
alpha-ketoglutaramate		chemical - endogenous mammalian		-0.268		0.00137	ATF3,FOSL2,GPX4,IL6,JUNB,MMP2,SOD3,TAGLN2,TXNIP	284 (7)
dexamethasone		chemical drug		-0.267		3.67e-45	ACTA2,ADAM10,ADAM15,ADAMTS1,ADAMTS4,ADRA2C,AEBP1,AHR,AKAP12,AKR1C1/AKR1C2,ALCAM,ALDH2,ANXA1,AP3S1,APOD,APP,AQP1,ARL5B,ASPN,ATF3,ATP11A,ATP1A1,ATP2B1,B2M,BCLAF1,BEX3,BGN,BHLHE40,BIRC3,BMPR2,BMX,BTG1,BTG2,BTN3A2,BZW2,CALD1,CASP4,CAV1,CAVIN2,CCL2,CCL23,CCN2,CCN3,CCND1,CD34,CD36,CD44,CD59,CD74,CDKN1A,CEBPB,CFLAR,CLDN5,CLU,CNN3,COL15A1,COL1A1,COL1A2,COL3A1,COL6A1,COL6A2,CPD,CPE,CRIP1,CRYAB,CTSC,CTSD,C…	602 (22)
LDHA	-0.177	enzyme		-0.266		0.0323	CCND1,COL1A2,FN1,GNG11,IL6,LAMA5,PIK3R3,SLC1A5,THBS2,VEGFC,VWF
SMAD3	0.031	transcription regulator		-0.264	bias	2.96e-16	ACTA2,ADAM15,ADAMTS1,ASPN,BGN,CCL2,CCN2,CCND1,CD59,CDH5,CDKN1A,COL1A1,COL1A2,COL3A1,COL6A1,COL6A2,DOCK4,EGR1,ENG,FN1,FOS,FOXO1,HBEGF,HIF1A,ID1,IL6,ITGB1,ITGB5,JAM2,JUN,JUNB,JUND,LAMB1,LDLR,MMP2,MYC,PMEPA1,PTGS2,RHOB,S1PR1,SLC25A4,SMAD1,SNAI1,SPARC,SPHK1,STAT3,TAGLN,THBS2,TIMP1,TIMP2,TIMP3,TPM1,TPM2,TPM3,VCAN,VEGFC,VIM,ZFP36	591 (20)
IL10		cytokine		-0.262		4.45e-14	ACTA2,CCL2,CCL23,CD36,CD44,CD63,CD74,CDH13,CDKN1A,CFLAR,COL1A1,CSF3,CTSC,CTSD,CTSH,CTSS,CTSZ,CXCL2,ETS2,FOS,GNS,HIF1A,HLA-DMA,HLA-DQB1,HLA-DRB5,ICAM1,IGFBP4,IL1R1,IL33,IL6,IL6ST,IRF1,JUN,LGALS1,LY96,MAN1A1,MAP3K8,MCL1,MMP2,NEDD9,PSMB9,PTGS2,RAB34,RGS16,SCARB1,SELE,SOCS3,STAT3,TAP1,TAP2,TIMP1,TNFRSF1A,TNFSF10,VCAM1,VCAN,ZFP36	447 (16)
ARNT	0.019	transcription regulator		-0.261	bias	3.83e-05	AHR,ARID5B,BHLHE40,BMPR2,CARD10,CAV1,CEBPB,CRYAB,CSF3,CTSD,ENG,EPAS1,FLT1,HIF1A,IL1R1,MYC,MYL6,RGS5,S1PR1,SLC2A3,SOCS2,SOCS3,STC1,VIM	574 (21)
HNRNPC	0.136	other		-0.261	bias	0.00681	CSDE1,DDR2,HIF1A,MYC
bis(4-hydroxyphenyl)sulfone		chemical reagent		-0.259		0.0298	CCL2,FABP4,IL6,STC1
tert-butyl-hydroquinone		chemical reagent		-0.259	bias	0.000277	AKR1C1/AKR1C2,ATF3,FOS,FOSL2,FTH1,FTL,GADD45A,GSTP1,HSPA8,ICAM1,JUN,JUNB,MYH11,PALLD,S100A4,SNTB2,VIM,ZFP36L2	500 (20)
TMPRSS2-ERG		fusion gene/product		-0.258		0.00527	CEBPB,FRY,GNG11,GSTP1,ID1,IFI44,IGFBP6,KLF9,LTBP2,MYC,NUPR1,PLAT,SFRP1,VEGFC,VIM	405 (10)
cytochalasin D		chemical toxicant		-0.256	bias	0.00025	ACTA2,CCL2,CCN2,FOS,IL6,MMP2,PTGS2,RPLP0,TIMP2	554 (22)
LTF		other		-0.254	bias	0.0422	CDKN1A,IL6,SKP1,TNFRSF11B
BTG2	0.666	transcription regulator		-0.254		1.93e-05	BTG2,CCL2,CCND1,CXCL2,IGFBP2,IGFBP4,IGFBP6,IL6,NFKBIA,SOD1,TIMP1,TIMP2	551 (22)
BACH2		transcription regulator		-0.254		0.0127	AHR,EGLN3,FOXO1,IL6,JUN,JUNB,MCL1
SHC1	0.832	other		-0.248		9.94e-06	CDKN1A,EGR1,FGD4,FLI1,FOS,FTH1,FTL,GSTP1,ICAM1,KLF2,S1PR1,SELE,SHC1,TEK,THBD	507 (23)
METTL1		enzyme		-0.248	bias	4.7e-05	ACTA2,CCND1,FTH1,MYC,SNAI1,STAT3,VIM	334 (11)
SLC7A11		transporter		-0.246	bias	0.00137	GPX4,MYC,NES,PTGS2,VIM	434 (11)
dimethyl fumarate		chemical drug		-0.246		0.000106	ACTA2,BMPR2,FN1,IL6,JUN,KDR,PTGS2,SELE,SNAI1,VIM	420 (18)
H1-2	-0.233	other		-0.246		0.0125	CCND1,GADD45A,HSPA1A/HSPA1B,IER3,MYC
IGFBP2	-2.999	other		-0.244	bias	2.69e-11	CCL2,CCND1,CDH5,CHD9,COL14A1,COL21A1,EFEMP1,FN1,IGFBP2,IGFBP4,ITGA5,ITGA6,MALAT1,MMP2,MYC,NEDD9,POSTN,PTPRB,RBMS3,STAT3,THBS2	557 (20)
vinorelbine		chemical drug		-0.243		0.000245	B2M,CD74,HLA-E,LGALS1,LGALS3,TYMP,ZFP36L2
CTNNB1/TCF (complex)		complex		-0.243	bias	4.38e-06	CCND1,CD44,GJA1,JUN,MYC,TNFRSF11B
VGLL3	-0.461	other		-0.242	bias	0.0298	CCN2,COL1A1,COL1A2,SOX4
HEIH	-0.223	other		-0.24	bias	0.0346	FLNA,FOS,JUN,PDGFRB,RRAS,VEGFB
crizotinib		chemical drug		-0.239		0.0407	COL3A1,ID1,SNAI1,SPARC,TXNIP,VCAN,VIM
RARG		ligand-dependent nuclear receptor		-0.239		1.93e-05	CCN2,CRYAB,EGR1,EGR2,FOS,IGFBP6,IL6,JUN,KLF4,LAMB1,MYC,THBD	586 (24)
lisinopril		biologic drug		-0.239		0.000473	FOS,JUN,KDR,LDLR,MMP2,PDGFRB,S100A6	250 (9)
ursolic acid		chemical drug		-0.232		0.0278	ATF3,CCND1,CDKN1A,FOS,MMP2,MYC,PECAM1,PTGS2,STAT3,TNFRSF10B,VCAM1
simvastatin		chemical drug		-0.232		8.03e-16	ACTA2,ADAMTS1,ANXA1,APP,CALD1,CCL2,CCN2,CCND1,CD9,CDKN1A,CFLAR,COTL1,CXCL2,ENTPD1,FOS,GJA1,HIF1A,ICAM1,IL6,IRF1,ITGB4,KLF2,KLF4,LDLR,MAP1LC3B,MMP2,MYC,MYH10,NEAT1,NFIX,NFKBIA,PECAM1,PLAT,PTGS2,RHOB,RHOU,S100A6,SCARB1,SELE,SELP,SOCS3,SOD1,THBD,TIMP1,TNFRSF10B,TNFRSF11B,VCAM1,VIM,VWF	403 (16)
mir-204 (includes others)		microRNA		-0.228		0.0288	CXCL2,IL6,LTBP1,MCL1,MICOS10-NBL1/NBL1,MYC,PIK3R1,SMAD1,TGFBR2
nocodazole		chemical reagent		-0.228		0.00205	BMX,CAV1,CCND1,CDKN1A,CFLAR,FLNA,FOS,HIF1A,MAP3K8,MCL1,NOTCH1,PPM1D,PTGS2,PTPN12,YES1	445 (18)
VLDLR		transporter		-0.227		0.00137	ACTA2,CCN2,FOS,IL6,STAT3	482 (20)
S-nitrosoglutathione		chemical toxicant		-0.223		1.28e-09	BIRC3,CCL2,CDKN1A,DDX5,GJA1,HIF1A,HLA-DRA,ICAM1,ITGB1,NFKBIA,PRKG1,PTGS2,S100A10,SELE,SOD1,VCAM1	467 (19)
ibrutinib		chemical drug		-0.221	bias	0.0315	CD44,COX7C,EPAS1,FRY,IFITM3,IL6,ITGB1,LPAR6,MAP3K6,MCL1,MGLL,MYC,NOLC1,NPM1,PTGS2,SLC1A5,TGFBR3,UGCG
APH-1 (family)		group		-0.221		8.73e-08	APP,CCL2,CD63,CD9,CDKN1A,CTSS,FOS,GAS6,HLA-A,ITGB5,IVNS1ABP,LDHB,MT-ATP6,PMEPA1,RAMP1,RPS28,TAGLN2,TIMP2,VSIR	384 (7)
prostaglandin A1		chemical - endogenous non-mammalian		-0.22		0.00526	CDKN1A,HSPA1A/HSPA1B,IL6,LPAR6,NFKBIA,PTGS2	506 (17)
pemetrexed		chemical drug		-0.218		0.00337	ARRDC3,CDKN1A,IL6,MET,NR4A1,SNAI1,VIM	517 (24)
aloxistatin		chemical - protease inhibitor		-0.218		0.0198	APP,CD74,HLA-DMA,ITGB1
dihydrotestosterone		chemical - endogenous mammalian		-0.218		1.37e-17	ADAMTS1,APOD,APP,AQP1,B2M,BGN,BMPR2,BTG2,C1orf21,CCN2,CCND1,CCNI,CD36,CD63,CD74,CDKN1A,CLU,COL3A1,COL6A1,DDX5,EFNA1,EGR1,ELOVL7,FABP4,FBXO32,FLNB,FN1,FOS,FOXO1,FTH1,FTL,GAS6,GPX3,GPX4,GRB10,GRN,GSTP1,HIF1A,HLA-A,HNRNPU,HSPA1A/HSPA1B,HSPB1,IGFBP2,IGFBP4,IGFBP5,IGFBP7,IL6,IL6ST,INHBB,ITGB1,JUN,LAMA5,LDLR,LGALS1,LTBP1,LY6E,MGLL,MMP2,MT-CO1,MT-CO2,MT-CO3,MT-CYB,MT-ND3,MT-ND4,MYC,MYLK,MYOF,NDRG1,NFKBI…	631 (20)
WWTR1-CAMTA1		fusion gene/product		-0.216	bias	2.18e-05	ATF3,CCN2,CRYAB,CXCL2,MMP2,S100A6,SOX7,TEAD1
HNRNPAB	0.281	enzyme		-0.216	bias	3.97e-06	ACTA2,HTRA1,PTGS2,S100A4,SNAI1,TJP1,VIM	261 (7)
EOMES		transcription regulator		-0.215		0.00129	ACTA2,ALCAM,ANXA1,CEMIP2,COL3A1,FRZB,KDR,PCDH19,SOX17,STAT3,TCF4,TNFSF10,ZNF521
ETV4		transcription regulator		-0.211	bias	0.00145	ACTA2,CAV1,FN1,MET,PLEC,PTGS2,TGFBR2,VIM	330 (7)
MAPK1	-0.018	kinase		-0.204		3.65e-16	AKAP12,ATF3,C1S,CAV1,CCL2,CCN2,CCND1,CDKN1A,EGLN3,EGR1,EGR2,EMP1,FBXO32,FN1,FOS,FOSB,FOSL2,FOXO1,GBP1,GFOD1,HLA-B,HLA-C,HLA-DMA,HLA-E,IFI16,IFI27,IFI44,IFITM1,IFITM3,IGFBP6,IGFBP7,IL6,IRF9,ITGA5,JUN,JUNB,JUND,LAP3,LGALS1,LGALS3,MAP3K20,MCL1,MMP2,MMP28,MYC,NR4A1,NRN1,NRP1,NUPR1,PDLIM3,PLSCR1,POSTN,PRKG1,PSMB8,PSMB9,PTGS2,QKI,RGS16,SAMHD1,SNAI1,SOCS2,STC1,TAP1,TJP1,TNFRSF10B,TNFSF10,VIM,ZC3HAV1	454 (19)
BPIFB1		other		-0.202	bias	0.0095	CCND1,CDH5,JUN,MAP3K8,MMP2,MYC,NFKBIA	492 (20)
atorvastatin		chemical drug		-0.2		5.57e-07	APP,CAV1,CCL2,CCN2,CD36,CD59,COL1A1,DMD,EGR1,ENG,FLT1,FOS,FOSB,GJA1,ICAM1,IER3,IL6,JUN,JUNB,LDLR,MMP2,NR4A1,PLAT,POSTN,PTGS2,RHOB,SELE,SELP,SOD1,SOD3,TCIM,VCAM1,ZFP36	499 (17)
HOXD3		transcription regulator		-0.2	bias	0.00495	COL1A1,ITGA5,MMP2,TAGLN,TSPAN7
beta-glycerophosphoric acid		chemical - endogenous mammalian		-0.2	bias	0.00137	CDKN1A,MGP,PTGS2,SPARC,TNFRSF11B	166 (7)
9Z,11E-octadecadienoic acid		chemical - endogenous mammalian		-0.2		0.00495	CD36,IL6ST,LDLR,PTGS2,SORBS1	297 (14)
ID1	1.861	transcription regulator		-0.199		3.53e-06	CCN2,CCND1,CDKN1A,EGR1,FABP4,FAM110D,FN1,ICAM1,IFI16,MMP2,MYC,NOTCH1,SNAI1,VIM	497 (20)
SMAD (complex)		complex		-0.199	bias	0.000104	CCN2,CDKN1A,COL1A1,COL1A2,ID1,ID4,MCL1,MYC	416 (13)
EHF		transcription regulator		-0.194		0.000161	ACTA2,GATA2,IL6,KDR,MET,PLAT,TCF4,TFPI,THBD,TIMP1,TNFRSF10B,VEGFC,ZFP36L1
urethane		chemical toxicant		-0.193		6.27e-05	CCND1,CDKN1A,CEBPB,HIF1A,KDR,LGALS3,MYC,PTGS2,SFRP1,VIM	526 (22)
ATP6AP2	-0.568	transporter		-0.192	bias	0.00681	ACTA2,FN1,IL6,PTGS2	286 (10)
ACTA2	-4.865	other		-0.192	bias	0.00121	ACTA2,CCN2,MET,VIM
USP2		peptidase		-0.192		0.0422	CDKN1A,CFLAR,FABP4,MDM4
PDGFC	-0.529	growth factor		-0.191	bias	8.63e-07	ACTA2,CCND1,COL1A2,FLT1,KDR,MYC,NR4A1,PDGFRB,TEK,TIMP1,TIMP2	481 (22)
EZH2		transcription regulator		-0.191		5.48e-12	ABL2,ADAM10,ATF3,BGN,BIRC3,CCND1,CD63,CDKN1A,CEBPB,CLEC3B,COL1A1,COL1A2,CPD,CSF3,CXCL2,DAAM1,DUSP5,EFNA1,EGR1,EPAS1,FLT1,FN1,FRZB,HCP5,ICAM1,ID1,IL6,IRAK3,ITGB1,JAM2,KLF2,KLF4,KRAS,MAT2A,MMP2,MPZL2,MYC,MYL6,NCOA7,NDRG1,NES,NFKBIA,NIBAN1,PARP9,PTGS2,RHOB,S100A4,SELENON,SFRP4,SMAD1,SNAI1,SOCS3,SOX17,SPARC,TGFBR2,TGFBR3,TIMP2,TIMP3,TSPAN7,UPP1,VEGFC,VIM	531 (21)
PRKAA2	-0.197	kinase		-0.189	bias	1.77e-06	ACTA2,CD302,CD44,CDKN1A,DOCK4,EGR1,FABP4,FN1,ICAM1,IFI44,IGFBP4,IL1R1,IL6,ITGB1,KLF4,MT-CO1,MYLK,NFIB,NFKBIA,SNAI1,SOCS3,TNS1,TNS3,TXNIP,VCAM1,VIM,ZFP36L1	482 (20)
OGT	0.084	enzyme		-0.188		5.87e-05	AEBP1,APP,CCND1,CDKN1A,CPE,CSF3,CXCL2,ELK3,ELOVL7,FKBP1A,FOS,IGFBP2,IL6,JUN,LBH,MET,MMP2,MYC,RAP1B,RGS16,STC1,VIM	483 (18)
ghrelin		biologic drug		-0.187		0.00325	EGR1,FOS,IL6,TNFRSF11B	477 (19)
CDK4	-0.196	kinase		-0.187		0.0427	C7,CDKN1A,ENPP2,FABP4,FLNA,H2AJ,KDM6B,PDLIM3,RBMS3,STOM,TNFRSF10B,TOR3A,UTRN
let-7 (includes others)		microRNA		-0.186	bias	0.000971	ACTA2,APP,BTG2,CCND1,CD44,COL1A1,COL1A2,COL3A1,DICER1,DLC1,DMD,DUSP6,FN1,IL6,KRAS,MT-ND4,MYC,NOLC1,PPP1R12B,PTGS2,RCAN1,S100A4,SNHG16,STAT3,TRIB1,VIM,ZFP36	502 (22)
ouabain		chemical drug		-0.186		0.00195	ATP1A1,CDC42,CDKN1A,FLT1,FOS,HIF1A,HSPA8,TNFRSF10B,VIM	414 (21)
EZR	-0.183	other		-0.186		0.00589	ATF3,IGFBP2,IL6,ITGB4,MMP2,MYC,PTGS2,SMOC2	469 (20)
KDM2B		enzyme		-0.186		0.00782	CDKN1A,CFLAR,FOS,LAMA5,SOX17,SOX7	474 (17)
EFNA1	0.607	other		-0.183		0.00414	CCN2,CCND1,CDKN1A,DUSP6,FABP5,FN1,ITGB4,KRAS,MYC,PLAT,PXN,WWP1	528 (20)
plicamycin		chemical drug		-0.182		3.22e-07	ADAMTS4,ADH5,AFAP1L1,AHR,CCL2,CCN2,CDKN1A,COL1A1,COL1A2,CYBRD1,HIF1A,ID1,IER5,IGFBP4,KDR,MET,OLFM1,SOCS3,TESC,TGFBR2,TIMP1,TYMP,UBC,VWF	437 (17)
carbon monoxide		chemical - endogenous mammalian		-0.181		0.000777	CAV1,CCL2,CDKN1A,EGR1,FN1,HIF1A,ICAM1,IL6,ITGB1,PTGS2,SELP	472 (16)
TGFB3		growth factor		-0.18	bias	1.76e-14	ACTA2,ASPN,BHLHE40,CCN2,CCN3,CD59,CDKN1A,COL1A1,COL1A2,COL3A1,ENG,ETS1,FN1,FOS,FOSB,FOSL2,GJA1,HTRA1,JUN,JUND,LTBP2,LTC4S,MGP,MMP2,PALLD,SNAI1,TAGLN,TGFBR3,TIMP3,TJP1,TNFRSF11B,TNS1,TPM1,TSPAN13	395 (17)
propylthiouracil		chemical drug		-0.18		1.67e-05	BTG2,CHD1,CPE,CXCL2,EMP1,EMP3,FBLIM1,GBP4,ITGA6,ITM2A,JUN,LGALS1,MGST3,MYH11,NFIB,NR4A1,NRN1,NRP1,SERPINB1,SNCG,SYNPO,TXNIP
FTO	-0.006	enzyme		-0.176		3.4e-05	CCND1,CD44,CDKN1A,FN1,HSPA1A/HSPA1B,ICAM1,JUN,MMP2,MXI1,MYC,SIVA1,STAT3,THBS2,VIM	473 (20)
linolenic acid		chemical - endogenous mammalian		-0.174		5.03e-05	ACTA2,CD36,CLU,COL1A1,ICAM1,LEPR,NFKBIA,SELP	489 (22)
THBS1		other		-0.172		6.41e-06	CCN2,COL1A1,COL1A2,COL3A1,EGR1,FN1,IL6,ITGB1,LRP1,MMP2,TIMP1,TNFRSF10B	525 (21)
1-palmitoyl-2-arachidonyl-sn-glycero-3-phosphorylcholine		chemical - endogenous mammalian		-0.169		0.000198	CCL2,CLU,EGR1,ICAM1,IL6,PTGS2,SELE,VCAM1	357 (19)
IRF4		transcription regulator		-0.161		0.000951	B2M,BIRC3,CEMIP2,CFLAR,CTSS,ENTPD1,FLT1,GBP1,HSPA8,ICA1,IFI27,IL1R1,IL33,IL6,IRF1,IRF9,ITGB1,LYST,MYC,PLSCR1,RHOB,TMSB10/TMSB4X,TNFSF10,ZFP36L1	444 (15)
HTATIP2	0.02	transcription regulator		-0.159	bias	0.00336	CCND1,FOS,MMP2,MYC,SNAI1,SPARC	504 (19)
MAP3K5	-0.246	kinase		-0.157	bias	0.00812	CCN2,CCND1,CDKN1A,IL6,JUN	457 (22)
NCOR2	0.071	transcription regulator		-0.156		1.48e-05	BIRC3,CCN2,CCND1,CDKN1A,COL1A1,CTSS,FOS,HBEGF,IL6,JUN,KLF2,MMP2,MYC,PTGS2	367 (21)
BMX	0.665	kinase		-0.156	bias	0.00026	COL3A1,FOS,HSPA1A/HSPA1B,IL6,MMP2,TIMP1	463 (19)
ANTXR2	-0.371	transmembrane receptor		-0.152		0.00325	CCND1,FN1,MMP2,VIM	420 (13)
2,5-bis(5-hydroxymethyl-2-thienyl)furan		chemical reagent		-0.152		0.00812	CDH5,CDKN1A,GADD45A,HIF1A,PECAM1	419 (11)
C-21		chemical drug		-0.152	bias	0.0123	ACTA2,CCN2,IL6,TIMP1
secukinumab		biologic drug		-0.152	bias	0.00681	CCL2,COL3A1,FN1,IL6	247 (7)
CD81	-0.086	other		-0.152		0.00325	ICAM1,ID1,MMP2,VCAM1	411 (19)
INHBB	1.021	growth factor		-0.152	bias	0.00681	COL3A1,SULF2,THBS2,TIMP1	235 (7)
IKK-2 inhibitor VIII		chemical drug		-0.152	bias	0.00681	CCL2,COL3A1,FN1,IL6	320 (7)
GW7647		chemical drug		-0.152	bias	0.0298	IGFBP2,IGFBP5,IGFBP6,PDK4
2-acetylaminofluorene		chemical toxicant		-0.152		0.0198	CCND1,CDKN1A,DLL1,NOTCH1
fumonisin B1		chemical toxicant		-0.152		0.0123	PTGS2,TNFRSF1A,TNFSF10,UGCG
BCL9/CREBBP/EP300/CTNNB1/LEF/TCF (complex)		complex		-0.152	bias	0.00121	CCND1,CD44,GJA1,MYC
ACTIVIN (family)		group		-0.151		5.69e-13	ACTA2,AHR,BHLHE40,BMPR2,CALCRL,CCN2,CD44,CD93,CDKN1A,CLEC3B,COL1A1,DKK3,DLL1,ELK3,ENG,ENPP2,ENTPD1,FBXO32,FOS,FZD4,GPX3,HIF1A,HSPB7,ID1,IFNGR1,INHBB,ITGB1,ITGB5,KLF10,KLF9,MFAP4,MGP,NOTCH1,PMEPA1,RAPGEF3,RHOB,RHOU,S1PR1,SOX17,SPARC,SRGN,SSPN	527 (22)
NLRP3		enzyme		-0.151		0.000682	ACTA2,CASP4,CCN2,CSF3,CXCL2,FN1,HIF1A,IFITM3,IL33,IL6,IRF1,PTGS2,STAT3,TAP1,TIMP1,TNFRSF1A,VIM	453 (15)
GSK2816126		chemical drug		-0.148		0.000626	ATF3,BZW2,CD200,FRZB,IL6,SNAI1,SPARC,TNFSF10,VIM	334 (13)
PROC		peptidase		-0.147		2.18e-05	CCL2,CLU,CXCL2,DDX21,ICAM1,IL6,MMP2,NR4A1,SELE,TEK,THBD,TJP1,VCAM1	504 (22)
FOXO3	-0.24	transcription regulator		-0.145		7.19e-12	ACTA2,AHR,ANXA1,BTG1,CARD16,CASP4,CAV1,CCN2,CCND1,CD44,CDH5,CDKN1A,CFLAR,EDNRB,EGR1,EGR2,ELOVL7,FABP4,FABP5,FBXO32,FLNB,FMOD,FOS,FOSB,FOXO1,GADD45A,GATA2,GPX3,HIF1A,ID1,IER3,IGFBP7,IL1R1,IL6,JUNB,KLF4,MAP1LC3B,MET,MXI1,MYC,NAMPT,NDRG1,NFKBIA,NOLC1,NRP1,NUPR1,PECAM1,PPP1R15A,PRCP,PTPRB,SERPINB1,SGK1,SNAI1,SOD1,SPTLC2,TCIM,TIE1,TNFRSF1A,TNFSF10,TXNIP,UBC,VCAM1,VIM	560 (20)
SPP1		cytokine		-0.142	bias	1.03e-05	CCL2,CCND1,CD44,CD9,CDKN1A,COL1A1,CXCL2,ETS2,FN1,FOS,GPX4,ICAM1,IL6,ILK,ITGB5,JUN,MET,MMP2,MYC,NOTCH1,PIK3R1,PTGS2,S100A4,S100A6,SNAI1,SPARCL1,TGFBR2,TIMP1,VIM	376 (18)
MAOA	0.182	enzyme		-0.14	bias	0.00041	ACTA2,CCL2,CCN2,CCND1,CD44,IL6,MCL1,MYC,SOCS3,VIM	496 (19)
dacinostat		chemical drug		-0.139		0.0341	CDKN1A,CFLAR,HIF1A,TEK,TNFRSF10B
PRNP	-0.651	other		-0.138		3.99e-08	AHR,APP,CCL2,CCND1,CD44,CSGALNACT1,CTSD,EGR1,ETS2,FOS,GJA1,HBEGF,HSPA1A/HSPA1B,HSPA8,HSPB1,IL6,JUN,LDHB,LRP1,MMP2,MYC,NFKBIA,NOTCH1,PDK4,PIK3R1,SOD1,SOD3,STAT3	528 (20)
HSP70 (family)		group		-0.135		0.00489	ACTA2,COL1A1,FBXO32,HIF1A,ICAM1,IL6,NFKBIA,SELE,VCAM1	476 (21)
hymecromone		chemical drug		-0.132		0.0207	ACTA2,ADAMTS4,CAV1,CD44,MCL1,MMP2
C8 (complex)		complex		-0.132		0.00137	CFLAR,CXCL2,ICAM1,SELE,VCAM1	330 (11)
C7	1.819	other		-0.132		0.00137	CFLAR,CXCL2,ICAM1,SELE,VCAM1	330 (11)
DTX1		transcription regulator		-0.13		0.0253	DUSP6,EGR1,LY6E,MCL1,SNAI1
LGR4		transmembrane receptor		-0.129	bias	0.00782	AHR,IL6,MYC,SFRP4,SNAI1,VIM	535 (23)
MST1		growth factor		-0.129		0.00026	CCN2,CCND1,FOS,IL6,PTGS2,SOX4	504 (22)
EDN3		other		-0.128		0.00203	CCND1,CTNND1,EGR1,FOS,ITGA5,ITGB1	466 (23)
miR-150-5p (and other miRNAs w/seed CUCCCAA)		mature microRNA		-0.128	bias	0.00058	CEBPB,CLDN5,EGR2,MALAT1,MMP2,VIM
LIPG		enzyme		-0.128		0.00495	CCL2,CD36,FABP4,IL6,LDLR	421 (21)
spermine nitric oxide complex		chemical toxicant		-0.128		0.00137	DDX5,ICAM1,S100A10,SELE,VCAM1	345 (15)
AGAP2-AS1		other		-0.127	bias	0.00137	CCND1,MMP2,MYC,SOX4,VIM	428 (13)
TFAP4		transcription regulator		-0.121		0.00195	CD44,CDKN1A,EGR1,FN1,FOS,ID1,RCAN1,SNAI1,VIM	434 (11)
COPS5	0.136	transcription regulator		-0.119		0.00805	ATF3,BCAM,CDKN1A,COL1A1,CTSD,EMCN,GPX4,H2AJ,HIF1A,HNRNPU,IER5,IL6,INHBB,LDHB,MARCKS,MT2A,MYC,NME4,PNP,PPP1R15A,S100A10,S100A4,SDCBP,SLC3A2,SPHK1,STAT3,TM4SF1,TXNIP,UPP1,ZFP36L1	499 (18)
GHRH		other		-0.119	bias	0.00325	CCND1,FOS,LEPR,RAPGEF3	408 (20)
rolipram		chemical drug		-0.119		0.000939	ANXA1,CCL2,ENTPD1,FOS,IL1R1,IL6,PTGS2,SOCS3,SYNPO	396 (19)
ANO1	-0.649	ion channel		-0.117		0.0198	ACTA2,NES,NOTCH1,TAGLN
RNA fragment		chemical - endogenous mammalian		-0.117		0.00681	IL6,MYC,NFKBIA,SOD1	369 (15)
DCN		other		-0.117		9.94e-06	BGN,CCN2,CDKN1A,COL1A2,ENG,HIF1A,HLA-DQB1,ICAM1,IL6,ITGB1,MET,MMP2,S1PR1,TIMP3,VCAM1	546 (23)
T3/TR/RXR (complex)		complex		-0.115	bias	0.0271	AKR1C1/AKR1C2,CCND1,KLF9,LDLR,RCAN2,SCARB1
pravastatin		chemical drug		-0.115		7.37e-05	APP,CAV1,CCL2,COTL1,DMD,GJA1,ICAM1,IL6,LDLR,RHOU,VWF	422 (22)
HDAC1	0.235	enzyme		-0.114		7.66e-10	AKAP12,ALCAM,ATF3,CAVIN2,CCND1,CD34,CD44,CDKN1A,COL1A1,COL1A2,EGR1,FABP4,FAM107A,FLT1,FN1,FOS,GSTP1,HLA-A,ID1,IL6,ITGB4,KDR,KLF2,LMO2,MYC,NASP,NEXN,NFKBIA,PTGS2,RHOB,SFRP1,SGK1,SNAI1,STAT3,TAGLN,TGFBR2,TNS1	416 (22)
TIMP1	-1.946	cytokine		-0.113		1.96e-06	CD44,CDKN1A,FLT1,IGFBP2,IL33,IL6,MET,MMP2,PLAT,TIMP2,TIMP3	477 (19)
C1Q (complex)		complex		-0.113		2.52e-06	CCL2,CDH5,GAS6,ICAM1,IL6,PECAM1,SELE,VCAM1	468 (20)
P2RX4		ion channel		-0.113	bias	2.18e-05	APP,COL1A1,COL3A1,CXCL2,ICAM1,IL6,TJP1,VIM	451 (23)
mir-24 (includes others)		microRNA		-0.113		0.0209	AHR,CDKN1A,FN1,IFNGR1,IL6,KDR,MYC,PXN
mir-29 (includes others)		microRNA		-0.112	bias	5.35e-07	ACTA2,ADAMTS9,CCND1,CDC42,COL1A1,COL1A2,COL3A1,CTNND1,FN1,KLF4,MCL1,MMP2,NASP,PDGFRB,PIK3R1,SCARB1,SERPINH1,SNAI1,SPARC,TIMP3,VIM,ZFP36L1	495 (21)
MBD2	-0.263	transcription regulator		-0.109		0.0132	ADAM15,BIRC3,CDKN1A,GSTP1,MMP2,NUPR1,RNASE1,VIM
ZBTB18	0.1	transcription regulator		-0.106	bias	0.00782	KANK2,MET,MMP2,PIK3R1,SERPINH1,STC1	397 (12)
PMP22	0.1	other		-0.106		0.00495	CDKN1A,EMP3,FLOT1,JUN,NOTCH1	387 (7)
ING4	-0.005	transcription regulator		-0.106		0.00121	CDKN1A,IL6,MYC,NFKBIA	467 (18)
benzene		chemical toxicant		-0.105		0.00263	CD63,CDKN1A,COL1A1,COL3A1,ECE1,EGR1,MFGE8,PLS3,RHOB,SPARC,STOM,TNFRSF1A,TXNIP
USP22	0.091	peptidase		-0.102		0.0154	CDKN1A,FN1,HSPB1,IL3RA,IRF9,KLHL5,LYL1,PARP14,PSMB8,SLFN5
CDKN1A	1.4	kinase		-0.097		1.48e-07	ACTA2,ADAM10,ADAM15,APP,ARL6IP1,ASPN,CCL2,CCN2,CCND1,CD44,CDKN1A,CRYAB,CSF3,CXCL2,EGLN3,FHL1,FN1,GADD45A,GRN,HIF1A,HSPA1A/HSPA1B,ICAM1,IFITM3,IFNGR1,IL1R1,IL6,ITGB4,ITGB5,LGALS3,LIMA1,MET,MIS18BP1,MSN,MYC,NFKBIA,NPM1,NRP1,PCGF3,RAMP1,SHC1,SPARC,SSPN,TCN2,TYMP,VIM	517 (19)
HSP90 (family)		group		-0.096		2.23e-05	AHR,BAG3,CDKN1A,CLU,COL3A1,DNAJB1,EPAS1,FN1,GJA1,HIF1A,HSPA1A/HSPA1B,IL6,MCL1,MYC,SNAI1	556 (21)
bardoxolone		chemical drug		-0.096		0.0132	ACTA2,CCND1,CDKN1A,CEBPB,CFLAR,EPHX1,FTH1,NFKBIA
GPX1	0.142	enzyme		-0.095	bias	0.00169	ACTA2,CCN2,GPX3,GPX4,ICAM1,IL6,SOD1,TNFRSF1A,TNFSF10,VCAM1	448 (18)
ZEB2	-0.461	transcription regulator		-0.094		0.00229	CCND1,CDKN1A,ID4,MEOX2,MMP2,MYC,SFRP1,SNAI1,VCAM1,VIM	471 (19)
TP63		transcription regulator		-0.093		1.12e-15	ACTA2,ADAMTS1,ADAMTS9,AHR,BHLHE40,CAV1,CAVIN2,CCN2,CCND1,CDC42,CDK17,CDKN1A,CFLAR,COL14A1,CRYAB,CTSD,CYGB,DICER1,DKK3,DLL1,DNAJB1,DUSP6,EGR1,EGR2,EMP1,ENG,F11R,FN1,FOS,FOSB,FOSL2,GADD45A,GPNMB,GPX3,HBEGF,HLA-DMA,HLA-DMB,HLA-DPA1,HLA-DQB1,HLA-DRA,HLA-DRB1,HLA-DRB5,HSPA1A/HSPA1B,HSPA8,HSPG2,HTRA1,ICAM1,ID1,IER3,IGFBP2,IGFBP6,IGFBP7,IL6,ITGA6,ITGB1,ITGB4,JUN,JUNB,KCNMA1,KLF4,LAMB1,MFGE8,MMP2,MPZL2,M…	467 (16)
AURKA		kinase		-0.092		0.0298	CDKN1A,MMP2,MYC,SNAI1
ABL1/2 (family)		group		-0.09		0.00203	CAV1,CCND1,HIF1A,MYC,TEK,TNFSF10	502 (23)
NR1H2	-0.181	ligand-dependent nuclear receptor		-0.089		0.00107	AQP1,CSF3,CXCL2,GBP4,IL6,LDLR,NFKBIA,PTGS2,SCARB1,THRB,VEGFC	397 (21)
GRN	0.741	growth factor		-0.088		1.14e-07	APP,B2M,BHLHE40,CCL2,CCND1,CD200,CD74,CD9,CLU,CTSD,CTSS,CTSZ,CXCL2,EGR1,EMP1,FOS,GAS6,GPNMB,GRN,HIF1A,HLA-B,HLA-DRA,HLA-DRB1,ICAM1,IL6,LGALS3,PECAM1,PIK3R1,PREX2,RHOB,STAB1,STAT3,TIE1,TM4SF1,TRA2B,TXNIP	568 (17)
TRPC1		ion channel		-0.083		0.000945	CCND1,CDH5,CDKN1A,FOXO1,HIF1A,IL6,KDR,SPHK1	496 (21)
TCF/LEF (family)		group		-0.078	bias	3.67e-08	CCND1,FN1,GJA1,IL6,ITGB1,JUN,MMP2,MYC,PTGS2,S100A4,VIM
MKNK1	0.071	kinase		-0.077	bias	4.61e-07	BAG3,CD34,CDH5,CLU,DPYSL3,EGR1,ETS1,F11R,FLNA,FLNB,FOS,FOSB,IFI16,ITM2A,KCTD12,LAMB2,MALAT1,MAP1B,MGP,MYC,PDK4,RGS5,RSRP1,SERPINH1,SFRP1,SPARC,SPARCL1,TAGLN,TXNIP,VIM	319 (7)
MMP2	-0.87	peptidase		-0.076		0.000126	CCND1,CD36,CD44,CDKN1A,CEBPB,CLDN5,COL3A1,FN1,IL6ST,LDLR,LRP1,MYC,PDK4,SCARB1,TJP1	552 (20)
TAF4		transcription regulator		-0.076	bias	0.000362	ABL2,CCN2,CCND1,ETS1,FMOD,GAS6,HBEGF,ITGA6,KLF4,MAP3K6,MMP2,TAOK2,THBS2,VEGFC
GSK3 (family)		group		-0.076		4.35e-06	CCND1,CFLAR,FABP4,FOS,FOSB,HIF1A,ICAM1,IL6,JUN,KDR,LDLR,MYC,NR4A1,PTGS2,SNAI1,TNFRSF10B	309 (17)
KDM6B	0.583	enzyme		-0.07	bias	0.0182	FN1,IL6,SNAI1,STING1,VIM
FOSB	0.557	transcription regulator		-0.068		0.000198	CCND1,CEBPB,FOS,FOSB,FTH1,MMP2,MT2A,TIMP1	427 (21)
methimazole		chemical drug		-0.068		0.00114	IGFBP4,IL6,JUN,MT-CO1,NRP1,SHC1
L744832		chemical reagent		-0.068	bias	0.00325	CDKN1A,COL1A2,RHOB,TGFBR2	478 (10)
MTOR		kinase		-0.067		1.85e-06	ACACB,ATP2B1,CCL2,CCND1,CDKN1A,CEBPB,CFLAR,CTNND1,CXCL2,DMD,EFNA1,EPAS1,FABP4,FABP5,FBXO32,FKBP1A,FN1,FOS,HIF1A,HSPB1,IFI16,IL1R1,IL6,IRF1,LDHB,MAP1LC3B,MCL1,MT-CO1,MYC,NEURL1B,PDK4,PECAM1,RPS18,S1PR1,SERPINB1,SGCA,SNCG,SOCS3,SOD1,SOX4,SRPX,STAT3,TNFRSF11B,TNFRSF1A,TNFSF10,TXNIP,UTRN,VCAM1	493 (22)
S1PR1	1.113	G-protein coupled receptor		-0.067		0.000148	CCND1,CDKN1A,ICAM1,IGFBP7,IL6,JUNB,PTGS2,S1PR1,VCAM1	481 (22)
silibinin		chemical drug		-0.065	bias	2.24e-08	CCN2,CCND1,CD44,CDKN1A,EGR1,FLT1,FN1,HIF1A,IL6,KLF4,MCL1,MMP2,MYC,NFKBIA,PECAM1,PTGS2,SNAI1,TIMP2,TNFRSF10B,VIM	478 (17)
F7		peptidase		-0.063	bias	2.75e-07	CCN2,CCND1,CXCL2,EEF1A1,EGR1,FOS,GADD45A,HBEGF,ICAM1,IER2,IL6,MYC,PTGS2,VCAM1,ZFP36	472 (18)
lithium chloride		chemical drug		-0.063	bias	2.92e-07	AHR,APP,CCND1,CD44,CDKN1A,CEMIP2,CTNND1,FOS,JUN,MAP1LC3B,MMP2,MT2A,MYC,MYH11,MYLK,NES,NOTCH1,POSTN,PTGS2,PXN,SNAI1,TAGLN,TNFRSF10B,TNFSF10,VCAN	495 (18)
leupeptin		chemical - protease inhibitor		-0.063	bias	0.00495	APP,CAV1,CD9,FOXO1,ITGB1
NR5A2		ligand-dependent nuclear receptor		-0.059	bias	6.52e-07	ACTA2,CCND1,CDKN1A,CEBPB,FOS,HTRA1,ICAM1,IL6,ITGB1,JUN,JUNB,LDLR,MYC,NR4A1,SCARB1,TNFSF10	566 (26)
tripterine		chemical - endogenous non-mammalian		-0.059		0.00195	BAG3,BIRC3,CXCL2,DNAJB1,HSPA1A/HSPA1B,ICAM1,IL1R1,IL6,VCAM1	446 (21)
prostaglandin J2		chemical - endogenous mammalian		-0.058	bias	0.0166	CCND1,CDKN1A,CFLAR,HSPA1A/HSPA1B,IL6,MYH11,PTGS2
spironolactone		chemical drug		-0.055		1.63e-08	ACTA2,BGN,CCL2,CCN2,CDKN1A,CEBPB,COL1A1,COL1A2,COL3A1,EDNRB,FN1,ICAM1,IL6,KCNMA1,LGALS3,POSTN,PTGS2,SLCO2A1,TIMP2,TIMP3,VIM	528 (22)
HMOX1		enzyme		-0.055		4.09e-10	ACTA2,AQP1,CCL2,CCND1,CDKN1A,COL1A1,CXCL2,ENG,FLT1,FOS,GPX3,ICAM1,ID1,IL6,KDR,MAP1LC3B,PECAM1,PTGS2,SELE,SPARC,TEK,THBD,THBS2,TYMP,VCAM1,ZFP36	462 (16)
leuprolide		biologic drug		-0.054		0.00114	APP,CFLAR,EGR1,MMP2,NR4A1,TIMP1	507 (19)
FASLG		cytokine		-0.054		0.000403	CCL2,CD44,CFLAR,EGR1,EGR2,FOS,FTH1,IL6,TNFRSF11B	419 (15)
thiostrepton		chemical - endogenous non-mammalian		-0.042		0.000269	CCND1,GADD45A,GPX4,STAT3	473 (14)
ZMIZ2	0.078	transcription regulator		-0.038	bias	0.000269	CCND1,CD44,JUN,MYC
APOA4		transporter		-0.038		0.000269	FOS,FOXO1,SCARB1,SELP
lonafarnib		chemical drug		-0.038		0.00495	BIRC3,CCND1,CFLAR,PTGS2,TNFRSF10B	437 (19)
rosmarinic acid		chemical - endogenous non-mammalian		-0.036	bias	0.000576	ACTA2,CCN2,IL6,MMP2,PTGS2	538 (23)
ID3	0.44	transcription regulator		-0.029		4.57e-08	ADGRG1,BTG2,CD44,CDKN1A,CEBPB,EGR2,ETS2,FOXO1,HIF1A,ICAM1,IFI16,IFNGR1,IGFBP4,IL6,INHBB,KLF7,LEPR,LGALS1,LMO2,MMP2,MYC,NOTCH1,NR4A1,PIK3R1,SELE,SOCS3,SOX4,TCF4,TGFBR3,TNFRSF1A,TNFSF10,VCAM1	480 (22)
SRF	0.072	transcription regulator		-0.027	bias	2.9e-14	ACTA2,AKAP12,APOLD1,ATF3,CALD1,CCN2,CDKN1A,CLDN5,CNN1,CSRP1,DMD,DSTN,DUSP5,EGR1,EGR2,EGR3,ETS1,FABP5,FHL1,FLNA,FLT1,FOS,FOSB,GADD45A,GLIPR1,HSPG2,IER2,IL6,ITGA6,ITGB1,JUN,JUNB,JUND,KDR,LBH,LDLR,LEPR,LIMA1,LMOD1,LRP1,MALAT1,MCF2L,MCL1,MGAT4A,MGST2,MYH11,MYL9,MYLK,NCOA7,NPM1,NR4A1,ODF2L,PDE2A,PDLIM7,PTGS2,RAMP1,SELP,SVIL,TAGLN,TGFB1I1,TLN1,TMOD3,VCAN	429 (23)
RBM5-AS1		other		-0.025	bias	0.0123	CCND1,CD44,JUN,MYC
RORA	0.218	ligand-dependent nuclear receptor		-0.02		0.00345	ACACB,CD36,CDKN1A,ELOVL7,GADD45A,GSTP1,IL6,MGST3,NFKBIA,PPP1R3C,PTGS2,SLC2A3,SNAI1,SOCS3,SULF2,VIM	395 (16)
INSR	0.529	kinase		-0.016	bias	2.68e-07	ACTA2,ALDH2,AQP1,ARL4A,ARRDC3,ATF3,ATP1A1,ATP2B1,CCL2,CCN2,CCND1,CD36,CDKN1A,DDR2,EGR1,EGR2,FABP4,FHL1,FOS,GADD45A,GJA1,GRB10,GRN,HBEGF,IER2,IER3,IFITM2,IL6,ITGA5,ITGB5,JUNB,KLF10,KLF9,LDB2,LEPR,LGALS1,LTC4S,MARCKSL1,MMP2,MT-CO1,MT-CO2,MXI1,MYC,NAMPT,NDRG1,NDUFA4,NES,NR4A1,OGN,PDK4,PODXL,RGS16,RHOB,SCARB1,SERPINB1,SKAP2,SLC25A3,SLC25A4,SLC2A3,SOCS2,SOCS3,SOX17,SOX7,THBS2,TNFRSF1A,VCAM1	507 (22)
seocalcitol		chemical drug		-0.016	bias	0.000103	CDKN1A,G3BP1,GADD45A,IGFBP5,LRP1,MAP3K11,MCL1,MYC,PDGFRB,PDLIM7,PTGS2,SGK1,SSPN,STAT3	485 (23)
CARD9		other		-0.015		0.0123	CD36,CSF3,CXCL2,IL6
epinephrine		chemical - endogenous mammalian		-0.01	bias	0.000591	CCND1,CDKN1A,CLEC2B,FTH1,IL33,IL6,MMP2,PTGS2	440 (21)
SMAD2	-0.085	transcription regulator		-0.003	bias	3.97e-09	ACTA2,BGN,CCN2,CDH5,CDKN1A,CEBPB,COL1A2,COL3A1,FLT1,FN1,IL6,ITGB1,MET,MMP2,S1PR1,SELE,SNAI1,SPHK1,TGFBR2,TIMP3,TPM1,TPM2,TPM3,VEGFC,VIM	431 (17)
RNF5	-0.178	enzyme		0	bias	0.00625	ADAM15,CCN2,CD34,COL14A1,COL15A1,COL1A1,COL1A2,COL3A1,FOSL2,IL6,LIMCH1,S1PR1,SPRY1,TNFRSF11B,TNFRSF1A
CBS/LOC102724560		enzyme		0		0.00782	CCL2,CLDN5,EEF1A1,SCARB1,SNAI1,VIM
kaempferol		chemical toxicant		0	bias	1.96e-06	ACTA2,CCN2,CDKN1A,COL1A1,FN1,ICAM1,JUN,MMP2,MYC,PTGS2,SELE	379 (19)
mannitol		chemical - endogenous mammalian		0	bias	0.00276	CCN2,COL1A1,FN1,ICAM1,JUN	489 (19)
wood smoke particle		chemical reagent		0	bias	0.0422	CCN2,EGR1,MT2A,TAGLN
belinostat		chemical drug		0		0.0253	BTG2,CDKN1A,EPAS1,MCL1,MYC
triptonide		chemical - endogenous non-mammalian		0	bias	0.00121	CCND1,CD44,MYC,PTGS2
UT-143		chemical reagent		0	bias	0.0298	ATF3,CDKN1A,CLU,SOD1
RXR (family)		group		0		1.64e-07	ADAM10,BTG2,CD36,CDKN1A,CSF3,CTSS,GADD45A,HBEGF,IL6,ILK,KDM6B,MGP,MMP2,MYC,PDK4,PTGS2,TPH1	387 (19)
mocetinostat		chemical drug		0		0.00526	ETS1,FLT1,FN1,HDAC7,ITGA6,MCL1
RNASEL		enzyme		0		0.0095	AEBP1,CDKN1A,CTNND1,MT-ATP6,MT-CO2,PTGS2,STAT3
PIEZO1	0.577	ion channel		0	bias	0.00325	FN1,IL6,MMP2,VCAM1	513 (22)
EIF2A	-0.24	translation regulator		0	bias	0.0112	CCND1,EGR2,ICAM1,IGFBP2,IGFBP6,JUN
APLNR	0.4	G-protein coupled receptor		0		0.0198	PDGFRB,SNAI1,TJP1,VIM
WDR73		other		0		0.000269	FLT1,FN1,ITGA8,JUN
ADAPTOR PROTEIN 1 (complex)		complex		0	bias	0.000269	CCND1,CD44,MYC,PTGS2
API5	-0.011	other		0	bias	0.00681	FN1,KRAS,MYC,VIM	510 (16)
CASZ1	0.081	enzyme		0	bias	0.0298	GATA2,IRAG1,MYOF,RAMP1
TRPS1	-0.291	transcription regulator		0		0.00336	FN1,KCNMA1,MMP2,RAMP1,SEMA6A,SNAI1
KDM3B	-0.009	enzyme		0	bias	0.00414	ADAMTS1,APOD,ARL6IP1,CCN2,FKBP1A,FN1,GATA2,MYLK,PALLD,PALMD,PPP3CA,TSPAN7
GSDMD	0.368	transporter		0	bias	0.00325	ACTA2,BIRC3,PDGFRB,STAT3
NSUN6	0.31	enzyme		0	bias	0.0209	CAVIN2,CCN2,FLNA,GAS6,MARCKS,NDRG1,SGK1,TNS1
DANCR	-0.542	other		0		0.0198	SNAI1,TIMP2,TIMP3,VIM
ZBED6		transcription regulator		0		0.0445	FOSL2,NASP,PMEPA1,SGK1,UPP1
vasoactive intestinal peptide		biologic drug		0	bias	0.0198	CCL2,FOS,NES,TNFRSF11B
RRM2		enzyme		0		0.0298	ANXA1,CDKN1A,HIF1A,IL6
EIF4G2	0.437	translation regulator		0	bias	0.000245	CDKN1A,CTSD,HIF1A,JUN,KLF4,PLAT,PTGS2	283 (7)
NELFB	-0.106	other		0		0.0154	ATF3,CCN2,CDKN1A,COL6A1,GADD45A,RPLP0
CYP2E1		enzyme		0	bias	0.0123	COL1A2,FGL2,IL6,PTGS2
EFNA5	-0.183	kinase		0		0.00309	ADAMTS4,CCN2,DUSP6,FABP5,IRF1,ITGB4,PLAT,PTGS2	387 (12)
PHLPP1		enzyme		0		0.0422	CXCL2,FOXO1,MAP1LC3B,MCL1
SH3KBP1	0.19	other		0		0.0123	FN1,HIF1A,MYC,SNAI1
mir-190 (includes others)		microRNA		0		0.000269	CCND1,MYC,SNAI1,VIM	268 (7)
FYN	0.274	kinase		0		0.00222	CMIP,EGR2,FOS,IL6,NOTCH1,PTGS2,SOCS3	486 (20)
ZNF106	-0.731	other		0		0.0434	GPNMB,HSPB1,IFITM3,LGALS1,LGALS3,SSPN
STK3	0.143	kinase		0	bias	0.00121	CCN2,CCND1,IL6,SOX4	378 (18)
CLDN7		other		0		0.00298	ABLIM1,ASAP1,C1S,CCN2,HLA-B,IFI44,IGFBP7,LGALS3,LIMA1,MMP2,MT1X,MT2A,NCOA7,SERPINB1,SLCO2A1,TIMP2,TJP1,TSPAN12
ponesimod		chemical drug		0		0.00114	CCL2,CCN2,IL6,MT1X,MT2A,S1PR1
SERPINB3		other		0	bias	0.00325	CD9,IL6,LGALS3,LRP1
CD38		enzyme		0	bias	0.00243	ACTA2,CD44,COL1A1,CRIP1,EGLN3,FGL2,FN1,GBP4,ICAM1,IL6,LGALS3,LRRC8C,NDRG1,PDLIM1,PPP3CA,RPN1,S100A4,S100A6,SOCS2,SOCS3,VCAM1,VIM	542 (21)
TNFAIP2	0.425	other		0	bias	0.0198	FGL2,IRF1,PLAT,VIM
SLC29A1	0.349	transporter		0		0.00782	CDKN1A,GADD45A,ITGA5,ITGB1,PPM1D,RPS27L	242 (7)
ITGA2	0.295	transmembrane receptor		0	bias	0.00121	COL1A1,IL6,ITGA5,ITGB1	538 (24)
RGS4		enzyme		0		0.0132	FBLIM1,GFOD1,ID4,KDR,PDE2A,POSTN,SCRG1,UGCG
HNRNPA2B1	0.397	other		0		3.93e-06	CRIP1,ELOVL7,ENTPD1,FHL1,FN1,GJA1,IGFBP2,IL6,INHBB,KCTD12,LEPR,MAST4,MSRB3,MYC,PITPNC1,PLCB4,SNAI1,SRPX,STOM,TM4SF18,TNS3,UTRN,VCAN,ZC3HAV1	441 (11)
CDK6	0.092	kinase		0		2.8e-05	BIRC3,CD36,FABP4,FMOD,FN1,FOS,GADD45A,GSTP1,JUN,KRAS,MGST2,MICOS10-NBL1/NBL1,NFKBIZ,PIK3R3,PTGS2,SOCS3,TAP1,TEAD1,TNFRSF10B	560 (25)
NFIL3	0.014	transcription regulator		0		0.00812	CD36,CDKN1A,GADD45A,PTGS2,TNFSF10	385 (23)
MYRF		transcription regulator		0		0.0209	CCN2,CFI,COL14A1,IVNS1ABP,JUNB,PDK4,PTPRE,RHOU
PPM1A	-0.166	phosphatase		0	bias	0.00681	CDKN1A,ITGA5,ITGB1,MMP2	517 (24)
IL4R	0.201	transmembrane receptor		0	bias	0.0346	ADGRL2,CEBPB,EGR2,IL6,NFIA,SOCS3
NBEAL2	0.135	other		0		0.0198	CXCL2,GATA2,SELP,VWF
LRPPRC	-0.173	other		0		0.00203	MT-ATP6,MT-CO1,MT-ND1,MT-ND2,MT-ND3,MT-ND5
RALA	0.118	enzyme		0		0.0198	CDKN1A,MMP2,SNAI1,VEGFC
SMURF2	0.043	enzyme		0	bias	0.00222	CCN2,CEBPB,FN1,GSTP1,JUN,NEDD9,SMAD1	440 (17)
HMGA2		enzyme		0	bias	0.0253	FN1,IL6,SNAI1,STAT3,VIM
abemaciclib		chemical drug		0	bias	0.0112	APOD,CPE,GAS6,HBEGF,MFGE8,PLAT
DMH1		chemical reagent		0	bias	0.00336	ACTA2,BMPR2,CAV1,MMP2,PTGS2,VEGFC
finerenone		chemical drug		0	bias	0.00681	COL1A1,IL6,LGALS3,TNXB	203 (7)
pimagedine		chemical drug		0		0.000267	ACTA2,CAV1,CCN2,CFLAR,CNN1,HBEGF,ICAM1,IL6,LAMB1,TAGLN,TNFSF10	489 (20)
batimastat		chemical - protease inhibitor		0		0.0198	CEBPB,FABP4,MET,MMP2
carboplatin		chemical drug		0	bias	0.000354	CCND1,CD44,CLU,FXYD5,GPNMB,IER3,LGALS3,LXN,MYC,TIMP1,UPP1,VIM	570 (24)
lipid		chemical - endogenous mammalian		0		0.00491	CDH5,CLU,IL6,LDLR,RARRES2,SOD1,STAT3	508 (21)
emapalumab		biologic drug		0	bias	0.0346	B2M,CALM1 (includes others),HLA-E,SLC25A4,SPARC,TMSB10/TMSB4X
KIN001-043		chemical drug		0		0.000352	CCND1,CDKN1A,COL1A1,ID1,IL6,MMP2,MYC,PECAM1	476 (18)
bromobenzene		chemical toxicant		0		0.0012	CDKN1A,FOS,GADD45A,GSTP1,HSPB1,JUN,JUND,LAP3,MYC,PPP1R15A,RPL28,TIMP1
bombesin		chemical - endogenous mammalian		0		0.0198	GRB10,MET,MYC,PMEPA1
lycopene		chemical drug		0	bias	0.0298	CCND1,CDKN1A,KLF2,PTGS2
magnesium		chemical - endogenous mammalian		0	bias	0.00782	CDH5,CDKN1A,MGP,TJP1,TNFRSF11B,TXNIP	495 (19)
NAD+		chemical - endogenous mammalian		0		0.0123	ICAM1,NAMPT,TXNIP,VCAM1
prolinedithiocarbamate		chemical reagent		0	bias	0.00121	CCL2,IL6,MMP2,NFKBIA	273 (9)
SH42		chemical reagent		0		0.0207	CD36,IL6,KRAS,PIK3R1,PIK3R3,SHC1
SB 290157		chemical reagent		0		0.00203	CASP4,CXCL2,IL6,PTGS2,TAGLN,THBD	416 (13)
taurine		chemical - endogenous mammalian		0		0.0182	FN1,IL6,MMP2,PTGS2,VIM
oxysterol		chemical - endogenous mammalian		0		0.0198	CAV1,CCL2,MYC,TIMP1
POSTN	2.428	other		0	bias	1.13e-05	ACTA2,ADAMTS4,CCL2,EGR1,FN1,IL6,MMP2,MYC,NOTCH1,PDGFRB,VEGFB,VIM	545 (21)
infliximab		biologic drug		0	bias	0.00786	ACTA2,APP,MT1X,NAMPT,NFKBIA,PTGS2,SPHK1,VIM	577 (21)
SUMO2	-0.175	enzyme		0		0.000352	CAV1,CCN3,CD59,HSPA8,IL6,LY6E,PIK3R1,PNP	33 (3)
COLLAGEN TYPE I (complex)		complex		0	bias	2.23e-05	ACTA2,APP,CCND1,COL1A1,FN1,IL6,ITGB1,KDR,MCL1,MMP2,MYC,PTGS2,S100A10,TIMP2,VIM	516 (21)
nitroprusside		chemical drug		0.012		3.39e-05	CAV1,CFLAR,DUSP6,EGR1,FLT1,FOS,FOXO1,IFNGR1,ITGB1,LAMB1,MYC,PTGS2,TNFRSF11B	382 (17)
CNR1		G-protein coupled receptor		0.012		0.00251	DLL1,FOS,IL6,PDGFRB,PECAM1,PIK3C2A,PLSCR1,PTGS2,S100A6,SCARB1,SOD1,STAT3,TIMP1,TJP1,VEGFC	494 (22)
KLF15	-0.399	transcription regulator		0.017		0.000145	APOD,BCAM,CCL2,CCN2,CD36,CEBPB,EDNRB,FABP5,FMO2,FZD4,PDK4,SYNPO,TAGLN,TNFRSF10D,TNFSF10,VCAM1	463 (15)
ethanol		chemical - endogenous mammalian		0.025		2.09e-10	ACTA2,ATF3,CCL2,CCN2,CCND1,CD36,CD44,CDA,CDH13,CDKN1A,CEBPB,CLU,COL1A2,COL3A1,COL6A1,DDR2,DUSP6,EDNRB,EGR1,EPHX1,FABP5,FLNA,FN1,FOS,FOSB,FOSL2,GADD45A,GPX4,GSTP1,HIF1A,HLA-A,HSD17B11,ICAM1,ID1,IL1R1,IL33,IL3RA,IL6,ITGB1,JUN,KLF4,LDLR,LGALS1,MAP1B,MAP1LC3B,MAT2A,MGST3,MMP2,MT-CO2,MYC,MYOF,PLAT,PPP1R3C,PTGS2,RARRES2,RHOB,SELE,SGK1,SNAI1,SOD1,SOX18,STAT3,SYNPO2,TIMP1,TIMP2,TJP1,TLN1,VCAM1	478 (19)
dasatinib		chemical drug		0.027	bias	0.00305	CCN2,CDKN1A,COL1A1,COL1A2,FN1,MCL1,MYC,SCARB1,STAT3,TGFB1I1	451 (21)
GPR17		G-protein coupled receptor		0.035		0.00325	FOS,KLF9,RAPGEF3,XAF1	215 (7)
GCR/GLUCOCORTICOID DIMER (complex)		complex		0.038	bias	0.0198	ANXA1,NFKBIA,PDK4,PIK3R1
UCP1		transporter		0.039		0.0406	APP,BZW2,DKK3,EEF1A1,FBXO32,GADD45A,GPX3,GPX4,IL6,MT-CO1,MYC,NUPR1,SLC3A2,SYNM,TTLL7,UBC
cigarette smoke		chemical toxicant		0.049		8.11e-10	AHR,CCL2,CCN2,CCND1,CDKN1A,CLU,CXCL2,DICER1,EGR1,EMCN,EPAS1,ESD,FABP5,FBXO32,FN1,FOS,FTL,GPX3,GSTP1,HLA-DRA,ICAM1,IFITM1,IL6,JUN,KDR,KLF4,LRP1,MMP2,MT-ATP6,NFKBIA,PTGS2,PTPRB,RAMP2,RAPGEF3,SOD3,TCN2,TIMP1,TNFRSF1A,UBC	470 (20)
VCAN	-1.287	other		0.05		5.9e-11	ADAMTS9,AEBP1,C1S,CCL2,CD34,CD59,CDH13,CDKN1A,CEBPB,CLU,CPE,CXCL2,ENPP2,FABP5,FBLN5,FN1,HYAL2,ICAM1,IFI44,IFI44L,IFITM1,IGFBP4,IL6,INHBB,ITGA5,ITGB1,LAMB1,LGALS3,MAP1B,MYH10,NFKBIA,OGN,PARP14,PRELP,THBD,TIMP1,VCAM1,VCAN,XAF1	570 (25)
lactacystin		chemical - protease inhibitor		0.056		1.8e-08	AKR1C1/AKR1C2,APP,ATF3,ATP1A1,BAG3,CCL2,CCND1,CD9,CDKN1A,CFLAR,CRYAB,CTSD,FOXO1,FTL,GJA1,GSTP1,HIF1A,HLA-A,HLA-B,HLA-C,HSPB1,IGFBP5,IL6,ITGB4,LDLR,MAP1B,MMP2,NEDD9,NFKBIA,NR4A1,PEBP1,PTGS2,PXN,RPLP0,SLC3A2,SNTB2,THRB,TNFRSF10B,ZFP36L2	493 (18)
TNFAIP3	0.389	enzyme		0.057	bias	1.36e-05	BIRC3,CFLAR,COL1A1,COL1A2,ICAM1,IL6,MYLK,NFKBIA,SELE,SLC3A2,SOCS3,TJP1,VCAM1	457 (18)
LRP1	-1.311	transmembrane receptor		0.059		0.00144	APP,C1S,COL3A1,CTSD,IL6,ITGB1,LRP1,MMP2,PDGFRB,PTGS2,SLC2A3	489 (21)
LIMS2	0.31	other		0.064	bias	0.00325	GJA1,ILK,ITGB1,TJP1
hydroquinone		chemical - endogenous mammalian		0.064		0.0123	FOS,HIF1A,IL6,JUN
trans-hydroxytamoxifen		chemical drug		0.067		4.14e-11	ADGRA2,BTG1,CAV1,CCN5,CLU,COL15A1,COL1A1,COL1A2,CTSH,EFNA1,EGR1,EGR3,EPB41L3,FN1,GNS,GSTP1,HIF1A,IER3,IGFBP4,IL1R1,INHBB,LAMB1,LAMB2,MMP2,NDRG1,NOTCH1,PPP1R3C,PTPRM,S1PR1,SFRP1,SNCG,STC1,TGFBR2,THBS2,TM4SF1,TPM1,VEGFB,VEGFC,WARS1	409 (10)
Y 27632		chemical drug		0.069		7.76e-10	ACTA2,BMPR2,CCL2,CCN2,CCND1,CD44,CDKN1A,CEBPB,CLDN5,CXCL2,FABP4,FOS,ICAM1,IL6,MMP2,MYC,MYH11,PTGS2,SOX17,TAGLN,TAGLN2,TJP1,VCAM1,VIM	499 (20)
PRKDC	0.371	kinase		0.072	bias	1.13e-05	AHR,BIRC3,CCND1,CDKN1A,COL1A1,EGR1,EGR2,FN1,ITGB4,MYC,PIM3,VCAM1	503 (21)
ITGB4	1.431	transmembrane receptor		0.073		0.000104	CCND1,ENPP2,GPX4,IL6,IRF1,PXN,SPARC,VIM	477 (20)
LPL		enzyme		0.073		3.53e-06	ACTA2,CCL2,CD36,FABP4,GBP1,HIF1A,ICAM1,IL6,LDLR,PDK4,SCARB1,SELE,TIMP1,VCAM1	363 (19)
2-bromoethylamine		chemical reagent		0.074	bias	1.29e-10	ADAMTS1,ANXA1,CD44,CLU,EFEMP2,EMP3,FBLIM1,FXYD5,GPNMB,IER3,LGALS3,LXN,MYC,S100A10,STING1,TIMP1,TMSB10/TMSB4X,UPP1,VIM
epicatechin		chemical drug		0.074		0.000572	COL15A1,COL1A1,COL1A2,COL3A1,FABP4,LAMB1,MGLL,NOTCH1,POSTN,PRELP,PTGS2,SPARC,SULF2	389 (12)
MTDH	-0.286	transcription regulator		0.081		3.62e-06	ACTA2,CCN2,CCND1,CD36,CD63,CDKN1A,CSRP1,DDX17,EGR1,FLNA,FOXO1,GPNMB,HIF1A,HTRA1,IGFBP2,LDLR,LGALS3,MGLL,MMP2,MSN,MYL9,PLS3,PLSCR1,TEK,TGFBR2,VIM	520 (22)
hydroxypropyl-beta-cyclodextrin		chemical drug		0.082		0.0047	APOD,C1S,CCL2,CD44,CTSD,ENG,HSPG2,IL6,LAMA5,LDLR,SCARB1,STAT3,UGP2,VCAM1	554 (20)
TYRO3		kinase		0.083		0.00325	CSF3,EGR2,IL6,VIM	510 (23)
PTGER1		G-protein coupled receptor		0.084		3.97e-06	EGR2,FN1,FOS,ICAM1,IL6,PTGS2,VEGFC	572 (23)
BRCA1		transcription regulator		0.088		0.00495	CARD10,CCND1,CDKN1A,CTSD,EGR1,ENPP2,FOXO1,GADD45A,H3-3A/H3-3B,HSPB1,IFI27,IFITM1,MYC,NEDD9,NOTCH1,PLSCR1,SFPQ,SNAI1,STC1,TAP1,TGFBR2,VCAN,VIM	482 (17)
LINC01612		other		0.088		0.0123	ATF3,CDKN1A,MYC,SNAI1
STK26		kinase		0.093		3.92e-07	COL3A1,FN1,ITGA5,MAP1B,MMP2,MSN,SNAI1,TCF4,TIMP1,TSPAN13,VCAN,VIM	522 (21)
sunitinib		chemical drug		0.096		1.72e-08	CCN2,CD44,CDC42,CDKN1A,COL1A1,COL6A1,DDX3X,ECE1,FN1,HIF1A,ICAM1,ITGA6,ITGA8,ITGB1,ITGB5,KDR,LAMB1,MET,TIMP2	502 (20)
DDR2	-1.337	kinase		0.098	bias	0.00137	COL1A1,ITGB1,MMP2,POSTN,SNAI1	472 (20)
TSC2	0.083	other		0.101	bias	2.64e-07	ANXA1,ATF3,CCND1,CDKN1A,CRIP1,CRYAB,EGR1,EGR2,EMP3,ENPP2,FAM107A,FOS,GPNMB,HIF1A,HSPB1,IFI44,IFITM3,IGFBP5,IL1R1,LDHB,LGALS3,MCL1,MGP,NIBAN1,PDGFRB,PDK4,PDLIM2,PLP2,PRELP,S100A6,SOCS3,TAGLN,ZFP36	466 (18)
15(S)-HETE		chemical - endogenous mammalian		0.102		0.00141	EGR1,FABP4,FOSB,JUN,MMP2,PECAM1,PTGS2	450 (21)
(+)-MK-801		chemical drug		0.104		2.72e-08	APP,CCND1,CDKN1A,EGR1,FOS,FOSB,GJA1,HSPA1A/HSPA1B,ICAM1,IL6,JUN,JUNB,JUND,NFKBIA,PTGS2,STAT3,TIMP1	406 (20)
EIF4G1	0.151	translation regulator		0.106	bias	0.0422	CPE,CTNND1,GADD45A,HIF1A
cyclopentenone		chemical reagent		0.106		0.000269	CCND1,HSPA1A/HSPA1B,ICAM1,PTGS2	420 (12)
birabresib		chemical drug		0.108		8.25e-06	ADAMTS1,IFI44,IFI44L,LDB2,LXN,MFNG,MYC,PDLIM2,RAI14,RBMS3,TNFRSF10B,TNS3,VCAM1
ADAMTSL2		other		0.11		1.18e-08	ACTA2,CCN2,COL14A1,COL15A1,COL6A1,COL6A2,ICAM1,ITGA5,ITGA6,ITGB4,LTBP1,POSTN,SELP,THBS2,TIMP2,TIMP3,UBC,VCAM1
MMP14		peptidase		0.111		4.4e-06	ATF3,BCAM,CD74,CDKN1A,CSF3,GAS6,HLA-DQB1,HLA-E,IL6,LDLR,LRP1,LY6E,MMP2,PTGS2,RCAN2,SLCO2A1,SYNPO2	424 (21)
HSPA5	-0.09	enzyme		0.111		6.93e-05	ACTA2,APP,ATF3,CLU,COL1A1,COL1A2,GADD45A,HSPA8,IL6,KCTD12,KRAS,LRP1,MAP1LC3B,MT-ATP6,MT-CO2,MYC,PPP1R15A,SLC3A2,TM4SF1,UPP1	398 (23)
emodin		chemical drug		0.113	bias	0.00041	CDKN1A,CLDN5,FN1,ICAM1,IL6,MMP2,SELE,SOD1,VCAM1,VIM	482 (18)
succinic acid		chemical - endogenous mammalian		0.113		2.18e-05	CD44,CLEC3B,COL1A1,HIF1A,ID1,IGFBP4,MAN1A1,SPARCL1
ITGA9	-0.014	other		0.117	bias	0.0422	ACTA2,IL6,SNAI1,VIM
ALOX15		enzyme		0.12		0.00215	CD36,CXCL2,FN1,ICAM1,IL6,JUN,MMP2,VCAM1	466 (20)
SLC40A1	-0.397	transporter		0.124	bias	0.0298	CYBRD1,FTH1,IL6,NDUFA4L2
PDGFR (family)		group		0.128	bias	4.38e-06	ACTA2,CCL2,EGR1,FN1,HBEGF,VIM	486 (23)
(1S,2R)-NCL-1		chemical reagent		0.128		0.00495	ATF3,FOSB,NES,PIK3R3,PPP1R15A	397 (10)
DMD	-1.057	other		0.128		2e-07	BGN,BTG2,CDH13,CDKN1A,COL1A2,COL3A1,CTSS,DMD,EEF1A1,FBXO32,FTH1,HSPA8,HSPB6,KCNMA1,KCNN3,MALL,MT-ND1,PDK4,POSTN,PPP1R3C,S100A10,SCN1B,SERPINB1,SGCA,SYNM,TNRC6B,TPM3,TTLL7,UTRN,VIM	254 (6)
nitric oxide		chemical - endogenous mammalian		0.132		1.48e-11	AHR,APP,ATF3,CCN2,CCND1,CD44,CDKN1A,CTSH,DPYSL3,DUSP6,ECE1,EGR1,FLT1,FOS,FTH1,GADD45A,GSTP1,HSPG2,IER3,IL6,JUN,JUNB,MMP2,MT-CO1,MYC,NDRG1,PECAM1,PPM1D,PRKG1,PTGS2,SELE,SGK1,SOD1,TIMP2,TIMP3,TLN1	462 (17)
TMEM165	0.232	other		0.132		0.00681	ASPN,BMPR2,ID1,TGFBR2
8-hydroxy-2-(di-n-propylamino)tetralin		chemical reagent		0.132	bias	0.00121	FN1,FOSB,NR4A1,VIM	486 (22)
MI-503		chemical reagent		0.132	bias	0.0298	ACTA2,FN1,JUND,SNAI1
RAD21	-0.023	transcription regulator		0.137		0.00431	BMPR2,HLA-DQB1,HLA-DRA,HLA-DRB1,ITGA5,MYC,SOX4,VIM	344 (7)
withaferin A		chemical drug		0.138		0.00137	CDKN1A,CFLAR,IL6,PTGS2,VIM	474 (16)
CCND1	-1.624	transcription regulator		0.139		0.000141	BCLAF1,C7,CCND1,CD44,CDKN1A,COL1A1,ELOVL7,ENPP2,FLNA,G3BP1,H2AJ,HSPA1A/HSPA1B,HSPA8,HSPB1,ID1,IER3,KDM6B,LAMB2,MACF1,MARCKS,MMP2,MYC,MYLK,NOTCH1,PDLIM3,PKP4,PMEPA1,QKI,RBMS3,RCN1,SOX4,STOM,TCF4,TGFBR2,TOR3A,TUBA1B,TYMP,UTRN	564 (24)
S1PR3	-0.276	G-protein coupled receptor		0.142	bias	3.9e-07	ACTA2,CD44,ETS1,FOS,ICAM1,JUN,PTGS2,TAGLN,VCAM1	381 (19)
ADIPOQ		other		0.149		2.47e-09	ACACB,ACTA2,CCL2,CCN2,CCND1,CD36,CDH13,CDKN1A,CEBPB,COL3A1,CXCL2,EGR1,FABP4,FN1,FOS,FZD4,HBEGF,ICAM1,IGFBP4,IL6,LDLR,LEPR,MMP2,NFKBIA,PTGS2,SHC1,SLC2A3,SOCS3,STAT3,TIMP1,VCAM1,VEGFC	436 (18)
CTSS	0.448	peptidase		0.152		0.0095	FBXO32,ICAM1,ITGA5,ITGB1,TNFSF10,UTRN,VCAM1	434 (19)
OCLN		other		0.152		0.00681	CAV1,CCL2,CSF3,MMP2
WNT3		other		0.152		0.00325	CDKN1A,ITGA6,POSTN,PTGS2	369 (16)
AMP		chemical - endogenous mammalian		0.152	bias	0.0198	FOXO1,PIK3R1,SELP,SLC25A25
FLNA	-1.959	other		0.152		0.0298	CCND1,ITGB1,PXN,SYNPO
MYOG		transcription regulator		0.152	bias	0.00137	ACACB,CDKN1A,FBXO32,FOS,IFI16
HGS	0.292	other		0.152	bias	0.0422	EGR2,FOS,IL6,JUN
regorafenib		chemical drug		0.152	bias	0.00325	CCN2,IL6,STAT3,VIM	513 (20)
ACO1	0.024	enzyme		0.152		0.0123	APP,FTH1,FTL,PFN2
MR-409		chemical reagent		0.152		0.0182	EPAS1,FBXO32,HIF1A,IL6,RHOB
ferulic acid		chemical - endogenous non-mammalian		0.156		0.00782	APP,CD34,CDKN1A,CSF3,SOD1,TIMP1	463 (16)
NCD-38		chemical reagent		0.156		0.00495	ATF3,FOSB,NES,PIK3R3,PPP1R15A	404 (12)
LCK		kinase		0.156	bias	0.0103	ANXA1,EGR1,FOS,IRF1,JUN,MYC,RPL36AL,RPS27L,SCARB1,SFPQ
SERPINB7		other		0.158		1.74e-05	ADAMTS4,CALCRL,CALM1 (includes others),CCL2,CPE,CTSC,CTSD,CTSH,CTSZ,CXCL2,ICAM1,INHBB,ITGB4,NOTCH1,NR4A1,ORAI1,PPP3CA,TLL1
sorbitol		chemical - endogenous mammalian		0.161		0.00058	AQP1,CCN2,CDKN1A,GJA1,MAP3K11,SGK1	446 (20)
tributyltin		chemical reagent		0.163		1.52e-05	AHR,BMPR2,CCN2,CCN5,COL1A1,COL1A2,COL3A1,COL6A1,COL6A2,FABP4,FN1,IL33,KANK3,PDGFRB,PDK4,RCAN2,SH2D3C,SLCO4A1,SOD3,SYNPO,THBS2	452 (14)
BSG	-0.372	transporter		0.173	bias	0.00589	CCND1,EPAS1,HIF1A,KDR,MMP2,SELP,TJP1,VIM	489 (20)
COLLAGEN ALPHA1 (family)		group		0.176	bias	0.00276	CDKN1A,COL1A1,MMP2,PTGS2,TIMP2	486 (20)
LRPAP1	-0.725	other		0.177		0.00222	ACTA2,APP,IL6,LDLR,LRP1,MMP2,PTGS2	495 (19)
ACKR3	0.34	G-protein coupled receptor		0.179		0.000939	CCND1,CDKN1A,FMOD,HBEGF,IGFBP7,IL6,MYC,RRAS,VWF	537 (21)
ethionine		chemical toxicant		0.18	bias	3.81e-07	ANXA1,CD44,CLU,GPNMB,IER3,LGALS3,MYC,PSMB8,S100A10,SLC25A3,TIMP1,TMSB10/TMSB4X,UPP1
CTF1	-0.199	cytokine		0.18	bias	4.42e-06	ENPP2,FOS,IL6ST,IRF1,JUNB,MYH11,MYLK,SOCS3,TAGLN,TIMP1	511 (16)
isobutylmethylxanthine		chemical toxicant		0.183	bias	3.69e-07	AEBP1,BMPR2,CAV1,CCN2,CCND1,CD34,CD36,CD44,CDKN1A,CEBPB,COL1A1,COL1A2,COL3A1,COL6A1,EGR1,EGR2,FABP4,FN1,FOS,JUN,JUNB,KLF4,MMP2,MYC,NOTCH1,PDGFRB,PDK4,PLAT,SCARB1,SGK1,SNAI1,THBS2,TIMP1,TIMP2,TIMP3	611 (23)
carvedilol		chemical drug		0.188	bias	4.42e-06	ACTA2,APP,COL1A1,COL3A1,IL6,MMP2,MYC,TFPI,TIMP2,TNFRSF11B	403 (19)
PTCSC3		other		0.192	bias	0.00681	CCND1,MYC,S100A4,STAT3	364 (7)
ammonium		chemical - endogenous mammalian		0.192		0.00626	ACTA2,ATP1A1,CAVIN2,CD200,CD44,CDC37,CLU,CTSD,DMD,FKBP11,GALNT15,ITGB1,LUZP1,MYOF,NDUFA4,PDLIM1,QKI,RCN1,RGS16,RPN1,S100A4,SGCA,SLC25A4,SLC2A3,SLCO4A1,SPARC,ST13
METTL3		enzyme		0.195		1.41e-06	ACTA2,ANXA1,BTG2,CCL2,CD36,CD9,CDKN1A,FOXO1,ICAM1,IL1R1,IL6,JUN,KLF4,LPP,MICOS10-NBL1/NBL1,NDUFA4,NR4A1,PDGFRB,PRKCH,SLC2A14,SLC2A3,SNAI1,SOCS3,TIMP1,VIM	494 (21)
NDRG1	1.56	kinase		0.196		4.23e-05	ATF3,CASP4,CAV1,CCND1,CXCL2,EGR2,FOS,ITGB4,JUN,MAP1LC3B,MET,MYC,NDRG1,SNAI1,STAT3,VIM	543 (20)
ketorolac		chemical drug		0.199		0.000473	CCND1,CDC42,DDX3X,HIF1A,IL6,NFKBIA,PTGS2	500 (24)
LEF1		transcription regulator		0.199		1.85e-09	ACTA2,ANXA1,BMPR2,CAV1,CCDC3,CCND1,CD200,CD44,CDKN1A,CPE,ENPP2,EPHX1,FN1,FOSB,GEM,IFITM3,IL6,IRAK3,LHX6,MGLL,MMP2,MYC,NCOA7,NHSL2,NRN1,PLCB4,PRKCH,PTGS2,S100A4,SGK1,SH3BGRL2,SPRY1,TCF4,VIM,YPEL2	569 (25)
RNF31		enzyme		0.2		0.000939	CCL2,CCND1,CXCL2,EGR3,IGFBP4,IL33,IL6,KCNMA1,SCARB1	550 (20)
SMAD4	0.206	transcription regulator		0.205		1.79e-10	ACKR1,BGN,CCL2,CCN2,CCND1,CDH5,CDK17,CDKN1A,COL1A1,COL1A2,CTSD,CXCL2,DOCK4,ENG,FN1,FOS,GADD45A,GJA1,ICAM1,ID1,IER3,IRAK3,ITGA6,ITGB1,ITGB5,JAM2,MET,MYC,NAMPT,NFKBIA,PDGFRB,PTGS2,SELE,SERTAD1,SGK1,SLC25A4,SNAI1,SPHK1,TIMP1,TIMP3,TPM1,TPM2,TPM3,VIM,ZFP36	526 (21)
halofuginone		chemical drug		0.208	bias	1.46e-11	AKAP12,BGN,BHLHE40,CCN2,CD200,CD44,COL1A1,COL1A2,CTSS,CYGB,DKK3,EDNRB,EGR1,EMP1,EPHX1,FBLN5,FN1,GNG11,GPX3,IFITM2,IL33,LGALS1,LTBP1,MMP2,PLCB4,PRELP,SCN1B,SPARC,SPARCL1,TAGLN,TCF4,TGFBR2,TIMP1,TIMP2,VCAM1	478 (20)
miR-143-3p (and other miRNAs w/seed GAGAUGA)		mature microRNA		0.208	bias	0.0445	IGFBP5,ITGA6,KRAS,PDGFRB,TAGLN
hexachlorobenzene		chemical toxicant		0.211	bias	2.69e-11	ANXA1,CD44,CLU,EFEMP2,EMP3,FBLIM1,FXYD5,GPNMB,IER3,ITGB4,LGALS3,LXN,MMP2,MYC,PSMB8,RCN1,S100A10,TIMP1,TMSB10/TMSB4X,UPP1,VIM	344 (11)
DRD2		G-protein coupled receptor		0.214	bias	1.9e-06	CCL2,CD63,CRYAB,CXCL2,EDNRB,FOS,FOSB,FOSL2,IL3RA,JUN,LTBP1,MMP2,NFKBIA,PMEPA1,TGFBR2,TNFRSF1A,VCAM1	459 (16)
STUB1	-0.793	enzyme		0.215		0.0126	ACTA2,CDKN1A,CTSS,FOXO1,IFNGR1,IL6,JUNB,MYH11,PARK7,TAGLN
LCAT	0.084	enzyme		0.218		0.00114	APP,CCND1,CLU,LDLR,MYC,SCARB1	427 (17)
Tnfsf9		other		0.218		0.00681	EGR2,ELF1,IL6,VCAM1	248 (7)
decursin		chemical - endogenous non-mammalian		0.218		0.0198	CCND1,CDKN1A,KDR,MYC
vitamin D		chemical drug		0.218		0.00786	ADAMTS1,CCL2,CDKN1A,IFI27,IL6,MGP,NFKBIA,SGK1	460 (27)
MAPK8IP1		other		0.223		0.00137	APP,CCND1,FOS,IL6,JUN	425 (17)
folic acid		chemical - endogenous mammalian		0.223	bias	0.0031	ACTA2,APP,CDKN1A,CLU,COL1A1,COL3A1,DAAM1,FN1,HDAC7,IFI27,IL6,JUN,LGALS1,LGALS3,MMP2,MYC,PECAM1,SFRP1,SNAI1,TEK,VCAM1	526 (23)
PLAU		peptidase		0.225		2.11e-05	ACTA2,CCL2,CCND1,FLT1,FN1,GJA1,HLA-DMA,ICAM1,IGFBP2,IL6,ITGB5,KDR,PIM3,SERPINB1,SNAI1,VIM	436 (19)
D-glucose		chemical - endogenous mammalian		0.226		1.97e-14	ACTA2,ANXA1,APP,AQP1,ATF3,ATP2B1,CALD1,CAV1,CCL2,CCN2,CCND1,CD36,CD59,CDKN1A,CEBPB,CFLAR,CLU,CNN1,COL1A1,COL1A2,COL3A1,CPD,CTSC,CTSD,CXCL2,DMD,EFHD1,EGR1,EMCN,ENPP2,FABP5,FBXO32,FN1,FOS,GJA1,GRN,HBEGF,HIF1A,HNRNPF,HSPB1,ICAM1,ID1,IER2,IL6,IL6ST,ILK,INHBB,IRAG1,ITGA5,ITGA8,ITGB1,JUN,JUNB,KDR,KLF10,LAMB1,LDLR,LGALS1,LMOD1,LRP1,LY96,MCL1,MIDN,MMP2,MT-ND1,MYC,MYH11,MYL9,NAMPT,NEXN,NOTCH1,NR4A1,NUAK1,…	555 (22)
5-N-ethylcarboxamido adenosine		chemical reagent		0.228		6.56e-09	BAG3,BHLHE40,BTG2,CCL2,CCN2,COL1A2,EGR1,EGR2,GADD45A,HIF1A,HLA-DQB1,HLA-DRA,IER2,IL6,JUNB,NR4A1,NRP1,PDE5A,SNAI1,SOCS3,SOX17,THBD,TNS2,TXNIP,UBC,VCAN,VIM	510 (23)
SOX9		transcription regulator		0.228		5.04e-09	ADAMTS1,CCN2,CD44,CDKN1A,COL1A1,COL3A1,DUSP6,FN1,FOS,IL6,INHBB,KLF4,MSRB3,MYC,MYH11,MYLK,POSTN,S100A4,SOX4,SULF2,THBS2,TIMP2,WWP1	449 (23)
STX18	-0.015	transporter		0.229	bias	0.000795	ARF6,ARHGAP29,BCAM,CCN2,COL6A2,DPYSL3,FLNB,HNRNPU,HTRA1,IGFBP4,MT2A,NASP,PALLD,PMEPA1,SFPQ,SFRP1,TAGLN,TBCD,TPM1
4-phenylbutyric acid		chemical - endogenous mammalian		0.23		4.42e-05	CCL2,CCND1,CDKN1A,CFLAR,CLDN5,EPHX1,FABP4,GJA1,HIF1A,HLA-A,IL6,LPAR6,MMP2,NUPR1,PARK7,PCNP,PTGS2,SEC14L1,SOCS3,TIMP2,TJP1	476 (21)
GHR		transmembrane receptor		0.239		7.37e-05	ACTA2,CCND1,CD36,CDKN1A,COL1A1,IGFBP2,IGFBP4,IL6,MYC,SOCS2,SOCS3	408 (19)
MAP3K12	0.151	kinase		0.239		0.0271	APP,JUN,NRN1,RPS18,RPS2,STAT3
ADAMTS12		peptidase		0.239	bias	4.7e-05	IL33,IL6,LGALS1,MGP,S100A6,SELP,TAGLN
NCSTN	0.232	peptidase		0.243		0.00526	APP,CEBPB,GATA2,GRN,NOTCH1,VIM	317 (10)
NCF1		enzyme		0.243	bias	0.0154	ACTA2,CD44,CDKN1A,FN1,ICAM1,THBD
RGS2	-0.802	enzyme		0.243		0.00226	BTG2,EFNA1,FABP4,FBLIM1,GJA1,HBEGF,ITM2A,PDLIM1,PDLIM2,PLAT,PLVAP,PLXND1,RARRES2,RCAN1,SCARB1,SLCO4A1,UGCG	302 (7)
mir-133 (includes others)		microRNA		0.243	bias	5.11e-05	CCN2,CD34,CDC42,CNN1,FN1,FTL,GSTP1,HAND2,MALAT1,MET,MSN,QKI,TAGLN,TNFRSF10B,TNFSF10,VCAN,YES1	253 (7)
advanced glycation end-products		chemical - endogenous mammalian		0.249		0.000759	ARL5B,CCL2,CCN2,CDKN1A,CLDN5,FN1,FOXO1,GJA1,IL6,KLF2,PTGS2,VCAM1,VIM	480 (21)
TNFSF15		cytokine		0.253	bias	0.00141	ACTA2,BIRC3,CXCL2,FN1,IL6,POSTN,VIM	367 (14)
FGFR4		kinase		0.254		0.0426	ACACB,CCND1,CD44,CDKN1A,CRK,FOS,H3-3A/H3-3B,KDR,MYC,SNAI1,VIM
HAS2	0.349	enzyme		0.256	bias	8.19e-06	ACTA2,CD44,DNAJB1,HSPA1A/HSPA1B,HYAL2,IL6,TIMP1,VIM	453 (16)
FKBP10	-0.436	enzyme		0.258	bias	5.03e-07	ADAMTS4,BGN,COL15A1,COL1A1,COL1A2,COL3A1,COL6A1,COL6A2,CSGALNACT1,MMP2,POSTN,PTGS2,SNAI1,SPHK1,TIMP1
BRD7	-0.325	transcription regulator		0.261	bias	0.0112	CDKN1A,DICER1,FN1,NDRG1,VCAN,VIM
XDH		enzyme		0.263		0.0095	ACTA2,CCN2,CEBPB,HIF1A,MMP2,TIMP2,VIM	522 (19)
ACVRL1	0.198	kinase		0.266		2.07e-06	BMPR2,CDKN1A,EFNA1,ENG,ICAM1,ID1,KDR,MYC,PLAT,PXN,SELE,SMAD1,TAGLN,VCAM1	427 (18)
TFEB	0.101	transcription regulator		0.266	bias	3.52e-05	ACTA2,AHR,ALCAM,ATP2B1,BTG1,CALCRL,CCN2,CCND1,CD63,COL1A1,CTSD,CXCL2,EMP1,FN1,FOS,GNS,HIF1A,ICAM1,IL33,IL6,ITGA5,JUN,LTBP2,MAP1LC3B,MDM4,MET,MMP2,MYC,NFIA,NFIX,PDGFRB,PNP,SPARC,TAGLN,TIMP2,UPP1,VCAN,VIM,ZNF644	528 (23)
RAC (family)		group		0.271	bias	5.68e-07	CCL2,CCND1,CD9,FOS,HIF1A,IL6,PTGS2,THBS2	505 (21)
TRAF4		other		0.271	bias	0.000576	CCND1,CD44,IL6,JUN,MYC	491 (23)
HAVCR2		other		0.275		0.00276	BAG3,CASP4,CDKN1A,IL6,SOD1	424 (17)
TWIST2		transcription regulator		0.276	bias	0.00144	CCND1,CD44,CDKN1A,DUSP5,DUSP6,FBLN5,FN1,MGST3,POSTN,SNAI1,VIM	440 (12)
TGF BETA (family)		group		0.277		6.8e-19	ACTA2,AHR,BGN,BHLHE40,CCL2,CCN2,CCND1,CD36,CDKN1A,CEBPB,CFLAR,CLU,COL1A1,COL1A2,COL3A1,COL6A2,CSF3,CXCL2,DICER1,EGR2,EID1,ENG,ENTPD1,EPAS1,FBLN2,FN1,FOS,HAND2,HIF1A,HSPG2,ID1,ID4,IGFBP4,IGFBP5,IL6,ILK,ITGA5,ITGA6,ITGB1,JUN,JUNB,KDM6B,KLF10,LEPR,LYL1,MET,MGAT4A,MMP2,MT-ND2,MXI1,MYC,MYCT1,NEDD9,NR4A1,PDE2A,PLAT,PMEPA1,POSTN,PRMT1,PTGS2,QKI,RHOB,SELE,SERPINH1,SGK1,SMAD1,SNAI1,SOCS3,SOX4,SPARC,TAGLN,…	517 (20)
alpha-amanitin		chemical toxicant		0.277	bias	0.000184	CCND1,CDKN1A,COL1A1,CTSD,NR4A1	498 (21)
SDC2	-1.437	other		0.277		0.00137	ACTA2,CDKN1A,COL1A1,TGFBR2,TGFBR3	567 (22)
RHO		G-protein coupled receptor		0.277		0.000126	ALDH2,APP,AQP1,ATF3,B2M,CD44,CD74,CEBPB,COL1A2,CTSS,DDX5,DPYSL3,EDNRB,FOS,INHBB,KDR,LAMB2,LGALS1,NECTIN2,NPDC1,PDGFRB,PSMB9,S100A6,SGK1,TGFBR2,VEGFB	471 (18)
FPR2		G-protein coupled receptor		0.277		0.0123	ACTA2,CCL2,IL6,MMP2
nonylphenol		chemical toxicant		0.277	bias	0.0182	CCL2,HSPA1A/HSPA1B,PTGS2,S100A6,SLC1A5
imipramine		chemical drug		0.277		0.00495	EGR1,FOS,MAP1LC3B,SLC2A3,TAGLN	496 (25)
COMPLEMENT (complex)		complex		0.277	bias	0.00495	CLU,CSF3,PDGFRB,SELP,VCAM1	333 (15)
perifosine		chemical drug		0.28		0.00121	CDKN1A,CFLAR,MCL1,TNFRSF10B	528 (21)
PELI1	0.382	enzyme		0.281		0.00681	CD36,CEBPB,CFLAR,IL6	424 (15)
AKAP12	0.627	transporter		0.283	bias	0.00325	CCND1,HIF1A,IL6,MMP2	478 (18)
miR-148a-3p (and other miRNAs w/seed CAGUGCA)		mature microRNA		0.283	bias	0.0198	ACTA2,COL1A1,IL6,TGFBR2
NF-Y (complex)		complex		0.283	bias	4.08e-06	B2M,CDC42,COL1A1,EPHX1,FTH1,GADD45A,GAS6,HLA-B,HLA-DRA,JUNB,PDGFRB,TGFBR2,TIMP2,TPH1,VWF
ceramide		chemical - endogenous mammalian		0.285		1.89e-05	APP,CFLAR,COL1A1,FOS,ICAM1,IL6,JUN,MYC,PTGS2,SFRP1	347 (19)
gentamicin C		chemical drug		0.286	bias	1.25e-10	ADAMTS1,ANXA1,BIRC3,CD44,CLU,DMD,EFEMP2,EMP3,FBLIM1,FXYD5,GPNMB,IER3,LGALS3,LXN,MYC,PSMB8,S100A10,TIMP1,TMSB10/TMSB4X,UPP1,VIM
PPP1R1B		phosphatase		0.286	bias	0.0341	CCND1,CD44,CFLAR,FOS,MYC
ANGPT1	-0.312	growth factor		0.286		1.18e-07	ADAMTS1,ADAMTS4,ADAMTS9,ALCAM,CCL2,CCND1,CDH5,COL3A1,DUSP5,ICAM1,IL1R1,ILK,ITGB1,SELE,TEK,VCAM1	492 (22)
MAX	0.066	transcription regulator		0.287	bias	0.0294	CDKN1A,CSDE1,FBXO32,FTH1,GADD45A,ID1,KLF10,MYC,MYCT1,NPM1,PDGFRB,SLC2A3,TXNIP
SP3	0.075	transcription regulator		0.289		2.53e-13	ACTA2,ADCY4,ADH5,AEBP1,AFAP1L1,AKAP12,ATF3,CCND1,CDKN1A,COL1A1,COL1A2,DMD,EGR1,FLT1,FOS,ITGB5,JAM2,JUN,KDR,KLF4,LDLR,MAT2A,MET,MMP2,MYH11,MYLK,NES,NOTCH1,PRKG1,PTGS2,RRAS,SCARB1,SERPINH1,SGK1,SLC2A3,SPARC,STAT3,TAGLN,TGFBR2,TGFBR3,TIMP1,TIMP2,VIM	505 (23)
SOX11		transcription regulator		0.289		0.000598	ADAM10,ADAMTS4,ASPN,BTNL9,CAV1,CCND1,CD9,DIPK2B,DPYSL3,EGR1,HLA-DRB5,IER2,IL6,IL6ST,ITGB1,POSTN,PPP3CA,SKAP2,SMAD1,SUGCT,TNXB
MVP	0.29	other		0.292		0.00812	CXCL2,FOS,ICAM1,IL6,JUN	532 (21)
benzo(a)pyrene		chemical toxicant		0.298		0.00147	AHR,ANXA1,ASPN,CDKN1A,EPHX1,ESD,FOS,GSTP1,HSPA1A/HSPA1B,HSPB1,IER3,IGFBP6,INHBB,JUN,KLF2,LDB2,NR4A1,PDLIM1,PLCB1,PPP1R3C,PRKG1,PTGS2,RGS5,RSRP1,SELP,SFRP4,SOD3	446 (17)
REN		peptidase		0.298	bias	0.00495	CCN2,COL3A1,FOS,ICAM1,IL6	506 (22)
SCGB1A1		cytokine		0.301	bias	0.00137	CDKN1A,FN1,HAND2,MMP2,PTGS2	449 (18)
RAD51		enzyme		0.302	bias	0.0278	BIRC3,CD44,CDKN1A,GADD45A,GPX4,IRF1,LGALS3,NEDD9,TBCD,TIMP2,TIMP3
IL6R		transmembrane receptor		0.304	bias	1.17e-11	ACTA2,CCL2,CD36,CDKN1A,COL1A1,COL1A2,CXCL2,FN1,ICAM1,IGFBP5,IL6,IL6ST,IRF1,MCL1,MMP2,NAMPT,PTGS2,SOCS3,STAT3,TGFBR2,TIMP1,TNFRSF11B,VCAM1	420 (15)
PARK7	-1.048	enzyme		0.306		0.000403	COL1A2,FN1,HIF1A,ICAM1,IL6,NES,NOTCH1,PTGS2,VIM	428 (19)
SENP1		peptidase		0.306	bias	0.00041	CD34,CTSD,ENG,LAMA5,LDLR,MMP2,MYC,SDC2,VEGFB,VIM	509 (21)
fasudil		chemical drug		0.308	bias	0.000606	ACTA2,CCL2,CCN2,ICAM1,IL6,JUN,MMP2,MYH11,TAGLN,VCAM1	453 (19)
MK2206		chemical drug		0.31		0.00489	ACTA2,CCND1,EDIL3,FOXO1,HIF1A,MYC,SNAI1,TJP1,VIM	482 (21)
GTF2I		transcription regulator		0.312	bias	0.00495	CCND1,CDKN1A,FOS,KDR,MYC	492 (16)
captopril		chemical drug		0.312		3.31e-07	ANXA1,BGN,CD44,CLU,EFEMP2,FBLIM1,IER3,IGFBP6,IL6,LGALS3,LTBP2,POSTN,PSMB8,PTGS2,S100A10,TIMP1,TMSB10/TMSB4X,UPP1	467 (14)
ADORA2A		G-protein coupled receptor		0.312		0.00212	APP,ATP2B1,CLDN5,COL3A1,COL6A1,CXCL2,DSTN,EGR2,FOS,HIF1A,IFITM3,IL6,NFKBIA,NR4A1,PTGS2,SELE,SPARC,TJP1	547 (20)
ID2	-0.123	transcription regulator		0.313		5.68e-09	ACTA2,BIRC3,BTG2,CCND1,CD44,CDKN1A,CEBPB,DLL1,EGR2,ETS2,FOXO1,HIF1A,ICAM1,IFI16,IFNGR1,IGFBP4,INHBB,ITGB5,KLF7,LEPR,LGALS1,LMO2,MECOM,MMP2,MYC,NOTCH1,NR4A1,PIK3R1,SMOC2,SOCS3,SOX4,TCF4,TGFBR3,TNFRSF1A,TNFSF10,VCAM1	510 (23)
CUX1	-0.024	transcription regulator		0.314		0.000173	CCN5,CDKN1A,CXCL2,FLNA,HLA-B,LIMA1,MARCKS,MMP2,MYC,RASIP1,SNAI1,VIM	428 (17)
HCAR1		G-protein coupled receptor		0.314	bias	0.000842	COL1A1,HIF1A,ICAM1,IL6,NEDD9,PDGFRB,SNAI1	235 (7)
FABP3	-0.154	transporter		0.314		0.00141	CCL2,COL1A2,EGR1,FN1,FOS,IL6,PTGS2	477 (23)
EGLN3	0.482	enzyme		0.318		0.0422	EPAS1,HIF1A,TNFRSF11B,VCAM1
heparin		chemical - endogenous mammalian		0.32		9.49e-09	ACTA2,CCND1,CNN1,COL1A1,FLT1,FN1,FOS,ICAM1,IL1R1,IL6,IL6ST,MMP2,MT-CO1,PLAT,SELP,TFPI,THBD,VCAM1,VIM	479 (19)
gamma-tocotrienol		chemical drug		0.321		0.00276	CCND1,CSF3,IL6,JUN,NFKBIA	493 (17)
TET1		enzyme		0.323		0.00107	ATF3,BMPR2,CCN2,EGR2,FOS,FOSB,ID1,JUN,KLF2,SOX17,TEAD1
ANGPTL2		other		0.323		0.00203	CCND1,CD34,IL6,ITGA5,ITGB1,MYC	336 (12)
bleomycin		biologic drug		0.323	bias	6.76e-17	ACTA2,ARRDC3,ATF3,BHLHE40,BMPR2,CCL2,CCN2,CDH5,CDKN1A,CLU,COL1A1,COL1A2,COL3A1,CPD,CSF3,CTSD,CTSS,CXCL2,DUSP5,FABP4,FN1,FRZB,GADD45A,HBEGF,HIF1A,ICAM1,ID1,IL6,ITGB1,KLF4,LGALS3,LTBP1,LTBP2,MAP1LC3B,MAP3K6,MMP2,MSN,MYC,MYCT1,NR4A1,PECAM1,PLAT,PTGS2,S100A4,SFRP1,SLC2A3,SLFN5,SMAD1,SNAI1,SOCS2,SOCS3,SOX4,SPHK1,STAT3,STOM,TGFBR2,TIMP1,TIMP2,TIMP3,TNFRSF10B,TNFRSF1A,VIM,VWF	441 (21)
CRNDE	-0.569	other		0.324	bias	1.17e-06	ABL2,ACTA2,CDKN1A,DUSP5,DUSP6,IL1R1,MAP3K8,MCL1,NR4A1,PDGFRB,RASA4,RRAS,SNAI1,VIM	486 (18)
zinc		chemical drug		0.324		0.00652	BEX3,CCND1,CNN1,COL1A1,IL6,MGP,MT2A,NFKBIA,NPM1,PTGS2,TJP1	350 (21)
TXNIP	2.264	other		0.325		0.000492	CCND1,CD36,CDH5,CDKN1A,COL1A2,HIF1A,ICAM1,IL3RA,IL6,PTGS2,TJP1,TXNIP	479 (19)
FGF7	-0.39	growth factor		0.326	bias	0.00305	ACTA2,CCND1,CD44,CDKN1A,COL1A1,DDX5,FABP5,IRF1,MMP2,S100A10	395 (19)
LAMP2	0.282	other		0.326		0.0407	CTSC,CTSD,FN1,HIF1A,ITGA6,ITGB4,RCAN1
BDKRB2	0.334	G-protein coupled receptor		0.328		0.00276	CCN2,CD44,FOXO1,ICAM1,PTGS2	406 (19)
FABP4	3.113	transporter		0.33		0.000591	ADAMTS4,CD36,FABP4,FABP5,IL6,PTGS2,SOCS3,SOD1	472 (23)
GW 4064		chemical toxicant		0.33	bias	0.000842	ADH1B,COL1A1,MT-CO2,PDK4,RARRES2,SCARB1,SOD3	245 (7)
NR1H4		ligand-dependent nuclear receptor		0.332		2.69e-12	ACTA2,ADAMTS4,ADH1B,BGN,CCL14,CCN2,CDH5,CEBPB,COL14A1,COL15A1,COL1A1,COL1A2,COL3A1,COL6A1,CTSC,CTSZ,DPT,FABP5,FBLN5,FN1,IL6,KLF4,LAMB2,LDLR,MMP2,MYC,PTGS2,RARRES2,S1PR1,SCARB1,SOCS3,SOD3,THBD,TIMP1,TIMP2,TXNIP	494 (20)
Bvht		other		0.333	bias	0.00195	ACTA2,CYGB,ETS1,HAND2,KDR,LIMCH1,SNAI1,TIE1,VIM	14 (2)
NORAD	-1.06	other		0.333	bias	0.0198	BHLHE40,CCN2,COL6A2,IGFBP4,JUN,JUNB,RHOB,SGK1,TAGLN
HIC1	0.23	transcription regulator		0.333		0.0131	ACTA2,CCN3,CCND1,CDKN1A,ID4,PLEC,SRGN,TMEM47,TNS3
SATB2-AS1		other		0.338		0.00495	CCND1,CDKN1A,HIF1A,NDUFA13,VIM	365 (7)
HDAC2	0.015	transcription regulator		0.339		4.35e-08	ACTA2,CAVIN2,CCND1,CD34,CDKN1A,COL1A1,COL1A2,DPT,EGR1,FAM107A,HLA-A,IL6,MYC,NASP,NFKBIA,PTGS2,RHOB,RNASE1,SFRP1,TAGLN,TNFSF10	420 (20)
Trp53cor1		other		0.339		0.0198	CDKN1A,IL6,MCL1,STAT3
ABL1	0.081	kinase		0.34	bias	0.000626	CAV1,CCND1,CDKN1A,CEBPB,GADD45A,HIF1A,IER3,MYC,TEK	437 (16)
RND3	0.062	enzyme		0.342		0.000198	CCND1,CDKN1A,FN1,HIF1A,MMP2,NOTCH1,PTGS2,VIM	505 (19)
LTA		cytokine		0.342	bias	0.00215	CD44,IL6,ITGA5,ITGB1,JUN,PTGS2,TNFRSF11B,VCAM1	391 (17)
bicalutamide		chemical drug		0.342	bias	0.00693	CLU,FOS,MMP2,PMEPA1,SHC1,TNFRSF10B,VIM	566 (20)
CRHR2		G-protein coupled receptor		0.343		0.00681	CXCL2,IL6,KCNMA1,SLC2A3	267 (11)
SOD2		enzyme		0.345		0.0418	ANKRD29,ATP1A1,CDKN1A,GPR146,IL6,INPP1,MMP2,MYC,PTGS2,SKP1
PLA2G10		enzyme		0.348		0.00123	CCL2,CD36,ETS2,IL6,KDM6B,KLF2,LXN,PPP1R10,PTGS2,VEGFC	454 (22)
indomethacin		chemical drug		0.348		9.64e-15	ADAMTS1,ANXA1,APP,BIRC3,BTG2,CCL2,CCND1,CD34,CD44,CDKN1A,CEBPB,CLU,CTSD,EFEMP2,EMP3,FABP4,FBLIM1,FLT1,FOS,FXYD5,GPNMB,HIF1A,ICAM1,IER3,IFITM3,IL1R1,IL6,ITGB4,LDLR,LGALS3,LIMA1,LXN,MMP2,MYC,PSMB8,PSMB9,PTGS2,RCN1,RPS28,S100A10,TEK,TIMP1,TJP1,TMSB10/TMSB4X,TNFRSF10B,UPP1,VCAN,VIM	496 (20)
cuprizone		chemical toxicant		0.349		2.96e-05	APP,CCN3,CNN3,CRYAB,CSRP1,CTSD,CTSZ,EPHX1,FABP5,FLNA,FOS,LGALS1,LGALS3,MSN,MT-CYB,PTGS2,RAMP3,S1PR1,SOCS3,SORBS1,SYNPO,TLN1,VIM	235 (7)
apomorphine		chemical drug		0.354		0.0271	EGR1,FOS,GJA1,IL6ST,NOTCH1,PTGS2
RTN4	-0.193	other		0.355		0.0446	APP,CPLX1,IL6,JUN,JUND,LAP3,RHOB,SNAI1
DAB2IP	0.225	other		0.355	bias	2.18e-05	CD44,CDKN1A,CLU,EGR1,EPAS1,ICAM1,MYC,VIM	531 (21)
RAF (family)		group		0.356		6.6e-05	CCND1,CDKN1A,DUSP6,EGR1,FOS,IER2,IER3,IFI16,JUN,MCL1,MYC,MYH11,SEMA6A,SPRY1,TAGLN	539 (21)
cadmium		chemical toxicant		0.358		7.03e-08	ATP1A1,B2M,CCND1,CDKN1A,CHPT1,EPHX1,GNS,GPX4,HIF1A,HLA-DQB1,ILK,JUN,LGALS3,MGP,MYC,PTGS2,SGK1,TIMP1	492 (21)
deoxycorticosterone acetate/potassium chloride/sodium chloride		chemical reagent		0.359		0.000842	COL1A1,CXCL2,FN1,IL6,PDE5A,PTGS2,THRB	361 (17)
BCL2L11		other		0.359		0.0182	CCND1,CD36,CXCL2,IL6,MCL1
ZNF148	-0.058	transcription regulator		0.36		0.0422	CDKN1A,FN1,TPH1,VIM
AGT		growth factor		0.363	bias	1.38e-29	ACTA2,ADAMTS4,AEBP1,ANXA1,ATF3,ATP1A1,ATP2B1,BGN,BHLHE40,CAV1,CCL2,CCN2,CCN3,CCN5,CCND1,CD36,CD44,CDH13,CDH5,CDKN1A,CFI,CNN1,COL15A1,COL1A1,COL1A2,COL3A1,COL6A1,COL6A2,CPE,CTSS,CXCL2,DKK3,ECE1,ECRG4,EDNRB,EFEMP1,EGR1,ENG,ETS1,FBLN5,FHL1,FIBIN,FLT1,FN1,FOS,FRZB,GAS6,GFOD1,GJA1,GPX4,GRN,GSTP1,HBEGF,HIF1A,HSPA1A/HSPA1B,HSPB1,HSPG2,ICAM1,IFI16,IGFBP2,IGFBP4,IGFBP5,IGFBP7,IL6,IL6ST,ILK,INHBB,ITGA5,ITG…	568 (20)
betulinic acid		chemical drug		0.364	bias	0.00589	CCND1,IL6,MMP2,PTGS2,SELP,TIMP1,TIMP2,TNFRSF10B	446 (15)
ACSL4	0.295	enzyme		0.365		0.00522	CFLAR,DLC1,ICAM1,IL6,LAMB1,PRKG1,PTGS2,RHOU,SELENOM,TFPI,THBD	434 (16)
CYP19A1		enzyme		0.366		0.00129	CCND1,CD44,FAM107A,HLA-A,HLA-E,IL6,JUN,PTGS2,PXN,S100A10,SCARB1,TIMP1,TM4SF1	490 (21)
1,2-dimethylhydrazine		chemical toxicant		0.371		6.27e-05	CCND1,CD44,EGLN3,GJA1,HIF1A,KRAS,MYC,NR4A1,PTGS2,TNFRSF11B	498 (15)
3-aminobenzamide		chemical toxicant		0.372	bias	0.0125	CDKN1A,COL1A1,COL3A1,ICAM1,TIMP1
paricalcitol		chemical drug		0.373	bias	0.00215	COL3A1,FN1,GPX3,ICAM1,PTGS2,TFPI,TIMP1,VCAM1	402 (19)
USP36	0.181	peptidase		0.374	bias	0.0445	CCN2,GADD45A,MYC,PTGS2,SNAI1
fedratinib		chemical drug		0.374	bias	0.00137	ACTA2,COL3A1,IL6,SOX4,VIM	491 (11)
MYB		transcription regulator		0.376	bias	1.82e-13	ATF3,ATP2B1,BHLHE40,BIRC3,CCND1,CD34,CNN3,COL1A2,CSF3,CXCL2,ESAM,FN1,FOXO1,GIMAP7,HAND2,HIF1A,HSPA8,ICAM1,IGFBP5,IL6,JUN,KDR,KLF4,MAT2A,MYC,NEDD9,NOTCH1,PDE2A,PPP3CA,PTGS2,SLC1A5,SLC25A3,SLC2A3,SNAI1,SOCS2,SPHK1,VIM	408 (16)
COLLAGEN TYPE IV (complex)		complex		0.378		3.98e-06	ACTA2,CCL2,ITGB1,MMP2,MYC,NES,PTGS2,TAGLN,TIMP2	490 (19)
UBA1	0.131	enzyme		0.378	bias	0.00491	BIRC3,CCND1,HSPA8,HSPB1,TAGLN,TAGLN2,VIM
ITPR2	0.398	ion channel		0.378	bias	0.00693	CCL2,CD44,HSPA8,LY96,PSMB9,RPS2,STAB1	250 (7)
TREM2		transmembrane receptor		0.381		9.42e-06	APP,B2M,CD36,CXCL2,FABP4,FABP5,HIF1A,HLA-A,IL6,LGALS1,LGALS3,NFKBIA,PTGS2,SULF2	584 (20)
RXRA	-0.078	ligand-dependent nuclear receptor		0.386		8.55e-09	ACACB,ADH1B,AKR1C1/AKR1C2,APP,CCND1,CD36,CDKN1A,CLU,COL1A1,CRYAB,CTSH,CTSS,CXCL2,ENG,EPHX1,FABP4,FABP5,FOS,FTL,GAS6,HBEGF,HIF1A,IER3,IGFBP6,IL6,ILK,KLF9,MAP1B,MGP,MMP2,NEDD9,NUPR1,PPP1R15A,RAMP2,RHOJ,S100A4,S100A6,SELP,SORBS1,THBD,TNFRSF10B,TNFSF10,VCAN,VMP1	491 (23)
PDK1		kinase		0.389	bias	0.00107	ACTA2,FOXO1,HIF1A,MMP2,NRN1,PIK3R1,PIK3R3,SELP,SLC44A2,TNXB,VIM	528 (18)
PTAFR		G-protein coupled receptor		0.389		0.000352	CCL2,CXCL2,IL6,MMP2,MYC,PTGS2,SNAI1,VIM	485 (19)
CXCR3		G-protein coupled receptor		0.391		0.0182	CDH5,CLDN5,COL1A1,FN1,MAP1LC3B
C/EBP (family)		group		0.391		3.97e-06	ADH1B,F8,FOXO1,HIF1A,ID1,IL6,PTGS2	431 (19)
DIO2		enzyme		0.391		0.0012	ATF3,COL6A1,EGR1,FOS,FOSB,HSPA1A/HSPA1B,IER5,LDAF1,MARCKSL1,NR4A1,SBNO2,TSPAN18
pentoxifylline		chemical drug		0.391		8.63e-07	CCN2,CCND1,COL1A1,FOS,ICAM1,IL6,NFKBIA,POSTN,TIMP1,TNFRSF10B,VCAM1	438 (16)
TGFB1	-0.396	growth factor		0.394		3.17e-43	ACKR1,ACTA2,ADAM10,ADAM15,ADAMTS4,ADI1,AHR,AKR1C1/AKR1C2,ALDH2,AOPEP,AP3S1,APP,AQP1,ARID5B,ARL4A,ARPC2,ASPN,ATF3,B2M,BGN,BHLHE40,BIRC3,BMPR2,BTG1,C1S,CALD1,CALM1 (includes others),CASP4,CAV1,CAVIN2,CCL2,CCL23,CCN2,CCN3,CCN5,CCND1,CD34,CD36,CD44,CD59,CD74,CD9,CDH5,CDK17,CDKN1A,CEBPB,CFI,CLU,CNN1,CNN3,COL1A1,COL1A2,COL3A1,COL6A1,COL6A2,COTL1,CSRP1,CTNND1,CTSC,CTSD,CTSH,CTSS,CXCL2,DAAM1,DDR2,DDX21,D…	673 (21)
PADI2		enzyme		0.396	bias	9.51e-06	ACTA2,ADAMTS9,COL1A1,CXCL2,FN1,IL6,MYC,PTGS2,SNAI1,VIM	428 (15)
FBXW7	0.057	enzyme		0.398		8.17e-10	APP,ATF3,CCN2,CD36,COL1A1,COL3A1,DNAJA1,FABP4,HLA-DPA1,HLA-DRA,HSPA8,HSPB1,JUN,LDLR,MGLL,MT-ATP6,MT-CO1,MT-CO2,MT-CO3,MT-CYB,MT-ND1,MT-ND4,MT-ND4L,MYC,NFKBIA,NOTCH1,NOTCH4,RHOB	519 (23)
let-7a-5p (and other miRNAs w/seed GAGGUAG)		mature microRNA		0.404	bias	0.000207	ACTA2,ADGRG1,APP,BZW2,CCND1,CEMIP2,COL1A1,COL1A2,COL3A1,CRTAP,CSDE1,DICER1,DUSP23,FN1,IL6,KRAS,MYC,PLEC,PTGS2,RHOB,S100A4,SPARC,STAT3,TAGLN,TGFBR2,TGFBR3,TPM2,VCAN,VIM	518 (22)
DDIT4	-0.486	other		0.405		0.00526	CCL2,ICAM1,IL33,IL6,MAP1LC3B,NFKBIA	464 (18)
3-methylcholanthrene		chemical toxicant		0.407	bias	0.000842	CCND1,CD36,CTSD,FOS,NEDD9,NR4A1,PTGS2	550 (23)
NEDD9	1.507	other		0.412		0.00144	APP,BHLHE40,CD44,FOS,LRP1,MMP2,NRN1,RPGR,STC1,TXNIP,VIM	465 (17)
RIPK1	0.167	kinase		0.412		0.00652	APP,CCL2,CFLAR,CSF3,CTSH,CXCL2,GRN,IL33,IL3RA,IL6,NFKBIA	476 (20)
ERBB3		kinase		0.417		8.97e-09	ACTA2,BGN,CCN2,CCND1,CDKN1A,CLU,COL1A1,COL6A1,EGR1,FBLN2,FN1,GAS6,HBEGF,HIF1A,IER2,IGFBP5,MXI1,NDRG1,PTGS2,RRAS,SFRP1,SGK1,SNAI1,SOCS3,SPARC,TIMP3,TLN1,TNS1,TNXB	547 (21)
trientine		chemical drug		0.418		0.00058	COL3A1,FN1,IGFBP2,IGFBP4,IGFBP5,SOD3
PGR	-0.291	ligand-dependent nuclear receptor		0.419		2.29e-20	ADAM15,ADAMTS1,ARHGAP29,BGN,BIRC3,BTG1,CALD1,CCN5,CCND1,CD36,CD44,CD59,CDH13,CDKN1A,CEBPB,CLDN5,COL14A1,COL1A1,COL1A2,COL6A1,COL6A2,CSGALNACT1,CSRP1,CTSD,DDX21,DNAJB4,EPAS1,FHL1,FLNA,FN1,FOS,FOXO1,GAS6,GBP1,GRB10,HBEGF,HIF1A,HSPG2,ICAM1,ICAM2,ID1,IER3,IFI16,IFI27,IFI44,IFI44L,IGFBP5,IL1R1,ITGA6,ITGA8,ITGB1,ITGB4,KLF4,KLF9,LAMB2,MAT2A,MMP2,MPZL2,MYC,NDRG1,NEDD9,NFKBIA,NRP1,PDGFRB,PDLIM1,PFN2,PHACT…	633 (25)
POMC		other		0.42		1.5e-05	FOS,FOSL2,GSTP1,ICAM1,IL6,JUN,JUNB,LDLR,NR4A1,SCARB1,SDC2,SELE,TCF4,TIMP2,VCAM1	509 (18)
GDF15		growth factor		0.421		0.000591	CCND1,CDKN1A,CTNND1,IL6,LTBP1,SNAI1,TIMP3,VIM	526 (24)
MTA1	0.15	transcription regulator		0.421		0.000179	CCN5,CCND1,EMP1,MMP2,MT-CO2,MYC,PIK3R1,SERPINB1,SNAI1,SOX4,STAT3	517 (24)
TNFRSF6B		transmembrane receptor		0.422	bias	0.00121	ICAM1,IL6,MMP2,VCAM1	424 (20)
MEF2D	-0.069	transcription regulator		0.422	bias	3.99e-08	CCN2,CCND1,COL1A2,COL3A1,EGR2,FN1,FOS,FOSB,JUN,JUNB,JUND,KLF2,MEOX2,NR4A1,SOD1,SOD3,VIM,ZFP36	507 (21)
IPMK		kinase		0.424	bias	2.52e-06	ACTA2,AHR,CSRP1,FGL2,FLNA,FOS,FOSB,ITGB1,JUN,JUNB,MAP1LC3B,MYC,MYL6,MYL9,TAGLN2	512 (21)
ZBTB7A	0.076	transcription regulator		0.424		0.00491	ADH5,CDKN1A,FOS,MYC,NRP1,SELE,SLC2A3	454 (24)
acyclic retinoid		chemical drug		0.424	bias	3.98e-06	CCND1,CDKN1A,COL1A2,FLT1,KDR,MYC,PDGFRB,TEK,TIMP2	462 (15)
COLLAGEN TYPE I (family)		group		0.428	bias	0.0422	CCL2,SNAI1,SPARC,TGFB1I1
RETNLB		other		0.431	bias	3.77e-08	ACTA2,CCL2,CCN2,COL1A1,COL1A2,FABP4,FN1,FRZB,IL6,MAP3K6,MMP2,MSN,MYC,MYCT1,NR4A1,SFRP1,SMAD1,SOCS2,STOM,TIMP1	540 (18)
MIR200 (family)		group		0.433	bias	0.00693	AP1S2,COL1A1,COL3A1,CRTAP,JUN,LRP1,SERPINH1	415 (12)
FOCAL ADHESION KINASE (family)		group		0.435		0.000352	FZD4,ICAM1,IL6,LPP,MMP2,PALLD,TAGLN,VCAM1	485 (23)
TP53	0.139	transcription regulator		0.436		3.42e-22	ACACB,ACTA2,ADH5,AKAP12,AKAP9,ANTXR1,ANXA1,APP,ARL6IP1,ARPC2,ATF3,ATP1A1,BAG3,BCL6B,BHLHE40,BIRC3,BMX,BTG1,BTG2,CALCRL,CARD10,CASP4,CAV1,CCL2,CCN2,CCN5,CCND1,CCNL1,CD36,CD44,CD59,CDH5,CDKN1A,CEBPB,CFLAR,CLU,CNN1,CNN3,COL14A1,COL1A1,COL1A2,COL3A1,COL6A2,CRACR2B,CRYAB,CSRP1,CTSD,CTSH,CXCL2,DDX3X,DDX5,DICER1,DKK3,DLC1,DNAJB4,DSTN,DUSP5,DUSP6,EDIL3,EEF1A1,EFNA1,EGR1,EGR2,EGR3,ELK4,EMP1,ENG,ENPP2,EPAS…	536 (15)
8-bromoguanosine 3',5'-cyclic monophosphate		chemical reagent		0.437		3.81e-07	ACTA2,ADAM10,CAV1,CDKN1A,CNN1,FOS,IL6,JUNB,S100A10,SNAI1,SOD3,TAGLN2,VCAM1	434 (20)
iadademstat		chemical drug		0.44	bias	0.00325	ACTA2,FN1,MYC,SNAI1	541 (21)
Z36		chemical reagent		0.447	bias	0.0253	CDKN1A,CEBPB,MAP1LC3B,NUPR1,PPP1R15A
bevacizumab		biologic drug		0.447		0.0182	DICER1,FN1,KDR,NRP1,VIM
oleanolic acid		chemical - endogenous non-mammalian		0.447	bias	2.18e-05	AHR,CCND1,CD44,CDKN1A,ITGA6,ITGB1,MMP2,SOCS3	500 (21)
GPX8	-0.246	enzyme		0.447	bias	0.00276	CD44,CSF3,FN1,IL6,ITGB4
TENM1		transmembrane receptor		0.447	bias	0.000576	EDNRB,GPNMB,MGP,SCARB1,SEMA6A
harmine		chemical - endogenous non-mammalian		0.447	bias	0.00812	ACTA2,COL1A1,FOS,MMP2,PTGS2	525 (16)
IGFBP7	-1.675	transporter		0.447		0.00114	CCND1,CDKN1A,IGFBP7,MMP2,MYC,PTGS2	510 (21)
LATS1	0.266	kinase		0.447		0.0341	CCN2,CDKN1A,PTGS2,S1PR1,SNAI1
ARHGDIG		other		0.447	bias	0.0125	ALCAM,ANXA1,DUSP6,MARCKS,PALLD
NODAL		growth factor		0.447		0.0125	ACTA2,CCN2,CCND1,CD34,SOX17
CYP1A2		enzyme		0.447		0.0341	CCND1,IGFBP2,QKI,RGS16,SOCS2
Ces2a		enzyme		0.447	bias	0.000576	ACTA2,CD36,COL1A1,COL1A2,FABP4
SIAH2	-0.092	transcription regulator		0.447		0.004	CD36,CEBPB,CTSD,EGLN3,FABP4,HIF1A,IFITM2,LGALS3,SOCS3,VIM	499 (22)
SOCS6	0.109	other		0.447		0.00495	CXCL2,HBEGF,PLAT,PTGS2,STAT3
FDPS	0.089	enzyme		0.447		0.00495	ACTA2,COL1A1,CXCL2,IL6,STING1	431 (16)
BLM		enzyme		0.447		0.0095	CDKN1A,COL1A2,COL3A1,EGLN3,FLT1,IFI44L,THBS2	390 (7)
SIN3A	0.163	transcription regulator		0.447	bias	0.00324	COL1A1,COL1A2,FBXO32,GSTP1,HLA-DRA,KLF10,MXI1,MYC,PTGS2,TGFBR2,TXNIP	297 (12)
CCR1		G-protein coupled receptor		0.447	bias	0.00495	CTSS,FOS,MMP2,SPARC,VIM	448 (15)
ADRB2	0.218	G-protein coupled receptor		0.447	bias	0.00336	ATP1A1,COL1A1,IL33,IL6,NRP1,TNFRSF11B	418 (18)
MYH9	-0.219	enzyme		0.447	bias	0.0182	CCND1,MYC,NOTCH1,PXN,VIM
amlodipine		chemical drug		0.447		0.00276	COL1A1,IGFBP5,LDLR,PTGS2,S100A10	494 (20)
tetrathiomolybdate		chemical drug		0.447	bias	0.00137	ACTA2,COL1A1,SOD1,TIMP1,VCAM1	389 (7)
testosterone		chemical - endogenous mammalian		0.448		2.38e-11	ANXA1,ATP2B1,BGN,BMPR2,CAV1,CCND1,CDKN1A,CLU,COL3A1,CRK,CTSD,DDX3Y,EGR1,FABP4,FBXO32,FN1,FOS,FOSB,FOSL2,FOXO1,GADD45A,GPX4,HIF1A,HSPA1A/HSPA1B,ID1,IGFBP5,IL33,IL6,INHBB,ITGB1,JUN,JUND,KRAS,LGALS1,MMP2,MT-CO1,MT-CO2,MT-CO3,MT-CYB,MT-ND5,NDRG1,NFKBIA,PDE5A,PIK3R1,PRKG1,PTGS2,PXN,RAI14,SELP,STAT3,TAP2,TEK,TGFBR2,TNFRSF11B,VCAM1,VCAN	650 (23)
(-)-arctigenin		chemical reagent		0.448		0.00137	APP,IL6,MYLK,PDK4,TJP1	484 (20)
AICAR		chemical - endogenous mammalian		0.449		0.00016	ACTA2,CCND1,CDKN1A,CEBPB,COL1A1,COL3A1,FN1,FOXO1,GPX3,GPX4,HIF1A,MMP2,PDK4,SCARB1,SOCS3,SOD3,TXNIP	533 (21)
ZC3H12A	0.08	enzyme		0.449		0.000166	ALDH2,ARHGAP31,CCL2,CEBPB,CMIP,CTSS,DUSP5,ENG,FABP4,FLNB,FOS,FTH1,GBP4,ICAM1,IL33,IL6,JUNB,NFKBIZ,PECAM1,SFRP4,SH3BP5,TRIB1,ZFP36,ZFP36L1	430 (18)
ROCK2	-0.514	kinase		0.453		2.74e-06	ACTA2,APP,CD44,CNN1,FABP5,FN1,ICAM1,MSN,PRKG1,STAT3,TAGLN,VCAM1,VIM	458 (16)
TCF12	0.248	transcription regulator		0.453		0.00388	CCND1,CD93,CDKN1A,ETS1,FN1,FOXO1,GJA1,IRF1,JUN,KLF2,KLF7,NOTCH1,S1PR1,TNFAIP1	255 (11)
PTPN11	-0.477	phosphatase		0.458		0.000854	CCND1,CDKN1A,CSF3,CXCL2,EGR1,FOS,GATA2,IFI16,IL6,JUN,KDR,MCL1,MET,PDGFRB,SOCS3,SOX7	486 (21)
PRKCQ		kinase		0.458		0.000104	CCND1,CD44,CDKN1A,IL6,ITGB1,MMP2,PRKCH,STAT3	437 (22)
PDGFB	0.341	growth factor		0.459		1.74e-16	ACTA2,AQP1,CCN3,CCND1,CNN1,COL1A1,COL1A2,COL3A1,EGR1,FN1,FOS,FOXO1,HDAC7,ICAM1,IL6,KLF2,MMP2,MYC,MYL6,NR4A1,PDGFRB,PTGS2,RGS5,SMAD1,STAT3,THBS2,TIMP1	522 (23)
FZD7		G-protein coupled receptor		0.461	bias	0.000245	CCND1,CD44,CDH5,CLDN5,GPX4,MYC,TJP1	408 (10)
PTGS1		enzyme		0.463		0.00025	ATF3,CEBPB,FABP4,GEM,GJA1,IL6,MMP2,PTGS2,STC1	482 (20)
phenobarbital		chemical drug		0.463	bias	0.0445	CCND1,CDKN1A,EPHX1,GSTP1,KRAS
PPARGC1A		transcription regulator		0.464		6.03e-12	ACACB,ADAMTS1,ADGRG1,APOD,ASPN,CALM1 (includes others),CCN2,CD36,CDKN1A,CEBPB,COL1A2,COL6A2,CPLX1,CTSC,DPT,EPAS1,FABP4,FBLIM1,FBLN2,FBXO32,FIBIN,FOS,GAS6,HIF1A,ICAM1,IGFBP5,IGFBP6,IGFBP7,IL6,INHBB,ITGB1,ITGB4,LAMB1,LDHB,LDLR,LIFR,MAP1B,MMP2,MT-CO1,MT-CO2,MT-ND1,MYC,NFKBIA,NFKBIZ,NR4A1,OGN,PDK4,PIK3R1,POSTN,PTGS2,SCARB1,SEMA6A,SERPINH1,SLC25A25,SOCS3,SOD1,SPARCL1,STAT3,STC1,TCF4,TGFBR3,TIMP1,TIMP2…	502 (20)
GDF9		growth factor		0.464	bias	0.000352	CCN2,HSPG2,ID1,INHBB,ITGA6,PTGS2,PXN,VCAN	334 (12)
IRP (family)		group		0.469		0.0198	APP,EPAS1,FTH1,FTL
CYBB		enzyme		0.469	bias	0.000939	CCL2,CCN2,CD44,CDKN1A,COL3A1,ICAM1,IL6,PTGS2,VIM	469 (17)
deoxycorticosterone acetate		chemical drug		0.469	bias	0.000115	COL1A1,COL3A1,MYH11,PTGS2,SELE,SELP,VCAM1	395 (10)
MM-589		chemical reagent		0.47		0.00039	COL1A1,COL1A2,COL3A1,CRYAB,FBLN2,IGFBP5,IL6,MMP2,POSTN,RND1,TNFRSF11B
trinitrobenzenesulfonic acid		chemical reagent		0.471	bias	1.5e-05	CD44,COL1A1,COL1A2,COL3A1,CSF3,CXCL2,FOS,IL6,PTGS2,SOCS3,TIMP1	519 (19)
NFKBIA	2.09	transcription regulator		0.473		9.9e-18	AEBP1,ATP11A,BIRC3,BMPR2,BTG2,CARD10,CASP4,CCL2,CCND1,CD44,CD74,CDH13,CDKN1A,CEBPB,CFLAR,CLU,COL1A2,COL3A1,CRYAB,CSF3,CTSZ,CXCL2,DDX3X,DUSP6,ECSCR,ENPP2,ERAP2,FCGRT,FN1,FOS,GADD45A,GPX3,GRN,HIF1A,HLA-A,HSPA8,ICAM1,ID1,IER3,IFI16,IGFBP6,IL33,IL6,IRF1,ITGB1,JUN,JUNB,LAMA5,LIFR,LIMA1,LY6E,MFGE8,MGP,MT-CO3,MT-CYB,MYC,NFKBIA,NR4A1,OGN,PARK7,PDLIM1,PIK3R1,PLAT,PMEPA1,PTGS2,RCAN1,RGS16,RPS18,RPS2,SELE,S…	509 (16)
ODC1	-0.34	enzyme		0.478		0.00337	CDKN1A,HBEGF,IL6,MAT2A,PDGFRB,TNFSF12,VEGFB	324 (11)
MYOC		other		0.478		0.000304	ADAMTS1,ANXA1,CARD10,CD44,EGR2,FBXO32,FN1,IGFBP5,ITGB1,LAMB1,QKI,SFRP1,SLC2A3,STC1,UPP1	481 (19)
RARB		ligand-dependent nuclear receptor		0.482		6.33e-07	ADAM10,CASP4,CD36,CDH5,CDKN1A,CRYAB,CXCL2,EGR1,ETS1,GADD45A,HLA-C,ICAM1,ID1,IFI27,IFITM1,IGFBP6,IL6,JUN,KLF4,PTGS2,THBD,TJP1,VEGFC,YES1	499 (24)
NFKB2	0.2	transcription regulator		0.486		2.82e-08	BIRC3,CCND1,CD34,CDKN1A,CFLAR,CTSS,DPT,ELK4,ENPP2,ETS1,FLI1,FOS,HLA-DMB,IGFBP4,IGFBP5,LTC4S,MARCKSL1,MAT2A,MCL1,MMP2,MMRN1,MYC,ORAI1,PSMB8,PTGS2,PXN,VCAM1,ZFP36L1	364 (13)
FOXF1		transcription regulator		0.486	bias	7.73e-07	CCND1,CD34,CDKN1A,CXCL2,FLT1,IL6,ITGA5,KDR,MYH11,MYLK,PECAM1,TEK,VCAM1
oxaliplatin		chemical drug		0.488		0.00824	CCND1,CD44,CDKN1A,CFLAR,MYC,NOTCH1,STAT3,TMSB10/TMSB4X,VIM	512 (18)
arginine methyltransferase inhibitor-1		chemical reagent		0.492	bias	3.43e-05	ACTA2,CDKN1A,CEBPB,PRMT1,PTGS2	217 (7)
metyrapone		chemical drug		0.492		0.0182	FOS,ICAM1,IL6,PIK3R1,SCARB1
SLC2A1		transporter		0.503	bias	0.00114	FN1,KLF4,MMP2,MYC,PTGS2,SLC1A5	524 (23)
CALCINEURIN (complex)		complex		0.503		0.0312	CYGB,EGR1,EGR2,FOS,NR4A1,PTGS2,RCAN1,STAT3
ERBB4	-0.212	kinase		0.503		7.72e-12	ACTA2,BTG2,CASP4,CCL2,CCN5,CCND1,CDKN1A,COL3A1,EGR1,FBLN2,GADD45A,GJA1,HBEGF,HIF1A,IGFBP4,IGFBP5,JUN,MXI1,MYC,PTGS2,SFRP1,SOCS3,SPARCL1,TIMP3,TLN1,WWP1	560 (20)
S100B		other		0.505		0.00026	APP,CDKN1A,FOS,IL6,JUN,MYC	481 (23)
CHRNA7		transmembrane receptor		0.505		0.00526	CDKN1A,CXCL2,ID1,IL6,TIMP2,TIMP3	482 (22)
SND1	-0.122	transcription regulator		0.509		0.0331	EMP1,ID1,IFI16,KLF10,LTBP1,PMEPA1,PTGS2,PTPRM,SLCO4A1,SOX4,TESC,VIM
nickel		chemical toxicant		0.511	bias	0.000473	FOS,HIF1A,ICAM1,JUN,NUPR1,PLAT,UGCG	436 (18)
SPHK2		kinase		0.512		0.00141	APP,CDKN1A,IL6,KLF2,SPHK1,TCF4,YES1	515 (28)
RAC1	-0.198	enzyme		0.514	bias	6.72e-10	ACTA2,ATF3,CCN2,CCND1,CD44,COL1A2,FN1,FOS,FOXO1,HIF1A,HSPB1,ICAM1,IL33,IL6,ITGA6,ITGB1,JUN,KLF4,MCL1,MMP2,MYC,PRKG1,PTGS2,SHC1,STAT3,VCAM1	414 (18)
WNT3A		cytokine		0.515		7.11e-13	ACTA2,ADAM10,ADAMTS4,AHR,APP,BGN,CCL2,CCN2,CCN5,CCND1,CD44,CEBPB,CEMIP2,COL1A1,COL1A2,CXCL2,ECRG4,EGR2,ENG,EPAS1,FABP4,FMOD,FN1,FZD4,GPNMB,ID1,IGFBP5,IL6,JAM2,JUN,KCTD12,KDR,KLF4,LBH,LRRC32,MCL1,MT1X,MYC,NDUFA4,OGN,PMEPA1,PTGS2,RHOU,SERPINB1,SOX17,SOX4,SPARC,SPRY1,TIMP3,TNFRSF11B,TNXB,TXNIP,VCAM1,VIM	472 (20)
SERPINA3		other		0.517		5.03e-05	APP,CCN2,CLDN5,COL1A1,FOXO1,ICAM1,LDLR,VCAM1	523 (25)
GDF11		growth factor		0.52		0.00522	BMPR2,CDH5,COL1A1,FOS,ICAM1,IL6,ITGA5,PTGS2,SGK1,SMAD1,VCAM1	383 (17)
CIRBP	-0.386	translation regulator		0.523	bias	0.00114	CCND1,CD44,CXCL2,IL6,MYC,PTGS2	472 (22)
VTN		other		0.524		4.12e-06	BHLHE40,CDKN1A,COL1A1,COL1A2,IRF9,ITGA5,ITGB1,MMP2,PTGS2,PXN,S100A10	499 (21)
COP1	0.371	enzyme		0.53		3.16e-05	CCN5,CDKN1A,CEBPB,EGR3,FOS,FTH1,GJA1,GPNMB,ICAM1,IFI16,IGFBP4,TPD52L1	519 (15)
palmitic acid		chemical - endogenous mammalian		0.531		5.14e-15	ABL2,AHR,ATF3,BIRC3,CCL2,CCN2,CCND1,CD36,CDKN1A,CEBPB,CFLAR,COL1A1,CPE,CTSD,CXCL2,CYB5R3,DLC1,EEF1A1,EGLN3,FABP4,FBXO32,FLT1,FN1,FOS,FOXO1,FTH1,GEM,GMDS,HBEGF,HLA-A,ICAM1,IER3,IFNGR1,IL6,IRF1,ITGB1,JUN,JUNB,JUND,KCNMA1,KDM6B,KLF4,LTBP1,MALAT1,MAP1LC3B,MAP3K8,MCL1,MET,MGAT4A,MMP2,MYC,NFKBIA,NR4A1,NUPR1,PCNP,PDK4,PIK3R1,PIK3R3,PPP1R15A,PTGS2,RARRES2,SCARB1,SKP1,SLC25A4,SLC3A2,SNAI1,SOCS3,SPARC,SPHK…	437 (16)
MSI2	-0.133	other		0.531		1.5e-05	CDKN1A,CLDN5,DLL1,FN1,IL6ST,KDR,MMP2,MYC,NOTCH1,SNAI1,VIM	511 (18)
CCN3	-2.494	growth factor		0.531		0.000842	CCL2,CCN2,CD44,COL1A1,GPNMB,ITGB1,MMP2	415 (20)
PRL		cytokine		0.534	bias	1.73e-12	APP,B2M,BTG1,CAV1,CCL2,CCND1,CDKN1A,CLDN5,CLU,CNN3,COL1A1,COL1A2,COL3A1,CPD,CTSD,CTSH,CTSS,CXCL2,EGR1,FN1,FOS,GPNMB,HIPK3,ICAM1,ID1,IER3,IFI44,IFI44L,IFITM1,IGFBP5,IL6,IRF1,IRF9,JUN,LY6E,MFGE8,MGP,MICOS10-NBL1/NBL1,MSN,MYC,NEDD9,NUPR1,PARP14,PDK4,PIM3,PLAT,PLSCR1,RCAN1,SAMHD1,SCARB1,SOCS2,SOCS3,SOD1,SPARC,STAT3,TIMP1,TIMP2,TPH1,TPM3,TSPAN13,TUBA1B,TXNIP,VIM,XAF1	476 (22)
phenacetin		chemical drug		0.535	bias	1.67e-07	ANXA1,BIRC3,CD44,CLU,FBLIM1,IER3,LGALS3,MYC,PSMB8,S100A10,TIMP1,TMSB10/TMSB4X,UPP1,VIM	333 (7)
TMPRSS6		peptidase		0.537		0.00495	CDKN1A,GPX4,ID1,SNAI1,VIM	476 (18)
zVAD-FMK		chemical - protease inhibitor		0.539		0.00305	BIRC3,CCL2,CDKN1A,FOS,IL6,IL6ST,MAP1LC3B,MCL1,PSMB9,VCAM1	337 (14)
PRRX1	-0.646	transcription regulator		0.541	bias	0.000473	FOS,HIF1A,LPP,MAP1LC3B,PALLD,VEGFC,VIM	216 (7)
PEBP1	-1.845	other		0.545		0.00812	CFLAR,CXCL2,IL6,SNAI1,TNFRSF10B	438 (18)
OTUB1	0.109	enzyme		0.547	bias	0.0269	ASAP1,CCN2,CCND1,GADD45A,MYOF,NUAK1,PTGS2
metformin		chemical drug		0.547		2.85e-09	ACTA2,AHR,ARRDC3,ATF3,BTG1,CAV1,CCL2,CCN2,CCND1,CDKN1A,CEBPB,COL3A1,DICER1,DUSP5,EGR3,FN1,FOS,FTH1,GADD45A,GAS6,GPNMB,HIF1A,IER5,IFI44,IL1R1,IL6,ILK,ISCU,ITGA6,ITGB4,JUN,LRATD2,MT-CO2,MYC,NFKBIA,NR4A1,NUPR1,PARP14,PPM1D,PTGS2,RARRES2,SCARB1,SNAI1,SOCS3,TXNIP,UBC,VWF	522 (20)
streptozocin		chemical drug		0.55		1.56e-07	ATF3,ATP1A1,CCN2,CD36,CDKN1A,CLU,COL1A1,COL3A1,CXCL2,FABP4,FBXO32,FN1,FOS,FOXO1,GPX3,GPX4,HIF1A,HSPG2,ICAM1,IL6,LGALS3,MAP1LC3B,MMP2,NEXN,NOTCH1,PDK4,PTGS2,ROBO4,SELE,SELP,SLC2A3,SOD1,SOD3,TNFRSF1A,TXNIP,UBC,VCAM1,VIM	489 (21)
2-deoxyglucose		chemical drug		0.554		0.00205	APP,CCND1,CDKN1A,CFLAR,FN1,FOS,HIF1A,IL6,JUN,MCL1,MYC,PTGS2,TNFRSF10B,TXNIP,XAF1	431 (19)
ADCY (family)		group		0.555	bias	0.00526	CDKN1A,COL3A1,ENTPD1,FOS,GJA1,IL6	522 (20)
anacardic acid		chemical - endogenous non-mammalian		0.555		0.00812	CD44,FN1,IL33,IL6,PLAT	418 (16)
RELAXIN (family)		group		0.555		0.000576	CD36,GJA1,MMP2,TIMP1,TNFRSF1A	252 (7)
EXOSC3	-0.054	enzyme		0.555	bias	0.00812	ANTXR1,CDKN1A,ITGB5,MAP1B,PLXND1
HRG		other		0.555	bias	0.00495	CD74,SNAI1,SPARC,TIMP1,TIMP3	389 (7)
FTI-277		chemical reagent		0.555		0.0125	CCND1,MYC,PTGS2,RHOB,TGFBR2
acetaminophen		chemical drug		0.555		0.00101	AHR,BTG2,CCND1,CDKN1A,CEBPB,CXCL2,EPHX1,FLT1,FTH1,FTL,GADD45A,GPX4,GSTP1,HIF1A,ICAM1,IL6,ITGB1,JUN,KDR,MCL1,MYC,PECAM1,PTGS2,SOCS3,VCAM1	422 (13)
MAP3K1	0.312	kinase		0.555	bias	5.85e-06	ATF3,BIRC3,BMPR2,CCN3,CCND1,COL3A1,EGR1,FOS,HSPB1,JUN,LDLR,PTGS2,TIMP1,TPH1	396 (22)
CX3CL1	0.333	cytokine		0.557		2.41e-07	ADAMTS1,APOD,CCL2,CCND1,COL3A1,EID1,FABP5,FRZB,GPNMB,HIF1A,ICAM1,IFI16,IL6,MAP1B,MFGE8,MICOS10-NBL1/NBL1,MMP2,MYLK,POSTN,SELP,SOX4,SPHK1,TIMP1	493 (23)
1L-6-hydroxymethyl-chiro-inositol 2-(R)-2-O-methyl-3-O-octadecylcarbonate		chemical drug		0.562		0.000184	IL6,ITGB5,MMP2,MT2A,PTGS2	486 (19)
IGF1R	-0.002	transmembrane receptor		0.564	bias	1.82e-09	ACTA2,APP,CAVIN3,CCND1,CD36,CD93,CDC42,CDKN1A,CEBPB,CLU,COL1A1,COL3A1,CTNND1,CTSD,EGR1,EMP1,FOS,FTH1,GJA1,GRB10,HIF1A,HTRA1,IGFBP2,IGFBP4,IGFBP5,IL6,INHBB,IVNS1ABP,MT-ATP6,MT-CO1,MT-ND3,MT-ND4,MYC,NDUFA4,NR4A1,PDLIM2,PLAT,PTGS2,S100A10,S100A4,SNAI1,SNCG,STAT3,TIMP3,TJP1,TNFSF10,VEGFC,ZFP36L2	556 (25)
mirdametinib		chemical drug		0.565		2.3e-07	ADH5,AEBP1,COL14A1,COL15A1,COL6A2,EFEMP1,FBLN5,FN1,HSPG2,KLF2,KLF4,LAMA5,LAMB1,MCL1,MYC,OGN,POSTN,VCAM1,VWA1	485 (17)
PLCG1	0.229	enzyme		0.57		0.00203	CCL2,CCND1,EGR1,FOS,KDR,PECAM1	467 (20)
MST1R		kinase		0.57	bias	0.000842	ACTA2,CCND1,FOS,ICAM1,JUN,MYC,VIM	500 (18)
NRAS	0.241	enzyme		0.571		2.38e-08	AKAP12,B2M,CALCRL,CCND1,CD34,CDKN1A,COL1A2,CXCL2,DUSP6,EGR1,EPAS1,EPHX1,ETS1,FBLN2,FHL1,FN1,GJA1,HIF1A,HLA-A,HTRA1,IFI16,IL6,KCTD12,KDR,KRAS,LGALS1,MCL1,MGP,MYC,PSMB8,PSMB9,PTGS2,RHOB,SBNO2,STAT3,TAP1	464 (20)
IL11		cytokine		0.572		2.03e-13	ACTA2,CCND1,CDH13,DUSP6,F8,FABP4,FOS,ICAM1,IGFBP2,IGFBP5,IL6,IL6ST,IRF1,JUN,JUNB,MMP2,POSTN,SNAI1,SOCS3,SPHK1,STAT3,TIMP1,VCAM1,VWF	439 (19)
LIPE		enzyme		0.574		2.31e-06	AQP1,ATF3,CD36,CD74,CEBPB,COL1A1,COL1A2,EGR1,FABP4,FMOD,FOS,GJA1,GRB10,H3-3A/H3-3B,HSPA1A/HSPA1B,IL6,ITGA6,LYL1,MEOX2,NR4A1,PDK4,POSTN,PTGS2,RAMP1,RGS5,SCARB1,SOX18	347 (18)
AZ-1		chemical - protease inhibitor		0.574		0.0174	CCND1,EFEMP1,ERAP2,F11R,FN1,ITGB4,JUN,LDLR,MYC,NOTCH1,PDLIM7,PIK3C2A,SCARB1,TGFB1I1
mevalonic acid		chemical - endogenous mammalian		0.575		0.000106	CCL2,ICAM1,IL6,KLF2,LDLR,PLAT,PTGS2,RARRES2,SCARB1,VCAM1	546 (22)
MALAT1		other		0.577	bias	0.0182	CCN2,HIF1A,KRAS,SNAI1,VIM
CLEC4G		other		0.577	bias	1.13e-05	CCN2,CSF3,EGR3,FZD4,HBEGF,IL6,MFGE8,NOTCH4,NRARP,SCRG1,SFRP4,VEGFC
FFAR1		G-protein coupled receptor		0.577		0.0123	ACTA2,CD36,FABP4,IL6
NPPB		other		0.577	bias	0.0271	CCN2,COL1A1,COL3A1,FN1,LDLR,SCARB1
Saa3		other		0.577	bias	0.00276	COL1A1,CSF3,MMP2,RAMP3,TNFRSF11B	134 (3)
PRKAR2B		kinase		0.577		0.0298	BIRC3,EGR1,FOS,NR4A1
12-(3-adamantan-1-yl-ureido) dodecanoic acid		chemical reagent		0.581		0.00516	BCLAF1,BIRC3,CASP4,CFLAR,FABP4,MCL1,TNFRSF11B,TNFRSF1A,TNFSF10,TNFSF12
miR-455-3p (miRNAs w/seed CAGUCCA)		mature microRNA		0.581	bias	0.00137	ACTA2,CCND1,COL1A1,EPAS1,MYC
allopurinol		chemical drug		0.582	bias	1.94e-10	ADAMTS1,ANXA1,BIRC3,CD44,CLU,EFEMP2,EMP3,FBLIM1,FXYD5,GPNMB,IER3,ITGB4,LGALS3,LXN,MYC,PSMB8,PTGS2,RCN1,S100A10,STING1,TIMP1,TMSB10/TMSB4X,TXNIP,UPP1,VIM	484 (20)
ferric ammonium citrate		chemical drug		0.585		0.00495	COL1A1,FTH1,FTL,GADD45A,MYC	318 (16)
AKT inhibitor VIII		chemical reagent		0.588		0.00041	CCL2,CEBPB,DDX5,ICAM1,IL6,KLF2,MMP2,MYC,S1PR1,TNFSF10	483 (21)
HMG20A		transcription regulator		0.591	bias	5.74e-10	ATF3,CCN2,CD44,CD9,CLU,FLNA,GADD45A,HBEGF,IGFBP4,IL6,ITGA5,JUN,LDLR,LY6E,MGP,MYC,MYLK,NIBAN1,PDGFRB,POSTN,PTPRE,RGS16,SNAI1,SPHK1,TAGLN,TIMP1,TIMP3,TNFRSF11B,VCAM1,VCAN,VEGFC	205 (7)
di-2-pyridylketone 4-cyclohexyl-4-methyl-3-thiosemicarbazone		chemical drug		0.6		0.00203	CCND1,JUN,MET,MYC,NDRG1,PDGFRB	518 (23)
TNC		other		0.6		7.79e-05	ADAMTS4,CCL2,CDKN1A,COL1A1,COL1A2,FOS,HTRA1,IL6,MET,MMP2,MYC,TPM1	443 (21)
LIMS1	0.379	other		0.603	bias	0.00276	GJA1,HIF1A,ILK,ITGB1,TJP1
STEAP3	0.159	transporter		0.607	bias	2.27e-05	CCN2,CD44,CEBPB,COL1A1,COL3A1,HAND2,HSPA8,ITGA5,NEDD9,NUPR1,PIK3R1,PNP,S100A10,S1PR1	240 (7)
TRA2B	0.547	other		0.608	bias	0.00526	CCN2,ETS1,FN1,IL6,JUN,VEGFC
MAPK11	0.271	kinase		0.61	bias	0.000473	CAV1,FOS,HAND2,IL6,PTGS2,TIMP1,TIMP2	542 (24)
SFRP1	-1.649	transmembrane receptor		0.616		1.78e-06	ACTA2,APP,CCND1,COL1A1,FN1,IL6,MMP2,MYC,NAMPT,SDC2,SFRP1,VIM	471 (22)
pirfenidone		chemical drug		0.616	bias	0.000172	CCL2,CCN2,COL3A1,FN1,FOXO1,IL6,POSTN,SNAI1,TGFBR2,VIM	523 (24)
HSF1	0.236	transcription regulator		0.616		1.84e-06	B2M,BAG3,CCN2,CD36,CEBPB,CFLAR,CLU,COL6A2,CRYAB,CSF3,DNAJA1,DNAJB1,DPT,EFEMP1,EIF4A2,FMOD,HSPA1A/HSPA1B,HSPA8,HSPB1,ICAM1,IGFBP4,IL6,INHBB,ITGB5,JUN,LDLR,MAT2A,MCL1,NASP,POSTN,PPP3CA,SERPINH1,SHC1,ST13,THBS2,TRA2B,UBC,VCAM1,VCAN,XAF1	472 (18)
WNT1		cytokine		0.619	bias	6.69e-08	ACTA2,CCN5,CCND1,CDKN1A,COL3A1,DLL1,EEF1A1,EGR1,ENPP2,ETS2,FN1,FOS,GRN,JUN,JUNB,LBH,LY6E,MYC,NCK1,NOTCH4,PTGS2,RHOU,RNASE1,SNAI1,TJP1,VEGFC	565 (23)
levothyroxine		chemical - endogenous mammalian		0.623		0.0154	CCND1,CDKN1A,FOS,IGFBP4,IGFBP6,MT-CO1
PPP3CA	0.735	phosphatase		0.623		2.71e-05	APP,CD9,CDKN1A,CRYAB,CSRP1,CXCL2,FN1,FTL,GRN,GSTP1,MYC,PTGS2,RCAN1,S100A4,SAMHD1,SNAI1,VIM	549 (22)
KIF1B	0.094	transporter		0.625		0.000184	CCND1,EPAS1,HAND2,SYNM,XAF1	190 (7)
PTPRC		phosphatase		0.625		0.0445	APP,CCND1,KLF2,MCL1,VCAM1
trichostatin A		chemical drug		0.626		1.98e-11	ADAMTS1,ADGRL2,AHR,AKAP12,APP,ARL6IP1,B2M,BRD2,BTG1,CCL2,CCND1,CD34,CD36,CD44,CD9,CDKN1A,CEBPB,CFLAR,CLEC3B,CLU,COL1A2,CPD,CRTAC1,CTSD,CXCL2,DDR2,DDX3X,DLC1,ELF1,ENPP2,EPHX1,FABP4,FEZ1,FLT1,FN1,FOS,FOSL2,FOXO1,FRZB,FTH1,FTL,GADD45A,GPX4,GSTP1,HIF1A,HLA-DQB1,HLA-DRA,HLA-DRB1,ICAM1,ID1,IFITM1,IGFBP2,IGFBP4,IGFBP5,IGFBP6,IGFBP7,IL6,IRF1,JUND,KDR,KLF4,LDLR,LEPR,LGALS1,LIMA1,LTBP1,MAP1LC3B,MAT2A,MDM4,…	538 (19)
THY1		other		0.626		4.7e-05	ACTA2,CLU,ETS1,GAS6,MMP2,NES,VIM	467 (18)
ATP-gamma-S		chemical reagent		0.627		0.0064	BTG1,CCL2,CXCL2,ENTPD1,IL1R1,IL6,NRP1,SOCS3,WARS1	521 (22)
CDH2	-0.458	other		0.627		3.54e-05	ACTA2,CCN2,CCND1,CDH5,CDKN1A,CTNND1,FN1,JUN,NDRG1,VIM	541 (26)
DHX9	0.2	enzyme		0.63	bias	0.000945	CCND1,CDKN1A,FN1,IL6,MYC,NDRG1,TGFBR2,XAF1	504 (20)
NLRP12		other		0.631		2.66e-05	CXCL2,HLA-A,HLA-B,HLA-C,HLA-E,HLA-F,ICAM1,IL6,JUN,LY96,PSMB8	447 (12)
CCL11		cytokine		0.633	bias	0.00693	CCL2,CXCL2,ICAM1,IL6,ITGB1,VEGFB,VEGFC	392 (19)
PTP4A1		phosphatase		0.633		1.59e-05	C1orf21,COL15A1,COL6A1,COL6A2,CRK,DDX5,DNAJB1,EEF1A1,FKBP1A,FLNA,GSTP1,HIF1A,HNRNPF,HNRNPH1,HSPA1A/HSPA1B,IFI16,IGFBP7,ITGB4,LRATD2,MMP2,NCK1,PECAM1,PIK3R1,SPARC,SPINT2,TAGLN2,VCAN,VIM
PSEN2		peptidase		0.634		1.52e-05	APP,CD74,CD9,CTSC,CTSS,CTSZ,DLL1,EMP1,ENPP2,FOS,FZD4,GJA1,HLA-E,IL6,MT-CO2,NOTCH1,PDGFRB,PTGS2,STAB1,TNXB,UBC	488 (17)
PECAM1	3.537	other		0.634		1.59e-05	CCND1,CD36,CD44,CDH5,IL6,MMP2,SELP	488 (18)
STAT6	-0.017	transcription regulator		0.635		2.77e-11	ABLIM1,ALDH2,ANXA1,APOLD1,ARID5A,CCL2,CCL23,CDKN1A,COL1A1,COL1A2,COL3A1,CRIP1,CTSS,CXCL2,CYTH1,EGR1,EGR2,EPHX1,FABP4,FN1,FNIP2,HLA-DMA,HLA-DMB,HLX,IER2,IFI16,IFI44,IFI44L,IFITM3,IL33,IL6,IL6ST,INPP1,IRAK3,IRF1,IRF9,KCTD12,KDM6B,LIFR,MMP2,MMP28,NEDD9,NFKBIA,PDK4,PLSCR1,PTGS2,RNF213,S100A10,SELE,SELP,SLC25A25,SOCS2,SOCS3,SPHK1,TIMP1,TIMP3,TMTC1,VCAM1,VIM,ZFP36	382 (15)
PIN1	-0.487	enzyme		0.635		0.0185	CCND1,CDKN1A,COL3A1,FN1,IL6,MCL1,MMP2,MYC,PTGS2,TIMP1
25-hydroxycholesterol		chemical reagent		0.637		2.24e-08	APOD,ATF3,CCN2,CCND1,FOS,FOSB,FOSL2,GPX3,HIF1A,IL6,JUN,JUNB,JUND,LDLR,MYC,NFKBIA,NR4A1,PIK3R3,PTGS2,SCARB1	457 (21)
HOXA5		transcription regulator		0.638		3.47e-06	BIRC3,CCL23,CDKN1A,COL1A1,EGR1,IER2,IL6,KLF10,NFKBIA,PTGS2,TJP1,VIM
aldosterone		chemical - endogenous mammalian		0.639	bias	4.06e-09	ACTA2,ADAMTS1,ATP1A1,BGN,CCL2,CCN2,CNKSR3,COL1A1,COL1A2,COL3A1,EGR1,FABP4,FKBP1A,FLT1,FN1,FOS,ICAM1,IL6,KCNMA1,KDR,KRAS,LGALS3,MMP2,NFKBIA,POSTN,PTGS2,SGK1,TIMP1,VCAM1,VIM	464 (20)
JAK (family)		group		0.64	bias	0.00027	CCL2,FBXO32,HIF1A,IFITM3,IL33,IL6,PTGS2,SOCS2,SOCS3,VIM	449 (20)
EIF5A2	-0.182	translation regulator		0.64		0.0207	ATF3,BHLHE40,CEBPB,NEDD9,TXNIP,VIM
SLC39A8		transporter		0.64		0.00336	CD9,COL15A1,FTH1,FTL,IL6,ITGA5
RAS (family)		group		0.64		1.12e-07	CAV1,CCL2,CCN2,CCND1,CDKN1A,EGR1,FN1,FOS,GSTP1,IL6,IRF1,JUN,LDLR,MET,MMP2,MYC,MYH11,NPM1,PTGS2,SNAI1,UPP1,VIM	491 (19)
RHOA	-0.414	enzyme		0.641	bias	2.56e-10	ACTA2,CCN2,CCND1,CDKN1A,CEBPB,COL1A1,COL3A1,CTSD,FN1,FOS,ICAM1,IL6,IRF1,ITGB1,ITGB5,ITGBL1,JUN,PRKG1,RHOB,SCARB1,SDC2,STAT3,TAGLN,VCAM1	493 (22)
EWSR1-FLI1		fusion gene/product		0.644	bias	3.61e-11	ARID5B,BIRC3,CALD1,CAV1,CCN2,CCND1,CDKN1A,COL3A1,EGR3,F11R,FIBIN,ID1,IGFBP5,LIMCH1,MYH10,NFKBIZ,NUAK1,PMEPA1,POSTN,RBM39,S1PR1,SDC2,SLFN5,SYNPO2,TAGLN,TGFBR2,TPM1	262 (9)
FGF19		growth factor		0.644		5.03e-07	ACACB,CCND1,CD36,CXCL2,EGR1,FABP5,FOS,GADD45A,HLA-DQB1,ID1,LEPR,RGS16,SCARB1,SCN1B,SGK1	518 (22)
BAX	0.005	transporter		0.647	bias	0.0375	CDKN1A,CTSD,CTSH,CTSS,HLA-A,IFITM2,IL6,TIMP1
PRKCB		kinase		0.648	bias	9.28e-08	APP,CCND1,CDKN1A,COL1A2,EGR1,FN1,FOS,FOXO1,HIF1A,ICAM1,IL6,JUN,MMP2,MYC,PPP1R3C,PTGS2,TGFBR2	400 (20)
mir-455 (includes others)		microRNA		0.651	bias	0.00495	ACTA2,APP,CCND1,COL1A1,MYC
STK24	-0.161	kinase		0.651	bias	0.00276	ACACB,CD36,FN1,MMP2,STAT3
NCOA4	0.24	transcription regulator		0.651		0.0125	ADH1B,CCN2,FABP5,FTH1,FTL
LDLR	1.037	transporter		0.652		4.7e-11	ALCAM,ASPN,BGN,CCL2,CCND1,CD36,CDKN1A,COL1A1,COL3A1,CTSC,CXCL2,CYTH1,EGR1,ENG,FABP5,FGL2,GAS6,GJA1,HSPG2,ICAM1,IER3,IL6,LDLR,LRP1,MFGE8,MMP2,MYC,PPP1R15A,PSMB9,SCARB1,SELE,TAP1,TIMP1,TRIB1,UBC,VCAM1,VCAN	486 (19)
TFAM	0.04	transcription regulator		0.653		4.35e-06	FABP4,FABP5,GIMAP4,ITGA5,LDHB,MT-ATP6,MT-CO1,MT-CO2,MT-CO3,MT-CYB,MT-ND1,MT-ND2,MT-ND3,MT-ND4,MT-ND4L,MT-ND5
CXCR2		G-protein coupled receptor		0.655		0.0298	CXCL2,FABP4,HBEGF,IL6
CYP1B1		enzyme		0.659		0.00144	CCND1,DDX3Y,IGFBP2,LDHB,MMP2,MYC,QKI,RGS16,SOCS2,THBS2,TNFSF10	262 (7)
IL33	1.166	cytokine		0.662	bias	2.1e-10	ADAMTS1,APOLD1,APP,BIRC3,CCL2,CCND1,CD36,COL3A1,CXCL2,EGLN3,EGR2,EGR3,ENTPD1,EPAS1,ETS1,FGL2,FLT1,FOSL2,FTL,HIF1A,ICAM1,IER3,IFNGR1,IL33,IL6,IRAK3,ITGA5,ITGB4,JUNB,KLF4,LAMA5,LEPR,LGALS1,MYC,MYLK,NFKBIA,NFKBIZ,NR4A1,NRP1,PDLIM1,PLAT,PRXL2A,RAI14,RAMP1,RAMP3,RPS27L,SCARB1,SERPINB1,SOCS3,TIMP1,TNFSF10,TPH1,VCAM1,VEGFC,VMP1,ZFP36	498 (16)
FC GAMMA RECEPTOR (family)		group		0.662	bias	0.00203	CCND1,CDKN1A,CFLAR,ICAM1,IL6,SOCS3	430 (18)
sphingosine-1-phosphate		chemical - endogenous mammalian		0.664		2.97e-13	ACTA2,AHR,CCL2,CCN2,CCND1,CD36,CD44,COL3A1,CXCL2,EGR1,ENPP2,ETS1,FN1,FOS,GALNT15,HIF1A,ICAM1,IL6,JUN,JUNB,KDR,NME4,NRP1,PTGS2,S1PR1,SELE,SPHK1,TAGLN,TIMP1,TNFRSF11B,VCAM1,VEGFC,VIM,VWF	360 (15)
PRKAA (family)		group		0.665		0.0103	CCN2,CCND1,CD36,CDKN1A,IL6,MCL1,SNAI1,VIM
RUNX2		transcription regulator		0.665		1.31e-09	ACTA2,CCND1,CDKN1A,COL1A1,COL1A2,DPYSL3,FN1,HIF1A,HTRA1,ITGB4,ITGBL1,LGALS3,MCL1,MMP2,MYH11,NEXN,SNAI1,SVIL,TAGLN,TIMP1,TLN1,TNFRSF11B,TPM1,UGCG	476 (18)
CCNC	0.036	other		0.666	bias	0.00325	CD36,FABP4,NOTCH1,VCAM1
NR3C2	0.175	ligand-dependent nuclear receptor		0.668		2.02e-07	ADAMTS1,ARPC2,CCL2,CCN2,CD36,CNKSR3,CNN3,COL1A1,COL3A1,EGR1,FKBP1A,FN1,GPX3,GUCY1A1,HLA-DQB1,ICAM1,IL6,JUNB,KDR,KLF9,LYST,NFIA,PLAT,PTGS2,SGK1,SPHK1,VCAM1,VEGFB	479 (19)
IL9		cytokine		0.669		0.000173	CCL2,CDC42,DSTN,JUNB,LTBP1,MARCKS,MYC,NCK1,PECAM1,PLS3,S100A10,STAT3	436 (21)
cholesterol		chemical - endogenous mammalian		0.675		5.84e-08	ACTA2,APP,ATF3,CAV1,CCL2,CNN1,COL1A1,COL3A1,CXCL2,EPHX1,FABP5,FLT1,FN1,HBEGF,HLA-DRB5,ICAM1,IL6,LDLR,LEPR,LGALS3,MAP1LC3B,MMP2,MYH11,NR4A1,PTGS2,RGS16,RPL36AL,RPS28,SCARB1,SOCS3,SOD1,TIMP1,TIMP3,VCAM1	485 (20)
retinoid		chemical drug		0.676		0.000104	CDKN1A,GJA1,HBEGF,ITGA6,LIMA1,MYC,PTGS2,TNFSF10	474 (26)
EP300	0.111	transcription regulator		0.676	bias	3.98e-14	ACACB,ACTA2,AKAP12,ARHGEF3,ARID5A,B2M,BCLAF1,CCL2,CCND1,CD36,CD59,CDKN1A,CFLAR,CHPT1,CNN3,COL1A1,COL1A2,COL3A1,CSF3,DDX3Y,DNAJB4,EGR1,EGR2,FABP4,FN1,FOS,FOSL2,FOXO1,FTH1,GIMAP4,GIMAP7,HLA-B,ID1,IGFBP6,IL1R1,IL6,ITGA6,JUN,KDR,MAP3K8,MCF2L,MET,MMP2,MYC,MYH11,NDRG1,NFKBIA,NOTCH1,NR4A1,PDGFRB,PDK4,PTGS2,RAPGEF3,SELE,SLC2A3,SOCS3,SPHK1,STOM,TESC,TGFBR2,TNFAIP1,TNFRSF10B,TXNIP,UTRN,YPEL2,ZFP36L2	478 (19)
FGF8		growth factor		0.676		0.000312	CCDC50,CCL2,CCND1,CRIP1,CRYAB,CSF3,DUSP23,LHX6,NES,SHC1,SPARC,TNFRSF11B,TNXB
TAS4464		chemical drug		0.677		4.12e-06	BRD2,CDKN1A,CFLAR,EGR1,FOS,GADD45A,MCL1,MYC,SLC3A2,TIMP1,VIM	468 (12)
eflornithine		chemical drug		0.683		0.0127	APP,CDKN1A,FN1,HLA-B,LGALS3,SHC1,SLC3A2
isoprenaline		chemical drug		0.684	bias	0.00309	ABLIM1,ACTA2,CCN2,FOS,IER5,MAP1LC3B,MGAT4A,NR4A1	435 (20)
WR 1065		chemical drug		0.684	bias	0.00431	CASP4,CDKN1A,GADD45A,KDR,MYC,S100A4,TNFRSF10B,ZFP36L1	455 (15)
LATS2	0.01	kinase		0.686		0.0445	CCN2,CDKN1A,PTGS2,S1PR1,SNAI1
PRDX1	-0.41	enzyme		0.686		0.0198	CD9,IL6,PTGS2,SELP
CLTC	0.233	other		0.686	bias	0.00325	CD74,CDKN1A,HLA-A,KDR	261 (7)
astressin 2B		biologic drug		0.686		0.00121	CXCL2,FOS,KCNMA1,SLC2A3
CASR		G-protein coupled receptor		0.688	bias	0.000109	ARHGEF3,CCND1,CD44,EGR1,GADD45A,ID1,IER3,IGFBP5,LBH,LGALS1,NASP,NEDD9,NUPR1,PDLIM2,PTGS2,SOCS3,THBD,TXNIP,WSB1	495 (21)
miR-320b (and other miRNAs w/seed AAAGCUG)		mature microRNA		0.689	bias	0.00325	AQP1,HSPB6,TAGLN,VIM
NKX2-1		transcription regulator		0.689		1.67e-07	ADGRF5,AQP1,CD74,CLU,CYGB,EDIL3,ENPP2,ESAM,HLA-A,IER3,IGFBP6,LRG1,MMP2,MTUS1,MYH11,PFN2,QKI,SCARA3,SNAI1,SOX17,TSPAN7
PADI4		enzyme		0.692		0.0422	CDKN1A,GADD45A,IL6,STING1
EBF1	0.178	transcription regulator		0.692	bias	0.00714	ACACB,CEBPB,COL1A1,CRK,FOXO1,IL6,IRF1,KRAS,MYC,NOTCH1,PIK3R1,PIK3R3,POSTN,PPP1CB,PPP1R3C,RHOQ,SOCS3	518 (21)
fenofibrate		chemical drug		0.7		3.05e-07	ACACB,APP,ATP11A,CASP4,CCL2,CCND1,CD200,CD36,CEBPB,CLU,COL1A1,FABP4,FBXO32,FN1,GADD45A,HIF1A,ICAM1,IL6,IL6ST,JUN,KDR,LDHB,LDLR,MAN1A1,MGLL,NEAT1,PDK4,PIK3R3,PTGS2,SCARB1,SOD1,STAT3,THRB,TIMP1,TXNIP,VCAM1,VEGFB	462 (22)
FOXP3		transcription regulator		0.7		5.66e-06	ANXA1,ARHGAP31,CDKN1A,DUSP6,EGR1,ENTPD1,FGL2,FOS,FOSL2,GBP4,HLA-A,IGFBP4,IL6,JUN,LGALS1,LGALS3,LRRC32,MMP2,NR4A1,NRN1,NRP1,SLC2A3,SLCO4A1,SOCS2,SWAP70	448 (22)
PKC (family)		group		0.7	bias	1.03e-08	ACTA2,AHR,APP,ATF3,CCL2,CCN2,CD36,CDKN1A,CNN1,COL1A1,COL3A1,DMD,EGR1,EGR2,FABP4,FN1,FOS,GADD45A,HIF1A,IL6,ITGA5,ITGB1,JUN,JUNB,MMP2,NOTCH4,NR4A1,PPP1R15A,PTGS2,PTPRE,SCARB1,STC1,TAGLN,VCAM1	498 (22)
FOXO1	0.561	transcription regulator		0.702		2.03e-12	ACTA2,BIRC3,CAV1,CCN2,CCN3,CCND1,CD36,CDH5,CDKN1A,CFLAR,CLDN5,COL1A1,EDNRB,EFHD1,EGR1,EGR2,ELOVL7,FABP4,FABP5,FBXO32,FLNB,FMOD,FN1,FOS,FOSB,FOXO1,GADD45A,GATA2,GPX3,GRN,HIF1A,ICAM1,IER3,IGFBP7,IL1R1,IL6,JUN,JUNB,KLF2,MAP1LC3B,MXI1,MYC,NAMPT,PDK4,PLSCR1,PPP1R15A,PRCP,PSMB8,PTGS2,PTPRB,S1PR1,SCARB1,SERPINB1,SGK1,SLC25A25,SOD1,SOX4,SPTLC2,TIE1,TNFSF10,TXNIP,VCAM1	512 (19)
erlotinib		chemical drug		0.703		0.000143	CCL2,CCND1,CD36,CSF3,EGR1,ENAH,FN1,ICAM1,IGFBP4,IGFBP6,IGFBP7,IL6,KRAS,NFKBIA,PIK3R1,SLC2A3,SNAI1,TNFRSF10B,TNFRSF11B,TNFRSF1A	539 (17)
CTCF	0.062	transcription regulator		0.704		1.5e-05	ADRA2C,APP,CDKN1A,EGR1,HLA-DQB1,HLA-DRB1,HLA-DRB5,HSPA1A/HSPA1B,IL1R1,IL6,ITGA8,LHX6,MYC,PTGS2,SGK1	442 (20)
branched chain amino acids		chemical drug		0.707	bias	0.000352	ACTA2,COL1A2,COL3A1,HIF1A,MCL1,TEK,TIMP1,TIMP2	331 (7)
FFAR3		G-protein coupled receptor		0.707		0.0132	CD36,ENPP2,GAS6,HLA-DMB,ICAM1,RCN1,SCN1B,TPH1
DSCAML1		other		0.707		0.00431	KLF4,KLF9,MYC,NRN1,PCDH17,PLCB1,PRKCH,SFRP1
2,3,4,7,8-pentachlorodibenzofuran		chemical toxicant		0.707		0.00309	CD44,COL1A1,EPB41L3,FOXO1,GADD45A,HSPA1A/HSPA1B,MYH11,TMSB10/TMSB4X
SNCA	0.111	enzyme		0.708		0.000124	B2M,BHLHE40,CCL2,CCN3,CD44,CD74,CDH13,DKK3,DOC2B,EFNA1,EMP1,FABP4,FAM107A,FBXO32,GADD45A,HIF1A,HLA-DMA,HLA-DRA,HLA-DRB5,HNRNPH1,IL6,IRF1,IVNS1ABP,JUND,KCNN3,KLF10,KLF2,KLF4,KLF7,LDHB,MAP1B,MAP1LC3B,NOTCH1,PDE2A,PLSCR1,PSMB9,PTGS2,PTPRB,RASA4,S100A6,SERPINB1,SLC2A3,SOD1	535 (15)
CD36	0.753	transmembrane receptor		0.709	bias	0.000759	ADAMTS4,CD36,COL1A1,CSF3,ICAM1,IGFBP4,IGFBP6,IGFBP7,IL6,LRP1,SELP,TNFRSF10B,TNFRSF11B	479 (19)
3,4,5,3',4'-pentachlorobiphenyl		chemical toxicant		0.71	bias	1.5e-05	CD44,CLDN5,COL1A1,CTSD,EPB41L3,ETS2,FOXO1,GADD45A,GSTP1,HSPA1A/HSPA1B,JUN,MYH11,NOTCH1,SOCS2,TMSB10/TMSB4X	540 (17)
ML290		chemical reagent		0.711		3.54e-05	ACTA2,CAV1,COL1A1,COL1A2,COL3A1,IL6,INHBB,NFIB,PDGFRB,TIMP3
K+		chemical - endogenous mammalian		0.713		0.0112	ATF3,EGR1,FOS,HSPA8,JUN,NR4A1
GABPA	0.268	transcription regulator		0.714	bias	0.0346	CCL2,DICER1,ROBO4,RRAS,SOD3,UTRN
RACK1	0.127	enzyme		0.714		0.0207	CDKN1A,COL1A2,FOS,HIF1A,IFI44,MYC
CIP2A		other		0.714		9.54e-10	COL15A1,CRYAB,EGR1,EGR2,FAM110D,FOS,FOSB,GADD45A,GPNMB,IER3,LDHB,LXN,MYC,PDE2A,PDGFRB,PDK4,PDLIM7,PTPRB,S100A16,SLC25A4,TRIB1	459 (12)
CXCL8	-0.879	cytokine		0.724		1.89e-08	ACTA2,ANXA1,CD44,CD74,CFLAR,COL1A1,COL3A1,CPE,CXCL2,HSPG2,ICAM1,ITGA5,KLF4,LGALS3,MMP2,NFKBIA,PTGS2,SLC2A3,TNFRSF10B,TPM1,VCAM1,ZFP36	473 (19)
PTC-209		chemical reagent		0.724		0.000118	CDKN1A,COL1A1,COL1A2,COL3A1,CRYAB,FBLN2,IGFBP5,IL6,MMP2,POSTN,RND1,TNFRSF11B
PTGS2	0.975	enzyme		0.726		2.17e-14	ANXA1,AQP1,B2M,BIRC3,CCL2,CCND1,CD44,CD74,CDKN1A,CLU,CSF3,CTSD,EGR1,FABP4,FCGRT,FLT1,FN1,FOS,HBEGF,HLA-A,HLA-DMA,HLA-DMB,HLA-DQB1,HLA-DRB5,ICAM1,IL6,ITGA6,ITGB4,KDR,LRP1,LTBP1,MCL1,MMP2,MYC,PSMB8,PTGS2,SCARB1,SNAI1,SOCS2,STAB1,STC1,TEK,TNFRSF10B,TNFSF10,VEGFC	440 (18)
MEN1		transcription regulator		0.726		2.18e-05	ACTA2,CCND1,CDKN1A,FABP4,FN1,FOS,HIF1A,IGFBP2,INHBB,MYC,SNAI1,TGFBR2,VIM	502 (21)
ANXA1	-0.91	enzyme		0.726	bias	5.85e-06	ACTA2,ANXA1,CCL2,COL1A1,CXCL2,IL6,LGALS1,LGALS3,MMP2,PTGS2,SLC1A5,SPHK1,TIMP2,TYMP	476 (18)
NDUFA13	-0.977	enzyme		0.728	bias	0.0112	CCND1,CDKN1A,HIF1A,ITGA6,ITGB1,VIM
sitagliptin		chemical drug		0.728	bias	0.00114	ACTA2,CCN2,COL3A1,FABP4,FN1,LGALS3	452 (18)
carbenoxolone		chemical toxicant		0.728		0.00336	CCN2,COL1A1,COL3A1,IL6,PTGS2,TIMP1	415 (24)
TRIM28	0.005	transcription regulator		0.731		9.51e-06	ARID5A,EFEMP1,EGR1,EPAS1,ETS1,FOS,IL1R1,IL6,INHBB,KLF2,MMP2,NIBAN1,RAMP3,RCAN1,S100A4,SOX4,VIM	508 (20)
TFPI2		other		0.735	bias	1.87e-06	ACTA2,ADAMTS4,ATF3,BTG2,CCND1,CDH5,CXCL2,IL6,JUNB,S100A4	406 (19)
verteporfin		chemical drug		0.735	bias	1.76e-06	ACTA2,CCN2,CDKN1A,COL1A1,COL3A1,COL6A1,CXCL2,EMCN,FN1,GADD45A,IL33,IL6,NFKBIA,PECAM1,SNAI1,VIM	538 (22)
NOS (family)		group		0.739	bias	0.000184	ADH5,CD59,EGR1,FOS,TIMP1	408 (22)
MITF		transcription regulator		0.741	bias	6.81e-05	ALCAM,AP1S2,APOLD1,ATP1A1,CD44,CDKN1A,COL1A1,EDNRB,FBXO32,FGD4,FMOD,FN1,FOS,GPNMB,HIF1A,IVNS1ABP,LGALS3,LYST,MET,MGP,RHOQ,SCARB1,SEMA6A,SNAI1,TPH1,TXNIP,UPP1	544 (20)
ITGAV	-0.419	transmembrane receptor		0.741	bias	5.01e-05	CD36,CDKN1A,COL1A1,COL1A2,FN1,FOS,HLA-A,HLA-E,ICAM1,IL6,ITGA5,MMP2,PSMB8,TIMP1	485 (19)
L-carnitine		chemical - endogenous mammalian		0.745		1.87e-06	AQP1,CDKN1A,HLA-DMA,HLA-DPB1,HLA-DQA2,IL1R1,IL6,MT-ATP6,NRP1,SNAI1	140 (7)
C5AR1		G-protein coupled receptor		0.746	bias	0.000873	CD36,COL1A1,COL1A2,CSF3,CXCL2,IL6,LTBP1,LTBP2,SELP,TGFBR2	460 (18)
SIAH1	0.099	enzyme		0.747		0.000117	CD36,CDKN1A,CEBPB,CTSD,EGLN3,FABP4,HIF1A,IFITM2,LGALS3,SOCS3,VIM	420 (13)
LPAR1	-0.298	G-protein coupled receptor		0.747	bias	0.0298	CCN2,IL6,PTGS2,SPHK1
anti-benzo(a)pyrene-diol-epoxide		chemical toxicant		0.748	bias	0.0123	CCND1,CDKN1A,IL6,JUN
ATF6	0.206	transcription regulator		0.749	bias	0.0103	APP,BIRC3,CCND1,CEBPB,FOS,IL6,MAP1LC3B,MCL1,PLAT,RCAN1,SPARC,STAT3,TNFRSF10B
iodine		chemical - endogenous mammalian		0.75		0.0123	FABP4,HIF1A,ICAM1,IL6
STAT5A	0.23	transcription regulator		0.761		5.39e-11	BIRC3,CASP4,CCND1,CDKN1A,CEBPB,CFLAR,CSF3,DUSP5,EGLN3,EPAS1,ERAP2,FABP4,FOS,FOSB,FOSL2,GADD45A,ICAM1,ICAM2,ID1,IFITM2,IL6,IL6ST,IRF1,KLF10,MCL1,MYC,PSMB8,SLC2A3,SOCS2,SOCS3,TCEAL3,TGFBR2,TM4SF1,TNFRSF1A,TPM3,TSPAN13,TXNIP,UGP2,WARS1,ZFP36	435 (18)
CXCL12	-0.104	cytokine		0.761		2.8e-11	ACTA2,ANKRD12,CCL2,CCND1,CD36,CD44,CD9,COL1A1,COL3A1,DOCK9,EGR1,FLNA,FN1,FOS,HIPK3,HLA-B,ICAM1,ID1,IFI27,IGFBP7,IL6,ITGB1,ITGB4,JMJD1C,JUN,JUNB,MARCKS,MMP2,MYC,NCK1,NR4A1,PTGS2,RRAS,SELE,SNAI1,SOCS2,SOCS3,TIMP1,TNFRSF10B,TNFRSF10D,TNFRSF11B,TNFSF10,VIM	446 (16)
epothilone B		chemical drug		0.762		0.0198	BTG2,CDKN1A,MCL1,TNFSF10
ETS (family)		group		0.762	bias	8.19e-06	CCND1,EGR1,ENG,FLT1,FOS,ICAM1,TIMP1,VWF
TNFSF9		cytokine		0.762	bias	0.00681	ICAM1,IL6,TNFRSF1A,VCAM1	465 (17)
SLC25A5	0.28	transporter		0.762	bias	0.00325	MT-CO2,MT-ND2,MT-ND5,TNFRSF10B	178 (7)
KL	0.232	enzyme		0.767		7.64e-07	ACTA2,ADAM10,ATF3,CCN2,CCND1,CDKN1A,EGR1,FN1,ICAM1,IL6,KDR,MMP2,MYC,SELP,TGFBR2,TNFRSF11B,VIM	420 (19)
PPARG	0.22	ligand-dependent nuclear receptor		0.771		3.08e-08	ACTA2,APP,ASAP1,CAV1,CAVIN2,CCL2,CCN2,CCND1,CD36,CDKN1A,CEBPB,COL1A1,COL1A2,CSF3,CXCL2,EGLN3,EPAS1,EPHX1,ETS1,F11R,FABP4,FABP5,FN1,GATA2,ICAM1,IGFBP5,IGFBP6,IGFBP7,IL33,IL6,JUN,KLF4,LDLR,MCTP1,MGLL,NDRG1,NR4A1,PDK4,PECAM1,PTGS2,RARRES2,RHOB,SCARB1,SELE,SGK1,SNCG,SOCS3,SOD1,SORBS1,TAGLN,TCF4,TGFBR2,TJP1,TNFSF10,VAMP5,VCAM1,VIM,VSIR	415 (20)
CCL2	0.443	cytokine		0.772		1.28e-06	ACTA2,CCL2,CCND1,CEBPB,CFLAR,EGLN3,FABP4,FOS,ICAM1,IL6,ITGA5,KLF4,MMP2,NOTCH1,PTGS2,SCARB1,TIMP1,VCAM1	503 (21)
CEBPA		transcription regulator		0.774		1.91e-22	ACTA2,ADH1B,AKAP12,AKR1C1/AKR1C2,ANXA1,BTG1,BTG2,CCND1,CDC37,CDH5,CDKN1A,CEBPB,COL1A1,COL1A2,CSF3,DDX21,DYNLT3,EGR2,EMCN,EPHX1,F8,FABP4,FHL1,FLT1,FOS,FOXO1,GADD45A,GATA2,GBP1,GJA1,GLIPR1,GSTP1,HLA-B,ICAM1,ICAM2,ID1,IER3,IFI27,IGFBP4,IL6,ITGB5,JUN,JUNB,KLF2,KLF4,LEPR,LGALS1,LYL1,MMRN1,MT-CO1,MT2A,MYC,NRP1,PFN2,PLXND1,PPP1R14A,PPP1R3C,PTGS2,PTPRE,QKI,RARRES2,SERPINB1,SOCS3,SOD1,SPINT2,SPNS2,TAGLN,T…	521 (21)
meds433		chemical reagent		0.775	bias	4.08e-06	ACTA2,ATF3,CALCRL,CDKN1A,GBP4,MMP2,MYC,NFIA,PSMB9,RNASE1,RPS27L,SLC2A14,STAB1,TIE1,TNFRSF10B	235 (7)
BMP7		growth factor		0.779		1.13e-12	ACTA2,ADGRL2,BMPR2,CALD1,CCL2,CD34,CD44,CDKN1A,CEBPB,COL1A1,COL1A2,EGLN3,F11R,FN1,GAS6,GJA1,GNG11,GRB10,HSPB1,ICAM1,ID1,IGFBP4,IGFBP5,IGFBP6,IL6,ILK,ITGA5,KLF4,MMP2,MSN,NDRG1,OLFM1,PDGFRB,PIK3R1,PLCB1,PMEPA1,S100A4,SMAD1,SOCS3,TAGLN,TIMP1,TIMP2,VCAN,VIM	461 (20)
theophylline		chemical drug		0.781		0.00121	FOS,IL6,LRP1,THBD	478 (23)
MEMO1	0.303	other		0.783	bias	4.38e-06	CCND1,CTSD,FOS,JUN,MYC,SNAI1	577 (21)
phenylbutazone		chemical drug		0.784	bias	2.26e-12	ADAMTS1,ANXA1,CCND1,CD44,CLU,EFEMP2,FBLIM1,FXYD5,GPNMB,IER3,ITGB4,LGALS3,LXN,PSMB8,PTGS2,RCN1,S100A10,STING1,TIMP1,TMSB10/TMSB4X,UPP1,VIM	404 (12)
SMAD1	0.687	transcription regulator		0.784	bias	1.59e-08	ACTA2,BTG2,CCN2,CDKN1A,COL1A1,COL1A2,CXCL2,ICAM1,ID1,ID4,IRF1,MYC,SELE,SMAD1,VCAM1	461 (25)
SFLLRN (PAR1-activator)		chemical reagent		0.784		0.000117	DSTN,FLT1,HSPB1,IL6,ILK,MYL9,NEXN,PDLIM1,PEBP1,SELP,TAGLN2	248 (7)
LILRB1		transmembrane receptor		0.784	bias	0.0422	CAV1,HSPB1,ITGB1,MMP2
clodronic acid		chemical drug		0.785		1.38e-06	CD36,FOS,ICAM1,IL6,MFGE8,POSTN,SELE,SELP,VCAM1	515 (20)
tert-butyl hydroperoxide		chemical toxicant		0.787	bias	0.000473	CLU,FN1,GJA1,GPX4,NEAT1,NOTCH1,PTGS2	554 (19)
RXR/VDR/VITAMIN D3 (complex)		complex		0.788	bias	0.000352	CDKN1A,FOXO1,GADD45A,IGFBP5,IGFBP6,KLF4,SERPINB1,THBD
CEACAM1		transporter		0.788		0.000172	CD36,CSF3,DLL1,ICAM1,KDR,NES,TEK,TIE1,TLN1,VEGFC	536 (17)
HMGB2	0.118	transcription regulator		0.796	bias	5.03e-05	CCND1,CD36,CEBPB,CSF3,CXCL2,FABP4,IL6,VEGFC	381 (12)
ATF2	0.182	transcription regulator		0.798	bias	1.72e-08	ATF3,CCND1,DUSP5,EGR1,ENTPD1,FN1,FOS,GADD45A,IL6,JUN,MAT2A,MCL1,MT2A,MYLK,NOTCH1,NUPR1,PTGS2,RHOB,VCAM1	446 (17)
CFI-402257		chemical drug		0.805	bias	1.89e-05	CCL2,CXCL2,GEM,GMFG,ICAM1,IGFBP6,IL6ST,MMP2,PLAT,TIMP2	381 (16)
SPHK1	0.584	kinase		0.805		1.25e-10	ACTA2,APP,BIRC3,CCN2,CCND1,CDKN1A,COL1A2,EGR1,FN1,HIF1A,ICAM1,IL33,IL6,JUN,PTGS2,SELP,SNAI1,SOCS3,SPHK1,TAGLN,TIMP1	391 (19)
JAK3		kinase		0.807		0.0112	CSF3,ENPP2,IL6,IRF1,SOCS3,STAT3
FLT3LG		cytokine		0.808	bias	0.0491	CEBPB,CXCL2,ICAM1,IL3RA,MAP1LC3B,MCL1,TCF4
MGAT5		enzyme		0.81		0.0298	ITGA5,ITGB1,MYC,SNAI1
IRF2	0.218	transcription regulator		0.811		2.08e-07	B2M,C1S,CCND1,CDKN1A,CTSS,DUSP5,GBP1,HLA-B,ID1,IL6,IL6ST,IRF1,KLF4,NAMPT,PSMB8,PSMB9,PTGS2,RRBP1,SRGN,TAP1,TAP2,TAPBP,TNFSF10,TPM1,VCAM1	328 (20)
PAX3-FOXO1		fusion gene/product		0.816		8.27e-08	ADRA2C,AKAP12,ANXA1,ATP1A1,BTG2,CCND1,CD63,CDKN1A,EDIL3,EPB41L3,FABP5,FLNA,FOXO1,GRN,GSTP1,HSPA1A/HSPA1B,HTRA1,IER3,IGFBP2,IGFBP5,IL6ST,ILK,INPP1,ITGA5,KCNN3,KDR,MEOX2,MET,MT1X,MYH10,NFIB,OGN,SERPINB1,SOD1,SPRY1,ST13,TIMP2,TLN1,TMEM47,TPM3,VIM,ZFP36L2	402 (13)
COLLAGEN TYPE II (complex)		complex		0.816		0.000473	CCL23,CXCL2,IL1R1,IL6,MAP3K8,RRAS,TNFSF10	525 (21)
tosedostat		chemical drug		0.816	bias	0.0112	ATF3,CDKN1A,CEBPB,GADD45A,PPP1R15A,WARS1
SALL4		transcription regulator		0.816		7.34e-06	ADAM10,AKAP12,BTG2,CCN5,CCND1,CD44,CD74,CDC42,DLC1,ETS1,FLT1,FN1,HLA-DQB1,ITGA6,ITGB1,JUN,NOTCH1,SDC2,SEMA6A,SFRP1,TLN1,TNS1,TPM1,UTRN,VIM	431 (10)
coomassie brilliant blue G-250		chemical drug		0.816		0.00058	COL1A1,ICAM1,IL6,PTGS2,TIMP1,TJP1	337 (11)
putrescine		chemical - endogenous mammalian		0.816	bias	9.73e-05	CCL2,CDKN1A,FOS,IGFBP2,JUN,MAT2A	354 (14)
Retnla		other		0.817	bias	0.00325	ACTA2,HIF1A,IL6,NOTCH1	458 (16)
CSHL1		growth factor		0.817	bias	0.000352	ACTA2,CCN2,FOS,IRF1,PIK3R1,SERPINH1,SOCS2,SOCS3	491 (16)
TF	0.315	transporter		0.821	bias	0.00782	CCL2,CCND1,COL1A1,CYBRD1,IL6,NFKBIA	485 (23)
IFNA1/IFNA13		cytokine		0.822	bias	0.0257	GEM,IFI27,IFITM1,IRF1,MYC,PLSCR1,PTGS2,VEGFB
SGK1	0.724	kinase		0.822		6.27e-05	CCN2,CDKN1A,FABP4,HBEGF,IL6,ORAI1,SGK1,SLC1A5,SLC2A3,SLC3A2	440 (20)
IGF1		growth factor		0.823		9.09e-26	ACTA2,AKR1C1/AKR1C2,APP,BGN,BHLHE40,BIRC3,BTG2,CAVIN2,CCN2,CCN5,CCND1,CD44,CD74,CDKN1A,CEBPB,CFLAR,CLU,CNN1,COL14A1,COL1A1,COL1A2,COL3A1,CRYAB,CTSD,DDX5,DMD,DUSP6,EGR1,EGR2,EPAS1,FABP4,FBLN2,FBXO32,FN1,FOS,FOSB,FOXO1,GADD45A,GAS6,GATA2,GJA1,HIF1A,HSD17B11,HSPA1A/HSPA1B,HTRA1,ICAM1,ID1,IER2,IER3,IFI27,IFITM3,IGFBP2,IGFBP4,IGFBP5,IGFBP6,IL1R1,IL3RA,IL6,ITGA5,ITGB5,JUN,JUNB,LEPR,MCL1,MMP2,MXI1,MYC,M…	525 (16)
WT1		transcription regulator		0.829		1.24e-05	BTG2,CCL2,CCN2,CCND1,CDKN1A,CMPK1,DDX3X,EFNA1,EGR1,ELK4,ETS1,FOSB,GRB10,HBEGF,HCFC1R1,HSPG2,ITM2B,JUNB,JUND,KLF4,KRAS,LGALS3,LRP1,MCL1,MMP2,MT1X,MYC,MYL6,NDRG1,PECAM1,PODXL,SH3BP5,SLC2A3,SPRY1,TIMP3,TM4SF1,TNFSF10,WARS1	507 (20)
USP28		peptidase		0.829	bias	0.0198	CCND1,CDKN1A,MYC,SNAI1
FGF4		growth factor		0.832		0.00495	CDKN1A,CSF3,FOS,FOXO1,SOX17	499 (19)
LIPA	0.389	enzyme		0.832		5.17e-05	ACACB,ANXA1,BCLAF1,CD63,COL1A1,COL1A2,CTSD,CTSS,GPNMB,LGALS3,NFIA,PCNP,PECAM1
rimonabant		chemical drug		0.835		0.0182	FKBP1A,FOS,IL6,KLF4,PTGS2
pitavastatin		chemical drug		0.838		0.0213	CD36,FOS,JUNB,MCF2L,PTGS2,SCARB1,SNAI1
BTNL2		transmembrane receptor		0.839		4.08e-06	CD74,CNN3,ENAH,ENTPD1,FGL2,GBP4,IFITM3,IFNGR1,IL6,NCOA7,PRXL2A,RALGDS,S100A4,TNFSF10,YPEL2	369 (11)
TFAP2C		transcription regulator		0.84		3.4e-05	ALCAM,CCN2,CD44,CDKN1A,EGR3,GPX4,IGFBP5,MMP2,MT1X,MT2A,MYC,NRP1,TACC1,TIMP1	486 (18)
GATA3		transcription regulator		0.841		0.00322	CCND1,CDKN1A,ETS1,FN1,FOS,HIF1A,ICAM1,IL6,KLF4,MYC,NOTCH1,RCAN1,TEK,TJP1,VCAM1,VIM,VSIR	505 (19)
PDK4	1.512	kinase		0.842	bias	0.00812	ACTA2,COL1A1,HIF1A,IL6,KRAS	557 (22)
temozolomide		chemical drug		0.844		5.01e-05	CCL2,CD44,CDKN1A,CFLAR,ID1,IL6,MMP2,MT-CO2,NFKBIA,RAP1B,SRPX,STING1,TNFRSF10B,VIM	482 (18)
JAG1	-0.276	growth factor		0.845	bias	9.54e-10	ACTA2,APOD,CCND1,CDKN1A,COL1A1,DUSP5,DUSP6,ENAH,F11R,GADD45A,GATA2,GPX3,LIFR,MYC,MYH11,NOTCH4,PDGFRB,SNAI1,TAGLN,TIMP3,VIM	471 (20)
LIN28B		other		0.847	bias	0.000179	CCN2,CD44,CDKN1A,CTNND1,ITGB4,MYC,NFIX,SNAI1,TGFBR3,THRB,VIM	266 (7)
TUG1	0.059	other		0.848		0.0341	CD34,IL6,KLF2,MYC,NES
CSNK2B	-0.032	kinase		0.849		0.00276	ACTA2,CCND1,CFLAR,MYC,SNAI1	446 (16)
FCGR2B		transmembrane receptor		0.849		0.00812	APP,ICAM1,IFI27,MARCKSL1,SOCS3	456 (17)
prostaglandin E1		chemical - endogenous mammalian		0.849		0.0198	FOS,ICAM1,IL6,MYC
ADCYAP1		other		0.849		2.24e-07	BCAM,BTG2,CCNI,CEBPB,CNN3,COL3A1,CRTAC1,CXCL2,EDIL3,EGR1,EGR2,EGR3,ENPP2,FOS,IER3,IL6,IRF1,MAN1A1,MYC,NFKBIA,POSTN,QKI,RHOB,S100A10,SCARB1,SERPINB1,SMAD1,SOCS3,SPARC,TCF4,TMSB10/TMSB4X	567 (24)
BRD4	0.222	kinase		0.851	bias	2.55e-10	ABLIM1,ACTA2,BHLHE40,BTG2,BTN3A2,CCND1,CDKN1A,COL1A1,COL1A2,CXCL2,ELK3,FKBP11,FN1,FOS,FOSL2,GADD45A,ICAM1,ICAM2,IER5,IL6,IRF1,ITGA5,ITGB1,ITGB5,MCL1,MET,MYC,NAMPT,PDGFRB,PLAT,RAI14,SELE,SERTAD1,THBS2,TIMP1,TNFRSF10B,TNFRSF10D,TOP1	519 (21)
TSC1		other		0.851		0.00018	ACACB,CAV1,CCN2,CRYAB,CTSD,DMD,EGR2,FLNA,FOXO1,GNS,IL6,KCNN3,LDHB,NIBAN1,NPM1,ORAI1,PDGFRB,PDLIM2,PIEZO1,SCN1B	475 (23)
zVAD		chemical - protease inhibitor		0.853		0.0198	IL6,NR4A1,SPHK1,TOP1
RABGEF1		enzyme		0.853		0.000403	CTSH,IL6,LDLR,MT-ATP6,MT-CO2,MT-ND3,MT-ND4,MT-ND4L,MT-ND5
SRSF1	0.094	other		0.853		0.025	CD200,COL1A1,COL6A1,ENG,FN1,GSTP1,HNRNPH1,NFKBIA,RPS2,SRSF7,VIM,WARS1
MSC	-0.319	transcription regulator		0.853	bias	0.000403	CCL2,FABP4,FLI1,IFI27,IFI44,IFI44L,SYNE2,TRIB1,XAF1
9,10-dimethyl-1,2-benzanthracene		chemical toxicant		0.855	bias	8.01e-06	AHR,BIRC3,CCND1,CDKN1A,CXCL2,EPHX1,FMOD,FN1,GADD45A,HBEGF,IL6,JUN,LDHB,PTGS2,S100A4,SNAI1,TGFBR2,VEGFB,VIM	466 (16)
ciglitazone		chemical drug		0.857		2.18e-09	ACTA2,CAV1,CCL2,CCND1,CD34,CD36,CDKN1A,CFLAR,FLT1,FN1,HLA-DRA,ICAM1,IFITM2,IGFBP2,IL6,LAMB1,MMP2,MT-CO2,NFKBIA,PTGS2,SELE,SOD1,TNFSF10,VCAM1	447 (18)
PRKAA1	0.131	kinase		0.857		5.27e-06	ACTA2,ATF3,BIRC3,BTG1,CD302,CDKN1A,CLU,DOCK4,EGLN3,FN1,IFI44,IGFBP4,IL1R1,IL6,ITGB5,MT-CO1,MYLK,NFIB,NFKBIA,PMEPA1,PSMB8,RHOU,SOCS3,TJP1,TNS1,TNS3,TXNIP,VCAM1,ZFP36L1	492 (22)
quercetin		chemical drug		0.858		9.29e-10	ACTA2,ADGRL2,BHLHE40,BIRC3,CAV1,CCL2,CCN2,CD44,CD63,CDKN1A,COL1A1,CRIP1,DUSP5,EFNA1,EGR1,FN1,FOS,FOSB,GSTP1,HIF1A,ICAM1,IER3,IL6,JUN,KLF10,KLF4,LDLR,LEPR,MCL1,MYC,NEDD9,PON2,PPP1R15A,PTGS2,SELE,SOD1,TNFRSF10B,VCAM1	429 (15)
GH1		growth factor		0.861		0.00035	ATF3,CEBPB,CLU,EGR1,FN1,FOS,GADD45A,GATA2,IL6,JUN,JUNB,LDLR,SNAI1,SOCS2,SOCS3,SOD1,TNFRSF1A,VIM,ZFP36	415 (22)
levodopa		chemical - endogenous mammalian		0.862		0.000116	ABI3,ACKR1,ACTA2,ADRA2C,CASKIN2,CCND1,CD200,CD63,CLDN5,COTL1,CRTAC1,CTSC,CTSZ,DAAM1,DOC2B,DUSP6,ECE1,EDNRB,EGFL7,EGR2,ETS2,F11R,FBLN2,FCGRT,FOS,FOSB,FOXO1,FTL,FXYD5,GNS,GRB10,GUCY1A1,HBEGF,HDAC7,HLA-A,HSPB6,IER3,IGFBP2,IGFBP5,JUNB,KLF9,LDB2,LPP,LRRC1,LTBP1,MAT2A,NASP,NRARP,NUAK1,PFN2,PIK3R1,RAMP1,RESF1,S100A10,SEC14L1,SELENON,SHANK3,SHC1,SLC44A2,STAB1,TCF4,TMEM106C,TMEM70,TNFAIP1,VMP1	402 (14)
TLN1	-0.948	other		0.87	bias	0.00222	HLA-A,ICAM1,IL6,ITGA5,ITGB1,MCL1,TLN1	404 (16)
SCN1B	0.584	ion channel		0.87	bias	5.58e-07	ACTA2,CCN2,COL1A1,COL1A2,FOS,POSTN,VIM
CLEC4A		transmembrane receptor		0.87		0.00491	BHLHE40,CD36,FCGRT,IL6,NOTCH1,SCARB1,VCAN	530 (12)
TRPV4		ion channel		0.871	bias	0.00025	CXCL2,FN1,FOS,IL6,ITGB1,KDR,SOCS3,TIMP1,VCAM1	452 (19)
obeticholic acid		chemical drug		0.873		6.41e-06	ACTA2,CCN2,COL1A1,CXCL2,FN1,GPX4,ICAM1,IL6,PDK4,PTGS2,TIMP1,TIMP2	340 (15)
GPNMB	-0.975	enzyme		0.881	bias	3.97e-06	FOS,IL6,ITGA5,ITGB1,MYC,NRP1,SNAI1	499 (19)
EPAS1	1.804	transcription regulator		0.881	bias	1.76e-09	AKAP12,BHLHE40,BIRC3,CAV1,CCN2,CCN5,CCND1,CDKN1A,CEBPB,CXCL2,CYBRD1,EGLN3,EPAS1,FABP4,FBLN2,FHL1,FLT1,FN1,FOS,GJA1,HIF1A,ICAM1,IFNGR1,IGFBP5,IL6,INHBB,KDR,LDLR,NAMPT,NDRG1,NEAT1,NOTCH1,NRARP,NRN1,SEMA6A,SLC2A3,SOD1,SPHK1,TEK,TGFBR2,TNFRSF11B,UGP2,VCAM1	397 (19)
KEAP1	-0.019	other		0.882		0.0154	AHR,GSTP1,HIF1A,IL6,SELP,VCAM1
STAP2		other		0.885	bias	0.00681	CCND1,CXCL2,IL6,MYC	388 (18)
tacrolimus		chemical drug		0.888		3.23e-14	ABLIM1,APOD,APP,CARD8,CCL2,CCND1,CD200,CD36,CD74,COL1A1,COL3A1,CXCL2,DOCK9,DPYSL3,EGR1,FABP4,FKBP1A,FLNA,FN1,FOS,FOSB,ID1,IGFBP4,IL33,JUN,JUNB,LBH,LRRC32,MARCKSL1,MYC,MYH10,MYH11,NFKBIA,NR4A1,NRP1,PIK3R1,PTGS2,RCN1,SAMHD1,SDCBP,TGFBR3,TJP1,TNFSF10,VEGFC	506 (23)
NAMPT	1.144	cytokine		0.888	bias	0.00867	CXCL2,FN1,HSD17B11,ID1,IL6,ITGB1,JUN,NAMPT,NDUFA4,PDGFRB,PECAM1,SOCS2,TFPI	506 (17)
miR-338-3p (miRNAs w/seed CCAGCAU)		mature microRNA		0.889	bias	3.16e-05	CCND1,COL1A1,COL1A2,CRTAP,IL6,PLEC,SOX4,SPARC,TAGLN,TGFBR2,VCAN,VIM
sodium chloride		chemical - endogenous mammalian		0.889	bias	3.8e-07	ACTA2,AQP1,CCN2,COL1A1,COL3A1,CXCL2,EGR1,FN1,FOS,FOXO1,HIF1A,ICAM1,IGFBP7,NFKBIA,PIK3R3,PTGS2,SGK1,SOD1,VCAM1,VWF	472 (21)
5-fluorouracil		chemical drug		0.889		0.00392	ATF3,BTG2,CCND1,CDKN1A,CFLAR,CLU,COL1A2,CTSD,DLL1,ECSCR,EGR1,FKBP1A,FOXO1,GADD45A,HBEGF,HSPA8,IER5,ITGB4,JUN,KRAS,MAT2A,MCL1,MT-CO1,MT-CO2,MT-ND3,MT-ND4,MT-ND4L,MYC,NDUFA4,NOTCH1,PPP1R15A,PTGS2,RHOB,RPS27L,RPS28,SERPINB1,SLC25A3,SNAI1,SPHK1,STOM,TMSB10/TMSB4X,TNFRSF10B,TXNIP,UPP1,ZFP36L1	538 (21)
S-nitroso-N-acetyl-DL-penicillamine		chemical reagent		0.89		7.37e-05	CCL2,CDKN1A,HIF1A,HSPA1A/HSPA1B,LDLR,MARCKSL1,MYC,PRKG1,PTGS2,S100A10,TIMP1	497 (21)
IRS1		enzyme		0.892		1.44e-08	ACTA2,CCN2,CCND1,CEBPB,COL3A1,COL6A1,EGR1,ENAH,FABP4,FBXO32,FHL1,FOS,GJA1,HSPB7,IGFBP4,IL6,KLF4,LDLR,MYC,NRP1,PIK3R1,RHOU,SNAI1,SPARCL1,TAGLN,TLN1,TNXB	475 (20)
RUNX3		transcription regulator		0.893	bias	3.99e-06	CCN2,CCND1,CDKN1A,CFLAR,FLNA,IL6ST,ILK,ITGB5,LIFR,MACF1,MMP2,MSRB3,MYC,NUAK1,RASAL2,SCARA3,TEAD1,TIMP2,TPM2,UGCG,VIM,VWF	505 (19)
GROWTH HORMONE (family)		group		0.894		2.27e-16	ARID5B,CCND1,CD36,CEBPB,CLU,COL1A1,COL3A1,CXCL2,EGR1,FABP4,FN1,FOS,FOSL2,FTH1,GSTP1,ICAM1,ID1,IER3,IGFBP2,IGFBP5,IGFBP6,IL6,IRF1,JUN,JUNB,KLF10,LDLR,LEPR,MT-CO2,MT-CYB,MT-ND3,MT-ND5,MYC,NAMPT,NEDD9,NFKBIA,NOTCH1,PDK4,PPP1R15A,S100A4,SCARB1,SGK1,SOCS2,SOCS3,SOD1,SPARC,STC1,TGFBR2,TNFSF10,TXNIP	569 (20)
sulindac sulfide		chemical drug		0.895		0.000193	ADRA2C,APP,ATF3,BCAM,CCN2,CCND1,CDKN1A,CEBPB,EGR1,ESD,GADD45A,PIK3R1,PTGS2,STAT3,STC1,TNFRSF10B	471 (19)
BID	0.391	other		0.896	bias	0.00203	CTSD,CTSH,CTSS,IL6,MT-CO2,TIMP1	514 (12)
19,20-epoxydocosapentaenoic acid		chemical - endogenous mammalian		0.896	bias	9.73e-05	ACTA2,COL1A1,IL6,S100A4,SNAI1,TAGLN	210 (7)
dipyridamole		chemical drug		0.896	bias	0.00058	CCL2,IL6,MMP2,PTGS2,TIMP1,TIMP2	455 (20)
COL1A1	-0.912	other		0.898	bias	5.03e-05	CCL2,CDKN1A,COL1A1,ICAM1,SELE,SNAI1,VCAM1,VIM	383 (15)
CD44	-1.607	other		0.898	bias	1.98e-07	ACTA2,BCAM,BGN,BIRC3,CCND1,CD36,CD44,CD63,CDH5,CDKN1A,CLU,COL1A1,COL3A1,FN1,GADD45A,IFITM2,IL6,IRAK3,ITGA5,ITGBL1,JUN,KLF4,LAMB1,LGALS1,LGALS3,LHX6,LTBP1,LTBP2,MCL1,MET,MMP2,MYC,PDK4,PECAM1,PMEPA1,SMAD1,THBS2,VCAM1,VIM	504 (21)
amlexanox		chemical drug		0.898	bias	7.73e-07	C1S,CCND1,CD34,CLEC3B,CNN1,GAS6,GBP4,HIF1A,IGFBP5,IL33,LTBP1,RARRES2,SMOC2	336 (7)
PAWR	-0.679	transcription regulator		0.9		0.0298	APP,CDC42,CDKN1A,TNFRSF10B
entinostat		chemical drug		0.903		1.94e-05	CCL2,CCND1,CD44,CDKN1A,CFLAR,G3BP1,HDAC7,HIF1A,MCL1,MMP2,MYC,PSMB9,RNASE1,TGFBR2,THBS2,TNFRSF10B,TNFSF10	473 (17)
androgen		chemical drug		0.903		2.11e-06	ADI1,APOD,BTG2,CCND1,CD44,CTSZ,ETS1,FLNA,FOS,GJA1,IGFBP2,IGFBP5,JUN,MYC,NES,NFKBIA,NR4A1,PARK7,PIK3R1,PLPP1,PTGS2,SMAD1,SOX4,STAT3,VEGFC,VMP1	494 (21)
CYLD-AS1		other		0.905		0.0203	AKR1C1/AKR1C2,EPHX1,FTH1,FTL,ICAM1,IL6,IRF1,JUNB,LGALS3,NFKBIA,VEGFC
RAG2		enzyme		0.905		0.00522	COL6A2,EPAS1,FCGRT,ID1,IL6,LY6E,MET,NDUFA13,PPP1R16B,RHOU,TEAD1
MACROH2A1	0.121	other		0.905		0.000759	CD36,CDKN1A,EGR1,ETS1,FN1,GADD45A,ID1,IL6,NOTCH4,SNAI1,SOCS2,SPARC,TNFSF12	415 (20)
HEXIM1	-0.55	transcription regulator		0.905		0.00222	ANXA1,CCND1,CDKN1A,COL1A1,HIF1A,HNRNPH1,VIM	492 (21)
SDCBP	1.554	enzyme		0.907	bias	8.36e-05	CDC42,ITGA6,ITGB4,MMP2,PEBP1,SNAI1,SOX4,TJP1,VIM	509 (22)
carboxyamido-triazole		chemical drug		0.908		0.000269	BAG3,CCND1,FOS,MMP2	520 (21)
WWP2	-0.407	enzyme		0.909	bias	0.00336	ACTA2,EGR2,IL6,STAT3,TAGLN,VIM	470 (17)
IFI16	1.641	transcription regulator		0.909	bias	0.000995	CCL2,CCND1,CDKN1A,GADD45A,ICAM1,IFI16,IL6,LDLR,MYC,NFKBIA,SELE,SOD1,VCAM1	448 (17)
cisplatin		chemical drug		0.909		4.32e-14	ACTA2,ADAMTS1,AKR1C1/AKR1C2,ANXA1,AQP1,ATF3,BIRC3,BTG2,C11orf96,CAV1,CCL2,CCN2,CCND1,CD44,CDKN1A,CFLAR,CLU,COL1A1,CTNND1,DICER1,DUSP6,ECE1,EFEMP2,EFNA1,EGR1,EMP3,EPHX1,EXOC6,F11R,FABP4,FBLIM1,FEZ1,FLT1,FN1,FOS,FXYD5,GADD45A,GMDS,GPNMB,GSTP1,HIF1A,HLA-A,HSPA8,ICAM1,IER3,IER5,IFITM1,IGFBP7,IL6,IL6ST,ISCU,ITGA6,ITGB1,ITGB4,JUN,JUND,LAMB1,LDHB,LGALS3,LXN,MAP1LC3B,MARCKS,MCL1,MET,MGP,MMP2,MT-CO1,MT1X,…	470 (18)
INSULIN (family)		group		0.91		3.05e-12	ADAM10,ADAM15,AEBP1,APP,ARRDC3,ATF3,ATP1A1,BMPR2,CCL2,CCN2,CCND1,CD34,CD36,CD44,CDKN1A,CEBPB,CFLAR,CNN1,COL1A1,COL1A2,COL3A1,COL6A1,CRYAB,DNAJB4,EGR1,EGR2,ENPP2,EPAS1,FABP4,FBXO32,FKBP8,FN1,FOS,FOSB,FOXO1,FTL,GRB10,GSTP1,HIF1A,HSPA8,ICAM1,IGFBP2,IGFBP4,IGFBP5,IL6,IL6ST,ITGA6,JUN,JUNB,KLF4,LAMB1,LDHB,LDLR,LEPR,LIFR,LRP1,MMP2,MT-ND1,MYC,NFKBIA,NOTCH1,NR4A1,PDGFRB,PDK4,PIK3R1,PLAT,PLCB1,PPP1R15A,PTG…	556 (18)
GATA1		transcription regulator		0.913		1.56e-07	AQP1,BTG2,BZW2,CCND1,CD36,CDKN1A,CNN3,CPD,DICER1,EGR1,ETS1,ETS2,FHL1,FLI1,FOSB,GATA2,IL6ST,INHBB,ITGA6,JUNB,KDR,LEPR,LMO2,LYL1,MECOM,MGST2,MYC,NCOA7,NRARP,PECAM1,PRKG1,SASH1,SELP,SLC3A2,TCF4,TEK,TGFB1I1,VWF	416 (16)
SQSTM1	-0.561	transcription regulator		0.913	bias	0.000572	ARID5A,CXCL2,EGLN3,FGL2,HBEGF,IL6,IRF1,JUN,MMP2,NFKBIA,PLAT,SNAI1,UGP2	406 (18)
SATB2		transcription regulator		0.913		0.000873	ADGRG6,EFEMP1,ESAM,FABP4,IFI44,ITGA8,LIMA1,ROBO4,SDC2,TM4SF18
HIF3A	0.377	transcription regulator		0.914		0.00325	EPAS1,HIF1A,PDGFRB,STAT3	493 (14)
SP1	0.273	transcription regulator		0.914	bias	1.96e-17	ACTA2,ADAMTS1,ADCY4,ADH5,AEBP1,AFAP1L1,AKAP12,ATF3,CAV1,CCL2,CCN2,CCND1,CD59,CDH5,CDKN1A,CEBPB,COL1A1,COL1A2,CPLX1,CRYAB,CTSD,CYBRD1,DLC1,DMD,EGR1,ENG,FLNA,FLT1,FN1,FOS,GJA1,GPX4,HBEGF,HIF1A,ICAM1,ID4,IFITM3,IFNGR1,IGFBP4,IRAK3,IRF1,ITGB5,JAM2,JUN,KDR,KLF4,LDLR,MAT2A,MCL1,MEOX2,MET,MMP2,MYC,MYH11,MYLK,NDRG1,NES,NFKBIA,NOTCH1,PCDH17,PDGFRB,PRKG1,PTGS2,ROBO4,RRAS,SCARB1,SGK1,SLC25A4,SLC2A3,SNCG,SNR…	462 (21)
NOTCH1	0.444	transcription regulator		0.917		5.22e-13	ACTA2,AKR1C1/AKR1C2,BIRC3,CCN2,CCND1,CD44,CDKN1A,CEBPB,CFLAR,CNN1,COL1A1,COL1A2,DLL1,DNAJA1,EPAS1,FLT1,FOS,FOSB,GATA2,GRN,HIF1A,HSPA8,ICAM1,ID1,IFI16,IGFBP2,IGFBP4,IL6,IRF1,ITGA6,ITGB1,ITGB4,MMP2,MYC,MYH11,MYLK,NOTCH1,NRARP,PDGFRB,PTGS2,RGS5,RHOU,SELE,SNAI1,TAGLN,TEK,TGFBR2,TGFBR3,TIE1	542 (15)
NR4A1	0.776	ligand-dependent nuclear receptor		0.921		1.46e-06	ACTA2,AKR1C1/AKR1C2,APOD,ATF3,CCN2,CCND1,CD36,CDH5,CLDN5,COL1A1,COL1A2,COL6A1,COL6A2,CTNND1,ELK3,FABP4,FN1,HIF1A,ICAM1,ID1,IL6,ITGB1,ITGB4,LDLR,LY6E,MARCKSL1,MAT2A,MYC,NDUFB7,NFKBIA,NR4A1,PDK4,PEBP1,PPP1R3C,RAMP3,SPINT2,TAGLN2,TJP1,TNFSF10,UGP2,VCAM1	505 (21)
dihydroartemisinin		chemical drug		0.926		0.00141	CCND1,CDKN1A,FTH1,GPX4,MMP2,MYC,PTGS2	513 (22)
RPS6KA3	0.336	kinase		0.927	bias	0.00058	CCND1,FOS,FOXO1,MYC,PTGS2,TNFRSF10B	381 (20)
MED16	0.283	transcription regulator		0.927	bias	0.000184	CCN2,MMP2,TAGLN,TGFBR2,VIM	244 (7)
N(1)-methylnicotinamide		chemical - endogenous mammalian		0.927	bias	0.00121	ACTA2,COL1A1,FN1,IL6	219 (10)
miR-141-3p (and other miRNAs w/seed AACACUG)		mature microRNA		0.928	bias	0.0469	AKR1C1/AKR1C2,COL1A2,DICER1,GADD45A,ITGB1,LHX6,MMP2,SNAI1,VIM
AIP	-0.138	transcription regulator		0.928		0.0271	ADGRG6,ADGRL4,AHR,GNG11,RGS16,S1PR1
TSH (complex)		complex		0.93	bias	7.69e-05	CCND1,CDKN1A,CTSS,EGR1,FOS,FOXO1,FTH1,IGFBP5,IL6,JUNB,KDR,MYC,SOCS3	493 (22)
PD173074		chemical reagent		0.931		0.000556	ADGRG1,CCND1,CDH5,CEBPB,DUSP6,EFNA1,GATA2,MYC,NUPR1,PRKCH,SPNS2	429 (11)
ABT-737		chemical drug		0.936	bias	0.000245	CDKN1A,CEBPB,GADD45A,IL6,IRF1,MCL1,TNFRSF10B	457 (17)
L-triiodothyronine		chemical - endogenous mammalian		0.936		1.62e-05	APP,ATP1A1,BTG2,C1S,CCN2,CCND1,CD36,CD44,CDKN1A,CHD1,CLU,CTSH,DUSP5,ECE1,EFNA1,EGR1,EGR2,ENG,ENPP2,EPAS1,FABP4,FLYWCH2,FOS,GATA2,GBP4,HIF1A,ID1,IGFBP4,IGFBP6,IL6,KLF9,LDLR,LGALS3,LRP1,MGST3,MT-CO2,MT-CO3,MT-ND4,MYC,NFIB,NR4A1,PDK4,PDLIM3,PTGS2,RAB34,RCAN2,RGS16,SORBS1,SYNPO,THRB	492 (22)
MAEL		transcription regulator		0.937	bias	0.000269	CD44,KLF4,MYC,PTGS2	484 (15)
GSTK1	0.294	enzyme		0.937		0.00137	FOS,IL6,JUN,JUNB,STING1	378 (14)
AKT1	-0.479	kinase		0.938		2.07e-13	ACTA2,AKR1C1/AKR1C2,ARL6IP1,BIRC3,CCL2,CCND1,CD44,CD74,CDKN1A,CFLAR,CLU,CXCL2,EGR1,FABP5,FBXO32,FN1,FOS,FOSB,FOXO1,FXYD5,HIF1A,HIPK3,IGFBP5,IL6,ITGB1,JUND,KDR,LAMB1,LDHB,MCL1,MMP2,MT2A,MYC,MYH10,MYH11,NEXN,NOTCH1,PDGFRB,PIK3R1,PTGS2,RAB11A,RAMP1,RAMP3,RHOB,SIVA1,SLC3A2,SNAI1,TGFBR3,THBS2,TIMP1,TNFSF10,TPD52L1,VCAN,VIM	497 (20)
INPP5D	0.149	phosphatase		0.938		4.42e-06	ACTA2,CCND1,CD93,CDH5,FLI1,IL6,IRAK3,PECAM1,SELP,SNAI1	464 (17)
CUL3	0.055	enzyme		0.943		0.0064	BRD2,CCND1,FBXO32,H2AJ,IL6,MFAP4,PLS3,RHOB,TAGLN	496 (20)
4-(2-aminoethyl)benzenesulfonylfluoride		chemical - protease inhibitor		0.943	bias	8.36e-05	CASP4,CDKN1A,COL1A1,COL1A2,DICER1,ENPP2,FN1,HSD17B11,TAGLN	416 (17)
PLD1		enzyme		0.943		0.00337	APP,CD36,CD44,ICAM1,MYC,PTGS2,VCAM1	466 (18)
TNFSF12	-0.891	cytokine		0.944		6.18e-06	CCL2,CCND1,CLDN5,CTNND1,CXCL2,DLL1,F11R,FBXO32,ICAM1,ID1,IL6,MT-CO2,NFKBIA,NOTCH1,PXN,SELE,TIMP1,VCAM1	442 (16)
dapagliflozin		chemical drug		0.946	bias	0.00058	ACTA2,CDKN1A,COL3A1,EPAS1,HIF1A,STING1	458 (16)
NFIX	-0.94	transcription regulator		0.946		0.00203	CCND1,CLEC3B,FABP4,NFIX,POSTN,SPARCL1
PCSK9		peptidase		0.948		7.88e-08	ANXA1,CCL2,CD36,CD9,CDKN1A,ICAM1,IFITM3,IL6,LDLR,LY6E,MGP,SNAI1,STING1,TOP1	450 (15)
MYOD1		transcription regulator		0.949		0.00111	ACACB,ACTA2,CCL2,CDKN1A,CRYAB,DMD,ENPP2,GADD45A,GMFG,HIPK3,IFI16,IGFBP5,JUNB,MMP2,PMEPA1,PNP,POSTN,RRAS,SDC2,SGCA,TGFBR3,TJP1,TNS1,TOP1	518 (20)
indican		chemical - endogenous mammalian		0.958		0.00309	ACTA2,CCL2,CDKN1A,EGLN3,ICAM1,PTGS2,SELE,SELP	444 (17)
TKT	-0.602	enzyme		0.958	bias	0.00325	CCND1,IL6,MCL1,STAT3	364 (7)
domoic acid		chemical toxicant		0.958	bias	0.00121	CEBPB,FOS,KRAS,PTGS2	421 (15)
MSTN		growth factor		0.959		1.88e-07	ACTA2,ADAMTS4,CCN2,CDKN1A,CEMIP2,CNN1,FBXO32,FN1,FOS,HIF1A,HTRA1,IGFBP5,IL6,INHBB,KLF10,LOC102724428/SIK1,MAP1LC3B,PCDH19,PLCXD3,PMEPA1,SERPINH1,SFRP1,SMAD1,SOX4,TNXB,VIM	565 (22)
NFIC	-0.536	transcription regulator		0.962	bias	9.46e-09	ALDH2,B2M,CCL2,CCND1,CD44,CD74,CDC42,CDKN1A,COL6A1,COL6A2,EFHD1,GRB10,HLA-A,HTRA1,JUND,MAP3K8,MMP2,NEAT1,NFIA,PLSCR1,PPP1CB,RGS16,RNASE1,SDCBP,TGFBR3,THBD,TIMP1,TYMP	450 (16)
metronidazole		chemical drug		0.962		1.93e-09	ACTA2,ALCAM,APOD,CCND1,CD63,CD9,COL3A1,DNAJB4,FOS,FTH1,FXYD5,GAS6,IGFBP5,IL1R1,IL6,ITGB5,JUNB,LGALS1,LGALS3,MMP2,NUAK1,PTPRM,SLCO4A1,SOCS2,SOX4,STAT3,TCIM,TJP1	236 (7)
NOS2		enzyme		0.962		4.63e-06	ADH5,APP,CCL2,CD44,CDKN1A,CTSC,CXCL2,DDX3X,FABP4,FOXO1,GJA1,HIF1A,IL6,ITGB1,KDR,NFKBIA,PLSCR1,PTGS2,SERPINH1,SLC1A5,TIMP1,TNFSF10,TOR3A	531 (19)
TCF7L2	-0.061	transcription regulator		0.966	bias	5.82e-06	ADAMTS4,ADGRG1,ANXA1,APOD,CCDC3,CCN2,CCN5,CCND1,CD44,CDKN1A,CEMIP2,CPD,CSF3,CSRP1,DBNDD2,DOCK9,ENPP2,EPAS1,FABP4,FBXO32,FKBP1A,FN1,FOS,FTH1,ID1,ID4,IGFBP2,ILK,JUN,LBH,MAN1A1,MET,MYC,PHACTR4,PIM3,PLAT,PPP1R14A,PPP1R16B,PTGS2,QKI,RALGDS,SDC2,SGK1,SNHG16,STAT3,TNS1,VCAN,VIM,YPEL2	517 (25)
TRIB3		kinase		0.97		0.0346	FABP4,FBXO32,HIF1A,ID1,MAP3K11,TIMP3
geranylgeranyl pyrophosphate		chemical - endogenous mammalian		0.97		0.000945	APP,CCL2,ICAM1,IL6,KLF2,PTGS2,SCARB1,VCAM1	485 (21)
PCDH11Y	-0.179	other		0.97	bias	0.00203	CCND1,CD44,GJA1,JUN,MYC,PTGS2	268 (7)
ilomastat		chemical drug		0.97		0.00336	ACTA2,CCL2,F11R,HBEGF,IL6,TJP1	475 (20)
EWSR1	0.402	other		0.975	bias	0.0253	ACTA2,CCND1,FOS,MCL1,PCDH17
JUND	1.095	transcription regulator		0.975	bias	1.5e-05	CCND1,CLU,COL6A1,FTH1,HIF1A,IL6,ITGB4,JUND,NR4A1,SOX4,TIMP1	464 (16)
OXT		other		0.979		2.27e-05	CCN2,CEBPB,COL3A1,EPAS1,FN1,FOS,GJA1,HIF1A,ITGA5,JUN,MMP2,PTGS2,RCAN1,VIM	493 (19)
FZD4	0.795	G-protein coupled receptor		0.979	bias	0.00495	CD34,PECAM1,PLVAP,SNAI1,VIM	269 (7)
FOXD2-AS1		other		0.979	bias	0.0123	CDC42,CDKN1A,NOTCH1,SNAI1
PKNOX2		transcription regulator		0.981	bias	0.000115	BTG2,CDKN1A,EGR1,GADD45A,IGFBP5,MDM4,VIM
VANGL1		other		0.984	bias	0.00681	CCND1,HIF1A,JUN,MYC	281 (7)
AMPK (complex)		complex		0.986		1.68e-06	CCL2,CDKN1A,EGR1,F11R,FBXO32,GJA1,HIF1A,IL6,LDHB,MT-ATP6,MT-CO1,MT-CO2,MT-CYB,MT-ND1,ORAI1,PTGS2,SNAI1,SOD1,TJP1,VCAM1,VIM	481 (20)
fulvestrant		chemical drug		0.986		8.17e-08	BMPR2,CASP4,CAV1,CCL2,CCN5,CCND1,CD74,CDKN1A,CTSD,EGR1,EGR3,FABP4,FKBP1A,FLT1,FOS,FOSL2,GADD45A,GJA1,GSTP1,GUCY1A1,ICAM1,ID1,IER3,IGFBP5,INHBB,IRF1,ITGB1,JUN,KLF10,LDLR,LEPR,MAP3K11,MYC,NRP1,PTGS2,SELP,SNCG,SOD1,STAT3,STC1,TGFBR3,TNFRSF11B,TXNIP,VCAM1	446 (18)
CARM1	-0.016	enzyme		0.988	bias	9.51e-06	CDKN1A,CSF3,EGR3,FOS,FTH1,FTL,GADD45A,ICAM1,IGFBP4,MYC	514 (19)
PTK2	-0.04	kinase		0.989	bias	1.68e-13	ACTA2,BIRC3,CCND1,CDH5,CDKN1A,COL1A1,COL1A2,FN1,FOS,IL6,ITGA5,LDLR,LPP,MMP2,PALLD,PDGFRB,SERPINB1,SNAI1,TIMP1,TIMP3,TJP1,TLL1,VCAM1	382 (19)
stattic		chemical reagent		0.99	bias	0.00367	ACTA2,CCN2,CCND1,COL1A1,FN1,IL6,MCL1,NPM1,STAT3	504 (21)
DKK1		growth factor		0.99		0.000267	ACTA2,APP,CCND1,CD44,CDKN1A,COL1A1,LBH,MYC,PTGS2,SPARC,TAGLN	426 (23)
dibutyl phthalate		chemical toxicant		0.991		0.00526	FOS,INHBB,JUN,JUNB,MYC,SCARB1	545 (24)
PDGFRB	-1.015	kinase		0.993		2.52e-06	ACTA2,COL1A2,FN1,MYH11,PDGFRB,RGS5,SMAD1,STAT3	488 (20)
DDR1		kinase		1		0.00276	CDKN1A,COL1A1,COL3A1,MMP2,VCAM1	389 (18)
XIAP	0.359	enzyme		1		0.0127	CCND1,CDKN1A,CSF3,IL6,MYC,PTGS2,SELE
fingolimod phosphate		chemical - endogenous mammalian		1	bias	0.00325	CCL2,CCN2,IL6,SPHK1	313 (15)
CALMODULIN (family)		group		1		0.0182	CD44,DOC2B,KDR,MYLK,YPEL2
NICOTINIC ACETYLCHOLINE RECEPTOR (complex)		complex		1		0.00812	FOS,ID1,IL6ST,JUN,JUNB	535 (23)
IKB (family)		group		1	bias	0.00337	CCL2,CCND1,ICAM1,IL6,MAT2A,NR4A1,PTGS2	362 (17)
IGF2BP2	0.266	translation regulator		1	bias	0.00325	CCL2,CDKN1A,CEBPB,TIMP3	439 (17)
CPT1C		enzyme		1		0.0123	CD36,MT-CO2,MT-CO3,PDK4
CTR9	0.393	other		1		0.0198	EGR3,EPAS1,IGFBP4,MYC
RBM47		other		1	bias	0.0422	CCND1,IL33,SMOC2,SOD1
SH3PXD2A-AS1		other		1		0.0298	HIF1A,IER3,MET,TNFRSF10B
CD83	-0.067	transmembrane receptor		1		0.00681	CD36,IL6,KLF4,PTGS2	249 (7)
salinomycin		chemical - endogenous non-mammalian		1	bias	0.0123	ACTA2,CCND1,FN1,MCL1
lurbinectedin		chemical drug		1	bias	0.0298	ATF3,FTL,KLF10,NRARP
PKNOX1		transcription regulator		1	bias	0.00782	CCL2,HIF1A,IL6,KDR,NOTCH1,RPLP0
P2RY4		G-protein coupled receptor		1	bias	0.000269	ICAM1,SELE,TIMP1,VCAM1	307 (13)
MYO6	0.196	other		1		5.68e-10	ACTA2,ARL5B,ATF3,B2M,COL6A2,CSRP1,DNAJB4,DUSP5,DUSP6,EGR3,IER3,IGFBP7,KLF9,LBH,MAP3K8,MAST4,MSRB3,MXRA8,MYL9,NFKBIZ,RASA4,RHOB,SLC44A2,SYNPO2,TAGLN	405 (7)
FRS2		other		1		0.00325	ACTA2,CD44,ITGA6,TAGLN	231 (7)
HOXB4	0.294	transcription regulator		1	bias	0.0298	FLI1,GPX3,JUNB,MYC
FASN		enzyme		1		0.000777	ACTA2,CAV1,CD36,EDNRB,FABP4,FOXO1,IL6,MET,PTGS2,RBP7,VIM	547 (19)
DDX4		enzyme		1	bias	0.0422	GBP1,IFI16,IFITM3,NCK1
VCAM1	1.691	transmembrane receptor		1	bias	0.000184	CCND1,CD44,CXCL2,JUNB,VCAM1	498 (21)
VEGFD		growth factor		1	bias	0.000576	CCND1,IL6,NR4A1,PTGS2,VEGFC	470 (21)
CCX771		chemical reagent		1	bias	0.00325	CD44,ITGB1,PECAM1,TJP1
TFF3		other		1		0.00276	FOS,HIF1A,IGFBP5,NEAT1,TJP1	535 (17)
BHLHA15		transcription regulator		1		0.00681	ARRDC3,CLU,NUPR1,STAT3
PCDH10	-0.533	other		1		0.0123	AKAP9,EGR1,RASA4,SOX7
MAP3K11	0.797	kinase		1	bias	0.00325	IL6,MAP3K11,MYC,PTGS2	362 (19)
17,18-epoxy-5,8,11,14-eicosatetraenoic acid		chemical - endogenous mammalian		1	bias	0.000269	ACTA2,COL1A1,IL6,TAGLN
CYBA	-0.422	enzyme		1	bias	0.00681	CDKN1A,EPAS1,FN1,IL6	492 (23)
1,10-phenanthroline		chemical toxicant		1		0.00681	CDKN1A,FLT1,HIF1A,IL6	533 (23)
dithiothreitol		chemical reagent		1	bias	0.0346	ATF3,CCND1,GADD45A,HIF1A,MYC,SELE
[truncated: 2,559 more rows]

## Sheet: Sheet1
© 2000-2024 QIAGEN. All rights reserved.
Upstream Regulator	Expr Log Ratio	Molecule Type	Predicted Activation State	Activation z-score	Flags	p-value of overlap	Target Molecules in Dataset	Mechanistic Network
CITED2	-0.172	transcription regulator	Inhibited	-4.843	bias	5.15e-05	ARHGEF3,ARL4A,B2M,CCL2,CXCL2,EGLN3,ELK4,ENTPD1,FLT1,GBP4,GNG11,HIF1A,HLA-A,ICAM1,IFI16,IFI44,IL6,IRF1,IRF9,NAMPT,PARP14,PARP9,RBMS2,TMCC3,TOP1,UPP1,WARS1,XAF1,ZNF800	436 (17)
U0126		chemical drug	Inhibited	-4.456	bias	6.02e-26	ACTA2,ADAMTS4,AQP1,ATF3,BHLHE40,BIRC3,CAV1,CCL2,CCN2,CCN5,CCND1,CCNL1,CD200,CD36,CD44,CDH5,CDKN1A,CEBPB,CFLAR,COL1A1,CSF3,CXCL2,DUSP5,DUSP6,EDNRB,EEF1A1,EGR1,EGR3,EMP1,ENPP2,ETS1,FABP4,FN1,FOS,FOSB,GJA1,GRN,HBEGF,HIF1A,HNRNPF,ICAM1,IER2,IER3,IL6,IRF1,ITGA5,ITGA6,ITGB1,ITGB5,ITPKC,JUN,JUNB,JUND,KDM6B,KDR,KLF10,LAMB1,LDLR,LIFR,LINC-PINT,MACF1,MAT2A,MCL1,MET,MMP2,MYC,NEAT1,NES,NR4A1,NRN1,PECAM1,POST…	555 (17)
IRGM		enzyme	Inhibited	-4.314	bias	3.74e-05	B2M,CXCL2,GBP1,GBP4,HLA-B,HLA-F,IFI16,IFI44,IFI44L,IFITM1,IFITM3,IRF9,MAP3K6,NFKBIA,PSMB8,SAMHD1,SOCS3,TNFSF10,XAF1	336 (13)
triptolide		chemical drug	Inhibited	-4.283	bias	6.79e-13	AFAP1L1,AHR,AKAP12,CALCRL,CAV1,CDH5,CDKN1A,CFLAR,DLC1,EDNRB,EFNA1,EMP1,ENG,FBLN5,FLT1,HBEGF,ICAM1,IER3,IGFBP2,IL6,ITGA6,JUN,KDR,LIFR,MCL1,MYC,PDGFRB,PECAM1,POSTN,PTGS2,SOCS3,SOX4,TEK,TJP1,TNFRSF10B,TNFSF10	467 (18)
PD98059		chemical - kinase inhibitor	Inhibited	-4.274	bias	2.91e-25	ACTA2,AKAP12,ANXA1,ATF3,BGN,CAV1,CCL2,CCN2,CCN5,CCND1,CD36,CD44,CD74,CDKN1A,CEBPB,CFLAR,CLU,COL1A1,COL1A2,COL3A1,CTSH,CXCL2,DUSP5,DUSP6,ECE1,EDNRB,EEF1A1,EGR1,EGR2,EGR3,EMP1,EMP3,ENG,ENTPD1,EPAS1,ETS1,FABP4,FN1,FOS,FOSB,FTH1,GADD45A,GJA1,GRN,HBEGF,HIF1A,HNRNPF,ICAM1,IER3,IL6,ITGB1,ITGB5,JUN,JUNB,JUND,LAMA5,LDLR,LIFR,MAT2A,MCF2L,MCL1,MET,MGLL,MMP2,MYC,MYH11,NDUFA13,NFKBIA,NR4A1,PIK3R1,PLAT,PLEC,PN…	476 (19)
RNASEH2B	0.008	other	Inhibited	-4.257	bias	0.000217	APP,B2M,CDKN1A,IFI27,IFI44,IFI44L,IFITM1,IFITM3,IL6,IRF1,NCOA7,PARP14,PARP9,PRKCH,PSMB8,PSMB9,PTGS2,S100A6,TAP1,TXNIP,VCAM1,XAF1	90 (4)
SN-011		chemical reagent	Inhibited	-4.217	bias	6.18e-06	CCL2,CDKN1A,GBP4,IFI44,IFITM3,IL6,IRF1,IRF9,LY6E,MCL1,NAMPT,SAMHD1,SLFN5,TAP1,TAPBP,TNFSF10,XAF1,ZC3HAV1
GFI1		transcription regulator	Inhibited	-4.158	bias	0.000323	CDKN1A,CFLAR,EGR2,ENTPD1,ETS1,ETS2,FOSL2,FOXO1,GIMAP4,GJA1,ICAM1,IL1R1,IL6,IRF1,JUN,KLF2,MYC,NFKBIA,S1PR1,SGK1,TESC,TNFRSF1A	509 (15)
LY294002		chemical drug	Inhibited	-4.083	bias	2.37e-26	ACTA2,ADAMTS1,AKR1C1/AKR1C2,ATF3,ATP2B1,BHLHE40,BIRC3,CASP4,CCL2,CCN2,CCND1,CD36,CD44,CD74,CDKN1A,CEBPB,CFLAR,COL1A1,COL1A2,CSF3,CXCL2,DUSP6,EDIL3,EGR1,EGR2,EGR3,ENTPD1,EPAS1,ETS1,ETS2,FLT1,FN1,FOS,FOSB,FOXO1,FTH1,G3BP1,GBP1,GEM,GJA1,GPX4,GRB10,GRN,GSTP1,HBEGF,HIF1A,HLA-DRB1,ICAM1,IER2,IER3,IGFBP2,IGFBP5,IL33,IL3RA,IL6,INHBB,IRF1,ITGB5,ITGBL1,JUN,JUNB,KLF10,KLF7,KRAS,LAMB1,LOC102724428/SIK1,MAP3K…	539 (17)
aspirin		chemical drug	Inhibited	-4.051	bias	5.98e-16	AFAP1L1,AHR,AKAP12,APP,CALCRL,CAV1,CCL2,CCND1,CDH5,CDKN1A,CSF3,CTSD,DLC1,EDNRB,EFNA1,EMP1,ENG,FBLN5,FLT1,HBEGF,ICAM1,IER3,IGFBP2,IL6,ITGA6,KDR,LIFR,MCL1,MMP2,PDGFRB,PECAM1,POSTN,PTGS2,SCARB1,SELP,SOX4,SOX7,TEK,TJP1,TNFSF10,TYMP,VCAM1	581 (21)
TREX1		enzyme	Inhibited	-3.955	bias	4.2e-09	APP,B2M,CCL2,CD44,CDKN1A,GBP4,HLA-DRB1,IFI16,IFI27,IFI44,IFI44L,IFITM1,IFITM3,IL33,IL6,IRF1,IRF9,LY6E,MCL1,NAMPT,NCOA7,PARP14,PARP9,PRKCH,PSMB8,PSMB9,S100A6,SAMHD1,SLFN5,TAP1,TAPBP,TNFSF10,TXNIP,VCAM1,XAF1,ZC3HAV1	277 (12)
BANF1	-0.655	other	Inhibited	-3.9	bias	1.53e-05	BAG3,CAV1,CCL2,GBP1,HLA-A,HLA-E,IFI16,IFI27,IFI44,IFITM1,IFITM2,IFITM3,IL6,IRF1,IRF9,MET,STAT3,TIMP1,TNFSF10	426 (15)
tyrphostin AG490		chemical drug	Inhibited	-3.811	bias	1.55e-09	ACTA2,BIRC3,CCL2,CCN2,CDKN1A,CXCL2,ENPP2,FOS,HIF1A,ICAM1,IL6,IRF1,LMO2,LY96,MCL1,MYC,MYH10,MYH11,PTGS2,S100A10,SOCS3,STAT3,TAGLN,TIMP1,TNFSF10	427 (15)
zeaxanthin dipalmitate		chemical - endogenous non-mammalian	Inhibited	-3.657	bias	5.75e-07	ADAMTS1,AHR,AKAP12,ATF3,BTG2,CCL2,CCND1,CSRNP1,CTSC,DNAJB1,EGR1,FOSB,IER2,JUNB,NR4A1,NUPR1,S100A16,S100A6,SBNO2,SOCS3,STAT3,TAGLN2,TCIM,TRIB1,VIM,ZFP36,ZFP36L1	371 (7)
ETV3	0.014	transcription regulator	Inhibited	-3.606	bias	0.00048	CCL2,GBP1,IFI16,IFI44,IFI44L,IRF9,LAP3,LY6E,MYC,PARP9,PLSCR1,PSMB9,TYMP,XAF1
Ttc39aos1		other	Inhibited	-3.601	bias	0.000572	HEG1,IFI16,IFI44,IFITM3,IRF1,IRF9,LY6E,PARP14,PARP9,RNF213,TAP1,TNFSF10,XAF1	202 (7)
TEAD (family)		group	Inhibited	-3.575		8.87e-07	CALD1,CCN2,CCND1,CD44,FN1,GADD45A,HLA-DMA,HLA-DMB,HLA-DPA1,HLA-DQB1,HLA-DRA,HLA-DRB1,HLA-DRB5,POSTN,TAP1	262 (7)
BCL6	0.052	transcription regulator	Inhibited	-3.567		0.000601	ALCAM,CCL2,CCND1,CD44,CDKN1A,COL1A1,CPD,DUSP6,EGR3,ENTPD1,FCGRT,FMOD,FTH1,GADD45A,GPX4,IL6,IRF1,IRF9,JUNB,LBH,LDHB,LDLR,LPP,MGP,MYC,SOCS2,SOCS3,STAT3,TIMP1	577 (18)
N-[2,2,2-trichloro-1-(2-naphthylamino)ethyl]-2-furamide		chemical reagent	Inhibited	-3.5	bias	4.35e-06	ETS1,KLF2,MT-ATP6,MT-CO1,MT-CO2,MT-CO3,MT-CYB,MT-ND1,MT-ND2,MT-ND3,MT-ND4,MT-ND5,MT-RNR1,MT-RNR2,S1PR1,STAT3
IFITM3	0.619	other	Inhibited	-3.418	bias	1.17e-11	APP,CCN2,CDH13,CDH5,CEMIP2,CLEC14A,CTSH,DLL1,EGFL7,FLT1,HBEGF,HYAL2,IL6,LEPR,NOTCH4,PTPRB,PTPRM,RAMP2,RAMP3,ROBO4,S1PR1,SPHK1,STAB1	278 (7)
melatonin		chemical - endogenous mammalian	Inhibited	-3.376		3.99e-06	CCL2,CDKN1A,COL1A1,CXCL2,ECE1,FOS,GJA1,HIF1A,ICAM1,IL6,JUNB,MAP1LC3B,MYC,PLAT,PRMT1,PTGS2,SELE,SELP,SOD1,SPARC,VCAM1,VIM	386 (19)
ZFP36	2.39	transcription regulator	Inhibited	-3.344	bias	3.29e-10	BIRC3,CD36,CDKN1A,COL3A1,CTSS,CXCL2,FOS,HIF1A,ICAM1,IER3,IL6,IRF1,JUN,LMO2,MMP2,NFKBIA,NHSL2,PTGS2,SBNO2,THBD,VCAM1,VEGFC,ZFP36	378 (14)
actinonin		chemical reagent	Inhibited	-3.317	bias	8.91e-09	MT-ATP6,MT-CO1,MT-CO2,MT-CO3,MT-CYB,MT-ND1,MT-ND2,MT-ND3,MT-ND4,MT-ND4L,MT-ND5
ETV7		transcription regulator	Inhibited	-3.3	bias	3.16e-05	BTG1,CASP4,CCL2,ICAM1,IFITM2,IFITM3,IL6,LY6E,PARP14,PLSCR1,PSMB8,TNFRSF1A	393 (11)
RNF187	-0.339	enzyme	Inhibited	-3.299	bias	1.89e-08	AHR,ATF3,BHLHE40,BTG2,CCND1,CDKN1A,HBEGF,ID1,IER5,IGFBP5,IL6,IRF1,JUN,KLF4,LDLR,LMO2,LTBP2,PPM1D,SHC1,TNFRSF10B,ZFP36,ZFP36L1	426 (10)
FLCN		other	Inhibited	-3.291	bias	2.77e-06	ADAMTS1,ADGRG1,BHLHE40,CEMIP2,CTSC,CTSZ,DUSP5,ENG,GPNMB,HIF1A,ICAM1,KLF4,MT-ATP6,MT-CO1,MT-CO2,MT-CYB,MT-ND1,MT-ND2,MT-ND5,PLXND1,PODXL,SDCBP,SEMA6A,SPARC,TMTC1,VEGFB	210 (7)
IKZF1		transcription regulator	Inhibited	-3.259	bias	7.02e-14	ANTXR1,AQP1,B2M,CAV1,CCND1,CD34,CDKN1A,CEMIP2,CSF3,CTNND1,CXCL2,DOCK4,DOCK9,DUSP5,EMP1,FLI1,FN1,FOS,FOXO1,GAS6,GATA2,GRN,IFI16,IFI27,IL3RA,IL6,IL6ST,KLF4,LAP3,LMO2,LRP1,MCL1,MGLL,MYC,NEAT1,NFIX,NFKBIZ,NOTCH1,NRARP,RAI14,RNF213,S100A16,SASH1,SELENOM,SERPINH1,SH3BP5,SLC2A3,SULF2,TNS3,TXNIP,VWF,YPEL2	613 (22)
COL18A1	0.213	other	Inhibited	-3.233	bias	1.98e-11	ANTXR1,CCL2,CCND1,CD34,CDH5,EDNRB,EFNA1,EPHB4,ETS1,FN1,FOS,HIF1A,ICAM1,ID1,IL6,JUN,JUNB,KDR,MCL1,MMP2,MXI1,MYC,NRP1,PECAM1,PTGS2,SELP,STAT3,TNFRSF1A,VWF	511 (21)
RPSA	-0.235	translation regulator	Inhibited	-3.207	bias	7.24e-05	CSF3,GBP4,HLA-A,HLA-B,IL1R1,IL6,ITGA6,LAP3,MMP2,PSMB8,PSMB9,PTGS2,TAP1,TAPBP	541 (21)
RC3H1	0.173	enzyme	Inhibited	-3.162	bias	3.64e-07	CCL2,CD44,CXCL2,HLA-F,HSPB1,IFI16,IFI27,IFI44,IFI44L,IFITM1,IFITM3,IL6ST,IRF1,IRF9,MT2A,NRP1,PARP9,PLSCR1,STING1	514 (15)
SP600125		chemical drug	Inhibited	-3.135		6.36e-20	ACTA2,ADAMTS4,ADAMTS9,AQP1,ATF3,BTG2,CCL2,CCN2,CCND1,CD44,CDH5,CDKN1A,CEBPB,COL1A1,CSF3,CXCL2,CYGB,EGR1,FABP5,FBXO32,FN1,FOS,FOSB,FOXO1,GADD45A,GNS,GRB10,ICAM1,IL1R1,IL6,ITGA6,ITGB4,ITGB5,JUN,JUNB,LAMA5,LDLR,MAP1LC3B,MAP3K11,MCL1,NEDD9,NFKBIA,NR4A1,NUPR1,PDGFRB,PECAM1,PLEC,PLSCR1,POSTN,PPM1D,PTGS2,SELE,SELP,SERPINH1,SNAI1,SOCS3,SOX17,SOX7,SPARC,SPHK1,THBS2,TNFRSF10B,TPM1,VCAM1,VIM,ZFP36	513 (18)
ETV6	-0.015	transcription regulator	Inhibited	-3.13	bias	0.0021	ACTA2,CDH5,FLI1,ID1,IFI16,IFI44,IFI44L,IFITM1,LAP3,PARP14,PARP9,TYMP,XAF1	366 (7)
miR-1-3p (and other miRNAs w/seed GGAAUGU)		mature microRNA	Inhibited	-2.949	bias	0.0107	ANKRD29,ARHGAP29,CNN3,CSRP1,CTSC,DDX5,DNAJB1,FBLN2,GJA1,H3-3A/H3-3B,HAND2,ITGB4,LRP1,MET,NRP1,PDLIM7,PNP,SPHK1,TAGLN2,TIMP3,TMSB10/TMSB4X,TPM1,TPM2,TPM3,TSPAN4,UTRN
GLI1		transcription regulator	Inhibited	-2.944		7.25e-13	ACTA2,AKR1C1/AKR1C2,ANXA1,ARHGAP29,ATF3,BIRC3,C11orf96,CAV1,CCND1,CD44,CD59,CDKN1A,CLU,CMPK1,COL1A1,CSRNP1,DUSP5,DUSP6,EGR1,EGR3,EMP1,FHL1,FOS,FOXO1,GMFG,HNRNPU,ID1,IER3,IFITM1,IGFBP6,IGFBP7,IL33,IL6,ITGB4,KLF4,KLF9,LDLR,LGALS1,LRRC1,MACF1,MALL,MIDN,MMP2,MRPS6,MT1X,MT2A,MYC,NES,NEURL1B,NPDC1,PDK4,PSMB9,PTGS2,RAB34,RASA4,RHOB,RHOU,RRAS,S100A4,S100A6,SCARA3,SFRP1,SMOC2,SNAI1,SOCS2,SOCS3,SOX18,SOX4,…	543 (22)
KLF3	0.12	transcription regulator	Inhibited	-2.921		0.0964	ARHGEF3,ARID5A,CD93,CTSC,CXCL2,FCGRT,FOS,FRY,GIMAP8,GSTP1,HNRNPF,HNRNPH1,KBTBD2,LMO2,LY96,MGST2,MSN,NDRG1,PDLIM1,PDLIM2,PECAM1,SERPINH1,SGK1,SNRK,SUN1,TEK,TMOD3,TNFSF10,TPM3,UGCG,VEGFB,VIM,WSB1
YAP/TAZ (family)		group	Inhibited	-2.917		9.94e-06	CCN2,GADD45A,HLA-DMA,HLA-DMB,HLA-DPA1,HLA-DQB1,HLA-DRA,HLA-DRB1,HLA-DRB5,HSPA1A/HSPA1B,HSPB1,IL6,NFKBIA,PTGS2,TAP1	20 (2)
Irgm1		enzyme	Inhibited	-2.875	bias	0.00261	B2M,GBP4,IFI16,IFI44,IFITM3,IL6,IRF1,IRF9,NUPR1,SAMHD1,SELP,XAF1	352 (19)
IL1RN		cytokine	Inhibited	-2.858	bias	1.03e-07	ACTA2,ATF3,CCL2,CD44,CDKN1A,CTSS,ERAP2,GBP1,GJA1,HLA-DQB1,ICAM1,IFI27,IFI44,IFI44L,IGFBP4,IGFBP5,IL6,IRF1,IRF9,LIFR,PTGS2,SELE,TIMP1,TNFSF10,VEGFC	497 (18)
USP8	0.358	peptidase	Inhibited	-2.84	bias	8.6e-07	APP,B2M,CXCL2,ERAP2,HLA-A,HLA-B,HLA-C,IFI16,IFITM1,IFITM3,IL6,MET,PSMB8,PSMB9,SHANK3,TAP1,TAP2,TAPBP,TGFBR2	381 (17)
SAFB2	0.18	other	Inhibited	-2.828		0.00309	B2M,FOS,HLA-C,HLA-DPB1,HLA-E,JUN,MAP3K11,PSMB9
STAG2	0.101	other	Inhibited	-2.819	bias	0.0257	IFI27,IFI44,IFI44L,IFITM1,IRF9,PARP14,PARP9,PLSCR1
SP110	0.433	transcription regulator	Inhibited	-2.785		6.62e-06	ATF3,CD74,CDC37,CLU,DICER1,DMD,EGR3,ETS1,GRN,IFI27,IFITM1,IFITM3,IL1R1,IRF9,ITGB1,LY96,MCL1,MRTFB,MYC,NCK1,PLSCR1,PTPN12,RARRES2,SOX4,TGFBR3,TIMP1,TNFRSF1A,TXNIP,YES1
BAPTA		chemical reagent	Inhibited	-2.777	bias	9.88e-06	FOS,FOSB,GRN,IL6,JUN,JUNB,PTGS2,RCAN1,SELP	529 (24)
miR-124-3p (and other miRNAs w/seed AAGGCAC)		mature microRNA	Inhibited	-2.753	bias	0.0402	AHR,ARHGAP29,CAV1,CCL2,CCN2,CD59,CTNND1,EGR1,ELK3,F11R,FCHO2,G3BP1,ITGB1,LDLR,LGALS3,LIMCH1,LRRC1,NME4,PDLIM7,PLP2,PODXL,PTPN12,RBMS1,STAT3,STOM,SWAP70,TEAD1,TLN1,ZFP36L2
DNMT1	0.309	enzyme	Inhibited	-2.749	bias	7.45e-05	CCND1,CCNL1,CDKN1A,COX7C,DLC1,FKBP11,FN1,GATA2,GSTP1,KLF2,MRPS6,MT-CO1,MYC,MYL6,NDRG1,PDK4,PTGS2,RSRP1,SFRP4,SOX17,SRSF11,TIMP3,VIM	594 (25)
PTX3		other	Inhibited	-2.741		3.81e-07	CCL2,CCN2,COL1A1,COL1A2,COL3A1,CXCL2,EGR2,EGR3,FN1,FOS,ICAM1,IL6,JUN	484 (18)
TFRC	0.062	transporter	Inhibited	-2.714		0.0021	ACTA2,ADGRG1,ATF3,CDKN1A,COL1A1,FOS,FTH1,FTL,GADD45A,GPX3,JUN,MT-ND2,MT-ND4,MT-ND4L,MT-ND5,NDUFA13,NDUFA4,NDUFB7,PPP1R15A,SLC2A14,SULF2,TNFSF10	302 (10)
RPL13A	-0.524	other	Inhibited	-2.704		0.365	BMPR2,CDKN1A,CTSS,EEF1A1,ENG,LDLR,PECAM1,PTPRE,RPS2,TAP1,VWF
SAFB	0.02	other	Inhibited	-2.692	bias	1.21e-07	B2M,CCN3,CD74,FOS,HLA-C,HLA-DPA1,HLA-DPB1,HLA-DRA,HLA-E,JUN,MAP3K11,MAP3K8,NEDD9,NUPR1,PSMB9,TCIM,TNFRSF11B,TNFSF10	325 (7)
MIR17HG		other	Inhibited	-2.661	bias	3.62e-05	ACTA2,APP,BMPR2,CCND1,CDKN1A,CPE,DLL1,ECE1,FZD4,HEG1,HIF1A,HSPG2,IL6ST,KLF2,LAMA5,LRP1,LTBP1,MRTFB,RGS5,SOX4,TAGLN,TGFBR2
VIP		other	Inhibited	-2.646		2.8e-06	CCL2,CCND1,CEBPB,CXCL2,EGR2,EGR3,FOS,IL6,IRF1,LGALS1,MYC,NFKBIA,PTGS2,TJP1,TNFRSF1A,VIM	477 (18)
10-nitrooleate		chemical - endogenous mammalian	Inhibited	-2.646	bias	0.000115	ICAM1,IL6,MFGE8,PECAM1,PTGS2,SELE,VCAM1
ANLN		other	Inhibited	-2.646	bias	0.0095	BTG2,CDKN1A,CRACR2B,PDE2A,STOM,SULF2,TNFRSF10B
AURK (family)		group	Inhibited	-2.63	bias	0.0095	BTG2,CDKN1A,CRACR2B,PDE2A,STOM,SULF2,TNFRSF10B
V-PYRRO/NO		chemical reagent	Inhibited	-2.63	bias	0.00337	CXCL2,EGR1,ICAM1,IL6,JUN,TNFRSF1A,TNFSF10	264 (8)
NOTCH2	-0.427	transcription regulator	Inhibited	-2.628	bias	0.000118	ACTA2,CD44,CNN1,COL1A1,EPAS1,FN1,IL6,MYH11,MYO5C,RGS5,SDC2,TAGLN	489 (19)
LINC00624		other	Inhibited	-2.624	bias	0.000115	B2M,HLA-A,HLA-B,TAP1,TAP2,TAPBP,TNFSF10	229 (8)
ARRB1	0.292	transcription regulator	Inhibited	-2.611		0.000117	COL1A1,EGR1,ENAH,FABP4,IL6,JUNB,MYC,PTGS2,SCARB1,SNAI1,VCAM1	502 (23)
ITGA11	-0.54	other	Inhibited	-2.607	bias	0.000473	ACTA2,CCN2,COL1A1,FN1,PDGFRB,SPARC,TIMP1	253 (7)
RARA	0.261	ligand-dependent nuclear receptor	Inhibited	-2.596		1.52e-10	ABLIM1,ACACB,ADAM10,CCND1,CD44,CD9,CD93,CDKN1A,CEBPB,CSF3,CTNND1,CTSS,EGR1,EGR2,EGR3,ENAH,FOS,FOSL2,HCP5,HLA-B,HLA-C,IFI44,IFI44L,IGFBP6,IL1R1,IL6,IRF1,JUN,KLF4,LAMB1,LGALS1,LIFR,MALL,MAP1B,MGP,MYC,NEDD9,NRP1,PTGS2,SAMHD1,SFPQ,SOX17,TAPBP,THBD,TNFRSF10B,TNFRSF11B	590 (25)
RCAN1	1.354	other	Inhibited	-2.584		0.000148	CD36,FOS,ICAM1,IL6,PTGS2,RCAN1,SELE,SOD1,VCAM1	448 (20)
USP18		peptidase	Inhibited	-2.574	bias	0.0103	CCND1,IFITM3,IL1R1,IL6,IRF1,IRF9,SGK1,SOCS3,TNFRSF1A,TNFSF10
mir-145		microRNA	Inhibited	-2.574		0.0257	ACTA2,ARL5B,DDX17,IL6,MYC,MYH11,TAGLN,YES1
AS1842856		chemical reagent	Inhibited	-2.563	bias	9.51e-06	CCL2,CDKN1A,FBXO32,FOXO1,ICAM1,IL6,PTGS2,TJP1,TNFSF10,VCAM1	426 (11)
benzyl isothiocyanate		chemical - endogenous non-mammalian	Inhibited	-2.56		1.45e-07	CCND1,FOS,GSTP1,HIF1A,ICAM1,MCL1,MET,MMP2,MYC,PECAM1,PTGS2,RHOB,SELE,STAT3,VCAM1	400 (14)
geldanamycin		chemical drug	Inhibited	-2.555		0.000642	ACTA2,ANXA1,BGN,CCND1,CDC37,CDC42,CDH5,CFLAR,CLU,COL6A2,DBNDD2,DDX3X,DNAJB1,EEF1A1,EGR3,FBLN2,GBP1,GJA1,GSTP1,HIF1A,HLA-DRA,HSPA1A/HSPA1B,IFI16,IRF1,ITGB1,JUN,LBH,MAP3K11,MET,MYC,NASP,NPM1,PARK7,PTGS2,SDCBP,SPINT2,ST13,TAP1,THBD,TNRC6B	493 (18)
mir-154 (includes others)		microRNA	Inhibited	-2.554	bias	8.1e-06	ACTA2,ADAMTS1,APP,ATF3,CCND1,FZD4,IL6,KLF10,MYC,PTPN12,STAT3	501 (24)
mir-10 (includes others)		microRNA	Inhibited	-2.549	bias	0.0334	BMPR2,CCL2,CD36,CD44,GJA1,HIF1A,IL6,KLF4,LIFR,MCL1,SCARB1,SLC1A5,TGFBR2,TRA2B
POR	0.068	enzyme	Inhibited	-2.547		0.0816	AHR,CD36,CD74,HIF1A,HLA-A,HLA-DMA,HLA-DQB1,HLA-DRB5,HSD17B11,KDR,LDLR,LGALS1,MAP3K6,PDK4,VCAN
ZNF281	0.226	transcription regulator	Inhibited	-2.53		1.89e-05	ACTA2,CCL2,CCN2,COL1A1,CXCL2,FN1,GADD45A,IL6,PTGS2,SNAI1
HIVEP1	0.16	transcription regulator	Inhibited	-2.53	bias	0.004	CXCL2,IL1R1,IL33,IL6,LY96,MAP3K8,NFKBIA,RRAS,TGFBR2,TGFBR3	398 (9)
Sn50 peptide		chemical toxicant	Inhibited	-2.527	bias	2.27e-05	BIRC3,CCN2,CXCL2,GJA1,ICAM1,IL6,MMP2,MYC,PTGS2,SNAI1,STC1,TNFSF10,TYMP,VCAM1	459 (18)
RB1	0.252	transcription regulator	Inhibited	-2.505		0.000837	ADAM10,ASPN,ATF3,ATP1A1,CALCRL,CASP4,CCN2,CCND1,CCNL1,CD44,CDKN1A,CNOT6L,CSF3,CXCL2,EGR1,EGR3,FABP4,FLT1,FN1,FOS,FOSB,GADD45A,GEM,HIF1A,ID1,IFITM3,IFNGR1,IL6,IL6ST,JUN,JUNB,KANK2,KDR,KLF10,MET,MMP2,MRPL17,MSN,MYC,NDUFA13,NDUFA4,NFKBIA,PARK7,PMEPA1,PPP1R15A,RAMP2,RAMP3,RHOB,SH3BP2,SNTB2,SOX7,TOMM7,ZFP36	507 (22)
N-[N-(3,5-difluorophenacetyl-L-Ala)]-S-phenylglycine t-butyl ester		chemical - protease inhibitor	Inhibited	-2.495		9.28e-05	ACTA2,ADGRG1,APP,BMPR2,CXCL2,ENAH,ETS2,FLT1,ICAM1,IER3,IL6,ITGA5,JUNB,KDR,LDLR,LOC102724428/SIK1,MFNG,MYC,NOTCH1,S100A4,SGK1,SNAI1	511 (13)
ruxolitinib		chemical drug	Inhibited	-2.493	bias	6.72e-10	CCL2,CCND1,CD44,COL1A1,CTSD,CXCL2,IFITM1,IFITM3,IL6,IL6ST,LIFR,MAP1LC3B,MCL1,MT-ATP6,MT-ND2,MT-ND3,MT-ND4L,MT-ND5,MT-RNR1,MTATP6P1,MYC,NAMPT,NDUFB7,PTGS2,SOCS2,STAT3	429 (17)
SPRY2	0.11	other	Inhibited	-2.491	bias	5.7e-06	CAV1,CDKN1A,DUSP6,EPAS1,EPHB4,ETS1,FOS,GNG11,HIF1A,IL33,LY96,MET,MPZL2,PLVAP,PTGS2,SCN1B,TFPI,TPH1,TSPAN13	564 (21)
mir-34 (includes others)		microRNA	Inhibited	-2.483	bias	1.28e-05	ACTA2,BIRC3,CCND1,CDC42,COL1A1,CPD,DLL1,EMP1,FN1,HIF1A,KLF10,LYST,MAP3K20,MARCKS,MDM4,MET,MYC,NOTCH1,PPP1CB,PPP1R10,SOX17,TIMP3	505 (23)
ATG5	-0.247	other	Inhibited	-2.479		0.000825	APP,CDH5,CTSC,FN1,HLA-A,ICAM1,ICAM2,IL6,LGALS1,PECAM1,RCAN1,SCARB1,SELE,SEMA6A,TIMP1,TNFSF12,VCAM1,VIM	403 (15)
ascorbic acid		chemical - endogenous mammalian	Inhibited	-2.477		5.2e-08	ACTA2,CDKN1A,COL1A1,FTH1,FTL,HIF1A,IGFBP2,IGFBP4,IGFBP5,IL6,ISCU,ITGB1,LDLR,MGP,NDRG1,NUPR1,PTGS2,SPARC,TNFRSF11B	490 (19)
mir-181 (includes others)		microRNA	Inhibited	-2.475	bias	0.000664	APP,ATP2B1,CDKN1A,DUSP6,ICAM1,IL6,KRAS,MCL1,NOTCH1,PTGS2,RGS5,SNAI1,TIMP3,VCAM1,VIM	488 (18)
curcumin		chemical drug	Inhibited	-2.467		1.29e-17	ACTA2,ADAMTS4,APP,AQP1,BIRC3,CAV1,CCL2,CCN2,CCND1,CD36,CD44,CD59,CDKN1A,CEBPB,CFLAR,COL1A1,COL1A2,COL3A1,DNAJB1,EGR1,EIF3H,ETS1,FKBP8,FOS,FOSB,FOSL2,FTH1,FTL,GSTP1,HIF1A,HSPA1A/HSPA1B,HSPA8,ICAM1,IGFBP4,IGFBP5,IL6,ITGA6,ITGB4,JUN,JUNB,JUND,KLF9,MARCKSL1,MCL1,MGLL,MMP2,MYC,NAMPT,NFKBIA,NOTCH1,PDGFRB,PTGS2,SCARB1,SELE,SERPINB1,SNAI1,SNCG,SOCS3,SOD1,ST13,STAT3,TGFBR2,TIMP3,TNFRSF10B,TNFRSF1A,TOP1,VC…	381 (17)
CH-223191		chemical reagent	Inhibited	-2.465		5.94e-08	ACTA2,AHR,COL1A1,COL1A2,COL3A1,ENTPD1,LTC4S,MCL1,PTGS2,TJP1	385 (10)
verapamil		chemical drug	Inhibited	-2.454		1.29e-10	CD59,DMD,FN1,FOS,GJA1,HLA-A,HLA-B,HLA-C,HLA-DPA1,HLA-DRA,IL6,JUN,LDLR,MYC,S100A10,S100A6,SNAI1,TXNIP,VCAM1	484 (18)
STAT4 DIMER (complex)		complex	Inhibited	-2.449		0.106	CDC42,HNRNPF,MSN,RAP1B,RPLP0,SOD1
BAHCC1		other	Inhibited	-2.449	bias	0.00526	CDKN1A,FZD4,GATA2,IGFBP4,KLF9,LHX6
IKZF2		transcription regulator	Inhibited	-2.449	bias	0.00026	HLA-E,ICAM1,IL1R1,IRF1,KLF7,NR4A1
ZNF217	0.259	transcription regulator	Inhibited	-2.449	bias	0.00431	CCL2,IFI16,ITM2A,MPZL2,MYC,PLAT,RCAN1,SOCS2	223 (7)
clorgyline		chemical drug	Inhibited	-2.449	bias	0.00058	CCL2,HIF1A,MCL1,MYC,SOCS3,STAT3	509 (19)
miR-2392 (miRNAs w/seed AGGAUGG)		mature microRNA	Inhibited	-2.441	bias	2.73e-05	MT-CO1,MT-CO2,MT-CYB,MT-ND2,MT-ND4,MT-ND5
mir-2392		microRNA	Inhibited	-2.439	bias	2.73e-05	MT-CO1,MT-CO2,MT-CYB,MT-ND2,MT-ND4,MT-ND5
miR-3648 (miRNAs w/seed GCCGCGG)		mature microRNA	Inhibited	-2.433	bias	0.0257	CCND1,CD44,EVA1C,HIF1A,JUN,JUNB,JUND,MAP1LC3B,MYC,NDRG1,NRARP,RALGAPA2,TCF4
l-asparaginase		biologic drug	Inhibited	-2.433		0.123	BTG2,CDKN1A,LDLR,MIS18BP1,NIBAN1,NUPR1
nicardipine		chemical drug	Inhibited	-2.433	bias	9.73e-05	APP,CXCL2,IL6,SELE,SELP,VCAM1	434 (17)
2-amino-5-phosphonovaleric acid		chemical - other	Inhibited	-2.429		0.000628	ADAMTS1,ARID5A,CAVIN2,DUSP6,EGR1,EGR2,EGR3,FOS,FOSB,FOXO1,GADD45A,JUN,JUNB,KDR,LBH,NR4A1,NRN1,OLFM1,PTGS2,TSPAN18	460 (20)
SOCS1		other	Inhibited	-2.427	bias	2.93e-06	CCL2,CCND1,CD44,CDKN1A,CFLAR,CSF3,CXCL2,FOS,ICAM1,IFI16,IFI27,IFI44,IL6,IRF1,JUN,PTGS2,RALGDS,SELE,SNAI1,SOCS3,STAT3,VCAM1	442 (19)
ARHGAP5	-0.222	enzyme	Inhibited	-2.425	bias	4.38e-06	ACTA2,CCN2,COL1A1,COL3A1,COL6A1,FN1	447 (14)
PDCD4	0.131	other	Inhibited	-2.425	bias	0.00203	IL6,JUN,MYC,PTGS2,SNAI1,VEGFC	499 (18)
RBL1		transcription regulator	Inhibited	-2.418	bias	0.0064	CASP4,CCND1,CDKN1A,FOS,MET,MYC,NOTCH1,SFRP1,VEGFB	549 (23)
AGO2	0.023	translation regulator	Inhibited	-2.414		0.00489	APP,FOS,HIF1A,MT-CO1,MT-CYB,MT-ND2,MT-ND4,MT-ND5,PDK4
DACH1		transcription regulator	Inhibited	-2.412	bias	6.41e-06	CDKN1A,EFEMP1,EGR1,FOS,ID1,IER2,IL6,JUN,KLF4,PLAT,PTGS2,SOCS3	481 (18)
SOD3	-3.027	enzyme	Inhibited	-2.412	bias	0.00058	EDNRB,ICAM1,IL6,SELE,SELP,VCAM1	509 (19)
LRP1B		transmembrane receptor	Inhibited	-2.412	bias	0.00782	CDKN1A,CSF3,IL6,SOCS2,SOCS3,STAT3	345 (6)
PS-1145		chemical drug	Inhibited	-2.412		0.00526	CCL2,ICAM1,IL6,IRF1,NFKBIA,PTGS2	479 (18)
KMT2D		transcription regulator	Inhibited	-2.41		0.00142	ADGRG1,B2M,CASP4,CCL2,CD74,CRIP1,CTSD,DDX21,FHL1,HDDC2,HLA-A,HLA-DMB,IRF1,IRF9,KLF4,LDAF1,PSMB8,SCARB1,SH3BGRL2,SNAI1,STAT3,STING1,TAP1,TAP2,TAPBP,VIM	342 (11)
salicylic acid		chemical drug	Inhibited	-2.404		3.16e-05	BGN,CCN2,CFLAR,CSF3,IL6,MCL1,PTGS2,SCARB1,SELP,STARD3,TNFSF10,VCAM1	469 (19)
H-7		chemical - kinase inhibitor	Inhibited	-2.398	bias	1.63e-07	COL1A1,COL1A2,ECE1,EGR1,FN1,FOS,ITGA5,ITGB1,JUNB,MYC,SELE,STAT3	467 (20)
anakinra		biologic drug	Inhibited	-2.392	bias	0.0154	CCL2,ICAM1,IL6,PTGS2,SELE,VCAM1
PRDM16	-0.361	transcription regulator	Inhibited	-2.383		0.0271	CCN3,CDKN1A,COL3A1,GBP4,GPX3,IFI44
Hbb-b1		transporter	Inhibited	-2.382	bias	0.00259	CD44,CD74,EGLN3,FN1,FTH1,FTL,HIF1A,ICAM1,NDUFA13,NDUFA4,NDUFB7,PECAM1,VCAM1,VEGFC	291 (10)
napabucasin		chemical drug	Inhibited	-2.376	bias	0.000517	ALCAM,B2M,CD34,CD44,ENG,ID1,ITGA6,ITGB1,KLF4,MCL1,MYC,NOTCH1,PECAM1,RPLP0,STAT3
SNAI1	0.625	transcription regulator	Inhibited	-2.375		2.31e-10	CCL2,CCN2,CCND1,CD44,CDC42,CDH5,CDKN1A,COL1A1,COL1A2,DDR2,DPYSL3,FLNA,FLNB,FN1,FOS,ID1,ID4,ITGB1,LIMA1,NES,PEBP1,PTGS2,SERPINH1,SNAI1,SPARC,SPARCL1,SVIL,TGFBR2,TGFBR3,THBD,TJP1,TMOD3,TPM1,TPM3,VIM	562 (21)
calphostin C		chemical drug	Inhibited	-2.374	bias	6.52e-07	ACTA2,CCL2,CCND1,CD36,CDKN1A,CLU,ECE1,ETS1,FOS,ICAM1,IL6,LDLR,MYC,PTGS2,S1PR1,SCARB1	403 (17)
MECP2	-0.052	transcription regulator	Inhibited	-2.365		2.31e-05	ADGRF5,ANXA1,EGR1,FRZB,GALNT15,GSTP1,IL6,JUNB,MYC,NEXN,NR4A1,PLS3,PREX2,PTGS2,S100A4,SGK1,SLC2A3,SOCS3,TSPAN13,TSPAN9,TXNIP,UTRN,VIM	495 (19)
miR-27a-3p (and other miRNAs w/seed UCACAGU)		mature microRNA	Inhibited	-2.359	bias	0.0469	ACACB,CLDN5,EPHB4,FOXO1,IFI16,JUN,NOTCH1,PXN,THRB
SFTPA1		transporter	Inhibited	-2.357	bias	4.08e-06	AKR1C1/AKR1C2,CCN2,COL1A1,CXCL2,EGR1,FOS,FOSB,GUCY1A1,HBEGF,IL6,KLF2,MAP1B,MYC,NAMPT,PDK4	504 (20)
TRIM24	0.158	transcription regulator	Inhibited	-2.357	bias	0.00305	CSRP1,GBP4,IFI44,IFNGR1,IL1R1,IRF1,IRF9,LGALS3,MYH10,PLEC,PSMB8,PSMB9,SAMHD1,SOCS2,TAP1	452 (17)
REST	-0.062	transcription regulator	Inhibited	-2.356	bias	0.000161	ARRDC3,ATF3,COTL1,JAM2,JUN,MYC,NRP1,SMAD1,SNAI1,SOX18,STAT3,TNFRSF1A,TSPAN14	458 (16)
valsartan		chemical drug	Inhibited	-2.35	bias	1.18e-07	APP,AQP1,CD34,COL1A1,CTSS,ENG,FABP4,FN1,FOS,GJA1,ICAM1,IL6,MMP2,POSTN,PTGS2,TIMP1	518 (23)
miR-26a-5p (and other miRNAs w/seed UCAAGUA)		mature microRNA	Inhibited	-2.338	bias	0.0434	CDKN1A,MYC,PLCB1,PTGS2,SMAD1,TGFBR2
ADAR	0.314	enzyme	Inhibited	-2.335	bias	1.89e-05	B2M,FOS,HLA-A,HLA-B,IFI44,LGALS3,TAP1,TAP2,TAPBP,XAF1	229 (7)
CD200R1		transmembrane receptor	Inhibited	-2.331		0.00025	ARF6,ATF3,EGR1,ETS1,HIF1A,IL6,JUN,JUNB,JUND,MYC,NFKBIA,TGFBR2	391 (17)
nifedipine		chemical drug	Inhibited	-2.305		5.04e-05	ATP2B1,CCL2,FN1,FOS,IGFBP5,IL6,LDLR,NR4A1,POSTN,PTGS2,SGK1,VCAM1	462 (20)
TRIM21		enzyme	Inhibited	-2.305	bias	0.000148	B2M,HLA-A,IL6,MYC,PDGFRB,TAP1,TAP2,TAPBP,TGFBR2	381 (20)
ISG15	0.13	other	Inhibited	-2.291		2.52e-06	ALDH2,COL14A1,COL15A1,COL1A1,COL1A2,CTSS,FBLN2,HLA-A,HLA-B,HLA-C,IFITM3,LTBP1,LTBP2,TIMP1,VCAN	407 (12)
ZMPSTE24	-0.337	peptidase	Inhibited	-2.284	bias	3.16e-05	ATF3,BTG2,CDKN1A,CXCL2,FMO2,GADD45A,ICAM1,IGFBP5,IL6,RGS16,SOCS2,SOCS3	430 (14)
mir-142 (includes others)		microRNA	Inhibited	-2.283		0.000143	AHR,ARF6,CD93,DSTN,GBP4,HIF1A,HLA-A,HLA-E,IFNGR1,IL6,IL6ST,IRF1,LIMA1,LRRC32,NRP1,RHOQ,SOCS3,TGFBR2,TNFSF10,YES1	305 (12)
Ro31-8220		chemical drug	Inhibited	-2.282	bias	1.18e-07	CCL2,CDKN1A,COL1A1,COL1A2,EGR1,FABP4,FN1,HIF1A,ICAM1,IL6,ITGA5,ITGB1,MMP2,PTGS2,TNFSF10,VCAM1	471 (24)
apigenin		chemical - endogenous non-mammalian	Inhibited	-2.279	bias	0.00322	AHR,CCL2,CCND1,CDKN1A,CFLAR,FOS,GPX4,HIF1A,ICAM1,IL6,MT-CO2,NCOA7,PTGS2,SELE,TAGLN,TNFRSF10B,VCAM1	441 (18)
HHEX	0.379	transcription regulator	Inhibited	-2.257		1.89e-05	CCN2,ENG,FLT1,IL33,KDR,MYH10,NRP1,TEK,TIE1,TNFSF10
PTGER4		G-protein coupled receptor	Inhibited	-2.252		1.44e-08	ACTA2,ADAMTS4,APP,ARRDC3,CCL2,CD44,EGR1,GBP4,ICAM1,IFI16,IL6,IRF1,LPAR6,MMP2,MXI1,MYH11,NXPE3,PARP14,PTGS2,RNF213,S1PR1,SLFN5,TAGLN2,TNFSF10,TOR3A,XAF1,ZFP36L1	483 (18)
PRDM1		transcription regulator	Inhibited	-2.249		1.02e-08	ADGRG1,CD44,CD74,CLEC2B,CSF3,CXCL2,EGR2,FOS,FTH1,GIMAP7,HLA-A,HLA-B,HLA-DMA,HLA-DMB,HLA-DRA,ICAM1,IFNGR1,IL6,LGALS1,LGALS3,MALL,MCL1,MT2A,MYC,PSMB8,RAPGEF3,RGS16,SNAI1,SOCS2,SPRY1,SWAP70,TAPBP,TNFRSF10D,TNFRSF1A,TNFSF10,TRIB1	489 (21)
TGFBR2	1.497	kinase	Inhibited	-2.242		1.05e-12	ACTA2,AP3S1,BGN,BHLHE40,CCN2,CCND1,CD200,CD44,CDKN1A,CLU,COL1A1,COL1A2,CRYAB,CXCL2,EGR1,EGR2,EPAS1,FMOD,FN1,GJA1,GSTP1,HSPB1,ICAM1,ID1,IL3RA,IL6,JUN,KDR,KRAS,MAP3K11,MMP2,MYOF,NFIB,NFKBIA,NFKBIZ,NRP1,ORAI1,PLSCR1,PTGS2,RAMP3,RBMS3,SELP,SH3BP2,SLC2A3,SMAD1,SNAI1,SOCS3,SPARC,STAT3,TAGLN,TGFBR2,THBD,TIMP1,TNFRSF11B,TXNIP,UPP1,VIM	567 (19)
mir-19 (includes others)		microRNA	Inhibited	-2.241	bias	0.0209	CCN2,CDKN1A,FZD4,HIPK3,IL6,LDLR,SOCS3,TGFBR2
AIRE		transcription regulator	Inhibited	-2.236	bias	5.01e-05	CXCL2,HLA-DRB5,HTRA1,ICA1,ICAM1,IFI44,IRF1,MARCKSL1,PARP14,RNASE1,TNFSF10,TPH1,UPP1,VCAM1	286 (7)
HOXA10		transcription regulator	Inhibited	-2.236		7.15e-08	AQP1,ARL4A,CDKN1A,CLDN5,COL15A1,COL3A1,EGR2,ENPP2,FLT1,FN1,GAS6,GJA1,HLA-DQB1,ID1,IGFBP5,IL1R1,KLF10,KLF9,LEPR,MAP1B,MFNG,MICOS10-NBL1/NBL1,MSN,MYLK,NR4A1,PIK3R1,SFRP4,SSPN,TGFBR3,THBD,TNXB
TNFRSF25	0.203	transmembrane receptor	Inhibited	-2.236	bias	0.000184	CCL2,CSF3,IL6,SELE,STAT3	426 (16)
S100A6	-2.006	transporter	Inhibited	-2.236		0.0341	ADAMTS1,ATF3,CXCL2,SELE,STC1
RAB4A	-0.542	enzyme	Inhibited	-2.236		0.00276	CD44,ITGA5,MMP2,SPARC,VIM	429 (13)
STO-609		chemical - kinase inhibitor	Inhibited	-2.236	bias	0.00276	CXCL2,IL6,SELE,SELP,VCAM1	303 (14)
cannabidiol		chemical drug	Inhibited	-2.236		0.0154	FN1,HIF1A,ID1,PTGS2,SOCS3,STING1
rotenone		chemical toxicant	Inhibited	-2.229		1.5e-05	BIRC3,CCND1,CFLAR,CXCL2,FOS,GJA1,HIF1A,IL6,KDR,MYC,PTGS2,TIMP1,TIMP2,TXNIP,VCAM1	491 (18)
BAPTA-AM		chemical reagent	Inhibited	-2.228	bias	3.4e-14	ATF3,CCL2,CDKN1A,COL1A1,CXCL2,EGR1,FLT1,FN1,FOS,ICAM1,IL1R1,IL6,JUN,MMP2,NR4A1,PTGS2,SELE,SOCS2,SOCS3,VCAM1	508 (20)
IL10RA		transmembrane receptor	Inhibited	-2.226		3.16e-10	ADGRL2,ALDH2,ASPN,CCN3,CD34,CD36,COL14A1,DPT,EDNRB,EFEMP1,FABP5,FHL1,FN1,GAS6,HLA-A,HSPA8,IFI16,IL6,IRF1,LRG1,LTC4S,MECOM,NAMPT,OGN,PDE2A,POSTN,PSMB8,PSMB9,RNF213,S1PR1,SAMHD1,SCARF1,SOCS3,SPARC,STAT3,TAP1,TAP2,UPP1,WWP1	430 (16)
CASP1	0.249	peptidase	Inhibited	-2.219	bias	0.000198	ACTA2,COL1A1,CSF3,CXCL2,IL6,KDR,PTGS2,VIM	477 (17)
CTLA4		transmembrane receptor	Inhibited	-2.219		0.0566	AHR,ICAM1,IL3RA,SELE,SELP
brusatol		chemical reagent	Inhibited	-2.219	bias	0.00137	CCL2,ICAM1,IL6,TNFRSF1A,VCAM1	372 (12)
ginkgolide B		chemical drug	Inhibited	-2.219	bias	0.00812	CCL2,ICAM1,IL6,PECAM1,SELP	448 (16)
acriflavine		chemical toxicant	Inhibited	-2.219	bias	0.000576	HIF1A,MYC,PTPRB,SLC2A3,SOCS3	310 (7)
CD274		transmembrane receptor	Inhibited	-2.217		1.89e-08	ACTA2,CCN2,CCND1,CDKN1A,COL1A1,CXCL2,FN1,FOS,GJA1,ICAM1,IL6,MYC,PECAM1,PTGS2,SELE,SNAI1,STAT3,STING1,THBS2,TNFSF10,VCAM1,VIM	442 (20)
resolvin E1		chemical - endogenous mammalian	Inhibited	-2.216		0.0182	CDKN1A,CXCL2,IL6,TAGLN,TNFRSF11B
SCX	-0.815	transcription regulator	Inhibited	-2.216	bias	0.00276	COL1A1,ID1,POSTN,SNAI1,TIMP3
CRBN	0.015	enzyme	Inhibited	-2.213		0.0182	FN1,IL6,JUN,MYC,PTGS2
miR-128-3p (and other miRNAs w/seed CACAGUG)		mature microRNA	Inhibited	-2.213	bias	0.0445	AFF1,CTNND1,LDLR,TGFBR3,TXNIP
DUSP10		phosphatase	Inhibited	-2.207		0.000576	ACTA2,COL1A1,COL3A1,FN1,IL6	386 (20)
NUMBL	-0.098	other	Inhibited	-2.207		0.00276	CDKN1A,KLF4,MYC,NOTCH1,SPARC	258 (10)
ethylene glycol tetraacetic acid		chemical reagent	Inhibited	-2.207		0.0182	BIRC3,EGR1,FOS,IL6,RCAN1
10-(6'-ubiquinonyl)decyltriphenylphosphonium		chemical drug	Inhibited	-2.207		0.0253	IL6,KDR,PTGS2,SOCS3,SOD1
epigallocatechin-gallate		chemical drug	Inhibited	-2.202		1.86e-13	ADAM10,AHR,APP,ARGLU1,CCL2,CCN2,CCND1,CDKN1A,CEBPB,CFLAR,CLDN5,CSF3,EGR1,ELF1,FN1,FOS,FOSB,FOSL2,GADD45A,GBP4,GJA1,HIF1A,ICAM1,IL1R1,IL6,IL6ST,IRF1,JUN,JUNB,JUND,KDR,LDLR,MMP2,MYC,NFKBIA,NOTCH1,PDGFRB,PTGS2,SFRP1,SNAI1,STAT3,TAP1,TIMP1,TIMP2,TNFRSF10B,TNFSF10,VCAM1,VEGFC,VIM	442 (16)
MIR101 (family)		group	Inhibited	-2.2		0.0182	CDH5,CLDN5,MCL1,MET,PTGS2
tosylphenylalanyl chloromethyl ketone		chemical - protease inhibitor	Inhibited	-2.197	bias	4.12e-06	BIRC3,CCL2,CXCL2,ICAM1,IL6,MMP2,MYC,PTGS2,SNAI1,VCAM1,VIM	468 (16)
pentobarbital		chemical drug	Inhibited	-2.192	bias	0.000184	FOS,JUN,JUNB,JUND,NR4A1	496 (20)
ITGB3		transmembrane receptor	Inhibited	-2.192		0.000304	CD36,COL1A1,COL1A2,FN1,FOS,ILK,ITGA5,ITGB5,KDR,MMP2,PTGS2,SELP,SPARC,TGFBR2,TIMP1	399 (20)
SERCA (family)		group	Inhibited	-2.191	bias	0.000184	BTG2,EGR1,JUN,MYC,ZFP36	474 (15)
LETMD1	-0.203	other	Inhibited	-2.191	bias	0.00495	CCL2,CDKN1A,IL6,IRF1,PTGS2	391 (14)
FOXA1		transcription regulator	Inhibited	-2.19		1.75e-05	ACTA2,ANXA1,AQP1,BHLHE40,BTG1,CCL2,CDKN1A,CNN1,EFHD1,ELK3,EPB41L3,EPHX1,FOSL2,HIF1A,IL6,JUN,MGP,MXI1,MYC,MYH11,MYL9,NES,PALM2AKAP2,PDGFRB,SDC2,SOD1,STC1,TAGLN,TAGLN2,TNFSF12,WSB1,ZFP36	499 (22)
N-COR (family)		group	Inhibited	-2.19	bias	0.00251	ACACB,ASAP1,CCND1,CD36,CDKN1A,CTSS,CXCL2,FABP4,GSTP1,HBEGF,MCTP1,MMP2,PTGS2,RHOB,SGK1	460 (19)
CNOT3	0.042	other	Inhibited	-2.19	bias	0.00137	CDKN1A,KLF2,LEPR,MYC,PDK4
POU2F1	0.166	transcription regulator	Inhibited	-2.188		0.00368	CCND1,ELK3,GADD45A,GAS6,GPX3,HLA-DRA,ICAM1,IL6,JUND,LY6E,SELE,SOD1,TIMP3,VCAM1,VWF	481 (16)
TCF4	1.515	transcription regulator	Inhibited	-2.183		0.000713	ADAMTS9,ALCAM,BEX3,BHLHE40,CARD8,CASP4,CD9,CDKN1A,CSRNP1,DPT,DSTN,ELF1,ENTPD1,FKBP11,FKBP8,FOXO1,GIMAP4,GPX4,HIF1A,IFI16,IGFBP4,IGFBP5,IL6,ITGB5,LMO2,LRP1,MCL1,NEDD9,NOTCH1,PTGS2,S100A4,SDC2,SERPINB1,SH3BP5,SMAD1,SOCS3,TNFSF10,TNS3,TXNIP,VSIR,WARS1	439 (13)
7(R)-maresin 1		chemical - endogenous mammalian	Inhibited	-2.183	bias	0.0253	ACTA2,CSF3,CXCL2,IL6,JUN
HDL (complex)		complex	Inhibited	-2.182		0.000354	ATF3,CCL2,EGLN3,HIF1A,ICAM1,IL6,ITGB1,KLF2,LDLR,PTGS2,SELP,VCAM1	340 (16)
ESR1		ligand-dependent nuclear receptor	Inhibited	-2.182		7.98e-16	ABLIM1,ACTA2,ADGRG6,ALCAM,AQP1,ARRDC3,ATF3,ATP11A,ATP2B1,BCLAF1,BIRC3,BMPR2,CALD1,CAV1,CCL2,CCN3,CCN5,CCND1,CCNI,CD59,CD74,CDC42,CDKN1A,CEBPB,CEMIP2,CNN1,COTL1,CPE,CPLX1,CRK,CTSC,CTSD,CTSS,DDX17,DDX21,DLL1,DOCK4,DUSP5,EFEMP1,EFNA1,EGFL7,EGR1,EGR3,ENAH,ENPP2,FGD5,FHL1,FLNA,FLT1,FOS,FOSB,FOSL2,FOXO1,GATA2,GEM,GJA1,GUCY1A1,HBEGF,HCP5,HIF1A,HLA-B,HLA-C,HLA-E,HTRA1,ICA1,ICAM1,ID1,IER3,IFI27,IFI44,IFI4…	575 (23)
baicalein		chemical drug	Inhibited	-2.18	bias	1.49e-06	CCL2,CCND1,FOS,ICAM1,IL6,JUN,KDR,MCL1,MMP2,MT-CO1,MT-CO3,PTGS2,VCAM1	481 (19)
IFT88	0.059	other	Inhibited	-2.18		0.00309	CEBPB,COL1A2,FABP4,GUCY1A1,IL6,MMP2,PRKG1,TIMP3	471 (14)
SB203580		chemical drug	Inhibited	-2.178	bias	2.62e-23	ACTA2,ADAMTS4,ADAMTS9,ANXA1,AQP1,ATF3,CCL2,CCN2,CCND1,CD200,CDKN1A,CEBPB,CLDN5,COL1A1,COL1A2,COL3A1,CRYAB,CTSH,CXCL2,EDNRB,EFEMP1,EFNA1,EGR1,ELOVL7,ETS2,F2RL3,FLT1,FN1,FOS,FOSB,GADD45A,GBP4,GJA1,GLIPR1,GSTP1,HIF1A,ICAM1,IER3,IFI27,IL6,IRF1,JUN,JUNB,JUND,KDR,LIFR,LMO2,LMOD1,MAT2A,MCL1,MMP2,MYC,MYH11,NAMPT,NFKBIA,NR4A1,PALLD,PDGFRB,PLAT,POSTN,PPP1R15A,PRMT1,PTGS2,RBMS2,RND1,S100A10,SELE,SELP,SGK1,S…	517 (14)
LRP5	0.413	transmembrane receptor	Inhibited	-2.17		0.000591	AHR,COL1A1,CXCL2,IL6,LDLR,LRP1,SCARB1,TCF4	453 (23)
mir-8 (includes others)		microRNA	Inhibited	-2.168	bias	1e-07	ABL2,ACTA2,ADAMTS1,ATF3,CCND1,CDKN1A,CRK,CRTAP,ETS1,FLI1,FN1,FTH1,HIF1A,IL6,ITGB1,KDR,KLF4,LEPR,LRP1,MET,MSN,MYC,MYH10,MYOF,NECTIN2,NOTCH1,PLAT,QKI,SLC25A3,SNAI1,SOCS3,SOX17,SULF2,TIMP2,TJP1,VIM,YES1,YPEL2,ZFP36	568 (26)
SU6656		chemical toxicant	Inhibited	-2.164	bias	1.78e-06	ATF3,CCN2,CCND1,EGR1,ETS2,IER3,JUNB,MYC,PTGS2,SOCS3,TNFRSF11B,ZFP36L1	496 (21)
W7		chemical reagent	Inhibited	-2.156	bias	0.00495	BIRC3,CCL2,FOS,IL6,NR4A1	489 (21)
amino acids		chemical - endogenous mammalian	Inhibited	-2.148		0.00145	FOS,FOSB,HIF1A,IL6,JUN,JUNB,MYC,SELE	411 (21)
BCL3	0.287	transcription regulator	Inhibited	-2.143		4.08e-06	CCND1,CXCL2,DUSP5,EGR1,EGR2,FOS,HLA-DQB1,ICAM1,ID1,IL6,IRF1,JUN,NFKBIA,NR4A1,PDK4	515 (16)
dehydroisoandrosterone		chemical - endogenous mammalian	Inhibited	-2.134		2.18e-05	B2M,CCND1,EDIL3,FABP4,ICAM1,LGALS3,MYC,NFKBIA,PRKG1,SELE,TAP2,TNFRSF1A,VCAM1	379 (18)
actinomycin D		biologic drug	Inhibited	-2.134		3.42e-11	APP,ATP1A1,BIRC3,CAV1,CCL2,CCN2,CCND1,CDKN1A,CFLAR,COL1A2,CPD,EGLN3,EPAS1,ETS1,FLNA,FN1,FOS,FOSL2,FTH1,GADD45A,GSTP1,GUCY1A1,HBEGF,HIF1A,IFNGR1,IGFBP4,IGFBP5,IL6,IRF1,JUN,MCL1,MMP2,MYC,NPM1,PTGS2,PXN,SELE,SFRP1,SOCS3,SPHK1,TAP1,THRB,TNFRSF10B,VEGFC	392 (16)
fluocinolone acetonide		chemical drug	Inhibited	-2.121		0.0103	AQP1,IL33,IL6,JUND,LIMCH1,MT1X,PCDH19,SOCS3
HAND1		transcription regulator	Inhibited	-2.121	bias	0.000198	FABP4,FLT1,HAND2,KDR,NOTCH1,NOTCH4,NRP1,TIE1
MNT		transcription regulator	Inhibited	-2.121	bias	0.0209	CD36,FBXO32,ID1,KLF10,LEPR,MYC,SERPINH1,TXNIP
glucocorticoid		chemical drug	Inhibited	-2.119		2.87e-12	AHR,ANXA1,CALD1,CCL2,CCN2,CD44,CD74,CDKN1A,CEBPB,CLDN5,CLU,COL1A1,CRIP1,CSF3,CXCL2,FBLN2,FN1,GBP1,GPX3,GRN,ICAM1,IL6,MAP1LC3B,MT2A,MYC,NFKBIA,OGN,PLAT,PTGS2,RAMP2,SELE,SGK1,SOCS3,STC1,TBC1D15,TNFRSF11B,TNFRSF1A,TXNIP,VCAM1,VIM	495 (18)
miR-92a-3p (and other miRNAs w/seed AUUGCAC)		mature microRNA	Inhibited	-2.113	bias	0.00589	BMPR2,CCND1,CDKN1A,EDNRB,HIPK3,IL6,ITGA5,KLF4	388 (7)
IKZF3		transcription regulator	Inhibited	-2.112	bias	0.000103	ANTXR1,CAV1,CEMIP2,DOCK4,FN1,IFI27,KLF4,MGLL,MYC,NFKBIZ,RNF213,S100A16,TNS3,YPEL2
TCF20	0.17	transcription regulator	Inhibited	-2.111		0.00158	ADGRF5,FRZB,GALNT15,MYC,NEXN,PLS3,PREX2,SGK1,TSPAN13,TSPAN9,TXNIP,UTRN
CTBP1	0.096	enzyme	Inhibited	-2.109		0.000267	ACTA2,CDH5,CDKN1A,COL1A2,ENPP2,FOS,LDLR,PECAM1,TAGLN,VCAN,VIM	244 (7)
N-acetyl-L-cysteine		chemical drug	Inhibited	-2.1	bias	6.23e-15	ACTA2,AQP1,ATP1A1,BIRC3,CASP4,CAV1,CCL2,CCN2,CCND1,CD36,CDKN1A,CFLAR,COL1A1,DICER1,DUSP6,EGR1,FBXO32,FOS,GJA1,GSTP1,HBEGF,HIF1A,HLA-DRA,ICAM1,IL6,ITGB1,JUN,KDM6B,LY96,MCL1,MMP2,MYC,MYH11,NFKBIA,NFKBIZ,NOTCH1,PTGS2,RHOB,SELE,SELP,SNAI1,TAGLN,TGFBR2,THBD,TNFRSF10B,TOP1,TXNIP,VCAM1,VEGFC,XAF1	506 (16)
PAK1		kinase	Inhibited	-2.097		0.000172	CCN2,CCND1,CDKN1A,CTNND1,CTSD,FBXO32,FN1,MYC,SCARB1,TFPI	513 (22)
pyrrolidine dithiocarbamate		chemical reagent	Inhibited	-2.097	bias	7.5e-08	ANXA1,BIRC3,CCL2,CCN2,COL1A1,CXCL2,FABP4,HIF1A,HLA-DRA,ICAM1,IL6,IRF1,ITGB5,MMP2,MYC,NFKBIA,NR4A1,PECAM1,PSMB8,PTGS2,SELE,SELP,VCAM1	366 (12)
ibuprofen		chemical drug	Inhibited	-2.091		8.63e-07	APP,CCND1,CD36,EDNRB,EPAS1,HIF1A,IL6,LAMB1,MMP2,PTGS2,TNFRSF10B	434 (20)
TIA1	0.406	other	Inhibited	-2.089		5.11e-05	CALM1 (includes others),CCN2,ENG,ENPP2,FZD4,HBEGF,MAP1LC3B,PARK7,PIK3R1,PTGS2,S100A6,TAGLN,TGFBR2,TGFBR3,TIMP1,TIMP3,TXNIP
FZD8		G-protein coupled receptor	Inhibited	-2.065		2.18e-05	ACTA2,CCN2,COL1A1,FN1,IGFBP5,TJP1,VCAN,VIM	359 (16)
PIAS1	-0.043	transcription regulator	Inhibited	-2.062		4.51e-05	ACTA2,CCL2,CCND1,CDKN1A,GADD45A,GUCY1A1,KLF2,MCL1,MYC,MYH11,TAGLN	563 (24)
CYP2J2		enzyme	Inhibited	-2.033		0.00222	ANXA1,CD44,ICAM1,IL6,NFKBIA,SELE,VCAM1	491 (24)
DCAF1	0.031	kinase	Inhibited	-2.03	bias	0.000104	CCN3,CDKN1A,KLF10,LOC102724428/SIK1,SOCS2,SOCS3,TNFSF10,TXNIP	321 (7)
resolvin D1		chemical - endogenous mammalian	Inhibited	-2.022	bias	0.00141	CCL2,CCND1,CXCL2,IL33,IL6,JUN,PTGS2	451 (20)
Ro41-5253		chemical reagent	Inhibited	-2.02	bias	4.7e-05	APOD,CDKN1A,FABP4,IFNGR1,IRF1,PLAT,THBD	442 (17)
Bay 11-7082		chemical - kinase inhibitor	Inhibited	-2.014	bias	1.16e-08	CAVIN3,CCL2,CCND1,CD44,CXCL2,FLT1,GJA1,ICAM1,ID1,IFI27,IL6,KLF7,MCL1,MMP2,NFKBIZ,PTGS2,S100A4,SNAI1,TCF4,TNFSF10,VCAM1,VIM	450 (18)
neomycin		chemical drug	Inhibited	-2		0.00681	ACTA2,COL3A1,IL6,TJP1	508 (19)
ML221		chemical reagent	Inhibited	-2		0.000269	ACTA2,CDH5,TAGLN,VIM	213 (7)
artesunic acid		chemical drug	Inhibited	-2		0.0743	CCL2,IL6,PTGS2,VIM
COX4I1	-0.305	enzyme	Inhibited	-2	bias	0.00681	IL6,PDK4,POSTN,PPP3CA
HSD17B4	-0.003	enzyme	Inhibited	-2	bias	0.0422	CD36,MGLL,PDK4,PTGS2
RYK	-0.05	kinase	Inhibited	-2		0.0198	CASP4,COL1A1,CSF3,FN1
TMPO	0.151	other	Inhibited	-2	bias	0.000269	ASPN,COL1A1,COL3A1,TIMP2
EPHB6		kinase	Inhibited	-2	bias	0.0198	BMPR2,FKBP1A,IL6,TRIB1
PLP2	-1.255	transporter	Inhibited	-2	bias	0.00121	EPHB4,HLA-C,ICAM1,PECAM1
HBB		transporter	Inhibited	-2	bias	0.000171	CCL2,COL1A2,CSF3,CXCL2,FLT1,HIF1A,ICAM1,IFI44,IL1R1,IL6,PECAM1,PTGS2,SCARB1,SELE,VCAM1	370 (17)
PRN694		chemical drug	Inhibited	-2	bias	0.00325	FOS,FOSB,NFKBIA,NFKBIZ	419 (12)
prazosin		chemical drug	Inhibited	-2	bias	0.00026	CCL2,EGR1,FOS,IL6,MYC,NR4A1	462 (21)
metoprolol		chemical drug	Inhibited	-2	bias	0.00121	AQP1,GJA1,IL6,MYC	267 (10)
chlorogenic acid		chemical drug	Inhibited	-2	bias	0.00681	CCL2,IL6,PTGS2,VCAM1	388 (22)
6-cyano-7-nitroquinoxaline-2,3-dione		chemical reagent		-1.997	bias	0.000269	EGR1,FOS,JUN,JUNB	360 (18)
ranolazine		chemical drug		-1.995	bias	0.00121	ICAM1,IL6,SELE,VCAM1	394 (17)
narciclasine		chemical - endogenous non-mammalian		-1.994	bias	0.000269	ICAM1,MYC,SELE,VCAM1	368 (10)
thioctic acid		chemical drug		-1.985		9.28e-08	CCL2,FABP4,FOS,GPX4,ICAM1,IL6,ISCU,JUN,MMP2,MT-ND1,MYC,PARK7,PDK4,SELE,SOD1,TIMP2,VCAM1	478 (20)
6-mercaptopurine		chemical drug		-1.982		0.0198	FABP4,IL6,TNFSF10,VCAM1
CNOT7	-0.108	transcription regulator		-1.982	bias	0.00367	B2M,C12orf75,IFI27,IFI44L,IFITM1,PLSCR1,PSMB8,TAP1,TAP2	202 (7)
J11-Cl		chemical reagent		-1.982	bias	0.00325	CSF3,CXCL2,IL6,PTGS2	388 (16)
MIR143-145a		group		-1.982	bias	0.00121	ACTA2,CNN1,DMD,TAGLN	185 (7)
T 0070907		chemical reagent		-1.98		0.00681	CDKN1A,COL1A1,COL1A2,PTGS2	299 (11)
mir-31 (includes others)		microRNA		-1.98	bias	0.0207	APP,EGLN3,ITGA5,MET,QKI,RDX
RNF2	0.2	transcription regulator		-1.98		0.186	CDKN1A,KLF9,SOX7,TJP1,VIM
AGI-1067		chemical drug		-1.98	bias	0.00325	CCL2,EGR1,IL6,VCAM1	452 (19)
CBL	0.015	enzyme		-1.979	bias	0.00169	CDKN1A,CFLAR,COL1A1,CXCL2,FN1,FOS,IL6,MMP2,NR4A1,PXN	507 (18)
fisetin		chemical drug		-1.977	bias	0.000148	BIRC3,CCND1,FOS,ICAM1,MCL1,MYC,NFKBIA,PTGS2,VIM	336 (17)
PT1001B		chemical reagent		-1.977		0.000269	ACTA2,CCN2,FN1,PRMT1
hexamethoxyflavone		chemical toxicant		-1.976	bias	0.00325	ICAM1,IL6,PTGS2,VCAM1	474 (23)
TNIP1	-0.061	other		-1.97	bias	0.0298	CXCL2,GBP1,HLA-A,HLA-B
lapatinib		chemical drug		-1.969		0.00222	FOS,FOSB,FOSL2,HBEGF,JUN,JUNB,MAP1LC3B	567 (21)
etanercept		biologic drug		-1.969		0.057	CCL2,ICAM1,IL6,PTGS2
PP2/AG1879 tyrosine kinase inhibitor		chemical drug		-1.968	bias	0.000229	BIRC3,CCL2,CCN2,CDKN1A,FN1,FOS,HIF1A,ICAM1,ID1,IL6,PTGS2,SNAI1,TIMP2,TJP1,VIM	450 (21)
CCR2		G-protein coupled receptor		-1.965	bias	6.14e-11	AEBP1,APP,ASPN,BGN,CCL2,COL14A1,COL1A1,COL1A2,COL6A1,COL6A2,CSF3,CXCL2,DPT,FBLN2,FN1,HSPG2,IL6,LAMB2,MMP2,OGN,PRELP,SPARC,TIMP1,TIMP2,VCAN	471 (20)
triflusal		chemical drug		-1.965	bias	0.0298	APP,CD74,CSF3,PTGS2
TGFB2		growth factor		-1.965		7.21e-16	ACTA2,AHR,ASPN,BHLHE40,CCN2,CD36,CD59,CDH5,CFLAR,CNN1,COL1A1,COL1A2,COL3A1,COL6A2,DOCK4,DUSP5,EGR1,EGR2,FMOD,FN1,FOS,HBEGF,HSPG2,ID4,ITGB5,JAM2,KDR,LTC4S,MGLL,MMP2,NOTCH1,PDGFRB,PDK4,PECAM1,RAMP1,S100A4,SEMA6B,SPHK1,TAGLN,TGFBR2,TGFBR3,TIMP1,TIMP2,TNFRSF11B,TXNIP,VCAN,VIM	555 (20)
PTPRR		phosphatase		-1.965	bias	0.00575	BTG2,CDC37,COL6A1,ETS1,FLNA,FOS,IFITM2,ITGA5,ITGB4,JUN,LMOD1,LRP1,PIEZO1,RALGDS,SLC44A2,TNFAIP1
CARMN	-0.83	other		-1.964	bias	0.000269	ACTA2,CNN1,MYH11,TAGLN	197 (7)
MLN120B		chemical drug		-1.964	bias	0.0198	CXCL2,ICAM1,IL6,PTGS2
cyanocobalamin		chemical - endogenous mammalian		-1.961		0.0938	APP,JUN,NOTCH1,SFRP1
KLF9	0.495	transcription regulator		-1.954		0.0298	CCND1,COL1A1,MMP28,PPP1R15A
EPRS1	0.024	enzyme		-1.954	bias	0.000269	ACTA2,COL1A1,COL1A2,FN1	415 (12)
mir-103 (includes others)		microRNA		-1.953	bias	0.0445	ADAM10,CAV1,FOXO1,GRN,HIF1A
BAR501		chemical reagent		-1.951		0.0198	ICAM1,IL6,SELE,VCAM1
resatorvid		chemical drug		-1.949	bias	0.000945	CCL2,ICAM1,IL6,KLF7,PTGS2,SCARB1,SLC2A3,VCAM1	404 (19)
midostaurin		chemical drug		-1.949		0.00137	CCL2,CD36,MCL1,PTGS2,VIM	469 (18)
WTAP	0.39	other		-1.948		1	ADCY4,CD36,COL1A1,IL6
TAB1		enzyme		-1.947		2.74e-06	BIRC3,CCND1,CDKN1A,GBP1,IL6,JUN,MCL1,MMP2,NFKBIA,PTGS2,SELE,TNFSF10,XAF1	435 (19)
NOSTRIN	1.621	transcription regulator		-1.944	bias	3.81e-07	CAV1,FLT1,FN1,IL6,ITGA5,KDR,MMP2,PECAM1,SELE,SELP,SOD1,TEK,TFPI	398 (12)
SIRT1	0.107	transcription regulator		-1.944		1.42e-09	BCLAF1,BIRC3,CAV1,CCND1,CD36,CD63,CD74,CD9,CDKN1A,CEBPB,CFLAR,CMIP,EPAS1,FABP4,FBXO32,FN1,FOXO1,GADD45A,HIF1A,HLA-A,HLA-DQB1,HLA-DRB5,ICAM1,ID1,IFI44,IFITM3,IL6,KLF2,LAMB1,LDLR,LGALS3,LTBP2,LY6E,MAP1LC3B,MAT2A,MCL1,MMP2,MT-CO1,MYC,MYL6,PARP14,PDK4,PSMB9,RGS16,RNF213,SDCBP,SFRP4,SOCS3,SOD3,STAT3,SYNPO,TAP1,TFPI,THBD,TIMP2,TIMP3,TNFRSF10B,VCAM1,VIM	521 (15)
AURKB		kinase		-1.941	bias	0.0422	ATF3,CDKN1A,IER3,PPM1D
PNPT1	0.168	enzyme		-1.941	bias	0.000492	CDKN1A,GBP4,IFI16,IFI44,IL6,MYC,PARP14,PARP9,RNF213,TNFRSF1A,TOR3A,XAF1	445 (12)
mir-143		microRNA		-1.939	bias	0.000198	COL3A1,DLL1,KRAS,MMP2,NOTCH1,PTGS2,SNAI1,TAGLN	489 (16)
L-tryptophan		chemical - endogenous mammalian		-1.925		0.0123	HLA-A,IL6,S100A6,SLC1A5
ERF	0.43	transcription regulator		-1.925	bias	0.00325	CDH13,MYC,NOTCH4,UTRN
bisindolylmaleimide I		chemical drug		-1.921	bias	5.04e-09	BIRC3,CCN2,CD44,CDKN1A,CLU,EGR1,FN1,FOS,ICAM1,IL6,JUND,MAT2A,MET,MMP2,NFKBIA,NR4A1,PTGS2,RCAN1,S1PR1,SNAI1,TJP1,TNFSF10,VIM	386 (16)
IMMT	-0.007	other		-1.912	bias	0.0269	CXCL2,ETS2,IGFBP6,IL6,LAMB2,VEGFC,XAF1
PIK3CA	0.043	kinase		-1.912		1.4e-14	ADAM15,ADAMTS1,ADAMTS4,ALCAM,ATF3,ATP1A1,BIRC3,CALD1,CCL23,CCND1,CD34,CD44,CEBPB,COL1A2,COL3A1,CSF3,EDIL3,GMFG,HIF1A,ICAM2,IFI44,IL33,IL6,ITGA5,ITGB1,JUN,KDR,LGALS3,LMO2,MCTP1,MMP2,MTUS1,MYC,NFKBIA,NOTCH1,PCNP,PDGFRB,POSTN,PTGS2,RARRES2,ROBO4,SLC3A2,SNAI1,SPARC,THBD,TJP1,TNFSF10,VIM,ZC3HAV1	493 (21)
ACOD1		enzyme		-1.912		0.00337	GPNMB,ICAM1,IFI44,IL6,RNF213,SGK1,TAP1	173 (7)
PELP1	0.059	other		-1.912		0.00155	CCND1,CDKN1A,CSF3,CTSH,CYGB,FOS,IFI44,MAP1B,MAP1LC3B,MMP2,MYC,NDRG1,NIBAN1,PTGS2,SNCG,TAGLN,TCN2	446 (21)
CGS 21680		chemical reagent		-1.912	bias	0.00141	CDKN1A,COL3A1,EGR1,EGR3,FOS,HIF1A,PTGS2	483 (19)
miR-7a-5p (and other miRNAs w/seed GGAAGAC)		mature microRNA		-1.9	bias	0.0333	CDH5,FOS,JUN,KLF4,SLC3A2,SNAI1,VIM
vitamin E		chemical drug		-1.898	bias	2.75e-07	ACTA2,CAV1,CCL2,CD36,CD44,CDKN1A,EGR1,MMP2,PLAT,PRMT1,PTGS2,SCARB1,SELP,TNFRSF1A,VCAM1	411 (18)
SEMA7A		transmembrane receptor		-1.897	bias	1.5e-05	CCN2,CCN3,CCN5,CD36,COL1A1,COL1A2,COL3A1,CTSS,EGR1,FN1,TIMP1	490 (16)
GMNN		transcription regulator		-1.897	bias	0.00985	CDKN1A,DUSP5,EFEMP1,FRZB,GBP4,IER5,NRP1,PECAM1,SMAD1,SOX17,TEAD1
SOX1		transcription regulator		-1.897	bias	0.0154	DUSP5,EFEMP1,FRZB,GBP4,IER5,NRP1,PECAM1,SMAD1,SOX17,TEAD1
IRF2BP2	0.11	transcription regulator		-1.89	bias	0.0166	CASP4,HLA-A,IFI16,LEPR,SELP,TIMP1,VCAM1
GRIN1		ion channel		-1.89		0.00337	ATF3,COL1A1,EGR3,FN1,MMP2,SEMA6A,SPARC	517 (20)
TBXT		transcription regulator		-1.89	bias	5.03e-05	ALCAM,CD44,COL1A1,DLL1,DUSP6,FMOD,KDR,MGP
immethridine		chemical reagent		-1.89	bias	1.59e-05	CD44,CFI,CTSS,IFI16,IL6,SOCS3,VCAM1	186 (7)
chrysin		chemical - endogenous non-mammalian		-1.89		1.38e-06	CCL2,FLT1,ICAM1,IL6,IL6ST,PDE5A,SELE,SOD1,STAT3	471 (22)
cyclosporin A		biologic drug		-1.878		3.11e-18	ABLIM1,ACTA2,ANXA1,APOD,APP,ATF3,ATP1A1,BGN,BIRC3,CARD8,CAV1,CCL2,CCN2,CCND1,CD200,CD44,CDKN1A,CFLAR,CLU,COL1A1,EDIL3,EDNRB,EFEMP2,EGR1,EGR2,EMP3,FBLIM1,FLNA,FLT1,FN1,FOS,FOSB,FOXO1,FXYD5,GJA1,GPNMB,HIF1A,ICAM1,IER3,IFNGR1,IL6,ITGB4,JUN,KDR,LDLR,LGALS3,LXN,MMP2,MYC,MYH10,MYH11,NFKBIA,NR4A1,POSTN,PRKCH,PSMB8,PTGS2,RCAN1,S100A10,SDCBP,SELE,SERPINH1,SNRPN,SOD1,SPHK1,TAGLN,TIMP1,TMSB10/TMSB4X,TNFSF10…	470 (17)
tofacitinib		chemical drug		-1.877	bias	1.87e-06	CCL2,CCND1,COL3A1,IL6,KDM6B,MYC,SOCS2,SOCS3,STAT3,STING1	450 (19)
DNMT3A	0.052	enzyme		-1.869		6.78e-10	ADAMTS9,AKAP12,ATF3,CASP4,CD34,CD9,CXCL2,EFEMP1,FABP5,FKBP11,FOXO1,GMDS,GUCY1A1,IFNGR1,IGFBP5,IL3RA,IL6,IL6ST,IRF1,JUN,JUND,KDM6B,MYL9,NR4A1,PDE2A,PLCB4,PPP1R3C,PTGS2,RCAN2,RGS16,S1PR1,SERPINH1,SHC1,SNRPN,SOCS3,SPARC,SPHK1,ZNF521	505 (22)
mir-26 (includes others)		microRNA		-1.86	bias	0.0213	IL6,MALAT1,MCL1,PTGS2,SMAD1,SNAI1,VIM
C1QTNF1	0.164	other		-1.851		0.00681	COL6A1,FN1,IL6,SOD1
miR-221-3p (and other miRNAs w/seed GCUACAU)		mature microRNA		-1.85	bias	0.0095	FOS,ICAM1,NES,PIK3R1,PTPRM,SH3BP2,TIMP3
tyrphostin AG 1478		chemical drug		-1.845	bias	9.92e-06	CAV1,CCL2,CCND1,CDKN1A,FOS,HBEGF,HIF1A,ICAM1,IL6,IRF1,MCL1,MMP2,PTGS2,S100A10,SPHK1,VCAM1	496 (19)
KLF5		transcription regulator		-1.843		0.000349	ACTA2,CCND1,CD34,CD44,CDKN1A,CSRNP1,EGR2,EPAS1,HIF1A,ILK,JUN,MEOX2,MYC,NFKBIZ,NOTCH1,SOX4,TAGLN,ZFP36L1	438 (17)
CALCINEURIN A (family)		group		-1.842	bias	4.42e-06	CCN2,CCND1,COL1A1,COL1A2,COL3A1,FOS,GJA1,JUN,TIMP1,UTRN	395 (20)
ADRB (family)		group		-1.842		1.77e-06	ADAMTS4,ADCY4,ADGRL4,ARHGEF3,ATF3,BHLHE40,CASP4,CAVIN2,CCND1,CDKN1A,CFLAR,CRYAB,CXCL2,FOS,GADD45A,ICAM1,JUN,JUNB,KLF4,LBH,LTBP1,NFKBIA,NR4A1,PPM1D,PTGS2,SLCO4A1,TEK	471 (19)
GSTO1	-0.584	enzyme		-1.835		0.00495	CD9,CTSD,DUSP6,DYNLT3,F11R,IRF9,LAMA5,MTUS1,NPDC1,PARP9,SLFN5,SOX4,ZFP36L1
SSTR2		G-protein coupled receptor		-1.817	bias	2.21e-14	ARID5B,ARL4A,ATF3,CALD1,CCN2,CEBPB,DPYSL3,ETS1,FOS,GADD45A,GEM,HBEGF,ICAM1,JUN,KLF10,KLF2,KLF4,KLF9,LTBP2,MT2A,NCOA7,NRP1,PMEPA1,PPP1R15A,RGS16,RHOB,SLC2A3,THBS2,TNFRSF1A,TXNIP,VIM,WARS1,XAF1	532 (22)
mir-1 (includes others)		microRNA		-1.812	bias	0.00457	CCL2,CCND1,CEBPB,CNN3,FBXO32,FN1,GJA1,H3-3A/H3-3B,HNRNPU,IL6,KRAS,MET,MYLK,RRBP1,SFRP1,TAGLN2,TNS3,UTRN,VEGFC,ZFP36L1	117 (5)
HDAC (family)		group		-1.81		6.86e-11	ADAMTS1,AHR,ATF3,CCND1,CDKN1A,DKK3,DLL1,EDNRB,EGR1,EGR3,FBXO32,FOS,HIF1A,HLA-DRA,HTRA1,IL6,ITGA8,JUN,KLF10,KLF9,MEOX2,MYC,NOTCH4,NR4A1,NRP1,RNASE1,SFRP1,SPRY1,TGFBR2,TNFSF10,TXNIP	520 (18)
ABCA1		transporter		-1.81		0.000267	ANXA1,APP,CSF3,IL6,LDLR,NAMPT,PIK3R1,PRKG1,PTGS2,SCARB1,SELP	478 (22)
NR1H (family)		group		-1.807		0.000218	ACACB,APOD,CAV1,CCL2,CSF3,ECE1,ELOVL7,FLT1,IL6,MARCKSL1,NFKBIZ,PTGS2,SBNO2,SCARB1,SELP,SFRP1,TAP1,TIMP3	388 (20)
diethylstilbestrol		chemical drug		-1.799		9.69e-09	AHR,CCN2,CCND1,CD200,CDH13,CDKN1A,CLU,COL1A1,CPE,CYGB,DPT,DUSP6,EGR1,EMP1,FMOD,FOS,FRZB,GADD45A,HBEGF,HLA-A,IGFBP2,IGFBP6,INHBB,KDR,KLF4,LGALS1,LTBP2,MFAP4,MFGE8,MGP,MMP2,NPDC1,PDGFRB,RGS5,S100A6,SOCS2,SPARC,THBS2	596 (25)
miR-34a-5p (and other miRNAs w/seed GGCAGUG)		mature microRNA		-1.786	bias	1.08e-07	ACTA2,APP,ATF3,CCN5,CCND1,CDKN1A,COL1A1,DLL1,EFEMP1,EFHD1,ETS2,FN1,GIMAP6,HAPLN3,ICAM1,IFITM2,IKBIP,KLF4,MET,MYC,NOTCH1,PFN2,PLCB1,PREX2,PTPRE,SPINT2,TAGLN,TSPAN13	409 (11)
OVOL2		transcription regulator		-1.781	bias	0.0126	ARHGAP31,CDKN1A,HLA-DQB1,HLA-DRB5,MMP2,RHOJ,RHOU,SDCBP,SLC2A3,VIM
RC3H2	0.42	enzyme		-1.778	bias	7.61e-08	CCL2,CCN2,ENG,EPHB4,HIF1A,ID1,IL6,MMP2,NRP1,PECAM1,TIE1,VEGFB,VEGFC	393 (8)
CLCF1		cytokine		-1.772	bias	0.0111	MT-ATP6,MT-CO1,MT-CO3,MT-CYB,MT-ND1,MT-ND2,MT-ND3,MT-ND4L,MT-ND5,NDUFA13,NDUFB7,SOCS3
ALKBH5	-0.106	enzyme		-1.765		0.0027	CAV1,CCND1,CDKN1A,CLU,CTSD,DDX3X,DNAJA1,FOXO1,GJA1,HSPA8,ITGB1,MYC,RPGR,RPLP0,SOD1,TGFBR2,TIMP3	443 (18)
ITCH	0.021	enzyme		-1.762	bias	0.00367	CCN2,CFLAR,FOS,IL6,LOC102724428/SIK1,PRKG1,SLC1A5,SLC2A3,TNFRSF1A	423 (17)
ARRB2		other		-1.755		0.00195	CXCL2,EGR1,HIF1A,IL6,JUNB,MMP2,MYC,NFKBIZ,PTGS2	454 (16)
gamma-secretase inhibitor compound E		chemical reagent		-1.746	bias	0.0271	APP,HSPA8,IL6,MET,RHOU,TRA2B
Go6983		chemical drug		-1.746	bias	4.7e-05	CCN2,CD36,FLT1,FOS,PTGS2,SCARB1,SNAI1	480 (18)
C1Q (family)		group		-1.742		0.0112	CDH5,ICAM1,IL6,SELE,TNFSF10,VCAM1
rhodioloside		chemical - endogenous non-mammalian		-1.732		0.0198	COL1A1,HIF1A,IL6,STAT3
CRYAB	-2.507	other		-1.732		4.44e-05	ALCAM,APP,BAG3,CCND1,CD44,CRYAB,FBXO32,IL6,VIM	445 (16)
ACOX1	-0.051	enzyme		-1.723	bias	0.000115	ADAMTS1,CD36,CD63,CDKN1A,ETS2,FABP4,GADD45A,GPX4,GSTP1,HLA-DRB5,IGFBP2,LGALS3,MFGE8,MGLL,NUPR1,PALMD,PDK4,PLSCR1,SGK1,TAGLN2,UGCG	232 (7)
sirolimus		chemical drug		-1.719	bias	1.49e-06	ACACB,ACTA2,APP,ATP1A1,B2M,CALD1,CCN2,CCND1,CD36,CDA,CDKN1A,CEBPB,CFLAR,COL1A1,COL1A2,CSF3,EEF1A1,EGR1,EGR2,ENTPD1,FN1,FOS,FTH1,GSTP1,H3-3A/H3-3B,HIF1A,HLA-B,HNRNPU,ICAM1,ID1,IGFBP5,IL33,IL6,IRF9,JUN,JUNB,KDR,KLF2,LAMB1,LDHB,LEPR,LGALS3,LXN,MAP1LC3B,MCL1,MMP2,MYC,MYH11,NOTCH1,NPM1,PARP14,PDGFRB,PIK3R1,POSTN,PRMT1,RCAN2,RHOQ,RPLP0,RPS18,RPS2,S100A4,SLC1A5,SLC2A3,SLC3A2,SNAI1,SOCS3,SOD1,THBD,TIMP1,…	554 (19)
FL3		chemical reagent		-1.718	bias	0.0342	CD74,EIF4A2,ETS1,MAT2A,MYC,NAMPT,NOLC1,S100A10,S100A6
TNFRSF11B	-1.937	transmembrane receptor		-1.718		0.0123	COL1A1,IL6,NOTCH1,TNFRSF11B
thalidomide		chemical drug		-1.717	bias	1.36e-05	APP,BIRC3,CAV1,CFLAR,COL1A1,FOS,ICAM1,IL6,KCNMA1,KDR,NRP1,PECAM1,STAT3	428 (16)
F ACTIN (complex)		complex		-1.715		0.000269	CCN2,CTSS,FLNA,MMP2	263 (7)
IQGAP1	0.06	other		-1.715	bias	0.00681	CCND1,CDC42,MET,THRB	490 (22)
TAL1		transcription regulator		-1.713		9.94e-05	ADGRG1,CDH5,CDKN1A,CPLX1,ETS1,GATA2,GUCY1A1,HLA-A,HLA-B,HLA-C,HLA-E,HLA-F,ICAM1,JUN,LYST,MARCKS,MCTP1,MYC,NFKBIZ,NOTCH1,PPP3CA,RAPGEF5,SLC2A3,SOX4,TNFAIP1,TNFSF10,TSPAN7	351 (17)
GPBAR1		G-protein coupled receptor		-1.709		0.0271	CCND1,ICAM1,IL6,SELE,TJP1,VCAM1
andrographolide		chemical drug		-1.709		0.000198	FN1,GSTP1,ICAM1,IL6,PTGS2,SELE,TIMP1,VCAM1	473 (20)
sulfasalazine		chemical drug		-1.709	bias	0.00203	CCND1,ICAM1,IER3,NFKBIA,TPM3,TYMP	447 (14)
MEOX2	0.557	transcription regulator		-1.707		2.16e-07	CCL2,CDKN1A,CTSS,CXCL2,EFNA1,HBEGF,ICAM1,ID1,ID4,IL6,ITGB5,LRP1,SELE,VCAM1,VEGFC,VIM	419 (14)
nitrofen		chemical toxicant		-1.706	bias	0.00025	AQP1,EGR1,EPAS1,ITGA6,TGFB1I1,TGFBR2,TGFBR3,TIMP2,TIMP3
DIO3		enzyme		-1.706		0.000939	COL6A1,EPAS1,FLYWCH2,HLA-A,IER5,KLF9,MEOX2,STC1,VCAM1	144 (7)
vemurafenib		chemical drug		-1.702		0.00431	DDR2,DUSP6,GPNMB,IL6,NAMPT,NECTIN2,TNFRSF10B,VIM	500 (18)
steroid		chemical - endogenous mammalian		-1.698		0.00276	ANXA1,FOS,MYC,PLAT,TIMP1	532 (22)
GADD45A	-1.966	other		-1.698		0.00526	CDKN1A,CXCL2,FOSB,GADD45A,IL6,JUN	517 (21)
TNFAIP6		other		-1.698		0.00058	ACTA2,CXCL2,IL6,SNAI1,SPINT2,VIM	446 (17)
filgrastim		biologic drug		-1.697		2.31e-11	ADAM15,ANXA1,ATF3,ATP1A1,B2M,BEX3,BIRC3,BTG2,CAVIN2,CCL23,CD44,CD59,CD74,CLU,CPD,DLC1,DPYSL3,EGR2,EGR3,ETS2,FABP5,FGL2,GADD45A,GBP1,GLIPR1,GNG11,GNS,HLA-DMB,HLA-DPA1,HLA-DPB1,HLA-DQB1,HLA-DRA,HLA-DRB1,HLA-DRB5,ICAM2,IFI44,IL1R1,IRAK3,ITPKC,JUN,KLF9,LAP3,LDHB,LDLR,LGALS3,LPAR6,NECTIN2,NR4A1,PARP14,PDLIM1,PPP1R12B,PTGS2,RBP7,S100A10,S100A4,S1PR1,SAMHD1,SERPINB1,SGK1,ST6GALNAC3,SULF2,TNFSF12,VIM,XAF…
Go 6976		chemical drug		-1.696	bias	2.16e-07	CCND1,CDKN1A,CSF3,CXCL2,ETS1,FLT1,FN1,FOS,IL6,ITGA5,ITGB1,MMP2,NFKBIA,PTGS2,STC1,VCAM1	476 (16)
ITGB6		other		-1.693	bias	0.0123	COL1A1,COL1A2,COL3A1,MMP2
KDM1A	0.142	enzyme		-1.672		8e-17	ACTA2,ATF3,CCL2,CD63,CD74,CD9,CDA,CDKN1A,CEBPB,COL1A1,COL1A2,CSGALNACT1,CTSC,CTSD,CTSS,CTSZ,DDR2,ELOVL7,EPHX1,FN1,FOXO1,GALNT15,GBP4,GPNMB,HIF1A,HLA-A,HLA-DQB1,HLA-DRB5,IFI16,IFI44,IFITM3,IGFBP2,IGFBP4,IRAK3,KLF2,LTC4S,MSN,MT-CO3,MYC,NES,PARP14,PDE2A,PTPRB,RARRES2,RHOU,RNF213,S100A6,SERPINB1,SFRP1,SFRP4,SLC1A5,SNAI1,SNHG7,SOCS2,SYNPO,TAP1,TCN2,TM4SF1,TMCC3,VCAM1,VIM	576 (22)
PDE4 (family)		group		-1.67		0.000473	CCL2,CDKN1A,COL1A1,FN1,ICAM1,IL6,LDLR	481 (22)
CLEC10A		other		-1.664	bias	0.00336	CHD9,CXCL2,HSPA1A/HSPA1B,IL6,MAP3K6,STAT3
SU1498		chemical drug		-1.664	bias	9.73e-05	ETS1,FABP4,ICAM1,SELE,TNFRSF11B,VCAM1	334 (15)
noscapine		chemical drug		-1.664	bias	0.00058	BIRC3,CCND1,CFLAR,ICAM1,MCL1,PTGS2	439 (15)
DDX5	1.374	enzyme		-1.664		0.0048	ACTA2,CCND1,CDKN1A,COX7C,CXCL2,FOS,HTRA1,IL33,IL6,JUN,MMP2,MT-CO2,MYC,NDUFA4,NRP1,S100A4,TIMP1,UQCRB	508 (21)
miR-181a-5p (and other miRNAs w/seed ACAUUCA)		mature microRNA		-1.663	bias	0.0346	ATP2B1,KRAS,NOTCH4,SNAI1,TIMP3,VIM
dorsomorphin		chemical - kinase inhibitor		-1.659		0.0012	ACTA2,CD36,COL1A1,EGR1,HIF1A,ID1,IL6,KDR,MAP1LC3B,POSTN,SNAI1,THBD	445 (15)
SOCS3	3.464	phosphatase		-1.652	bias	6.44e-06	ATF3,CCND1,CDKN1A,EGR1,FOS,ICAM1,IL6,IRF1,JUN,MYC,SELP,SGCA,SOCS3,STAT3,VIM	351 (16)
irbesartan		chemical drug		-1.652	bias	4.44e-05	CCL2,CD36,FHL1,FOS,ICAM1,IL6,ILK,JUN,VCAM1	498 (24)
salinosporamide A		chemical drug		-1.652	bias	3.47e-06	ATF3,BIRC3,CCND1,CFLAR,HIF1A,ICAM1,MYC,PEBP1,PPP1R15A,PTGS2,SNAI1,TNFRSF10B	452 (12)
plumbagin		chemical drug		-1.633	bias	0.000842	BIRC3,CCND1,CFLAR,IL6,PECAM1,PTGS2,TNFRSF10B	462 (21)
1'-acetoxychavicol acetate		chemical reagent		-1.633	bias	0.00058	BIRC3,CCND1,CFLAR,ICAM1,MYC,PTGS2	407 (16)
1810019D21Rik		other		-1.633		0.0434	CDKN1A,COL6A1,COL6A2,PALMD,RAPGEF3,THBD
MEX3A		other		-1.633		0.00203	CCND1,CD36,CD44,NRP1,PDK4,PRELP
PXDN	-0.019	enzyme		-1.633	bias	0.00526	CDKN1A,IL6,JUN,MMP2,MYC,TAGLN2
SMARCD3	-0.33	transcription regulator		-1.633	bias	0.000115	ALCAM,CD44,COL1A1,DKK3,FMOD,KLF4,MGP
chelerythrine		chemical drug		-1.633	bias	0.00336	ICAM1,IL6,MCL1,NFKBIA,SELE,VCAM1	459 (17)
SOD1	-1.199	enzyme		-1.633	bias	9.81e-11	APP,ATP1A1,B2M,BAG3,CASP4,CCND1,CD36,CD44,CFLAR,CLU,COL1A1,CRYAB,DPYSL3,ETS2,FOS,FOSL2,FTH1,GPX3,GSTP1,HLA-E,HSPA8,HSPB1,ICAM1,IFI16,IFI44,IL6,JUN,JUNB,MCL1,MET,MT-CO1,MT-ND1,MT-ND4,NOSTRIN,PECAM1,PLCB4,PPP1R15A,PSMB8,PTGS2,RDX,SCN1B,SKP1,SLFN5,SNCG,SOD1,TGFBR2,TLN1,TNFRSF10B,VCAM1,ZFP36L1	477 (21)
IGFBP3	0.129	other		-1.632		0.0346	CDKN1A,ICAM1,MMP2,SDC2,THBS2,VCAM1
SIRT3		enzyme		-1.619		8.33e-07	ACTA2,CDH5,HIF1A,IL6,MT-ATP6,MT-CO1,MT-CO2,MT-CO3,MT-CYB,MT-ND1,MT-ND2,MT-ND3,MT-ND4,MT-ND4L,MT-ND5,NES,PECAM1,VIM	462 (19)
PSMB11		peptidase		-1.619	bias	8.38e-16	CAV1,CCND1,COL1A1,COL1A2,COL3A1,COL6A1,COL6A2,CTSS,FLT1,GADD45A,HSPA1A/HSPA1B,LAMB2,LGALS3,LIFR,MT-ATP6,MT-CO1,MT-CO3,MT-ND1,MT-ND2,MT-ND5,MT-RNR1,MT-RNR2,NR4A1,PTGS2,RARRES2,RHOB,S1PR1,TNFSF10,VCAN,VEGFC
L-methionine		chemical - endogenous mammalian		-1.617		1.48e-05	ACTA2,BTG1,CLU,CXCL2,EEF1A1,ETS2,IFI16,IGFBP4,IL6,MAT2A,NFKBIA,PLAT,PTGS2,RHOB	512 (20)
FOSL1	0.238	transcription regulator		-1.606		9.54e-10	CCL2,CCND1,CD44,CSF3,DOCK9,EGR1,EGR2,FOS,FOSB,IL6,ITGB4,JUN,JUNB,MAP1B,MET,MMP2,MT2A,NRP1,SNAI1,SPARC,THBD	378 (19)
Sb202190		chemical drug		-1.605		3.61e-11	ACTA2,CCL2,CCN2,CCND1,CDKN1A,CEBPB,COL1A1,DDX5,EGR1,FN1,FOS,HIF1A,ICAM1,IL6,JUNB,LDLR,MMP2,PTGS2,RHOB,SELE,SGK1,SNAI1,TIMP2,TNFRSF10B,TYMP,VCAM1,VIM	452 (18)
NAB2	-0.169	transcription regulator		-1.597	bias	0.00141	CDKN1A,FLT1,FN1,FOS,HIF1A,ID4,TNFSF10	315 (12)
mir-15 (includes others)		microRNA		-1.586		0.0111	ACACB,APP,CCL2,CCND1,CDC42,DICER1,FOXO1,HSPA1A/HSPA1B,IL6,MCL1,NRN1,PPM1D,PTGS2,TIMP1
VIM	-1.453	other		-1.584		0.00195	CCL2,CDH5,EMP1,GPX4,ITGB1,ITGB4,MFNG,NOTCH1,PTGS2	543 (26)
LDB1		transcription regulator		-1.58		7.44e-10	ABL2,ADAMTS9,ADGRL2,ADRA2C,AHR,ALCAM,ANXA1,BMPR2,CASP4,CD34,CD93,CDH13,CDH5,CDKN1A,CPNE8,DDX3X,EFEMP2,EGLN3,ENG,EPHB4,FRZB,FTH1,GIMAP8,GJA1,GRB10,HLX,LGALS1,LMO2,LYL1,MAP3K8,MFGE8,MGLL,MGST2,MYH10,NDRG1,PLSCR1,RAPGEF5,SEMA6A,SERTAD1,SFRP1,SNTB2,SPARC,ST6GALNAC3,STAT3,SYNE2,TAMALIN,TAP1,TNS2,TOR3A,TXNIP
miR-30c-5p (and other miRNAs w/seed GUAAACA)		mature microRNA		-1.577	bias	0.0111	CCN2,CCND1,CHD1,COL1A1,COL1A2,CPNE8,CRTAP,IL6,JUN,LRRC8C,MAT2A,MET,MYC,NOTCH1,PCDH17,PLEC,PNP,PPP3CA,RAP1B,RBMS1,SPARC,TGFBR2,TNFRSF10B,VCAN
SLPI		other		-1.577	bias	0.00782	CCND1,CTSS,ICAM1,IL6,MCL1,NFKBIA	354 (18)
mir-150 (includes others)		microRNA		-1.577	bias	0.00782	ACTA2,CLDN5,CXCL2,FZD4,HIF1A,TEK	341 (11)
GSK3B	0.148	kinase		-1.576		1.63e-06	APP,BIRC3,CCL2,CCND1,CDKN1A,CFLAR,CHD1,CLDN5,CTNND1,DLL1,FOS,HIF1A,IL6,KDR,LAMB1,MCL1,MYC,NFKBIA,NFKBIZ,PTGS2,SELP,SNAI1,TNFRSF10B,TNFSF10	427 (16)
MRTFB	1.485	transcription regulator		-1.572	bias	4.05e-17	ABLIM1,ACTA2,ADAMTS1,ALCAM,ARID5B,CALD1,CAVIN2,CCN2,CNN1,COL1A1,COL3A1,DNAJB4,EGR1,EGR2,EGR3,F11R,FHL1,FIBIN,FLI1,FLNA,FN1,GADD45A,HLA-A,ID1,IGFBP5,ILK,ITGA5,ITGA6,ITGB1,ITGB5,LIMCH1,MGST2,MYH10,MYH11,MYL9,NFIB,NFKBIZ,NUAK1,POSTN,PTGS2,RAMP1,S1PR1,SCARB1,SDC2,SELP,SGK1,SLFN5,SORBS1,SYNPO2,TAGLN,TPM1	336 (13)
inosine		chemical - endogenous mammalian		-1.571	bias	0.000267	ALCAM,ANXA1,C1S,CD63,EMP3,FTL,IFITM3,IRF1,SERPINB1,TIMP1,VIM
diphenyleneiodonium		chemical reagent		-1.568	bias	1.9e-06	ACTA2,ATF3,CCL2,COL1A1,CXCL2,EGR1,EPAS1,FN1,FOS,HIF1A,IL6,PDE5A,PTGS2,SELE,THBS2,TIMP1,TRA2B	496 (20)
N1,N11-diethylnorspermine		chemical drug		-1.567		0.000115	CCND1,CDKN1A,MT-CO1,MT-CO2,MT-ND3,MT-ND4,MT-ND4L	386 (11)
mir-155		microRNA		-1.566		3.04e-05	ACTA2,ADAM10,CCL2,CCND1,CDH5,CDKN1A,CEBPB,COL1A1,CSF3,DNAJB1,DUSP5,HIF1A,ICAM1,IL6,IRAK3,IRF9,PECAM1,PTGS2,S1PR1,SDCBP,SNAI1,SOCS3,STAT3,VIM	487 (16)
Sch-23390		chemical drug		-1.56	bias	0.000179	ATF3,CRYAB,DNAJA1,DNAJB1,EGR1,EGR2,FOS,FOSB,HSPB1,PPP3CA,ST13	403 (20)
mir-25 (includes others)		microRNA		-1.556	bias	0.000939	CDKN1A,EDNRB,GADD45A,HIPK3,IL6,ITGA5,MCL1,REV3L,RGS5	489 (22)
lipoxin A4		chemical - endogenous mammalian		-1.556		4.12e-06	ACTA2,CCL2,CCND1,CDKN1A,FN1,ICAM1,IL6,PTGS2,SELE,TIMP1,TIMP2	444 (19)
miR-182-5p (and other miRNAs w/seed UUGGCAA)		mature microRNA		-1.556	bias	0.0342	FN1,FOXO1,IFI44L,IFITM1,ITGB1,MALAT1,SLFN5,VWF,XAF1
NOTCH (family)		group		-1.551		9.83e-07	ABLIM1,ACTA2,ADAM15,CDKN1A,CNN1,CRIP1,FABP4,GUCY1A1,ID1,IL6,MCL1,MET,MMP2,MYC,MYLK,NHSL2,NOTCH1,SAMHD1,SKAP2,SMAD1,TAGLN,TNFRSF1A,TSPAN13	491 (22)
hemin		chemical - endogenous mammalian		-1.544		9.94e-06	AKR1C1/AKR1C2,CCND1,CDKN1A,FN1,FTH1,FTL,GSTP1,GUCY1A1,IFI27,IL33,IL6,JUN,PTGS2,SHC1,THBD	462 (18)
GATA2-AS1	0.301	other		-1.539		0.000117	ABL2,FLI1,FLT1,FOXO1,HIF1A,ITGB4,KDR,MYC,NOTCH4,PECAM1,VWF
evodiamine		chemical - endogenous non-mammalian		-1.539		0.000148	BIRC3,CCND1,CDKN1A,CFLAR,ICAM1,MCL1,MYC,PTGS2,SELE	502 (21)
NC410		biologic drug		-1.528		7.63e-10	ATF3,BTG2,CD36,CD74,CDKN1A,CRIP1,CXCL2,EDNRB,EGR1,FCGRT,FOS,GAS6,HSPA1A/HSPA1B,IER3,IRF1,JUNB,KLF2,PARP14,RESF1,STAT3,TGFBR2,TIMP2
CDK19		kinase		-1.528	bias	3.93e-06	ATF3,BTG2,CDKN1A,CLU,CTSD,CXCL2,EPHX1,GADD45A,HBEGF,IER5,ITGB4,JUN,KLF2,KLF4,MYC,NOTCH1,PPP1R15A,RPS27L,SPHK1,STOM,TCN2,TXNIP,UPP1,ZFP36L1	488 (18)
vismodegib		chemical drug		-1.526		0.00367	CCL2,CDA,CSF3,IL33,IL6,KLF4,LGALS3,TNFRSF11B,TNFSF10	221 (7)
GSN	0.302	other		-1.519	bias	0.00114	ACTA2,COL1A1,COL3A1,FN1,MMP2,POSTN	532 (23)
UPF2	0.102	other		-1.51		0.000945	CLU,GRN,NRP1,PTGS2,RCAN1,TNFRSF11B,TSPAN12,TSPAN13
GW9662		chemical reagent		-1.51		0.000422	CAV1,CCL2,CCN2,CD36,CDKN1A,EGLN3,FABP4,FN1,FOS,HLA-DRA,IL6,KDR,KLF4,LXN,PTGS2,VCAM1	519 (22)
PHF6	0.141	transcription regulator		-1.508		8.1e-06	BTG2,FTH1,HLA-DMA,JUN,JUND,NDUFA4,PEBP1,PSMB8,RAMP1,SOX4,TAP2
SOX3		transcription regulator		-1.508	bias	0.00652	DLL1,DUSP5,EFEMP1,FRZB,GBP4,IER5,NRP1,PECAM1,SMAD1,SOX17,TEAD1
PF-562271		chemical drug		-1.501	bias	0.00203	CD44,HLA-E,IL6,MCL1,MYC,PSMB8	476 (20)
DEF6		other		-1.501	bias	0.00058	FN1,FOS,IL6,MMP2,SNAI1,VIM	375 (21)
BMPER		other		-1.499	bias	0.000104	ACTA2,CDH5,ICAM1,ID1,MGP,PECAM1,SOX7,VCAM1	404 (14)
PROX1		transcription regulator		-1.491		0.0253	ALCAM,CD34,CPE,KDR,NRP1
ETV5		transcription regulator		-1.49		9.63e-09	ALCAM,CAV1,CAVIN2,CCND1,CDKN1A,CSF3,FN1,FXYD5,ICAM1,ICAM2,IL6,ITGA5,ITGB1,LGALS3,MET,MMP2,MSN,NFKBIA,PKP4,QKI,S100A6,SAMHD1,SCARB1,TIMP3,TJP1	472 (22)
NR5A1		ligand-dependent nuclear receptor		-1.483		0.000172	ADCY4,DLL1,ETS1,LAMA5,LEPR,MFNG,NOTCH1,NOTCH4,SCARB1,VIM	509 (15)
PD184352		chemical drug		-1.483	bias	0.0112	CCND1,CFLAR,EGR1,FOS,MCL1,NR4A1
ursodeoxycholic acid		chemical - endogenous mammalian		-1.48		0.00367	CCN2,COL1A1,COL1A2,DLC1,LGALS3,PDGFRB,PTGS2,SPARC,TIMP1	482 (21)
mir-144		microRNA		-1.48	bias	0.00431	ADAM10,APP,CD34,ETS2,IL6,KLF7,MYC,VCAN
7-nitroindazole		chemical reagent		-1.477	bias	0.000184	FOS,FOSB,GSTP1,NFKBIA,PRKG1	251 (7)
vitamin K2		chemical drug		-1.477	bias	0.0125	AKR1C1/AKR1C2,COL6A1,MGP,SERPINB1,TNFRSF11B
beta-naphthoflavone		chemical toxicant		-1.474	bias	0.0112	AKR1C1/AKR1C2,FOS,FTH1,GSTP1,NR4A1,SOCS2
TGFB1I1	-1.105	transcription regulator		-1.473		9.88e-06	CD36,CDKN1A,FN1,FOS,ID1,KLF4,LTBP1,LTBP2,TNS1	502 (22)
lithium		chemical drug		-1.472		0.0144	APP,CDKN1A,EGR1,FOS,IFI27,IFI44L,IL6,JUN,LDLR,PTGS2,THRB
PDCD10	0.15	other		-1.471	bias	0.00114	ACTA2,HIF1A,KLF2,KLF4,THBD,VWF	273 (7)
diphtheria toxin		chemical - endogenous non-mammalian		-1.463		0.000672	CD63,CD74,COL1A2,COL3A1,CRIP1,CTSD,DUSP6,FOS,GAS6,HBEGF,HTRA1,LAMB1,LGALS1,LRRC32,PIK3R1,S100A10,SOCS3,TGFBR3	388 (16)
WNT5B		other		-1.461	bias	0.00058	ACTA2,CCND1,COL1A1,FN1,IL6,VCAN	422 (21)
ASAH1	-0.469	enzyme		-1.46		1.5e-05	COL1A2,ELOVL7,ETS1,ITGA5,ITGB5,NR4A1,SCARB1,SOD1,SPHK1,SPTLC2,TAGLN	293 (13)
PLCG2	0.347	enzyme		-1.458		6.63e-06	CCL2,CD36,CD63,CD74,CD9,CTSD,FOXO1,HLA-A,HLA-DRB5,ICAM1,IFI16,IFITM3,IL6,MFGE8,PTGS2,TNFSF10	427 (17)
bafilomycin A1		chemical drug		-1.456		0.0103	CCL2,CD9,FOXO1,GRN,HSPA8,IL6,NFKBIA,PTGS2,RHOB,TIMP2
POLR2M	-0.171	other		-1.455	bias	0.0112	ADGRG1,BTG2,CCND1,CDKN1A,MYOF,SULF2
2-methoxyestradiol		chemical - endogenous mammalian		-1.455		6.27e-05	ATF3,CAV1,FOXO1,HIF1A,ID1,IL6,ITGB5,MCL1,PTGS2,SOD1	491 (19)
CLU	-1.437	other		-1.454		0.000112	APP,CCL2,CCND1,CDH13,CDKN1A,CLU,HSPA1A/HSPA1B,IL6,MMP2,MMRN2,NFKBIA,PARP14,SAMHD1	496 (18)
NR0B2		ligand-dependent nuclear receptor		-1.453		6.52e-06	ACTA2,CCN2,CD36,CDKN1A,COL1A1,COL1A2,CXCL2,EGR1,IL33,IL6,MAP3K8,MT-CO1,MT-CYB,MT-ND2,PDK4,SCARB1,TIMP1	489 (21)
GW3965		chemical reagent		-1.45		6.52e-06	APOD,APP,CAV1,CSF3,CYTH1,FABP5,GNG11,IER3,IL6,LDLR,NFKBIA,PDK4,PPP1R15A,PTGS2,SOCS3,TRIB1,UGCG	346 (22)
NUMB	0.218	other		-1.449		0.000352	APP,BIRC3,CDKN1A,CFLAR,IFI16,NOTCH1,SNAI1,VIM	516 (19)
dehydroxymethylepoxyquinomicin		chemical reagent		-1.446		0.00276	BIRC3,CCL2,IL6,PEBP1,SNAI1	320 (9)
CALR	-0.656	transcription regulator		-1.445		0.00195	CDKN1A,COL1A1,COL1A2,COL3A1,FN1,GJA1,ICAM1,ITGA5,PTGS2	491 (24)
HDAC3	-0.135	transcription regulator		-1.441		3.26e-05	ACACB,BIRC3,CCND1,CD34,CD36,CDKN1A,COL1A2,CXCL2,ENPP2,FOS,HLA-A,ICAM1,IL6,MYC,NFKBIA,PTGS2,TAGLN,VIM	406 (19)
PRKACA	-0.002	kinase		-1.437		8.36e-05	ANTXR1,CCND1,CEBPB,HSPA1A/HSPA1B,MYC,MYH10,SFRP4,SOCS3,VCAM1	516 (24)
VHL		transcription regulator		-1.432		3.17e-06	ADGRG1,BHLHE40,CAV1,CCN2,CCND1,CDKN1A,CNN1,CYBRD1,EGLN3,EPAS1,FN1,FTH1,FTL,HIF1A,IER3,IFITM3,ITGA5,MXI1,NEDD9,RAP1B,SLC2A3,SPARC,TAGLN,TNFSF10,VCAM1,VEGFC,VIM,ZFP36L1	522 (20)
SMARCA2	-0.044	transcription regulator		-1.432	bias	0.0127	CD36,CD44,IGFBP5,IL6,KDR,MYLK,TAGLN
caffeic acid phenethyl ester		chemical drug		-1.425	bias	2.93e-06	BIRC3,CCND1,CD44,CDKN1A,EGR1,FCGRT,FTH1,FTL,HSPB1,ICAM1,IGFBP6,IL6,MMP2,NFKBIA,PTGS2,RHOB,S100A6,ST13,STAT3,TOP1,VCAM1,VIM	442 (16)
USP1	-0.094	peptidase		-1.42	bias	0.000104	CCN2,COL6A2,ITGA5,ITGA6,S100A4,SPARC,TIMP1,TIMP2
GAPDH	-0.67	enzyme		-1.414		0.0209	CCL2,GEM,HLA-C,IFITM1,IFITM2,TGFB1I1,TXNIP,WARS1
selenomethylselenocysteine		chemical - endogenous mammalian		-1.414	bias	0.000591	ATP1A1,CLU,EGR1,FABP4,JUN,SOD1,TIMP2,TIMP3	354 (7)
IL37		cytokine		-1.414	bias	0.00812	CSF3,CXCL2,IL6,TIMP1,VCAM1	439 (15)
mir-27 (includes others)		microRNA		-1.412	bias	0.00414	ACACB,AFF1,ATP2B1,CDH5,CLDN5,FLT1,FOXO1,IL6,KRAS,MET,PTGS2,SEMA6A	410 (16)
losartan potassium		chemical drug		-1.408	bias	5.4e-10	APP,AQP1,ATP1A1,CAV1,CCN2,CD36,COL1A1,COL1A2,COL3A1,EGR1,ELOVL7,ENG,FN1,FOS,GJA1,IFITM2,IFITM3,IL6,ITGB5,KRAS,LGALS3,MMP2,PLCB1,POSTN,PTGS2,SOCS3,STAT3,SYNPO2,TAGLN2,TEK,TGFBR2,TIMP1,VCAM1	475 (20)
iron		chemical - endogenous mammalian		-1.406		0.00025	APP,CCND1,CDKN1A,CYBRD1,FTH1,FTL,GADD45A,HIF1A,ID1,IL6,NDRG1,PPP1R15A	514 (20)
fingolimod		chemical drug		-1.406		7.24e-05	CCL2,CCN2,CD36,CDKN1A,COL3A1,CXCL2,FN1,FOSB,HLA-DQB1,ICAM1,IL6,PECAM1,S1PR1,SPHK1	488 (21)
UBE2I	-0.149	enzyme		-1.406		0.0112	CCND1,IRF1,MYC,PDK4,SGK1,TAP1
SULT1E1		enzyme		-1.406		0.000184	IGFBP4,IL6,PTGS2,SCARB1,SULF2	480 (24)
THRA	-0.222	ligand-dependent nuclear receptor		-1.403		0.000114	APP,CCL2,CCND1,CD44,CDKN1A,CTSD,CTSH,CXCL2,DOCK9,ENG,EPAS1,FOS,FRZB,GPX4,HIF1A,IL6,IRF1,JUN,KLF9,LDLR,RCAN2,THRB,TNFRSF1A	458 (24)
mir-22 (includes others)		microRNA		-1.402	bias	0.00215	ACTA2,CCN2,CDKN1A,IL6,MALAT1,MECOM,SNAI1,TGFBR2	492 (20)
TRAF7	0.256	enzyme		-1.4	bias	0.00812	CDC42,CFLAR,JUN,KRAS,MYC	445 (19)
PD 123319		chemical drug		-1.4		0.00336	COL1A1,FOSL2,KDR,PTGS2,SPRY1,TIMP1	444 (16)
wogonin		chemical - endogenous non-mammalian		-1.4	bias	0.0253	CCL2,CDKN1A,CFLAR,HIF1A,ORAI1
honokiol		chemical - endogenous non-mammalian		-1.394		3.53e-06	CCND1,CDKN1A,FLT1,FN1,FOS,ICAM1,JUNB,KDR,MAP1LC3B,MAP3K8,MCL1,PTGS2,SNAI1,VIM	493 (20)
KDM5B	0.052	enzyme		-1.39		0.00952	CAV1,CCL14,CCN2,CCND1,EGR1,FABP5,FHL1,GADD45A,IGFBP2,IVNS1ABP,LIMCH1,MT1X,NEDD9,PLS3,SOX17,SOX4,SWAP70	205 (7)
FBXO32	-1.397	enzyme		-1.387		0.0185	CXCL2,FBXO32,GADD45A,HSPB7,IL1R1,IL6,NANS,PPP3CA,PTGS2,RPN1
SAA1		transporter		-1.387	bias	0.0253	BGN,CCND1,CSF3,IL6,MMP2
NT5E	0.041	phosphatase		-1.387		0.00812	COL1A1,COL3A1,IL6,KDR,TIMP1	440 (18)
AIM2		other		-1.387	bias	0.0445	C7,HLA-A,IFNGR1,PDGFRB,VSIR
JAK inhibitor I		chemical drug		-1.387	bias	0.00276	CXCL2,PTGS2,SGK1,SOCS3,TIMP1	444 (16)
TAPI-1		chemical - protease inhibitor		-1.387	bias	3.43e-05	APP,LEPR,MMP2,MT-CO1,VCAM1	457 (15)
theaflavin		chemical - endogenous non-mammalian		-1.387		0.000576	CCL2,CDKN1A,ICAM1,IL6,VCAM1	485 (24)
LAMA4	0.362	enzyme		-1.384	bias	1.79e-07	C12orf57,CAV1,CCND1,CDKN1A,COL15A1,COL3A1,CRTAP,FLT1,FN1,HIF1A,IL1R1,IL6ST,ILK,ITGA8,ITGB1,ITGB5,LAMA5,LAMB1,LIFR,MET,MGST2,MGST3,MT-ND1,MT-ND2,MT-RNR1,MT-RNR2,MYLK,NOTCH1,PLXND1,SH3BGRL2,SHC1,TGFBR2,THBS2,TNFSF12,VEGFC	288 (12)
LRP6	0.044	transmembrane receptor		-1.383		7.88e-08	ACTA2,APP,CAV1,CCN2,CCND1,COL1A1,CXCL2,FOS,IL6,LEPR,MMP2,MYC,SLC2A3,VIM	506 (20)
ZEB1	-0.692	transcription regulator		-1.379	bias	5.11e-05	AP1S2,CCN2,CD74,COL1A1,COL1A2,COL3A1,DOCK9,FN1,FOSB,ITGB4,MAP1B,MMP2,MPZL2,NRP1,PTGS2,S100A10,VIM	500 (19)
SAHM1		chemical reagent		-1.374	bias	0.000873	ABLIM1,BHLHE40,CD44,ENAH,FLNA,ID1,LY6E,MYC,RHOU,ZFP36L2
daporinad		chemical drug		-1.373		1.89e-05	BHLHE40,CCL2,CD44,CEBPB,ETS2,ID1,IL6,NAMPT,NES,RCAN1	521 (16)
PTPN3		phosphatase		-1.369	bias	0.0182	CDKN1A,COL1A1,FN1,MYC,TAGLN
FERMT2	-0.308	other		-1.362	bias	7.11e-08	ACTA2,CCN2,CCND1,COL1A1,FN1,FOXO1,GSTP1,IL6	479 (25)
TGFBR1	-0.389	kinase		-1.359		4.94e-12	ACTA2,AHR,BGN,BHLHE40,CCN2,CCND1,CDH5,CDKN1A,CLDN5,COL1A1,COL1A2,DOCK4,EGR2,FBLN5,FMOD,FN1,ID4,IL6,ITGB5,KLF4,LTBP1,MYC,PDK4,SNAI1,TAGLN,VEGFC,VIM,ZFP36	495 (19)
THRB	-0.927	ligand-dependent nuclear receptor		-1.357		7.27e-07	BIRC3,BTG2,CCL2,CCND1,CTSD,CTSH,CXCL2,ENG,FABP4,FOS,FRZB,FZD4,GPX4,HIF1A,HLA-DMB,ID1,IGFBP2,IL6,ILK,JUN,KCNMA1,KLF9,LDLR,MET,MMP2,MYC,NR4A1,PDK4,PTGS2,SFRP1,SFRP4,THRB,TNFRSF1A,TNFSF10	522 (24)
CDKN1B	-0.167	other		-1.352	bias	0.0288	B2M,CCND1,CDKN1A,CYTH1,EGR1,FHL1,GPX4,LGALS3,MCL1,MYC,SOD1,STAT3
HSPA9	0.034	other		-1.348		0.000403	CDKN1A,FN1,FOXO1,MMP2,MYC,NEDD9,TIMP1,TIMP2,VIM	508 (23)
ZBTB16	0.021	transcription regulator		-1.343		2.96e-05	CCND1,CD34,CD44,CD74,CDKN1A,COL1A1,CSGALNACT1,EGR2,FOXO1,IFNGR1,IL3RA,IL6,IL6ST,INPP1,KLF2,LY96,MYC,NFKBIZ,PIK3R1,PIK3R3,PTGS2,SELP,UGP2	498 (22)
estriol		chemical - endogenous mammalian		-1.342	bias	0.00812	CCL2,CXCL2,IL6,PIK3R1,SELE	588 (24)
Ptprd		phosphatase		-1.342	bias	0.00276	CCL2,CDKN1A,IGFBP5,MYC,PSMB9	364 (7)
SELENOS	-0.182	other		-1.342	bias	0.0125	CAV1,CD36,CEBPB,FABP4,IL6
CHIT1		enzyme		-1.342	bias	0.00137	ACTA2,COL1A1,FN1,PXN,VIM	505 (16)
MGP	-4.25	other		-1.342		0.0253	ACTA2,FLT1,IL6,MET,TAGLN
EIF2S1	0.142	translation regulator		-1.342	bias	0.000591	CCND1,CEBPB,CFLAR,GADD45A,MAP1LC3B,MCL1,NUPR1,PPP1R15A	340 (11)
erismodegib		chemical drug		-1.342	bias	0.0341	CCL2,CSF3,IL6,MMP2,SNAI1
LY6E	0.464	other		-1.342		0.0182	CCN2,CD34,HLA-DRA,IL6,NFKBIA
GTF2IRD1		transcription regulator		-1.342		0.00137	FOS,KDR,POSTN,RPLP0,STAT3	201 (5)
ZNF768		other		-1.342	bias	0.00276	BTG2,CCL2,GADD45A,ICAM1,IL6	442 (13)
mir-3648 (includes others)		microRNA		-1.342	bias	0.000576	CD44,HIF1A,JUN,MYC,TCF4
indirubin		chemical drug		-1.342	bias	0.00495	BIRC3,CCND1,JUN,MT-CO2,MYC	465 (17)
NR1H3		ligand-dependent nuclear receptor		-1.338		4.36e-09	ACTA2,APOD,ASPN,ATF3,CCL2,CDKN1A,CSF3,CTSC,CXCL2,CYTH1,FGL2,GAS6,GBP4,GPX3,GSTP1,IL6,LDLR,MFGE8,NFKBIA,PTGS2,SCARB1,SNAI1,TAP1,THRB,TRIB1,UBC,VCAN,VEGFC	463 (22)
mir-21 (includes others)		microRNA		-1.328	bias	4.83e-06	ACTA2,APP,ARF6,ARL6IP1,BMPR2,BTG2,C1orf198,CASP4,CCL2,CD44,CDH5,CDKN1A,CLU,COL1A1,COL3A1,CXCL2,EGR2,FCGRT,FGL2,FN1,HIPK3,ICAM1,IFI16,IL6,IPO11,IRF1,JUN,LEPR,MMP2,MYC,NES,PECAM1,PLAT,RHOB,SOD3,SPRY1,STAT3,TAP1,TGFBR2,TIMP3,TNRC6B,TPM1,TYMP,VCAM1	466 (18)
propranolol		chemical drug		-1.327		3.98e-06	APP,FOS,ICAM1,IL6,LEPR,MYC,NFKBIA,PTGS2,SELP	429 (20)
NPC1		transporter		-1.318	bias	4.79e-05	ABI3,B2M,CAV1,CCND1,CD63,CD74,CTSD,CTSH,CTSZ,EGR1,FABP5,FTH1,FTL,GRN,HDAC7,HLA-A,HLA-DQB1,HLA-DRB5,KLF4,LDLR,LGALS3,PTGS2,STAT3,TAP1	519 (23)
N-Ac-Leu-Leu-norleucinal		chemical - protease inhibitor		-1.317		2.71e-05	APP,CAV1,CCL2,CCND1,CDKN1A,FABP4,HLA-A,HLA-B,HLA-C,ICAM1,IER3,NEDD9,NFKBIA,PTGS2,SCARB1,SELP,TGFBR2	521 (20)
FOXO4		transcription regulator		-1.308		8.69e-08	CAV1,CCN2,CCND1,CDH5,CDKN1A,EDNRB,ELOVL7,FABP4,FABP5,FLNB,FMOD,GADD45A,GPX3,HIF1A,IER3,IGFBP7,IL1R1,MAP1LC3B,NAMPT,PRCP,PTPRB,SERPINB1,SGK1,SPTLC2,TIE1,TXNIP,VCAM1	473 (15)
suramin		chemical drug		-1.308	bias	0.0341	CCL2,ICAM1,IL6,PTGS2,SHC1
alpha-tocopherol		chemical drug		-1.303		0.0182	CCN2,CD36,HSPA1A/HSPA1B,IL6,JUND
dimethyl itaconate		chemical reagent		-1.296		0.0445	ATF3,IFITM3,IL6,IRF1,NFKBIZ
rifampin		chemical drug		-1.294	bias	0.0194	AKR1C1/AKR1C2,ATP2B1,CD36,CD59,COL6A1,CRYAB,ENPP2,GSTP1,MGP,PLEC,PSMA3-AS1,SERPINB1,TNFRSF11B
DLL1	0.501	enzyme		-1.293		0.00526	CCN2,CDKN1A,DLL1,GATA2,MYH11,TAGLN	349 (17)
mir-515 (includes others)		microRNA		-1.292	bias	0.00491	APP,CD44,HIF1A,IL6,STAT3,TGFBR2,VIM	286 (11)
MCC950		chemical reagent		-1.292	bias	0.0112	CCL2,CD44,CXCL2,IL6,PECAM1,TIMP1
HIBCH	-0.08	enzyme		-1.291		0.000171	CEBPB,CYB5R3,FOS,GMDS,ICAM1,IFNGR1,IRF1,JUN,JUNB,MAP3K8,NFKBIA,PDK4,PIK3R1,PIK3R3,TNFRSF1A
TCF7L1	0.164	transcription regulator		-1.29		7.79e-05	ATF3,CCDC3,ENPP2,FN1,GADD45A,JAM2,JUN,KLF2,KLF4,SOX17,SPARC,THBD	465 (11)
piceatannol		chemical - endogenous non-mammalian		-1.29		0.0027	BIRC3,CCL2,CCND1,ICAM1,IL6,MYC,PTGS2,TIMP2,TNFRSF10B	402 (15)
SMOC2	-1.748	other		-1.29	bias	0.000269	ACTA2,FN1,SNAI1,VIM
CDCP1		other		-1.287	bias	0.000184	CCND1,CD44,MMP2,MYC,VIM	362 (19)
IRAK3	0.516	kinase		-1.286		0.000591	ACTA2,CCN2,COL1A1,CXCL2,ETS2,IL6,NFKBIA,VIM	513 (15)
ROCK1	-0.566	kinase		-1.284	bias	8.66e-07	APP,CCN2,CCND1,CD44,CNN1,COL1A1,COL3A1,COL6A2,ETS1,FBLN2,ICAM1,VCAM1	482 (20)
luteolin		chemical drug		-1.281	bias	5.04e-05	CCND1,FLT1,FOS,HIF1A,ICAM1,IL6,JUN,MMP2,MYC,PTGS2,SELE,TNFRSF10B	447 (18)
mir-7 (includes others)		microRNA		-1.274	bias	0.0257	CDH5,HIF1A,KLF4,PIK3R1,PIK3R3,SLC2A3,SNAI1,VIM
CDKN2A		transcription regulator		-1.274		2.95e-07	ACTA2,BTG2,CCL2,CCN2,CCND1,CCNI,CDKN1A,CEBPB,CNOT6L,COL1A1,DDX5,EEF1A1,EFNA1,EGR1,EGR2,FLT1,FN1,FOS,GBP1,ID1,IGFBP5,IL6,ITGB5,JUN,KANK2,KRAS,LGALS3,MCL1,MDM4,MET,MMP2,MYC,NPM1,PDGFRB,PMEPA1,PSMB9,PTGS2,S100A6,SERTAD1,SH3BP2,SNTB2,SOX17,TGFBR3,TNFRSF1A,TPM1,VEGFC,VIM	503 (20)
miR-17-5p (and other miRNAs w/seed AAAGUGC)		mature microRNA		-1.267	bias	0.000113	ACTA2,APP,BMPR2,CCND1,CD44,CDKN1A,EGR2,FN1,HIF1A,HIPK3,IL6,MT2A,RGS5,S1PR1,STAT3,TCIM,TGFBR2,TIMP2,TXNIP,VIM	431 (15)
MGA	-0.036	transcription regulator		-1.265	bias	0.00229	AEBP1,BTG2,CCND1,EGLN3,EPAS1,LTBP4,NDRG1,RALGDS,SNAI1,TCN2
EGFL7	2.483	other		-1.261	bias	0.000184	ICAM1,NFKBIA,NOTCH1,SELE,VCAM1
miR-204-5p (and other miRNAs w/seed UCCCUUU)		mature microRNA		-1.257	bias	0.00414	ATP2B1,CTSC,ITGB4,LTBP1,MICOS10-NBL1/NBL1,MYC,PIK3R1,SHC1,SMAD1,SOX4,SPARC,TGFBR2
DLK1		other		-1.256		0.00782	FABP4,FOXO1,IL6,IRF1,NOTCH1,SNAI1	474 (20)
NOTCH4	0.603	transcription regulator		-1.254		1.5e-05	ACTA2,CNN1,IL6,IRF1,MYH11,NOTCH1,NOTCH4,RGS5,TAGLN,TEK,TIE1	95 (3)
KN-62		chemical drug		-1.254	bias	0.000245	ATF3,CCND1,EGR1,IL6,PPP1R15A,PTGS2,VCAM1	498 (22)
CYB561A3	0.152	enzyme		-1.254		0.000245	COTL1,DUSP5,FTH1,FTL,HSPA1A/HSPA1B,MT1X,MT2A
LOXL1	-0.491	enzyme		-1.254	bias	0.000115	ACTA2,COL1A1,HIF1A,IL6,MMP2,PDGFRB,TIMP1	483 (17)
diethylmaleate		chemical toxicant		-1.254		0.00337	B2M,CDKN1A,GSTP1,HLA-A,NFKBIA,SELE,SLC3A2	445 (16)
PRMT1	0.763	enzyme		-1.249	bias	8.83e-06	ACTA2,CCND1,CDKN1A,CEBPB,CFLAR,COL1A1,COL3A1,FN1,FOS,FTH1,FTL,IGFBP6,KLF4,MGLL,MT2A,PDK4,SNAI1,VIM	488 (19)
SOX2		transcription regulator		-1.247		1.83e-08	ADAMTS4,AHR,ATF3,BHLHE40,CASKIN2,CCN2,CCN5,CCND1,CD44,CD9,CDKN1A,CEMIP2,CNKSR3,COL1A1,DKK3,DLL1,DUSP5,EFEMP1,ELF1,ETS2,FLT1,FOS,FRZB,GATA2,GBP4,GJA1,IER5,IL6,JUN,KDR,KLF4,LIMA1,MMP2,MYC,NOTCH1,NOTCH4,NRARP,NRP1,PECAM1,PIK3R1,PIK3R3,PRKCH,QKI,RCAN1,SEMA6A,SMAD1,SNAI1,SOX17,TEAD1,TIMP3,TNS3,VCAN,VEGFC,VIM	576 (25)
BCAP31	0.128	transporter		-1.246		0.0269	APP,CD9,CEBPB,COL1A1,EGR2,FN1,IRF1
RAI14	0.51	transcription regulator		-1.237		0.000184	CCND1,FBXO32,MMP2,RAI14,VIM
cordycepin		chemical drug		-1.237		1.89e-05	CCND1,CTNND1,FOS,HIF1A,IL1R1,JUN,LDLR,MCL1,MYC,SFRP4	485 (21)
KN 93		chemical drug		-1.235	bias	1.44e-08	CCND1,CFLAR,COL3A1,CXCL2,ETS1,FOS,IL6,KDR,MCL1,MMP2,NR4A1,SELE,SELP,VCAM1	472 (21)
gefitinib		chemical drug		-1.226		6.13e-08	ADAMTS1,BTG2,CCL2,CCND1,CEBPB,CFLAR,COL15A1,COL1A1,CXCL2,EFNA1,EGR3,FLT1,FMO2,GJA1,HIF1A,HSPB1,ID1,ID4,IGFBP5,KRAS,LIFR,NOTCH1,PCDH12,PTGS2,RHOB,SLC2A3,TIMP2,TIMP3,TNFRSF10B,TNFSF10,VIM,VSIR	498 (18)
GPI	0.073	enzyme		-1.224	bias	0.00812	CAV1,CCND1,FN1,SNAI1,VIM	570 (21)
topotecan		chemical drug		-1.223		2.67e-07	AKAP12,ARL6IP1,ATF3,BIRC3,BTG1,CCL2,CD200,CDKN1A,CFLAR,CHD1,CSF3,DUSP5,EGR1,EGR3,ENG,FOS,FOSB,HIF1A,HLA-E,HSPA1A/HSPA1B,HSPA8,ICAM1,IL1R1,IL6,IRF1,JMJD1C,JUN,JUNB,KCNMA1,MAP3K8,MARCKSL1,MAT2A,MCL1,MGST2,MT-CO3,MYC,MYH10,NFIA,NFKBIA,PLCB1,PNP,PPM1D,PPP1R16B,PPP3CA,PTGS2,PTPRM,RBMS3,SELP,SFPQ,SIVA1,SOCS3,SON,SOX4,ZFP36	543 (25)
L-histidine		chemical - endogenous mammalian		-1.219	bias	0.0198	ATF3,CEBPB,EGR1,PPP1R15A
PBLD		enzyme		-1.214	bias	0.00325	HIF1A,IL6,KDR,TJP1	262 (7)
MSB0011359C		biologic drug		-1.213		1.39e-08	ATF3,BTG2,CDKN1A,CRIP1,EDNRB,EGR1,FCGRT,FOS,GAS6,HSPA1A/HSPA1B,IER3,IRF1,JUNB,KLF2,PARP14,RESF1,TIMP2
OPRK1		G-protein coupled receptor		-1.213		0.000269	FOS,KDR,NRP1,PLXND1	257 (7)
N4BP1	0.051	enzyme		-1.199	bias	0.000473	CSF3,CXCL2,HLA-A,HLA-B,IL6,JUN,JUNB	440 (15)
PDGF (family)		group		-1.199	bias	0.0298	COL3A1,FN1,JUN,VIM
MRTFA		transcription regulator		-1.196	bias	3.51e-16	ABLIM1,ACTA2,ALCAM,CAVIN2,CCN2,CCN5,CD44,CNN1,COL1A1,COL3A1,CRK,DNAJB4,EGR1,EGR2,EGR3,F11R,FHL1,FIBIN,FLI1,FLNA,FN1,FNBP1L,FOS,GADD45A,HLA-A,ICAM1,ID1,ILK,ITGA5,ITGA6,ITGB1,ITGB5,MGST2,MYH10,MYH11,MYL9,MYLK,NFIB,PFN2,PTGS2,RAMP1,S1PR1,SCARB1,SELE,SELP,SGK1,SORBS1,SYNPO2,TAGLN,VCAM1	504 (23)
superoxide		chemical - endogenous mammalian		-1.195		2.18e-05	CAV1,CLU,FN1,ICAM1,IL6,MARCKSL1,PTGS2,TIMP1	449 (18)
HDAC8	0.21	transcription regulator		-1.195		0.00276	CDKN1A,FN1,MMP2,SNAI1,VIM	523 (22)
sorafenib		chemical drug		-1.195		0.00165	ACTA2,CCND1,CFLAR,COL1A1,GPX4,HIF1A,MCL1,MET,MYC,NOTCH1,PPP1R15A,SOD1,VIM	454 (18)
TOLLIP	-0.085	other		-1.192		0.00137	CCN2,COL6A2,FABP4,HIF1A,IL6	346 (16)
allopregnanolone		chemical - endogenous mammalian		-1.192		0.000269	FOS,IL6,LGALS3,PTGS2	533 (25)
FDX1	-0.141	transporter		-1.192		2.66e-05	ATF3,DNAJB1,EGR1,FN1,HSPA1A/HSPA1B,ID1,JUN,MAT2A,PPP1R15A,SLC2A3,SLC3A2
imatinib		chemical drug		-1.186		0.0352	APP,ARL6IP1,ATP2B1,CCND1,CDC42,CDKN1A,CEBPB,CFLAR,CHD1,COL1A1,COL3A1,COX7C,EPAS1,FN1,GADD45A,HSPA8,ID1,IL6,IRF1,KDR,LMO2,MCL1,MT1X,MT2A,MYC,NDUFA13,NDUFA4,NDUFA4L2,NDUFB7,NPM1,RASA4,RPN1,SOCS2,SON,SRSF7,STAT3,TNFRSF10B,TNFRSF1A,TRA2B,VIM
mir-320 (includes others)		microRNA		-1.182	bias	0.00058	AQP1,CCND1,HSPB6,MCL1,MYC,STAT3	340 (9)
mir-221 (includes others)		microRNA		-1.179		0.00195	CCN2,ETS1,KDR,MEOX2,MMP2,NES,PIK3R1,TGFBR2,TIMP3
glutathione		chemical - endogenous mammalian		-1.178		3.4e-05	ATF3,CCND1,CDKN1A,GPX3,HIF1A,IL6,MET,MYC,NDRG1,PDGFRB,PTGS2,STAT3,TNFRSF10B,VCAM1	481 (24)
BCL11B		transcription regulator		-1.177		0.00491	AHR,CDKN1A,MAP3K8,NRP1,PLXND1,SOX4,SPRY1
FGFR3		kinase		-1.177	bias	3.35e-07	CCND1,CDKN1A,CLDN5,COL1A1,COL3A1,DLL1,DUSP6,FN1,FOS,IL6,PECAM1,SNAI1,SPARC,VIM	489 (22)
IL7R		transmembrane receptor		-1.172		0.000118	AHR,ETS2,IL6,LHX6,MCL1,MMRN2,MYC,MYH10,SAMHD1,SELE,SOCS2,VCAM1	439 (22)
pregna-4,17-diene-3,16-dione		chemical - endogenous non-mammalian		-1.172	bias	0.0182	CCND1,CFLAR,MCL1,MYC,PTGS2
gallic acid		chemical - endogenous non-mammalian		-1.172	bias	0.00495	IL6,MMP2,PLAT,SELP,VCAM1	444 (19)
APOA1		transporter		-1.17		0.00041	APP,ATF3,CAV1,CDC42,ICAM1,IL6,KLF2,PTGS2,SCARB1,VCAM1	412 (19)
EPCAM		other		-1.168		6.4e-07	ATF3,CCND1,CDKN1A,EGR1,FABP5,FOS,FOSL2,ID1,IL6,IRF1,JUN,MYC,SNAI1,VIM	483 (18)
FOXC2	-0.522	transcription regulator		-1.168	bias	2.8e-07	ACTA2,COL1A1,DLL1,FABP4,FN1,GPNMB,ITGB5,ITGBL1,KDR,MET,MMP2,NOTCH1,OMD,PDGFRB,PTGS2,SNAI1,VIM	480 (20)
E2F3		transcription regulator		-1.161		0.00116	AKR1C1/AKR1C2,C1orf198,CCND1,CD9,CDKN1A,CTNND1,ECE1,FBLN5,JAM2,KRAS,MALAT1,MT1X,MYC,NEAT1,PLCB4,SERPINH1,SPARCL1,THBD,TIMP3	211 (5)
TIMP3	0.929	other		-1.161		2.02e-07	ADAM10,APP,CEBPB,EGR2,ENG,FKBP1A,FOS,IL6,JUN,KLF4,LTBP1,MET,MMP2,SMAD1,STAT3,TGFBR2,TGFBR3,VIM	531 (21)
TRIM38	0.08	enzyme		-1.158	bias	0.000422	CD36,CD44,COL1A1,COL1A2,COL6A1,COL6A2,ELOVL7,FABP4,ICAM1,IL3RA,IL6,ITGA6,LAMB2,SELE,THBS2,VCAM1	495 (17)
selenium		chemical drug		-1.154		0.0253	CDKN1A,GPX4,PTGS2,SELP,STAT3
tempol		chemical drug		-1.153		0.0333	AKR1C1/AKR1C2,CXCL2,ICAM1,MT-CO1,PTGS2,SGK1,VCAM1
CCN5	-2.34	growth factor		-1.153		2.52e-06	ACTA2,CCN2,CCND1,CD44,FABP4,FN1,HIF1A,IGFBP7,ITGA5,JUN,KLF4,SPARC,TGFBR2,TGFBR3,VIM	487 (21)
GLIS1		transcription regulator		-1.144	bias	0.00025	APOD,COL1A2,COL6A2,EFEMP1,FBLN5,LTBP2,MMP2,SPARC,TIMP3
bardoxolone methyl		chemical drug		-1.143	bias	0.00027	AKR1C1/AKR1C2,BIRC3,CCND1,CFLAR,CLU,ENPP2,IL6,MAP3K8,MT-ATP6,MT-CO3,MT-CYB,MYC,PTGS2,TNFRSF10B	448 (18)
acetaldehyde		chemical - endogenous mammalian		-1.136	bias	3.67e-08	CEBPB,COL1A1,COL1A2,DDR2,FOS,IL6,JUN,KLF9,MMP2,MYC,TIMP1	370 (19)
CD-38 inhibitor 78c		chemical reagent		-1.134	bias	0.000245	FBLN5,HLA-A,IL6,PTGS2,S1PR1,STAT3,VCAM1	306 (11)
LAS1L	0.001	other		-1.134		0.0127	BTG2,CDKN1A,CFLAR,DUSP6,MAP1LC3B,MXI1,WARS1
ARL6IP1	1.071	other		-1.134	bias	0.000352	HLA-A,HLA-E,ICAM1,IL6,MAP1LC3B,MT-CO2,S100A10,TIMP1	423 (11)
aprepitant		chemical drug		-1.134	bias	0.000473	ANXA1,EFNA1,EGR1,ITGA6,SPARC,SULF2,TIMP3
beta-carotene		chemical - endogenous mammalian		-1.134		0.00145	ARRDC3,FABP4,GJA1,HSPA1A/HSPA1B,IL6,PTGS2,SCARB1,THBD	463 (19)
H89		chemical drug		-1.134		2.88e-09	ANXA1,APP,CCND1,CDKN1A,CEBPB,EGR1,EGR2,EGR3,ENTPD1,FOS,GJA1,GSTP1,HIF1A,IGFBP5,IL6,JUN,JUNB,MAP1LC3B,MMP2,MYC,NFKBIA,NR4A1,PPP1R16B,PTGS2,RHOB,SHC1,SLC2A3,TPH1,VCAM1	514 (23)
miR-199a-5p (and other miRNAs w/seed CCAGUGU)		mature microRNA		-1.132	bias	4.35e-08	BCAM,BGN,CALD1,CDKN1A,COL1A1,ETS1,FN1,HIF1A,IFI27,ITGB4,KLF2,KLF4,MYH11,MYL9,NEDD9,PTGS2,RND1,TAGLN,TGFB1I1,TGFBR2,TGFBR3
staurosporine		chemical drug		-1.132		1.73e-09	APP,BTG2,CCND1,CDKN1A,COL1A1,COL1A2,FOS,GATA2,ICAM1,IGFBP5,IL6,INHBB,KLF10,MCL1,MMP2,MYC,NEDD9,NR4A1,PLAT,PTGS2,RCAN1,S1PR1,SELE,TGFBR3,TOP1,VIM	427 (17)
SAMHD1	0.65	enzyme		-1.131	bias	0.0298	IFI27,IL6,NFKBIA,SAMHD1
DLX2		transcription regulator		-1.131		0.00121	CDKN1A,HAND2,MYC,TGFBR2
miR-100-5p (and other miRNAs w/seed ACCCGUA)		mature microRNA		-1.131	bias	0.0198	CCND1,EGR2,ID1,SOX17
LY2109761		chemical drug		-1.131	bias	0.00681	CCND1,LMO2,MYC,TGFBR2
teasaponin		chemical - endogenous non-mammalian		-1.131	bias	0.00121	IL6,NFKBIA,SOCS3,STAT3
HOXA11		transcription regulator		-1.131		0.0198	ANXA1,COL1A1,ITGA8,KLF2
PTPRT		phosphatase		-1.131	bias	0.0123	APP,PSMB9,SOCS3,STAT3
Gm12602		other		-1.131	bias	0.00121	BTG2,CRYAB,DUSP5,RGS16
mito-TEMPO		chemical reagent		-1.131	bias	0.00495	ACTA2,HIF1A,IL6,PTGS2,SOD1	459 (24)
magnolol		chemical - endogenous non-mammalian		-1.131		0.00114	CDKN1A,FOS,HIF1A,IL6,MMP2,PTGS2	520 (23)
methyl-beta-cyclodextrin		chemical drug		-1.129		7.37e-05	CAV1,CCND1,CXCL2,HIF1A,IL6,LDLR,MYC,SCARB1,SELE,SELP,VCAM1	420 (20)
SATB1	0.083	transcription regulator		-1.125		0.000323	CCND1,CDKN1A,CEMIP2,CLEC2B,CTSD,EPAS1,ETS1,FOSB,HLA-DMB,HSPA8,ITGB1,KLF2,NIBAN1,PTGS2,RPLP0,RPLP1,S1PR1,SGK1,TNFSF12,VIM,WARS1,XAF1	428 (13)
DDX17	0.752	enzyme		-1.123	bias	0.000245	CCND1,CDKN1A,CTSD,HTRA1,JUN,MYC,S100A4	548 (17)
TRAF3		enzyme		-1.123		0.024	BIRC3,CXCL2,ENTPD1,ICAM1,IL6,MCL1,MET,NDRG1,NFKBIA
CXCL5		cytokine		-1.12	bias	3.43e-05	ACTA2,CEBPB,COL1A1,COL3A1,SNAI1	440 (18)
ADAM10	0.522	peptidase		-1.12		1.28e-05	ACTA2,ADAM10,APP,CALCRL,CCND1,CD74,CDH5,CRYAB,FKBP1A,FOS,IFI16,IL6ST,ITGA5,MDM4,MET,PARK7,PECAM1,QKI,RAMP2,RPGR,RPN1,SHANK3	523 (22)
TSC22D3	-0.689	transcription regulator		-1.119		4.84e-06	ANXA1,CCL2,CCND1,CDKN1A,COL1A1,EDIL3,EGR2,EGR3,ICAM1,IL6,PTGS2,SELE,SGK1	447 (19)
ESR2		ligand-dependent nuclear receptor		-1.118		5.17e-15	ABLIM1,ADAMTS1,AKAP12,ANXA1,ARID5B,ARL4A,ATF3,ATP2B1,BMPR2,BTG2,CAV1,CCL2,CCN2,CCN3,CCN5,CCND1,CD34,CD93,CDH13,CDKN1A,CEMIP2,CLU,CNN1,COL1A1,COL1A2,CTSD,CTSH,CXCL2,DPYSL3,EFEMP2,EGR1,EGR3,ELK4,EMP3,ENPP2,FBLN2,FBLN5,FHL1,FMOD,FN1,FOS,FOSL2,FOXO1,GJA1,GPNMB,GPX3,GSTP1,HAND2,IFI44,IFITM1,IGFBP4,IGFBP5,IL1R1,IL6,ITGB1,JUNB,KDR,KLF4,LAP3,LIMCH1,LTBP1,MGP,MICOS10-NBL1/NBL1,MMP2,MYC,MYLK,NASP,NDRG1,NED…	588 (19)
BIRC3	0.524	enzyme		-1.118		0.00337	BIRC3,CCL2,CSF3,ICAM1,IL6,MCL1,NFKBIA	419 (16)
WNT16		other		-1.117	bias	0.00276	ACTA2,CDKN1A,CNN1,MYH11,TAGLN	460 (17)
GLI2		transcription regulator		-1.112		5.64e-07	ACTA2,CCND1,CDKN1A,CLU,COL1A1,CSF3,CXCL2,IL6,ITGB1,JUNB,MYC,PRKCH,RAB34,RCAN1,SFRP1,SNAI1,SOX17,UGCG,VIM	545 (24)
BQ 123		biologic drug		-1.109	bias	3.43e-05	CCL2,CCN2,CXCL2,GJA1,IL6	366 (19)
DICER1	0.515	enzyme		-1.109		9.75e-06	APOD,CCND1,CD44,CDKN1A,EGR1,EGR2,EGR3,ENG,ENTPD1,FOS,HNRNPH1,ICAM1,ITGA5,ITGA6,ITGB1,JUN,KDR,KRAS,MT-ND5,MT2A,MYC,NOTCH1,RGS5,S1PR1,SFRP4,SOCS3,SPARC,SYNPO,TEK,TGFBR2,TM4SF1,VIM	522 (22)
MYBL2		transcription regulator		-1.109	bias	1.49e-06	BIRC3,CCND1,CLU,GATA2,HSPA8,ID1,IGFBP5,ITGB1,MYC,PPP3CA,SLC1A5,SLC25A3,VIM	410 (21)
AIF1		other		-1.103	bias	0.000576	ACTA2,CCND1,COL1A1,COL3A1,IL6	459 (15)
STK40		kinase		-1.103		0.0269	ACTA2,CCL2,DUSP6,FABP4,FN1,JUN,PTGS2
KPNA2	0.163	other		-1.103	bias	0.0298	COL6A2,ITGA6,SNAI1,SPARC
SR 144528		chemical reagent		-1.103	bias	0.00681	CCL2,EGR1,ICAM1,NFKBIA	521 (14)
minocycline		chemical drug		-1.102	bias	0.000118	ATF3,FOS,GJA1,ICAM1,IL6,IL6ST,ITGB1,MMP2,PTGS2,SLC3A2,TNFRSF1A,VCAM1	430 (17)
FEV		transcription regulator		-1.101	bias	0.00522	FOS,HTRA1,ICAM1,ITGB1,JAM2,NFIA,NFIX,SDCBP,TPH1,VCAM1,VIM
IGG (complex)		complex		-1.101		2.67e-20	ADGRG1,AHR,APP,B2M,BHLHE40,BIRC3,CCL2,CD9,CDKN1A,CEBPB,CLDN5,COL1A1,COL3A1,CTSC,ECSCR,EGLN3,EGR1,EGR2,EGR3,EMP1,ENTPD1,ETS2,FABP5,FGL2,FLT1,FN1,FOSB,FOSL2,FOXO1,HIF1A,HLA-E,HSPB1,ICAM1,IER2,IFITM1,IFITM3,IL6,IRF1,JUNB,JUND,KLF2,LDLR,LGALS1,LGALS3,MAP3K8,MMP2,MYC,NFKBIA,NOTCH1,PLS3,PMEPA1,PPP1R15A,PTGS2,RHOB,S1PR1,SGK1,SLC2A3,STAB1,STAT3,STING1,SYNPO,TAP1,TAPBP,TGFBR2,TJP1,UBC,UGCG,VCAM1,ZFP36	498 (16)
fluticasone propionate		chemical drug		-1.098		5.95e-13	BGN,CCL2,CD36,CD74,CXCL2,EMP1,FABP4,FBLN5,HCP5,HLA-DMA,HLA-DMB,HLA-DPA1,HLA-DPB1,HLA-DRA,HLA-F,HTRA1,IFI27,KLF9,MFGE8,MT1X,MT2A,NAMPT,PDK4,RCAN1,RNASE1,SPRY1,SRPX,TAP1,TCN2,TFPI,TIMP1,TIMP3,TPM3,VWF,WARS1	368 (7)
telmisartan		chemical drug		-1.093		0.0095	CCL2,CCN2,ICAM1,IL6,MT-CO1,PRMT1,PTGS2	500 (21)
paraquat		chemical toxicant		-1.091	bias	0.000208	CCN2,CFLAR,COL1A1,FN1,GSTP1,IL6,KCNMA1,KLF2,LIFR,MRTFB,NEAT1,NFIB,NR4A1,PTGS2,SOD1,SOD3,TIMP1	452 (19)
PX 478		chemical drug		-1.091	bias	0.0298	ACTA2,HIF1A,ICAM1,VCAM1
miR-10a-5p (and other miRNAs w/seed ACCCUGU)		mature microRNA		-1.091	bias	0.0198	KLF4,SNAI1,TGFBR2,VIM
BARX2		transcription regulator		-1.091	bias	0.0123	ACTA2,FLNA,TIMP1,TIMP3
NPPA		other		-1.091		0.0123	CCND1,EGR1,MCL1,PTGS2
calmidazolium		chemical drug		-1.091	bias	0.000269	EGR1,FN1,FOS,VCAM1	442 (22)
taxifolin		chemical - endogenous non-mammalian		-1.091	bias	0.0123	ADAM10,APP,IL6,SOD1
VASP	0.083	other		-1.091		0.00137	CCND1,EPAS1,HIF1A,MYC,SELP	437 (20)
C9		other		-1.091	bias	8.19e-06	CFLAR,COL1A1,COL3A1,CXCL2,FN1,ICAM1,SELE,VCAM1	462 (14)
NCOA1	0.179	transcription regulator		-1.088		5.37e-05	AHR,BTG2,CCND1,CDKN1A,CEBPB,CHD9,EGR1,FABP4,FOS,HIF1A,IL6,ILK,JUNB,KDR,MYC,NFIB,NFIX,NFKBIA,NFKBIZ,SORBS1	481 (21)
SNHG20		other		-1.086	bias	0.0198	CCND1,CDKN1A,MYC,VIM
KLF2	2.058	transcription regulator		-1.077		2.69e-14	ADAM15,CAV1,CCL2,CCN2,CD36,CD93,CDKN1A,CXCL2,DLL1,EFNA1,EPAS1,FABP4,FLT1,GADD45A,HIF1A,HYAL2,ID1,IL6,ITGB4,ITGB5,JUNB,KDR,LEPR,LTC4S,MT2A,MYC,MYH10,NDRG1,NFKBIA,NOTCH1,PECAM1,PTGS2,S1PR1,SLCO2A1,TCF4,TFPI,THBD,TIMP1,TNFSF10,VCAM1,VWF	494 (17)
salvin		chemical toxicant		-1.076		0.0125	CCL2,CCND1,EGR1,FABP4,IL6
ALPHA CATENIN (family)		group		-1.075	bias	1.13e-16	ADAMTS1,ADAMTS4,BGN,BIRC3,CCN3,COL15A1,COL1A1,COL1A2,COL3A1,COL6A1,COL6A2,CXCL2,ELK3,ENG,ICAM2,IGFBP2,IGFBP4,IGFBP6,IGFBP7,IL6,IL6ST,IRF1,ITGA5,MMP2,MYC,NFKBIA,NFKBIZ,PTGS2,RHOJ,SELE,SGK1,SNAI1,SOCS3,THBS2,TIMP1,VCAM1,VIM	498 (20)
mibolerone		chemical drug		-1.073		6.32e-06	AHR,ALCAM,CCND1,CD74,CHPT1,CLU,COL1A1,COL1A2,FHL1,FKBP11,FKBP1A,FOSL2,GPNMB,HLA-E,HSD17B11,IFNGR1,JUN,KLF10,LDLR,LRG1,MAT2A,MYC,NANS,PRELP,PRKCH,SPARCL1,TIMP3
fluvastatin		chemical drug		-1.072		0.00041	APP,CCND1,CD9,CDKN1A,IL6,LRP1,PLAT,PTGS2,THBD,TNFSF10	511 (23)
miR-145-5p (and other miRNAs w/seed UCCAGUU)		mature microRNA		-1.07	bias	0.000328	ACTA2,F11R,FLI1,KLF4,MYC,MYH11,MYL9,NDUFA4,PDGFRB,PODXL,PPP3CA,ROBO4,SWAP70,TAGLN,TPM3,YES1	193 (7)
TEAD2	0.276	transcription regulator		-1.069	bias	1.52e-06	ARID5B,CALD1,CCN2,CCND1,COL3A1,FIBIN,IGFBP5,LIMCH1,NFKBIZ,NUAK1,POSTN,SDC2,SLFN5,TAGLN,TPM1	267 (7)
heparan sulfate		chemical - endogenous mammalian		-1.067		0.00681	CXCL2,FBLN5,ICAM1,IL6	425 (17)
CALPAIN (complex)		complex		-1.067		0.0125	APP,CCND1,GJA1,IL6,NFKBIA
tocilizumab		biologic drug		-1.067	bias	0.0198	CCL2,IL6,SNAI1,VIM
UCP2		transporter		-1.067		0.0298	EPAS1,IL6,MYC,STAT3
DAG1	-0.007	transmembrane receptor		-1.067		0.00336	CDH5,DMD,LAMB1,SGCA,SSPN,UTRN
GFI1B		transcription regulator		-1.067	bias	0.00141	CDKN1A,CSDE1,FOXO1,GATA2,MYC,SOCS3,TGFBR3	177 (5)
TNFAIP8	-0.187	other		-1.067	bias	0.0298	CAVIN2,DLC1,GAS6,IL6
tubastatin A		chemical reagent		-1.067	bias	0.00681	ICAM1,IL6,NFKBIA,VCAM1	390 (19)
TD139		chemical drug		-1.067	bias	0.0198	ICAM1,IL6,LGALS1,LGALS3
cytochalasin B		chemical toxicant		-1.067		0.000576	CD63,CDKN1A,MMP2,SELP,TAGLN2	481 (17)
benidipine		chemical drug		-1.067		0.000269	CDKN1A,MYH11,SELE,SELP	330 (7)
epicatechin gallate		chemical drug		-1.067		0.0125	CDKN1A,ICAM1,IL6,PTGS2,VCAM1
helenalin		chemical - endogenous non-mammalian		-1.067		0.0123	IL6,NFKBIA,PTGS2,TNFRSF10B
dichlororibofuranosylbenzimidazole		chemical toxicant		-1.067		0.00276	CDKN1A,CTSD,HIF1A,MCL1,MYC	496 (27)
BIIE 0246		chemical reagent		-1.067		0.0198	FOS,RCAN1,RPS2,TOR3A
muristerone A		chemical - endogenous non-mammalian		-1.067		0.0123	CCND1,ID1,IFI16,MYC
canrenoate potassium		chemical drug		-1.067	bias	0.00681	CDKN1A,COL3A1,LGALS3,PTGS2
NOG		growth factor		-1.066	bias	4.44e-05	CCN2,ID4,KDR,MYC,PTGS2,SMAD1,SNAI1,TNFRSF1A,VCAN	511 (24)
QKI	0.466	other		-1.066		4.42e-05	CAV1,CCND1,CD36,CDKN1A,CNN1,CTSS,FN1,GBP1,HLA-DQB1,HNRNPF,HNRNPH1,ID1,IFI44L,MAP1B,NOTCH1,TAGLN,TAP1,TNFSF10,VCAM1,VIM,ZC3HAV1	447 (21)
SCARB1	0.52	transporter		-1.062		1.13e-05	APOD,CCL2,CXCL2,FBXO32,FOXO1,ICAM1,IL6,LDLR,PTGS2,SELE,SELP,VCAM1	434 (18)
DVL3	0.02	other		-1.06	bias	0.00276	CD44,CTNND1,MYC,TJP1,VIM	371 (17)
PRKN		enzyme		-1.058	bias	8.14e-06	ACTA2,CCL2,CCND1,CDKN1A,CSF3,CXCL2,FN1,ICAM1,IGFBP2,IGFBP4,IGFBP5,IGFBP6,IL6,KDR,MCL1,MT-CO1,MT-CO3,MT-ND1,MT-ND4,MT-ND4L,MYC,TIMP2,TNFRSF11B	400 (15)
alvocidib		chemical drug		-1.056	bias	0.0333	BIRC3,CCL2,CCND1,CDKN1A,CFLAR,MCL1,TNFRSF10B
hydroxychloroquine		chemical drug		-1.054		0.00203	CD44,CFLAR,EGLN3,HIF1A,IL6,SOD1	520 (18)
DGCR8		enzyme		-1.054		7.88e-08	ACTA2,ADGRG6,CCND1,CNN1,EGR1,EGR2,FOS,GJA1,ID4,KRAS,MYC,NOTCH1,TAGLN,TCF4	514 (23)
CFTR		ion channel		-1.054		0.00414	AQP1,CAV1,CFI,HSD17B11,IL6,LRG1,NFKBIA,NFKBIZ,PTGS2,SOCS3,TIMP1	533 (20)
WWTR1	0.377	transcription regulator		-1.048		5.62e-07	ACTA2,CCN2,CCND1,CD44,CDKN1A,COL1A1,CSF3,CXCL2,EMP1,FMOD,FN1,GJA1,ICAM1,IL6,IRF9,KDR,LAMA5,NOTCH1,SYNPO,TNFSF12,VCAM1	415 (25)
flutamide		chemical drug		-1.046		6.41e-06	COL3A1,CXCL2,FOS,FOXO1,GAS6,HIF1A,IL6,IL6ST,KDR,NR4A1,TPD52L1,VIM	619 (22)
NOX4	-0.579	enzyme		-1.046		9.42e-06	ACTA2,CCL2,CD44,CDC42,CDKN1A,COL1A1,EPAS1,FN1,HIF1A,ICAM1,MCL1,MMP2,TJP1,VIM	510 (16)
SETD2	0.206	enzyme		-1.043		0.00657	CAV1,CCN2,CCND1,ENG,FLT1,JUN,QKI,RHOB,SOX17,VEGFB	422 (17)
hydrocortisone		chemical - endogenous mammalian		-1.042		7.81e-08	AKR1C1/AKR1C2,APP,BCLAF1,BMPR2,CCL2,CCN2,CCND1,CEBPB,COL1A1,COL1A2,DDX17,FN1,GBP1,ICAM1,IGFBP4,IGFBP5,IGFBP6,IGFBP7,IL6,NFKBIA,NOTCH4,PLAT,PTGS2,SELE,SEMA6A,SFRP1,TNFRSF11B,VIM	574 (20)
dimethyl sulfoxide		chemical drug		-1.04		1.53e-05	ADH1B,ALDH2,ANXA1,CEBPB,DNAJB4,EMP3,FOS,FRZB,IFI16,JUN,JUND,LIFR,MYC,NUPR1,RAMP1,SELP,SPNS2,TNFRSF11B,VCAM1	470 (18)
32-134D		chemical reagent		-1.039	bias	0.00526	CCL2,CSF3,CXCL2,ENTPD1,IL6,TNFRSF11B
EHD1	-0.077	other		-1.038	bias	0.00203	CCN2,CCND1,ITGB1,SNAI1,TEAD1,VIM	444 (16)
KCNIP3		transcription regulator		-1.035		0.0012	ACTA2,CCND1,COL1A1,COL1A2,FOS,FOSB,FOSL2,IL6,LDLR,PDE2A,SOCS3,ZFP36	543 (24)
mir-148 (includes others)		microRNA		-1.03	bias	0.000556	ACTA2,ALCAM,COL1A1,EGR1,IL6,LDLR,MMP2,NASP,SKP1,TGFBR2,VIM	273 (7)
GJA1	0.82	transporter		-1.029		1.5e-05	CCL2,CCN3,CCND1,CDKN1A,FOXO1,GJA1,ICAM1,PTGS2,TJP1,TNFRSF11B,VIM	461 (20)
mir-541		microRNA		-1.029		0.0123	CCND1,MMP2,MYC,VIM
miR-21-5p (and other miRNAs w/seed AGCUUAU)		mature microRNA		-1.026	bias	1.55e-09	ACTA2,BMPR2,BTG2,CDH5,CDKN1A,FN1,FTH1,GPX4,HIPK3,IL6,KDR,MARCKS,MMP2,NFIB,PECAM1,PIK3R1,SOD3,SPRY1,STAT3,TAGLN,TGFBR2,TIMP3,TNFRSF11B,TPM1,VIM	455 (18)
SKIL	0.24	transcription regulator		-1.026	bias	0.0209	ACTA2,CDKN1A,COL1A2,PLSCR1,SLC1A5,SOX17,THBS2,TLN1
bexarotene		chemical drug		-1.025		0.000427	AKR1C1/AKR1C2,ALCAM,APP,CCDC107,CCL2,CCND1,CPLX1,CTSH,DUSP5,EGR3,FABP4,ICAM1,ID1,IER2,IGFBP6,ITM2A,KLF10,MALAT1,MAP3K8,PIK3R1,PLAT,PTGS2,SELENOM,SPARC,TM4SF1,VCAM1	529 (19)
HLX	0.526	transcription regulator		-1.01	bias	0.00141	CD34,CD44,CTSS,EGR1,ICAM1,JUN,MYC	228 (7)
ETV6-RUNX1		fusion gene/product		-1.006	bias	5.62e-06	ABLIM1,APOLD1,CD44,DLL1,DSTN,EMP3,ENG,FABP5,FCGRT,FTH1,GIMAP4,HCP5,ICAM1,IER3,IFI16,IFITM1,IRF1,IRF9,ITGB1,JUND,LGALS1,MAP3K11,MMP2,MYC,MYLK,NCK1,NOTCH1,PDGFRB,PECAM1,PPP1R15A,PSMB9,RGS16,RRAS,S100A4,SAMHD1,SEMA6A,STAT3,SWAP70,TNFRSF10B,TNFRSF10D,TNFSF10,TPM1	298 (7)
U73122		chemical reagent		-1.001	bias	0.000117	FN1,ICAM1,MMP2,NR4A1,PLCB1,PTGS2,SELE,SNAI1,TPM1,VCAM1,VIM	387 (15)
echinomycin		chemical drug		-1		0.00325	ADAMTS1,CAVIN2,IL6,NOTCH1	327 (9)
mefunidone		chemical reagent		-1	bias	0.00681	ACTA2,IL6,SNAI1,TJP1	414 (14)
soloxolone methyl		chemical reagent		-1	bias	0.00325	IFI44,IL6,SOCS3,TIMP1
gossypin		chemical - endogenous non-mammalian		-1	bias	0.0123	CCND1,CFLAR,MYC,PTGS2
OTUD1	-0.091	peptidase		-1	bias	0.00325	ACTA2,COL1A1,SNAI1,VIM	381 (16)
Snhg20		other		-1	bias	0.00325	ACTA2,COL1A1,FN1,LGALS3
RNF20	-0.042	enzyme		-1		0.0253	CDKN1A,FOS,FOSL2,MYC,RHOB
SIS3		chemical reagent		-1	bias	9.51e-06	ACTA2,CCL2,COL1A1,COL3A1,ENTPD1,FOXO1,IL6,SNAI1,TIMP3,VIM	287 (11)
CCDC12	0.245	other		-1	bias	0.000269	FN1,MMP2,SNAI1,VIM
LEFTY (family)		group		-1	bias	0.00121	CCN2,CDKN1A,ETS1,FOXO1	244 (7)
RLIM	0.385	enzyme		-1	bias	0.0298	CCN2,CDKN1A,FN1,VIM
DUSP4	0.15	phosphatase		-1		0.0123	IL6,MMP2,SNAI1,VIM
NEUROG1		transcription regulator		-1		0.0342	C1S,CAVIN2,COL3A1,EPAS1,FN1,IL6,MFAP4,S100A4,TSPAN7
ATP2B2		transporter		-1		0.00489	CDKN1A,DDR2,GADD45A,IGFBP5,MMP2,NUPR1,RAB11A,SLC1A5,SOD3	98 (3)
HOXB13		transcription regulator		-1		0.0298	CCND1,CDKN1A,MYC,NFKBIA
RBM3	-0.05	other		-1	bias	0.00325	ACTA2,CD44,STAT3,TAGLN	364 (7)
EHMT2		enzyme		-1	bias	0.0162	CDKN1A,EPAS1,FN1,IL6,MAP1LC3B,MYC,NDRG1,PTGS2,SNRPN
bisphenol A diglycidyl ether		chemical reagent		-1		0.0123	ACTA2,EGLN3,ICAM1,TGFBR2
riboflavin		chemical - endogenous mammalian		-1		0.0198	JUN,MMP2,SFRP1,TIMP1
elovanoid N32		chemical - endogenous mammalian		-1	bias	0.0198	CDKN1A,ICAM1,IL6,MMP2
elovanoid N34		chemical - endogenous mammalian		-1	bias	0.0298	CDKN1A,ICAM1,IL6,MMP2
CV 3988		chemical reagent		-1	bias	0.00121	CCL2,ICAM1,IL6,ITGB1	364 (7)
gambogic acid		chemical - endogenous non-mammalian		-1	bias	0.0123	BIRC3,CCND1,MYC,PTGS2
LAMININ5 (complex)		complex		-1	bias	0.00681	COL1A2,FN1,S100A10,SPARC	292 (12)
onapristone		chemical drug		-1	bias	0.00681	ADAMTS1,CTSD,HBEGF,SPHK1	287 (7)
DLL4	0.307	other		-0.994		9.42e-06	ACTA2,EGFL7,EPHB4,ESAM,FLT1,ITGA5,KDR,LGALS1,MYC,NOTCH1,NPM1,NRARP,PECAM1,RGS5	371 (17)
HIPK2	-0.116	kinase		-0.989		0.00489	CDKN1A,EGR1,GATA2,HIF1A,IL6,ITGB4,LGALS3,PECAM1,VIM	477 (19)
SCH 58261		chemical reagent		-0.98		0.00025	EGR1,EGR2,FOS,IFITM3,JUNB,MT-CO1,NR4A1,PARK7,PTGS2	522 (25)
GPS2		transcription regulator		-0.98	bias	0.0012	ASAP1,CCND1,CDKN1A,CXCL2,FOXO1,IL6,MCTP1,MYC,NFKBIA,RHOB,SGK1,VCAM1	478 (20)
DNMT3B		enzyme		-0.976		1.48e-05	APP,CD36,CDKN1A,DLC1,DNAJB1,GUCY1A1,HLA-DQB1,IFI27,IFITM1,IL6,KDR,LXN,MYC,MYL6,MYL9,PECAM1,PLP2,PPP1R3C,RCAN1,RCAN2,RGS16,S1PR1,SFRP4,TIMP3	515 (21)
VHL E3 LIGASE (complex)		complex		-0.975	bias	0.00325	BIRC3,CCND1,CFLAR,INHBB	275 (11)
oleic acid		chemical - endogenous mammalian		-0.974		1.15e-08	ACACB,APP,ATF3,CD36,CEBPB,CFLAR,CLU,CYB5R3,EGR1,FABP4,FABP5,FOS,GADD45A,GMDS,HIF1A,ICAM1,IFNGR1,IL6,IRF1,ITGB1,JUN,JUNB,LDLR,MAP1LC3B,MAP3K8,NFKBIA,NR4A1,PDK4,PIK3R1,PIK3R3,PTGS2,RARRES2,SELE,SPHK1,TNFRSF1A,TXNIP,VCAM1	463 (20)
KDM3A	0.142	transcription regulator		-0.973	bias	3.81e-07	ACTA2,ALCAM,CCL2,CCN2,CCND1,CD9,ETS1,IL33,MYC,MYH11,PPP1R3C,TAGLN,TNXB	386 (16)
zerumbone		chemical - endogenous non-mammalian		-0.969		0.000591	BIRC3,CCND1,CFLAR,ICAM1,IL6,MYC,PTGS2,TNFRSF10B	436 (15)
NS-398		chemical reagent		-0.968	bias	0.00259	BTG2,CCND1,CDKN1A,CEBPB,COL1A2,EGR2,HIF1A,ICAM1,IL6,MCL1,MMP2,PSMB8,PSMB9,PTGS2	379 (15)
memantine		chemical drug		-0.966		0.0167	CLDN5,CTNND1,FLOT1,FOS,GSTP1,JUNB,NFKBIA,NR4A1,PCDH17,PIK3R1,SPARCL1,STAT3,TAP1
heme		chemical - endogenous mammalian		-0.963	bias	0.0103	CLDN5,CSF3,CXCL2,ICAM1,IL6,SCARB1,SELP,TJP1
MCAM	-0.317	other		-0.957	bias	0.000184	ATF3,FN1,ID1,MMP2,VIM	469 (17)
acetovanillone		chemical drug		-0.956	bias	0.0112	APP,CCL2,HIF1A,MMP2,PTGS2,TAGLN
TAFAZZIN	0.165	enzyme		-0.956		1.57e-06	ACTA2,ADAMTS1,ANXA1,ARHGAP29,C7,CAV1,CCL2,CCN2,CCND1,CD44,CDC37,CDC42,CNN1,COL1A1,COL6A2,CXCL2,DICER1,EGR2,EMCN,ENPP2,FBLN2,FLT1,FN1,HIF1A,HLA-A,IFI16,IGFBP4,IGFBP5,IL6,LDLR,LY6E,MET,MYC,MYOF,NEXN,PECAM1,PIK3R1,PTGS2,RNF213,S1PR1,SELP,SERPINB1,SLC25A4,TAGLN,TIMP1,UPP1,VCAM1,VEGFB	451 (18)
AKT2	-0.021	kinase		-0.946		0.000173	ACTA2,CDKN1A,CEBPB,FOXO1,IL6,IRAK3,ITGB1,MYH11,PALLD,SPRY1,TIMP1,VIM	505 (18)
APBB1	-0.085	transcription regulator		-0.943	bias	4.7e-05	ACTA2,APP,CASP4,CCND1,MYC,TAGLN,TPM1	540 (19)
CCAT2		other		-0.942		0.0253	ACTA2,CCND1,KLF4,MYC,VIM
JQ1		chemical reagent		-0.934		3.76e-05	ATF3,BIRC3,BZW2,CCND1,CDKN1A,CFLAR,FOS,HLA-DMB,IL6,IRAK3,MAP1LC3B,MCL1,MYC,NFKBIA,NOTCH1,NRP1,PPP1R15A,PTGS2,SHC1,SOCS3,STAT3,TNFRSF10B,TNFSF10	514 (21)
HOXA-AS2		other		-0.933		0.0198	CDKN1A,KLF2,KRAS,TNFSF10
CFLAR	0.957	other		-0.931		0.0445	CDKN1A,CFLAR,CSF3,FOS,TNFRSF10B
AKR1B1	-0.044	enzyme		-0.927		0.00812	CCND1,CDKN1A,CFLAR,FABP4,MMP2	426 (18)
ADA	0.264	enzyme		-0.926	bias	0.000245	COL1A2,CXCL2,HIF1A,IL6,PDE5A,PLAT,TIMP1	369 (19)
TET2		enzyme		-0.926		2.03e-06	ACACB,AKR1C1/AKR1C2,ATF3,BHLHE40,BMPR2,CCN2,CD34,FGL2,FN1,FOSB,FOSL2,ID1,IFI16,IFITM3,IFNGR1,IL1R1,IL3RA,IL6,IL6ST,JUN,KLF2,LXN,NIBAN1,PDGFRB,PLS3,SEC14L1,TEAD1,TIMP1,ZNF521	456 (23)
TWF1	-0.004	kinase		-0.923		0.00513	DDX3Y,EGR1,FEZ1,FOS,FOSB,JUN,JUNB,MAP1LC3B,MYL9,NFKBIA,NR4A1,SRPX	170 (7)
eicosapentaenoic acid		chemical drug		-0.914		0.00495	CCL2,CD36,CD44,CEBPB,FOS,IL1R1,IL6,JUN,LDLR,PDK4,PTGS2,TGFBR2,TNFRSF1A	506 (20)
CIAP (family)		group		-0.914	bias	0.0125	CCND1,CSF3,CXCL2,IL6,MYC
BCL2L1	-0.039	other		-0.913		0.00041	CD44,CFLAR,COL6A2,FN1,MCL1,TIMP1,TNFRSF10B,TNFRSF11B,TNFRSF1A,TNFSF10	433 (15)
IKBIP	0.548	other		-0.913	bias	0.00121	CXCL2,IKBIP,IL6,NFKBIZ	186 (7)
GRIN3A		ion channel		-0.905	bias	0.00805	CD200,DYNLT3,GRB10,GUCY1A1,HIPK3,ITGA8,PLCXD3,PTGS2,RCAN2,REV3L,TLL1
calyculin A		chemical toxicant		-0.905		2.66e-05	ACTA2,CCL2,CCND1,CDKN1A,EGR1,FN1,MCL1,POSTN,S100A4,SELP,VWF	470 (21)
ZBTB20	0.295	transcription regulator		-0.903		6.41e-06	ANXA1,FRZB,GAS6,IGFBP2,IL6,LDHB,LEPR,NEDD9,NFKBIA,PDK4,SOCS2,SOCS3	311 (11)
daidzein		chemical drug		-0.898		0.000759	CAV1,CCL2,CCND1,FOSB,FXYD5,HLA-A,IL6,LDLR,MMRN1,MYC,PIK3R1,PLCXD3,PTGS2	540 (19)
TGFBR (family)		group		-0.896		9.73e-05	ACTA2,ADAM10,ADAMTS1,CD44,SNAI1,SOCS3	325 (19)
MGAT1	0.153	enzyme		-0.896		0.00026	ACTA2,ITGA5,ITGB1,ITGB4,ITGB5,VIM	476 (14)
CBFB	-0.014	transcription regulator		-0.896		0.0213	FABP4,HTRA1,ICAM1,NRP1,SOCS2,TGFBR2,TGFBR3
CRTC1		transcription regulator		-0.896		0.000842	LOC102724428/SIK1,MT-CO2,MT2A,NEDD9,NR4A1,PTGS2,TIMP1	263 (10)
zinc protoporphyrin IX		chemical - endogenous mammalian		-0.896	bias	0.000576	CCND1,CDKN1A,FLT1,MET,PTGS2	467 (20)
CYP27B1		enzyme		-0.894		0.000473	ATP2B1,CCND1,F8,FLT1,IL6,ITGB4,STAT3	340 (12)
NSC23766		chemical reagent		-0.894	bias	0.00026	CCN2,FN1,FOXO1,MCL1,PTGS2,SELP	507 (21)
leucine		chemical - endogenous mammalian		-0.885		4.42e-06	ATF3,BTG1,CD36,CDKN1A,EEF1A1,FABP4,FOS,LEPR,NR4A1,PPP1R15A	383 (22)
TCF21		transcription regulator		-0.883	bias	0.00121	CDKN1A,IL6,MMP2,TIMP1	259 (11)
PHB2	-0.393	transcription regulator		-0.882		0.0298	GJA1,IL6ST,SOCS3,STAT3
SMAD2/3/SMAD4 (complex)		complex		-0.879	bias	1.13e-05	ACTA2,CCN2,CDKN1A,COL1A1,COL1A2,IGFBP5,ITGB5,MMP2,MYC,SNAI1,SOX17,VIM	471 (25)
PTBP1	0.258	enzyme		-0.878		0.00141	CD44,CDC42,CSDE1,KRAS,LDLR,MYC,ZC3HAV1
mir-30 (includes others)		microRNA		-0.876	bias	0.00251	ARID5B,CCN2,CDKN1A,GADD45A,IL6,KLF9,SMAD1,SNAI1,SOCS3,STAT3,VIM	512 (20)
SC144		chemical reagent		-0.873	bias	0.00026	CD44,ENPP2,NES,STAT3,TGFBR2,VIM	364 (7)
brefeldin A		chemical - endogenous non-mammalian		-0.871		0.00229	APP,CD44,CEBPB,GJA1,HLA-A,HLA-B,HLA-C,KLF4,PTGS2,TIMP1	562 (20)
ZYX	-0.1	other		-0.869		0.000115	CCND1,FOS,ITGA5,ITGB1,MMP2,SNAI1,VIM	469 (12)
mir-199 (includes others)		microRNA		-0.866	bias	0.0271	CCND1,HIF1A,MAP3K11,MYC,SMAD1,VIM
APC	0.04	enzyme		-0.865		6.17e-08	B2M,CCND1,CD44,CDKN1A,CLU,CTNND1,CXCL2,HIF1A,ICAM1,ID1,IGFBP5,IL6,JUN,KLF4,LAMB1,MYC,NOTCH1,PDK4,PTGS2,RHOB,SGK1,SNAI1,TIMP1,TIMP3,TJP1,TNFRSF10B,TNFRSF11B	503 (20)
RUNX1		transcription regulator		-0.862		6.39e-08	ADGRG1,ALCAM,AQP1,ATF3,BTG2,CCND1,CD34,CDKN1A,EGFL7,EGR2,ENG,EPAS1,FOSL2,GATA2,ICAM2,IFITM3,ITGB1,KLF2,MAP3K6,MECOM,MET,MYC,MYH10,MYL9,PIK3R1,PLXND1,PPP1R15A,SOX17,SOX4,STAT3,TIMP1,TJP1,TRIB1,UGCG,UPP1	565 (26)
CTSB	-0.429	peptidase		-0.862	bias	0.00145	ACTA2,APP,CCND1,COL1A1,CXCL2,KDR,MYC,SPHK1	476 (23)
prostaglandin A2		chemical - endogenous non-mammalian		-0.862		0.00812	CCND1,CDKN1A,ICAM1,LPAR6,VCAM1	450 (19)
FSTL1	-0.43	other		-0.859	bias	0.00782	ACTA2,COL1A1,COL1A2,FN1,IL6,MYC	527 (25)
uranyl nitrate		chemical toxicant		-0.858		0.000628	CD74,CSRP1,EPB41L4A,ESD,FTL,GAS6,GPX3,HSPA8,IGFBP7,LGALS3,MGP,NDRG1,PEBP1,PECAM1,PIM3,SOD1,TAGLN,TAGLN2,TNFAIP1,UBC
BACE1	0.097	peptidase		-0.854	bias	1.28e-09	APP,CAV1,CLU,CTSD,FOS,HIF1A,IGFBP4,IGFBP7,ITM2B,JUN,JUNB,KCTD12,MAP1LC3B,SPARC,TIMP3,VIM	520 (22)
PIK3CG		kinase		-0.854		0.00144	B2M,CD74,FOSL2,GBP4,HLA-A,ICAM1,IL6,IRF1,SELE,TAP1,TNFSF10	393 (14)
mir-182		microRNA		-0.853		0.0469	CCL2,FN1,FOXO1,KLF4,MALAT1,SOCS3,TJP1,VIM,VWF
NVP-TAE684		chemical drug		-0.853	bias	0.000403	CCND1,COL3A1,FOSL2,JUNB,MYC,SNAI1,SPARC,VCAN,VIM	509 (22)
selumetinib		chemical drug		-0.851		1.48e-05	ABL2,BMX,CCND1,CDKN1A,DDR2,DDX21,FOS,FOSB,FOSL2,GPNMB,HIF1A,JUN,JUNB,MET	512 (20)
740 Y-P		chemical reagent		-0.849		0.00325	ICAM1,IL6,SNAI1,VIM	436 (12)
ARF6	0.441	transporter		-0.849		0.00681	DUSP6,IL6,RHOB,UGCG	223 (7)
cantharidin		chemical drug		-0.849	bias	0.0198	BAG3,IL6,MCL1,SERPINH1
ADAMTS18		peptidase		-0.849	bias	0.00681	CCN2,FBLIM1,ITGB4,LTBP2
ALOX12		enzyme		-0.849		0.0123	FN1,JUN,MMP2,TGFBR2
STAU1	-0.309	transporter		-0.849		0.0198	EGLN3,KLF2,MYC,SLC2A3
A-Fos		chemical reagent		-0.849		0.00681	CCN2,DUSP6,IER3,MYC
phenyl-N-tert-butylnitrone		chemical reagent		-0.849	bias	0.0198	FN1,HSPA1A/HSPA1B,IL6,PTGS2
perilla alcohol		chemical drug		-0.849		0.00325	CD59,CDKN1A,NFKBIA,SELP	300 (9)
SPZ1		transcription regulator		-0.846	bias	0.00336	CCND1,CD44,FN1,HIF1A,SNAI1,VIM	345 (7)
CDK8		kinase		-0.845		0.00336	CD44,CXCL2,KLF2,KLF4,MYC,NOTCH1	461 (22)
aflatoxin B1		chemical - endogenous non-mammalian		-0.845	bias	2.13e-08	APP,CCN5,CD320,CDH13,CDKN1A,COL14A1,CRYAB,CXCL2,EDNRB,EGLN3,FABP4,GJA1,GSTP1,HLA-A,HLA-DQB1,ID1,IGFBP7,ITGA5,ITGB4,LAMA5,LDLR,LEPR,MAP1B,MET,MFGE8,MMP2,NDRG1,NPDC1,RCN1,RGS5,SERPINB1,SFRP1,SLC25A4,SPARC,SULF2	250 (7)
wortmannin		chemical drug		-0.845	bias	1.98e-16	ACTA2,ATF3,CCL2,CCN2,CCND1,CD36,CD44,CDKN1A,CFLAR,COL1A1,COL1A2,COL3A1,EGR1,ENTPD1,FN1,FOS,G3BP1,GSTP1,HIF1A,ICAM1,IL6,IRF1,ITGB5,JUN,KRAS,MAP1LC3B,MCL1,MMP2,MSN,MT2A,MYC,MYH11,NFKBIA,NR4A1,POSTN,PTGS2,PXN,SCARB1,SELE,SELP,SNAI1,SOCS2,SOCS3,TNFSF10,TPM1,TYMP,VCAM1,VIM	481 (20)
isoliquiritigenin		chemical - endogenous non-mammalian		-0.842	bias	2.18e-05	CCN2,CDKN1A,CFLAR,IL6,KDR,MMP2,PTGS2,TGFBR2	513 (20)
mir-223		microRNA		-0.836		3.2e-08	ACTA2,ALCAM,C7,CCND1,CD34,CD36,CD93,EGR2,EGR3,EMP1,FGL2,FNIP2,FOXO1,HIF1A,ICAM1,IFI16,IL6,LMO2,LY96,MYO1D,MYOF,NFIA,POSTN,S100A6,SCARB1,STAT3	522 (21)
mir-338 (includes others)		microRNA		-0.833	bias	2.73e-05	CCND1,HIF1A,IL6,NRP1,SOX4,VIM	167 (7)
HJURP		other		-0.831		0.00681	CCND1,CDKN1A,MYC,VIM	434 (13)
particulate matter		chemical reagent		-0.831		0.00137	AHR,IL6,KLF2,TFPI,THBD
TRPV1		ion channel		-0.823		0.00114	APP,FOS,HLA-DQB1,IL6,MAP1LC3B,PTGS2	503 (23)
PD 169316		chemical drug		-0.822		8.19e-06	BIRC3,CCND1,CDKN1A,FN1,PTGS2,SNAI1,TIMP3,VIM	458 (20)
cetuximab		biologic drug		-0.821		0.0182	FN1,HIF1A,HSPB1,STAT3,TNFRSF10B
HNRNPD	-0.193	transcription regulator		-0.817		4.38e-06	CDKN1A,DICER1,FLT1,FOS,KLF2,LDLR
triclosan		chemical drug		-0.816	bias	0.00026	ACTA2,COL1A1,FOS,IL6,JUN,TIMP1	576 (18)
MFSD2A		transporter		-0.816	bias	0.0271	COL15A1,COL1A1,CXCL2,LDLR,MMP2,VCAM1
xanthohumol		chemical drug		-0.816	bias	0.000352	ANXA1,BIRC3,CCND1,FOS,ICAM1,LY96,MYC,TNFRSF10B	454 (19)
KCNJ10		ion channel		-0.816	bias	0.00026	GADD45A,ICAM1,IGFBP2,LGALS3,SGCA,TIMP1
EFNA4		kinase		-0.816	bias	0.00782	CCN2,DUSP6,FABP5,IRF1,ITGB4,PLAT
EFNA3		kinase		-0.816		0.0154	CCN2,DUSP6,FABP5,IRF1,ITGB4,PLAT
THZ2		chemical drug		-0.816	bias	0.0112	CCND1,CDKN1A,ETS2,FOSL2,MCL1,MYC
JTE-013		chemical reagent		-0.816	bias	2.73e-05	CCL2,CCN2,FN1,ICAM1,SELE,VCAM1	522 (22)
topiramate		chemical drug		-0.816		0.0434	ARHGEF3,MTUS1,MYO1D,SKP1,SOD1,TIMP2
berberine		chemical drug		-0.815		7.02e-07	BIRC3,CCL2,CCND1,CDKN1A,CFLAR,CLDN5,FN1,HIF1A,ICAM1,ID1,IL6,LDLR,MCL1,MMP2,MYLK,PIK3R3,PTGS2,SCARB1,SPHK1,TIMP1,TJP1,VCAM1,VIM	442 (17)
SNAI2	-0.147	transcription regulator		-0.812		9.92e-06	CCN2,CCND1,CD44,CDC42,CDKN1A,COL1A1,DUSP6,EGR2,FN1,ID4,ITGB1,ITGB4,NES,STAT3,TAGLN,VIM	469 (26)
NF1	-0.028	other		-0.812		0.00367	CCND1,ICAM1,KRAS,LHX6,MYC,NDUFA13,NPM1,SELP,TNFRSF10B	508 (22)
K-252		chemical drug		-0.811		0.0198	ITGB5,JUN,NDRG1,NRN1
SCD		enzyme		-0.807		2.92e-07	ACACB,ATF3,CD36,CD44,CEBPB,EGR1,ELOVL7,ENG,FABP5,FOS,GADD45A,HBEGF,IGFBP2,IL6,JUN,KLF4,LIFR,MGLL,MMP2,PDK4,SOCS3,SPTLC2,THRB,UGCG,VCAM1	519 (18)
vorinostat		chemical drug		-0.801		1.8e-08	ADAMTS1,ATF3,BIRC3,BTG1,CCND1,CD74,CDKN1A,CFLAR,CLU,CTSD,DLC1,EGR1,FABP4,FN1,GRN,HDAC7,HLA-DQB1,HLA-DRB5,ICAM1,IL6,IRF1,JUN,KLF4,LDLR,MCL1,MFGE8,MMP2,MYC,NDRG1,NEDD9,NFKBIA,PTGS2,SOCS3,TEK,TNFRSF10B,TNFRSF1A,TNFSF10,VEGFC,VIM	542 (18)
cinnamaldehyde		chemical toxicant		-0.801		0.000846	CCN2,DUSP6,EGR1,FOS,FTH1,HSPA1A/HSPA1B,JUND,PDK4,PPP1R10,PTGS2,SELE,SOD1,TGFB1I1,TXNIP,UGP2	538 (21)
tranilast		chemical drug		-0.798	bias	0.000842	ATF3,CDKN1A,FOXO1,IL6,NRP1,TXNIP,VCAM1	596 (25)
roscovitine		chemical drug		-0.797	bias	2.74e-06	APP,CCN2,CCND1,CD44,CD63,CDKN1A,CFLAR,FABP4,FN1,JUN,MCL1,MYC,TNFRSF10B	483 (20)
arsenic		chemical toxicant		-0.796	bias	0.0182	BIRC3,FOS,FTH1,FTL,HIF1A
TET3		enzyme		-0.788		0.000312	ADAMTS9,ATF3,BMPR2,CCL2,CCN2,EPAS1,FOSB,ID1,JUN,KLF9,LGALS3,SFRP4,TEAD1	291 (7)
calcium chloride		chemical drug		-0.785	bias	0.00137	MMP2,NR4A1,S100A4,STC1,TNFRSF11B	303 (14)
Cdc42		enzyme		-0.785		0.025	ACTA2,ADAM10,APP,ASAP1,CCN2,CTSD,CTSH,CTSS,CTSZ,FLNA,GATA2,SULF2
GLS	-0.234	enzyme		-0.784	bias	0.00121	ACTA2,COL1A1,FN1,HIF1A	352 (7)
DLX1		transcription regulator		-0.784	bias	0.00827	CD44,EDIL3,GJA1,HTRA1,PFN2,SNAI1,TPM2,VEGFC,VIM,ZFP36L1
SF1	0.247	transcription regulator		-0.783		4.38e-06	ACTA2,CNN1,COL1A1,FN1,ICAM1,MYL6
C5-B6		complex		-0.781		0.00121	CFLAR,ICAM1,SELE,VCAM1	329 (10)
GPR132		G-protein coupled receptor		-0.781		0.00325	EGR1,ICAM1,IL6,SELE	389 (16)
plerixafor		chemical drug		-0.776	bias	0.0341	ACTA2,CCN2,CDA,IL6,KLF4
MEG3		other		-0.775		0.00058	ACTA2,COL1A1,FN1,HIF1A,JUN,VIM	519 (17)
TEAD3	-0.269	transcription regulator		-0.775	bias	4.08e-06	ACTA2,ARID5B,CALD1,CCN2,COL3A1,FIBIN,IGFBP5,LIMCH1,NFKBIZ,NUAK1,POSTN,SDC2,SLFN5,TAGLN,TPM1
NOTCH3	-0.41	transcription regulator		-0.77	bias	3.57e-09	ACTA2,APOD,CDKN1A,CFLAR,COL14A1,COL15A1,COL3A1,COL6A2,EPAS1,FN1,ICAM1,ID1,IL6,ITGB5,KDR,MYH11,NOTCH1,NRARP,PDGFRB,RGS5,SDC2,SPARC,TAGLN,VIM	505 (22)
SETDB1		enzyme		-0.77	bias	0.000148	ACTA2,CLEC1A,FN1,GPX4,IFI27,IFI44,IFI44L,SNAI1,STAT3	365 (7)
CCN2	-2.411	growth factor		-0.769	bias	1.16e-11	ACTA2,ADAMTS1,ADAMTS4,CAVIN2,CCN2,CCN3,CCND1,CD44,CFLAR,COL1A1,EGLN3,EGR1,FLNB,FN1,HIF1A,IL6,ILK,JUN,MMP2,MYC,PODXL,RAMP2,SFRP4,SLC2A3,SOX4,SPARC,TIMP1,TIMP3,TMOD3	546 (21)
bisindolylmaleimide iv		chemical drug		-0.765	bias	5.03e-05	CCN2,EGR1,FABP4,FOS,IL6,MYC,NR4A1,PRKCH	506 (22)
LMO2	0.685	transcription regulator		-0.763		1.14e-08	ABL2,ADAMTS9,ADGRG1,AHR,ANXA1,BMPR2,CASP4,CD34,CD93,CDH13,CDH5,CDKN1A,DDX3X,EFEMP2,EGLN3,ELF1,ENG,EPHB4,ETS1,ETS2,FTH1,GIMAP8,GJA1,GRB10,HLX,LGALS1,LYL1,MAP3K8,MFGE8,MGLL,MGST2,MYC,MYH10,NDRG1,NOTCH1,PLSCR1,RAPGEF5,SERTAD1,SNTB2,ST6GALNAC3,STAT3,SYNE2,TAMALIN,TAP1,TNS2,TOR3A,TXNIP	147 (7)
DEPTOR		other		-0.763	bias	0.00681	ICAM1,SNAI1,VCAM1,VIM	448 (15)
CAY10585		chemical reagent		-0.762	bias	0.0123	CCL2,CCN2,FLT1,IL6
TNFRSF10A	0.236	transmembrane receptor		-0.762		0.0123	IL6,NFKBIA,STAT3,TNFSF10
PNN	0.185	other		-0.762		0.0298	CDKN1A,JUN,MYC,TIMP1
HIF1A-AS1		other		-0.762		0.00681	EGR1,HIF1A,MIDN,PLEC
KRIT1	0.164	other		-0.762		0.0198	JUN,KLF2,KLF4,NOTCH4
ebselen		chemical drug		-0.762	bias	0.00681	COL1A2,HIF1A,ICAM1,PTGS2	417 (17)
F3	-0.411	transmembrane receptor		-0.761		4.2e-09	CCL2,CCN2,CDC42,CLEC3B,CXCL2,DOCK4,DUSP6,EFEMP1,EGR1,FOS,GJA1,ICAM1,IFI44,IFI44L,IFITM2,IFITM3,IL33,IL6,IRF9,KRAS,LAMB1,LAP3,LGALS1,LY6E,MMP2,PARP14,PARP9,PLSCR1,PSMB8,RNF213,S100A6,SELE,SPRY1,TGFBR2,VCAM1,XAF1	361 (19)
HDAC4		transcription regulator		-0.759		2.86e-09	ACTA2,ATF3,CCND1,CDKN1A,DMD,EGR2,FOS,GADD45A,HIF1A,HLA-DRA,IFITM3,IL6,JUN,KLF2,LDB2,MMP2,MYH10,NEDD9,NR4A1,PPP3CA,PTGS2,RAB3C,SCRG1,TAGLN,TSPAN13,TSPAN7,VCAM1	459 (22)
N-[(2Z)-3-(4,5-dihydro-1,3-thiazol-2-yl)-1,3-thiazolidin-2-yl idene]-5H dibenzo[a,d][7]annulen-5-amine		chemical reagent		-0.758		0.0021	CD44,CEBPB,FOS,FXYD5,IRF9,MMP2,MYC,PDK4,PECAM1,S100A4,SNCG,TNFSF10,UBC	339 (13)
GNA12	-0.112	enzyme		-0.756	bias	0.000846	ACTA2,CNN1,DDR2,FOS,GSTP1,ITGA6,MMP2,MYC,MYH11,PIK3R1,PTGS2,PXN,RDX,TAGLN,VIM	476 (20)
PPP2CA	0.236	phosphatase		-0.755		5.2e-08	AHR,B2M,CCND1,CD36,CD74,CDKN1A,ENTPD1,HLA-A,HLA-DMA,IRF1,IRF9,MT-ND3,MYC,PTGS2,SOCS3,TAP1,TAP2,TAPBP,UPP1	375 (17)
BIRC5		other		-0.747		2.72e-08	BGN,CCN2,CD74,CDKN1A,COL1A1,COL3A1,DPT,FMOD,FN1,HLA-DQB1,ITGA5,MCL1,MMP2,MYC,VEGFC,VIM,VWF	456 (20)
D609		chemical reagent		-0.747		0.00276	CCL2,IL6,JUN,PTGS2,VCAM1	365 (20)
ZC3HAV1	0.508	other		-0.745		0.00027	CRISPLD1,ERAP2,HSPA8,IFI16,IL6,PRXL2A,TIMP3,TNFRSF10D,TPM2,ZC3HAV1	233 (7)
glutamine		chemical - endogenous mammalian		-0.744		5.61e-08	ACTA2,AKR1C1/AKR1C2,CCND1,CDKN1A,CEBPB,COL1A1,FABP5,FN1,FOS,GADD45A,GPX4,HIF1A,HSPA1A/HSPA1B,ICAM1,IGFBP2,IL6,JUN,JUNB,KLF4,MCL1,MYC,NES,NFKBIA,NR4A1,PTGS2,THBS2,VIM,WARS1	487 (21)
OGG1		enzyme		-0.742	bias	0.00114	ACTA2,CCL2,CXCL2,HIF1A,IL6,VIM	509 (18)
15-deoxy-delta-12,14 -PGJ 2		chemical - endogenous mammalian		-0.741		4.77e-17	ACTA2,ADAMTS4,BIRC3,CCL2,CCN2,CCND1,CD200,CD36,CDH5,CDKN1A,CFLAR,COL1A1,COL1A2,CTSD,CXCL2,DNAJB1,EGR1,FABP4,FLT1,FN1,FOS,FTH1,GADD45A,GSTP1,HLA-A,HLA-DRA,HSPB1,ICAM1,IFITM2,IL6,IRF1,JUN,KDR,KLF4,LAMB1,MAP1LC3B,MCL1,MYC,MYH11,NFKBIA,PECAM1,PTGS2,SCARB1,SELE,SOCS3,SOD1,SOX17,VCAM1	434 (15)
ATM	0.224	kinase		-0.732	bias	0.00165	ADH5,CCN2,CCND1,CDKN1A,CFLAR,CLU,FN1,GADD45A,IL33,IL6,IRF1,JUN,TNFRSF10B	441 (17)
dimethylnitrosamine		chemical toxicant		-0.73	bias	3.16e-05	ACTA2,CDKN1A,COL1A1,COL1A2,COL3A1,ICAM1,IGFBP5,IL6,NR4A1,PRKCH,TIMP1,VIM	534 (19)
HSPB1	-1.066	other		-0.73	bias	0.0182	ACTA2,CDKN1A,CXCL2,IL6,PECAM1
NREP	0.079	other		-0.728		0.000473	ACTA2,COL3A1,ITGA5,MMP2,PDGFRB,TAGLN,TGFBR2
BIRC2	0.243	enzyme		-0.728		0.0123	BIRC3,CCL2,CSF3,IL6
CPE	-2.284	peptidase		-0.728		0.0112	CRIP1,EFNA1,IGFBP2,LDLR,MYC,RPS28
HTT		transcription regulator		-0.728	bias	7.08e-08	ACKR1,ACTA2,ADAMTS4,AKAP12,APP,AQP1,ATF3,ATP1A1,B2M,BHLHE40,CAVIN3,CCN2,CCND1,CD74,CD9,CDKN1A,CEBPB,COL6A1,CRYAB,CTSD,DKK3,DLL1,DNAJB1,DUSP5,DUSP6,ECRG4,EDNRB,EEF1A1,EGR1,EGR2,ELOVL7,EMP3,ENPP2,EPB41L3,FHL1,FN1,FOS,GMDS,GPX3,HAPLN3,HBEGF,HIF1A,HSPA8,IFI16,IGFBP5,ITGB1,JUN,JUNB,KLF4,KLF9,LDHB,LDLR,LTBP2,MAN1A1,MAT2A,MFAP4,MGLL,MGP,MMP2,MT-CO3,MT-CYB,NFIB,NR4A1,PDE2A,PFN2,PLCB1,PLCB4,PPP1R16B,PPP3C…	507 (19)
triamcinolone acetonide		chemical drug		-0.726		7.08e-07	AP3S1,AQP1,ATF3,BHLHE40,BTG2,CASP4,CD44,EGR1,ELK3,FOS,IER2,IGFBP4,IL6ST,JUN,JUNB,KLF10,KLF9,LDLR,MT1X,MT2A,MYC,NFKBIA,PALLD,PCDH19,RGS16,SEMA6A,SOCS2,SOX4,SPRY1,SRGN,TRIB1,TXNIP,VWF	504 (18)
GLI (family)		group		-0.726	bias	2.18e-05	ACTA2,CCND1,COL1A1,HIF1A,ITGB4,MYC,S100A4,SFRP1	260 (4)
SUMO3	0.187	other		-0.726		4.44e-05	APP,CAV1,CCN3,CD59,HSPA8,IL6,LY6E,PNP,TAP1	357 (11)
celecoxib		chemical drug		-0.725		1.36e-06	APP,CCND1,CDKN1A,CFLAR,COL3A1,FOS,GADD45A,HIF1A,ICAM1,KDR,MCL1,MET,MMP2,PECAM1,PTGS2,SELP,SLC25A4,TGFBR2,TNFRSF10B,TNFRSF10D,TNFSF12,VCAM1,VEGFC	329 (16)
RXRB	-0.108	ligand-dependent nuclear receptor		-0.724		0.00233	CLU,CRYAB,CTSS,FABP4,GAS6,HBEGF,IGFBP6,MAP1B,MMP2,NUPR1,PPP1R15A,RAMP2,RHOJ,S100A4,S100A6,SELP,TNFSF10,VCAN,VMP1	157 (7)
tanshinone II		chemical - endogenous non-mammalian		-0.724		0.00027	ATF3,CCL2,FOS,FTH1,ICAM1,IL6,MMP2,SCARB1,TNFRSF10B,VCAM1	449 (19)
NRP1	1.094	transmembrane receptor		-0.718		0.000403	ACTA2,FN1,GPX3,HLA-DQB1,ID1,IL6,MAP3K20,MCL1,RCAN1	469 (19)
candesartan		chemical drug		-0.718	bias	1.89e-05	COL1A2,COL3A1,ENG,FN1,FOS,FOSL2,ICAM1,IL6,MMP2,PDGFRB	498 (25)
HBP1	-0.084	transcription regulator		-0.714		0.0198	CCND1,CDKN1A,PDK4,PTGS2
CLIC4	-0.735	ion channel		-0.714		0.000267	CD63,CFI,CXCL2,EFEMP1,FBLN5,IER3,IL6,MMP2,TIMP2,TIMP3,VIM	231 (7)
SRT1720		chemical drug		-0.714	bias	0.00137	FN1,HIF1A,IL6,VCAM1,VIM	512 (23)
ABCC8		transporter		-0.714	bias	0.00137	FOXO1,IL6,MT-CO1,MT-CO3,SOD1	290 (12)
MDM2	-0.132	enzyme		-0.709		0.00205	ATF3,CCND1,CDKN1A,DDX5,ETS1,FABP4,FCGRT,HIF1A,IGFBP6,INHBB,MDM4,SNAI1,TIMP1,TNFSF10,VIM	494 (22)
SUCNR1		G-protein coupled receptor		-0.707	bias	0.000104	ACTA2,COL1A1,COL1A2,COL3A1,ITGB1,LAMA5,LAMB1,LAMB2
HNF4G		transcription regulator		-0.707	bias	0.00431	CNN3,DAAM1,FBLIM1,FLNA,FLNB,ITGA5,PDLIM1,PDLIM7
CHD4	0.007	enzyme		-0.707	bias	0.00025	CDA,CDKN1A,ID4,JUN,SFRP4,SOCS2,SOCS3,SPRY1,TIMP2	222 (6)
PAK2	0.382	kinase		-0.707		0.0312	ETS1,GADD45A,HBEGF,ID1,IFI16,IGFBP5,S100A6,TAGLN
LIN28A		other		-0.707	bias	0.000173	CCN2,CCND1,CDKN1A,COL1A1,COL1A2,HNRNPF,IGFBP2,KRAS,MYC,SNAI1,TAGLN,VIM	455 (20)
LYN	0.191	kinase		-0.7		2.9e-06	ADGRG6,APP,BGN,CCL2,CDKN1A,CFLAR,COL6A1,EGR1,ETS1,IL6,JUN,MYC,NFKBIA,NFKBIZ,PDGFRB,SOCS3,SPHK1,STAT3	455 (20)
PLX5622		chemical drug		-0.7		2.13e-08	B2M,CCL2,CD200,CD34,CD9,CDKN1A,CSF3,CTSD,CTSS,ECRG4,FN1,GJA1,GRN,HLA-DRA,HSPG2,IL1R1,IL33,IL6,IL6ST,ITGB5,LAMB2,MALAT1,MFGE8,MMP2,MYH10,NAMPT,PSMB9,RAB3C,SPARC,STAB1,TGFBR2,TJP1,TNFRSF11B,TNFSF10,VSIR
TO-901317		chemical reagent		-0.699		8.6e-05	ALDH2,APOD,APP,CASP4,CCL2,CCND1,EPHX1,FABP4,FABP5,GSTP1,HSD17B11,IGFBP4,IL6,ITGA6,LDLR,LGALS3,LIFR,LTC4S,MGLL,NFKBIA,PSMB8,PTGS2,RAI14,SCARB1,TIMP1,TIMP3	419 (21)
NTRK1		kinase		-0.692		2.18e-08	AQP1,CCND1,CD44,CDKN1A,CEBPB,COL1A1,COL1A2,COL3A1,DUSP6,EGLN3,EGR1,ETS1,FOS,FOSB,GADD45A,GPNMB,HSPB7,HTRA1,ID4,IGFBP4,ITGBL1,LGALS1,LTBP1,MGP,MT-ND4L,MXRA8,MYL9,NDUFA4L2,NR4A1,NRP1,PLAT,POSTN,PTPRE,RAMP1,S100A6,SERPINH1,SFRP1,SLC3A2,SPRY1,SYNE2,TM4SF1,TXNIP,VCAN,WARS1	514 (25)
C3AR1		G-protein coupled receptor		-0.691		0.00309	CASP4,COL1A1,COL1A2,CSF3,IL6,LTBP1,LTBP2,TGFBR2	525 (17)
WNT5A		growth factor		-0.69		1.65e-09	AKR1C1/AKR1C2,BTG2,CCL2,CCND1,CD34,CD36,COL1A1,COX7C,CRYAB,CSF3,CXCL2,DLL1,ENPP2,FABP4,FLNA,FLT1,FN1,GJA1,HDAC7,IL6,INHBB,IRF1,MAP3K11,MRPS6,MYC,PECAM1,POSTN,PTGS2,SNAI1,SOCS3,SPARC,STAT3,STC1,TCF4,TNFSF10,VIM	493 (22)
NFE2L2	0.077	transcription regulator		-0.689	bias	2.61e-05	ADAMTS1,AHR,AKR1C1/AKR1C2,ARHGEF3,ARID5B,ATF3,ATP1A1,B2M,CCN2,CD36,CDKN1A,COL1A1,COL3A1,CTSD,CXCL2,DSTN,EMCN,EPAS1,EPHB4,EPHX1,ESD,FABP4,FN1,FTH1,FTL,GPX3,GPX4,GSTP1,HBEGF,HLA-A,HLA-E,ICAM1,IL6,IL6ST,IRF9,KDR,LY6E,MAP1LC3B,MGLL,MGST3,MMP2,MT-CO2,MYH10,PFN2,PIK3R1,PTGS2,PTPRB,RAMP2,RPLP0,SCARB1,SHC1,SOCS3,SOD1,SOD3,SRGN,STING1,TCN2,TEAD1,TIMP3,TJP1,TOP1,UBC,VCAM1	494 (18)
FADD		other		-0.687		0.000517	ARID5A,BIRC3,CD34,CDKN1A,CXCL2,EGR1,FOS,ICAM1,IL6,JUN,JUNB,LY6E,MYC,PPP1R15A,PSMB8	460 (17)
CEBPD	0.138	transcription regulator		-0.686	bias	1.11e-05	AKR1C1/AKR1C2,CCND1,CDKN1A,CEBPB,CLU,COL1A1,COL1A2,COL6A1,COL6A2,FABP4,FBXO32,FN1,FOS,HIF1A,IGFBP5,IL6,MYC,PTGS2,VEGFC	511 (20)
oleoyl-estrone		chemical drug		-0.686		0.0298	ADCY4,FABP4,LDLR,PRMT1
herbimycin		chemical drug		-0.684	bias	7.37e-05	CCN2,CCND1,FOS,ICAM1,IL6,JUNB,MMP2,PTGS2,TAGLN,TNFRSF11B,TNFRSF1A	414 (14)
PPIA	-0.253	enzyme		-0.683		0.00026	ACTA2,CLDN5,IL6,PECAM1,SNAI1,TAGLN2	476 (17)
HOXA4		transcription regulator		-0.68		2.52e-06	ACTA2,CCN2,CCND1,ITGB1,MYC,MYH11,TAGLN,TAGLN2	388 (11)
BCL2	-0.258	transporter		-0.679		1.95e-06	CCND1,CDKN1A,CTSH,FOS,GADD45A,HIF1A,ICAM1,IGFBP6,IL6,ITGB1,MCL1,MMP2,NDRG1,NES,NFKBIA,SPHK1,TIMP1,TIMP2	487 (19)
PKD1	-0.525	ion channel		-0.675		0.0373	ATP1A1,CCN2,CDKN1A,CXCL2,DDX3Y,EDIL3,FOSB,FOXO1,GPX4,HBEGF,IER2,LTBP1,MT-CO1,MYC,NEDD9,SLC3A2,TNFRSF11B,TNS1,VWF
KRAS	0.559	enzyme		-0.67		8.73e-29	ACTA2,ADAMTS1,AHR,APP,ASPN,ATF3,B2M,BCAM,BGN,BIRC3,BMPR2,BZW2,CAV1,CAVIN2,CCL2,CCN2,CCND1,CD44,CD74,CDA,CDKN1A,CEBPB,CLU,CNN1,COL1A1,COL1A2,COL3A1,COL6A1,CRYAB,CSF3,CSRP1,DLC1,DUSP5,DUSP6,EEF1A1,EFEMP1,EFNA1,EGR1,EGR2,EMP1,ENG,EPHB4,ESAM,FABP5,FBLN2,FKBP11,FLI1,FLNA,FN1,FOS,FOSB,FTH1,GADD45A,GJA1,GMFG,GPX4,GRN,GSTP1,HBEGF,HIF1A,HLA-DMB,HLA-DRB1,HLA-F,HSPB1,HSPG2,HTRA1,ICAM1,ID1,IER3,IFITM1,IFITM2…	560 (18)
HDAC5	-0.322	transcription regulator		-0.666		0.0418	ACTA2,CDKN1A,EGR2,HLA-DRA,JUN,KLF2,MYC,NR4A1,TAGLN,TNFRSF1A
HDAC7	0.488	transcription regulator		-0.663		4.7e-05	ALCAM,CCND1,CD44,CDKN1A,IL6,NR4A1,SNAI1	525 (25)
TRIM2	-0.16	enzyme		-0.663	bias	0.0207	FTL,GPX3,ITGA5,ITGB1,ITGB4,SOD1
tetrabromobisphenol A		chemical toxicant		-0.655	bias	2.54e-10	CCL2,CCN2,CEBPB,COL15A1,COL1A1,COL1A2,COL3A1,COL6A1,ENG,ILK,ITGB5,JUN,LTBP1,MYC,SERPINH1,SNAI1,TGFBR2,THBS2,TIMP1,TIMP2,TIMP3	439 (17)
RARRES2	-1.149	transmembrane receptor		-0.651		0.0253	CCL2,CD44,CXCL2,IL6,VCAM1
ILKAP	-0.071	phosphatase		-0.647	bias	0.00114	CCND1,FOXO1,IL6,MYC,NDRG1,NR4A1	471 (23)
N-nitro-L-arginine methyl ester		chemical drug		-0.646		4.35e-08	ATF3,BGN,CCL2,CCN2,COL1A2,COL3A1,CXCL2,FN1,GJA1,HIF1A,ICAM1,IL6,LDLR,MAP1B,NFKBIA,PDK4,PTGS2,SELE,SOD1,TIMP1,VCAM1	465 (19)
ITGB2		transmembrane receptor		-0.645		0.000106	ACTA2,CD44,CRIP1,CSF3,CXCL2,FN1,IL6,PTGS2,TGFBR2,VCAM1	433 (18)
TEAD4		transcription regulator		-0.645	bias	9.96e-11	ACTA2,ARID5B,CALD1,CCN2,CCND1,CD34,CDKN1A,COL3A1,FABP4,FIBIN,FLT1,HIF1A,IGFBP5,JUN,JUNB,LIMCH1,MMP2,NFKBIA,NFKBIZ,NUAK1,POSTN,RCAN1,SDC2,SLC2A3,SLFN5,SMAD1,SNAI1,TAGLN,TPM1,VIM	559 (19)
NR1I2		ligand-dependent nuclear receptor		-0.64		2.63e-05	AHR,CD36,CDKN1A,CSF3,CXCL2,EGR1,GSTP1,IL33,IL6,JUN,LTBP1,MGP,MT-CO2,MYC,PTGS2,SCARB1,SPHK1,STAT3,TCN2,TJP1,TNFRSF11B	589 (18)
NRIP1	0.172	transcription regulator		-0.634	bias	0.0027	ACACB,CCND1,CD36,CDKN1A,IL6,LDHB,PDK4,PTGS2,SLC2A3	485 (23)
HYAL1	0.299	enzyme		-0.632		0.00039	AP1S2,BMPR2,CARD16,IGFBP4,MAP1B,MFGE8,PSMB9,RAMP1,SRPX,TAGLN,TGFBR2
ELOVL3		enzyme		-0.632		0.00305	COL1A2,COL3A1,CTSS,ELOVL7,EPAS1,GPNMB,HLA-DRA,IFI16,MMP2,TIMP1
TGFB2-AS1		other		-0.632	bias	0.00305	ADAM15,BMPR2,CTSH,FOS,GMFG,LIFR,MGP,PMEPA1,RAMP1,TAGLN	353 (7)
NOS3	0.39	enzyme		-0.626		1.59e-08	ADH5,ATF3,CCL2,CCN2,COL3A1,FN1,GSTP1,ICAM1,IL6,MMP2,PDE5A,PTGS2,SNAI1,SOD3,VCAM1	492 (19)
H19		other		-0.626		0.0154	ACTA2,AQP1,CDC42,COL3A1,IL6,TCF4
PTGES3	-0.587	enzyme		-0.625	bias	0.000184	CTSD,HIF1A,MYC,NUPR1,TM4SF1	581 (26)
HNRNPA1	-0.688	other		-0.625		0.000842	APP,CD44,IL6,ILK,KRAS,MYC,ZC3HAV1
fenretinide		chemical drug		-0.624		0.000304	ATF3,CCND1,CFLAR,ENAH,HIF1A,IGFBP7,IL6,ILK,JUN,MT-CO3,MYC,NFKBIA,PPP1R15A,PTGS2,TNFRSF10B	426 (15)
butylated hydroxyanisol		chemical toxicant		-0.621		0.0182	FOS,GSTP1,IRF1,JUN,SCARB1
trametinib		chemical drug		-0.62		0.00786	GPNMB,KLF7,MCL1,MYC,NECTIN2,SOCS3,TNFRSF1A,TNFSF10	478 (16)
3-deazaneplanocin		chemical drug		-0.619		0.004	CDKN1A,CEBPB,FBXO32,GPNMB,HIF1A,MYC,NUPR1,PPP1R15A,TIMP3,TNS3	505 (20)
corticosterone		chemical - endogenous mammalian		-0.619		2.28e-10	ANXA1,APP,ATP1A1,ATP2B1,CALD1,CAV1,CCN2,CCND1,CDKN1A,CEBPB,CLDN5,COL1A1,COL1A2,COL3A1,COL6A1,COL6A2,FOS,GAS6,IL6,ITGB1,JUN,KLF9,MYC,PDK4,PTGS2,SCARB1,SFRP1,SGK1,TIMP1	494 (21)
dexmedetomidine		chemical drug		-0.616	bias	4.08e-06	CCL2,CDKN1A,COL1A1,COL1A2,FN1,FOS,FOSB,ICAM1,IL6,ITGA5,ITGB1,ITGB4,MYC,PTGS2,THBS2	398 (20)
GATA6	-0.231	transcription regulator		-0.615		1.8e-05	ACTA2,BCAM,BMPR2,CAV1,CDKN1A,ENG,GPX3,KLF2,LAMB2,LDHB,LTBP1,MYC,MYH11,MYLK,NFIA,PECAM1,PPP1R14A,SOX17,SOX7,SPARC,TAGLN,TNFSF10,VEGFC	378 (14)
N,N-dimethylsphingosine		chemical reagent		-0.607		5.68e-07	FN1,FOS,ICAM1,IL6,PTGS2,SELE,SPHK1,VCAM1	357 (19)
IGF2		growth factor		-0.602		7.17e-11	ARL4A,CCN2,CCND1,CD36,CDKN1A,EGR1,EGR2,FN1,GADD45A,GRN,HBEGF,HIF1A,IER2,IER3,IFITM2,IGFBP2,IGFBP4,IGFBP5,IGFBP6,IL6,ITGA5,ITGB5,JUNB,KLF9,MXI1,MYC,NDRG1,NFKBIA,OGN,PIK3R1,PTGS2,RGS16,RHOB,SKAP2,SOCS3,THBS2	533 (22)
LOXL2	0.239	enzyme		-0.6	bias	0.000576	FN1,PECAM1,RAMP3,SNAI1,VIM	82 (3)
KT5823		chemical - kinase inhibitor		-0.6	bias	0.00276	ACTA2,CNN1,FOS,S100A10,TAGLN2	167 (7)
RBM5	0.425	other		-0.6		0.0446	ANXA1,BIRC3,BTG2,ICAM1,IFITM3,MCL1,SERPINH1,TNFRSF10D
sildenafil		chemical drug		-0.597		3.47e-06	APP,CEBPB,CFLAR,COL1A1,FLT1,FN1,IL6,NEXN,PDE5A,PTGS2,VEGFB,VEGFC	499 (20)
CRP		other		-0.596	bias	0.00786	ACTA2,CCL2,EGR1,F8,FN1,IL6,PSMB9,TNFSF10	472 (19)
docosahexaenoic acid		chemical drug		-0.594		1.29e-07	ACTA2,APP,CCL2,CCN2,CD44,CDKN1A,CEBPB,COL1A1,FOS,FOXO1,HDAC7,IL6,LDLR,MMP2,MYC,PDE5A,PIK3R1,PLAT,PTGS2,SELE,SERPINH1,SOCS3,SPHK1,TGFBR2,THBS2,TIMP1,TIMP2,TNFRSF1A,VCAM1	504 (20)
NLRX1		other		-0.594		1.32e-06	BIRC3,CARD10,CAV1,CD44,CDKN1A,COL1A1,COL1A2,COL3A1,DUSP6,EFNA1,EGR1,ELK4,ENG,EPAS1,FLT1,GADD45A,GJA1,GNG11,GRB10,GSTP1,HBEGF,ID1,IL1R1,IL6,IRF1,ITGA6,ITGA8,ITGB1,KDR,LPAR6,MAP3K20,NFKBIA,NOTCH1,PIK3R1,PPP3CA,PXN,RHOB,SDC2,SHC1,SNAI1,TCF4,TGFBR3,THBS2	452 (13)
NR2F2	0.205	ligand-dependent nuclear receptor		-0.59		0.00337	ACTA2,ALDH2,COL1A1,IL33,KDR,NRP1,SNAI1	413 (10)
ginsenoside Rb1		chemical - endogenous non-mammalian		-0.59		2.19e-05	ACTA2,FOS,HBEGF,ICAM1,IL6,MT-CO1,MT-ND1,PECAM1,VCAM1	440 (19)
niacinamide		chemical - endogenous mammalian		-0.584		4.94e-05	ACTA2,CCL2,CCNI,CCNL1,CDKN1A,ICAM1,IL6,IRF1,JUNB,KLF4,KRAS,MCL1,MT-CO1,MT-CO3,MYC,PDK4,PTGS2,RHOJ,SHC1	427 (16)
SYK		kinase		-0.582		1.53e-05	AKAP12,ARID5A,BIRC3,CCL2,CCND1,CD44,CXCL2,FGL2,GADD45A,GIMAP7,ICAM1,IL6,IRF1,ITGB4,KLF2,NOTCH1,PTPRE,TNFSF10,YPEL2	415 (14)
CD47	-0.183	transmembrane receptor		-0.581		0.00495	COL1A1,FTL,IL6,KDR,MYC	504 (23)
EHT-1864		chemical reagent		-0.579	bias	0.000184	ACTA2,APP,FN1,FOXO1,MYC	486 (19)
ritonavir		chemical drug		-0.579		0.0229	ATP2B1,CD36,CD59,CRYAB,FABP4,ICAM1,IL6,LDLR,MET,MYC,PLEC,PSMA3-AS1,SELE,VCAM1
trichloroethylene		chemical toxicant		-0.577		0.00769	CD63,COL1A1,COL3A1,ECE1,EGR1,MFGE8,PLS3,RHOB,SPARC,STOM,TNFRSF1A,TXNIP
STS		enzyme		-0.577		0.00812	FABP4,HSPA1A/HSPA1B,IGFBP2,IL6,MYLK	466 (12)
APOE		transporter		-0.575	bias	3.9e-12	ACTA2,ADAM10,ADGRG1,APOD,APP,ATF3,BCAM,BGN,CAV1,CCN2,CCND1,CD36,CD44,CLU,COL1A1,CSRP1,CTSD,CTSS,EGR1,ENG,FABP5,FOS,GPX3,GPX4,HSPA1A/HSPA1B,HSPG2,ICAM1,IGFBP6,IL6,ITGA5,JUN,KLF4,LDLR,LRP1,LTBP1,LTBP2,LTC4S,MGP,MMP2,MYC,NFKBIA,PLAT,PMEPA1,PPP1R15A,PTGS2,RCAN1,SCARB1,SELE,SEMA6B,SMAD1,SOCS3,SOD1,SORBS1,STAT3,THBD,TIMP1,TNFRSF1A,TXNIP,VCAM1,VCAN	518 (22)
NKX2-3		transcription regulator		-0.573		6.01e-15	ACTA2,BMPR2,BTG1,C2CD4B,CAVIN2,CD34,CD36,CDKN1A,CLEC1A,CRYAB,CSRNP1,EMCN,EXOC6,F2RL3,GALNT15,GBP1,GIMAP7,HCP5,HLA-B,HLA-C,HLA-F,KLF2,KLF4,LAP3,LINC01235,LY6E,MCTP1,MFNG,MMRN1,MYH11,PARP14,PARP9,PIM3,PLCB1,PLSCR1,POSTN,PSMB8,PSMB9,PTGS2,PTPRE,RNF213,SRPX,TAP1,TAP2,TCIM,TNFRSF10D,TYMP,VCAM1,XAF1,YPEL2,ZC3HAV1
miR-223-3p (miRNAs w/seed GUCAGUU)		mature microRNA		-0.571	bias	9.88e-06	CCND1,FOXO1,IL6,LMO2,NFIA,RHOB,STAT3,TGFBR3,VIM	236 (7)
sulforafan		chemical drug		-0.571		1.32e-05	ADAMTS1,AKR1C1/AKR1C2,ARID5B,B2M,CCL2,CCND1,CD44,CDKN1A,EPHX1,FOS,FTL,GSTP1,HBEGF,HIF1A,HLA-A,ICAM1,IL6,IL6ST,KDR,MRPL17,MYH10,NEAT1,NFKBIA,PDGFRB,PIK3R1,PTGS2,SELE,SOCS3,SOD1,SULF2,TAP1,TEAD1,TIMP3,TNFRSF10B,TOP1,VCAM1,VIM	462 (19)
SMARCA5	0.129	transcription regulator		-0.57		2.39e-05	AHR,B2M,CD44,CD93,CDKN1A,CRIP1,ETS2,HLA-A,IFITM2,IGFBP4,KLF7,LPAR6,MAST4,MPZL2,NOTCH1,PLXND1,RPS27L,SERPINB1	259 (7)
CDC42	0.454	enzyme		-0.57		4.44e-05	ATF3,CCN2,CCND1,CDC42,FOS,ITGB1,JUN,SCARB1,STAT3	416 (22)
FOXA2		transcription regulator		-0.565		9.19e-10	ACACB,ACTA2,AKR1C1/AKR1C2,AQP1,ARID5B,CCL2,CCND1,CD36,CDKN1A,CNN1,COL15A1,COL1A1,COL1A2,EDNRB,EPHX1,FABP5,FOXO1,IER3,IGFBP5,IL33,IL6,ITGB4,KDR,LTC4S,MAP1B,MTUS1,MYH11,MYL9,PDGFRB,PPP1R14A,SCARB1,SFRP1,SNAI1,SOD3,SOX17,TAGLN,TEK,TGFBR2,TGFBR3,TNFRSF1A,VEGFC,VIM	462 (28)
EDNRA	-0.162	transmembrane receptor		-0.563	bias	8.02e-08	COL1A1,COL3A1,ECE1,FOS,ICAM1,MMP2,PTGS2,TIMP1,TIMP2	464 (25)
CSNK2A1	0.168	kinase		-0.563		0.00309	AHR,CCND1,DUSP6,FN1,ITGB4,KLF2,VIM,ZFP36	422 (21)
D-fructose		chemical - endogenous mammalian		-0.562	bias	8.63e-07	ACTA2,COL1A1,COL3A1,CXCL2,FABP4,FN1,ICAM1,IL6,MMP2,TIMP1,TIMP3	471 (18)
miR-96-5p (and other miRNAs w/seed UUGGCAC)		mature microRNA		-0.562	bias	0.00495	FN1,FOXO1,ITGB1,KRAS,LDB2
IL32	0.097	cytokine		-0.557		0.00107	CCL2,CD36,ICAM1,IL6,MCL1,MMP2,PTGS2,SAMHD1,THBD,TNFRSF11B,VIM	374 (14)
RMRP		other		-0.557		0.0125	BTG2,CDKN1A,KLF4,KRAS,VIM
MLX	0.062	transcription regulator		-0.557		0.00336	ATF3,CASP4,CCN3,THBS2,TIMP1,TXNIP
cilostazol		chemical drug		-0.557		0.000626	CCL2,CLDN5,ICAM1,KDR,RAPGEF3,SELE,SELP,TJP1,VCAM1	479 (16)
TNF RECEPTOR (family)		group		-0.555		0.00276	CCN2,IL6,SELE,TIMP1,TJP1	479 (23)
NEIL2	-0.258	enzyme		-0.555		0.00041	CCL2,CEBPB,CXCL2,IL1R1,IL6,LY96,MT-CO2,MT-CO3,PTGS2,SELE	430 (11)
ATP1A2	-0.204	transporter		-0.555		0.00276	ATP1A1,FOS,NOSTRIN,PPP1R15A,ZFP36L1	145 (4)
FANCD2		other		-0.555	bias	0.00276	CDKN1A,GPX4,LDLR,MT-RNR1,SOD1
FOXP1	0.317	transcription regulator		-0.555		0.00141	CDKN1A,DMD,IL6,IRF1,JUN,NFIA,SFRP4	316 (13)
mir-17 (includes others)		microRNA		-0.553	bias	0.0151	APP,BIRC3,CCN2,CCND1,CD36,CDKN1A,FN1,IL6,S1PR1,SNAI1,STAT3,TIMP2,TXNIP,VIM
VDR		transcription regulator		-0.548		8.58e-10	ACTA2,ARHGEF3,ATP2B1,CCND1,CD36,CD44,CDKN1A,CEBPB,COL1A1,EGR1,GADD45A,GPX3,ICAM1,ID1,IER3,IFI44L,IGFBP5,IL6,JUN,LBH,LDLR,LGALS1,MYC,NASP,NEDD9,NUPR1,PDLIM2,PODXL,PTGS2,SELE,SOCS3,THBD,TJP1,TPH1,TXNIP,WSB1	488 (19)
ARID2		transcription regulator		-0.547	bias	0.0407	COL1A1,FOS,HEG1,ITGB5,LTBP4,SNAI1,TGFBR2
aristolochic acid I		chemical toxicant		-0.544		0.000172	ACTA2,CDKN1A,COL1A1,FN1,FOS,HIF1A,IL6,MT-CO1,MT-CO3,MT-CYB	525 (22)
STK11	0.005	kinase		-0.543		0.00571	ALCAM,ATF3,BCL6B,CCL2,CCND1,CDC42,CDKN1A,COL3A1,CSF3,CTSD,CXCL2,DOCK4,ECM2,FN1,GADD45A,HIF1A,ID1,IGFBP5,IL33,IL6,JUNB,MAP1LC3B,MMP2,MYC,NDUFA13,NDUFA4,NDUFB7,NEDD9,NR4A1,PALM2AKAP2,PDE2A,PNP,PTGS2,SNAI1,SPARCL1,TNFSF10	498 (20)
fluoromethyl 2,2-difluoro-1-(trifluoromethyl)vinyl ether		chemical toxicant		-0.539		0.000591	ATF3,CD44,CLU,GPNMB,HSPA1A/HSPA1B,HSPB1,LGALS3,TIMP1
ROR1		kinase		-0.537	bias	0.00324	ARPC2,CCN2,GAS6,MAP1B,MYC,NDRG1,SGK1,SNAI1,TJP1,TNS1,VIM	432 (19)
fludarabine		chemical drug		-0.536		4.51e-05	CCND1,CDKN1A,CXCL2,HIF1A,HLA-DRB1,IRF1,MCL1,MDM4,PPM1D,TNFRSF10B,TNFRSF1A	475 (21)
ADGRE2		other		-0.535		7.88e-08	CCL2,CCND1,CD34,CDKN1A,CFLAR,COL6A1,FLT1,FOS,GPNMB,JUN,LTBP1,MYC,TGFBR2,THBS2	386 (7)
COLQ		other		-0.535		1.46e-05	ASPN,BGN,DMD,FBLN5,FN1,HSPG2,LAMB1,LAMB2,LTBP1,LTBP4,MMP2,PRELP,SNTB2,SSPN,TIMP1,VCAN
16,16-dimethylprostaglandin E2		chemical - endogenous mammalian		-0.528	bias	0.00325	CD44,CLU,FOS,MMP2	439 (12)
genistein		chemical drug		-0.527		4.14e-05	AP1S2,CCL2,CCN2,CCND1,CD44,CD74,CDH5,CDKN1A,CFLAR,CLU,COL1A1,CTSD,CTSH,CXCL2,FOS,FXYD5,GADD45A,GNS,HIF1A,HLA-A,HSPA1A/HSPA1B,ICAM1,ID1,IL6,JUN,JUNB,JUND,LDLR,MMP2,MMRN1,MYC,PCDH17,PIK3R1,PLAT,PLCXD3,PTGS2,SLC1A5,SOD1,SPHK1,TAGLN,TNFRSF11B,VCAM1	403 (19)
ROCK (family)		group		-0.526	bias	1.17e-11	ACTA2,APP,CCL2,CCN2,CCND1,CDC42,CDKN1A,CNN1,COL1A1,COL3A1,DMD,ETS1,FABP4,FN1,FOS,ICAM1,LPP,MYC,TAGLN,TJP1,VCAM1	434 (20)
MIRLET7 (family)		group		-0.522	bias	1.59e-05	ACTA2,COL1A1,COL1A2,IL6,KRAS,MYC,SNAI1	489 (14)
PDPK1	-0.033	kinase		-0.522		0.00027	CAV1,CCND1,CDKN1A,FOXO1,IL6,KLF2,MYC,RAB11A,S1PR1,SNAI1	495 (23)
mir-192 (includes others)		microRNA		-0.521		0.00114	ACTA2,ALCAM,CDKN1A,FN1,JUN,MSN	435 (13)
IL35 (complex)		complex		-0.518		1.59e-05	CSF3,CXCL2,IL6,IL6ST,SOCS3,TIMP1,VCAM1	408 (13)
zoledronic acid		chemical drug		-0.513		0.00195	CDKN1A,FLT1,IL6,IRAK3,MMP2,PTGS2,SPARC,TNFRSF11B,TNFSF10	376 (18)
green tea polyphenol		chemical drug		-0.513		6.27e-05	ANXA1,CAV1,CDKN1A,FOS,ICAM1,IL6,JUN,MMP2,PIK3R1,PTGS2	448 (18)
14,15-epoxyeicosatrienoic acid		chemical - endogenous mammalian		-0.513		0.00495	APP,CD44,FABP4,PLAT,TNFRSF11B	570 (22)
nitrofurantoin		chemical drug		-0.512		0.000586	ADAMTS1,BTG2,CCND1,CFI,CLU,CTSS,EEF1A1,GADD45A,GPNMB,GSTP1,ID1,IER3,IL6,ITGB1,ITGB4,LGALS3,MET,MYC,NFKBIA,PLAT,S100A10,TIMP1,TIMP3,VCAM1
NCOA3	0.095	transcription regulator		-0.511	bias	0.000759	AHR,CCN2,CCND1,CD44,CDKN1A,ICAM1,ILK,IRF1,KDR,MYH11,NFKBIA,PTGS2,TAGLN	450 (24)
butyric acid		chemical - endogenous mammalian		-0.51		6.51e-11	ADGRG1,AFF1,ANXA1,AQP1,C7,CALM1 (includes others),CCN2,CCND1,CD36,CD44,CDC42,CDKN1A,CFLAR,CLU,ELK3,EMP3,FABP4,FOS,FTH1,GADD45A,GATA2,GRN,GSTP1,HAND2,HLA-DRA,HLA-DRB1,HSPG2,ICAM1,IFI16,IFITM1,IFITM2,IL1R1,IL6,IRF1,ITGA5,ITGB5,KLF4,KRAS,LDLR,LY6E,MCL1,MMP2,MT-CO2,MT2A,MYC,NAMPT,NFKBIA,NPM1,NR4A1,NRP1,PLAT,PLSCR1,PTGS2,PTPRM,SCARB1,SGK1,SOCS3,STAT3,TGFBR2,THSD7A,TIMP1,TIMP3,TNFRSF10B,UTRN,VEGFB,VIM,…	561 (21)
rottlerin		chemical drug		-0.51	bias	1.22e-06	AQP1,BIRC3,CCND1,CDKN1A,COL1A1,COL3A1,ECE1,ICAM1,ITGB1,JUN,MMP2,PLSCR1,PTGS2,TJP1,TNFRSF10B,VCAM1,ZFP36	343 (16)
TPCA-1		chemical drug		-0.508	bias	9.88e-06	B2M,CCL2,COL1A1,FN1,IL6,MMP2,MYC,TCF4,VIM	427 (14)
YY1	-0.262	transcription regulator		-0.506		6.34e-14	ACTA2,ALCAM,BTG2,CCL2,CD34,CD93,CDKN1A,CEBPB,CLU,COL15A1,COL1A1,CRYAB,DICER1,DMD,DNAJB4,EGR1,EGR2,FOS,GBP1,HIF1A,HLA-DRA,ID4,IGFBP5,IL1R1,KDR,KLF2,KLF4,LDLR,MAT2A,MMP2,MYC,MYH11,NFKBIZ,PCAT19,PFN2,PPP1R15A,QKI,SCARB1,SFPQ,SLC25A4,SLC2A3,SNRPN,STC1,TAGLN,TCF4,TIMP1,TNFRSF10B,TPH1,VEGFB,VEGFC,VIM,VWF,WSB1	484 (20)
PRC2 (complex)		complex		-0.505		0.00782	IFITM1,JAM2,KDR,MMP2,PECAM1,SOX17	520 (19)
AXL	-0.467	kinase		-0.505	bias	0.0112	CNN1,IL6,MMP2,SNAI1,SOCS3,VIM
STAT3 inhibitor VI		chemical reagent		-0.503		0.00337	COL3A1,ENPP2,HIF1A,IL6,MT-CO1,SNAI1,VIM	433 (13)
PPP5C	0.21	phosphatase		-0.503	bias	0.000115	AHR,CCND1,CD36,CDKN1A,FABP4,MYC,SGK1	492 (20)
DETA-NONOate		chemical reagent		-0.502		9.54e-10	ACTA2,ADAM10,BGN,BIRC3,CAV1,CCND1,CDKN1A,CNN1,FOS,HIF1A,ICAM1,IL6,MYC,PRKG1,PTGS2,SOD3,TAGLN2,TIMP1,TNFRSF11B,TXNIP,VCAM1	374 (15)
YTHDF1	0.109	other		-0.5		0.00107	ACTA2,AP1S2,CCL2,CTSZ,CXCL2,FN1,IL6,MFGE8,MYC,NOTCH1,TGFBR2	269 (7)
S100A4	-3.732	other		-0.499		1.45e-07	ACTA2,CDH5,CDKN1A,COL1A1,CSF3,EFNA1,FN1,ICAM1,MMP2,SNAI1,TIMP1,TIMP2,TJP1,VCAM1,VIM	372 (18)
CCN4		other		-0.497	bias	2.19e-05	CCND1,CDH5,CLDN5,COL1A1,FN1,NDRG1,SNAI1,TJP1,VIM	518 (21)
IP7e		chemical reagent		-0.492	bias	0.00137	COL1A1,FN1,SNAI1,TJP1,VIM
letrozole		chemical drug		-0.492		0.0445	CCND1,CDKN1A,GJA1,IL6,MYC
POLR3G		enzyme		-0.492		0.0125	MMP2,PFDN5,S100A4,SNAI1,VIM
FGFR1	-0.224	kinase		-0.488		1.01e-05	BCLAF1,CCND1,CDKN1A,COL1A1,COL3A1,DLL1,EEF1A1,ENG,FLNA,FLNB,FOS,G3BP1,IL6,ITGB4,JUN,MFAP4,MGST3,MYC,NCK1,NOTCH1,PRMT1,PTGS2,SFPQ,SNAI1,SPARC,VIM,ZC3HAV1	485 (22)
tanespimycin		chemical drug		-0.486	bias	0.0437	AHR,BIRC3,CALM1 (includes others),CAV1,CCND1,CDKN1A,CFLAR,DNAJB1,HSPA1A/HSPA1B,HSPA8,JUN,KRAS,MCL1,MYC,SERPINH1,STAT3,TYMP
PSEN1	0.189	peptidase		-0.484		4.46e-05	APP,ARF6,C1S,CCL2,CCND1,CD74,CD9,CTSC,CTSD,CTSS,CTSZ,CXCL2,DLL1,DSTN,EGR1,EMP1,ENPP2,FKBP1A,FOS,FZD4,GJA1,GSTP1,H2AJ,HLA-E,HSPA8,IL6,LDLR,LRP1,MT-CO1,MYC,NOTCH1,NUPR1,PDGFRB,PEBP1,PIK3R1,PLVAP,PTGS2,RHOQ,RPGR,SCARB1,SOD1,STAB1,TGFBR2,TNFRSF10B,TNXB,TPM3,TUBA1B,UBC,WARS1	517 (21)
PP1		chemical drug		-0.479		0.00137	FOS,GJA1,JUN,MMP2,MYC,PTGS2,TAGLN,TJP1,VCAM1	454 (21)
SUPT16H	-0.134	transcription regulator		-0.478		0.00305	CCND1,CDKN1A,CYB5R3,DUSP5,EGR1,HSPA1A/HSPA1B,IFITM1,IGFBP7,MSN,NES,PALMD,SGCA,TFPI,TMTC1,TOP1
PD 153035		chemical drug		-0.478		0.000245	CCL2,CCND1,COL1A2,FOS,ITGA6,MCL1,PTGS2	446 (18)
PI-103		chemical drug		-0.476		0.00495	CCND1,CFLAR,IL6,MCL1,TNFRSF10B	483 (24)
mifepristone		chemical drug		-0.473		7.71e-23	ADAM15,ANXA1,AQP1,ATF3,B2M,CAV1,CCL2,CCN2,CCND1,CD74,CDKN1A,CEBPB,CLEC3B,CLU,COL15A1,CTNND1,CTSD,DKK3,DLC1,EDNRB,EGR1,EGR2,FBLN2,FN1,FOS,FTH1,GAS6,GJA1,HBEGF,HDAC7,HLA-A,HLA-C,HLA-DQB1,ICAM1,IL6,INHBB,ITGB4,JAM2,JUN,JUNB,KLF4,KLF9,KRAS,LAMA5,LDLR,LRP1,MT-CO2,MT-CO3,MYC,NDRG1,NFKBIA,NR4A1,OGN,PLAT,POSTN,PTGS2,RAMP3,RHOB,S100A6,SCARB1,SFRP1,SFRP4,SNAI1,SOX17,TCF4,TFPI,THBS2,TIMP1,TIMP3,TNFRSF10B,VC…	564 (18)
desoxycorticosterone		chemical - endogenous mammalian		-0.469	bias	0.00495	CCN2,COL1A1,CXCL2,FOS,PTGS2	475 (19)
atropine		chemical drug		-0.469		0.00121	FOS,PTGS2,SOCS3,STAT3	530 (21)
antimycin A		chemical - endogenous non-mammalian		-0.468		1.59e-05	CFLAR,ENTPD1,HIF1A,IL6,TIMP1,TIMP2,TXNIP	520 (22)
HOTAIR		other		-0.465		2.72e-08	ABL2,ACTA2,CCND1,CDKN1A,COL1A1,HIF1A,ICAM1,IFITM1,IL6,JAM2,MMP2,MPZL2,MYC,NFKBIA,PDGFRB,SNAI1,TEAD1	553 (26)
ECM1		transporter		-0.465	bias	0.00526	GRN,MYC,PXN,S100A4,SNAI1,VIM	394 (15)
EXT1	-0.307	enzyme		-0.461	bias	8.36e-05	ACACB,CCND1,CD44,CEBPB,FABP4,FN1,MYC,SNAI1,VIM	489 (20)
TBX3		transcription regulator		-0.455	bias	0.00104	ADAMTS9,CD36,COL6A2,EGR1,GADD45A,GJA1,GNG11,ID1,LBH,MMP2,MYC,MYL9,MYLK,PIK3R1,SNAI1,ST6GALNAC3,VIM
[truncated: 3,601 more rows]
