# Supplementary material for: Big data analytics and scRNA-seq in human aortic aneurysms and dissections: role of endothelial MerTK
Source: Theranostics. 2025 Jan 1;15(1):202–15. doi: 10.7150/thno.103851 (PMC11667232; doi:10.7150/thno.103851)
Supplement: Supplementary file 1 — Supplementary information. [file thnov15p0202s1.zip › 2.1 EC vs SMC/Comparison.VolcanoPlot.txt]

GeneID	GSE155468_UMI.GPL24676.CellMap8.test106.Log2FoldChange	GSE155468_UMI.GPL24676.CellMap8.test106.RawPValue	GSE155468_UMI.GPL24676.CellMap8.test106.AdjustedPValue
ENSG00000225972.1	0.2703	5.40960024535872E-07	0.00317868110417278
ENSG00000225630.1	0.1235	0.0112316550057424	1
ENSG00000237973.1	0.1195	0.000244925562094151	1
ENSG00000248527.1	0.8749	1.2699307539204E-16	7.45957324852841E-13
ENSG00000188976.11	0.0469	0.216190579741671	1
ENSG00000188290.10	-0.1640	0.0172867666264316	1
ENSG00000187608.10	0.1299	0.00010591497222977	0.622144546877669
ENSG00000188157.15	0.2706	5.44229717528453E-06	0.0319680536076213
ENSG00000078808.17	-0.2317	0.531026998299613	1
ENSG00000160087.20	-0.2577	0.00773851272173057	1
ENSG00000127054.20	0.1151	0.0416879702097416	1
ENSG00000224051.7	0.0817	0.0851166853322492	1
ENSG00000107404.20	0.1002	0.0465208535077886	1
ENSG00000162576.16	-0.9680	1.90721052264497E-11	1.12067690310619E-07
ENSG00000175756.13	-0.3682	0.20289233167748	1
ENSG00000221978.12	0.2064	0.00135516475941922	1
ENSG00000242485.6	-0.3683	0.357593590387887	1
ENSG00000235098.8	0.1835	8.41938012502233E-20	4.94722776146312E-16
ENSG00000179403.12	0.7277	1.08061196658312E-24	6.35075652760898E-21
ENSG00000160075.12	-0.1101	0.251304248789447	1
ENSG00000248333.8	0.0387	0.0766437719212809	1
ENSG00000189339.12	0.0359	0.871858264150719	1
ENSG00000008128.23	0.2325	0.00395545853289236	1
ENSG00000008130.15	-0.1028	0.726163283226704	1
ENSG00000078369.18	-0.0539	0.110841233682432	1
ENSG00000162585.17	-0.3140	0.22110722501496	1
ENSG00000157933.10	0.1204	0.332037874314024	1
ENSG00000157916.20	-0.1359	0.89664620297202	1
ENSG00000157873.17	0.3736	3.30010338131809E-17	1.93914074686251E-13
ENSG00000142611.17	-0.3610	2.30332460967146E-05	0.135297287572101
ENSG00000162591.16	-0.0707	0.30097821788074	1
ENSG00000158109.15	-0.0735	0.979293276804389	1
ENSG00000130764.10	-0.0846	0.664113649239942	1
ENSG00000116198.13	-0.0623	0.782211788135541	1
ENSG00000198912.11	0.1320	0.0417240864488173	1
ENSG00000116251.11	-0.5126	0.000138742911489546	0.814975862089592
ENSG00000116237.16	-0.1466	0.511366605518382	1
ENSG00000215788.10	0.2034	2.49963114366043E-07	0.00146828333378614
ENSG00000204859.13	0.1268	0.00711767188113268	1
ENSG00000162413.16	-0.2697	0.014867955048934	1
ENSG00000041988.15	-0.1296	0.157815149817388	1
ENSG00000007923.16	0.0859	0.000568183775555217	1
ENSG00000171735.19	-0.6977	0.00730212722506191	1
ENSG00000049245.13	-0.1185	0.101811803298013	1
ENSG00000049246.14	-0.0924	0.832235197511053	1
ENSG00000116288.13	-1.0483	2.44311084188427E-09	1.43581624177538E-05
ENSG00000116285.13	-0.1426	0.177251891748588	1
ENSG00000142599.19	0.1815	0.000632564641232029	1
ENSG00000074800.16	-0.5224	0.0495543762900933	1
ENSG00000049239.12	0.1536	0.00245519882030263	1
ENSG00000171621.14	-0.1940	0.0804604098891973	1
ENSG00000171603.18	0.0477	0.0272683370433518	1
ENSG00000178585.15	0.2957	0.00227275129847173	1
ENSG00000162441.12	-0.3645	0.0579082351970014	1
ENSG00000162444.12	1.8580	6.86338332046379E-79	4.03361037743657E-75
ENSG00000130939.20	-0.0001	0.928787872310212	1
ENSG00000054523.17	0.0937	0.129737032822366	1
ENSG00000142657.21	0.0786	0.00920694779453228	1
ENSG00000160049.12	0.0375	0.156831856906021	1
ENSG00000130940.15	0.0814	0.0119258960444258	1
ENSG00000120948.17	-0.0820	0.0340158914030174	1
ENSG00000116649.10	-0.1880	0.678153961398316	1
ENSG00000171824.14	0.0166	0.162615332800339	1
ENSG00000116661.11	-0.5658	1.22678127585013E-05	0.0720979355817123
ENSG00000116670.15	-0.0295	0.314144387012694	1
ENSG00000177674.16	0.1980	6.38208657936002E-05	0.375075228268988
ENSG00000116685.16	-0.0658	0.860651428295257	1
ENSG00000083444.17	-0.0226	0.816913297979361	1
ENSG00000028137.19	0.3002	6.52941983026819E-12	3.83538120829953E-08
ENSG00000048707.15	-0.0019	0.285153717610851	1
ENSG00000162496.9	-0.3011	0.104653971094554	1
ENSG00000116731.22	0.0200	0.244340116737099	1
ENSG00000142634.13	0.4410	1.54143689633442E-17	9.05440032906839E-14
ENSG00000116138.13	0.1535	0.0117084225128774	1
ENSG00000197312.12	0.0395	0.247347834290137	1
ENSG00000116786.13	0.0874	0.0452294078876022	1
ENSG00000224459.1	-0.3267	0.000550823380162013	1
ENSG00000162458.13	-1.4119	6.89844378218616E-14	4.05214587765615E-10
ENSG00000065526.12	0.0571	0.149284753381098	1
ENSG00000173641.17	-1.5304	1.50435843773102E-16	8.84111453854518E-13
ENSG00000142627.13	0.1159	0.000189371504362941	1
ENSG00000037637.11	-0.0875	0.160551506584165	1
ENSG00000055070.17	-0.3456	0.146400322590064	1
ENSG00000157191.20	0.2425	0.000157953989497986	0.927821734311171
ENSG00000219481.10	-0.1226	0.217371597450795	1
ENSG00000215908.10	0.0311	0.593199670412904	1
ENSG00000238142.2	0.1428	0.0258925465989409	1
ENSG00000117118.10	-0.1731	0.106446949175605	1
ENSG00000179051.14	0.1680	1.04771770047596E-07	0.000615429377259578
ENSG00000074964.17	-0.2662	0.000156669812955862	0.920278481302735
ENSG00000053372.5	0.0806	0.00629997697326669	1
ENSG00000053371.12	-0.2030	0.46705555438603	1
ENSG00000077549.18	-0.3826	0.514752791390343	1
ENSG00000173436.15	-0.8116	0.00802698782398093	1
ENSG00000158747.14	-1.2233	4.01776811253943E-10	2.36003698930566E-06
ENSG00000162545.6	-0.3395	0.00106131651559166	1
ENSG00000158825.6	0.6438	1.40946748639645E-43	8.28344041755196E-40
ENSG00000158828.8	-0.3624	0.537792270437765	1
ENSG00000244038.9	0.1249	0.000436140164123421	1
ENSG00000127483.19	0.1635	0.00634104470953531	1
ENSG00000075151.20	0.3043	6.26548721102887E-06	0.0368222683392166
ENSG00000117298.16	1.0998	2.18158806210859E-41	1.28211930410122E-37
ENSG00000090686.16	0.0291	0.212647082879194	1
ENSG00000142798.20	1.8588	1.14146641538681E-36	6.70725665681287E-33
ENSG00000070831.17	0.4543	6.39323607529464E-08	0.000375730484145066
ENSG00000173369.16	-0.3067	0.229860124649917	1
ENSG00000004487.16	0.1417	0.014532463936301	1
ENSG00000169641.13	0.4985	3.67851149692775E-11	2.16186120674444E-07
ENSG00000125944.20	0.0236	0.00267340405723071	1
ENSG00000204219.11	-0.6506	5.76684705533157E-05	0.338917601441836
ENSG00000088280.19	0.1069	8.68271280269083E-07	0.00510022550030059
ENSG00000117318.9	0.4404	0.000738881033729649	1
ENSG00000142676.14	-0.0045	0.0102803111582187	1
ENSG00000011007.12	0.2339	0.000891654462837887	1
ENSG00000057757.10	-0.0338	0.228723247369186	1
ENSG00000011009.11	0.2722	0.00018655567336223	1
ENSG00000117305.15	-0.1066	0.65693806379441	1
ENSG00000179163.11	-0.2813	0.00921072146897752	1
ENSG00000189266.13	0.0956	0.108322142410814	1
ENSG00000188529.15	0.2719	1.64445137157047E-07	0.000966444071071965
ENSG00000001461.17	0.0461	0.00141954716391186	1
ENSG00000117602.12	0.2585	8.58073195427208E-11	5.0428961695257E-07
ENSG00000133226.17	0.1603	0.0204716883397564	1
ENSG00000169504.15	-0.7348	0.0187172207902737	1
ENSG00000117614.10	-0.6597	0.0757962085481649	1
ENSG00000117616.18	0.6670	2.78809907344221E-10	1.63772939573996E-06
ENSG00000183726.11	0.3202	4.1152027048881E-06	0.0241727006885127
ENSG00000204178.11	0.0647	0.568405091960041	1
ENSG00000157978.12	-0.1166	0.151114782425235	1
ENSG00000162430.17	0.5151	1.00590626752867E-19	5.91171113426602E-16
ENSG00000117640.18	-0.4371	0.00102993064865667	1
ENSG00000117632.23	0.0371	0.0362463975619972	1
ENSG00000197245.6	1.1481	3.19484240655002E-71	1.87760888232945E-67
ENSG00000142684.9	0.2881	6.85476781199301E-05	0.402786156632709
ENSG00000142669.15	0.0691	2.8836369080215E-05	0.169442504715343
ENSG00000117682.17	0.0084	0.320501044136685	1
ENSG00000198830.11	-0.8367	0.000181822001350576	1
ENSG00000117713.20	0.1740	0.0935217200161577	1
ENSG00000090273.14	-0.7687	0.00473936341272278	1
ENSG00000253368.4	-0.2985	0.000132103370584917	0.776371508927557
ENSG00000158246.8	-0.2077	0.00172524299319474	1
ENSG00000186501.14	-0.1111	0.140882111479259	1
ENSG00000142733.17	0.8157	2.00973371114038E-18	1.1811205020372E-14
ENSG00000158195.11	0.1423	0.00106341871900929	1
ENSG00000126705.15	-0.1204	0.182518170128605	1
ENSG00000126709.15	-0.3881	0.0277843444003153	1
ENSG00000009780.15	0.0272	0.81188932830066	1
ENSG00000117758.14	0.1524	0.000327409646083489	1
ENSG00000117751.18	0.0636	0.429837281536419	1
ENSG00000117748.10	-0.1397	0.728858927153702	1
ENSG00000158161.16	0.0902	0.0182696760223828	1
ENSG00000126698.11	-0.2237	0.125393545431416	1
ENSG00000130770.18	-0.3374	0.360428740786691	1
ENSG00000204138.13	0.6896	1.0357745416151E-17	6.08724698107194E-14
ENSG00000242125.3	0.0191	0.230357298449308	1
ENSG00000180098.9	-0.1101	0.835164627513648	1
ENSG00000197989.14	0.0669	0.307588281751921	1
ENSG00000120656.11	0.2593	0.000122129256838027	0.717631513180247
ENSG00000162419.12	0.0513	0.0826642967574358	1
ENSG00000198492.16	0.3833	3.48097612193162E-11	2.04542156924702E-07
ENSG00000159023.21	-0.0474	0.484745555427083	1
ENSG00000116350.17	0.3298	2.11381864596816E-06	0.0124207983637089
ENSG00000162511.8	-0.0343	0.205406823340964	1
ENSG00000134644.15	0.2534	1.13649113129197E-05	0.0667915837860293
ENSG00000060688.13	-0.0069	0.835791684806971	1
ENSG00000121766.15	0.0144	0.510929748123553	1
ENSG00000121769.8	-0.1545	0.00257706852497616	1
ENSG00000142910.16	-0.2496	0.813613173491714	1
ENSG00000162517.13	0.0771	0.00569064397075952	1
ENSG00000084636.18	-0.4781	1.13674174552543E-05	0.066794944967074
ENSG00000203620.2	0.1436	0.00408425553451017	1
ENSG00000184007.21	-0.7532	0.0636002621304738	1
ENSG00000121774.18	-0.2106	0.469094872630075	1
ENSG00000121775.18	0.0951	0.0102352926881236	1
ENSG00000025800.14	0.0789	0.37567277936615	1
ENSG00000084652.16	0.1949	0.0143732320363286	1
ENSG00000084623.11	0.1744	0.00161962665539342	1
ENSG00000220785.7	0.7048	3.30485035585526E-24	1.94126909902938E-20
ENSG00000183615.6	0.6112	6.72465228065765E-46	3.9520781453425E-42
ENSG00000116478.12	0.2354	8.27771474230085E-10	4.86398518257598E-06
ENSG00000175130.7	1.7167	3.61310085664967E-82	2.12305806336735E-78
ENSG00000160058.18	0.0677	0.0316778595236907	1
ENSG00000160062.15	0.2650	2.94735634528153E-06	0.0173127711721837
ENSG00000176261.15	-0.0361	0.454018686060186	1
ENSG00000162521.19	0.1729	0.000238010934989464	1
ENSG00000162520.15	-0.5117	0.000649830958637773	1
ENSG00000116497.18	0.0844	0.076935916202084	1
ENSG00000004455.17	0.1678	0.00543305626349956	1
ENSG00000160094.15	0.0372	0.534523316740111	1
ENSG00000134686.18	-0.0286	0.152415059686372	1
ENSG00000163866.9	-0.0999	0.781987305064662	1
ENSG00000197056.11	0.0805	0.0064086802999775	1
ENSG00000116560.11	1.0264	1.12559878084959E-20	6.61176723871047E-17
ENSG00000146463.12	0.0930	0.0301916568941018	1
ENSG00000142687.18	0.3172	1.80188710816341E-09	1.05878886475682E-05
ENSG00000126067.12	0.2441	0.00025951488198443	1
ENSG00000142686.8	-0.1376	0.0398980719620441	1
ENSG00000092847.12	-0.1191	0.659801606612867	1
ENSG00000126070.20	0.1622	0.0711839117322749	1
ENSG00000116863.11	0.0166	0.983466417373445	1
ENSG00000171812.13	-0.2516	0.000397646366516017	1
ENSG00000054116.12	-0.2483	0.194202351737384	1
ENSG00000116871.15	0.0598	0.475727025723095	1
ENSG00000054118.15	-0.1498	0.681960662008912	1
ENSG00000142694.6	-0.4087	0.26100312478315	1
ENSG00000181817.6	-0.0946	0.974284136005822	1
ENSG00000116898.12	-0.3101	0.0720235903798013	1
ENSG00000163874.11	0.0802	0.126786610787248	1
ENSG00000163875.15	-0.3464	0.280912453220348	1
ENSG00000163877.11	0.1157	0.0488831681973788	1
ENSG00000134697.13	0.0281	0.0732037490346944	1
ENSG00000196449.4	0.2545	2.19648757904461E-10	1.29065610144661E-06
ENSG00000197982.14	-0.8238	4.08918940950972E-05	0.240321661596886
ENSG00000188786.10	0.0788	0.0831158344568665	1
ENSG00000183431.12	-0.1389	0.635250878376909	1
ENSG00000183386.10	-0.2354	0.00694902143263151	1
ENSG00000183520.12	0.2017	0.000138923294690906	0.816452202898456
ENSG00000174574.16	-0.0032	0.275736814674699	1
ENSG00000168653.11	-0.7629	0.000382955514164908	1
ENSG00000127603.28	0.4753	1.76067984231289E-07	0.00103475154332728
ENSG00000090621.14	-0.1578	0.656677443670764	1
ENSG00000163909.8	-0.3497	0.000132103370584917	0.776371508927557
ENSG00000084072.17	-0.2435	0.634846005332864	1
ENSG00000131236.17	-0.3381	0.942525215056279	1
ENSG00000131238.17	-0.3990	0.0035453058168725	1
ENSG00000117000.9	0.2340	0.00174534729410085	1
ENSG00000084073.9	-0.3371	0.0301124370779099	1
ENSG00000066136.20	0.0683	0.166138458151867	1
ENSG00000179862.7	-0.2792	0.000148104165319942	0.870408179585299
ENSG00000171793.16	-0.2594	0.0104312187715852	1
ENSG00000198815.9	0.2670	0.0011984566918938	1
ENSG00000127125.9	-0.3699	0.336883603320674	1
ENSG00000171960.11	0.0844	0.028342236544635	1
ENSG00000065978.19	-0.7113	4.60318640145362E-05	0.270391169221385
ENSG00000177868.12	-0.0855	0.408197202618653	1
ENSG00000117395.12	-0.0530	0.691006511024929	1
ENSG00000066056.14	1.1665	2.36724363076355E-101	1.39099235743666E-97
ENSG00000066322.15	0.4039	2.17575501320284E-07	0.00127803849475535
ENSG00000159479.17	0.0045	0.635956961195575	1
ENSG00000178922.16	-0.5033	0.0101222224639098	1
ENSG00000117410.14	0.0496	0.0466859043173219	1
ENSG00000178028.14	0.0368	0.0133500026848214	1
ENSG00000117419.16	-0.2216	0.0550757931104717	1
ENSG00000142937.12	-0.0809	0.951376846836161	1
ENSG00000173846.13	0.1759	0.00656189180041784	1
ENSG00000070785.17	-0.0759	0.181417647116111	1
ENSG00000126088.14	-0.1611	0.318712433186559	1
ENSG00000117450.14	-0.4101	0.033291381915116	1
ENSG00000117448.13	-0.0577	0.598477629269214	1
ENSG00000132780.17	1.0906	3.57434303339031E-28	2.10064140072348E-24
ENSG00000159592.11	0.0891	0.0597959808307349	1
ENSG00000117461.15	1.0836	7.47927972313128E-54	4.39482476531194E-50
ENSG00000117472.10	0.2126	6.21986525786243E-10	3.65354885246839E-06
ENSG00000085998.14	-0.0045	0.332125110925975	1
ENSG00000132128.16	-0.0929	0.447760506993762	1
ENSG00000173660.12	-0.4085	0.254429918732769	1
ENSG00000079277.21	0.0715	0.00942460119780515	1
ENSG00000123472.12	-0.2657	0.00702528464018105	1
ENSG00000159658.12	-0.0571	0.261310518403611	1
ENSG00000186377.8	-0.2912	0.0001021455665335	0.600207348950844
ENSG00000162368.13	-1.3217	1.13304951252433E-05	0.0665553283656793
ENSG00000162373.13	-0.1260	0.158243052949293	1
ENSG00000185104.20	0.0232	0.116312073134977	1
ENSG00000123080.12	-0.4153	3.26950553136465E-05	0.19205075491236
ENSG00000123091.5	-0.3868	0.296251529276415	1
ENSG00000085832.17	0.0068	0.124008573057663	1
ENSG00000117859.19	-0.0815	0.811350681492736	1
ENSG00000078618.21	-0.0546	0.0980156142755469	1
ENSG00000134717.18	-0.2424	0.868458147829255	1
ENSG00000134748.13	0.0876	0.00823887496387723	1
ENSG00000134744.14	0.2092	0.00356787638853926	1
ENSG00000162378.13	0.1107	0.0532956337376018	1
ENSG00000121310.17	-0.2460	0.0104226167523183	1
ENSG00000116171.18	-0.1378	0.0248153789463687	1
ENSG00000162384.14	-0.2434	0.43034123034037	1
ENSG00000162385.11	0.1447	0.0394397509676637	1
ENSG00000081870.11	-0.1653	0.248717098590587	1
ENSG00000116209.12	-0.3660	0.202325792208932	1
ENSG00000116221.15	-0.0335	0.788543410076378	1
ENSG00000157216.15	0.2297	0.00630716161904722	1
ENSG00000162402.14	0.2272	9.96175245806582E-11	5.85452191960528E-07
ENSG00000162407.9	0.2480	0.0424868872943985	1
ENSG00000162409.11	-0.1966	0.0609718980375769	1
ENSG00000184292.7	0.3185	1.17159022280741E-13	6.88543573943914E-10
ENSG00000162601.11	0.0559	0.640801550893682	1
ENSG00000177606.7	1.0526	6.20153548801046E-17	3.64278194565735E-13
ENSG00000162599.17	-0.9318	8.22138948764382E-05	0.483171060188827
ENSG00000162604.12	-0.0258	0.287871286401482	1
ENSG00000132849.20	-0.0815	0.0738897758714647	1
ENSG00000162607.13	-0.0939	0.510508414596342	1
ENSG00000079739.17	-0.7496	5.89052366483613E-08	0.000346127170545771
ENSG00000158966.16	0.1816	1.84550908269031E-10	1.0846056878971E-06
ENSG00000162434.13	0.3088	4.91833041859775E-06	0.0289001095396804
ENSG00000162433.15	-0.0864	0.397181238838696	1
ENSG00000213625.9	-0.0523	0.01197394368853	1
ENSG00000116678.19	0.5608	2.73483850023848E-17	1.60726458659015E-13
ENSG00000184588.18	0.1937	0.000160584680255727	0.943595581182649
ENSG00000118473.22	-0.2134	0.00030777496720816	1
ENSG00000152760.10	0.1942	7.34877630888002E-18	4.3181409590979E-14
ENSG00000198160.14	-0.3044	0.121709028811039	1
ENSG00000142864.14	0.2975	4.66913445456592E-07	0.00274358340550294
ENSG00000116717.13	-1.9657	3.15574035139998E-16	1.85462860451777E-12
ENSG00000172380.6	-0.3656	0.568411971031094	1
ENSG00000162595.7	-0.2539	0.000363754739487035	1
ENSG00000116729.14	0.0005	0.96053618660351	1
ENSG00000066557.6	0.0815	0.0395477095084002	1
ENSG00000116754.13	0.5659	4.27862970515455E-08	0.000251412281474881
ENSG00000050628.20	-0.4560	4.46503546205871E-06	0.0262276183041329
ENSG00000132485.14	-0.1509	0.847487596204523	1
ENSG00000172260.15	-0.5784	1.13492379650674E-05	0.0666994715207011
ENSG00000116791.14	-0.0806	0.058769763221733	1
ENSG00000162623.16	-0.3198	0.659314875416363	1
ENSG00000117054.13	-0.2832	0.636546308012888	1
ENSG00000137955.16	-0.2238	0.28057960707167	1
ENSG00000184005.11	0.4640	4.97554723976391E-40	2.92363155808528E-36
ENSG00000142892.15	-0.0375	0.672444304573163	1
ENSG00000226084.5	0.0215	0.000728928957153431	1
ENSG00000036549.13	0.1541	0.00410840755458763	1
ENSG00000077254.14	0.2709	0.000448418527277747	1
ENSG00000180488.15	0.2323	0.000153902327712942	0.904483979968958
ENSG00000162614.18	-1.8594	1.29051394284729E-17	7.58435044211354E-14
ENSG00000162613.16	0.1352	0.0179671133286438	1
ENSG00000162616.9	0.4536	2.19534606864051E-07	0.00128998534993316
ENSG00000137960.6	0.3746	1.85960634182041E-29	1.09289064708785E-25
ENSG00000137959.16	0.9472	3.94975937457707E-37	2.32008865662657E-33
ENSG00000137965.11	0.5421	1.42021738379366E-27	8.34661756455534E-24
ENSG00000162618.15	2.5109	4.11809841902122E-152	2.41897101133307E-148
ENSG00000117114.19	0.5072	1.81856433618455E-17	1.06877026037566E-13
ENSG00000137941.17	-0.9158	4.22007089709192E-12	2.48013566622092E-08
ENSG00000142875.19	-0.1769	0.0524368268227061	1
ENSG00000117133.11	0.2236	0.017256569728269	1
ENSG00000174021.11	-0.0325	0.0333053674324691	1
ENSG00000117151.13	-0.1735	0.328486747765499	1
ENSG00000162642.14	0.2699	0.000139084074725255	0.817397107160326
ENSG00000142867.14	0.2061	0.000101564614237176	0.596590544029171
ENSG00000153904.20	-0.2237	0.0214466732093994	1
ENSG00000142871.17	-0.4808	0.589557791989707	1
ENSG00000117174.11	0.0258	0.590463265783626	1
ENSG00000122417.15	0.6757	1.9892829157532E-20	1.16910156958815E-16
ENSG00000097033.14	0.1996	0.00230530051471396	1
ENSG00000183291.17	0.3611	4.02956802199929E-08	0.000236817712652898
ENSG00000143013.13	-0.3190	0.082098660933464	1
ENSG00000065243.20	0.3529	0.000783493958141447	1
ENSG00000137947.12	0.1293	0.0230987423986205	1
ENSG00000137944.18	-0.1279	0.112694018910561	1
ENSG00000213516.10	-0.0805	0.74070383248536	1
ENSG00000117226.12	-0.0403	0.813401425329906	1
ENSG00000117228.10	0.7222	6.0058101913273E-18	3.52961464944305E-14
ENSG00000162645.13	0.3942	9.10744937167889E-08	0.000535244799573568
ENSG00000162654.9	1.5477	8.19087238826541E-54	4.81377570258358E-50
ENSG00000171488.15	0.6403	1.9984281072395E-33	1.17427635581393E-29
ENSG00000162664.17	0.3189	2.34772074271426E-06	0.0137975548049317
ENSG00000122482.21	0.4960	3.64988561258227E-10	2.1450377745146E-06
ENSG00000069702.11	1.3598	1.41921601744907E-40	8.33647488649582E-37
ENSG00000122484.9	0.1443	0.0729936084910812	1
ENSG00000067208.14	-0.0939	0.720582269923906	1
ENSG00000122406.14	-0.7309	1.30002641519685E-07	0.000764025524211188
ENSG00000143033.18	0.1541	0.000338173691369552	1
ENSG00000117500.13	0.1216	0.0535875710169872	1
ENSG00000223745.8	-0.0767	0.486525391275054	1
ENSG00000117505.13	0.0359	0.526836450120044	1
ENSG00000137942.16	0.7126	8.33278266558943E-26	4.89717637256691E-22
ENSG00000137936.18	0.1158	0.0148785995269878	1
ENSG00000067334.14	-0.0749	0.00858590151853022	1
ENSG00000023909.10	0.0216	0.615118348816123	1
ENSG00000137962.13	1.0628	4.03950073336584E-36	2.3740145809991E-32
ENSG00000117528.14	0.0922	0.0168901709707961	1
ENSG00000117525.14	-0.4108	0.000507119380193158	1
ENSG00000117519.16	0.6498	2.86943018353233E-09	1.68636411886195E-05
ENSG00000152078.10	-0.2283	0.00262861225545095	1
ENSG00000122481.17	0.0227	0.487708599146141	1
ENSG00000137970.7	0.0767	0.0112846754393487	1
ENSG00000117569.18	0.1697	0.477478628889344	1
ENSG00000188641.14	0.2764	1.93384843269854E-06	0.0113594256936712
ENSG00000162627.17	-0.3866	0.0244469953885893	1
ENSG00000099260.11	1.8023	1.91083483354625E-128	1.12299763167513E-124
ENSG00000162688.17	0.0260	0.215879238573452	1
ENSG00000117620.15	0.0608	0.0995601542139034	1
ENSG00000156875.14	0.1004	0.00205078225332931	1
ENSG00000122435.10	0.1022	0.00164628761469259	1
ENSG00000137992.14	-0.1698	0.296849156838112	1
ENSG00000137996.12	0.0497	0.0505400729656176	1
ENSG00000162692.12	1.6911	1.34901052974829E-32	7.92408785174146E-29
ENSG00000162694.14	-0.0453	0.110353668716312	1
ENSG00000273204.1	0.2135	6.42661743905826E-10	3.77692306893454E-06
ENSG00000162695.12	0.1127	0.0307158473787703	1
ENSG00000117543.21	0.0703	0.389485199920563	1
ENSG00000170989.10	1.1132	2.49573118182266E-71	1.46674121555718E-67
ENSG00000185946.16	0.1920	0.0114262556621075	1
ENSG00000085491.17	-0.0464	0.933170075047047	1
ENSG00000134186.12	0.2296	0.000185364420478218	1
ENSG00000116266.11	0.1887	0.0312336663534234	1
ENSG00000121940.15	0.0260	0.097653387780293	1
ENSG00000085433.15	-0.0143	0.116787998664106	1
ENSG00000215717.7	-0.1736	0.54800511286824	1
ENSG00000031698.13	-0.2860	0.873965952591819	1
ENSG00000134243.12	-0.5208	1.22452662196037E-05	0.0719286937739519
ENSG00000143106.13	-0.0269	0.192973385141026	1
ENSG00000065135.12	0.2570	1.24755261466337E-06	0.00733061916376199
ENSG00000134201.12	-0.4112	0.000170570994595943	1
ENSG00000134202.11	-0.4979	0.000226347760104233	1
ENSG00000184371.14	0.0803	0.047392269969086	1
ENSG00000168710.18	-0.2173	0.702149355179179	1
ENSG00000168679.18	-0.1169	0.25106233549223	1
ENSG00000134248.13	-0.0385	0.184467259281141	1
ENSG00000121931.16	0.0662	0.0478109553961723	1
ENSG00000156171.14	-0.0088	0.168634567710145	1
ENSG00000116455.14	0.0024	0.0388559343797786	1
ENSG00000116459.11	0.0044	0.080722956656786	1
ENSG00000116473.14	-0.1983	0.00944144564791795	1
ENSG00000143079.15	0.3578	7.47773095254637E-09	4.39241916152574E-05
ENSG00000116489.13	0.2155	0.00102081090470811	1
ENSG00000155366.16	-0.0696	0.0532974784679289	1
ENSG00000155380.11	0.0826	0.219816649340686	1
ENSG00000081026.19	0.0812	0.0493291592992252	1
ENSG00000081019.13	0.2246	0.00102997106649782	1
ENSG00000163349.22	-0.1821	0.712329502863843	1
ENSG00000116774.12	-0.4581	4.0677975117596E-06	0.0238942425840759
ENSG00000197323.12	0.1086	0.00755833945049298	1
ENSG00000116752.6	-0.0429	0.171614055438301	1
ENSG00000213281.5	0.2406	7.68987626662501E-08	0.000451934028189552
ENSG00000009307.16	-1.2404	5.23469165672375E-09	3.07642828665655E-05
ENSG00000052723.11	0.2061	0.000121125950129755	0.711493831062179
ENSG00000134198.10	-0.4145	0.0011662997731971	1
ENSG00000163399.16	1.0826	5.767877218653E-19	3.3892046536805E-15
ENSG00000116815.16	0.0495	0.707962261309202	1
ENSG00000198162.12	-0.1265	0.980338014942976	1
ENSG00000183508.5	-0.0182	0.635804439816156	1
ENSG00000092621.12	-0.4203	3.28665842277559E-05	0.193156915506522
ENSG00000134250.20	-0.4272	4.06160549775648E-07	0.00238659939048171
ENSG00000265808.4	-0.1332	0.479392208485982	1
ENSG00000223804.5	-0.2790	0.00273501103248195	1
ENSG00000226067.7	-0.2767	0.00592412948335285	1
ENSG00000171943.12	0.0153	0.666062619958543	1
ENSG00000265491.5	0.1665	1.36263415536867E-05	0.0800683829694631
ENSG00000131788.16	-0.0111	0.52236003994392	1
ENSG00000198483.13	-0.5385	9.05479644870373E-07	0.00532150387290318
ENSG00000143127.13	0.0390	0.743785914416854	1
ENSG00000265241.6	0.4049	1.31652155212258E-09	7.73588064027227E-06
ENSG00000271601.4	-0.1373	0.644582526121814	1
ENSG00000121851.13	-0.3084	0.398513633970827	1
ENSG00000265972.6	2.2636	3.5174771473208E-40	2.06722131948043E-36
ENSG00000178104.19	-0.6417	1.1371228651494E-08	6.68287107848303E-05
ENSG00000274265.5	-0.4316	2.99897425770066E-05	0.176249717125068
ENSG00000178096.9	-0.1063	0.54514888026261	1
ENSG00000143368.10	-0.2179	0.054683496796064	1
ENSG00000014914.21	-0.1827	0.00179215925781022	1
ENSG00000023902.14	-0.3832	0.0100361425459546	1
ENSG00000143401.15	-0.3937	0.074310655198145	1
ENSG00000117362.13	0.0203	0.0961025530871651	1
ENSG00000118292.9	-0.1207	0.176057870856474	1
ENSG00000266472.5	-0.3717	0.556056423956611	1
ENSG00000117360.13	0.2443	3.49651351504092E-05	0.205385203873504
ENSG00000163125.15	0.1520	0.00645477004828305	1
ENSG00000143384.13	1.1683	7.66897981880529E-26	4.50705943951187E-22
ENSG00000143420.18	-0.1590	0.0621519044587702	1
ENSG00000143457.11	0.2116	0.00148036378584652	1
ENSG00000163131.11	0.4481	1.06677813045786E-15	6.26945507270084E-12
ENSG00000143387.13	-0.2005	0.00797388479944382	1
ENSG00000143437.21	0.0188	0.194980473027148	1
ENSG00000143418.19	-0.1356	0.447027178155275	1
ENSG00000143443.10	0.1356	0.0392438915735137	1
ENSG00000197622.13	0.2904	3.67311885608775E-06	0.0215869195172277
ENSG00000163156.12	0.0241	0.0584063062595849	1
ENSG00000143398.20	0.0034	0.540959234515226	1
ENSG00000159352.15	-0.2562	0.628554996250718	1
ENSG00000143393.16	-0.0163	0.747445356905979	1
ENSG00000143416.21	-0.3611	0.000116623268597509	0.685394949547559
ENSG00000159377.11	-0.2785	0.478370150528132	1
ENSG00000143442.22	0.2055	0.00778574561292031	1
ENSG00000143376.14	0.1045	0.0559047866075664	1
ENSG00000143436.11	0.1142	0.0348117819352338	1
ENSG00000197747.9	1.3389	1.964593046064E-27	1.15439487386721E-23
ENSG00000163191.6	-0.2609	0.638349523066545	1
ENSG00000197956.10	-2.0058	1.31544435201427E-36	7.72692012373185E-33
ENSG00000196154.12	-3.7320	2.20416729932095E-32	1.29472787162113E-28
ENSG00000188643.11	0.8457	3.45889473001658E-16	2.03279243283074E-12
ENSG00000189171.14	0.3307	1.96165874020414E-06	0.0115286684161797
ENSG00000160679.13	-0.1095	0.490443859131036	1
ENSG00000143553.11	-0.1515	0.300583730874443	1
ENSG00000143621.17	0.1346	0.00120683812409156	1
ENSG00000169418.10	0.1378	0.0169121094724566	1
ENSG00000143624.14	0.1406	0.0556359592454725	1
ENSG00000143554.14	-0.0112	0.916268013660211	1
ENSG00000143614.10	-0.1285	0.888837580638929	1
ENSG00000198837.10	0.1920	0.000318978684093755	1
ENSG00000143570.18	-0.0395	0.845030617135173	1
ENSG00000143543.15	-0.1386	0.216713855882319	1
ENSG00000143545.10	-0.4871	0.0463575466289042	1
ENSG00000177954.14	-0.4984	4.94348592714634E-06	0.0290528667938391
ENSG00000143549.21	1.5983	5.0631761869181E-45	2.97512232743308E-41
ENSG00000143612.20	0.0886	0.0405249383761541	1
ENSG00000143569.19	0.1124	0.00854255060632472	1
ENSG00000143575.15	-0.2258	0.89857246952992	1
ENSG00000143515.18	-0.2026	0.0699718485740331	1
ENSG00000169291.10	0.7546	1.93505190976243E-61	1.1370365021764E-57
ENSG00000160714.10	0.1922	0.00196542685535538	1
ENSG00000160710.17	0.3138	6.43377937986276E-06	0.0378113214154535
ENSG00000143603.19	0.4570	1.42768605798536E-32	8.39051096277994E-29
ENSG00000163344.6	-0.5841	0.000157575545388733	0.925913904704198
ENSG00000163346.17	-0.5956	1.86482440027815E-05	0.109595730004347
ENSG00000160691.18	0.8322	1.02867297245962E-21	6.04551105914517E-18
ENSG00000173207.13	-0.1615	0.993824982510052	1
ENSG00000143537.13	1.2689	3.96464717346494E-49	2.33002314384535E-45
ENSG00000169242.12	0.6068	4.58755704489365E-36	2.69564851957951E-32
ENSG00000179085.7	-0.0929	0.80053723802395	1
ENSG00000163463.11	0.2419	2.17224612898117E-05	0.127662905000224
ENSG00000173171.14	0.0331	0.985155006897916	1
ENSG00000116521.11	0.1661	5.07109847654417E-05	0.297977746481735
ENSG00000160752.14	0.0890	0.0949324038744183	1
ENSG00000160753.16	0.0163	0.105257142039877	1
ENSG00000116539.13	0.0574	0.171691382790294	1
ENSG00000163374.19	0.0205	0.595891020910552	1
ENSG00000132676.16	-0.0694	0.0301959150897514	1
ENSG00000116580.18	0.4057	8.09066449885515E-08	0.000475488352597717
ENSG00000132718.9	-0.0453	0.380066882526032	1
ENSG00000143622.11	0.1872	0.000162618231918293	0.955707348983808
ENSG00000132680.11	0.1349	0.298820087286223	1
ENSG00000116584.20	0.0286	0.843989792952237	1
ENSG00000163479.14	-0.3391	0.921565478020774	1
ENSG00000116586.12	0.2602	0.00016009349005964	0.940869441080502
ENSG00000160789.20	0.2076	0.00565337273274931	1
ENSG00000160783.19	-0.2039	0.0833781887218763	1
ENSG00000198952.8	0.0928	0.0130304204195618	1
ENSG00000163468.15	0.0001	0.00655089754387986	1
ENSG00000116604.18	-0.0693	0.601857695775228	1
ENSG00000163382.12	-0.2154	0.064997379196353	1
ENSG00000160818.16	0.1449	2.05154372898873E-05	0.120507678640798
ENSG00000132688.11	0.7403	7.27421236059587E-39	4.27432718308613E-35
ENSG00000143319.16	0.0475	0.318763281995329	1
ENSG00000143314.12	0.0079	0.0487943351395131	1
ENSG00000143321.19	-0.0570	0.0342435630133606	1
ENSG00000143294.15	0.0533	0.0192595096255503	1
ENSG00000187800.13	0.3417	5.06873733979918E-18	2.97737631339804E-14
ENSG00000117036.12	0.0137	0.249396488378216	1
ENSG00000163565.18	1.6405	4.31433606983765E-46	2.53510387463661E-42
ENSG00000225670.4	0.6030	5.96046904694014E-48	3.50237161198202E-44
ENSG00000213088.12	4.3050	7.92341650139245E-125	4.6557995362182E-121
ENSG00000158716.9	1.0875	1.12065823361765E-29	6.58498778073728E-26
ENSG00000158710.14	1.2900	7.70024510598792E-28	4.52312397525731E-24
ENSG00000162729.14	-0.1554	0.0464659495340281	1
ENSG00000018625.15	-0.2037	0.00237890917633537	1
ENSG00000162734.12	0.1670	0.000125108157100265	0.735260639278256
ENSG00000132716.19	-0.1054	0.218405173485025	1
ENSG00000162735.18	-0.2337	0.0260611772157119	1
ENSG00000122218.16	0.0718	0.00838419020410742	1
ENSG00000162736.17	0.2318	0.00202411889276789	1
ENSG00000158769.18	0.4668	1.81666648858491E-21	1.06747322869249E-17
ENSG00000215845.11	-0.6534	6.2702206138474E-07	0.00368500865475812
ENSG00000158773.14	0.1840	0.000188739925029808	1
ENSG00000143256.5	-0.2788	0.903889383192311	1
ENSG00000158793.14	-0.0936	0.629531150571031	1
ENSG00000158796.17	0.1345	0.0354842098776919	1
ENSG00000143222.12	-0.2494	0.352357706309771	1
ENSG00000158850.15	0.0684	0.204421009476816	1
ENSG00000158859.10	1.3381	1.27500139223219E-53	7.48935817797186E-50
ENSG00000158864.12	-0.0694	0.662571205100825	1
ENSG00000143252.14	-0.0679	0.343804455676711	1
ENSG00000288093.1	0.2386	1.55732346437413E-05	0.0915239000012676
ENSG00000081721.12	0.0450	0.363707863624524	1
ENSG00000118217.6	0.2056	0.00505092591288675	1
ENSG00000162745.10	-0.2273	0.000466809233631105	1
ENSG00000152332.16	0.1638	0.00571814025591371	1
ENSG00000117143.13	0.1223	0.00333244848583082	1
ENSG00000162733.19	-1.3375	1.20758507768365E-10	7.0969775015468E-07
ENSG00000143248.13	-3.7303	2.12320455610717E-30	1.24759499716857E-26
ENSG00000185630.18	-0.1278	0.474785227066804	1
ENSG00000143198.13	-0.9352	4.45849792968559E-06	0.0261892168389732
ENSG00000143149.12	0.1336	0.000566920957123185	1
ENSG00000143183.16	-0.0616	0.613013748840889	1
ENSG00000143179.16	0.3209	4.87315147654062E-16	2.86346380761527E-12
ENSG00000143157.11	-0.0113	0.898128873487585	1
ENSG00000143190.23	0.1661	0.35570626613955	1
ENSG00000143162.9	-0.4715	0.00523351783722548	1
ENSG00000197965.12	-0.0567	0.440469523126678	1
ENSG00000143158.11	-0.4316	0.0121358992137738	1
ENSG00000143164.15	-0.2086	0.710794717458877	1
ENSG00000143155.13	0.0859	0.0729156464069766	1
ENSG00000213064.10	-0.0147	0.907954001839744	1
ENSG00000214262.4	-0.3679	0.0376877687990577	1
ENSG00000143196.5	-2.0741	2.98876004724603E-15	1.75559765175232E-11
ENSG00000143153.13	-0.5675	1.68507521349404E-06	0.00990318702970449
ENSG00000143156.14	0.0092	0.641888732239687	1
ENSG00000117475.14	-0.1697	0.597926273739528	1
ENSG00000174175.17	0.9858	3.18353773671943E-71	1.87096512787001E-67
ENSG00000007908.16	2.7693	2.70147073416369E-67	1.587654350468E-63
ENSG00000075945.13	-0.0812	0.623848973340881	1
ENSG00000116132.12	-0.6464	8.97611209523834E-08	0.000527526107837157
ENSG00000094963.14	-1.6206	9.06469946415141E-08	0.000532732387508178
ENSG00000117523.16	0.1561	0.000844157167446396	1
ENSG00000117533.15	-0.0268	0.388236979829119	1
ENSG00000197959.14	0.4179	2.70211735971102E-24	1.58803437230216E-20
ENSG00000230630.5	-0.2266	0.0290480918245809	1
ENSG00000094975.14	-0.0189	0.535125472622574	1
ENSG00000117592.9	-0.5641	0.0403067680995402	1
ENSG00000076321.11	0.1159	0.0289431417188792	1
ENSG00000234741.8	0.0680	0.0370961024912677	1
ENSG00000135870.12	0.1731	0.0242831307633884	1
ENSG00000152061.23	-0.0989	0.7780810717502	1
ENSG00000116161.18	-0.3016	0.754965091734319	1
ENSG00000120333.4	-0.0930	0.431293436119734	1
ENSG00000235750.10	0.3813	1.44720649229062E-05	0.0850089093571512
ENSG00000143207.21	0.3709	1.64227224355745E-09	9.64670715865646E-06
ENSG00000242193.11	0.1178	9.08910691173561E-07	0.00534166813202702
ENSG00000075391.16	0.7675	1.56803863939246E-21	9.2106589677913E-18
ENSG00000116199.12	-0.0716	0.97397179281884	1
ENSG00000186283.14	0.6020	6.40480230783329E-15	3.76410231631362E-11
ENSG00000143322.21	0.9045	1.9627891987916E-20	1.15353121212982E-16
ENSG00000057252.13	0.0337	0.300858113095678	1
ENSG00000169905.12	0.0119	0.42198627441059	1
ENSG00000143337.18	-0.0449	0.608146314495106	1
ENSG00000135837.16	0.1734	0.00959037991984439	1
ENSG00000116260.17	-0.0336	0.501931951576685	1
ENSG00000230124.8	-0.1638	0.697064503916732	1
ENSG00000143324.14	0.0154	0.142791778039066	1
ENSG00000153029.14	-0.0785	0.0923286906509131	1
ENSG00000162783.11	0.5363	1.38177320848758E-05	0.0811929937307303
ENSG00000135821.18	0.0460	0.0679590855886943	1
ENSG00000143333.7	1.1611	3.43631041196351E-11	2.01951962911096E-07
ENSG00000135829.17	0.1997	0.000565475239052336	1
ENSG00000135862.6	0.2928	4.23876305883379E-05	0.249069717337074
ENSG00000116698.21	0.1747	0.000760140873380577	1
ENSG00000162704.16	-0.0252	0.0261810864341717	1
ENSG00000198860.12	-0.0753	0.866338480050776	1
ENSG00000116667.14	0.4546	1.04168528245163E-12	6.12094271968576E-09
ENSG00000116406.19	0.2610	0.000219086818986653	1
ENSG00000135842.17	-1.9834	2.58702157101774E-19	1.52013387513002E-15
ENSG00000121481.11	0.1999	1.00739216853483E-07	0.00059204437744792
ENSG00000116679.16	1.3630	3.86191249293688E-32	2.26848739835112E-28
ENSG00000143341.12	-0.3182	0.00212285529237829	1
ENSG00000047410.14	0.2699	4.76817523955614E-05	0.280225658828714
ENSG00000157181.16	0.3268	7.74013948878904E-07	0.00454810596361244
ENSG00000073756.12	0.9752	1.29573945189829E-11	7.61506075880625E-08
ENSG00000090104.12	-0.1611	0.505167573874236	1
ENSG00000116741.8	-0.8018	3.25390740536786E-05	0.191232138213469
ENSG00000116750.13	0.0938	0.00694084290747017	1
ENSG00000116747.12	-0.2199	0.636563812829089	1
ENSG00000023572.9	-0.0848	0.691645621357635	1
ENSG00000134371.13	-0.1200	0.116340882734858	1
ENSG00000000971.16	-0.1428	1.10337693296458E-09	6.48454623503286E-06
ENSG00000177888.7	0.0447	0.521068137069475	1
ENSG00000151414.15	-0.4929	0.860012443129594	1
ENSG00000162702.8	0.2256	6.30551371640572E-05	0.370575041113164
ENSG00000118200.14	0.0414	0.107749947363722	1
ENSG00000116857.17	-0.2379	0.0362294112548638	1
ENSG00000174307.7	-0.5952	3.60251592952403E-06	0.0211719861178127
ENSG00000159176.14	-2.0914	2.77299080229018E-16	1.62968669450594E-12
ENSG00000134369.15	-0.0523	0.375713787982302	1
ENSG00000198700.10	-0.1104	0.213060966589439	1
ENSG00000198892.6	-0.5686	6.52600592706153E-07	0.00383468108274136
ENSG00000163431.13	-2.3481	2.7552139994443E-22	1.61896374607347E-18
ENSG00000134375.11	-0.0855	0.89595622015572	1
ENSG00000176393.11	0.0210	0.123898784436667	1
ENSG00000143862.8	-0.0230	0.828326320651428	1
ENSG00000077157.22	-1.7128	1.06361668150401E-15	6.25087523719908E-12
ENSG00000117139.18	0.0518	0.0429422025533241	1
ENSG00000159346.13	-0.0194	0.225082060958901	1
ENSG00000159348.13	-0.2185	0.0895484600985445	1
ENSG00000163444.12	-0.0790	0.953045413237071	1
ENSG00000159388.6	0.6665	9.94690273781404E-12	5.84579473901331E-08
ENSG00000122176.12	-0.9987	8.23692867472444E-11	4.84084298213555E-07
ENSG00000188783.6	-2.4553	4.38998201400307E-22	2.5799924296296E-18
ENSG00000058668.14	0.0307	0.288700526599903	1
ENSG00000182004.13	-0.1555	0.0868189567648798	1
ENSG00000158615.9	0.3905	6.05938267277506E-15	3.5610991967899E-11
ENSG00000133056.13	0.3246	2.92210107337531E-10	1.71644217050066E-06
ENSG00000198625.13	0.5619	9.75595148295352E-10	5.73259709138349E-06
ENSG00000117222.14	0.2256	0.00139858709431853	1
ENSG00000133059.17	0.1177	0.391942978383321	1
ENSG00000158711.14	0.4657	4.04893074463382E-12	2.3783419193979E-08
ENSG00000069275.13	-0.6929	0.000794860649591948	1
ENSG00000117280.13	0.0568	0.0215699875250038	1
ENSG00000133065.11	0.0266	0.437986165331781	1
ENSG00000143486.16	-0.0073	0.275973472436814	1
ENSG00000143479.17	0.1144	7.09102656058449E-05	0.416739630965551
ENSG00000162889.10	0.1371	0.00536632408285129	1
ENSG00000196352.15	-0.1072	4.8356836504268E-07	0.00284193128135583
ENSG00000117335.19	-0.0669	0.536880140562085	1
ENSG00000174059.17	1.5054	1.16718920476278E-61	6.85957095639089E-58
ENSG00000076356.7	0.2735	2.27439175905346E-10	1.33666003679572E-06
ENSG00000203706.8	-0.4238	0.223076257882543	1
ENSG00000082497.12	-0.2557	0.0092975945056436	1
ENSG00000117625.13	-0.1664	0.175730438025633	1
ENSG00000082512.15	-0.1365	0.074217343312449	1
ENSG00000170385.10	0.0899	0.187732790357295	1
ENSG00000123684.13	0.0974	0.00342706210351089	1
ENSG00000066027.12	0.2383	4.32752800070639E-05	0.254328820601514
ENSG00000117691.10	-1.0717	1.48500451828565E-07	0.000872737155396479
ENSG00000162772.17	1.5878	6.75583105612343E-23	3.97040191168374E-19
ENSG00000117697.15	-0.1075	0.92801893543736	1
ENSG00000174606.14	0.0789	0.0613752606452104	1
ENSG00000152104.12	0.1112	0.00758699094674279	1
ENSG00000136636.13	0.2688	1.29973810638126E-05	0.0763466163688353
ENSG00000092978.11	0.2098	0.00122415970464005	1
ENSG00000067533.6	-0.0310	0.240321034717459	1
ENSG00000143353.12	-0.0884	0.937369293085109	1
ENSG00000136628.18	0.0242	0.033706531780795	1
ENSG00000067704.10	0.0483	0.085726359307913	1
ENSG00000118873.16	0.1690	0.168408451891223	1
ENSG00000162817.7	0.3612	3.29469878649396E-15	1.93530606718655E-11
ENSG00000117791.16	0.1226	0.0213598223999251	1
ENSG00000136630.13	0.5262	1.91563734947907E-20	1.12582007028885E-16
ENSG00000154305.18	0.0591	0.185828765873014	1
ENSG00000186063.13	0.0677	0.000104853877776701	0.615911678060345
ENSG00000162819.12	0.0078	0.540350424890017	1
ENSG00000162909.18	0.0731	0.00250248085791641	1
ENSG00000143514.17	0.0726	0.414359960121163	1
ENSG00000143756.12	0.0130	0.471153565012652	1
ENSG00000143753.13	0.0403	0.380094664981892	1
ENSG00000143771.12	-0.1268	0.437346578625775	1
ENSG00000162923.16	0.0625	0.081167351437368	1
ENSG00000143815.15	0.3605	1.87830460019896E-07	0.00110331612215687
ENSG00000154380.17	-0.9807	0.000262240235015279	1
ENSG00000143742.13	-0.3463	0.561691080307003	1
ENSG00000143819.12	0.5089	5.7747771458873E-14	3.39325905092338E-10
ENSG00000143811.19	-0.0508	0.943201550470243	1
ENSG00000143768.13	-0.2310	0.0208182890729765	1
ENSG00000143751.10	0.4133	1.05578826320234E-09	6.20381183457693E-06
ENSG00000163041.12	0.6538	1.390754838391E-12	8.17207543038549E-09
ENSG00000182827.9	0.1048	0.00308878734225527	1
ENSG00000143799.13	0.2241	0.00685506942720572	1
ENSG00000163050.17	0.0714	0.450643212798346	1
ENSG00000143776.18	-0.0595	0.0188326569881561	1
ENSG00000143761.16	-0.1646	0.785669603797704	1
ENSG00000143793.13	0.0452	0.425085087972644	1
ENSG00000162910.19	-0.2125	0.0929017517729584	1
ENSG00000143774.16	-0.6278	0.00359452466241156	1
ENSG00000168159.12	-0.3385	0.0821953251030393	1
ENSG00000116574.6	0.4526	2.24335981254043E-07	0.00131842256183001
ENSG00000168118.12	-0.5425	0.000842731345341382	1
ENSG00000069248.12	0.0376	0.16885545902342	1
ENSG00000143641.10	-0.3971	0.00319266930644497	1
ENSG00000135775.14	0.0932	0.0645928414346038	1
ENSG00000119280.17	-0.8776	7.96488407596048E-07	0.00468096237144197
ENSG00000173409.14	-0.0154	0.83345927917426	1
ENSG00000182118.8	0.5036	5.96632444396648E-13	3.5064088757191E-09
ENSG00000116906.13	0.1914	0.0675088989825963	1
ENSG00000116903.7	0.1801	5.9580831244605E-05	0.350156545224544
ENSG00000135766.9	0.1513	0.0141225661089822	1
ENSG00000116918.15	0.1583	3.83733148691659E-05	0.225404851541481
ENSG00000162946.22	0.1511	8.55454318146887E-11	5.02664957343111E-07
ENSG00000135778.12	-0.2236	0.105113158778722	1
ENSG00000168275.15	-0.0621	0.745604967237454	1
ENSG00000168264.10	0.1095	0.085374525363671	1
ENSG00000173726.11	-0.5787	0.0491266826621655	1
ENSG00000188739.15	-0.1050	0.113081717991054	1
ENSG00000054267.22	0.1695	0.000844550626338565	1
ENSG00000152904.11	0.1808	0.0127318773427909	1
ENSG00000162885.13	-0.1457	0.137970654393286	1
ENSG00000143669.14	1.0172	6.3142724161727E-30	3.70900361725985E-26
ENSG00000116962.15	0.2745	4.94998694184695E-06	0.0290910732572345
ENSG00000077585.14	-0.1634	0.162170968107537	1
ENSG00000116977.18	0.4347	1.68816412254634E-11	9.91627605583722E-08
ENSG00000119285.11	0.1576	2.8531445389825E-05	0.167650773110612
ENSG00000116984.13	-0.0743	0.494790736606447	1
ENSG00000198626.17	-0.1876	0.00295953675808667	1
ENSG00000091483.6	-0.1348	0.525805430809314	1
ENSG00000203668.2	-0.0976	0.0982115858787008	1
ENSG00000143702.16	0.2710	0.00119158651923774	1
ENSG00000054282.16	-0.0279	0.566587288601424	1
ENSG00000117020.18	0.0205	0.0273287011140977	1
ENSG00000179456.10	0.1001	0.000582392985544875	1
ENSG00000035687.10	0.1070	0.0742438351453432	1
ENSG00000121644.19	-0.3543	0.183715031065763	1
ENSG00000203667.10	-0.3171	0.617173623320465	1
ENSG00000153187.20	0.4945	5.49556639247249E-10	3.22974436885608E-06
ENSG00000162852.14	0.0965	0.00530921751640981	1
ENSG00000143653.10	-0.1369	0.692314561755199	1
ENSG00000153207.15	0.2571	0.000246400857941396	1
ENSG00000259865.1	0.2716	6.83372697245818E-09	4.01549796901643E-05
ENSG00000171161.13	0.0930	0.0228624049049076	1
ENSG00000035115.22	0.0334	0.0235284016792872	1
ENSG00000143727.16	-0.2786	0.47843111716149	1
ENSG00000151353.15	0.1283	0.0368743728665224	1
ENSG00000115705.22	0.4362	6.00277462460007E-31	3.52783064687746E-27
ENSG00000130508.11	-0.0186	0.744944593816327	1
ENSG00000171853.16	0.0057	0.68377262975957	1
ENSG00000182551.14	-1.7046	4.01793493667282E-16	2.36093856878895E-12
ENSG00000171865.10	-0.1559	0.264138752495655	1
ENSG00000171863.15	0.1950	0.0021445088596971	1
ENSG00000151692.15	0.1451	0.000341925018548652	1
ENSG00000115738.10	-0.1233	0.715177972168862	1
ENSG00000134313.15	0.1337	0.0531299375013725	1
ENSG00000151693.11	-0.0417	0.679983394591225	1
ENSG00000119185.12	-0.3628	0.746294033568501	1
ENSG00000119203.14	0.1091	0.0119470912591241	1
ENSG00000134330.19	-0.4665	0.000512268330635533	1
ENSG00000151694.14	0.1711	0.00049220215326761	1
ENSG00000134308.14	-0.6917	0.0144123209064151	1
ENSG00000172059.11	0.1858	9.66600884469284E-06	0.0568071339802598
ENSG00000205795.4	-0.5553	6.63676125437441E-07	0.0038997609130704
ENSG00000115756.13	0.3352	1.67949407501263E-08	9.86534819662422E-05
ENSG00000115758.13	-0.3397	0.22208957191973	1
ENSG00000115761.16	0.1251	0.0146821846047154	1
ENSG00000143870.12	-0.1204	0.344815992049068	1
ENSG00000162976.13	-0.1871	0.686078384287415	1
ENSG00000134318.14	-0.5145	0.0372466888969433	1
ENSG00000169016.17	0.1187	0.00112363071329871	1
ENSG00000134324.11	-0.1692	0.12769392480627	1
ENSG00000071575.11	0.2872	1.01176026183981E-06	0.00594611505883255
ENSG00000079785.15	-0.2257	0.639709134042891	1
ENSG00000163029.16	0.1018	0.143652763557033	1
ENSG00000170745.12	-0.2418	0.000705202907217166	1
ENSG00000240857.2	-0.1545	0.103489430772819	1
ENSG00000143867.7	-0.4624	3.37397137013513E-06	0.0198288297422841
ENSG00000068697.7	-0.3679	0.101412049004998	1
ENSG00000055917.15	0.0552	0.055231716210583	1
ENSG00000143878.10	-0.8633	0.00750217846143549	1
ENSG00000118960.13	-0.1864	0.00685683509501887	1
ENSG00000143869.7	-0.3091	0.00146688920455404	1
ENSG00000119778.15	0.2613	1.74285136153435E-06	0.0102427374517373
ENSG00000173960.14	-0.0151	0.71204164245523	1
ENSG00000115128.7	0.0010	0.0936064572584468	1
ENSG00000219626.9	-0.2272	0.10078886158487	1
ENSG00000115129.14	0.1757	1.68850111523585E-05	0.099233210542411
ENSG00000198399.14	0.1510	0.0384319318627269	1
ENSG00000084676.15	0.1787	0.000440977635588405	1
ENSG00000184924.5	0.0086	0.0268097759568193	1
ENSG00000119772.16	0.0525	0.255125588040448	1
ENSG00000143970.17	0.1685	2.78103876947068E-06	0.0163441648481792
ENSG00000084733.11	0.1716	0.0126611625170311	1
ENSG00000084754.12	-0.1306	0.556883733497257	1
ENSG00000138029.14	0.0583	0.0136042572298233	1
ENSG00000213699.9	0.1823	0.000395914656232979	1
ENSG00000119777.20	-0.1305	0.193419913719296	1
ENSG00000228474.6	-0.5663	0.00139602309152485	1
ENSG00000138080.14	-0.7733	6.0448597962236E-10	3.55075064430174E-06
ENSG00000138085.16	-0.2111	0.612408951138992	1
ENSG00000115204.15	0.0549	0.0433036820298203	1
ENSG00000115207.13	0.1724	0.0179019392155438	1
ENSG00000234072.1	0.7116	7.36230047477E-11	4.32682398902233E-07
ENSG00000115211.15	-0.1030	0.846512805679738	1
ENSG00000115234.11	-0.3476	0.0224357871442345	1
ENSG00000115241.11	0.0452	0.138956613874434	1
ENSG00000115216.14	-0.0565	0.0246904892125925	1
ENSG00000243943.10	-0.0436	0.690732353060937	1
ENSG00000198522.14	-0.0167	0.097624488557881	1
ENSG00000119760.16	0.2033	5.26630662172301E-05	0.309500840158662
ENSG00000163798.13	-0.0139	0.238664935115549	1
ENSG00000243147.8	-0.3675	0.0884410492223385	1
ENSG00000158019.20	0.0235	0.244635093986724	1
ENSG00000075426.12	0.8750	3.14952788259237E-17	1.85097753659953E-13
ENSG00000270640.1	0.3518	1.62535122067822E-07	0.00095505637727052
ENSG00000226833.6	-0.6783	7.39231200540699E-08	0.000434446176557769
ENSG00000213639.10	-2.0578	4.78083897720796E-22	2.8092209830074E-18
ENSG00000171103.11	0.1082	0.0290238913066253	1
ENSG00000163811.12	0.2283	1.76795128012482E-05	0.103884817220134
ENSG00000119801.13	-0.2833	0.119183524170832	1
ENSG00000213626.13	-1.2487	1.46756556335849E-12	8.62048011916774E-09
ENSG00000013016.16	-0.2654	0.00228761086756377	1
ENSG00000162959.13	0.3035	2.46924771490861E-08	0.000145043610773732
ENSG00000162961.14	-0.2149	0.696892136119982	1
ENSG00000021574.12	0.2445	4.79108987815459E-06	0.0281524441240364
ENSG00000119820.11	0.2628	0.0306158151414583	1
ENSG00000115760.14	0.2314	0.00060024346268582	1
ENSG00000276517.1	0.1622	6.01868715789729E-05	0.353718244269624
ENSG00000018699.13	0.0553	0.115155819710307	1
ENSG00000049323.16	-2.4776	5.60619478047462E-22	3.29307881405079E-18
ENSG00000119812.19	0.0760	0.0296642966038205	1
ENSG00000150938.10	-0.0695	0.188217248081595	1
ENSG00000171055.15	0.2940	2.20408383081438E-09	1.29534006736961E-05
ENSG00000115808.12	0.0987	0.0262101827878591	1
ENSG00000055332.18	0.0231	0.0918866055076837	1
ENSG00000218739.10	-0.1591	0.384786917851461	1
ENSG00000115816.15	0.3455	6.89477916089585E-06	0.040513722349424
ENSG00000115825.10	0.0878	0.00499664650928265	1
ENSG00000163171.8	0.4407	0.000309186493064032	1
ENSG00000119787.14	0.2068	0.00143657713384897	1
ENSG00000143889.16	-0.0287	0.350028807293128	1
ENSG00000143891.17	-0.3741	0.00112657718191122	1
ENSG00000115875.19	0.4460	2.45389147913318E-08	0.000144190663313866
ENSG00000152147.11	-0.0137	0.767061620017975	1
ENSG00000188010.14	-0.1395	0.210308425291334	1
ENSG00000115904.13	0.1001	0.0810520768376177	1
ENSG00000138050.15	-0.5983	0.000575166855707417	1
ENSG00000183023.18	0.3519	4.3049365946616E-10	2.53001123668262E-06
ENSG00000162878.13	-0.1758	0.00327482853831271	1
ENSG00000143924.19	0.1024	0.0243336899731657	1
ENSG00000115944.15	-0.7583	0.00227988333081462	1
ENSG00000057935.13	-0.0861	0.429684856615845	1
ENSG00000162882.15	-0.3179	0.000260236330143025	1
ENSG00000152518.8	0.4560	1.28613590061523E-05	0.0755862068791569
ENSG00000115970.18	0.0761	0.115391907663975	1
ENSG00000138036.18	0.0625	0.17518723775827	1
ENSG00000138095.19	-0.1733	0.762527256999239	1
ENSG00000138032.21	-0.1482	0.67871509505728	1
ENSG00000138078.15	-0.1379	0.845399373546153	1
ENSG00000068784.13	0.0921	0.00945988051400512	1
ENSG00000116016.14	1.8037	1.9893294172172E-45	1.16912889849855E-41
ENSG00000119729.12	-0.9092	8.32385149150257E-10	4.89109513640691E-06
ENSG00000151665.13	0.2435	2.6817306971004E-06	0.015757849576162
ENSG00000119878.6	-0.1132	0.832307729040111	1
ENSG00000171150.9	0.0904	0.200149233265222	1
ENSG00000180398.13	0.0795	0.0118904321574157	1
ENSG00000143933.18	-1.0795	2.82864273311508E-12	1.66239333425173E-08
ENSG00000095002.15	0.1910	0.000271893007947173	1
ENSG00000116062.16	0.0392	0.439476382721617	1
ENSG00000138081.20	0.3448	1.27257677659752E-06	0.00747511598573383
ENSG00000170802.16	0.1068	0.00517867872034874	1
ENSG00000162869.16	-0.2018	0.312529752925017	1
ENSG00000243244.6	0.1595	0.005642842762312	1
ENSG00000115239.23	-0.0046	0.326430851341547	1
ENSG00000068912.14	-0.4378	0.00351718031922077	1
ENSG00000170634.13	-0.2435	0.32367316985877	1
ENSG00000115306.16	0.2076	1.04429080952409E-07	0.000613729708757308
ENSG00000237887.1	0.5937	8.15676607831108E-20	4.79291574761559E-16
ENSG00000115310.18	-0.1928	0.6858849998551	1
ENSG00000143947.13	-0.7288	9.14454067496732E-12	5.3733321006108E-08
ENSG00000115355.17	-0.0866	0.510270969453407	1
ENSG00000163001.11	-0.2819	0.992894679373159	1
ENSG00000275052.5	-0.0488	0.457955359167051	1
ENSG00000138035.15	0.1684	0.022570614933362	1
ENSG00000115380.20	-1.9814	1.07787120773293E-18	6.33464908784643E-15
ENSG00000028116.17	0.0121	0.0128933675312122	1
ENSG00000115392.11	0.1758	0.0112845712465835	1
ENSG00000162924.14	0.3443	9.55532498956288E-06	0.0561566449636611
ENSG00000162928.9	0.0803	0.0270476519752023	1
ENSG00000173209.23	0.2353	0.0226434165491005	1
ENSG00000115464.15	-0.0137	0.07941335247147	1
ENSG00000082898.17	-0.0430	0.823439317279878	1
ENSG00000115484.15	-0.0175	0.0347925060415748	1
ENSG00000173163.10	-0.1477	0.136428043335097	1
ENSG00000170340.11	0.2693	1.60265125670878E-09	9.41717878442078E-06
ENSG00000115504.14	0.1256	0.00697715528780149	1
ENSG00000014641.20	-0.5960	9.76622560564666E-06	0.0573863416587798
ENSG00000169764.15	-1.1694	2.57093896083997E-06	0.015101695455974
ENSG00000143952.20	0.0703	0.0735372311786177	1
ENSG00000197329.12	0.3822	1.01945553829372E-14	5.9882818319373E-11
ENSG00000119862.13	-0.0543	0.922088969376179	1
ENSG00000119844.15	0.1560	0.147989894871776	1
ENSG00000179833.4	-0.0652	0.377291615398749	1
ENSG00000115902.11	-0.1640	0.00146808497117252	1
ENSG00000011523.14	0.5197	3.52936840643064E-16	2.07385687561864E-12
ENSG00000138069.18	0.0422	0.0539159630654381	1
ENSG00000138071.13	0.2068	3.04811189453993E-05	0.179046092685275
ENSG00000198369.10	0.2135	0.00010581315126046	0.62154645050394
ENSG00000232164.1	0.1087	0.000816978527999054	1
ENSG00000197223.11	-0.1808	0.998131044226146	1
ENSG00000115946.8	0.0957	0.0521032857197424	1
ENSG00000221823.11	0.1123	0.00120406370946359	1
ENSG00000119865.9	-0.0396	0.736070616921851	1
ENSG00000204923.4	0.1740	0.0440473564336195	1
ENSG00000169604.19	-2.0171	2.91963836798287E-20	1.71499557735314E-16
ENSG00000198380.12	-0.3677	0.38616933746504	1
ENSG00000169599.12	-0.2251	0.212338953660881	1
ENSG00000115977.19	0.3102	6.16636347524674E-05	0.362397181440251
ENSG00000196975.16	-0.5574	0.0274098265829777	1
ENSG00000087338.5	-0.3920	0.050371147737535	1
ENSG00000124380.11	-0.1179	0.705906614442697	1
ENSG00000179818.14	0.0710	0.258186365269251	1
ENSG00000169564.7	0.2361	4.79913570129815E-05	0.281997213808279
ENSG00000116001.16	0.4064	0.000666779265446216	1
ENSG00000116005.12	-0.2995	0.00596482401684999	1
ENSG00000143977.14	0.0929	8.6576944389482E-05	0.508812702176986
ENSG00000035141.8	-0.2891	0.118579937697486	1
ENSG00000144043.12	-0.2270	0.0294643860589715	1
ENSG00000124357.13	-0.1475	0.365999059159345	1
ENSG00000124370.11	-0.0014	0.775288283026732	1
ENSG00000124383.9	0.0540	0.0529758874194333	1
ENSG00000075292.19	0.2764	0.000131767034814911	0.774263096572419
ENSG00000135636.14	0.2825	1.15047249355969E-19	6.76132684465032E-16
ENSG00000144036.15	0.1050	0.00322054753895246	1
ENSG00000116096.6	-0.0418	0.823480253527364	1
ENSG00000135631.17	0.0623	0.0602074940828494	1
ENSG00000135617.4	-0.1111	0.213922361936583	1
ENSG00000135624.16	-0.3679	0.953789819153496	1
ENSG00000144034.16	0.1156	9.29627915234916E-05	0.54634232578356
ENSG00000144048.10	0.0735	0.039426765950443	1
ENSG00000124356.16	-0.2532	0.116538592169718	1
ENSG00000163017.14	-0.5452	4.46503546205871E-06	0.0262276183041329
ENSG00000114956.20	-0.3549	0.105899200513046	1
ENSG00000163170.12	-0.2211	0.500684224539985	1
ENSG00000114978.18	0.0741	0.113817630246634	1
ENSG00000065911.12	-0.5581	1.3934540993314E-05	0.0818514937947266
ENSG00000204843.12	-0.2352	0.462256341779989	1
ENSG00000005448.17	0.1740	0.00175924119519038	1
ENSG00000204822.7	-0.2792	0.136127269007257	1
ENSG00000115307.17	0.2366	0.00122610292461558	1
ENSG00000115317.11	0.2366	0.000521797952013698	1
ENSG00000115350.12	0.3829	2.14618123059735E-08	0.0001261096091099
ENSG00000115353.11	0.2721	8.41938012502233E-20	4.94722776146312E-16
ENSG00000270571.2	0.2536	5.1831414398077E-16	3.04457728174304E-12
ENSG00000115364.14	0.0039	0.203844856607267	1
ENSG00000163541.12	-0.0983	0.896546818178337	1
ENSG00000034510.6	2.0502	1.60811023793113E-41	9.4492557580833E-38
ENSG00000176407.18	-0.0631	0.0990079817502441	1
ENSG00000152284.5	0.1642	0.0228079875746589	1
ENSG00000152291.14	-0.2937	0.756930876333584	1
ENSG00000168906.13	0.4827	0.00139749095225517	1
ENSG00000115486.12	0.3355	9.9141981427011E-10	5.82657424846544E-06
ENSG00000118640.11	0.1546	3.43044750015762E-05	0.201573095109262
ENSG00000168899.5	0.8266	1.61723751395898E-16	9.49965315699503E-13
ENSG00000168894.10	-0.1043	0.468417035389878	1
ENSG00000168890.14	0.1585	0.000697859211859159	1
ENSG00000168887.11	-0.0371	0.633826681455714	1
ENSG00000168874.13	0.0727	0.251783685735942	1
ENSG00000132300.19	0.0218	0.460640833874801	1
ENSG00000132305.20	-0.0069	0.249505349071361	1
ENSG00000132313.15	0.0244	0.451920131291984	1
ENSG00000115548.17	0.1423	0.0581082689025497	1
ENSG00000115561.16	-0.8476	0.0627957446645884	1
ENSG00000239305.7	-0.0822	0.860666899460675	1
ENSG00000153561.13	-0.0352	0.418434186149095	1
ENSG00000222041.11	-0.3001	0.0672736106749583	1
ENSG00000172086.9	0.0610	0.51041425220146	1
ENSG00000153574.9	0.2139	1.36527424723071E-05	0.0802371675097488
ENSG00000211592.8	0.0240	0.0361201257925489	1
ENSG00000144029.12	-0.0150	0.480212782771638	1
ENSG00000115042.10	-0.0916	0.78964565147049	1
ENSG00000232931.6	0.1024	0.0441581269349812	1
ENSG00000174501.14	0.1004	0.491905468748037	1
ENSG00000158050.5	-0.1381	0.271558099177661	1
ENSG00000084090.13	0.0273	0.574260548696348	1
ENSG00000135956.8	0.2358	6.3875622529808E-06	0.0375333157985152
ENSG00000144021.3	0.1800	0.25819465628736	1
ENSG00000144028.15	0.0892	0.109548795697265	1
ENSG00000196843.17	0.9896	5.95672290664288E-22	3.50076605223402E-18
ENSG00000114988.11	0.0717	0.112888969493795	1
ENSG00000168758.11	0.2641	6.3748301041765E-09	3.74648765222453E-05
ENSG00000144199.11	-0.2106	0.0350393164136249	1
ENSG00000230606.11	0.2504	0.00010114747817658	0.594443729243762
ENSG00000196912.12	0.1664	0.000243709614850991	1
ENSG00000135940.7	-0.2128	0.962929028770629	1
ENSG00000115073.8	-0.0811	0.919258744443145	1
ENSG00000075568.17	0.0982	0.0239246619879114	1
ENSG00000183513.9	-0.0804	0.782889155278628	1
ENSG00000115446.11	-0.0603	0.831043053219263	1
ENSG00000071073.13	0.9145	2.09612342069364E-36	1.23189173434165E-32
ENSG00000196872.12	0.2421	1.32144096357742E-21	7.7661085429445E-18
ENSG00000158411.11	0.2073	0.000251956958336169	1
ENSG00000115514.12	0.0989	1.09431422067515E-05	0.0642800173224583
ENSG00000158417.11	-0.4107	0.384804551827837	1
ENSG00000135945.10	0.1950	0.0655877311770409	1
ENSG00000115539.14	-0.4306	0.112070318574165	1
ENSG00000071082.11	0.0868	0.000145153916193806	0.852634103722416
ENSG00000158435.8	0.1316	0.0531482580008683	1
ENSG00000163162.9	0.0903	0.0803855287277109	1
ENSG00000071054.16	0.1875	0.00205582785487978	1
ENSG00000115594.12	0.9725	2.01854192500456E-29	1.18569152674768E-25
ENSG00000135972.9	-0.1590	0.259842048510977	1
ENSG00000135974.10	0.0549	0.271153991648735	1
ENSG00000115641.19	-0.4657	7.94024240558092E-05	0.466648046175991
ENSG00000071051.14	0.0328	0.340939450089638	1
ENSG00000119147.10	-2.1399	1.47440116873623E-15	8.66358126749411E-12
ENSG00000115652.14	-0.0094	0.731611312375469	1
ENSG00000144057.15	-0.4467	7.31642117413955E-07	0.00429986072404181
ENSG00000198075.10	0.1524	2.19196612911021E-07	0.00128799929746516
ENSG00000135968.21	0.0137	0.0307931160833172	1
ENSG00000169756.16	0.3790	2.27012817508474E-05	0.13341543284973
ENSG00000153201.16	0.1397	0.03872061371552	1
ENSG00000186522.15	0.0371	0.00028874685082958	1
ENSG00000198142.5	0.0220	0.669169395787254	1
ENSG00000144063.4	0.9819	1.43345275280659E-79	8.42440182824434E-76
ENSG00000175701.10	-0.3462	0.101279565986109	1
ENSG00000153214.11	0.1991	5.48937625284071E-06	0.032255574861692
ENSG00000188177.14	0.0469	0.570021776015911	1
ENSG00000125630.16	0.1900	2.4215821198653E-05	0.142292165363285
ENSG00000125611.15	-0.1897	0.152446816608402	1
ENSG00000144136.11	0.2820	2.05719254243739E-08	0.000120839489942772
ENSG00000125538.12	-1.0117	0.469317862927196	1
ENSG00000136682.15	-0.1572	0.354881774288799	1
ENSG00000115084.14	-0.0027	0.352907364091346	1
ENSG00000115091.12	-0.2877	0.205130554104489	1
ENSG00000088205.13	0.1114	0.00767277774083276	1
ENSG00000125633.11	0.1461	2.38801589244132E-05	0.140343693998776
ENSG00000125629.15	-0.3131	0.0024994484194819	1
ENSG00000115107.20	0.1593	0.00112980989266559	1
ENSG00000186132.15	-0.0273	0.110789538646627	1
ENSG00000155368.16	-0.1415	0.660613137269866	1
ENSG00000088179.9	0.1394	0.00464463929656505	1
ENSG00000226479.4	0.2297	1.60161549266587E-09	9.41269425039731E-06
ENSG00000144118.14	0.2034	1.03121324496018E-06	0.00606044024063099
ENSG00000163083.6	1.0206	6.50425740740846E-83	3.82190165259321E-79
ENSG00000074054.18	0.1077	0.00528894219820708	1
ENSG00000236859.7	-0.3168	0.339303557859261	1
ENSG00000155438.12	0.2621	0.000519084186111172	1
ENSG00000211460.12	0.0441	0.285434530118144	1
ENSG00000136732.16	-1.0149	1.0200226870357E-05	0.0599161326364773
ENSG00000163161.14	0.1903	2.09968258381188E-05	0.123398345450624
ENSG00000169967.16	0.0106	0.634700053083402	1
ENSG00000163166.15	0.2709	0.00569498533411538	1
ENSG00000072163.19	0.3100	0.000652425160470035	1
ENSG00000136709.12	0.0898	0.0358835884881665	1
ENSG00000136731.13	0.1655	0.0484785747835107	1
ENSG00000152082.14	-0.7978	8.53655877763548E-06	0.0501693559361637
ENSG00000136710.10	-0.2505	0.0968981828405797	1
ENSG00000136718.10	-0.0243	0.162268728053127	1
ENSG00000072135.13	0.1018	0.00258699915022727	1
ENSG00000152102.18	-0.2480	0.27560876378391	1
ENSG00000115762.16	0.1914	0.000575775519290743	1
ENSG00000173272.16	-0.7418	0.00178748137313077	1
ENSG00000152117.17	0.0979	0.0556714174983993	1
ENSG00000082258.13	0.1247	0.141172332782709	1
ENSG00000115839.17	-0.2649	0.98779728412216	1
ENSG00000144224.17	0.1093	0.00668789146540769	1
ENSG00000076003.5	-0.0365	0.341378616562889	1
ENSG00000115866.11	-0.5148	0.0301910799040917	1
ENSG00000121966.7	0.3560	0.569732692727068	1
ENSG00000150540.14	-0.7388	2.01952562173479E-07	0.00118667325533136
ENSG00000144228.9	-0.1040	0.411224580989168	1
ENSG00000169554.21	-0.4608	0.00149572347524153	1
ENSG00000115947.13	-0.0405	0.972295493647641	1
ENSG00000135999.12	0.0494	0.199319074487559	1
ENSG00000168288.13	-0.2571	0.859272677916534	1
ENSG00000115963.13	0.0624	0.419703739311367	1
ENSG00000184898.7	-0.1501	0.181516284711503	1
ENSG00000123609.11	0.2846	2.84568612554215E-14	1.67212516736857E-10
ENSG00000080345.18	0.2559	0.00484884396564904	1
ENSG00000288066.1	-0.1627	0.177085830520818	1
ENSG00000162980.17	-0.5295	0.3224242897588	1
ENSG00000115145.10	0.0437	0.447914787127917	1
ENSG00000157827.20	-0.0439	0.436644783825134	1
ENSG00000196504.17	0.1771	0.00179066847498458	1
ENSG00000177917.10	0.1688	0.0429047962681732	1
ENSG00000153234.14	-0.0079	0.427629896326715	1
ENSG00000115159.16	0.2222	3.19033219234387E-05	0.187495822944049
ENSG00000115170.15	-0.0659	0.246208085546078	1
ENSG00000144283.21	0.5169	1.48892013079227E-26	8.7488946885354E-23
ENSG00000115183.15	0.3293	1.55819922119287E-07	0.000915286222528691
ENSG00000123636.18	0.6304	3.08500524067618E-12	1.81213207837319E-08
ENSG00000136536.15	0.4223	1.55912650761532E-10	9.16298648525525E-07
ENSG00000241399.7	-0.8735	1.58643492094164E-06	0.00932347803037404
ENSG00000153246.13	-0.0711	0.223379017984867	1
ENSG00000153250.20	0.5313	7.86490403914776E-10	4.62220410380714E-06
ENSG00000136560.14	0.0208	0.22169037302807	1
ENSG00000115233.12	0.0344	0.0486266146800315	1
ENSG00000078098.14	-0.3810	0.00540144466741557	1
ENSG00000115267.8	0.1957	3.58513269928979E-05	0.210590694756282
ENSG00000115271.11	0.3451	0.000700623405235483	1
ENSG00000182263.14	-0.3061	0.000121272201520263	0.712716728334585
ENSG00000082438.17	-0.1153	0.221236159115603	1
ENSG00000123607.15	0.0774	0.102523945166377	1
ENSG00000163072.15	1.6212	4.13579217106455E-122	2.43060505893464E-118
ENSG00000138398.16	-0.0005	0.0496075210219733	1
ENSG00000138385.16	-0.3309	0.72018757214107	1
ENSG00000138382.15	-0.6752	0.0659126975068016	1
ENSG00000144357.17	0.1616	0.00415499729316353	1
ENSG00000115806.13	-0.1256	0.783281730740645	1
ENSG00000198586.14	-0.0280	0.329828999083836	1
ENSG00000123600.19	0.0581	0.0455197343508023	1
ENSG00000071967.12	-1.1193	9.96802310834145E-09	5.85820718077227E-05
ENSG00000077380.15	-0.0374	0.218842429352372	1
ENSG00000128708.13	0.0211	0.0191879585360512	1
ENSG00000091409.15	1.7966	3.26430924408381E-95	1.91810811182365E-91
ENSG00000091428.18	0.2074	9.92659618434962E-22	5.83286791792383E-18
ENSG00000091436.17	-1.3284	3.66236863519561E-11	2.15237404690446E-07
ENSG00000172845.15	0.0749	0.0102486693100827	1
ENSG00000138430.16	-0.2346	0.942823997798558	1
ENSG00000138433.16	-0.2070	0.94696931779419	1
ENSG00000115935.17	-0.1410	0.968591250449382	1
ENSG00000128656.14	0.2884	2.33423858088381E-14	1.37183201398542E-10
ENSG00000115966.17	0.1825	0.00054649335981351	1
ENSG00000154518.9	-0.6378	0.00166611414975262	1
ENSG00000144320.14	-0.2266	0.00505476407836616	1
ENSG00000175879.9	0.3188	1.4160805720936E-36	8.32230552219408E-33
ENSG00000128654.14	0.1251	0.00776175163612778	1
ENSG00000163364.10	0.3531	8.96809663747926E-08	0.000527055039384656
ENSG00000170144.20	-0.4790	0.666047725024043	1
ENSG00000116044.16	0.0766	0.0477766352478681	1
ENSG00000018510.16	-0.1580	0.446439498559664	1
ENSG00000180228.13	-0.2240	0.0133990763694997	1
ENSG00000079150.18	-0.3526	0.00385756251450062	1
ENSG00000116095.11	0.0404	0.310350800763854	1
ENSG00000187231.14	-0.6294	0.000229018680836411	1
ENSG00000163510.14	0.0911	0.0146312084587744	1
ENSG00000170035.16	0.0230	0.0314109957626997	1
ENSG00000138434.17	0.0442	0.111885683943766	1
ENSG00000115252.18	-0.6958	1.06449029601098E-08	6.2528159987685E-05
ENSG00000077232.18	-0.0895	0.878751478927467	1
ENSG00000162998.5	-2.5403	2.66094823248861E-21	1.56357318141031E-17
ENSG00000061676.15	0.0641	0.0792789908528651	1
ENSG00000163002.13	-0.0265	0.232824503345779	1
ENSG00000065548.18	-0.0840	0.080938262934234	1
ENSG00000138448.12	-0.4192	0.00336015756504129	1
ENSG00000064989.13	0.9384	7.76929913773431E-19	4.56524017333268E-15
ENSG00000003436.16	1.4280	8.10956243616952E-45	4.76355697500597E-41
ENSG00000144366.16	-0.4115	0.0616849576443989	1
ENSG00000168542.15	-0.9206	6.21753892116528E-09	3.65404762396884E-05
ENSG00000204262.14	-0.4601	6.94442928677452E-06	0.0408054664890871
ENSG00000115368.10	0.1030	0.0182939414628422	1
ENSG00000138449.10	-0.3973	0.0656815959459379	1
ENSG00000138381.10	0.0090	0.0712118019054537	1
ENSG00000151687.14	0.0408	0.28816121035608	1
ENSG00000128699.14	-0.0225	0.801962050163073	1
ENSG00000064933.17	0.1543	0.000161130522487845	0.946802950138577
ENSG00000198130.16	-0.0800	0.382688249281579	1
ENSG00000151689.13	0.7481	5.35698804613368E-27	3.14830187471277E-23
ENSG00000151690.15	0.3210	1.91024028170384E-10	1.12245718952918E-06
ENSG00000138386.17	0.0524	0.0065945969068662	1
ENSG00000115419.13	-0.2336	0.346805051808439	1
ENSG00000115415.19	0.1126	0.0129326066946547	1
ENSG00000128641.19	-0.1857	0.0149496741813261	1
ENSG00000173559.13	0.3150	1.45838524233722E-05	0.0857093006921582
ENSG00000168497.5	2.5880	9.38061018817395E-82	5.51298460758983E-78
ENSG00000196950.14	0.2296	3.41788170877621E-05	0.20083472920769
ENSG00000081320.11	0.0024	0.724526087552384	1
ENSG00000119041.11	0.1458	3.08787453890637E-05	0.181443507906138
ENSG00000065413.20	-0.0796	0.434178293547154	1
ENSG00000115524.16	0.3702	3.0410864233673E-07	0.00178633416508595
ENSG00000115520.8	0.0924	0.107605937949606	1
ENSG00000144381.17	0.0252	0.00076757288686563	1
ENSG00000115541.11	0.2359	0.000241654641895513	1
ENSG00000115540.15	0.1417	0.00651134597191361	1
ENSG00000162944.11	-0.1434	0.783352644588107	1
ENSG00000115896.16	-0.2800	0.000132103370584917	0.776371508927557
ENSG00000178074.6	0.0588	0.0985008605337877	1
ENSG00000162972.10	0.0710	0.0187816943272239	1
ENSG00000196141.14	-0.1603	0.308254856730866	1
ENSG00000082153.18	0.5710	1.07995816779417E-14	6.34367427762298E-11
ENSG00000013441.16	0.3080	7.88552114804724E-07	0.00463432077870736
ENSG00000240344.9	0.0381	0.743408578427514	1
ENSG00000115942.9	0.3397	5.51857402354175E-08	0.000324326595363548
ENSG00000155744.9	0.2301	0.000379236656709887	1
ENSG00000119013.9	-0.2044	0.95584924512009	1
ENSG00000003402.20	0.9570	2.70716702538407E-21	1.59018991071061E-17
ENSG00000003400.15	0.2993	2.40921733312183E-17	1.4158970266757E-13
ENSG00000064012.22	0.1823	1.00238492212794E-09	5.89001380242377E-06
ENSG00000115993.13	-0.6113	0.00188606085693512	1
ENSG00000155755.19	-0.6629	2.07596988920311E-06	0.0122004750388467
ENSG00000116030.16	-0.2855	0.364250047714564	1
ENSG00000055044.11	0.2623	9.15551502407655E-05	0.538069617964979
ENSG00000286223.1	0.1216	0.000254905131076957	1
ENSG00000204217.15	0.6297	5.24333290720954E-11	3.07993374969488E-07
ENSG00000144426.18	-0.1492	0.0748964760482976	1
ENSG00000204196.5	-0.0365	0.00606862876044901	1
ENSG00000119004.16	-0.0991	0.955152250818895	1
ENSG00000138443.16	-0.1707	0.406386776840507	1
ENSG00000173166.18	0.2627	2.55922894020405E-05	0.15038029252639
ENSG00000116117.18	-0.1990	0.00257706852497616	1
ENSG00000118257.16	0.4359	3.04799196869181E-08	0.00017910000808033
ENSG00000114933.16	0.0838	0.00828967755911712	1
ENSG00000023228.14	0.1030	0.228269614270521	1
ENSG00000114942.14	-0.3043	0.781010734870506	1
ENSG00000114948.13	0.2615	1.34710236293645E-11	7.91692058697751E-08
ENSG00000118246.14	0.2512	0.0416541852043211	1
ENSG00000118263.15	0.8652	2.19489652972744E-23	1.28994069052081E-19
ENSG00000118260.15	-0.1097	0.112027561249804	1
ENSG00000144401.14	0.1899	1.0694606831572E-05	0.0628522043491486
ENSG00000138413.13	0.0491	0.265021193255304	1
ENSG00000115020.17	0.0593	0.109386159355062	1
ENSG00000197713.15	-0.1757	0.082700499084944	1
ENSG00000144445.17	0.0156	0.674670932963005	1
ENSG00000115361.8	-0.2858	0.000507119380193158	1
ENSG00000115365.12	0.0985	0.0657310703900172	1
ENSG00000178568.15	-0.2125	0.00486401385492157	1
ENSG00000144451.19	-0.4737	0.00528484267968736	1
ENSG00000138376.11	-0.0139	0.723781244374928	1
ENSG00000138363.15	-0.1733	0.00598832544013551	1
ENSG00000115414.20	-1.9019	1.36736894225025E-14	8.03602727360474E-11
ENSG00000079246.16	-0.0988	0.0760714008682767	1
ENSG00000197756.10	-0.4714	1.16321255381162E-06	0.0068362001787509
ENSG00000115457.10	-2.9993	3.88288262018279E-23	2.28080525109537E-19
ENSG00000115461.5	-1.4892	1.973992217979E-13	1.16011522650626E-09
ENSG00000079308.19	-1.7232	9.51290829649506E-14	5.59073620585015E-10
ENSG00000163466.16	-0.9980	8.27191052459198E-06	0.0486057462425025
ENSG00000127837.9	-0.0789	0.668758835218139	1
ENSG00000127838.14	-0.3899	0.0282845233217439	1
ENSG00000135926.15	-0.5200	0.00598624191515704	1
ENSG00000144579.7	-0.1537	0.738673260652517	1
ENSG00000135913.11	0.1198	0.0132007057718565	1
ENSG00000144580.13	0.2029	0.00120601928385546	1
ENSG00000074582.14	0.0483	0.0689434138709391	1
ENSG00000135929.9	-0.2326	0.0533356783779433	1
ENSG00000115649.16	0.1998	0.154420894696925	1
ENSG00000144567.11	-0.1261	0.121983487665715	1
ENSG00000158552.13	-0.1431	0.211982872395975	1
ENSG00000115661.14	-0.1552	0.234137908003609	1
ENSG00000127824.14	-0.0168	0.796699907160158	1
ENSG00000135924.15	-0.0309	0.166122247276151	1
ENSG00000123992.19	0.1342	0.0260275955020748	1
ENSG00000175084.12	-0.7493	0.000219891151840318	1
ENSG00000072195.15	-0.5198	5.35901537942598E-07	0.0031489574369507
ENSG00000144591.18	0.0284	0.099720766176865	1
ENSG00000123989.14	-0.4180	0.000111308921539786	0.653828605124706
ENSG00000124006.15	-0.1526	0.0316973756381017	1
ENSG00000116106.12	0.0592	0.161540341140021	1
ENSG00000123983.14	-0.1835	0.519247598804508	1
ENSG00000152049.6	-0.2249	0.00186988335094959	1
ENSG00000085449.15	0.2530	0.00186733750157896	1
ENSG00000135900.4	0.0364	0.902262399751557	1
ENSG00000036257.13	0.0551	0.113227520684574	1
ENSG00000168958.19	-0.2632	0.557553866820294	1
ENSG00000173744.17	0.2762	2.30862814124108E-05	0.135678075860739
ENSG00000153823.18	-0.7519	1.07563321689807E-09	6.31826951605928E-06
ENSG00000153827.13	0.1367	0.00970650615719069	1
ENSG00000135899.17	0.4334	9.93114564771174E-11	5.83653429716019E-07
ENSG00000185404.16	0.1869	3.02723826881945E-06	0.0177880520675831
ENSG00000067066.17	0.3885	1.21118196895995E-08	7.11811643157764E-05
ENSG00000135932.11	-0.0468	0.374552123360639	1
ENSG00000135916.16	-0.2841	0.00198545509321398	1
ENSG00000173692.13	-0.0283	0.819391928152158	1
ENSG00000115053.16	-0.0675	0.0331813662951101	1
ENSG00000187514.16	-0.4877	0.00117817290185335	1
ENSG00000144524.17	-0.0223	0.288826910647442	1
ENSG00000135930.14	0.1522	0.024806362283115	1
ENSG00000115468.12	-1.2056	3.43000237597259E-14	2.0154693961215E-10
ENSG00000204120.14	0.1636	0.000347067593149741	1
ENSG00000168918.14	0.1492	1.34428715737213E-08	7.900375623876E-05
ENSG00000085978.22	0.0484	0.0170145198358569	1
ENSG00000188042.8	0.0406	0.344216235734551	1
ENSG00000130147.16	0.1933	7.37149433747756E-07	0.00433001577383432
ENSG00000144476.6	0.3404	0.000409528887677038	1
ENSG00000198612.11	-0.2567	0.921516764000248	1
ENSG00000163359.16	-0.3226	0.000111308921539786	0.654162531889325
ENSG00000115648.14	0.3943	1.8474589698926E-38	1.08575163660588E-34
ENSG00000124831.19	0.4074	7.37481430346431E-07	0.00433344088471563
ENSG00000132329.11	-2.6906	2.71467907906021E-23	1.59460249103997E-19
ENSG00000184182.18	-0.2981	0.0918897931158509	1
ENSG00000132323.9	-0.0710	0.775220438338789	1
ENSG00000132326.12	-0.0466	0.265556047728826	1
ENSG00000204104.12	-0.1230	0.734069808669969	1
ENSG00000130414.12	-0.0303	0.138640750486798	1
ENSG00000172428.11	-0.6045	0.0333994950783897	1
ENSG00000063660.9	-0.2498	0.00030777496720816	1
ENSG00000142327.13	0.1427	0.000225970541406954	1
ENSG00000162804.14	0.3219	0.00221282370681392	1
ENSG00000122085.17	-0.1358	0.936825941086162	1
ENSG00000115685.15	-0.3533	0.981052812504132	1
ENSG00000115677.17	-0.6111	0.036127049878931	1
ENSG00000168385.18	-0.5720	0.195470996280445	1
ENSG00000115694.15	0.0660	0.0752355806198607	1
ENSG00000168397.17	0.1054	0.047839952846759	1
ENSG00000168393.13	0.0209	0.77987802904351	1
ENSG00000072756.17	0.1304	0.150051181330671	1
ENSG00000113851.14	0.0155	0.0308254312812155	1
ENSG00000144455.14	-0.1504	0.801398859634485	1
ENSG00000150995.19	0.1733	0.000740525861599153	1
ENSG00000134107.5	0.7411	3.65911223499571E-12	2.15009434928348E-08
ENSG00000134108.13	0.0286	0.352136172605218	1
ENSG00000134109.11	0.0730	0.403113992449188	1
ENSG00000071282.12	-0.2270	0.747996271938038	1
ENSG00000206573.9	0.2710	0.000181888125707849	1
ENSG00000168137.17	0.1105	0.0474694091008884	1
ENSG00000163719.19	0.0751	0.0144304763618964	1
ENSG00000134072.11	-0.3646	0.00224967117129906	1
ENSG00000171148.13	-0.4085	0.000495054490497854	1
ENSG00000241553.12	-0.3250	0.963843253722252	1
ENSG00000171135.15	0.0301	0.184182588485106	1
ENSG00000163702.20	-0.0812	0.36231637142355	1
ENSG00000125037.12	0.0961	0.00500085182059014	1
ENSG00000254999.4	-0.5422	0.130662567708367	1
ENSG00000157020.18	-0.0861	0.243860124401293	1
ENSG00000196639.6	-0.0573	0.647069256430546	1
ENSG00000144560.15	-0.0842	0.33769540136271	1
ENSG00000144559.10	0.0830	0.000382241607685131	1
ENSG00000132170.21	0.2197	2.24369109248518E-21	1.31839288594429E-17
ENSG00000075975.16	0.0214	0.159978977858376	1
ENSG00000132155.12	0.0190	0.396141858260064	1
ENSG00000144713.13	0.0794	0.00216075112013259	1
ENSG00000144711.16	-0.1781	0.147763694078935	1
ENSG00000163517.15	-0.1540	0.0224833701202877	1
ENSG00000163520.14	1.5597	2.53478711353883E-90	1.48893395049271E-86
ENSG00000170876.7	-0.1428	0.956644730109762	1
ENSG00000154767.14	-0.2386	0.0549240118026479	1
ENSG00000170860.4	-0.1554	0.182219851559905	1
ENSG00000154781.16	0.0134	0.183121744897022	1
ENSG00000154783.12	0.6560	5.41577481569638E-52	3.18285085918476E-48
ENSG00000225733.6	-0.4182	0.95072289743402	1
ENSG00000177463.15	0.0580	0.0290536351673338	1
ENSG00000131368.8	0.1449	0.00607434254949257	1
ENSG00000131381.12	-0.1809	0.110282861248749	1
ENSG00000131375.10	-0.1071	0.732610564602896	1
ENSG00000131370.16	1.0884	5.39152304614614E-28	3.16859809422009E-24
ENSG00000169814.15	0.1043	0.0209744211351593	1
ENSG00000206560.11	0.1906	4.34253802373663E-05	0.255167534274764
ENSG00000131386.19	0.6377	3.39964790250613E-12	1.99797307230285E-08
ENSG00000154813.10	-0.0325	0.483574847595268	1
ENSG00000131378.14	-0.1010	0.367745924559031	1
ENSG00000131374.14	0.0821	0.188351248494139	1
ENSG00000182568.17	0.0827	0.121513549152684	1
ENSG00000144566.11	0.2971	7.81040303369702E-06	0.0458783074199363
ENSG00000114166.8	0.1475	0.235373606039321	1
ENSG00000151789.12	0.7370	9.74081903065416E-12	5.72467934431545E-08
ENSG00000132967.9	-0.1111	0.592930777997343	1
ENSG00000182247.10	-0.3480	0.00104119659845991	1
ENSG00000170142.12	-0.3690	0.693086797674939	1
ENSG00000174748.21	-0.6283	2.33320012767798E-12	1.37122171503635E-08
ENSG00000174738.13	-0.1589	0.250386466772975	1
ENSG00000151090.19	-0.9268	3.43225881999871E-08	0.000201679528263124
ENSG00000077097.15	-0.0674	0.6007474641106	1
ENSG00000151092.17	0.1951	0.00258940457315275	1
ENSG00000033867.16	0.1476	0.384985620513705	1
ENSG00000187118.14	-0.0075	0.470488111006933	1
ENSG00000163512.14	-0.2605	0.21298910525858	1
ENSG00000144642.22	-0.9998	1.9805348865562E-05	0.116396035282908
ENSG00000227260.2	0.3287	4.47051757923756E-25	2.62598202604415E-21
ENSG00000163513.19	1.4974	4.57357917211284E-32	2.68652040569908E-28
ENSG00000163527.10	-0.1220	0.7852705402406	1
ENSG00000144645.14	0.3280	4.12288778226919E-12	2.42302114963961E-08
ENSG00000152642.10	0.0658	0.120607203733992	1
ENSG00000170293.9	0.2012	1.22478399739565E-06	0.00719683076869683
ENSG00000153551.14	0.1277	2.10557594856693E-07	0.00123744698497279
ENSG00000091317.8	0.1603	0.000116527289678056	0.684830881437935
ENSG00000144635.9	0.0247	0.423528320518653	1
ENSG00000170266.16	-0.0126	0.97244590719139	1
ENSG00000170275.15	-0.9431	0.000108797697315301	0.639404067122021
ENSG00000173705.9	-1.6649	1.23197087454629E-16	7.24029282970857E-13
ENSG00000153560.12	0.1905	0.00393747165886504	1
ENSG00000163539.17	-0.1600	0.0351251531550167	1
ENSG00000170248.15	0.4363	3.06483101209613E-08	0.00018012011858089
ENSG00000168016.14	0.0529	0.0357706391481932	1
ENSG00000178567.8	0.0476	0.239922690679475	1
ENSG00000224858.5	-0.0305	0.648507821290436	1
ENSG00000093167.18	-0.2146	0.825699606380112	1
ENSG00000144674.16	-0.0810	0.112035164217626	1
ENSG00000144668.12	-0.0139	0.108624313840709	1
ENSG00000144677.15	-0.3090	0.00599086267072423	1
ENSG00000187091.13	-0.1071	0.125018918047561	1
ENSG00000060971.18	-0.0519	0.573974330529384	1
ENSG00000172939.9	-0.0855	0.833968737725091	1
ENSG00000157036.13	0.1403	1.63193240859937E-06	0.00959086676533849
ENSG00000114742.14	0.0364	0.124516961507718	1
ENSG00000144655.15	0.9371	2.91173231310689E-16	1.71122508041292E-12
ENSG00000270367.1	0.3164	6.44794941520535E-05	0.378945987131619
ENSG00000144659.13	-0.2207	0.0363582676036595	1
ENSG00000168028.14	-0.2354	0.137830445678238	1
ENSG00000170011.14	0.3857	1.60775999761971E-34	9.44398222601818E-31
ENSG00000114784.4	-0.1076	0.125597868406585	1
ENSG00000188846.14	-0.6545	4.08573801080151E-12	2.40077965514697E-08
ENSG00000172888.12	0.0222	0.525028013578498	1
ENSG00000168036.18	0.4126	8.71583441341127E-08	0.000511968113443778
ENSG00000093183.14	0.1734	0.0140747278570458	1
ENSG00000008324.11	0.2491	1.12944526548784E-05	0.0663436148947555
ENSG00000114857.18	1.5814	1.26877472740343E-30	7.45658907294996E-27
ENSG00000114853.14	-0.3849	0.000623462085629131	1
ENSG00000181061.13	-0.5258	0.002898579655739	1
ENSG00000163788.14	0.9640	2.99318382085538E-40	1.75879481313462E-36
ENSG00000011198.10	0.1385	0.0174535660559652	1
ENSG00000179152.20	0.0278	0.182385652323466	1
ENSG00000186448.15	0.0939	0.00474907020229673	1
ENSG00000163807.6	0.1373	0.00350832239618357	1
ENSG00000163812.15	-0.1255	0.408150017115557	1
ENSG00000075914.13	-0.0867	0.835312931061132	1
ENSG00000163815.6	1.3364	2.68895966904197E-39	1.58030159749597E-35
ENSG00000211456.13	-0.0412	0.18481038052551	1
ENSG00000163820.15	-0.4306	0.00128897229427295	1
ENSG00000121797.10	0.1690	2.97773553988584E-11	1.75001517679091E-07
ENSG00000160799.11	0.2449	0.00269065133507548	1
ENSG00000160796.18	0.1352	1.84430561719423E-06	0.0108334511953989
ENSG00000181555.20	0.2056	0.0164849070771262	1
ENSG00000088727.12	0.1304	3.17289608302169E-05	0.186471102799185
ENSG00000076201.15	0.1162	0.021732938669528	1
ENSG00000114650.20	0.0652	0.105114243493516	1
ENSG00000163832.16	0.0300	0.573774833159861	1
ENSG00000173473.11	0.0737	0.000997810402104674	1
ENSG00000132153.15	0.2015	3.66129409477444E-05	0.215174253949894
ENSG00000047849.21	-0.8761	0.0313260255135121	1
ENSG00000164050.13	-0.1534	0.00202639070962425	1
ENSG00000232112.3	-0.0629	0.144765293102807	1
ENSG00000164054.15	0.0668	0.0983777314072105	1
ENSG00000010256.11	-0.3223	0.00214935302955387	1
ENSG00000068745.15	0.3078	2.22309273223084E-05	0.130584467091239
ENSG00000114302.16	0.1810	0.000645705732802277	1
ENSG00000177479.19	0.0876	0.304607765993656	1
ENSG00000178467.18	-0.1018	0.0650046665488598	1
ENSG00000178252.18	0.1588	0.0481329677007772	1
ENSG00000178149.17	0.0370	0.433737157946143	1
ENSG00000178057.15	-0.0314	0.230978288404464	1
ENSG00000178035.12	0.1022	0.00996666676949685	1
ENSG00000198218.11	0.0919	0.0491233340491498	1
ENSG00000172053.18	0.2099	4.08535577831797E-05	0.240096359091747
ENSG00000172037.14	0.4868	2.04871014818524E-06	0.0120341234104401
ENSG00000114316.13	0.1493	0.0530577675326235	1
ENSG00000233276.5	0.1422	9.83095762672E-05	0.577765379722335
ENSG00000067560.12	-0.4138	0.244077905777408	1
ENSG00000145022.4	-0.2011	0.0039061003012227	1
ENSG00000173402.12	-0.0071	0.876067652772628	1
ENSG00000176095.12	0.1626	0.0806099934122571	1
ENSG00000182179.13	0.2617	0.000120880216710607	0.710050392958103
ENSG00000004534.15	0.1756	0.0187154460633349	1
ENSG00000003756.17	0.4253	1.77765524951537E-06	0.0104455022461523
ENSG00000001617.12	0.3875	4.88695632995246E-31	2.87059814821407E-27
ENSG00000114353.17	0.3175	5.59499515073214E-06	0.0328650015154006
ENSG00000214706.10	-0.0532	0.81395798239142	1
ENSG00000114378.17	0.2987	4.42238905414322E-29	2.59859580821456E-25
ENSG00000068001.14	2.1402	4.03504531990078E-90	2.37139613450569E-86
ENSG00000114383.10	-0.2787	0.347444625906655	1
ENSG00000068028.17	-0.0575	0.555092041899994	1
ENSG00000114395.10	0.0871	0.00126705316967317	1
ENSG00000126062.4	-0.0352	0.789658033702134	1
ENSG00000145050.18	-0.4319	0.0864201471115315	1
ENSG00000259956.2	-0.1116	0.112620506018539	1
ENSG00000145041.15	0.0307	0.0407859596612347	1
ENSG00000164080.13	0.1028	0.018784542453708	1
ENSG00000164081.12	0.0260	0.108773666176531	1
ENSG00000090097.21	-0.2243	0.14958769179957	1
ENSG00000114779.19	-0.1548	0.51778641148493	1
ENSG00000248487.9	-0.0046	0.819795683938435	1
ENSG00000162244.12	0.0752	0.00737030023440676	1
ENSG00000023330.15	0.1965	0.00538707619379467	1
ENSG00000247596.9	0.0288	0.331971528765207	1
ENSG00000164088.18	-0.1502	0.320873374896639	1
ENSG00000164091.12	-0.0652	0.238741511892887	1
ENSG00000010322.16	-0.0162	0.756142183468144	1
ENSG00000010327.10	0.6945	1.36104249180499E-29	7.99748568184611E-26
ENSG00000168273.8	-0.1152	0.753885936228742	1
ENSG00000163939.18	0.2737	2.41199525648884E-05	0.141680601366155
ENSG00000163938.17	0.1091	9.02998163316469E-06	0.0530421121132094
ENSG00000016864.18	-0.2272	0.466041587941611	1
ENSG00000114902.14	-0.2787	0.719633806959593	1
ENSG00000213533.12	-0.0291	0.27725731059762	1
ENSG00000163931.16	-0.6023	0.0461460382482994	1
ENSG00000272886.6	0.0178	0.0769942888143663	1
ENSG00000113811.11	-0.5484	0.0381145114492792	1
ENSG00000180376.17	0.1510	0.00873916885851384	1
ENSG00000163946.13	0.2825	2.41612807608373E-07	0.00141995847031441
ENSG00000163947.11	0.5615	2.66462663798455E-41	1.56573461247972E-37
ENSG00000157500.12	0.2947	2.26228516797696E-05	0.132931876470326
ENSG00000174840.9	0.1323	0.0430384442784309	1
ENSG00000168374.11	-0.4424	0.593280178601437	1
ENSG00000174839.13	0.3088	6.06935808856256E-07	0.00356696174864822
ENSG00000163681.15	-0.7328	2.44492782225596E-06	0.0143615060279315
ENSG00000136068.14	1.0531	2.31089791582549E-43	1.35811470513064E-39
ENSG00000163686.15	0.3169	2.34084565173572E-14	1.37571498952508E-10
ENSG00000168297.16	-0.0451	0.443961372999402	1
ENSG00000168291.13	-0.2718	0.222284850014503	1
ENSG00000168309.18	1.5875	3.65656903395596E-97	2.14896562125592E-93
ENSG00000144724.20	-0.1059	0.0137914047515607	1
ENSG00000114405.10	0.0206	0.317877731252736	1
ENSG00000163634.12	-0.2593	0.089904016793719	1
ENSG00000163636.10	0.0724	0.338883098902916	1
ENSG00000163638.13	2.4981	6.36267867082544E-83	3.73743745124286E-79
ENSG00000151276.23	0.2658	3.09222713176709E-09	1.81637421719999E-05
ENSG00000144741.17	-0.1998	0.194031407563101	1
ENSG00000144749.13	0.1456	0.0108413527302835	1
ENSG00000172340.14	-0.2424	0.343014288856287	1
ENSG00000163378.14	0.0010	0.539895107154606	1
ENSG00000144747.17	-0.0916	0.233775234297058	1
ENSG00000144744.17	0.1405	0.0398169541088023	1
ENSG00000144746.7	-0.8052	8.03258413113596E-05	0.471994643545549
ENSG00000114541.15	0.2582	0.00024951945587551	1
ENSG00000114861.21	0.3165	0.000665790493961488	1
ENSG00000163412.13	-0.0756	0.38494235534239	1
ENSG00000163602.10	0.4011	7.44759487390171E-09	4.37620674790465E-05
ENSG00000172986.13	-0.5779	2.75250629451683E-05	0.161764794928754
ENSG00000163605.15	0.0352	0.0528542879112574	1
ENSG00000255423.1	0.1887	2.68539646846915E-09	1.57740188557878E-05
ENSG00000121440.15	-0.3531	3.52134037591121E-05	0.206949173892302
ENSG00000169855.20	-0.2920	0.00020207654441614	1
ENSG00000114480.13	-0.1184	0.346158436042921	1
ENSG00000206538.9	-0.4612	0.000598200260287278	1
ENSG00000083937.9	0.0047	0.157083432273466	1
ENSG00000163320.11	0.1507	0.00437523791539053	1
ENSG00000175105.7	0.1093	0.0165086142902523	1
ENSG00000179021.10	-0.0066	0.9095599678658	1
ENSG00000184500.16	0.0789	0.00927099602388004	1
ENSG00000169379.16	0.1814	0.0804943268877755	1
ENSG00000269028.3	0.3778	2.62955811309323E-07	0.00154512834725358
ENSG00000080200.10	0.6506	1.6554760830528E-16	9.72923294010129E-13
ENSG00000170854.18	0.1788	3.55526413325439E-06	0.0208836215187363
ENSG00000080822.17	0.1448	2.10424378225975E-05	0.123666407083405
ENSG00000080819.9	0.1141	0.0890827259835376	1
ENSG00000057019.16	-0.1843	0.00681293957295258	1
ENSG00000144810.16	-0.7966	2.54391677424782E-05	0.149505988822544
ENSG00000184220.12	-0.1728	0.667353831845041	1
ENSG00000168386.18	-0.1564	0.422812915362938	1
ENSG00000036054.13	0.1146	0.0840451035533246	1
ENSG00000114021.12	-0.2803	0.246842326304279	1
ENSG00000154174.8	-0.0966	0.401247234317219	1
ENSG00000181458.10	-0.3349	0.000704267050593579	1
ENSG00000114354.14	0.0869	0.13806025745918	1
ENSG00000154175.17	-0.1956	0.000397993086115994	1
ENSG00000138468.16	0.2043	0.000753052346915084	1
ENSG00000174173.7	0.0903	0.0196885036908846	1
ENSG00000081154.12	-0.9958	0.000116858491363989	0.686426778272073
ENSG00000066422.5	0.0224	0.432503622395846	1
ENSG00000114391.13	-0.5820	6.14750200333307E-08	0.000361104267675785
ENSG00000144815.16	0.4849	2.32017353682263E-12	1.36356598759066E-08
ENSG00000144802.11	0.9896	1.81857983958067E-23	1.06823379776969E-19
ENSG00000170017.12	-1.0136	1.8253623790472E-10	1.07221786145233E-06
ENSG00000114423.22	0.1303	0.00801433362961471	1
ENSG00000114439.19	-0.0417	0.324728339610387	1
ENSG00000196776.16	-0.1832	0.196622337624527	1
ENSG00000114446.5	-0.2920	0.643578544806472	1
ENSG00000198919.13	-0.0286	0.291633269940535	1
ENSG00000144824.21	-0.0886	0.793206518825467	1
ENSG00000091972.18	0.5224	9.88272971039843E-09	5.80709197783012E-05
ENSG00000144848.11	0.0352	0.0675499145413737	1
ENSG00000138459.9	0.0478	0.0564316853312993	1
ENSG00000091986.15	-0.6566	6.71411181826989E-05	0.394588351559721
ENSG00000163607.17	-0.0131	0.2231988818792	1
ENSG00000163608.15	-0.0654	0.804031440230284	1
ENSG00000144857.14	0.2672	1.03992228178755E-11	6.11162325006543E-08
ENSG00000121579.13	0.0664	0.129596251089121	1
ENSG00000114573.10	-0.0087	0.81109521617078	1
ENSG00000151576.10	0.2125	2.89064924018992E-11	1.6985454935356E-07
ENSG00000181722.16	0.2949	0.000497492472488358	1
ENSG00000121578.13	-0.2113	0.00847142753097091	1
ENSG00000031081.11	0.5959	3.58343405355999E-29	2.10490916306114E-25
ENSG00000163389.12	0.1921	0.000840182481774412	1
ENSG00000113845.10	-0.0171	0.0576202864250584	1
ENSG00000144843.11	0.1304	3.32317552336112E-05	0.195303025507933
ENSG00000138495.6	-0.3379	0.886868543714439	1
ENSG00000082701.15	0.1484	0.0050453541250029	1
ENSG00000163428.4	-0.0185	0.685843916052606	1
ENSG00000163430.12	-0.4298	0.0185506343812235	1
ENSG00000065518.8	-0.2842	0.765459011127229	1
ENSG00000144840.9	0.0059	0.288566543740719	1
ENSG00000173230.15	0.0749	0.00749874077504199	1
ENSG00000160124.9	0.0967	0.00285299392069399	1
ENSG00000114023.15	-0.4181	0.00922837692821102	1
ENSG00000114030.13	-0.0497	0.817215058662338	1
ENSG00000138496.16	0.4889	1.11920894023778E-08	6.57423331495672E-05
ENSG00000163840.10	0.3444	5.402783029077E-08	0.000317521558618855
ENSG00000173193.15	1.0327	1.8433734317306E-26	1.08335056582807E-22
ENSG00000065485.20	0.3635	1.39697938122286E-20	8.20865084406555E-17
ENSG00000173175.14	-0.2783	0.000156669764620966	0.920748206677416
ENSG00000206527.10	-0.0268	0.549392121376497	1
ENSG00000065534.18	-2.0519	2.52277727182844E-16	1.48263620265357E-12
ENSG00000175455.15	0.0359	0.785014469996349	1
ENSG00000160145.15	-0.1105	0.0939508264373697	1
ENSG00000082781.12	-1.6528	1.39057033074123E-16	8.17238183376619E-13
ENSG00000173706.14	0.9605	9.86005828390883E-31	5.79377024762483E-27
ENSG00000163848.19	-0.0584	0.401667083605108	1
ENSG00000114520.11	-0.0286	0.986957756347594	1
ENSG00000144909.8	0.0841	0.00123506086571385	1
ENSG00000114544.16	0.1062	0.0263453195093585	1
ENSG00000144908.13	-0.3106	0.00014387601804948	0.845559358076792
ENSG00000163884.4	-0.3986	4.46503546205871E-06	0.0262276183041329
ENSG00000159685.11	-0.1640	0.388167188073027	1
ENSG00000163870.16	0.0744	0.304993527683784	1
ENSG00000114626.18	-0.0483	0.86413019082871	1
ENSG00000074416.14	1.1207	2.86279353639652E-24	1.68160492327932E-20
ENSG00000058262.10	0.1850	0.0487330451205688	1
ENSG00000175792.12	0.1586	5.80615570043476E-05	0.341053585843538
ENSG00000179348.12	0.4776	1.66685000671967E-17	9.7960774894915E-14
ENSG00000244300.3	0.3008	5.93271476166825E-14	3.48665646543243E-10
ENSG00000163902.12	0.6152	4.05996868425074E-13	2.38604359573416E-09
ENSG00000075785.13	0.0848	0.0288183255904213	1
ENSG00000177646.19	0.0205	0.577318228271256	1
ENSG00000240682.9	0.0816	1.21310627820383E-05	0.071282124907257
ENSG00000169714.16	-0.7714	1.84842324958055E-05	0.108613350145353
ENSG00000181789.14	-0.1119	0.244259073975781	1
ENSG00000183624.14	-0.0675	0.705624279641648	1
ENSG00000184897.6	-0.0898	0.242328724165632	1
ENSG00000251474.6	0.0076	0.354769401611926	1
ENSG00000129071.9	0.1035	0.210094341613216	1
ENSG00000004399.12	0.6994	7.06798152498275E-21	4.15385274223236E-17
ENSG00000017260.19	0.0302	0.588017753464985	1
ENSG00000198585.11	-0.0886	0.737354668870824	1
ENSG00000114686.9	-0.1595	0.65878053859169	1
ENSG00000138246.17	-0.0025	0.0426105003440784	1
ENSG00000081307.12	-0.0652	0.792913703071095	1
ENSG00000113971.20	0.0917	0.0314258334927189	1
ENSG00000091527.15	0.0791	0.000136526336347641	0.802365278715085
ENSG00000091513.16	0.3150	3.29992845106585E-06	0.019393679506914
ENSG00000144867.12	0.1359	0.00198624271055444	1
ENSG00000174640.15	1.0306	3.5790223886542E-75	2.10231775109548E-71
ENSG00000163785.12	-0.0502	0.173499431862156	1
ENSG00000114019.14	0.1152	0.173798951983767	1
ENSG00000129055.12	-0.0600	0.157741588098959	1
ENSG00000182923.17	-0.1016	0.69410664396158	1
ENSG00000118007.13	-0.0261	0.849534392415088	1
ENSG00000168917.9	0.2536	2.76130414211667E-12	1.62281844432197E-08
ENSG00000158092.7	0.5015	2.57592261217822E-10	1.51361212691592E-06
ENSG00000114098.18	0.1067	0.10287792806083	1
ENSG00000114107.9	0.0041	0.052689394215516	1
ENSG00000158234.12	-0.2358	0.036871124134388	1
ENSG00000051382.9	0.2248	2.39884849166325E-05	0.140908360400299
ENSG00000175110.11	0.1169	0.0971086183302579	1
ENSG00000184432.10	-0.2057	0.857413918732407	1
ENSG00000114115.10	-0.4637	6.50611376300272E-06	0.038236430585167
ENSG00000114120.14	0.1956	0.0496977599324512	1
ENSG00000177311.11	-0.0888	0.830255104226713	1
ENSG00000155903.13	0.1828	0.00099079226999268	1
ENSG00000114125.14	-0.8447	0.00081294247989637	1
ENSG00000069849.11	0.4257	9.57590408514563E-07	0.00562775883084009
ENSG00000114126.17	-0.4249	0.0031236020005088	1
ENSG00000175066.16	-0.2155	0.0113828629440779	1
ENSG00000114127.10	0.4229	0.000137908194576013	0.810486459523227
ENSG00000163714.18	0.2795	5.1531726724574E-05	0.302697362780148
ENSG00000181744.8	0.0961	0.193524481255619	1
ENSG00000152952.12	0.1541	0.00376431393876015	1
ENSG00000114698.15	0.1014	0.00086259826372187	1
ENSG00000188313.13	1.1830	1.85249147085373E-38	1.08870923742074E-34
ENSG00000163754.17	-0.6096	0.000247132412003272	1
ENSG00000071794.16	-0.0616	0.64326082820798	1
ENSG00000047457.14	-0.7139	6.82894188166981E-07	0.00401336914385735
ENSG00000163762.7	0.7296	4.07932013810795E-38	2.39619264912461E-34
ENSG00000169908.12	1.8798	1.71634927120227E-21	1.00852683175845E-17
ENSG00000018408.14	0.3769	1.14397479685413E-08	6.71970795672119E-05
ENSG00000114744.9	0.0483	0.0903540321686822	1
ENSG00000082996.19	0.2493	0.000123992083109806	0.728701472436328
ENSG00000070087.14	-1.5162	2.41209652393284E-18	1.41734791746294E-14
ENSG00000196428.12	0.3252	1.05907488971472E-05	0.0622312405196369
ENSG00000120742.11	-0.1157	0.0652666328677055	1
ENSG00000144895.12	-0.2404	0.615064328027443	1
ENSG00000198843.13	-0.0789	0.932296228398509	1
ENSG00000181788.4	-0.0923	0.287926687493411	1
ENSG00000229619.4	-0.5519	0.0001662920571623	0.977298419942836
ENSG00000152601.17	-0.1975	0.826028734910253	1
ENSG00000181467.5	0.0278	0.462659258642148	1
ENSG00000114790.13	-0.2827	0.000711367384769763	1
ENSG00000174953.14	0.2636	0.00845210596952399	1
ENSG00000163655.16	0.0282	0.0579405268687385	1
ENSG00000114850.6	-0.3351	0.464132035354541	1
ENSG00000163659.13	0.1840	0.000206435516425803	1
ENSG00000163660.11	1.5802	1.89318207308965E-43	1.11205514973286E-39
ENSG00000174891.13	-0.0462	0.248586755596492	1
ENSG00000178053.19	0.1019	0.00758437853335363	1
ENSG00000168827.14	0.2274	0.000279381205038596	1
ENSG00000079257.8	0.6427	2.61984043280502E-33	1.53941823831623E-29
ENSG00000118855.21	0.1368	0.109869339861526	1
ENSG00000113810.16	0.0714	0.00339578740805465	1
ENSG00000186432.9	-0.0499	0.0316005599085686	1
ENSG00000169255.15	0.1013	0.193930720016021	1
ENSG00000169251.12	0.0340	0.0474538072629338	1
ENSG00000114209.15	0.1497	0.000159189763292038	0.935558238867304
ENSG00000163536.12	-0.2294	0.032664421565415	1
ENSG00000173905.9	-0.3896	0.803012947735329	1
ENSG00000085276.19	0.4594	8.26951407996497E-15	4.85999342479541E-11
ENSG00000085274.15	0.1271	0.0622619840848719	1
ENSG00000008952.17	-0.2493	0.0598196061641259	1
ENSG00000173890.17	0.1400	2.4550857639457E-14	1.4421173777417E-10
ENSG00000173889.16	0.0343	0.337277654562421	1
ENSG00000163558.13	-0.0696	0.949702308024161	1
ENSG00000136603.14	0.2396	0.0131545381867609	1
ENSG00000163584.18	0.3212	0.000232852092862171	1
ENSG00000163577.8	-0.1821	0.101413997768866	1
ENSG00000075420.13	-0.0568	0.132321866023959	1
ENSG00000121858.11	1.4785	1.58480202918107E-76	9.31388152549712E-73
ENSG00000177565.17	-0.4160	0.114257425889621	1
ENSG00000172667.11	-0.4314	0.0357764900000083	1
ENSG00000121879.5	0.0426	0.0142208165097912	1
ENSG00000121864.10	-0.0396	0.345223699325907	1
ENSG00000171109.19	0.0327	0.036212159889072	1
ENSG00000114450.10	0.2207	0.000132868785321188	0.780471244976657
ENSG00000136518.17	-0.1888	0.0306336077006657	1
ENSG00000136522.14	-0.1348	0.665052637234381	1
ENSG00000136521.13	-0.1590	0.0969277952250072	1
ENSG00000058056.9	0.1243	0.00654248907392717	1
ENSG00000163728.11	0.0812	0.828625963673205	1
ENSG00000114416.18	-0.1229	0.025239992272626	1
ENSG00000205981.8	-0.4588	0.0276482205402498	1
ENSG00000058063.16	-0.0871	0.573107152201852	1
ENSG00000043093.15	0.0776	0.0167114823486624	1
ENSG00000176597.12	0.3043	3.5300240497545E-10	2.07459513404072E-06
ENSG00000114796.16	0.1258	0.338314551975057	1
ENSG00000175193.13	-0.4114	0.125340931002126	1
ENSG00000145191.15	0.0010	0.390406655293602	1
ENSG00000161202.20	0.0204	0.427435883511467	1
ENSG00000161203.13	0.0461	0.00184833523009366	1
ENSG00000214160.10	0.0513	0.999584622442107	1
ENSG00000175166.17	-0.1809	0.196787737236721	1
ENSG00000114867.20	0.1513	7.74128049164391E-05	0.454877641688996
ENSG00000175182.15	0.1308	0.0718903104523154	1
ENSG00000163882.9	0.2214	0.00016932813374359	0.994972113877335
ENSG00000177383.5	-0.2908	0.000879514240005433	1
ENSG00000073803.14	0.1181	0.000133480784594963	0.7844665710646
ENSG00000163904.13	0.0090	0.727598379604681	1
ENSG00000073792.15	0.2657	1.67502145021008E-23	9.83907599853404E-20
ENSG00000136527.18	0.5467	8.38866025981718E-13	4.92917676866857E-09
ENSG00000090520.11	0.1377	0.0128169828891192	1
ENSG00000156976.17	-0.8650	2.99259116766887E-07	0.00175874582923899
ENSG00000073849.15	0.4138	3.89975626410825E-10	2.29188675641642E-06
ENSG00000163923.10	-0.4359	0.000187231990374309	1
ENSG00000113916.18	0.0522	0.00761218326040234	1
ENSG00000145012.13	-2.1267	1.54825332900567E-15	9.0944400545793E-12
ENSG00000090530.10	0.0825	0.0088658832668491	1
ENSG00000152492.15	0.6949	7.64631747316562E-14	4.49374077897943E-10
ENSG00000198836.10	0.0320	0.751810955645421	1
ENSG00000114315.4	0.6580	0.0882584095529189	1
ENSG00000214145.7	0.2953	2.05513463916589E-06	0.0120780262743779
ENSG00000133657.15	0.0884	0.0918262635091005	1
ENSG00000145014.17	0.3994	4.63626550875033E-16	2.72473323949257E-12
ENSG00000041802.11	0.1588	0.00772194024331151	1
ENSG00000185112.6	0.3906	1.79350620183263E-14	1.05404359481704E-10
ENSG00000114331.15	0.3908	6.68021539274109E-06	0.0392596258631394
ENSG00000184203.8	0.1491	0.232257381041828	1
ENSG00000189058.9	0.7128	4.48637888372773E-08	0.000263529895630167
ENSG00000242086.8	0.0993	0.043107730443687	1
ENSG00000072274.13	0.0616	0.0025350469025864	1
ENSG00000161217.12	-0.0207	0.0534821139575738	1
ENSG00000163960.12	0.1363	0.00139841182642321	1
ENSG00000163961.4	0.1875	0.000529888658973547	1
ENSG00000163964.15	-0.2085	0.0954758444239967	1
ENSG00000180370.10	0.3820	1.90436937955846E-09	1.11862657355264E-05
ENSG00000119231.11	0.0631	0.137160167901913	1
ENSG00000114503.11	-0.2513	0.974640907288784	1
ENSG00000270170.2	-0.1222	0.204453429999044	1
ENSG00000075711.21	-0.0594	0.178980894713959	1
ENSG00000122068.13	-0.0080	0.225555038387457	1
ENSG00000186001.14	0.0107	0.358765635192506	1
ENSG00000182899.17	-0.1705	0.198332845115111	1
ENSG00000131127.14	0.1020	0.247579131662303	1
ENSG00000182903.16	0.5080	8.58338245231737E-10	5.04445386722692E-06
ENSG00000174227.16	0.1082	0.00448986830124887	1
ENSG00000169020.10	-0.5618	0.109082835033164	1
ENSG00000169026.12	0.1569	7.27024579013698E-10	4.27272345086351E-06
ENSG00000185619.18	0.4530	2.63908465337359E-08	0.000155099005078766
ENSG00000168993.15	1.1084	3.69132138713191E-79	2.16828218280129E-75
ENSG00000178950.17	0.1055	0.025358709629685	1
ENSG00000127419.17	0.0164	0.304119449444536	1
ENSG00000127418.15	-0.2457	0.00416440633920913	1
ENSG00000159692.15	0.0961	0.0377038888680925	1
ENSG00000090316.16	0.0325	0.532750861631243	1
ENSG00000163945.18	0.0782	0.0766876449515269	1
ENSG00000163950.13	-0.0188	0.744873952223438	1
ENSG00000168936.11	-0.0427	0.988601273890579	1
ENSG00000168924.15	0.0679	0.0225592623011133	1
ENSG00000109685.18	0.0452	0.00920659506838085	1
ENSG00000185049.16	0.0634	0.209976965722638	1
ENSG00000243449.6	0.1146	9.80752539459287E-07	0.00576388267440223
ENSG00000214367.8	0.0497	0.123985372184711	1
ENSG00000123933.17	-0.2350	0.127031005892113	1
ENSG00000063978.16	0.1684	0.00243703895309098	1
ENSG00000125386.15	0.1656	0.00781956079007139	1
ENSG00000168884.15	0.0145	0.0650781959972081	1
ENSG00000087266.17	0.4476	2.28351839672266E-27	1.3420237617539E-23
ENSG00000087274.17	-0.2374	0.490008977694999	1
ENSG00000109736.15	0.0679	0.0901761863361449	1
ENSG00000163956.13	-0.7245	0.000954994573755531	1
ENSG00000184160.8	-0.9808	1.6724515249549E-08	9.82899761215992E-05
ENSG00000132406.12	-0.0257	0.372422895290009	1
ENSG00000145220.14	0.1569	0.010817817319438	1
ENSG00000168818.10	-0.0149	0.337139437194775	1
ENSG00000170891.11	-1.1389	0.0266200456697634	1
ENSG00000109501.14	-0.0510	0.780038555470023	1
ENSG00000013288.9	-0.2332	0.0853780346475381	1
ENSG00000179010.14	-0.8453	7.87208612327709E-05	0.462642501464994
ENSG00000178988.11	-0.2129	0.550641755344606	1
ENSG00000186222.5	-0.1243	0.160866017872629	1
ENSG00000170871.12	-0.1380	0.181137576410249	1
ENSG00000109519.13	0.0782	0.100019478048041	1
ENSG00000196526.10	0.3791	4.72567686451397E-13	2.7758625902155E-09
ENSG00000071127.17	-0.3636	0.129323784521547	1
ENSG00000157869.15	0.0344	0.481513248333182	1
ENSG00000038219.13	0.1285	0.00152303334295088	1
ENSG00000137449.16	0.0953	0.0504399102616286	1
ENSG00000163145.12	-0.6199	3.33170186572857E-07	0.00195704167592896
ENSG00000048342.16	-0.1547	0.103543591474574	1
ENSG00000118564.15	0.0888	0.165984685118736	1
ENSG00000237765.7	-0.3818	0.671684923212884	1
ENSG00000169762.17	-0.1213	0.725603910717206	1
ENSG00000169744.13	1.8198	3.42411208127563E-109	2.01235067016569E-105
ENSG00000151552.12	-0.3845	0.0145555623062598	1
ENSG00000002549.12	0.9373	1.07803722922689E-25	6.3356247961664E-22
ENSG00000118579.13	-0.0021	0.138721809685712	1
ENSG00000163257.11	0.0300	0.205754538033125	1
ENSG00000178177.15	0.2114	5.67678739229282E-05	0.33345449142328
ENSG00000145147.20	-0.2209	0.00279140404872044	1
ENSG00000163138.19	0.1529	0.000210429763932864	1
ENSG00000109606.13	0.1420	0.00110960232575127	1
ENSG00000109610.6	-3.0268	2.28727915600746E-23	1.34423395998558E-19
ENSG00000053900.10	0.0305	0.239916004168354	1
ENSG00000250317.8	-0.3779	0.0801631456328327	1
ENSG00000168214.20	-0.1000	0.389412249774565	1
ENSG00000109689.16	0.3819	5.2191241800217E-12	3.06727928059875E-08
ENSG00000169851.15	-0.4280	8.61242800000705E-07	0.00506152393560414
ENSG00000047365.12	0.3590	3.37568459950277E-12	1.98287713374793E-08
ENSG00000181826.10	0.3106	2.62444129444327E-13	1.54212170461486E-09
ENSG00000169299.14	0.0822	0.0038824150006788	1
ENSG00000065882.16	-0.2368	0.0752300942280501	1
ENSG00000231160.10	0.0888	0.00590637199859876	1
ENSG00000109787.13	0.1202	0.0286438898723061	1
ENSG00000197712.12	-0.6049	0.00546055589563818	1
ENSG00000109790.16	0.4696	3.25000072495977E-10	1.91002542605886E-06
ENSG00000035928.16	-0.2928	0.189562026706789	1
ENSG00000163682.16	-0.4106	4.86880484986089E-06	0.0286139661026324
ENSG00000121897.15	-0.0348	0.902116467337886	1
ENSG00000109814.12	-0.3807	0.0126143142769295	1
ENSG00000163683.12	-0.5198	0.0728318995147141	1
ENSG00000078140.14	-0.0495	0.868588054007182	1
ENSG00000121892.15	0.2734	0.000157340728230089	0.924219437623545
ENSG00000163697.17	0.3790	4.59428748698793E-06	0.027000627561028
ENSG00000154277.13	-0.7043	2.75250629451683E-05	0.161764794928754
ENSG00000064042.18	-1.2442	7.07854352079535E-10	4.16006002717143E-06
ENSG00000109133.13	0.2453	9.66578268585001E-05	0.568058048447405
ENSG00000014824.14	0.0242	0.392822801135877	1
ENSG00000124406.16	0.2797	2.3835170247496E-11	1.40079295544534E-07
ENSG00000163281.12	-0.1007	0.938302630161312	1
ENSG00000151834.15	0.2272	1.71399462547501E-13	1.00714324192911E-09
ENSG00000169019.11	0.0776	0.0285406921711709	1
ENSG00000145246.14	-0.0925	0.941887026191607	1
ENSG00000109171.15	-0.3317	0.0178740943726883	1
ENSG00000075539.15	0.3380	1.71217846424767E-06	0.0100607606559193
ENSG00000109180.14	0.0083	0.0179874024595576	1
ENSG00000145247.12	0.1320	0.000574655988882867	1
ENSG00000251056.1	0.6189	3.15749679848287E-38	1.85534511878853E-34
ENSG00000109184.15	-0.0013	0.763896794994251	1
ENSG00000163069.12	-0.8283	1.93351716909768E-06	0.0113574798512798
ENSG00000109189.13	-0.1055	0.212076903837122	1
ENSG00000226950.7	-0.5423	9.89527864915884E-05	0.581446573424574
ENSG00000145216.16	0.0176	0.583297925219475	1
ENSG00000109220.11	0.4417	1.14830413434799E-11	6.74858339756311E-08
ENSG00000134853.12	-0.6116	4.8305567130842E-08	0.000283891818027958
ENSG00000128052.10	0.5156	3.86557831167063E-32	2.27180037376883E-28
ENSG00000134851.13	0.2322	0.000533861125468394	1
ENSG00000134852.15	0.0833	0.133095740208512	1
ENSG00000090989.18	0.1539	0.0326712272424612	1
ENSG00000174799.11	0.1250	0.0375330417668257	1
ENSG00000157426.14	0.0432	0.42905484364977	1
ENSG00000128050.8	0.1509	0.00172535436375868	1
ENSG00000174780.17	0.0465	0.0609156535871877	1
ENSG00000171476.22	0.1027	3.92196248298706E-06	0.0230454515500319
ENSG00000128040.11	-0.4044	4.22932924425789E-05	0.248430799807709
ENSG00000084093.17	-0.0622	0.594039566100094	1
ENSG00000084092.7	0.0829	0.260623354823334	1
ENSG00000047315.16	0.3468	2.61043493053663E-05	0.153389156518333
ENSG00000163453.11	-1.6749	2.08208899332843E-14	1.22364370137912E-10
ENSG00000145241.11	0.1911	0.046908258486441	1
ENSG00000033178.13	0.1724	0.0142333556097494	1
ENSG00000083896.12	-0.0936	0.174159135631968	1
ENSG00000132467.4	-0.0269	0.0407278355483242	1
ENSG00000018189.13	0.1455	0.0658065703151852	1
ENSG00000132463.14	-0.3512	0.0103966304316554	1
ENSG00000156136.10	0.0732	0.140195495674245	1
ENSG00000132466.19	0.3538	1.60646416998635E-08	9.43958346283978E-05
ENSG00000169429.11	-0.8792	0.0231089579239668	1
ENSG00000163734.4	-0.2577	0.0164936200899547	1
ENSG00000081041.9	1.5425	2.24110896386841E-18	1.31687562716908E-14
ENSG00000174808.12	-0.2645	0.000283033047285467	1
ENSG00000169116.11	-0.3281	0.00164317842612632	1
ENSG00000163743.13	0.0745	0.356510661005329	1
ENSG00000174796.12	-0.0174	0.32681873526489	1
ENSG00000138757.14	0.3032	3.51117406206623E-06	0.0206351699627633
ENSG00000138768.14	-0.6644	0.0245187670681889	1
ENSG00000198301.12	0.0237	0.112784043394403	1
ENSG00000138750.15	0.1037	0.147024747177318	1
ENSG00000138760.10	-0.0137	0.27213799184875	1
ENSG00000138771.16	-0.3132	0.00014387601804948	0.845559358076792
ENSG00000138758.11	-0.7523	0.0392811910016606	1
ENSG00000118816.10	-1.8333	1.11465471919995E-30	6.54971113001892E-27
ENSG00000138764.15	-0.0587	0.445495137390565	1
ENSG00000138767.13	0.4593	9.82944595877718E-10	5.77578244537747E-06
ENSG00000169288.18	-0.1303	0.380981401779671	1
ENSG00000138772.13	-0.4202	0.00021352912845921	1
ENSG00000249307.7	-0.5941	7.09148253254843E-06	0.0416766428437871
ENSG00000163297.17	-0.3709	5.59157335492327E-05	0.328616766068841
ENSG00000138668.19	-0.1929	0.373081551640895	1
ENSG00000152795.17	-0.5016	0.113883369246004	1
ENSG00000145293.16	-0.1083	0.762578577917977	1
ENSG00000249242.8	0.3068	1.10649910837874E-30	6.50178876083346E-27
ENSG00000138674.17	-0.2191	0.892090686027979	1
ENSG00000251022.6	0.2111	0.00105259583639405	1
ENSG00000138663.9	-0.2413	0.225052646337455	1
ENSG00000163312.11	0.1193	0.0226173458341428	1
ENSG00000163319.11	-0.1571	0.876620915716685	1
ENSG00000163322.14	-0.0589	0.973116200773668	1
ENSG00000138678.11	0.1886	3.62877156885784E-10	2.13262905101775E-06
ENSG00000163625.15	-0.1584	0.428254729858839	1
ENSG00000180769.10	-0.2969	0.000550823380162013	1
ENSG00000145283.8	0.1556	5.90880325881823E-18	3.47201279488159E-14
ENSG00000172493.21	0.6530	1.8186502085898E-21	1.06882072758822E-17
ENSG00000145332.14	-0.0056	0.616479051431953	1
ENSG00000198189.11	0.6993	1.82078370736219E-16	1.06952834970455E-12
ENSG00000170502.13	0.0775	0.0822866995864589	1
ENSG00000152583.12	1.2689	4.47585820548685E-23	2.63046186736462E-19
ENSG00000118762.8	-0.6677	4.93301698169754E-05	0.289765417504914
ENSG00000118777.12	0.3054	2.29252703644389E-16	1.34663038120714E-12
ENSG00000163644.15	-0.5189	0.00148950785079207	1
ENSG00000138642.14	0.1531	0.00321181829133053	1
ENSG00000138646.9	-0.1791	0.692296272013585	1
ENSG00000145337.5	-0.0369	0.0812945810093142	1
ENSG00000177432.8	-0.0235	0.659560268334848	1
ENSG00000138640.15	-0.0227	0.941032477431849	1
ENSG00000145335.16	0.1109	0.0189014127102251	1
ENSG00000138722.10	1.4832	3.54183041268183E-91	2.08153373353311E-87
ENSG00000163110.15	-0.3466	0.615413254281435	1
ENSG00000138696.11	-0.4716	5.82025232356585E-05	0.341998026532729
ENSG00000248510.2	0.2967	0.00230960668212122	1
ENSG00000138698.14	-0.0609	0.316821719783823	1
ENSG00000151247.12	-0.1277	0.896869308008858	1
ENSG00000164024.12	-0.3128	0.0294083862883338	1
ENSG00000197894.11	-1.4597	2.80130848711355E-12	1.6454886053305E-08
ENSG00000196616.14	-2.2774	5.70564109198644E-13	3.35263470565123E-09
ENSG00000109270.13	-0.2293	0.283200283705359	1
ENSG00000164031.17	-0.0916	0.0420248917713068	1
ENSG00000164032.12	-0.2381	0.517076402775211	1
ENSG00000164035.10	1.6997	1.19890118287432E-117	7.04234554820376E-114
ENSG00000138814.17	0.7350	3.25574160323194E-16	1.91339934021941E-12
ENSG00000254531.1	0.0907	0.0190521007594582	1
ENSG00000109320.13	0.1870	9.29315930486822E-08	0.000546158972347105
ENSG00000109332.20	0.1441	0.000189819427532596	1
ENSG00000145354.12	-0.0138	0.893174122089174	1
ENSG00000164039.15	-0.2797	0.627954530093835	1
ENSG00000249614.2	0.1703	0.000125088800270591	0.735146879190266
ENSG00000138777.20	-0.0259	0.736032772482923	1
ENSG00000138785.15	0.1312	0.000711391376281099	1
ENSG00000168743.12	-0.7217	4.46527222271949E-09	2.62424048529224E-05
ENSG00000164022.17	-0.2703	0.89865957039595	1
ENSG00000286147.1	0.1819	0.00551706427544947	1
ENSG00000138801.9	0.2010	0.0305487778066208	1
ENSG00000138796.16	-0.3936	0.000329236553516279	1
ENSG00000109475.16	-0.0843	0.262473458004511	1
ENSG00000198856.13	-0.0753	0.0437799720216155	1
ENSG00000138802.11	0.1886	4.57791503901929E-05	0.269044066843164
ENSG00000005059.16	0.3590	2.20205937251564E-14	1.29415029322744E-10
ENSG00000123739.11	-0.2482	0.0395634894739043	1
ENSG00000205403.13	1.0704	1.93755075005685E-69	1.13869857580841E-65
ENSG00000109534.17	-0.0413	0.00234204819706286	1
ENSG00000174749.6	1.2545	1.02578457745163E-49	6.02853596168325E-46
ENSG00000138660.12	-0.0159	0.211606736514064	1
ENSG00000145365.11	-0.0475	0.886982523542657	1
ENSG00000174720.16	-0.3468	0.872308727983495	1
ENSG00000145349.17	0.1860	0.0206894030789369	1
ENSG00000269893.8	-0.1098	0.0144890018445161	1
ENSG00000145388.15	0.1269	0.0324168528832761	1
ENSG00000150961.15	-0.0762	0.28867802172758	1
[truncated: 5,826 more rows]
