# Supplementary material for: Big data analytics and scRNA-seq in human aortic aneurysms and dissections: role of endothelial MerTK
Source: Theranostics. 2025 Jan 1;15(1):202–15. doi: 10.7150/thno.103851 (PMC11667232; doi:10.7150/thno.103851)
Supplement: Supplementary file 1 — Supplementary information. [file thnov15p0202s1.zip › 2.1 EC vs SMC/Data.xlsx]

## Sheet: Sheet1
GeneID	GSE155468_UMI.GPL24676.CellMap8.test106.Log2FoldChange	GSE155468_UMI.GPL24676.CellMap8.test106.RawPValue	GSE155468_UMI.GPL24676.CellMap8.test106.AdjustedPValue
ENSG00000225972.1	0.2703	5.4096e-07	0.00317868
ENSG00000225630.1	0.1235	0.0112317	1
ENSG00000237973.1	0.1195	0.000244926	1
ENSG00000248527.1	0.8749	1.26993e-16	7.45957e-13
ENSG00000188976.11	0.0469	0.216191	1
ENSG00000188290.10	-0.164	0.0172868	1
ENSG00000187608.10	0.1299	0.000105915	0.622145
ENSG00000188157.15	0.2706	5.4423e-06	0.0319681
ENSG00000078808.17	-0.2317	0.531027	1
ENSG00000160087.20	-0.2577	0.00773851	1
ENSG00000127054.20	0.1151	0.041688	1
ENSG00000224051.7	0.0817	0.0851167	1
ENSG00000107404.20	0.1002	0.0465209	1
ENSG00000162576.16	-0.968	1.90721e-11	1.12068e-07
ENSG00000175756.13	-0.3682	0.202892	1
ENSG00000221978.12	0.2064	0.00135516	1
ENSG00000242485.6	-0.3683	0.357594	1
ENSG00000235098.8	0.1835	8.41938e-20	4.94723e-16
ENSG00000179403.12	0.7277	1.08061e-24	6.35076e-21
ENSG00000160075.12	-0.1101	0.251304	1
ENSG00000248333.8	0.0387	0.0766438	1
ENSG00000189339.12	0.0359	0.871858	1
ENSG00000008128.23	0.2325	0.00395546	1
ENSG00000008130.15	-0.1028	0.726163	1
ENSG00000078369.18	-0.0539	0.110841	1
ENSG00000162585.17	-0.314	0.221107	1
ENSG00000157933.10	0.1204	0.332038	1
ENSG00000157916.20	-0.1359	0.896646	1
ENSG00000157873.17	0.3736	3.3001e-17	1.93914e-13
ENSG00000142611.17	-0.361	2.30332e-05	0.135297
ENSG00000162591.16	-0.0707	0.300978	1
ENSG00000158109.15	-0.0735	0.979293	1
ENSG00000130764.10	-0.0846	0.664114	1
ENSG00000116198.13	-0.0623	0.782212	1
ENSG00000198912.11	0.132	0.0417241	1
ENSG00000116251.11	-0.5126	0.000138743	0.814976
ENSG00000116237.16	-0.1466	0.511367	1
ENSG00000215788.10	0.2034	2.49963e-07	0.00146828
ENSG00000204859.13	0.1268	0.00711767	1
ENSG00000162413.16	-0.2697	0.014868	1
ENSG00000041988.15	-0.1296	0.157815	1
ENSG00000007923.16	0.0859	0.000568184	1
ENSG00000171735.19	-0.6977	0.00730213	1
ENSG00000049245.13	-0.1185	0.101812	1
ENSG00000049246.14	-0.0924	0.832235	1
ENSG00000116288.13	-1.0483	2.44311e-09	1.43582e-05
ENSG00000116285.13	-0.1426	0.177252	1
ENSG00000142599.19	0.1815	0.000632565	1
ENSG00000074800.16	-0.5224	0.0495544	1
ENSG00000049239.12	0.1536	0.0024552	1
ENSG00000171621.14	-0.194	0.0804604	1
ENSG00000171603.18	0.0477	0.0272683	1
ENSG00000178585.15	0.2957	0.00227275	1
ENSG00000162441.12	-0.3645	0.0579082	1
ENSG00000162444.12	1.858	6.86338e-79	4.03361e-75
ENSG00000130939.20	-0.0001	0.928788	1
ENSG00000054523.17	0.0937	0.129737	1
ENSG00000142657.21	0.0786	0.00920695	1
ENSG00000160049.12	0.0375	0.156832	1
ENSG00000130940.15	0.0814	0.0119259	1
ENSG00000120948.17	-0.082	0.0340159	1
ENSG00000116649.10	-0.188	0.678154	1
ENSG00000171824.14	0.0166	0.162615	1
ENSG00000116661.11	-0.5658	1.22678e-05	0.0720979
ENSG00000116670.15	-0.0295	0.314144	1
ENSG00000177674.16	0.198	6.38209e-05	0.375075
ENSG00000116685.16	-0.0658	0.860651	1
ENSG00000083444.17	-0.0226	0.816913	1
ENSG00000028137.19	0.3002	6.52942e-12	3.83538e-08
ENSG00000048707.15	-0.0019	0.285154	1
ENSG00000162496.9	-0.3011	0.104654	1
ENSG00000116731.22	0.02	0.24434	1
ENSG00000142634.13	0.441	1.54144e-17	9.0544e-14
ENSG00000116138.13	0.1535	0.0117084	1
ENSG00000197312.12	0.0395	0.247348	1
ENSG00000116786.13	0.0874	0.0452294	1
ENSG00000224459.1	-0.3267	0.000550823	1
ENSG00000162458.13	-1.4119	6.89844e-14	4.05215e-10
ENSG00000065526.12	0.0571	0.149285	1
ENSG00000173641.17	-1.5304	1.50436e-16	8.84111e-13
ENSG00000142627.13	0.1159	0.000189372	1
ENSG00000037637.11	-0.0875	0.160552	1
ENSG00000055070.17	-0.3456	0.1464	1
ENSG00000157191.20	0.2425	0.000157954	0.927822
ENSG00000219481.10	-0.1226	0.217372	1
ENSG00000215908.10	0.0311	0.5932	1
ENSG00000238142.2	0.1428	0.0258925	1
ENSG00000117118.10	-0.1731	0.106447	1
ENSG00000179051.14	0.168	1.04772e-07	0.000615429
ENSG00000074964.17	-0.2662	0.00015667	0.920278
ENSG00000053372.5	0.0806	0.00629998	1
ENSG00000053371.12	-0.203	0.467056	1
ENSG00000077549.18	-0.3826	0.514753	1
ENSG00000173436.15	-0.8116	0.00802699	1
ENSG00000158747.14	-1.2233	4.01777e-10	2.36004e-06
ENSG00000162545.6	-0.3395	0.00106132	1
ENSG00000158825.6	0.6438	1.40947e-43	8.28344e-40
ENSG00000158828.8	-0.3624	0.537792	1
ENSG00000244038.9	0.1249	0.00043614	1
ENSG00000127483.19	0.1635	0.00634104	1
ENSG00000075151.20	0.3043	6.26549e-06	0.0368223
ENSG00000117298.16	1.0998	2.18159e-41	1.28212e-37
ENSG00000090686.16	0.0291	0.212647	1
ENSG00000142798.20	1.8588	1.14147e-36	6.70726e-33
ENSG00000070831.17	0.4543	6.39324e-08	0.00037573
ENSG00000173369.16	-0.3067	0.22986	1
ENSG00000004487.16	0.1417	0.0145325	1
ENSG00000169641.13	0.4985	3.67851e-11	2.16186e-07
ENSG00000125944.20	0.0236	0.0026734	1
ENSG00000204219.11	-0.6506	5.76685e-05	0.338918
ENSG00000088280.19	0.1069	8.68271e-07	0.00510023
ENSG00000117318.9	0.4404	0.000738881	1
ENSG00000142676.14	-0.0045	0.0102803	1
ENSG00000011007.12	0.2339	0.000891654	1
ENSG00000057757.10	-0.0338	0.228723	1
ENSG00000011009.11	0.2722	0.000186556	1
ENSG00000117305.15	-0.1066	0.656938	1
ENSG00000179163.11	-0.2813	0.00921072	1
ENSG00000189266.13	0.0956	0.108322	1
ENSG00000188529.15	0.2719	1.64445e-07	0.000966444
ENSG00000001461.17	0.0461	0.00141955	1
ENSG00000117602.12	0.2585	8.58073e-11	5.0429e-07
ENSG00000133226.17	0.1603	0.0204717	1
ENSG00000169504.15	-0.7348	0.0187172	1
ENSG00000117614.10	-0.6597	0.0757962	1
ENSG00000117616.18	0.667	2.7881e-10	1.63773e-06
ENSG00000183726.11	0.3202	4.1152e-06	0.0241727
ENSG00000204178.11	0.0647	0.568405	1
ENSG00000157978.12	-0.1166	0.151115	1
ENSG00000162430.17	0.5151	1.00591e-19	5.91171e-16
ENSG00000117640.18	-0.4371	0.00102993	1
ENSG00000117632.23	0.0371	0.0362464	1
ENSG00000197245.6	1.1481	3.19484e-71	1.87761e-67
ENSG00000142684.9	0.2881	6.85477e-05	0.402786
ENSG00000142669.15	0.0691	2.88364e-05	0.169443
ENSG00000117682.17	0.0084	0.320501	1
ENSG00000198830.11	-0.8367	0.000181822	1
ENSG00000117713.20	0.174	0.0935217	1
ENSG00000090273.14	-0.7687	0.00473936	1
ENSG00000253368.4	-0.2985	0.000132103	0.776372
ENSG00000158246.8	-0.2077	0.00172524	1
ENSG00000186501.14	-0.1111	0.140882	1
ENSG00000142733.17	0.8157	2.00973e-18	1.18112e-14
ENSG00000158195.11	0.1423	0.00106342	1
ENSG00000126705.15	-0.1204	0.182518	1
ENSG00000126709.15	-0.3881	0.0277843	1
ENSG00000009780.15	0.0272	0.811889	1
ENSG00000117758.14	0.1524	0.00032741	1
ENSG00000117751.18	0.0636	0.429837	1
ENSG00000117748.10	-0.1397	0.728859	1
ENSG00000158161.16	0.0902	0.0182697	1
ENSG00000126698.11	-0.2237	0.125394	1
ENSG00000130770.18	-0.3374	0.360429	1
ENSG00000204138.13	0.6896	1.03577e-17	6.08725e-14
ENSG00000242125.3	0.0191	0.230357	1
ENSG00000180098.9	-0.1101	0.835165	1
ENSG00000197989.14	0.0669	0.307588	1
ENSG00000120656.11	0.2593	0.000122129	0.717632
ENSG00000162419.12	0.0513	0.0826643	1
ENSG00000198492.16	0.3833	3.48098e-11	2.04542e-07
ENSG00000159023.21	-0.0474	0.484746	1
ENSG00000116350.17	0.3298	2.11382e-06	0.0124208
ENSG00000162511.8	-0.0343	0.205407	1
ENSG00000134644.15	0.2534	1.13649e-05	0.0667916
ENSG00000060688.13	-0.0069	0.835792	1
ENSG00000121766.15	0.0144	0.51093	1
ENSG00000121769.8	-0.1545	0.00257707	1
ENSG00000142910.16	-0.2496	0.813613	1
ENSG00000162517.13	0.0771	0.00569064	1
ENSG00000084636.18	-0.4781	1.13674e-05	0.0667949
ENSG00000203620.2	0.1436	0.00408426	1
ENSG00000184007.21	-0.7532	0.0636003	1
ENSG00000121774.18	-0.2106	0.469095	1
ENSG00000121775.18	0.0951	0.0102353	1
ENSG00000025800.14	0.0789	0.375673	1
ENSG00000084652.16	0.1949	0.0143732	1
ENSG00000084623.11	0.1744	0.00161963	1
ENSG00000220785.7	0.7048	3.30485e-24	1.94127e-20
ENSG00000183615.6	0.6112	6.72465e-46	3.95208e-42
ENSG00000116478.12	0.2354	8.27771e-10	4.86399e-06
ENSG00000175130.7	1.7167	3.6131e-82	2.12306e-78
ENSG00000160058.18	0.0677	0.0316779	1
ENSG00000160062.15	0.265	2.94736e-06	0.0173128
ENSG00000176261.15	-0.0361	0.454019	1
ENSG00000162521.19	0.1729	0.000238011	1
ENSG00000162520.15	-0.5117	0.000649831	1
ENSG00000116497.18	0.0844	0.0769359	1
ENSG00000004455.17	0.1678	0.00543306	1
ENSG00000160094.15	0.0372	0.534523	1
ENSG00000134686.18	-0.0286	0.152415	1
ENSG00000163866.9	-0.0999	0.781987	1
ENSG00000197056.11	0.0805	0.00640868	1
ENSG00000116560.11	1.0264	1.1256e-20	6.61177e-17
ENSG00000146463.12	0.093	0.0301917	1
ENSG00000142687.18	0.3172	1.80189e-09	1.05879e-05
ENSG00000126067.12	0.2441	0.000259515	1
ENSG00000142686.8	-0.1376	0.0398981	1
ENSG00000092847.12	-0.1191	0.659802	1
ENSG00000126070.20	0.1622	0.0711839	1
ENSG00000116863.11	0.0166	0.983466	1
ENSG00000171812.13	-0.2516	0.000397646	1
ENSG00000054116.12	-0.2483	0.194202	1
ENSG00000116871.15	0.0598	0.475727	1
ENSG00000054118.15	-0.1498	0.681961	1
ENSG00000142694.6	-0.4087	0.261003	1
ENSG00000181817.6	-0.0946	0.974284	1
ENSG00000116898.12	-0.3101	0.0720236	1
ENSG00000163874.11	0.0802	0.126787	1
ENSG00000163875.15	-0.3464	0.280912	1
ENSG00000163877.11	0.1157	0.0488832	1
ENSG00000134697.13	0.0281	0.0732037	1
ENSG00000196449.4	0.2545	2.19649e-10	1.29066e-06
ENSG00000197982.14	-0.8238	4.08919e-05	0.240322
ENSG00000188786.10	0.0788	0.0831158	1
ENSG00000183431.12	-0.1389	0.635251	1
ENSG00000183386.10	-0.2354	0.00694902	1
ENSG00000183520.12	0.2017	0.000138923	0.816452
ENSG00000174574.16	-0.0032	0.275737	1
ENSG00000168653.11	-0.7629	0.000382956	1
ENSG00000127603.28	0.4753	1.76068e-07	0.00103475
ENSG00000090621.14	-0.1578	0.656677	1
ENSG00000163909.8	-0.3497	0.000132103	0.776372
ENSG00000084072.17	-0.2435	0.634846	1
ENSG00000131236.17	-0.3381	0.942525	1
ENSG00000131238.17	-0.399	0.00354531	1
ENSG00000117000.9	0.234	0.00174535	1
ENSG00000084073.9	-0.3371	0.0301124	1
ENSG00000066136.20	0.0683	0.166138	1
ENSG00000179862.7	-0.2792	0.000148104	0.870408
ENSG00000171793.16	-0.2594	0.0104312	1
ENSG00000198815.9	0.267	0.00119846	1
ENSG00000127125.9	-0.3699	0.336884	1
ENSG00000171960.11	0.0844	0.0283422	1
ENSG00000065978.19	-0.7113	4.60319e-05	0.270391
ENSG00000177868.12	-0.0855	0.408197	1
ENSG00000117395.12	-0.053	0.691007	1
ENSG00000066056.14	1.1665	2.36724e-101	1.39099e-97
ENSG00000066322.15	0.4039	2.17576e-07	0.00127804
ENSG00000159479.17	0.0045	0.635957	1
ENSG00000178922.16	-0.5033	0.0101222	1
ENSG00000117410.14	0.0496	0.0466859	1
ENSG00000178028.14	0.0368	0.01335	1
ENSG00000117419.16	-0.2216	0.0550758	1
ENSG00000142937.12	-0.0809	0.951377	1
ENSG00000173846.13	0.1759	0.00656189	1
ENSG00000070785.17	-0.0759	0.181418	1
ENSG00000126088.14	-0.1611	0.318712	1
ENSG00000117450.14	-0.4101	0.0332914	1
ENSG00000117448.13	-0.0577	0.598478	1
ENSG00000132780.17	1.0906	3.57434e-28	2.10064e-24
ENSG00000159592.11	0.0891	0.059796	1
ENSG00000117461.15	1.0836	7.47928e-54	4.39482e-50
ENSG00000117472.10	0.2126	6.21987e-10	3.65355e-06
ENSG00000085998.14	-0.0045	0.332125	1
ENSG00000132128.16	-0.0929	0.447761	1
ENSG00000173660.12	-0.4085	0.25443	1
ENSG00000079277.21	0.0715	0.0094246	1
ENSG00000123472.12	-0.2657	0.00702528	1
ENSG00000159658.12	-0.0571	0.261311	1
ENSG00000186377.8	-0.2912	0.000102146	0.600207
ENSG00000162368.13	-1.3217	1.13305e-05	0.0665553
ENSG00000162373.13	-0.126	0.158243	1
ENSG00000185104.20	0.0232	0.116312	1
ENSG00000123080.12	-0.4153	3.26951e-05	0.192051
ENSG00000123091.5	-0.3868	0.296252	1
ENSG00000085832.17	0.0068	0.124009	1
ENSG00000117859.19	-0.0815	0.811351	1
ENSG00000078618.21	-0.0546	0.0980156	1
ENSG00000134717.18	-0.2424	0.868458	1
ENSG00000134748.13	0.0876	0.00823887	1
ENSG00000134744.14	0.2092	0.00356788	1
ENSG00000162378.13	0.1107	0.0532956	1
ENSG00000121310.17	-0.246	0.0104226	1
ENSG00000116171.18	-0.1378	0.0248154	1
ENSG00000162384.14	-0.2434	0.430341	1
ENSG00000162385.11	0.1447	0.0394398	1
ENSG00000081870.11	-0.1653	0.248717	1
ENSG00000116209.12	-0.366	0.202326	1
ENSG00000116221.15	-0.0335	0.788543	1
ENSG00000157216.15	0.2297	0.00630716	1
ENSG00000162402.14	0.2272	9.96175e-11	5.85452e-07
ENSG00000162407.9	0.248	0.0424869	1
ENSG00000162409.11	-0.1966	0.0609719	1
ENSG00000184292.7	0.3185	1.17159e-13	6.88544e-10
ENSG00000162601.11	0.0559	0.640802	1
ENSG00000177606.7	1.0526	6.20154e-17	3.64278e-13
ENSG00000162599.17	-0.9318	8.22139e-05	0.483171
ENSG00000162604.12	-0.0258	0.287871	1
ENSG00000132849.20	-0.0815	0.0738898	1
ENSG00000162607.13	-0.0939	0.510508	1
ENSG00000079739.17	-0.7496	5.89052e-08	0.000346127
ENSG00000158966.16	0.1816	1.84551e-10	1.08461e-06
ENSG00000162434.13	0.3088	4.91833e-06	0.0289001
ENSG00000162433.15	-0.0864	0.397181	1
ENSG00000213625.9	-0.0523	0.0119739	1
ENSG00000116678.19	0.5608	2.73484e-17	1.60726e-13
ENSG00000184588.18	0.1937	0.000160585	0.943596
ENSG00000118473.22	-0.2134	0.000307775	1
ENSG00000152760.10	0.1942	7.34878e-18	4.31814e-14
ENSG00000198160.14	-0.3044	0.121709	1
ENSG00000142864.14	0.2975	4.66913e-07	0.00274358
ENSG00000116717.13	-1.9657	3.15574e-16	1.85463e-12
ENSG00000172380.6	-0.3656	0.568412	1
ENSG00000162595.7	-0.2539	0.000363755	1
ENSG00000116729.14	0.0005	0.960536	1
ENSG00000066557.6	0.0815	0.0395477	1
ENSG00000116754.13	0.5659	4.27863e-08	0.000251412
ENSG00000050628.20	-0.456	4.46504e-06	0.0262276
ENSG00000132485.14	-0.1509	0.847488	1
ENSG00000172260.15	-0.5784	1.13492e-05	0.0666995
ENSG00000116791.14	-0.0806	0.0587698	1
ENSG00000162623.16	-0.3198	0.659315	1
ENSG00000117054.13	-0.2832	0.636546	1
ENSG00000137955.16	-0.2238	0.28058	1
ENSG00000184005.11	0.464	4.97555e-40	2.92363e-36
ENSG00000142892.15	-0.0375	0.672444	1
ENSG00000226084.5	0.0215	0.000728929	1
ENSG00000036549.13	0.1541	0.00410841	1
ENSG00000077254.14	0.2709	0.000448419	1
ENSG00000180488.15	0.2323	0.000153902	0.904484
ENSG00000162614.18	-1.8594	1.29051e-17	7.58435e-14
ENSG00000162613.16	0.1352	0.0179671	1
ENSG00000162616.9	0.4536	2.19535e-07	0.00128999
ENSG00000137960.6	0.3746	1.85961e-29	1.09289e-25
ENSG00000137959.16	0.9472	3.94976e-37	2.32009e-33
ENSG00000137965.11	0.5421	1.42022e-27	8.34662e-24
ENSG00000162618.15	2.5109	4.1181e-152	2.41897e-148
ENSG00000117114.19	0.5072	1.81856e-17	1.06877e-13
ENSG00000137941.17	-0.9158	4.22007e-12	2.48014e-08
ENSG00000142875.19	-0.1769	0.0524368	1
ENSG00000117133.11	0.2236	0.0172566	1
ENSG00000174021.11	-0.0325	0.0333054	1
ENSG00000117151.13	-0.1735	0.328487	1
ENSG00000162642.14	0.2699	0.000139084	0.817397
ENSG00000142867.14	0.2061	0.000101565	0.596591
ENSG00000153904.20	-0.2237	0.0214467	1
ENSG00000142871.17	-0.4808	0.589558	1
ENSG00000117174.11	0.0258	0.590463	1
ENSG00000122417.15	0.6757	1.98928e-20	1.1691e-16
ENSG00000097033.14	0.1996	0.0023053	1
ENSG00000183291.17	0.3611	4.02957e-08	0.000236818
ENSG00000143013.13	-0.319	0.0820987	1
ENSG00000065243.20	0.3529	0.000783494	1
ENSG00000137947.12	0.1293	0.0230987	1
ENSG00000137944.18	-0.1279	0.112694	1
ENSG00000213516.10	-0.0805	0.740704	1
ENSG00000117226.12	-0.0403	0.813401	1
ENSG00000117228.10	0.7222	6.00581e-18	3.52961e-14
ENSG00000162645.13	0.3942	9.10745e-08	0.000535245
ENSG00000162654.9	1.5477	8.19087e-54	4.81378e-50
ENSG00000171488.15	0.6403	1.99843e-33	1.17428e-29
ENSG00000162664.17	0.3189	2.34772e-06	0.0137976
ENSG00000122482.21	0.496	3.64989e-10	2.14504e-06
ENSG00000069702.11	1.3598	1.41922e-40	8.33647e-37
ENSG00000122484.9	0.1443	0.0729936	1
ENSG00000067208.14	-0.0939	0.720582	1
ENSG00000122406.14	-0.7309	1.30003e-07	0.000764026
ENSG00000143033.18	0.1541	0.000338174	1
ENSG00000117500.13	0.1216	0.0535876	1
ENSG00000223745.8	-0.0767	0.486525	1
ENSG00000117505.13	0.0359	0.526836	1
ENSG00000137942.16	0.7126	8.33278e-26	4.89718e-22
ENSG00000137936.18	0.1158	0.0148786	1
ENSG00000067334.14	-0.0749	0.0085859	1
ENSG00000023909.10	0.0216	0.615118	1
ENSG00000137962.13	1.0628	4.0395e-36	2.37401e-32
ENSG00000117528.14	0.0922	0.0168902	1
ENSG00000117525.14	-0.4108	0.000507119	1
ENSG00000117519.16	0.6498	2.86943e-09	1.68636e-05
ENSG00000152078.10	-0.2283	0.00262861	1
ENSG00000122481.17	0.0227	0.487709	1
ENSG00000137970.7	0.0767	0.0112847	1
ENSG00000117569.18	0.1697	0.477479	1
ENSG00000188641.14	0.2764	1.93385e-06	0.0113594
ENSG00000162627.17	-0.3866	0.024447	1
ENSG00000099260.11	1.8023	1.91083e-128	1.123e-124
ENSG00000162688.17	0.026	0.215879	1
ENSG00000117620.15	0.0608	0.0995602	1
ENSG00000156875.14	0.1004	0.00205078	1
ENSG00000122435.10	0.1022	0.00164629	1
ENSG00000137992.14	-0.1698	0.296849	1
ENSG00000137996.12	0.0497	0.0505401	1
ENSG00000162692.12	1.6911	1.34901e-32	7.92409e-29
ENSG00000162694.14	-0.0453	0.110354	1
ENSG00000273204.1	0.2135	6.42662e-10	3.77692e-06
ENSG00000162695.12	0.1127	0.0307158	1
ENSG00000117543.21	0.0703	0.389485	1
ENSG00000170989.10	1.1132	2.49573e-71	1.46674e-67
ENSG00000185946.16	0.192	0.0114263	1
ENSG00000085491.17	-0.0464	0.93317	1
ENSG00000134186.12	0.2296	0.000185364	1
ENSG00000116266.11	0.1887	0.0312337	1
ENSG00000121940.15	0.026	0.0976534	1
ENSG00000085433.15	-0.0143	0.116788	1
ENSG00000215717.7	-0.1736	0.548005	1
ENSG00000031698.13	-0.286	0.873966	1
ENSG00000134243.12	-0.5208	1.22453e-05	0.0719287
ENSG00000143106.13	-0.0269	0.192973	1
ENSG00000065135.12	0.257	1.24755e-06	0.00733062
ENSG00000134201.12	-0.4112	0.000170571	1
ENSG00000134202.11	-0.4979	0.000226348	1
ENSG00000184371.14	0.0803	0.0473923	1
ENSG00000168710.18	-0.2173	0.702149	1
ENSG00000168679.18	-0.1169	0.251062	1
ENSG00000134248.13	-0.0385	0.184467	1
ENSG00000121931.16	0.0662	0.047811	1
ENSG00000156171.14	-0.0088	0.168635	1
ENSG00000116455.14	0.0024	0.0388559	1
ENSG00000116459.11	0.0044	0.080723	1
ENSG00000116473.14	-0.1983	0.00944145	1
ENSG00000143079.15	0.3578	7.47773e-09	4.39242e-05
ENSG00000116489.13	0.2155	0.00102081	1
ENSG00000155366.16	-0.0696	0.0532975	1
ENSG00000155380.11	0.0826	0.219817	1
ENSG00000081026.19	0.0812	0.0493292	1
ENSG00000081019.13	0.2246	0.00102997	1
ENSG00000163349.22	-0.1821	0.71233	1
ENSG00000116774.12	-0.4581	4.0678e-06	0.0238942
ENSG00000197323.12	0.1086	0.00755834	1
ENSG00000116752.6	-0.0429	0.171614	1
ENSG00000213281.5	0.2406	7.68988e-08	0.000451934
ENSG00000009307.16	-1.2404	5.23469e-09	3.07643e-05
ENSG00000052723.11	0.2061	0.000121126	0.711494
ENSG00000134198.10	-0.4145	0.0011663	1
ENSG00000163399.16	1.0826	5.76788e-19	3.3892e-15
ENSG00000116815.16	0.0495	0.707962	1
ENSG00000198162.12	-0.1265	0.980338	1
ENSG00000183508.5	-0.0182	0.635804	1
ENSG00000092621.12	-0.4203	3.28666e-05	0.193157
ENSG00000134250.20	-0.4272	4.06161e-07	0.0023866
ENSG00000265808.4	-0.1332	0.479392	1
ENSG00000223804.5	-0.279	0.00273501	1
ENSG00000226067.7	-0.2767	0.00592413	1
ENSG00000171943.12	0.0153	0.666063	1
ENSG00000265491.5	0.1665	1.36263e-05	0.0800684
ENSG00000131788.16	-0.0111	0.52236	1
ENSG00000198483.13	-0.5385	9.0548e-07	0.0053215
ENSG00000143127.13	0.039	0.743786	1
ENSG00000265241.6	0.4049	1.31652e-09	7.73588e-06
ENSG00000271601.4	-0.1373	0.644583	1
ENSG00000121851.13	-0.3084	0.398514	1
ENSG00000265972.6	2.2636	3.51748e-40	2.06722e-36
ENSG00000178104.19	-0.6417	1.13712e-08	6.68287e-05
ENSG00000274265.5	-0.4316	2.99897e-05	0.17625
ENSG00000178096.9	-0.1063	0.545149	1
ENSG00000143368.10	-0.2179	0.0546835	1
ENSG00000014914.21	-0.1827	0.00179216	1
ENSG00000023902.14	-0.3832	0.0100361	1
ENSG00000143401.15	-0.3937	0.0743107	1
ENSG00000117362.13	0.0203	0.0961026	1
ENSG00000118292.9	-0.1207	0.176058	1
ENSG00000266472.5	-0.3717	0.556056	1
ENSG00000117360.13	0.2443	3.49651e-05	0.205385
ENSG00000163125.15	0.152	0.00645477	1
ENSG00000143384.13	1.1683	7.66898e-26	4.50706e-22
ENSG00000143420.18	-0.159	0.0621519	1
ENSG00000143457.11	0.2116	0.00148036	1
ENSG00000163131.11	0.4481	1.06678e-15	6.26946e-12
ENSG00000143387.13	-0.2005	0.00797388	1
ENSG00000143437.21	0.0188	0.19498	1
ENSG00000143418.19	-0.1356	0.447027	1
ENSG00000143443.10	0.1356	0.0392439	1
ENSG00000197622.13	0.2904	3.67312e-06	0.0215869
ENSG00000163156.12	0.0241	0.0584063	1
ENSG00000143398.20	0.0034	0.540959	1
ENSG00000159352.15	-0.2562	0.628555	1
ENSG00000143393.16	-0.0163	0.747445	1
ENSG00000143416.21	-0.3611	0.000116623	0.685395
ENSG00000159377.11	-0.2785	0.47837	1
ENSG00000143442.22	0.2055	0.00778575	1
ENSG00000143376.14	0.1045	0.0559048	1
ENSG00000143436.11	0.1142	0.0348118	1
ENSG00000197747.9	1.3389	1.96459e-27	1.15439e-23
ENSG00000163191.6	-0.2609	0.63835	1
ENSG00000197956.10	-2.0058	1.31544e-36	7.72692e-33
ENSG00000196154.12	-3.732	2.20417e-32	1.29473e-28
ENSG00000188643.11	0.8457	3.45889e-16	2.03279e-12
ENSG00000189171.14	0.3307	1.96166e-06	0.0115287
ENSG00000160679.13	-0.1095	0.490444	1
ENSG00000143553.11	-0.1515	0.300584	1
ENSG00000143621.17	0.1346	0.00120684	1
ENSG00000169418.10	0.1378	0.0169121	1
ENSG00000143624.14	0.1406	0.055636	1
ENSG00000143554.14	-0.0112	0.916268	1
ENSG00000143614.10	-0.1285	0.888838	1
ENSG00000198837.10	0.192	0.000318979	1
ENSG00000143570.18	-0.0395	0.845031	1
ENSG00000143543.15	-0.1386	0.216714	1
ENSG00000143545.10	-0.4871	0.0463575	1
ENSG00000177954.14	-0.4984	4.94349e-06	0.0290529
ENSG00000143549.21	1.5983	5.06318e-45	2.97512e-41
ENSG00000143612.20	0.0886	0.0405249	1
ENSG00000143569.19	0.1124	0.00854255	1
ENSG00000143575.15	-0.2258	0.898572	1
ENSG00000143515.18	-0.2026	0.0699718	1
ENSG00000169291.10	0.7546	1.93505e-61	1.13704e-57
ENSG00000160714.10	0.1922	0.00196543	1
ENSG00000160710.17	0.3138	6.43378e-06	0.0378113
ENSG00000143603.19	0.457	1.42769e-32	8.39051e-29
ENSG00000163344.6	-0.5841	0.000157576	0.925914
ENSG00000163346.17	-0.5956	1.86482e-05	0.109596
ENSG00000160691.18	0.8322	1.02867e-21	6.04551e-18
ENSG00000173207.13	-0.1615	0.993825	1
ENSG00000143537.13	1.2689	3.96465e-49	2.33002e-45
ENSG00000169242.12	0.6068	4.58756e-36	2.69565e-32
ENSG00000179085.7	-0.0929	0.800537	1
ENSG00000163463.11	0.2419	2.17225e-05	0.127663
ENSG00000173171.14	0.0331	0.985155	1
ENSG00000116521.11	0.1661	5.0711e-05	0.297978
ENSG00000160752.14	0.089	0.0949324	1
ENSG00000160753.16	0.0163	0.105257	1
ENSG00000116539.13	0.0574	0.171691	1
ENSG00000163374.19	0.0205	0.595891	1
ENSG00000132676.16	-0.0694	0.0301959	1
ENSG00000116580.18	0.4057	8.09066e-08	0.000475488
ENSG00000132718.9	-0.0453	0.380067	1
ENSG00000143622.11	0.1872	0.000162618	0.955707
ENSG00000132680.11	0.1349	0.29882	1
ENSG00000116584.20	0.0286	0.84399	1
ENSG00000163479.14	-0.3391	0.921565	1
ENSG00000116586.12	0.2602	0.000160093	0.940869
ENSG00000160789.20	0.2076	0.00565337	1
ENSG00000160783.19	-0.2039	0.0833782	1
ENSG00000198952.8	0.0928	0.0130304	1
ENSG00000163468.15	0.0001	0.0065509	1
ENSG00000116604.18	-0.0693	0.601858	1
ENSG00000163382.12	-0.2154	0.0649974	1
ENSG00000160818.16	0.1449	2.05154e-05	0.120508
ENSG00000132688.11	0.7403	7.27421e-39	4.27433e-35
ENSG00000143319.16	0.0475	0.318763	1
ENSG00000143314.12	0.0079	0.0487943	1
ENSG00000143321.19	-0.057	0.0342436	1
ENSG00000143294.15	0.0533	0.0192595	1
ENSG00000187800.13	0.3417	5.06874e-18	2.97738e-14
ENSG00000117036.12	0.0137	0.249396	1
ENSG00000163565.18	1.6405	4.31434e-46	2.5351e-42
ENSG00000225670.4	0.603	5.96047e-48	3.50237e-44
ENSG00000213088.12	4.305	7.92342e-125	4.6558e-121
ENSG00000158716.9	1.0875	1.12066e-29	6.58499e-26
ENSG00000158710.14	1.29	7.70025e-28	4.52312e-24
ENSG00000162729.14	-0.1554	0.0464659	1
ENSG00000018625.15	-0.2037	0.00237891	1
ENSG00000162734.12	0.167	0.000125108	0.735261
ENSG00000132716.19	-0.1054	0.218405	1
ENSG00000162735.18	-0.2337	0.0260612	1
ENSG00000122218.16	0.0718	0.00838419	1
ENSG00000162736.17	0.2318	0.00202412	1
ENSG00000158769.18	0.4668	1.81667e-21	1.06747e-17
ENSG00000215845.11	-0.6534	6.27022e-07	0.00368501
ENSG00000158773.14	0.184	0.00018874	1
ENSG00000143256.5	-0.2788	0.903889	1
ENSG00000158793.14	-0.0936	0.629531	1
ENSG00000158796.17	0.1345	0.0354842	1
ENSG00000143222.12	-0.2494	0.352358	1
ENSG00000158850.15	0.0684	0.204421	1
ENSG00000158859.10	1.3381	1.275e-53	7.48936e-50
ENSG00000158864.12	-0.0694	0.662571	1
ENSG00000143252.14	-0.0679	0.343804	1
ENSG00000288093.1	0.2386	1.55732e-05	0.0915239
ENSG00000081721.12	0.045	0.363708	1
ENSG00000118217.6	0.2056	0.00505093	1
ENSG00000162745.10	-0.2273	0.000466809	1
ENSG00000152332.16	0.1638	0.00571814	1
ENSG00000117143.13	0.1223	0.00333245	1
ENSG00000162733.19	-1.3375	1.20759e-10	7.09698e-07
ENSG00000143248.13	-3.7303	2.1232e-30	1.24759e-26
ENSG00000185630.18	-0.1278	0.474785	1
ENSG00000143198.13	-0.9352	4.4585e-06	0.0261892
ENSG00000143149.12	0.1336	0.000566921	1
ENSG00000143183.16	-0.0616	0.613014	1
ENSG00000143179.16	0.3209	4.87315e-16	2.86346e-12
ENSG00000143157.11	-0.0113	0.898129	1
ENSG00000143190.23	0.1661	0.355706	1
ENSG00000143162.9	-0.4715	0.00523352	1
ENSG00000197965.12	-0.0567	0.44047	1
ENSG00000143158.11	-0.4316	0.0121359	1
ENSG00000143164.15	-0.2086	0.710795	1
ENSG00000143155.13	0.0859	0.0729156	1
ENSG00000213064.10	-0.0147	0.907954	1
ENSG00000214262.4	-0.3679	0.0376878	1
ENSG00000143196.5	-2.0741	2.98876e-15	1.7556e-11
ENSG00000143153.13	-0.5675	1.68508e-06	0.00990319
ENSG00000143156.14	0.0092	0.641889	1
ENSG00000117475.14	-0.1697	0.597926	1
ENSG00000174175.17	0.9858	3.18354e-71	1.87097e-67
ENSG00000007908.16	2.7693	2.70147e-67	1.58765e-63
ENSG00000075945.13	-0.0812	0.623849	1
ENSG00000116132.12	-0.6464	8.97611e-08	0.000527526
ENSG00000094963.14	-1.6206	9.0647e-08	0.000532732
ENSG00000117523.16	0.1561	0.000844157	1
ENSG00000117533.15	-0.0268	0.388237	1
ENSG00000197959.14	0.4179	2.70212e-24	1.58803e-20
ENSG00000230630.5	-0.2266	0.0290481	1
ENSG00000094975.14	-0.0189	0.535125	1
ENSG00000117592.9	-0.5641	0.0403068	1
ENSG00000076321.11	0.1159	0.0289431	1
ENSG00000234741.8	0.068	0.0370961	1
ENSG00000135870.12	0.1731	0.0242831	1
ENSG00000152061.23	-0.0989	0.778081	1
ENSG00000116161.18	-0.3016	0.754965	1
ENSG00000120333.4	-0.093	0.431293	1
ENSG00000235750.10	0.3813	1.44721e-05	0.0850089
ENSG00000143207.21	0.3709	1.64227e-09	9.64671e-06
ENSG00000242193.11	0.1178	9.08911e-07	0.00534167
ENSG00000075391.16	0.7675	1.56804e-21	9.21066e-18
ENSG00000116199.12	-0.0716	0.973972	1
ENSG00000186283.14	0.602	6.4048e-15	3.7641e-11
ENSG00000143322.21	0.9045	1.96279e-20	1.15353e-16
ENSG00000057252.13	0.0337	0.300858	1
ENSG00000169905.12	0.0119	0.421986	1
ENSG00000143337.18	-0.0449	0.608146	1
ENSG00000135837.16	0.1734	0.00959038	1
ENSG00000116260.17	-0.0336	0.501932	1
ENSG00000230124.8	-0.1638	0.697065	1
ENSG00000143324.14	0.0154	0.142792	1
ENSG00000153029.14	-0.0785	0.0923287	1
ENSG00000162783.11	0.5363	1.38177e-05	0.081193
ENSG00000135821.18	0.046	0.0679591	1
ENSG00000143333.7	1.1611	3.43631e-11	2.01952e-07
ENSG00000135829.17	0.1997	0.000565475	1
ENSG00000135862.6	0.2928	4.23876e-05	0.24907
ENSG00000116698.21	0.1747	0.000760141	1
ENSG00000162704.16	-0.0252	0.0261811	1
ENSG00000198860.12	-0.0753	0.866338	1
ENSG00000116667.14	0.4546	1.04169e-12	6.12094e-09
ENSG00000116406.19	0.261	0.000219087	1
ENSG00000135842.17	-1.9834	2.58702e-19	1.52013e-15
ENSG00000121481.11	0.1999	1.00739e-07	0.000592044
ENSG00000116679.16	1.363	3.86191e-32	2.26849e-28
ENSG00000143341.12	-0.3182	0.00212286	1
ENSG00000047410.14	0.2699	4.76818e-05	0.280226
ENSG00000157181.16	0.3268	7.74014e-07	0.00454811
ENSG00000073756.12	0.9752	1.29574e-11	7.61506e-08
ENSG00000090104.12	-0.1611	0.505168	1
ENSG00000116741.8	-0.8018	3.25391e-05	0.191232
ENSG00000116750.13	0.0938	0.00694084	1
ENSG00000116747.12	-0.2199	0.636564	1
ENSG00000023572.9	-0.0848	0.691646	1
ENSG00000134371.13	-0.12	0.116341	1
ENSG00000000971.16	-0.1428	1.10338e-09	6.48455e-06
ENSG00000177888.7	0.0447	0.521068	1
ENSG00000151414.15	-0.4929	0.860012	1
ENSG00000162702.8	0.2256	6.30551e-05	0.370575
ENSG00000118200.14	0.0414	0.10775	1
ENSG00000116857.17	-0.2379	0.0362294	1
ENSG00000174307.7	-0.5952	3.60252e-06	0.021172
ENSG00000159176.14	-2.0914	2.77299e-16	1.62969e-12
ENSG00000134369.15	-0.0523	0.375714	1
ENSG00000198700.10	-0.1104	0.213061	1
ENSG00000198892.6	-0.5686	6.52601e-07	0.00383468
ENSG00000163431.13	-2.3481	2.75521e-22	1.61896e-18
ENSG00000134375.11	-0.0855	0.895956	1
ENSG00000176393.11	0.021	0.123899	1
ENSG00000143862.8	-0.023	0.828326	1
ENSG00000077157.22	-1.7128	1.06362e-15	6.25088e-12
ENSG00000117139.18	0.0518	0.0429422	1
ENSG00000159346.13	-0.0194	0.225082	1
ENSG00000159348.13	-0.2185	0.0895485	1
ENSG00000163444.12	-0.079	0.953045	1
ENSG00000159388.6	0.6665	9.9469e-12	5.84579e-08
ENSG00000122176.12	-0.9987	8.23693e-11	4.84084e-07
ENSG00000188783.6	-2.4553	4.38998e-22	2.57999e-18
ENSG00000058668.14	0.0307	0.288701	1
ENSG00000182004.13	-0.1555	0.086819	1
ENSG00000158615.9	0.3905	6.05938e-15	3.5611e-11
ENSG00000133056.13	0.3246	2.9221e-10	1.71644e-06
ENSG00000198625.13	0.5619	9.75595e-10	5.7326e-06
ENSG00000117222.14	0.2256	0.00139859	1
ENSG00000133059.17	0.1177	0.391943	1
ENSG00000158711.14	0.4657	4.04893e-12	2.37834e-08
ENSG00000069275.13	-0.6929	0.000794861	1
ENSG00000117280.13	0.0568	0.02157	1
ENSG00000133065.11	0.0266	0.437986	1
ENSG00000143486.16	-0.0073	0.275973	1
ENSG00000143479.17	0.1144	7.09103e-05	0.41674
ENSG00000162889.10	0.1371	0.00536632	1
ENSG00000196352.15	-0.1072	4.83568e-07	0.00284193
ENSG00000117335.19	-0.0669	0.53688	1
ENSG00000174059.17	1.5054	1.16719e-61	6.85957e-58
ENSG00000076356.7	0.2735	2.27439e-10	1.33666e-06
ENSG00000203706.8	-0.4238	0.223076	1
ENSG00000082497.12	-0.2557	0.00929759	1
ENSG00000117625.13	-0.1664	0.17573	1
ENSG00000082512.15	-0.1365	0.0742173	1
ENSG00000170385.10	0.0899	0.187733	1
ENSG00000123684.13	0.0974	0.00342706	1
ENSG00000066027.12	0.2383	4.32753e-05	0.254329
ENSG00000117691.10	-1.0717	1.485e-07	0.000872737
ENSG00000162772.17	1.5878	6.75583e-23	3.9704e-19
ENSG00000117697.15	-0.1075	0.928019	1
ENSG00000174606.14	0.0789	0.0613753	1
ENSG00000152104.12	0.1112	0.00758699	1
ENSG00000136636.13	0.2688	1.29974e-05	0.0763466
ENSG00000092978.11	0.2098	0.00122416	1
ENSG00000067533.6	-0.031	0.240321	1
ENSG00000143353.12	-0.0884	0.937369	1
ENSG00000136628.18	0.0242	0.0337065	1
ENSG00000067704.10	0.0483	0.0857264	1
ENSG00000118873.16	0.169	0.168408	1
ENSG00000162817.7	0.3612	3.2947e-15	1.93531e-11
ENSG00000117791.16	0.1226	0.0213598	1
ENSG00000136630.13	0.5262	1.91564e-20	1.12582e-16
ENSG00000154305.18	0.0591	0.185829	1
ENSG00000186063.13	0.0677	0.000104854	0.615912
ENSG00000162819.12	0.0078	0.54035	1
ENSG00000162909.18	0.0731	0.00250248	1
ENSG00000143514.17	0.0726	0.41436	1
ENSG00000143756.12	0.013	0.471154	1
ENSG00000143753.13	0.0403	0.380095	1
ENSG00000143771.12	-0.1268	0.437347	1
ENSG00000162923.16	0.0625	0.0811674	1
ENSG00000143815.15	0.3605	1.8783e-07	0.00110332
ENSG00000154380.17	-0.9807	0.00026224	1
ENSG00000143742.13	-0.3463	0.561691	1
ENSG00000143819.12	0.5089	5.77478e-14	3.39326e-10
ENSG00000143811.19	-0.0508	0.943202	1
ENSG00000143768.13	-0.231	0.0208183	1
ENSG00000143751.10	0.4133	1.05579e-09	6.20381e-06
ENSG00000163041.12	0.6538	1.39075e-12	8.17208e-09
ENSG00000182827.9	0.1048	0.00308879	1
ENSG00000143799.13	0.2241	0.00685507	1
ENSG00000163050.17	0.0714	0.450643	1
ENSG00000143776.18	-0.0595	0.0188327	1
ENSG00000143761.16	-0.1646	0.78567	1
ENSG00000143793.13	0.0452	0.425085	1
ENSG00000162910.19	-0.2125	0.0929018	1
ENSG00000143774.16	-0.6278	0.00359452	1
ENSG00000168159.12	-0.3385	0.0821953	1
ENSG00000116574.6	0.4526	2.24336e-07	0.00131842
ENSG00000168118.12	-0.5425	0.000842731	1
ENSG00000069248.12	0.0376	0.168855	1
ENSG00000143641.10	-0.3971	0.00319267	1
ENSG00000135775.14	0.0932	0.0645928	1
ENSG00000119280.17	-0.8776	7.96488e-07	0.00468096
ENSG00000173409.14	-0.0154	0.833459	1
ENSG00000182118.8	0.5036	5.96632e-13	3.50641e-09
ENSG00000116906.13	0.1914	0.0675089	1
ENSG00000116903.7	0.1801	5.95808e-05	0.350157
ENSG00000135766.9	0.1513	0.0141226	1
ENSG00000116918.15	0.1583	3.83733e-05	0.225405
ENSG00000162946.22	0.1511	8.55454e-11	5.02665e-07
ENSG00000135778.12	-0.2236	0.105113	1
ENSG00000168275.15	-0.0621	0.745605	1
ENSG00000168264.10	0.1095	0.0853745	1
ENSG00000173726.11	-0.5787	0.0491267	1
ENSG00000188739.15	-0.105	0.113082	1
ENSG00000054267.22	0.1695	0.000844551	1
ENSG00000152904.11	0.1808	0.0127319	1
ENSG00000162885.13	-0.1457	0.137971	1
ENSG00000143669.14	1.0172	6.31427e-30	3.709e-26
ENSG00000116962.15	0.2745	4.94999e-06	0.0290911
ENSG00000077585.14	-0.1634	0.162171	1
ENSG00000116977.18	0.4347	1.68816e-11	9.91628e-08
ENSG00000119285.11	0.1576	2.85314e-05	0.167651
ENSG00000116984.13	-0.0743	0.494791	1
ENSG00000198626.17	-0.1876	0.00295954	1
ENSG00000091483.6	-0.1348	0.525805	1
ENSG00000203668.2	-0.0976	0.0982116	1
ENSG00000143702.16	0.271	0.00119159	1
ENSG00000054282.16	-0.0279	0.566587	1
ENSG00000117020.18	0.0205	0.0273287	1
ENSG00000179456.10	0.1001	0.000582393	1
ENSG00000035687.10	0.107	0.0742438	1
ENSG00000121644.19	-0.3543	0.183715	1
ENSG00000203667.10	-0.3171	0.617174	1
ENSG00000153187.20	0.4945	5.49557e-10	3.22974e-06
ENSG00000162852.14	0.0965	0.00530922	1
ENSG00000143653.10	-0.1369	0.692315	1
ENSG00000153207.15	0.2571	0.000246401	1
ENSG00000259865.1	0.2716	6.83373e-09	4.0155e-05
ENSG00000171161.13	0.093	0.0228624	1
ENSG00000035115.22	0.0334	0.0235284	1
ENSG00000143727.16	-0.2786	0.478431	1
ENSG00000151353.15	0.1283	0.0368744	1
ENSG00000115705.22	0.4362	6.00277e-31	3.52783e-27
ENSG00000130508.11	-0.0186	0.744945	1
ENSG00000171853.16	0.0057	0.683773	1
ENSG00000182551.14	-1.7046	4.01793e-16	2.36094e-12
ENSG00000171865.10	-0.1559	0.264139	1
ENSG00000171863.15	0.195	0.00214451	1
ENSG00000151692.15	0.1451	0.000341925	1
ENSG00000115738.10	-0.1233	0.715178	1
ENSG00000134313.15	0.1337	0.0531299	1
ENSG00000151693.11	-0.0417	0.679983	1
ENSG00000119185.12	-0.3628	0.746294	1
ENSG00000119203.14	0.1091	0.0119471	1
ENSG00000134330.19	-0.4665	0.000512268	1
ENSG00000151694.14	0.1711	0.000492202	1
ENSG00000134308.14	-0.6917	0.0144123	1
ENSG00000172059.11	0.1858	9.66601e-06	0.0568071
ENSG00000205795.4	-0.5553	6.63676e-07	0.00389976
ENSG00000115756.13	0.3352	1.67949e-08	9.86535e-05
ENSG00000115758.13	-0.3397	0.22209	1
ENSG00000115761.16	0.1251	0.0146822	1
ENSG00000143870.12	-0.1204	0.344816	1
ENSG00000162976.13	-0.1871	0.686078	1
ENSG00000134318.14	-0.5145	0.0372467	1
ENSG00000169016.17	0.1187	0.00112363	1
ENSG00000134324.11	-0.1692	0.127694	1
ENSG00000071575.11	0.2872	1.01176e-06	0.00594612
ENSG00000079785.15	-0.2257	0.639709	1
ENSG00000163029.16	0.1018	0.143653	1
ENSG00000170745.12	-0.2418	0.000705203	1
ENSG00000240857.2	-0.1545	0.103489	1
ENSG00000143867.7	-0.4624	3.37397e-06	0.0198288
ENSG00000068697.7	-0.3679	0.101412	1
ENSG00000055917.15	0.0552	0.0552317	1
ENSG00000143878.10	-0.8633	0.00750218	1
ENSG00000118960.13	-0.1864	0.00685684	1
ENSG00000143869.7	-0.3091	0.00146689	1
ENSG00000119778.15	0.2613	1.74285e-06	0.0102427
ENSG00000173960.14	-0.0151	0.712042	1
ENSG00000115128.7	0.001	0.0936065	1
ENSG00000219626.9	-0.2272	0.100789	1
ENSG00000115129.14	0.1757	1.6885e-05	0.0992332
ENSG00000198399.14	0.151	0.0384319	1
ENSG00000084676.15	0.1787	0.000440978	1
ENSG00000184924.5	0.0086	0.0268098	1
ENSG00000119772.16	0.0525	0.255126	1
ENSG00000143970.17	0.1685	2.78104e-06	0.0163442
ENSG00000084733.11	0.1716	0.0126612	1
ENSG00000084754.12	-0.1306	0.556884	1
ENSG00000138029.14	0.0583	0.0136043	1
ENSG00000213699.9	0.1823	0.000395915	1
ENSG00000119777.20	-0.1305	0.19342	1
ENSG00000228474.6	-0.5663	0.00139602	1
ENSG00000138080.14	-0.7733	6.04486e-10	3.55075e-06
ENSG00000138085.16	-0.2111	0.612409	1
ENSG00000115204.15	0.0549	0.0433037	1
ENSG00000115207.13	0.1724	0.0179019	1
ENSG00000234072.1	0.7116	7.3623e-11	4.32682e-07
ENSG00000115211.15	-0.103	0.846513	1
ENSG00000115234.11	-0.3476	0.0224358	1
ENSG00000115241.11	0.0452	0.138957	1
ENSG00000115216.14	-0.0565	0.0246905	1
ENSG00000243943.10	-0.0436	0.690732	1
ENSG00000198522.14	-0.0167	0.0976245	1
ENSG00000119760.16	0.2033	5.26631e-05	0.309501
ENSG00000163798.13	-0.0139	0.238665	1
ENSG00000243147.8	-0.3675	0.088441	1
ENSG00000158019.20	0.0235	0.244635	1
ENSG00000075426.12	0.875	3.14953e-17	1.85098e-13
ENSG00000270640.1	0.3518	1.62535e-07	0.000955056
ENSG00000226833.6	-0.6783	7.39231e-08	0.000434446
ENSG00000213639.10	-2.0578	4.78084e-22	2.80922e-18
ENSG00000171103.11	0.1082	0.0290239	1
ENSG00000163811.12	0.2283	1.76795e-05	0.103885
ENSG00000119801.13	-0.2833	0.119184	1
ENSG00000213626.13	-1.2487	1.46757e-12	8.62048e-09
ENSG00000013016.16	-0.2654	0.00228761	1
ENSG00000162959.13	0.3035	2.46925e-08	0.000145044
ENSG00000162961.14	-0.2149	0.696892	1
ENSG00000021574.12	0.2445	4.79109e-06	0.0281524
ENSG00000119820.11	0.2628	0.0306158	1
ENSG00000115760.14	0.2314	0.000600243	1
ENSG00000276517.1	0.1622	6.01869e-05	0.353718
ENSG00000018699.13	0.0553	0.115156	1
ENSG00000049323.16	-2.4776	5.60619e-22	3.29308e-18
ENSG00000119812.19	0.076	0.0296643	1
ENSG00000150938.10	-0.0695	0.188217	1
ENSG00000171055.15	0.294	2.20408e-09	1.29534e-05
ENSG00000115808.12	0.0987	0.0262102	1
ENSG00000055332.18	0.0231	0.0918866	1
ENSG00000218739.10	-0.1591	0.384787	1
ENSG00000115816.15	0.3455	6.89478e-06	0.0405137
ENSG00000115825.10	0.0878	0.00499665	1
ENSG00000163171.8	0.4407	0.000309186	1
ENSG00000119787.14	0.2068	0.00143658	1
ENSG00000143889.16	-0.0287	0.350029	1
ENSG00000143891.17	-0.3741	0.00112658	1
ENSG00000115875.19	0.446	2.45389e-08	0.000144191
ENSG00000152147.11	-0.0137	0.767062	1
ENSG00000188010.14	-0.1395	0.210308	1
ENSG00000115904.13	0.1001	0.0810521	1
ENSG00000138050.15	-0.5983	0.000575167	1
ENSG00000183023.18	0.3519	4.30494e-10	2.53001e-06
ENSG00000162878.13	-0.1758	0.00327483	1
ENSG00000143924.19	0.1024	0.0243337	1
ENSG00000115944.15	-0.7583	0.00227988	1
ENSG00000057935.13	-0.0861	0.429685	1
ENSG00000162882.15	-0.3179	0.000260236	1
ENSG00000152518.8	0.456	1.28614e-05	0.0755862
ENSG00000115970.18	0.0761	0.115392	1
ENSG00000138036.18	0.0625	0.175187	1
ENSG00000138095.19	-0.1733	0.762527	1
ENSG00000138032.21	-0.1482	0.678715	1
ENSG00000138078.15	-0.1379	0.845399	1
ENSG00000068784.13	0.0921	0.00945988	1
ENSG00000116016.14	1.8037	1.98933e-45	1.16913e-41
ENSG00000119729.12	-0.9092	8.32385e-10	4.8911e-06
ENSG00000151665.13	0.2435	2.68173e-06	0.0157578
ENSG00000119878.6	-0.1132	0.832308	1
ENSG00000171150.9	0.0904	0.200149	1
ENSG00000180398.13	0.0795	0.0118904	1
ENSG00000143933.18	-1.0795	2.82864e-12	1.66239e-08
ENSG00000095002.15	0.191	0.000271893	1
ENSG00000116062.16	0.0392	0.439476	1
ENSG00000138081.20	0.3448	1.27258e-06	0.00747512
ENSG00000170802.16	0.1068	0.00517868	1
ENSG00000162869.16	-0.2018	0.31253	1
ENSG00000243244.6	0.1595	0.00564284	1
ENSG00000115239.23	-0.0046	0.326431	1
ENSG00000068912.14	-0.4378	0.00351718	1
ENSG00000170634.13	-0.2435	0.323673	1
ENSG00000115306.16	0.2076	1.04429e-07	0.00061373
ENSG00000237887.1	0.5937	8.15677e-20	4.79292e-16
ENSG00000115310.18	-0.1928	0.685885	1
ENSG00000143947.13	-0.7288	9.14454e-12	5.37333e-08
ENSG00000115355.17	-0.0866	0.510271	1
ENSG00000163001.11	-0.2819	0.992895	1
ENSG00000275052.5	-0.0488	0.457955	1
ENSG00000138035.15	0.1684	0.0225706	1
ENSG00000115380.20	-1.9814	1.07787e-18	6.33465e-15
ENSG00000028116.17	0.0121	0.0128934	1
ENSG00000115392.11	0.1758	0.0112846	1
ENSG00000162924.14	0.3443	9.55532e-06	0.0561566
ENSG00000162928.9	0.0803	0.0270477	1
ENSG00000173209.23	0.2353	0.0226434	1
ENSG00000115464.15	-0.0137	0.0794134	1
ENSG00000082898.17	-0.043	0.823439	1
ENSG00000115484.15	-0.0175	0.0347925	1
ENSG00000173163.10	-0.1477	0.136428	1
ENSG00000170340.11	0.2693	1.60265e-09	9.41718e-06
ENSG00000115504.14	0.1256	0.00697716	1
ENSG00000014641.20	-0.596	9.76623e-06	0.0573863
ENSG00000169764.15	-1.1694	2.57094e-06	0.0151017
ENSG00000143952.20	0.0703	0.0735372	1
ENSG00000197329.12	0.3822	1.01946e-14	5.98828e-11
ENSG00000119862.13	-0.0543	0.922089	1
ENSG00000119844.15	0.156	0.14799	1
ENSG00000179833.4	-0.0652	0.377292	1
ENSG00000115902.11	-0.164	0.00146808	1
ENSG00000011523.14	0.5197	3.52937e-16	2.07386e-12
ENSG00000138069.18	0.0422	0.053916	1
ENSG00000138071.13	0.2068	3.04811e-05	0.179046
ENSG00000198369.10	0.2135	0.000105813	0.621546
ENSG00000232164.1	0.1087	0.000816979	1
ENSG00000197223.11	-0.1808	0.998131	1
ENSG00000115946.8	0.0957	0.0521033	1
ENSG00000221823.11	0.1123	0.00120406	1
ENSG00000119865.9	-0.0396	0.736071	1
ENSG00000204923.4	0.174	0.0440474	1
ENSG00000169604.19	-2.0171	2.91964e-20	1.715e-16
ENSG00000198380.12	-0.3677	0.386169	1
ENSG00000169599.12	-0.2251	0.212339	1
ENSG00000115977.19	0.3102	6.16636e-05	0.362397
ENSG00000196975.16	-0.5574	0.0274098	1
ENSG00000087338.5	-0.392	0.0503711	1
ENSG00000124380.11	-0.1179	0.705907	1
ENSG00000179818.14	0.071	0.258186	1
ENSG00000169564.7	0.2361	4.79914e-05	0.281997
ENSG00000116001.16	0.4064	0.000666779	1
ENSG00000116005.12	-0.2995	0.00596482	1
ENSG00000143977.14	0.0929	8.65769e-05	0.508813
ENSG00000035141.8	-0.2891	0.11858	1
ENSG00000144043.12	-0.227	0.0294644	1
ENSG00000124357.13	-0.1475	0.365999	1
ENSG00000124370.11	-0.0014	0.775288	1
ENSG00000124383.9	0.054	0.0529759	1
ENSG00000075292.19	0.2764	0.000131767	0.774263
ENSG00000135636.14	0.2825	1.15047e-19	6.76133e-16
ENSG00000144036.15	0.105	0.00322055	1
ENSG00000116096.6	-0.0418	0.82348	1
ENSG00000135631.17	0.0623	0.0602075	1
ENSG00000135617.4	-0.1111	0.213922	1
ENSG00000135624.16	-0.3679	0.95379	1
ENSG00000144034.16	0.1156	9.29628e-05	0.546342
ENSG00000144048.10	0.0735	0.0394268	1
ENSG00000124356.16	-0.2532	0.116539	1
ENSG00000163017.14	-0.5452	4.46504e-06	0.0262276
ENSG00000114956.20	-0.3549	0.105899	1
ENSG00000163170.12	-0.2211	0.500684	1
ENSG00000114978.18	0.0741	0.113818	1
ENSG00000065911.12	-0.5581	1.39345e-05	0.0818515
ENSG00000204843.12	-0.2352	0.462256	1
ENSG00000005448.17	0.174	0.00175924	1
ENSG00000204822.7	-0.2792	0.136127	1
ENSG00000115307.17	0.2366	0.0012261	1
ENSG00000115317.11	0.2366	0.000521798	1
ENSG00000115350.12	0.3829	2.14618e-08	0.00012611
ENSG00000115353.11	0.2721	8.41938e-20	4.94723e-16
ENSG00000270571.2	0.2536	5.18314e-16	3.04458e-12
ENSG00000115364.14	0.0039	0.203845	1
ENSG00000163541.12	-0.0983	0.896547	1
ENSG00000034510.6	2.0502	1.60811e-41	9.44926e-38
ENSG00000176407.18	-0.0631	0.099008	1
ENSG00000152284.5	0.1642	0.022808	1
ENSG00000152291.14	-0.2937	0.756931	1
ENSG00000168906.13	0.4827	0.00139749	1
ENSG00000115486.12	0.3355	9.9142e-10	5.82657e-06
ENSG00000118640.11	0.1546	3.43045e-05	0.201573
ENSG00000168899.5	0.8266	1.61724e-16	9.49965e-13
ENSG00000168894.10	-0.1043	0.468417	1
ENSG00000168890.14	0.1585	0.000697859	1
ENSG00000168887.11	-0.0371	0.633827	1
ENSG00000168874.13	0.0727	0.251784	1
ENSG00000132300.19	0.0218	0.460641	1
ENSG00000132305.20	-0.0069	0.249505	1
ENSG00000132313.15	0.0244	0.45192	1
ENSG00000115548.17	0.1423	0.0581083	1
ENSG00000115561.16	-0.8476	0.0627957	1
ENSG00000239305.7	-0.0822	0.860667	1
ENSG00000153561.13	-0.0352	0.418434	1
ENSG00000222041.11	-0.3001	0.0672736	1
ENSG00000172086.9	0.061	0.510414	1
ENSG00000153574.9	0.2139	1.36527e-05	0.0802372
ENSG00000211592.8	0.024	0.0361201	1
ENSG00000144029.12	-0.015	0.480213	1
ENSG00000115042.10	-0.0916	0.789646	1
ENSG00000232931.6	0.1024	0.0441581	1
ENSG00000174501.14	0.1004	0.491905	1
ENSG00000158050.5	-0.1381	0.271558	1
ENSG00000084090.13	0.0273	0.574261	1
ENSG00000135956.8	0.2358	6.38756e-06	0.0375333
ENSG00000144021.3	0.18	0.258195	1
ENSG00000144028.15	0.0892	0.109549	1
ENSG00000196843.17	0.9896	5.95672e-22	3.50077e-18
ENSG00000114988.11	0.0717	0.112889	1
ENSG00000168758.11	0.2641	6.37483e-09	3.74649e-05
ENSG00000144199.11	-0.2106	0.0350393	1
ENSG00000230606.11	0.2504	0.000101147	0.594444
ENSG00000196912.12	0.1664	0.00024371	1
ENSG00000135940.7	-0.2128	0.962929	1
ENSG00000115073.8	-0.0811	0.919259	1
ENSG00000075568.17	0.0982	0.0239247	1
ENSG00000183513.9	-0.0804	0.782889	1
ENSG00000115446.11	-0.0603	0.831043	1
ENSG00000071073.13	0.9145	2.09612e-36	1.23189e-32
ENSG00000196872.12	0.2421	1.32144e-21	7.76611e-18
ENSG00000158411.11	0.2073	0.000251957	1
ENSG00000115514.12	0.0989	1.09431e-05	0.06428
ENSG00000158417.11	-0.4107	0.384805	1
ENSG00000135945.10	0.195	0.0655877	1
ENSG00000115539.14	-0.4306	0.11207	1
ENSG00000071082.11	0.0868	0.000145154	0.852634
ENSG00000158435.8	0.1316	0.0531483	1
ENSG00000163162.9	0.0903	0.0803855	1
ENSG00000071054.16	0.1875	0.00205583	1
ENSG00000115594.12	0.9725	2.01854e-29	1.18569e-25
ENSG00000135972.9	-0.159	0.259842	1
ENSG00000135974.10	0.0549	0.271154	1
ENSG00000115641.19	-0.4657	7.94024e-05	0.466648
ENSG00000071051.14	0.0328	0.340939	1
ENSG00000119147.10	-2.1399	1.4744e-15	8.66358e-12
ENSG00000115652.14	-0.0094	0.731611	1
ENSG00000144057.15	-0.4467	7.31642e-07	0.00429986
ENSG00000198075.10	0.1524	2.19197e-07	0.001288
ENSG00000135968.21	0.0137	0.0307931	1
ENSG00000169756.16	0.379	2.27013e-05	0.133415
ENSG00000153201.16	0.1397	0.0387206	1
ENSG00000186522.15	0.0371	0.000288747	1
ENSG00000198142.5	0.022	0.669169	1
ENSG00000144063.4	0.9819	1.43345e-79	8.4244e-76
ENSG00000175701.10	-0.3462	0.10128	1
ENSG00000153214.11	0.1991	5.48938e-06	0.0322556
ENSG00000188177.14	0.0469	0.570022	1
ENSG00000125630.16	0.19	2.42158e-05	0.142292
ENSG00000125611.15	-0.1897	0.152447	1
ENSG00000144136.11	0.282	2.05719e-08	0.000120839
ENSG00000125538.12	-1.0117	0.469318	1
ENSG00000136682.15	-0.1572	0.354882	1
ENSG00000115084.14	-0.0027	0.352907	1
ENSG00000115091.12	-0.2877	0.205131	1
ENSG00000088205.13	0.1114	0.00767278	1
ENSG00000125633.11	0.1461	2.38802e-05	0.140344
ENSG00000125629.15	-0.3131	0.00249945	1
ENSG00000115107.20	0.1593	0.00112981	1
ENSG00000186132.15	-0.0273	0.11079	1
ENSG00000155368.16	-0.1415	0.660613	1
ENSG00000088179.9	0.1394	0.00464464	1
ENSG00000226479.4	0.2297	1.60162e-09	9.41269e-06
ENSG00000144118.14	0.2034	1.03121e-06	0.00606044
ENSG00000163083.6	1.0206	6.50426e-83	3.8219e-79
ENSG00000074054.18	0.1077	0.00528894	1
ENSG00000236859.7	-0.3168	0.339304	1
ENSG00000155438.12	0.2621	0.000519084	1
ENSG00000211460.12	0.0441	0.285435	1
ENSG00000136732.16	-1.0149	1.02002e-05	0.0599161
ENSG00000163161.14	0.1903	2.09968e-05	0.123398
ENSG00000169967.16	0.0106	0.6347	1
ENSG00000163166.15	0.2709	0.00569499	1
ENSG00000072163.19	0.31	0.000652425	1
ENSG00000136709.12	0.0898	0.0358836	1
ENSG00000136731.13	0.1655	0.0484786	1
ENSG00000152082.14	-0.7978	8.53656e-06	0.0501694
ENSG00000136710.10	-0.2505	0.0968982	1
ENSG00000136718.10	-0.0243	0.162269	1
ENSG00000072135.13	0.1018	0.002587	1
ENSG00000152102.18	-0.248	0.275609	1
ENSG00000115762.16	0.1914	0.000575776	1
ENSG00000173272.16	-0.7418	0.00178748	1
ENSG00000152117.17	0.0979	0.0556714	1
ENSG00000082258.13	0.1247	0.141172	1
ENSG00000115839.17	-0.2649	0.987797	1
ENSG00000144224.17	0.1093	0.00668789	1
ENSG00000076003.5	-0.0365	0.341379	1
ENSG00000115866.11	-0.5148	0.0301911	1
ENSG00000121966.7	0.356	0.569733	1
ENSG00000150540.14	-0.7388	2.01953e-07	0.00118667
ENSG00000144228.9	-0.104	0.411225	1
ENSG00000169554.21	-0.4608	0.00149572	1
ENSG00000115947.13	-0.0405	0.972295	1
ENSG00000135999.12	0.0494	0.199319	1
ENSG00000168288.13	-0.2571	0.859273	1
ENSG00000115963.13	0.0624	0.419704	1
ENSG00000184898.7	-0.1501	0.181516	1
ENSG00000123609.11	0.2846	2.84569e-14	1.67213e-10
ENSG00000080345.18	0.2559	0.00484884	1
ENSG00000288066.1	-0.1627	0.177086	1
ENSG00000162980.17	-0.5295	0.322424	1
ENSG00000115145.10	0.0437	0.447915	1
ENSG00000157827.20	-0.0439	0.436645	1
ENSG00000196504.17	0.1771	0.00179067	1
ENSG00000177917.10	0.1688	0.0429048	1
ENSG00000153234.14	-0.0079	0.42763	1
ENSG00000115159.16	0.2222	3.19033e-05	0.187496
ENSG00000115170.15	-0.0659	0.246208	1
ENSG00000144283.21	0.5169	1.48892e-26	8.74889e-23
ENSG00000115183.15	0.3293	1.5582e-07	0.000915286
ENSG00000123636.18	0.6304	3.08501e-12	1.81213e-08
ENSG00000136536.15	0.4223	1.55913e-10	9.16299e-07
ENSG00000241399.7	-0.8735	1.58643e-06	0.00932348
ENSG00000153246.13	-0.0711	0.223379	1
ENSG00000153250.20	0.5313	7.8649e-10	4.6222e-06
ENSG00000136560.14	0.0208	0.22169	1
ENSG00000115233.12	0.0344	0.0486266	1
ENSG00000078098.14	-0.381	0.00540144	1
ENSG00000115267.8	0.1957	3.58513e-05	0.210591
ENSG00000115271.11	0.3451	0.000700623	1
ENSG00000182263.14	-0.3061	0.000121272	0.712717
ENSG00000082438.17	-0.1153	0.221236	1
ENSG00000123607.15	0.0774	0.102524	1
ENSG00000163072.15	1.6212	4.13579e-122	2.43061e-118
ENSG00000138398.16	-0.0005	0.0496075	1
ENSG00000138385.16	-0.3309	0.720188	1
ENSG00000138382.15	-0.6752	0.0659127	1
ENSG00000144357.17	0.1616	0.004155	1
ENSG00000115806.13	-0.1256	0.783282	1
ENSG00000198586.14	-0.028	0.329829	1
ENSG00000123600.19	0.0581	0.0455197	1
ENSG00000071967.12	-1.1193	9.96802e-09	5.85821e-05
ENSG00000077380.15	-0.0374	0.218842	1
ENSG00000128708.13	0.0211	0.019188	1
ENSG00000091409.15	1.7966	3.26431e-95	1.91811e-91
ENSG00000091428.18	0.2074	9.9266e-22	5.83287e-18
ENSG00000091436.17	-1.3284	3.66237e-11	2.15237e-07
ENSG00000172845.15	0.0749	0.0102487	1
ENSG00000138430.16	-0.2346	0.942824	1
ENSG00000138433.16	-0.207	0.946969	1
ENSG00000115935.17	-0.141	0.968591	1
ENSG00000128656.14	0.2884	2.33424e-14	1.37183e-10
ENSG00000115966.17	0.1825	0.000546493	1
ENSG00000154518.9	-0.6378	0.00166611	1
ENSG00000144320.14	-0.2266	0.00505476	1
ENSG00000175879.9	0.3188	1.41608e-36	8.32231e-33
ENSG00000128654.14	0.1251	0.00776175	1
ENSG00000163364.10	0.3531	8.9681e-08	0.000527055
ENSG00000170144.20	-0.479	0.666048	1
ENSG00000116044.16	0.0766	0.0477766	1
ENSG00000018510.16	-0.158	0.446439	1
ENSG00000180228.13	-0.224	0.0133991	1
ENSG00000079150.18	-0.3526	0.00385756	1
ENSG00000116095.11	0.0404	0.310351	1
ENSG00000187231.14	-0.6294	0.000229019	1
ENSG00000163510.14	0.0911	0.0146312	1
ENSG00000170035.16	0.023	0.031411	1
ENSG00000138434.17	0.0442	0.111886	1
ENSG00000115252.18	-0.6958	1.06449e-08	6.25282e-05
ENSG00000077232.18	-0.0895	0.878751	1
ENSG00000162998.5	-2.5403	2.66095e-21	1.56357e-17
ENSG00000061676.15	0.0641	0.079279	1
ENSG00000163002.13	-0.0265	0.232825	1
ENSG00000065548.18	-0.084	0.0809383	1
ENSG00000138448.12	-0.4192	0.00336016	1
ENSG00000064989.13	0.9384	7.7693e-19	4.56524e-15
ENSG00000003436.16	1.428	8.10956e-45	4.76356e-41
ENSG00000144366.16	-0.4115	0.061685	1
ENSG00000168542.15	-0.9206	6.21754e-09	3.65405e-05
ENSG00000204262.14	-0.4601	6.94443e-06	0.0408055
ENSG00000115368.10	0.103	0.0182939	1
ENSG00000138449.10	-0.3973	0.0656816	1
ENSG00000138381.10	0.009	0.0712118	1
ENSG00000151687.14	0.0408	0.288161	1
ENSG00000128699.14	-0.0225	0.801962	1
ENSG00000064933.17	0.1543	0.000161131	0.946803
ENSG00000198130.16	-0.08	0.382688	1
ENSG00000151689.13	0.7481	5.35699e-27	3.1483e-23
ENSG00000151690.15	0.321	1.91024e-10	1.12246e-06
ENSG00000138386.17	0.0524	0.0065946	1
ENSG00000115419.13	-0.2336	0.346805	1
ENSG00000115415.19	0.1126	0.0129326	1
ENSG00000128641.19	-0.1857	0.0149497	1
ENSG00000173559.13	0.315	1.45839e-05	0.0857093
ENSG00000168497.5	2.588	9.38061e-82	5.51298e-78
ENSG00000196950.14	0.2296	3.41788e-05	0.200835
ENSG00000081320.11	0.0024	0.724526	1
ENSG00000119041.11	0.1458	3.08787e-05	0.181444
ENSG00000065413.20	-0.0796	0.434178	1
ENSG00000115524.16	0.3702	3.04109e-07	0.00178633
ENSG00000115520.8	0.0924	0.107606	1
ENSG00000144381.17	0.0252	0.000767573	1
ENSG00000115541.11	0.2359	0.000241655	1
ENSG00000115540.15	0.1417	0.00651135	1
ENSG00000162944.11	-0.1434	0.783353	1
ENSG00000115896.16	-0.28	0.000132103	0.776372
ENSG00000178074.6	0.0588	0.0985009	1
ENSG00000162972.10	0.071	0.0187817	1
ENSG00000196141.14	-0.1603	0.308255	1
ENSG00000082153.18	0.571	1.07996e-14	6.34367e-11
ENSG00000013441.16	0.308	7.88552e-07	0.00463432
ENSG00000240344.9	0.0381	0.743409	1
ENSG00000115942.9	0.3397	5.51857e-08	0.000324327
ENSG00000155744.9	0.2301	0.000379237	1
ENSG00000119013.9	-0.2044	0.955849	1
ENSG00000003402.20	0.957	2.70717e-21	1.59019e-17
ENSG00000003400.15	0.2993	2.40922e-17	1.4159e-13
ENSG00000064012.22	0.1823	1.00238e-09	5.89001e-06
ENSG00000115993.13	-0.6113	0.00188606	1
ENSG00000155755.19	-0.6629	2.07597e-06	0.0122005
ENSG00000116030.16	-0.2855	0.36425	1
ENSG00000055044.11	0.2623	9.15552e-05	0.53807
ENSG00000286223.1	0.1216	0.000254905	1
ENSG00000204217.15	0.6297	5.24333e-11	3.07993e-07
ENSG00000144426.18	-0.1492	0.0748965	1
ENSG00000204196.5	-0.0365	0.00606863	1
ENSG00000119004.16	-0.0991	0.955152	1
ENSG00000138443.16	-0.1707	0.406387	1
ENSG00000173166.18	0.2627	2.55923e-05	0.15038
ENSG00000116117.18	-0.199	0.00257707	1
ENSG00000118257.16	0.4359	3.04799e-08	0.0001791
ENSG00000114933.16	0.0838	0.00828968	1
ENSG00000023228.14	0.103	0.22827	1
ENSG00000114942.14	-0.3043	0.781011	1
ENSG00000114948.13	0.2615	1.3471e-11	7.91692e-08
ENSG00000118246.14	0.2512	0.0416542	1
ENSG00000118263.15	0.8652	2.1949e-23	1.28994e-19
ENSG00000118260.15	-0.1097	0.112028	1
ENSG00000144401.14	0.1899	1.06946e-05	0.0628522
ENSG00000138413.13	0.0491	0.265021	1
ENSG00000115020.17	0.0593	0.109386	1
ENSG00000197713.15	-0.1757	0.0827005	1
ENSG00000144445.17	0.0156	0.674671	1
ENSG00000115361.8	-0.2858	0.000507119	1
ENSG00000115365.12	0.0985	0.0657311	1
ENSG00000178568.15	-0.2125	0.00486401	1
ENSG00000144451.19	-0.4737	0.00528484	1
ENSG00000138376.11	-0.0139	0.723781	1
ENSG00000138363.15	-0.1733	0.00598833	1
ENSG00000115414.20	-1.9019	1.36737e-14	8.03603e-11
ENSG00000079246.16	-0.0988	0.0760714	1
ENSG00000197756.10	-0.4714	1.16321e-06	0.0068362
ENSG00000115457.10	-2.9993	3.88288e-23	2.28081e-19
ENSG00000115461.5	-1.4892	1.97399e-13	1.16012e-09
ENSG00000079308.19	-1.7232	9.51291e-14	5.59074e-10
ENSG00000163466.16	-0.998	8.27191e-06	0.0486057
ENSG00000127837.9	-0.0789	0.668759	1
ENSG00000127838.14	-0.3899	0.0282845	1
ENSG00000135926.15	-0.52	0.00598624	1
ENSG00000144579.7	-0.1537	0.738673	1
ENSG00000135913.11	0.1198	0.0132007	1
ENSG00000144580.13	0.2029	0.00120602	1
ENSG00000074582.14	0.0483	0.0689434	1
ENSG00000135929.9	-0.2326	0.0533357	1
ENSG00000115649.16	0.1998	0.154421	1
ENSG00000144567.11	-0.1261	0.121983	1
ENSG00000158552.13	-0.1431	0.211983	1
ENSG00000115661.14	-0.1552	0.234138	1
ENSG00000127824.14	-0.0168	0.7967	1
ENSG00000135924.15	-0.0309	0.166122	1
ENSG00000123992.19	0.1342	0.0260276	1
ENSG00000175084.12	-0.7493	0.000219891	1
ENSG00000072195.15	-0.5198	5.35902e-07	0.00314896
ENSG00000144591.18	0.0284	0.0997208	1
ENSG00000123989.14	-0.418	0.000111309	0.653829
ENSG00000124006.15	-0.1526	0.0316974	1
ENSG00000116106.12	0.0592	0.16154	1
ENSG00000123983.14	-0.1835	0.519248	1
ENSG00000152049.6	-0.2249	0.00186988	1
ENSG00000085449.15	0.253	0.00186734	1
ENSG00000135900.4	0.0364	0.902262	1
ENSG00000036257.13	0.0551	0.113228	1
ENSG00000168958.19	-0.2632	0.557554	1
ENSG00000173744.17	0.2762	2.30863e-05	0.135678
ENSG00000153823.18	-0.7519	1.07563e-09	6.31827e-06
ENSG00000153827.13	0.1367	0.00970651	1
ENSG00000135899.17	0.4334	9.93115e-11	5.83653e-07
ENSG00000185404.16	0.1869	3.02724e-06	0.0177881
ENSG00000067066.17	0.3885	1.21118e-08	7.11812e-05
ENSG00000135932.11	-0.0468	0.374552	1
ENSG00000135916.16	-0.2841	0.00198546	1
ENSG00000173692.13	-0.0283	0.819392	1
ENSG00000115053.16	-0.0675	0.0331814	1
ENSG00000187514.16	-0.4877	0.00117817	1
ENSG00000144524.17	-0.0223	0.288827	1
ENSG00000135930.14	0.1522	0.0248064	1
ENSG00000115468.12	-1.2056	3.43e-14	2.01547e-10
ENSG00000204120.14	0.1636	0.000347068	1
ENSG00000168918.14	0.1492	1.34429e-08	7.90038e-05
ENSG00000085978.22	0.0484	0.0170145	1
ENSG00000188042.8	0.0406	0.344216	1
ENSG00000130147.16	0.1933	7.37149e-07	0.00433002
ENSG00000144476.6	0.3404	0.000409529	1
ENSG00000198612.11	-0.2567	0.921517	1
ENSG00000163359.16	-0.3226	0.000111309	0.654163
ENSG00000115648.14	0.3943	1.84746e-38	1.08575e-34
ENSG00000124831.19	0.4074	7.37481e-07	0.00433344
ENSG00000132329.11	-2.6906	2.71468e-23	1.5946e-19
ENSG00000184182.18	-0.2981	0.0918898	1
ENSG00000132323.9	-0.071	0.77522	1
ENSG00000132326.12	-0.0466	0.265556	1
ENSG00000204104.12	-0.123	0.73407	1
ENSG00000130414.12	-0.0303	0.138641	1
ENSG00000172428.11	-0.6045	0.0333995	1
ENSG00000063660.9	-0.2498	0.000307775	1
ENSG00000142327.13	0.1427	0.000225971	1
ENSG00000162804.14	0.3219	0.00221282	1
ENSG00000122085.17	-0.1358	0.936826	1
ENSG00000115685.15	-0.3533	0.981053	1
ENSG00000115677.17	-0.6111	0.036127	1
ENSG00000168385.18	-0.572	0.195471	1
ENSG00000115694.15	0.066	0.0752356	1
ENSG00000168397.17	0.1054	0.04784	1
ENSG00000168393.13	0.0209	0.779878	1
ENSG00000072756.17	0.1304	0.150051	1
ENSG00000113851.14	0.0155	0.0308254	1
ENSG00000144455.14	-0.1504	0.801399	1
ENSG00000150995.19	0.1733	0.000740526	1
ENSG00000134107.5	0.7411	3.65911e-12	2.15009e-08
ENSG00000134108.13	0.0286	0.352136	1
ENSG00000134109.11	0.073	0.403114	1
ENSG00000071282.12	-0.227	0.747996	1
ENSG00000206573.9	0.271	0.000181888	1
ENSG00000168137.17	0.1105	0.0474694	1
ENSG00000163719.19	0.0751	0.0144305	1
ENSG00000134072.11	-0.3646	0.00224967	1
ENSG00000171148.13	-0.4085	0.000495054	1
ENSG00000241553.12	-0.325	0.963843	1
ENSG00000171135.15	0.0301	0.184183	1
ENSG00000163702.20	-0.0812	0.362316	1
ENSG00000125037.12	0.0961	0.00500085	1
ENSG00000254999.4	-0.5422	0.130663	1
ENSG00000157020.18	-0.0861	0.24386	1
ENSG00000196639.6	-0.0573	0.647069	1
ENSG00000144560.15	-0.0842	0.337695	1
ENSG00000144559.10	0.083	0.000382242	1
ENSG00000132170.21	0.2197	2.24369e-21	1.31839e-17
ENSG00000075975.16	0.0214	0.159979	1
ENSG00000132155.12	0.019	0.396142	1
ENSG00000144713.13	0.0794	0.00216075	1
ENSG00000144711.16	-0.1781	0.147764	1
ENSG00000163517.15	-0.154	0.0224834	1
ENSG00000163520.14	1.5597	2.53479e-90	1.48893e-86
ENSG00000170876.7	-0.1428	0.956645	1
ENSG00000154767.14	-0.2386	0.054924	1
ENSG00000170860.4	-0.1554	0.18222	1
ENSG00000154781.16	0.0134	0.183122	1
ENSG00000154783.12	0.656	5.41577e-52	3.18285e-48
ENSG00000225733.6	-0.4182	0.950723	1
ENSG00000177463.15	0.058	0.0290536	1
ENSG00000131368.8	0.1449	0.00607434	1
ENSG00000131381.12	-0.1809	0.110283	1
ENSG00000131375.10	-0.1071	0.732611	1
ENSG00000131370.16	1.0884	5.39152e-28	3.1686e-24
ENSG00000169814.15	0.1043	0.0209744	1
ENSG00000206560.11	0.1906	4.34254e-05	0.255168
ENSG00000131386.19	0.6377	3.39965e-12	1.99797e-08
ENSG00000154813.10	-0.0325	0.483575	1
ENSG00000131378.14	-0.101	0.367746	1
ENSG00000131374.14	0.0821	0.188351	1
ENSG00000182568.17	0.0827	0.121514	1
ENSG00000144566.11	0.2971	7.8104e-06	0.0458783
ENSG00000114166.8	0.1475	0.235374	1
ENSG00000151789.12	0.737	9.74082e-12	5.72468e-08
ENSG00000132967.9	-0.1111	0.592931	1
ENSG00000182247.10	-0.348	0.0010412	1
ENSG00000170142.12	-0.369	0.693087	1
ENSG00000174748.21	-0.6283	2.3332e-12	1.37122e-08
ENSG00000174738.13	-0.1589	0.250386	1
ENSG00000151090.19	-0.9268	3.43226e-08	0.00020168
ENSG00000077097.15	-0.0674	0.600747	1
ENSG00000151092.17	0.1951	0.0025894	1
ENSG00000033867.16	0.1476	0.384986	1
ENSG00000187118.14	-0.0075	0.470488	1
ENSG00000163512.14	-0.2605	0.212989	1
ENSG00000144642.22	-0.9998	1.98053e-05	0.116396
ENSG00000227260.2	0.3287	4.47052e-25	2.62598e-21
ENSG00000163513.19	1.4974	4.57358e-32	2.68652e-28
ENSG00000163527.10	-0.122	0.785271	1
ENSG00000144645.14	0.328	4.12289e-12	2.42302e-08
ENSG00000152642.10	0.0658	0.120607	1
ENSG00000170293.9	0.2012	1.22478e-06	0.00719683
ENSG00000153551.14	0.1277	2.10558e-07	0.00123745
ENSG00000091317.8	0.1603	0.000116527	0.684831
ENSG00000144635.9	0.0247	0.423528	1
ENSG00000170266.16	-0.0126	0.972446	1
ENSG00000170275.15	-0.9431	0.000108798	0.639404
ENSG00000173705.9	-1.6649	1.23197e-16	7.24029e-13
ENSG00000153560.12	0.1905	0.00393747	1
ENSG00000163539.17	-0.16	0.0351252	1
ENSG00000170248.15	0.4363	3.06483e-08	0.00018012
ENSG00000168016.14	0.0529	0.0357706	1
ENSG00000178567.8	0.0476	0.239923	1
ENSG00000224858.5	-0.0305	0.648508	1
ENSG00000093167.18	-0.2146	0.8257	1
ENSG00000144674.16	-0.081	0.112035	1
ENSG00000144668.12	-0.0139	0.108624	1
ENSG00000144677.15	-0.309	0.00599086	1
ENSG00000187091.13	-0.1071	0.125019	1
ENSG00000060971.18	-0.0519	0.573974	1
ENSG00000172939.9	-0.0855	0.833969	1
ENSG00000157036.13	0.1403	1.63193e-06	0.00959087
ENSG00000114742.14	0.0364	0.124517	1
ENSG00000144655.15	0.9371	2.91173e-16	1.71123e-12
ENSG00000270367.1	0.3164	6.44795e-05	0.378946
ENSG00000144659.13	-0.2207	0.0363583	1
ENSG00000168028.14	-0.2354	0.13783	1
ENSG00000170011.14	0.3857	1.60776e-34	9.44398e-31
ENSG00000114784.4	-0.1076	0.125598	1
ENSG00000188846.14	-0.6545	4.08574e-12	2.40078e-08
ENSG00000172888.12	0.0222	0.525028	1
ENSG00000168036.18	0.4126	8.71583e-08	0.000511968
ENSG00000093183.14	0.1734	0.0140747	1
ENSG00000008324.11	0.2491	1.12945e-05	0.0663436
ENSG00000114857.18	1.5814	1.26877e-30	7.45659e-27
ENSG00000114853.14	-0.3849	0.000623462	1
ENSG00000181061.13	-0.5258	0.00289858	1
ENSG00000163788.14	0.964	2.99318e-40	1.75879e-36
ENSG00000011198.10	0.1385	0.0174536	1
ENSG00000179152.20	0.0278	0.182386	1
ENSG00000186448.15	0.0939	0.00474907	1
ENSG00000163807.6	0.1373	0.00350832	1
ENSG00000163812.15	-0.1255	0.40815	1
ENSG00000075914.13	-0.0867	0.835313	1
ENSG00000163815.6	1.3364	2.68896e-39	1.5803e-35
ENSG00000211456.13	-0.0412	0.18481	1
ENSG00000163820.15	-0.4306	0.00128897	1
ENSG00000121797.10	0.169	2.97774e-11	1.75002e-07
ENSG00000160799.11	0.2449	0.00269065	1
ENSG00000160796.18	0.1352	1.84431e-06	0.0108335
ENSG00000181555.20	0.2056	0.0164849	1
ENSG00000088727.12	0.1304	3.1729e-05	0.186471
ENSG00000076201.15	0.1162	0.0217329	1
ENSG00000114650.20	0.0652	0.105114	1
ENSG00000163832.16	0.03	0.573775	1
ENSG00000173473.11	0.0737	0.00099781	1
ENSG00000132153.15	0.2015	3.66129e-05	0.215174
ENSG00000047849.21	-0.8761	0.031326	1
ENSG00000164050.13	-0.1534	0.00202639	1
ENSG00000232112.3	-0.0629	0.144765	1
ENSG00000164054.15	0.0668	0.0983777	1
ENSG00000010256.11	-0.3223	0.00214935	1
ENSG00000068745.15	0.3078	2.22309e-05	0.130584
ENSG00000114302.16	0.181	0.000645706	1
ENSG00000177479.19	0.0876	0.304608	1
ENSG00000178467.18	-0.1018	0.0650047	1
ENSG00000178252.18	0.1588	0.048133	1
ENSG00000178149.17	0.037	0.433737	1
ENSG00000178057.15	-0.0314	0.230978	1
ENSG00000178035.12	0.1022	0.00996667	1
ENSG00000198218.11	0.0919	0.0491233	1
ENSG00000172053.18	0.2099	4.08536e-05	0.240096
ENSG00000172037.14	0.4868	2.04871e-06	0.0120341
ENSG00000114316.13	0.1493	0.0530578	1
ENSG00000233276.5	0.1422	9.83096e-05	0.577765
ENSG00000067560.12	-0.4138	0.244078	1
ENSG00000145022.4	-0.2011	0.0039061	1
ENSG00000173402.12	-0.0071	0.876068	1
ENSG00000176095.12	0.1626	0.08061	1
ENSG00000182179.13	0.2617	0.00012088	0.71005
ENSG00000004534.15	0.1756	0.0187154	1
ENSG00000003756.17	0.4253	1.77766e-06	0.0104455
ENSG00000001617.12	0.3875	4.88696e-31	2.8706e-27
ENSG00000114353.17	0.3175	5.595e-06	0.032865
ENSG00000214706.10	-0.0532	0.813958	1
ENSG00000114378.17	0.2987	4.42239e-29	2.5986e-25
ENSG00000068001.14	2.1402	4.03505e-90	2.3714e-86
ENSG00000114383.10	-0.2787	0.347445	1
ENSG00000068028.17	-0.0575	0.555092	1
ENSG00000114395.10	0.0871	0.00126705	1
ENSG00000126062.4	-0.0352	0.789658	1
ENSG00000145050.18	-0.4319	0.0864201	1
ENSG00000259956.2	-0.1116	0.112621	1
ENSG00000145041.15	0.0307	0.040786	1
ENSG00000164080.13	0.1028	0.0187845	1
ENSG00000164081.12	0.026	0.108774	1
ENSG00000090097.21	-0.2243	0.149588	1
ENSG00000114779.19	-0.1548	0.517786	1
ENSG00000248487.9	-0.0046	0.819796	1
ENSG00000162244.12	0.0752	0.0073703	1
ENSG00000023330.15	0.1965	0.00538708	1
ENSG00000247596.9	0.0288	0.331972	1
ENSG00000164088.18	-0.1502	0.320873	1
ENSG00000164091.12	-0.0652	0.238742	1
ENSG00000010322.16	-0.0162	0.756142	1
ENSG00000010327.10	0.6945	1.36104e-29	7.99749e-26
ENSG00000168273.8	-0.1152	0.753886	1
ENSG00000163939.18	0.2737	2.412e-05	0.141681
ENSG00000163938.17	0.1091	9.02998e-06	0.0530421
ENSG00000016864.18	-0.2272	0.466042	1
ENSG00000114902.14	-0.2787	0.719634	1
ENSG00000213533.12	-0.0291	0.277257	1
ENSG00000163931.16	-0.6023	0.046146	1
ENSG00000272886.6	0.0178	0.0769943	1
ENSG00000113811.11	-0.5484	0.0381145	1
ENSG00000180376.17	0.151	0.00873917	1
ENSG00000163946.13	0.2825	2.41613e-07	0.00141996
ENSG00000163947.11	0.5615	2.66463e-41	1.56573e-37
ENSG00000157500.12	0.2947	2.26229e-05	0.132932
ENSG00000174840.9	0.1323	0.0430384	1
ENSG00000168374.11	-0.4424	0.59328	1
ENSG00000174839.13	0.3088	6.06936e-07	0.00356696
ENSG00000163681.15	-0.7328	2.44493e-06	0.0143615
ENSG00000136068.14	1.0531	2.3109e-43	1.35811e-39
ENSG00000163686.15	0.3169	2.34085e-14	1.37571e-10
ENSG00000168297.16	-0.0451	0.443961	1
ENSG00000168291.13	-0.2718	0.222285	1
ENSG00000168309.18	1.5875	3.65657e-97	2.14897e-93
ENSG00000144724.20	-0.1059	0.0137914	1
ENSG00000114405.10	0.0206	0.317878	1
ENSG00000163634.12	-0.2593	0.089904	1
ENSG00000163636.10	0.0724	0.338883	1
ENSG00000163638.13	2.4981	6.36268e-83	3.73744e-79
ENSG00000151276.23	0.2658	3.09223e-09	1.81637e-05
ENSG00000144741.17	-0.1998	0.194031	1
ENSG00000144749.13	0.1456	0.0108414	1
ENSG00000172340.14	-0.2424	0.343014	1
ENSG00000163378.14	0.001	0.539895	1
ENSG00000144747.17	-0.0916	0.233775	1
ENSG00000144744.17	0.1405	0.039817	1
ENSG00000144746.7	-0.8052	8.03258e-05	0.471995
ENSG00000114541.15	0.2582	0.000249519	1
ENSG00000114861.21	0.3165	0.00066579	1
ENSG00000163412.13	-0.0756	0.384942	1
ENSG00000163602.10	0.4011	7.44759e-09	4.37621e-05
ENSG00000172986.13	-0.5779	2.75251e-05	0.161765
ENSG00000163605.15	0.0352	0.0528543	1
ENSG00000255423.1	0.1887	2.6854e-09	1.5774e-05
ENSG00000121440.15	-0.3531	3.52134e-05	0.206949
ENSG00000169855.20	-0.292	0.000202077	1
ENSG00000114480.13	-0.1184	0.346158	1
ENSG00000206538.9	-0.4612	0.0005982	1
ENSG00000083937.9	0.0047	0.157083	1
ENSG00000163320.11	0.1507	0.00437524	1
ENSG00000175105.7	0.1093	0.0165086	1
ENSG00000179021.10	-0.0066	0.90956	1
ENSG00000184500.16	0.0789	0.009271	1
ENSG00000169379.16	0.1814	0.0804943	1
ENSG00000269028.3	0.3778	2.62956e-07	0.00154513
ENSG00000080200.10	0.6506	1.65548e-16	9.72923e-13
ENSG00000170854.18	0.1788	3.55526e-06	0.0208836
ENSG00000080822.17	0.1448	2.10424e-05	0.123666
ENSG00000080819.9	0.1141	0.0890827	1
ENSG00000057019.16	-0.1843	0.00681294	1
ENSG00000144810.16	-0.7966	2.54392e-05	0.149506
ENSG00000184220.12	-0.1728	0.667354	1
ENSG00000168386.18	-0.1564	0.422813	1
ENSG00000036054.13	0.1146	0.0840451	1
ENSG00000114021.12	-0.2803	0.246842	1
ENSG00000154174.8	-0.0966	0.401247	1
ENSG00000181458.10	-0.3349	0.000704267	1
ENSG00000114354.14	0.0869	0.13806	1
ENSG00000154175.17	-0.1956	0.000397993	1
ENSG00000138468.16	0.2043	0.000753052	1
ENSG00000174173.7	0.0903	0.0196885	1
ENSG00000081154.12	-0.9958	0.000116858	0.686427
ENSG00000066422.5	0.0224	0.432504	1
ENSG00000114391.13	-0.582	6.1475e-08	0.000361104
ENSG00000144815.16	0.4849	2.32017e-12	1.36357e-08
ENSG00000144802.11	0.9896	1.81858e-23	1.06823e-19
ENSG00000170017.12	-1.0136	1.82536e-10	1.07222e-06
ENSG00000114423.22	0.1303	0.00801433	1
ENSG00000114439.19	-0.0417	0.324728	1
ENSG00000196776.16	-0.1832	0.196622	1
ENSG00000114446.5	-0.292	0.643579	1
ENSG00000198919.13	-0.0286	0.291633	1
ENSG00000144824.21	-0.0886	0.793207	1
ENSG00000091972.18	0.5224	9.88273e-09	5.80709e-05
ENSG00000144848.11	0.0352	0.0675499	1
ENSG00000138459.9	0.0478	0.0564317	1
ENSG00000091986.15	-0.6566	6.71411e-05	0.394588
ENSG00000163607.17	-0.0131	0.223199	1
ENSG00000163608.15	-0.0654	0.804031	1
ENSG00000144857.14	0.2672	1.03992e-11	6.11162e-08
ENSG00000121579.13	0.0664	0.129596	1
ENSG00000114573.10	-0.0087	0.811095	1
ENSG00000151576.10	0.2125	2.89065e-11	1.69855e-07
ENSG00000181722.16	0.2949	0.000497492	1
ENSG00000121578.13	-0.2113	0.00847143	1
ENSG00000031081.11	0.5959	3.58343e-29	2.10491e-25
ENSG00000163389.12	0.1921	0.000840182	1
ENSG00000113845.10	-0.0171	0.0576203	1
ENSG00000144843.11	0.1304	3.32318e-05	0.195303
ENSG00000138495.6	-0.3379	0.886869	1
ENSG00000082701.15	0.1484	0.00504535	1
ENSG00000163428.4	-0.0185	0.685844	1
ENSG00000163430.12	-0.4298	0.0185506	1
ENSG00000065518.8	-0.2842	0.765459	1
ENSG00000144840.9	0.0059	0.288567	1
ENSG00000173230.15	0.0749	0.00749874	1
ENSG00000160124.9	0.0967	0.00285299	1
ENSG00000114023.15	-0.4181	0.00922838	1
ENSG00000114030.13	-0.0497	0.817215	1
ENSG00000138496.16	0.4889	1.11921e-08	6.57423e-05
ENSG00000163840.10	0.3444	5.40278e-08	0.000317522
ENSG00000173193.15	1.0327	1.84337e-26	1.08335e-22
ENSG00000065485.20	0.3635	1.39698e-20	8.20865e-17
ENSG00000173175.14	-0.2783	0.00015667	0.920748
ENSG00000206527.10	-0.0268	0.549392	1
ENSG00000065534.18	-2.0519	2.52278e-16	1.48264e-12
ENSG00000175455.15	0.0359	0.785014	1
ENSG00000160145.15	-0.1105	0.0939508	1
ENSG00000082781.12	-1.6528	1.39057e-16	8.17238e-13
ENSG00000173706.14	0.9605	9.86006e-31	5.79377e-27
ENSG00000163848.19	-0.0584	0.401667	1
ENSG00000114520.11	-0.0286	0.986958	1
ENSG00000144909.8	0.0841	0.00123506	1
ENSG00000114544.16	0.1062	0.0263453	1
ENSG00000144908.13	-0.3106	0.000143876	0.845559
ENSG00000163884.4	-0.3986	4.46504e-06	0.0262276
ENSG00000159685.11	-0.164	0.388167	1
ENSG00000163870.16	0.0744	0.304994	1
ENSG00000114626.18	-0.0483	0.86413	1
ENSG00000074416.14	1.1207	2.86279e-24	1.6816e-20
ENSG00000058262.10	0.185	0.048733	1
ENSG00000175792.12	0.1586	5.80616e-05	0.341054
ENSG00000179348.12	0.4776	1.66685e-17	9.79608e-14
ENSG00000244300.3	0.3008	5.93271e-14	3.48666e-10
ENSG00000163902.12	0.6152	4.05997e-13	2.38604e-09
ENSG00000075785.13	0.0848	0.0288183	1
ENSG00000177646.19	0.0205	0.577318	1
ENSG00000240682.9	0.0816	1.21311e-05	0.0712821
ENSG00000169714.16	-0.7714	1.84842e-05	0.108613
ENSG00000181789.14	-0.1119	0.244259	1
ENSG00000183624.14	-0.0675	0.705624	1
ENSG00000184897.6	-0.0898	0.242329	1
ENSG00000251474.6	0.0076	0.354769	1
ENSG00000129071.9	0.1035	0.210094	1
ENSG00000004399.12	0.6994	7.06798e-21	4.15385e-17
ENSG00000017260.19	0.0302	0.588018	1
ENSG00000198585.11	-0.0886	0.737355	1
ENSG00000114686.9	-0.1595	0.658781	1
ENSG00000138246.17	-0.0025	0.0426105	1
ENSG00000081307.12	-0.0652	0.792914	1
ENSG00000113971.20	0.0917	0.0314258	1
ENSG00000091527.15	0.0791	0.000136526	0.802365
ENSG00000091513.16	0.315	3.29993e-06	0.0193937
ENSG00000144867.12	0.1359	0.00198624	1
ENSG00000174640.15	1.0306	3.57902e-75	2.10232e-71
ENSG00000163785.12	-0.0502	0.173499	1
ENSG00000114019.14	0.1152	0.173799	1
ENSG00000129055.12	-0.06	0.157742	1
ENSG00000182923.17	-0.1016	0.694107	1
ENSG00000118007.13	-0.0261	0.849534	1
ENSG00000168917.9	0.2536	2.7613e-12	1.62282e-08
ENSG00000158092.7	0.5015	2.57592e-10	1.51361e-06
ENSG00000114098.18	0.1067	0.102878	1
ENSG00000114107.9	0.0041	0.0526894	1
ENSG00000158234.12	-0.2358	0.0368711	1
ENSG00000051382.9	0.2248	2.39885e-05	0.140908
ENSG00000175110.11	0.1169	0.0971086	1
ENSG00000184432.10	-0.2057	0.857414	1
ENSG00000114115.10	-0.4637	6.50611e-06	0.0382364
ENSG00000114120.14	0.1956	0.0496978	1
ENSG00000177311.11	-0.0888	0.830255	1
ENSG00000155903.13	0.1828	0.000990792	1
ENSG00000114125.14	-0.8447	0.000812942	1
ENSG00000069849.11	0.4257	9.5759e-07	0.00562776
ENSG00000114126.17	-0.4249	0.0031236	1
ENSG00000175066.16	-0.2155	0.0113829	1
ENSG00000114127.10	0.4229	0.000137908	0.810486
ENSG00000163714.18	0.2795	5.15317e-05	0.302697
ENSG00000181744.8	0.0961	0.193524	1
ENSG00000152952.12	0.1541	0.00376431	1
ENSG00000114698.15	0.1014	0.000862598	1
ENSG00000188313.13	1.183	1.85249e-38	1.08871e-34
ENSG00000163754.17	-0.6096	0.000247132	1
ENSG00000071794.16	-0.0616	0.643261	1
ENSG00000047457.14	-0.7139	6.82894e-07	0.00401337
ENSG00000163762.7	0.7296	4.07932e-38	2.39619e-34
ENSG00000169908.12	1.8798	1.71635e-21	1.00853e-17
ENSG00000018408.14	0.3769	1.14397e-08	6.71971e-05
ENSG00000114744.9	0.0483	0.090354	1
ENSG00000082996.19	0.2493	0.000123992	0.728701
ENSG00000070087.14	-1.5162	2.4121e-18	1.41735e-14
ENSG00000196428.12	0.3252	1.05907e-05	0.0622312
ENSG00000120742.11	-0.1157	0.0652666	1
ENSG00000144895.12	-0.2404	0.615064	1
ENSG00000198843.13	-0.0789	0.932296	1
ENSG00000181788.4	-0.0923	0.287927	1
ENSG00000229619.4	-0.5519	0.000166292	0.977298
ENSG00000152601.17	-0.1975	0.826029	1
ENSG00000181467.5	0.0278	0.462659	1
ENSG00000114790.13	-0.2827	0.000711367	1
ENSG00000174953.14	0.2636	0.00845211	1
ENSG00000163655.16	0.0282	0.0579405	1
ENSG00000114850.6	-0.3351	0.464132	1
ENSG00000163659.13	0.184	0.000206436	1
ENSG00000163660.11	1.5802	1.89318e-43	1.11206e-39
ENSG00000174891.13	-0.0462	0.248587	1
ENSG00000178053.19	0.1019	0.00758438	1
ENSG00000168827.14	0.2274	0.000279381	1
ENSG00000079257.8	0.6427	2.61984e-33	1.53942e-29
ENSG00000118855.21	0.1368	0.109869	1
ENSG00000113810.16	0.0714	0.00339579	1
ENSG00000186432.9	-0.0499	0.0316006	1
ENSG00000169255.15	0.1013	0.193931	1
ENSG00000169251.12	0.034	0.0474538	1
ENSG00000114209.15	0.1497	0.00015919	0.935558
ENSG00000163536.12	-0.2294	0.0326644	1
ENSG00000173905.9	-0.3896	0.803013	1
ENSG00000085276.19	0.4594	8.26951e-15	4.85999e-11
ENSG00000085274.15	0.1271	0.062262	1
ENSG00000008952.17	-0.2493	0.0598196	1
ENSG00000173890.17	0.14	2.45509e-14	1.44212e-10
ENSG00000173889.16	0.0343	0.337278	1
ENSG00000163558.13	-0.0696	0.949702	1
ENSG00000136603.14	0.2396	0.0131545	1
ENSG00000163584.18	0.3212	0.000232852	1
ENSG00000163577.8	-0.1821	0.101414	1
ENSG00000075420.13	-0.0568	0.132322	1
ENSG00000121858.11	1.4785	1.5848e-76	9.31388e-73
ENSG00000177565.17	-0.416	0.114257	1
ENSG00000172667.11	-0.4314	0.0357765	1
ENSG00000121879.5	0.0426	0.0142208	1
ENSG00000121864.10	-0.0396	0.345224	1
ENSG00000171109.19	0.0327	0.0362122	1
ENSG00000114450.10	0.2207	0.000132869	0.780471
ENSG00000136518.17	-0.1888	0.0306336	1
ENSG00000136522.14	-0.1348	0.665053	1
ENSG00000136521.13	-0.159	0.0969278	1
ENSG00000058056.9	0.1243	0.00654249	1
ENSG00000163728.11	0.0812	0.828626	1
ENSG00000114416.18	-0.1229	0.02524	1
ENSG00000205981.8	-0.4588	0.0276482	1
ENSG00000058063.16	-0.0871	0.573107	1
ENSG00000043093.15	0.0776	0.0167115	1
ENSG00000176597.12	0.3043	3.53002e-10	2.0746e-06
ENSG00000114796.16	0.1258	0.338315	1
ENSG00000175193.13	-0.4114	0.125341	1
ENSG00000145191.15	0.001	0.390407	1
ENSG00000161202.20	0.0204	0.427436	1
ENSG00000161203.13	0.0461	0.00184834	1
ENSG00000214160.10	0.0513	0.999585	1
ENSG00000175166.17	-0.1809	0.196788	1
ENSG00000114867.20	0.1513	7.74128e-05	0.454878
ENSG00000175182.15	0.1308	0.0718903	1
ENSG00000163882.9	0.2214	0.000169328	0.994972
ENSG00000177383.5	-0.2908	0.000879514	1
ENSG00000073803.14	0.1181	0.000133481	0.784467
ENSG00000163904.13	0.009	0.727598	1
ENSG00000073792.15	0.2657	1.67502e-23	9.83908e-20
ENSG00000136527.18	0.5467	8.38866e-13	4.92918e-09
ENSG00000090520.11	0.1377	0.012817	1
ENSG00000156976.17	-0.865	2.99259e-07	0.00175875
ENSG00000073849.15	0.4138	3.89976e-10	2.29189e-06
ENSG00000163923.10	-0.4359	0.000187232	1
ENSG00000113916.18	0.0522	0.00761218	1
ENSG00000145012.13	-2.1267	1.54825e-15	9.09444e-12
ENSG00000090530.10	0.0825	0.00886588	1
ENSG00000152492.15	0.6949	7.64632e-14	4.49374e-10
ENSG00000198836.10	0.032	0.751811	1
ENSG00000114315.4	0.658	0.0882584	1
ENSG00000214145.7	0.2953	2.05513e-06	0.012078
ENSG00000133657.15	0.0884	0.0918263	1
ENSG00000145014.17	0.3994	4.63627e-16	2.72473e-12
ENSG00000041802.11	0.1588	0.00772194	1
ENSG00000185112.6	0.3906	1.79351e-14	1.05404e-10
ENSG00000114331.15	0.3908	6.68022e-06	0.0392596
ENSG00000184203.8	0.1491	0.232257	1
ENSG00000189058.9	0.7128	4.48638e-08	0.00026353
ENSG00000242086.8	0.0993	0.0431077	1
ENSG00000072274.13	0.0616	0.00253505	1
ENSG00000161217.12	-0.0207	0.0534821	1
ENSG00000163960.12	0.1363	0.00139841	1
ENSG00000163961.4	0.1875	0.000529889	1
ENSG00000163964.15	-0.2085	0.0954758	1
ENSG00000180370.10	0.382	1.90437e-09	1.11863e-05
ENSG00000119231.11	0.0631	0.13716	1
ENSG00000114503.11	-0.2513	0.974641	1
ENSG00000270170.2	-0.1222	0.204453	1
ENSG00000075711.21	-0.0594	0.178981	1
ENSG00000122068.13	-0.008	0.225555	1
ENSG00000186001.14	0.0107	0.358766	1
ENSG00000182899.17	-0.1705	0.198333	1
ENSG00000131127.14	0.102	0.247579	1
ENSG00000182903.16	0.508	8.58338e-10	5.04445e-06
ENSG00000174227.16	0.1082	0.00448987	1
ENSG00000169020.10	-0.5618	0.109083	1
ENSG00000169026.12	0.1569	7.27025e-10	4.27272e-06
ENSG00000185619.18	0.453	2.63908e-08	0.000155099
ENSG00000168993.15	1.1084	3.69132e-79	2.16828e-75
ENSG00000178950.17	0.1055	0.0253587	1
ENSG00000127419.17	0.0164	0.304119	1
ENSG00000127418.15	-0.2457	0.00416441	1
ENSG00000159692.15	0.0961	0.0377039	1
ENSG00000090316.16	0.0325	0.532751	1
ENSG00000163945.18	0.0782	0.0766876	1
ENSG00000163950.13	-0.0188	0.744874	1
ENSG00000168936.11	-0.0427	0.988601	1
ENSG00000168924.15	0.0679	0.0225593	1
ENSG00000109685.18	0.0452	0.0092066	1
ENSG00000185049.16	0.0634	0.209977	1
ENSG00000243449.6	0.1146	9.80753e-07	0.00576388
ENSG00000214367.8	0.0497	0.123985	1
ENSG00000123933.17	-0.235	0.127031	1
ENSG00000063978.16	0.1684	0.00243704	1
ENSG00000125386.15	0.1656	0.00781956	1
ENSG00000168884.15	0.0145	0.0650782	1
ENSG00000087266.17	0.4476	2.28352e-27	1.34202e-23
ENSG00000087274.17	-0.2374	0.490009	1
ENSG00000109736.15	0.0679	0.0901762	1
ENSG00000163956.13	-0.7245	0.000954995	1
ENSG00000184160.8	-0.9808	1.67245e-08	9.829e-05
ENSG00000132406.12	-0.0257	0.372423	1
ENSG00000145220.14	0.1569	0.0108178	1
ENSG00000168818.10	-0.0149	0.337139	1
ENSG00000170891.11	-1.1389	0.02662	1
ENSG00000109501.14	-0.051	0.780039	1
ENSG00000013288.9	-0.2332	0.085378	1
ENSG00000179010.14	-0.8453	7.87209e-05	0.462643
ENSG00000178988.11	-0.2129	0.550642	1
ENSG00000186222.5	-0.1243	0.160866	1
ENSG00000170871.12	-0.138	0.181138	1
ENSG00000109519.13	0.0782	0.100019	1
ENSG00000196526.10	0.3791	4.72568e-13	2.77586e-09
ENSG00000071127.17	-0.3636	0.129324	1
ENSG00000157869.15	0.0344	0.481513	1
ENSG00000038219.13	0.1285	0.00152303	1
ENSG00000137449.16	0.0953	0.0504399	1
ENSG00000163145.12	-0.6199	3.3317e-07	0.00195704
ENSG00000048342.16	-0.1547	0.103544	1
ENSG00000118564.15	0.0888	0.165985	1
ENSG00000237765.7	-0.3818	0.671685	1
ENSG00000169762.17	-0.1213	0.725604	1
ENSG00000169744.13	1.8198	3.42411e-109	2.01235e-105
ENSG00000151552.12	-0.3845	0.0145556	1
ENSG00000002549.12	0.9373	1.07804e-25	6.33562e-22
ENSG00000118579.13	-0.0021	0.138722	1
ENSG00000163257.11	0.03	0.205755	1
ENSG00000178177.15	0.2114	5.67679e-05	0.333454
ENSG00000145147.20	-0.2209	0.0027914	1
ENSG00000163138.19	0.1529	0.00021043	1
ENSG00000109606.13	0.142	0.0011096	1
ENSG00000109610.6	-3.0268	2.28728e-23	1.34423e-19
ENSG00000053900.10	0.0305	0.239916	1
ENSG00000250317.8	-0.3779	0.0801631	1
ENSG00000168214.20	-0.1	0.389412	1
ENSG00000109689.16	0.3819	5.21912e-12	3.06728e-08
ENSG00000169851.15	-0.428	8.61243e-07	0.00506152
ENSG00000047365.12	0.359	3.37568e-12	1.98288e-08
ENSG00000181826.10	0.3106	2.62444e-13	1.54212e-09
ENSG00000169299.14	0.0822	0.00388242	1
ENSG00000065882.16	-0.2368	0.0752301	1
ENSG00000231160.10	0.0888	0.00590637	1
ENSG00000109787.13	0.1202	0.0286439	1
ENSG00000197712.12	-0.6049	0.00546056	1
ENSG00000109790.16	0.4696	3.25e-10	1.91003e-06
ENSG00000035928.16	-0.2928	0.189562	1
ENSG00000163682.16	-0.4106	4.8688e-06	0.028614
ENSG00000121897.15	-0.0348	0.902116	1
ENSG00000109814.12	-0.3807	0.0126143	1
ENSG00000163683.12	-0.5198	0.0728319	1
ENSG00000078140.14	-0.0495	0.868588	1
ENSG00000121892.15	0.2734	0.000157341	0.924219
ENSG00000163697.17	0.379	4.59429e-06	0.0270006
ENSG00000154277.13	-0.7043	2.75251e-05	0.161765
ENSG00000064042.18	-1.2442	7.07854e-10	4.16006e-06
ENSG00000109133.13	0.2453	9.66578e-05	0.568058
ENSG00000014824.14	0.0242	0.392823	1
ENSG00000124406.16	0.2797	2.38352e-11	1.40079e-07
ENSG00000163281.12	-0.1007	0.938303	1
ENSG00000151834.15	0.2272	1.71399e-13	1.00714e-09
ENSG00000169019.11	0.0776	0.0285407	1
ENSG00000145246.14	-0.0925	0.941887	1
ENSG00000109171.15	-0.3317	0.0178741	1
ENSG00000075539.15	0.338	1.71218e-06	0.0100608
ENSG00000109180.14	0.0083	0.0179874	1
ENSG00000145247.12	0.132	0.000574656	1
ENSG00000251056.1	0.6189	3.1575e-38	1.85535e-34
ENSG00000109184.15	-0.0013	0.763897	1
ENSG00000163069.12	-0.8283	1.93352e-06	0.0113575
ENSG00000109189.13	-0.1055	0.212077	1
ENSG00000226950.7	-0.5423	9.89528e-05	0.581447
ENSG00000145216.16	0.0176	0.583298	1
ENSG00000109220.11	0.4417	1.1483e-11	6.74858e-08
ENSG00000134853.12	-0.6116	4.83056e-08	0.000283892
ENSG00000128052.10	0.5156	3.86558e-32	2.2718e-28
ENSG00000134851.13	0.2322	0.000533861	1
ENSG00000134852.15	0.0833	0.133096	1
ENSG00000090989.18	0.1539	0.0326712	1
ENSG00000174799.11	0.125	0.037533	1
ENSG00000157426.14	0.0432	0.429055	1
ENSG00000128050.8	0.1509	0.00172535	1
ENSG00000174780.17	0.0465	0.0609157	1
ENSG00000171476.22	0.1027	3.92196e-06	0.0230455
ENSG00000128040.11	-0.4044	4.22933e-05	0.248431
ENSG00000084093.17	-0.0622	0.59404	1
ENSG00000084092.7	0.0829	0.260623	1
ENSG00000047315.16	0.3468	2.61043e-05	0.153389
ENSG00000163453.11	-1.6749	2.08209e-14	1.22364e-10
ENSG00000145241.11	0.1911	0.0469083	1
ENSG00000033178.13	0.1724	0.0142334	1
ENSG00000083896.12	-0.0936	0.174159	1
ENSG00000132467.4	-0.0269	0.0407278	1
ENSG00000018189.13	0.1455	0.0658066	1
ENSG00000132463.14	-0.3512	0.0103966	1
ENSG00000156136.10	0.0732	0.140195	1
ENSG00000132466.19	0.3538	1.60646e-08	9.43958e-05
ENSG00000169429.11	-0.8792	0.023109	1
ENSG00000163734.4	-0.2577	0.0164936	1
ENSG00000081041.9	1.5425	2.24111e-18	1.31688e-14
ENSG00000174808.12	-0.2645	0.000283033	1
ENSG00000169116.11	-0.3281	0.00164318	1
ENSG00000163743.13	0.0745	0.356511	1
ENSG00000174796.12	-0.0174	0.326819	1
ENSG00000138757.14	0.3032	3.51117e-06	0.0206352
ENSG00000138768.14	-0.6644	0.0245188	1
ENSG00000198301.12	0.0237	0.112784	1
ENSG00000138750.15	0.1037	0.147025	1
ENSG00000138760.10	-0.0137	0.272138	1
ENSG00000138771.16	-0.3132	0.000143876	0.845559
ENSG00000138758.11	-0.7523	0.0392812	1
ENSG00000118816.10	-1.8333	1.11465e-30	6.54971e-27
ENSG00000138764.15	-0.0587	0.445495	1
ENSG00000138767.13	0.4593	9.82945e-10	5.77578e-06
ENSG00000169288.18	-0.1303	0.380981	1
ENSG00000138772.13	-0.4202	0.000213529	1
ENSG00000249307.7	-0.5941	7.09148e-06	0.0416766
ENSG00000163297.17	-0.3709	5.59157e-05	0.328617
ENSG00000138668.19	-0.1929	0.373082	1
ENSG00000152795.17	-0.5016	0.113883	1
ENSG00000145293.16	-0.1083	0.762579	1
ENSG00000249242.8	0.3068	1.1065e-30	6.50179e-27
ENSG00000138674.17	-0.2191	0.892091	1
ENSG00000251022.6	0.2111	0.0010526	1
ENSG00000138663.9	-0.2413	0.225053	1
ENSG00000163312.11	0.1193	0.0226173	1
ENSG00000163319.11	-0.1571	0.876621	1
ENSG00000163322.14	-0.0589	0.973116	1
ENSG00000138678.11	0.1886	3.62877e-10	2.13263e-06
ENSG00000163625.15	-0.1584	0.428255	1
ENSG00000180769.10	-0.2969	0.000550823	1
ENSG00000145283.8	0.1556	5.9088e-18	3.47201e-14
ENSG00000172493.21	0.653	1.81865e-21	1.06882e-17
ENSG00000145332.14	-0.0056	0.616479	1
ENSG00000198189.11	0.6993	1.82078e-16	1.06953e-12
ENSG00000170502.13	0.0775	0.0822867	1
ENSG00000152583.12	1.2689	4.47586e-23	2.63046e-19
ENSG00000118762.8	-0.6677	4.93302e-05	0.289765
ENSG00000118777.12	0.3054	2.29253e-16	1.34663e-12
ENSG00000163644.15	-0.5189	0.00148951	1
ENSG00000138642.14	0.1531	0.00321182	1
ENSG00000138646.9	-0.1791	0.692296	1
ENSG00000145337.5	-0.0369	0.0812946	1
ENSG00000177432.8	-0.0235	0.65956	1
ENSG00000138640.15	-0.0227	0.941032	1
ENSG00000145335.16	0.1109	0.0189014	1
ENSG00000138722.10	1.4832	3.54183e-91	2.08153e-87
ENSG00000163110.15	-0.3466	0.615413	1
ENSG00000138696.11	-0.4716	5.82025e-05	0.341998
ENSG00000248510.2	0.2967	0.00230961	1
ENSG00000138698.14	-0.0609	0.316822	1
ENSG00000151247.12	-0.1277	0.896869	1
ENSG00000164024.12	-0.3128	0.0294084	1
ENSG00000197894.11	-1.4597	2.80131e-12	1.64549e-08
ENSG00000196616.14	-2.2774	5.70564e-13	3.35263e-09
ENSG00000109270.13	-0.2293	0.2832	1
ENSG00000164031.17	-0.0916	0.0420249	1
ENSG00000164032.12	-0.2381	0.517076	1
ENSG00000164035.10	1.6997	1.1989e-117	7.04235e-114
ENSG00000138814.17	0.735	3.25574e-16	1.9134e-12
ENSG00000254531.1	0.0907	0.0190521	1
ENSG00000109320.13	0.187	9.29316e-08	0.000546159
ENSG00000109332.20	0.1441	0.000189819	1
ENSG00000145354.12	-0.0138	0.893174	1
ENSG00000164039.15	-0.2797	0.627955	1
ENSG00000249614.2	0.1703	0.000125089	0.735147
ENSG00000138777.20	-0.0259	0.736033	1
ENSG00000138785.15	0.1312	0.000711391	1
ENSG00000168743.12	-0.7217	4.46527e-09	2.62424e-05
ENSG00000164022.17	-0.2703	0.89866	1
ENSG00000286147.1	0.1819	0.00551706	1
ENSG00000138801.9	0.201	0.0305488	1
ENSG00000138796.16	-0.3936	0.000329237	1
ENSG00000109475.16	-0.0843	0.262473	1
ENSG00000198856.13	-0.0753	0.04378	1
ENSG00000138802.11	0.1886	4.57792e-05	0.269044
ENSG00000005059.16	0.359	2.20206e-14	1.29415e-10
ENSG00000123739.11	-0.2482	0.0395635	1
ENSG00000205403.13	1.0704	1.93755e-69	1.1387e-65
ENSG00000109534.17	-0.0413	0.00234205	1
ENSG00000174749.6	1.2545	1.02578e-49	6.02854e-46
ENSG00000138660.12	-0.0159	0.211607	1
ENSG00000145365.11	-0.0475	0.886983	1
ENSG00000174720.16	-0.3468	0.872309	1
ENSG00000145349.17	0.186	0.0206894	1
ENSG00000269893.8	-0.1098	0.014489	1
ENSG00000145388.15	0.1269	0.0324169	1
ENSG00000150961.15	-0.0762	0.288678	1
[truncated: 5,826 more rows]

## Sheet: Sheet2
© 2000-2024 QIAGEN. All rights reserved.
Symbol	Synonym(s)	Entrez Gene Name	Ensembl	Expr Log Ratio	Expr p-value	Expr p-value	Expr Intensity/RPKM/FPKM/Counts	Expr Intensity/RPKM/FPKM/Counts	Expr Other	Location	Family	Drugs	Entrez Gene ID for Human	Entrez Gene ID for Mouse	Entrez Gene ID for Rat
Antigen Presentation Pathway										Other	canonical pathway
ARHGAP21	5530401C11Rik, ARHGAP10, RHO-GAP10, Rho GTPase activating protein 21	Rho GTPase activating protein 21	ENSG00000107863.18	-0.0318	0.54286	1	0.2507	0.2563	0	Cytoplasm	other		57584	71435	307178
CD40LG	CD154, CD40-L, CD40 ligand, gp39, hCD40L, HIGM1, IGM, IMD3, LOC84349, Ly-62, T-BAM, TNFSF5, Tnlg8b, TRAP	CD40 ligand								Extracellular Space	cytokine	VIB4920, tegoprubart, BMS-986004	959	21947	84349
CREB1	2310001E10Rik, 3526402H21RIK, CAMP RESPONSE ELEMENT binding protein 1, cAMP responsive element binding protein 1, Cbp, CREB	cAMP responsive element binding protein 1	ENSG00000118260.15	-0.1097	0.11203	1	0.4289	0.4628	0	Nucleus	transcription regulator		1385	12912	81646
Differentiation of T lymphocytes										Other	function
Formation of lymphoid tissue										Other	function
Formation of vessel										Other	function
Hematopoiesis of mononuclear leukocytes										Other	function
Hepatic Fibrosis / Hepatic Stellate Cell Activation										Other	canonical pathway
Homeostasis of blood cells										Other	function
Homeostasis of leukocytes										Other	function
IFNG	If2f, IFG, IFI, IFN-2, IFNG2, IFN gamma, IFN-II, IFN type II, IFN-γ, IMD69, INF-γ, Interferon gamma, Interferon γ, type II INTERFERON, γ-ifn, γ interferon	interferon gamma								Extracellular Space	cytokine	emapalumab	3458	15978	25712
IFNL1	IFN LAMBDA 1, IFN-λ 1, IL-29, interferon lambda 1, interferon λ 1	interferon lambda 1								Extracellular Space	cytokine		282618
IL1A	IL1, IL1-ALPHA, IL-1F1, IL-1 α, interleukin 1 alpha, interleukin-1 α, Interleukin-A	interleukin 1 alpha								Extracellular Space	cytokine	anakinra, XB2001, rilonacept, MABp1, anakinra/methotrexate	3552	16175	24493
IL1B	IL-1, IL1-BETA, IL-1F2, IL-1 β, interleukin 1 beta, Interleukin 1 β, OAF, Osteoclast-Activating Factor, Pro-IL-1beta, Pro-IL-1β	interleukin 1 beta	ENSG00000125538.12	-1.0117	0.46932	1	0.3813	0.7688	0	Extracellular Space	cytokine	FL-101, anakinra, rilonacept, AK114, canakinumab, gevokizumab, canakinumab/INS, canakinumab/metformin, canakinumab/metformin/sulfonylurea, canakinumab/colchicine, canakinumab/methotrexate, anakinra/methotrexate, gallium nitrate	3553	16176	24494
IL27	IL-27-A, IL-27p28, IL30, interleukin 27, p28, RGD1561420	interleukin 27								Extracellular Space	cytokine	SRF388	246778	246779	365368
IL6	BSF-2, CDF, FDGI, HGF, HSF, IFNB2, IFN-beta-2, IFN beta 2A, IFN-β-2, IFN β 2A, ILg6, interleukin-6	interleukin 6	ENSG00000136244.12	2.4251	4.9834e-47	2.9287e-43	4.6513	0.8661	1	Extracellular Space	cytokine	anti-IL-6 monoclonal antibody, tocilizumab, vamikibart, siltuximab, clazakizumab, interleukin-6 receptor inhibitor, ziltivekimab	3569	16193	24498
Immune response of antigen presenting cells										Other	function
IRF1	IFN REGULATORY FACTOR 1, IMD117, interferon regulatory factor 1, ISGF2, LSIR, MAR	interferon regulatory factor 1	ENSG00000125347.14	1.5599	2.0934e-25	1.2297e-21	3.3151	1.1244	1	Nucleus	transcription regulator		3659	16362	24508
Lymphopoiesis										Other	function
Maturation of cells										Other	function
Pathogen Induced Cytokine Storm Signaling Pathway										Other	canonical pathway
PTPRJ	BET, Byp, CD148, DEP-1, HPTP eta, protein tyrosine phosphatase receptor type J, protein tyrosine phosphatase, receptor type, J, Ptpb2, PTPbeta2, PTP-ETA, PTP ETA C, PTP-ETA M, R-PTP-ETA, R-PTP-J, SCC1, THC10	protein tyrosine phosphatase receptor type J								Plasma Membrane	phosphatase		5795	19271	29645
Quantity of antigen presenting cells										Other	function
Response of antigen presenting cells										Other	function
Response of macrophages										Other	function
SAMSN1										Nucleus	other
SASH1	1100001C18Rik, 2500002E12RIK, A330076K04Rik, CAPOK, dJ323M4.1, DUH1, DUH, FLJ13545, Image:1396616, mKIAA0790, RGD1566017, SAM and SH3 domain containing 1, SH3D6A	SAM and SH3 domain containing 1	ENSG00000111961.18	0.8947	1.6073e-24	9.4462e-21	1.2945	0.6963	1	Extracellular Space	other		23328	70097	365037
T cell development										Other	function
T cell homeostasis										Other	function
TNF	AT-TNF, DIF, LOC103694380, RATTNF, TMTNF, TNF-a, TNF-alpha, Tnfsf1a, TNFSF2, TNF-α, TNLG1F, tumor necrosis factor, Tumor Necrosis Factor α, tumor necrosis factor, α, tumour necrosis factor, tumour Necrosis Factor Alpha, tumour necrosis factor, alpha, tumour Necrosis Factor α, tumour necrosis factor, α	tumor necrosis factor								Extracellular Space	cytokine	adalimumab/corticosteroid, adalimumab, etanercept, infliximab, certolizumab, golimumab, AF-B2637, AF-M2637, AF-M2630, tumor necrosis factor receptor antagonist, afelimomab, infliximab/methotrexate, dexamethasone/thalidomide, dexamethasone/pomalidomide, cyclophosphamide/dexamethasone/thalidomide, golimumab/methotrexate, bortezomib/dexamethasone/thalidomide, rituximab/thalidomide, bortezomib/thalid…	7124	21926	24835
Tubulation of vascular endothelial cells										Other	function
