# Supplementary material for: Big data analytics and scRNA-seq in human aortic aneurysms and dissections: role of endothelial MerTK
Source: Theranostics. 2025 Jan 1;15(1):202–15. doi: 10.7150/thno.103851 (PMC11667232; doi:10.7150/thno.103851)
Supplement: Supplementary file 1 — Supplementary information. [file thnov15p0202s1.zip › 1-EC vs macrophage/Diseases and functions inhibited-EC vs Macrophage.xls]

## Sheet: Sheet0
© 2000-2024 QIAGEN. All rights reserved.
Categories	Diseases or Functions Annotation	p-value	Predicted Activation State	Activation z-score	Molecules	# Molecules
Cellular Function and Maintenance	Engulfment of blood cells	5.51e-14	Decreased	-3.955	ANXA5,APOE,APP,ARPC2,ARPC3,C3AR1,CAPG,CCL3,CD14,CD163,CD44,CDKN1A,CEBPB,CFH,CH25H,CSF1R,CSF2RA,CSF3,CYRIB,DOCK8,EIF4E,FCER1G,FCGR1A,FCGR2A,FCGR2B,FCGR3A/FCGR3B,FERMT3,FPR1,GLRX,GRN,GSN,HIF1A,HMOX1,ICAM1,IL18,IL1A,IL1B,IL33,IRF8,ITGAM,ITGB1,ITGB2,LEPR,LGALS3,LYN,MERTK,MGAT1,MRC1,MSR1,NCKAP1L,NFE2L2,PECAM1,PFKFB3,PLAU,PLAUR,PLEK,PRNP,PROS1,PTPN6,PTPRC,PXN,RAB11A,RAC2,RAPGEF3,RASA4,RGCC,RHOG,SPI1,SY…	76
Cellular Function and Maintenance,Hematological System Development and Function	Engulfment of myeloid cells	1.9e-15	Decreased	-3.919	APP,ARPC2,ARPC3,C3AR1,CAPG,CCL3,CD14,CD163,CD44,CDKN1A,CEBPB,CFH,CH25H,CSF1R,CSF2RA,CSF3,CYRIB,DOCK8,EIF4E,FCER1G,FCGR1A,FCGR2A,FCGR2B,FCGR3A/FCGR3B,FERMT3,FPR1,GLRX,GRN,GSN,HIF1A,HMOX1,ICAM1,IL18,IL1A,IL1B,IL33,IRF8,ITGAM,ITGB1,ITGB2,LEPR,LGALS3,LYN,MERTK,MGAT1,MRC1,MSR1,NCKAP1L,NFE2L2,PECAM1,PFKFB3,PLAU,PLAUR,PLEK,PRNP,PROS1,PTPN6,PTPRC,PXN,RAB11A,RAC2,RAPGEF3,RASA4,RGCC,RHOG,SPI1,SYK,TGM2,TLR2…	74
Cellular Function and Maintenance	Internalization of cells	8.65e-17	Decreased	-3.806	APP,ARPC2,ARPC3,C3AR1,CAPG,CAV1,CCL3,CD14,CD163,CD44,CDKN1A,CEBPB,CFH,CH25H,CLEC7A,COLEC12,CSF1R,CSF2RA,CSF3,CXCR4,CYRIB,DOCK8,EIF4E,ETS2,EZR,FCER1G,FCGR1A,FCGR2A,FCGR2B,FCGR3A/FCGR3B,FERMT3,FPR1,GLRX,GRB2,GRN,GSN,HIF1A,HMOX1,ICAM1,IFITM3,IGF1,IL10,IL18,IL1B,IL33,IL6,IRF8,ITGAM,ITGB1,ITGB2,KLF2,LEPR,LGALS3,LY96,LYN,MERTK,MGAT1,MRC1,MSR1,NCKAP1L,NFE2L2,PECAM1,PFKFB3,PFN1,PIK3R1,PLAU,PLAUR,PLEK,PRN…	94
Cell-To-Cell Signaling and Interaction,Cellular Function and Maintenance,Hematological System Development and Function	Phagocytosis of myeloid cells	2.81e-14	Decreased	-3.765	APP,ARPC2,ARPC3,C3AR1,CAPG,CCL3,CD14,CD163,CD44,CDKN1A,CEBPB,CFH,CH25H,CSF1R,CSF2RA,CSF3,CYRIB,DOCK8,EIF4E,FCER1G,FCGR1A,FCGR2A,FCGR2B,FCGR3A/FCGR3B,FERMT3,FPR1,GLRX,GRN,GSN,HIF1A,HMOX1,ICAM1,IL18,IL1B,IL33,IRF8,ITGAM,ITGB1,ITGB2,LEPR,LGALS3,LYN,MERTK,MGAT1,NCKAP1L,NFE2L2,PECAM1,PFKFB3,PLAU,PLAUR,PLEK,PRNP,PROS1,PTPRC,PXN,RAB11A,RAC2,RAPGEF3,RASA4,RGCC,SPI1,SYK,TGM2,TLR2,TNF,TREM1,TYROBP,UCP2,WAS	69
Cell-To-Cell Signaling and Interaction,Cellular Function and Maintenance,Inflammatory Response	Phagocytosis of blood cells	5.99e-14	Decreased	-3.657	ANXA5,APP,ARPC2,ARPC3,C3AR1,CAPG,CCL3,CD14,CD163,CD44,CDKN1A,CEBPB,CFH,CH25H,CSF1R,CSF2RA,CSF3,CYRIB,DOCK8,EIF4E,FCER1G,FCGR1A,FCGR2A,FCGR2B,FCGR3A/FCGR3B,FERMT3,FPR1,GLRX,GRN,GSN,HIF1A,HMOX1,ICAM1,IL18,IL1B,IL33,IRF8,ITGAM,ITGB1,ITGB2,LEPR,LGALS3,LYN,MERTK,MGAT1,MSR1,NCKAP1L,NFE2L2,PECAM1,PFKFB3,PLAU,PLAUR,PLEK,PRNP,PROS1,PTPRC,PXN,RAB11A,RAC2,RAPGEF3,RASA4,RGCC,SPI1,SYK,TGM2,TLR2,TNF,TYROBP,UCP…	70
Cell-To-Cell Signaling and Interaction	Activation of lymphoid cells	1.53e-25	Decreased	-3.602	AHNAK,APOE,BCL2,C1QA,C3AR1,CCL3,CCL4,CCL8,CD200,CD4,CD44,CD59,CD74,CD83,CD86,CDKN1A,CLEC7A,CORO1A,CXCL8,CYRIB,DUSP1,EBF1,EFNB2,EGR3,ETS1,FCER1G,FCGR2A,FCGR2B,FCGR3A/FCGR3B,FGF2,FKBP1A,FN1,FOXO1,GIMAP6,GJA1,GPNMB,GPR34,HAVCR2,HIF1A,HLA-A,HLA-DPA1,HLA-DPB1,HLA-DQB1,HLA-DRA,HLA-DRB1,HLA-E,HSPA1A/HSPA1B,HSPH1,ICAM1,IGF1,IGFBP2,IL10,IL18,IL1A,IL1B,IL1RN,IL33,IL6,IL6ST,IRF1,IRF8,ITGA4,ITGA5,ITGAM,ITGAX…	128
Cell-To-Cell Signaling and Interaction,Hematological System Development and Function,Immune Cell Trafficking,Inflammatory Response	Activation of lymphocytes	4.25e-25	Decreased	-3.534	AHNAK,APOE,BCL2,C1QA,C3AR1,CCL3,CCL4,CCL8,CD200,CD4,CD44,CD59,CD74,CD83,CD86,CDKN1A,CLEC7A,CORO1A,CXCL8,CYRIB,DUSP1,EBF1,EFNB2,EGR3,ETS1,FCER1G,FCGR2A,FCGR2B,FCGR3A/FCGR3B,FGF2,FKBP1A,FN1,FOXO1,GIMAP6,GJA1,GPNMB,GPR34,HAVCR2,HIF1A,HLA-A,HLA-DPA1,HLA-DPB1,HLA-DQB1,HLA-DRA,HLA-DRB1,HLA-E,HSPA1A/HSPA1B,HSPH1,ICAM1,IGF1,IGFBP2,IL10,IL18,IL1A,IL1B,IL1RN,IL33,IL6,IL6ST,IRF1,IRF8,ITGA4,ITGA5,ITGAM,ITGB2…	127
Cellular Function and Maintenance,Inflammatory Response	Phagocytosis	1.39e-14	Decreased	-3.529	ANXA5,APP,ARPC2,ARPC3,C1QA,C3AR1,CALCOCO2,CAPG,CAV1,CCL3,CD14,CD163,CD302,CD4,CD44,CDKN1A,CEBPB,CFH,CH25H,CLEC7A,COLEC12,CORO1A,CSF1R,CSF2RA,CSF3,CYBA,CYBB,CYRIB,DOCK8,EIF4E,ETS2,FCER1G,FCGR1A,FCGR2A,FCGR2B,FCGR3A/FCGR3B,FERMT3,FLNA,FPR1,GLRX,GRB2,GRN,GSN,HIF1A,HMOX1,ICAM1,IL10,IL18,IL1B,IL33,IL6,IRF8,ITGAM,ITGB1,ITGB2,KLF2,LDLR,LEPR,LGALS3,LRP1,LYN,MAP1LC3B,MERTK,MGAT1,MRC1,MSR1,MYH9,NCKAP1L,NFE…	107
Cell-To-Cell Signaling and Interaction,Hematological System Development and Function,Immune Cell Trafficking,Inflammatory Response	Activation of mononuclear leukocytes	1.91e-27	Decreased	-3.52	ADAM9,AHNAK,APOE,ARRB2,BCL2,C1QA,C3AR1,CCL3,CCL4,CCL8,CD14,CD163,CD200,CD4,CD44,CD59,CD74,CD83,CD86,CDKN1A,CLEC5A,CLEC7A,CORO1A,CXCL8,CYRIB,DUSP1,EBF1,EFNB2,EGR3,ETS1,FCER1G,FCGR2A,FCGR2B,FCGR3A/FCGR3B,FGF2,FKBP1A,FN1,FOXO1,GIMAP6,GJA1,GPNMB,GPR34,HAVCR2,HIF1A,HLA-A,HLA-DPA1,HLA-DPB1,HLA-DQB1,HLA-DRA,HLA-DRB1,HLA-E,HSPA1A/HSPA1B,HSPH1,HYAL2,ICAM1,IGF1,IGFBP2,IL10,IL18,IL1A,IL1B,IL1RN,IL33,IL6,IL6…	135
Cell-To-Cell Signaling and Interaction	Activation of lymphatic system cells	9.17e-26	Decreased	-3.512	AHNAK,APOE,BCL2,C1QA,C3AR1,CCL3,CCL4,CCL8,CD200,CD4,CD44,CD59,CD74,CD83,CD86,CDKN1A,CLEC7A,CORO1A,CXCL8,CYRIB,DUSP1,EBF1,EFNB2,EGR3,ETS1,FCER1G,FCGR2A,FCGR2B,FCGR3A/FCGR3B,FGF2,FKBP1A,FN1,FOXO1,GIMAP6,GJA1,GPNMB,GPR34,HAVCR2,HIF1A,HLA-A,HLA-DPA1,HLA-DPB1,HLA-DQB1,HLA-DRA,HLA-DRB1,HLA-E,HSPA1A/HSPA1B,HSPH1,ICAM1,IGF1,IGFBP2,IL10,IL18,IL1A,IL1B,IL1RN,IL33,IL6,IL6ST,IRF1,IRF8,ITGA4,ITGA5,ITGAM,ITGAX…	129
Cellular Function and Maintenance	Engulfment of leukocytes	4.76e-17	Decreased	-3.496	ANXA5,APOE,APP,C3AR1,CAPG,CCL3,CD14,CD44,CDKN1A,CEBPB,CFH,CH25H,CSF1R,CSF2RA,CSF3,DOCK8,EIF4E,FCER1G,FCGR1A,FCGR2A,FCGR2B,FCGR3A/FCGR3B,FPR1,GLRX,GRN,GSN,HIF1A,HMOX1,ICAM1,IL18,IL1A,IL1B,IL33,ITGAM,ITGB1,ITGB2,LEPR,LGALS3,MERTK,MRC1,MSR1,NCKAP1L,NFE2L2,PECAM1,PFKFB3,PLAU,PLAUR,PRNP,PROS1,PTPN6,PTPRC,PXN,RAB11A,RAC2,RAPGEF3,RASA4,RGCC,RHOG,SPI1,SYK,TGM2,TLR2,TNF,TREM1,TYROBP,UCP2,WAS	67
Cell-To-Cell Signaling and Interaction,Cellular Function and Maintenance,Inflammatory Response	Phagocytosis of cells	2.27e-16	Decreased	-3.411	ANXA5,APP,ARPC2,ARPC3,C1QA,C3AR1,CAPG,CAV1,CCL3,CD14,CD163,CD302,CD4,CD44,CDKN1A,CEBPB,CFH,CH25H,CLEC7A,COLEC12,CORO1A,CSF1R,CSF2RA,CSF3,CYBA,CYRIB,DOCK8,EIF4E,ETS2,FCER1G,FCGR1A,FCGR2A,FCGR2B,FCGR3A/FCGR3B,FERMT3,FLNA,FPR1,GLRX,GRB2,GRN,GSN,HIF1A,HMOX1,ICAM1,IL10,IL18,IL1B,IL33,IL6,IRF8,ITGAM,ITGB1,ITGB2,KLF2,LDLR,LEPR,LGALS3,LRP1,LYN,MERTK,MGAT1,MRC1,MSR1,MYH9,NCKAP1L,NFE2L2,PECAM1,PFKFB3,PFN1,…	100
Carbohydrate Metabolism	Binding of polysaccharide	4.76e-11	Decreased	-3.36	APOE,CD14,CD4,CD44,CFH,CLU,CXCL8,FGF2,IGF1,IL10,LAMA5,LY96,OSM,PRNP,SELP,SPP1,SULF1,SULF2,TGFB1,TLR2,TNF,VEGFA	22
Cellular Function and Maintenance	Engulfment of antigen presenting cells	5.63e-14	Decreased	-3.318	APOE,APP,C3AR1,CAPG,CCL3,CD14,CD44,CDKN1A,CEBPB,CH25H,CSF1R,CSF2RA,CSF3,DOCK8,EIF4E,FCER1G,FCGR1A,FCGR2A,FCGR2B,GRN,GSN,HIF1A,HMOX1,IL18,IL1B,IL33,ITGAM,ITGB1,ITGB2,LEPR,LGALS3,MERTK,MRC1,MSR1,NCKAP1L,NFE2L2,PFKFB3,PLAUR,PRNP,PROS1,PTPN6,PTPRC,PXN,RAB11A,RAPGEF3,RASA4,RGCC,RHOG,SPI1,TGM2,TLR2,TNF,TYROBP,UCP2,WAS	55
Immunological Disease,Organismal Injury and Abnormalities	Hypersensitive reaction	9.89e-29	Decreased	-3.23	ACTB,AHNAK,ALCAM,ALOX5AP,ANGPT2,ANXA5,APOE,ATP1B1,B4GALT1,BCL2,C3AR1,CAPG,CCL20,CCL3L3,CCL4,CD4,CD44,CD63,CD74,CD83,CEBPB,CFH,CLEC4E,CNN3,CORO1A,CPVL,CSF2RA,CST3,CTSS,CXCL8,CXCR4,DUSP1,DUSP2,EPS8,FABP4,FABP5,FCER1G,FCGBP,FCGR1A,FCGR2A,FCGR2B,FCGR3A/FCGR3B,FKBP1A,FLNA,FSTL1,GNA15,GPR34,GPR84,GSN,HLA-A,HLA-DMA,HLA-DQB1,HLA-DRA,HLA-DRB1,HLA-DRB5,HNMT,HSPA1A/HSPA1B,ICAM1,IFI27,IFITM1,IFNGR2,IL10,IL13…	123
Cell-To-Cell Signaling and Interaction,Hematological System Development and Function	Binding of leukocytes	3.32e-41	Decreased	-3.204	A2M,ADAM28,ADAM9,ALCAM,ANGPT2,APOE,APP,ARRB2,B4GALT1,C1QA,CCL20,CCL3,CCL3L3,CCL4,CCN1,CD14,CD151,CD200,CD34,CD37,CD4,CD44,CD74,CD83,CD86,CFH,CLEC10A,CLU,CORO1A,CTSZ,CTTN,CXCL1,CXCL2,CXCL3,CXCL8,CXCR4,CYBB,DOCK8,EMCN,ENG,ERG,EZR,F2R,FCGR1A,FCGR2A,FCGR2B,FCGR3A/FCGR3B,FERMT3,FGF2,FLNA,FLT1,FN1,FOXO1,FPR1,FYB1,GLRX,HIF1A,HLA-DMA,HSP90AA1,ICAM1,ICAM2,IL10,IL18,IL1A,IL1B,IL1R1,IL33,IL6,IL6ST,ITGA4,ITG…	137
Cellular Function and Maintenance	Engulfment of cells	7.72e-20	Decreased	-3.196	ACSL1,ACTN1,ACTN4,ANXA5,APOE,APP,ARPC2,ARPC3,ARRB2,ATP6V1B2,ATP6V1F,BMX,C1QA,C3AR1,CAPG,CAV1,CCL3,CCL4,CD14,CD151,CD163,CD302,CD4,CD44,CD63,CDKN1A,CEBPB,CFH,CH25H,CLEC4E,CLEC7A,COLEC12,CORO1A,CSF1R,CSF2RA,CSF3,CTTN,CXCR4,CYBA,CYRIB,DAB2,DOCK8,EGR1,EHD2,EHD4,EIF4E,EPS8,ETS2,EZR,FCER1G,FCGR1A,FCGR2A,FCGR2B,FCGR3A/FCGR3B,FERMT3,FGF2,FLNA,FN1,FPR1,GLRX,GRB2,GRN,GSN,HBEGF,HIF1A,HMOX1,HSP90AA1,HYAL2,IC…	141
Cell-To-Cell Signaling and Interaction,Cellular Function and Maintenance,Inflammatory Response	Phagocytosis of leukocytes	3.36e-17	Decreased	-3.153	ANXA5,APP,C3AR1,CAPG,CCL3,CD14,CD44,CDKN1A,CEBPB,CFH,CH25H,CSF1R,CSF2RA,CSF3,DOCK8,EIF4E,FCER1G,FCGR1A,FCGR2A,FCGR2B,FCGR3A/FCGR3B,FPR1,GLRX,GRN,GSN,HIF1A,HMOX1,ICAM1,IL18,IL1B,IL33,ITGAM,ITGB1,ITGB2,LEPR,LGALS3,MERTK,MSR1,NCKAP1L,NFE2L2,PECAM1,PFKFB3,PLAU,PLAUR,PRNP,PROS1,PTPRC,PXN,RAB11A,RAPGEF3,RASA4,RGCC,SPI1,SYK,TGM2,TLR2,TNF,TYROBP,UCP2,WAS	60
Inflammatory Response	Immune response of cells	1.1e-29	Decreased	-3.111	ANXA5,APOE,APP,ARPC2,ARPC3,ATP1A1,BCL2,C1QA,C3AR1,C5AR1,CAPG,CAV1,CCL20,CCL3,CCL4,CD14,CD163,CD200,CD302,CD4,CD44,CD59,CD74,CD83,CD86,CDKN1A,CEBPB,CFH,CH25H,CLEC5A,CLEC7A,COLEC12,CORO1A,CSF1R,CSF2RA,CSF3,CST3,CTSB,CTSD,CTSS,CXCL1,CXCL3,CXCL8,CYBA,CYRIB,DOCK8,EIF4E,ENG,ETS1,ETS2,F2R,FCER1G,FCGR1A,FCGR2A,FCGR2B,FCGR3A/FCGR3B,FERMT3,FLNA,FN1,FOXO1,FPR1,FSTL1,GLRX,GNA13,GRB2,GRN,GSN,HAVCR2,HBEGF,HIF1…	169
Cell-To-Cell Signaling and Interaction,Cellular Function and Maintenance,Hematological System Development and Function,Inflammatory Response	Phagocytosis by macrophages	1.56e-14	Decreased	-3.105	APP,C3AR1,CAPG,CCL3,CD14,CD44,CDKN1A,CEBPB,CH25H,CSF1R,CSF2RA,CSF3,DOCK8,EIF4E,FCER1G,FCGR1A,FCGR2A,FCGR2B,GRN,GSN,HIF1A,HMOX1,IL18,IL1B,IL33,ITGAM,ITGB1,ITGB2,LEPR,LGALS3,MERTK,NCKAP1L,NFE2L2,PFKFB3,PLAUR,PRNP,PROS1,PTPRC,PXN,RAB11A,RAPGEF3,RASA4,RGCC,SPI1,TGM2,TLR2,TNF,TYROBP,UCP2,WAS	50
Organismal Injury and Abnormalities,Organismal Survival	Organismal death	2.73e-25	Decreased	-3.096	ACTB,ACTG1,ACTN4,ADAM15,ADAM28,ADAM9,ADAMTS1,ADAMTS4,ADAMTS9,ADGRA2,ADGRF5,ADGRG1,ADGRL2,AFAP1L1,AIF1,AKAP12,AKAP13,AKR1C3,ANGPT2,ANXA5,APBB2,APOC1,APOD,APOE,APP,AQP1,AREG,ARHGAP4,ARHGDIB,ARID5A,ARID5B,ARPC5,ARRB2,ASAH1,ATP1A1,ATP1B1,B3GNT5,B4GALT1,BACE2,BAG3,BASP1,BCAT1,BCL2,BCL2A1,BMPR2,BMX,BNIP3L,BTG2,C1QA,C1QB,C1QC,C1QTNF1,C3AR1,C5AR1,CALCRL,CAP1,CAPN2,CAPNS1,CAV1,CCL3L3,CCN1,CCN2,CD14,CD151,…	450
Cellular Function and Maintenance	Engulfment of phagocytes	1.75e-16	Decreased	-3.082	ANXA5,APOE,APP,C3AR1,CAPG,CCL3,CD14,CD44,CDKN1A,CEBPB,CFH,CH25H,CSF1R,CSF2RA,CSF3,DOCK8,EIF4E,FCER1G,FCGR1A,FCGR2A,FCGR2B,FCGR3A/FCGR3B,GLRX,GRN,GSN,HIF1A,HMOX1,ICAM1,IL18,IL1B,IL33,ITGAM,ITGB1,ITGB2,LEPR,LGALS3,MERTK,MRC1,MSR1,NCKAP1L,NFE2L2,PFKFB3,PLAU,PLAUR,PRNP,PROS1,PTPN6,PTPRC,PXN,RAB11A,RAC2,RAPGEF3,RASA4,RGCC,RHOG,SPI1,SYK,TGM2,TLR2,TNF,TYROBP,UCP2,WAS	63
Cellular Function and Maintenance,Hematological System Development and Function,Inflammatory Response	Engulfment by macrophages	1.98e-14	Decreased	-3.069	APOE,APP,C3AR1,CAPG,CCL3,CD14,CD44,CDKN1A,CEBPB,CH25H,CSF1R,CSF2RA,CSF3,DOCK8,EIF4E,FCER1G,FCGR1A,FCGR2A,FCGR2B,GRN,GSN,HIF1A,HMOX1,IL18,IL1B,IL33,ITGAM,ITGB1,ITGB2,LEPR,LGALS3,MERTK,NCKAP1L,NFE2L2,PFKFB3,PLAUR,PRNP,PROS1,PTPRC,PXN,RAB11A,RAPGEF3,RASA4,RGCC,SPI1,TGM2,TLR2,TNF,TYROBP,UCP2,WAS	51
Cell-To-Cell Signaling and Interaction,Cellular Movement	Attraction of cells	7.48e-12	Decreased	-3.062	ANGPT2,C5AR1,CCL20,CCL3,CCL4,CCL8,CORO1A,CSF3,CXCL1,CXCL16,CXCL3,CXCL8,EFNA1,FN1,FPR1,IL18,IL1B,IL1R1,IL6,LGALS3,LRP1,MET,S100A4,TGFB1,TNF,VEGFA,VEGFC	27
Cell-To-Cell Signaling and Interaction,Hematological System Development and Function,Immune Cell Trafficking,Inflammatory Response	Activation of T lymphocytes	1.78e-20	Decreased	-3.059	AHNAK,APOE,BCL2,C3AR1,CCL3,CCL4,CCL8,CD4,CD44,CD59,CD74,CD83,CD86,CDKN1A,CLEC7A,CORO1A,CXCL8,CYRIB,DUSP1,EFNB2,EGR3,ETS1,FCER1G,FCGR2B,FGF2,FKBP1A,FN1,FOXO1,GIMAP6,GJA1,GPNMB,HAVCR2,HLA-A,HLA-DPA1,HLA-DPB1,HLA-DQB1,HLA-DRA,HLA-DRB1,HLA-E,HSPA1A/HSPA1B,HSPH1,ICAM1,IGF1,IGFBP2,IL10,IL18,IL1A,IL1B,IL33,IL6,IL6ST,IRF8,ITGA5,ITGAM,ITGB2,ITPKC,KLF2,LAPTM5,LDLR,LGALS1,LILRB2,LRRC32,LYN,MARCHF1,MERTK,MYC…	101
Organismal Injury and Abnormalities	Non-malignant disorder	1.48e-44	Decreased	-3.048	ACKR1,ACSL1,ACTB,ACTG1,ACTN4,ADAMTS1,ADAMTS9,ADGRG1,AHNAK,ALCAM,ANGPT2,ANKRD29,ANXA5,APOC1,APOD,APOE,APOLD1,APP,AREG,ARHGAP29,ARID5B,ASAH1,ATP1A1,ATP1B1,ATP6V1B2,ATP6V1F,ATP8B1,B4GALT1,BACE2,BCAT1,BCL2,BMPR2,BTG2,C15orf48,C1orf115,C3AR1,C7,CALCRL,CAPN2,CAV1,CAV2,CAVIN2,CCL20,CCL3,CCL3L3,CCL4,CCL4L1/CCL4L2,CCN1,CCN2,CD14,CD163,CD34,CD44,CD83,CD86,CDKN1A,CEBPB,CEBPD,CEMIP2,CFD,CFH,CITED2,CLDN5,CLU,…	374
Cell Death and Survival	Cell viability of blood cells	2.98e-17	Decreased	-3.025	APP,BCL2,BCL2A1,CCL3,CCL4,CD44,CD74,CD86,CEBPB,CLU,CSF1R,CSF2RA,CSF3,CXCL8,CXCR4,DOCK8,EBF1,EGR3,ERG,F2R,FCER1G,FCGR1A,FCGR3A/FCGR3B,FGF2,FN1,FOXO1,GADD45B,GIMAP1,GJA1,HIF1A,ICAM1,IGF1,IL10,IL18,IL1B,IL33,IL3RA,IL6,IL6ST,ITGB2,ITPR1,KLF2,LGALS3,LYN,MCF2L,MCL1,MSR1,MYC,NABP1,NCF2,NFKB1,NFKBIA,PIK3R1,PLAT,PRDM1,PTPN6,PTPRC,PYCARD,RAC2,RBPJ,REL,RGS10,SELE,SERPINB9,SYK,TGFB1,TGM2,TNF,TNFAIP3,TNFRSF1B…	77
Cellular Compromise,Inflammatory Response	Degranulation of leukocytes	4.21e-12	Decreased	-3.003	APP,C3AR1,CCL3,CCL3L3,CCL4,CD63,CD84,CORO1A,CXCL3,CXCL8,DUSP1,ETS1,FCER1G,FCGR1A,FCGR2A,FCGR2B,FCGR3A/FCGR3B,FPR1,HAVCR2,HMOX1,IL10,IL18,IL1B,IL33,ITGAM,ITGB2,LCP2,LYN,NCKAP1L,NHERF2,NR4A3,PECAM1,PLAT,PLAUR,PRSS23,PTPN6,PTPRC,RAB27A,RAC2,SERPINA1,SPI1,STX11,SYK,TGFB1,TLR2,TNF,TNFAIP3,TREM1,VAMP8,WIPF1,ZEB2	51
Cell-To-Cell Signaling and Interaction	Response of myeloid cells	6.67e-21	Decreased	-3.003	APP,ARPC2,ARPC3,ATP1A1,C3AR1,C5AR1,CAPG,CCL20,CCL3,CCL4,CD14,CD163,CD44,CDKN1A,CEBPB,CFH,CH25H,CLEC5A,CLEC7A,CSF1R,CSF2RA,CSF3,CXCL1,CXCL3,CXCL8,CYRIB,DOCK8,EIF4E,F2R,FCER1G,FCGR1A,FCGR2A,FCGR2B,FCGR3A/FCGR3B,FERMT3,FN1,FPR1,GLRX,GRN,GSN,HIF1A,HMOX1,ICAM1,IL10,IL10RA,IL18,IL1B,IL1RN,IL33,IL6,IL6ST,IRF8,ITGA4,ITGAM,ITGAX,ITGB1,ITGB2,LEPR,LGALS3,LILRB3,LY96,LYN,MERTK,MGAT1,NCKAP1L,NFE2L2,OSM,PECAM1…	95
Carbohydrate Metabolism	Interaction of carbohydrate	2.75e-11	Decreased	-2.941	ANXA5,APOE,CD14,CD4,CD44,CFH,CLU,CXCL8,FGF2,FN1,IGF1,IL10,IRS2,LAMA5,LY96,NFE2L2,OSM,PRNP,PSAP,SELP,SPP1,SULF1,SULF2,TGFB1,TLR2,TNF,TNFSF10,VEGFA	28
Inflammatory Response	Degranulation	1.06e-13	Decreased	-2.94	APP,C3AR1,C5AR1,CCL3,CCL3L3,CCL4,CD63,CD84,CORO1A,CXCL3,CXCL8,CYBB,DUSP1,ETS1,FCER1G,FCGR1A,FCGR2A,FCGR2B,FCGR3A/FCGR3B,FLNA,FPR1,GLRX,GNA15,HAVCR2,HMOX1,IL10,IL18,IL1B,IL33,ITGAM,ITGB2,LCP2,LILRB3,LYN,NCKAP1L,NHERF2,NR4A3,PAG1,PECAM1,PLAT,PLAUR,PRSS23,PTPN6,PTPRC,RAB27A,RAC2,SERPINA1,SGK1,SLA,SPI1,STX11,SYK,TGFB1,TLR2,TNF,TNFAIP3,TREM1,VAMP8,VWF,WAS,WIPF1,ZEB2	62
Cellular Function and Maintenance	Endocytosis	6.43e-20	Decreased	-2.921	ACSL1,ACTB,ACTG1,ACTN1,ACTN4,ANXA5,APOC1,APOE,APP,ARPC2,ARPC3,ARRB2,ATP6V1B2,ATP6V1F,BMX,C3AR1,CAP1,CAPG,CAV1,CAV2,CCL3,CCL4,CD14,CD151,CD163,CD44,CD63,CDKN1A,CEBPB,CFH,CH25H,CLEC4E,CLU,CREG1,CSF1R,CSF2RA,CSF3,CTTN,CXCL16,CXCR4,CYBB,CYRIB,DAB2,DOCK8,EGR1,EHD2,EHD4,EIF4E,EPS8,ETS2,EZR,FCER1G,FCGR1A,FCGR2A,FCGR2B,FCGR3A/FCGR3B,FERMT3,FGF2,FLNA,FNBP1L,FPR1,GLRX,GRB2,GRN,GSN,HBEGF,HIF1A,HMOX1,HSP90AA…	153
Cell-To-Cell Signaling and Interaction,Cellular Function and Maintenance,Inflammatory Response	Phagocytosis of phagocytes	5.75e-16	Decreased	-2.88	ANXA5,APP,C3AR1,CAPG,CCL3,CD14,CD44,CDKN1A,CEBPB,CFH,CH25H,CSF1R,CSF2RA,CSF3,DOCK8,EIF4E,FCER1G,FCGR1A,FCGR2A,FCGR2B,FCGR3A/FCGR3B,GLRX,GRN,GSN,HIF1A,HMOX1,ICAM1,IL18,IL1B,IL33,ITGAM,ITGB1,ITGB2,LEPR,LGALS3,MERTK,NCKAP1L,NFE2L2,PFKFB3,PLAU,PLAUR,PRNP,PROS1,PTPRC,PXN,RAB11A,RAPGEF3,RASA4,RGCC,SPI1,SYK,TGM2,TLR2,TNF,TYROBP,UCP2,WAS	57
Cell-To-Cell Signaling and Interaction,Cellular Movement	Chemoattraction	7.51e-13	Decreased	-2.873	ANGPT2,C5AR1,CCL20,CCL3,CCL4,CCL8,CORO1A,CSF3,CXCL1,CXCL3,CXCL8,EFNA1,FN1,FPR1,IL18,IL1B,IL1R1,IL6,LGALS3,LRP1,MET,S100A4,TGFB1,TNF,VEGFA,VEGFC	26
Cellular Movement,Hematological System Development and Function,Immune Cell Trafficking,Inflammatory Response	Cell movement of dendritic cells	8.21e-15	Decreased	-2.864	ALCAM,APOE,ARRB2,C5AR1,CCL20,CCL3,CCL3L3,CCL4,CD302,CD44,CD74,CD86,CTSZ,CXCL8,CXCR4,CYBB,DDIT4,DOCK8,EPS8,FPR1,GPR183,HCLS1,HIF1A,HLA-DQB1,ICAM1,ICAM2,IL10,IL10RA,IL18,IL1A,IL1B,ITGA5,LGALS1,LSP1,MARCHF1,MDK,NINJ1,NLRP3,PLAU,PTPN6,S1PR1,SELE,SPI1,SPP1,STING1,TGFB1,TNF,VCAM1,WAS	49
Cell-To-Cell Signaling and Interaction	Response of antigen presenting cells	1.13e-18	Decreased	-2.838	APP,ATP1A1,C3AR1,CAPG,CCL3,CD14,CD44,CD74,CD86,CDKN1A,CEBPB,CH25H,CLEC7A,CSF1R,CSF2RA,CSF3,CST3,CTSS,DOCK8,EIF4E,F2R,FCER1G,FCGR1A,FCGR2A,FCGR2B,FN1,GRN,GSN,HIF1A,HMOX1,HSP90AA1,IL10,IL10RA,IL18,IL1B,IL1RN,IL33,IL6,IL6ST,IRF8,ITGAM,ITGB1,ITGB2,LEPR,LGALS3,LY96,LYN,MARCHF1,MERTK,NCKAP1L,NFE2L2,PFKFB3,PLAUR,PLCB4,PRNP,PROS1,PTPRC,PXN,RAB11A,RAPGEF3,RASA4,RGCC,SERPINB9,SOCS3,SPI1,SYK,TAP1,TGM2,TLR2,…	74
Cellular Function and Maintenance	Endocytosis by eukaryotic cells	4.89e-19	Decreased	-2.827	ACSL1,ACTN1,ACTN4,ANXA5,APOE,APP,ARPC2,ARPC3,ARRB2,ATP6V1B2,ATP6V1F,BMX,C3AR1,CAPG,CAV1,CCL3,CCL4,CD14,CD163,CD44,CDKN1A,CEBPB,CFH,CH25H,CLEC4E,CSF1R,CSF2RA,CSF3,CTTN,CXCR4,CYRIB,DAB2,DOCK8,EGR1,EHD2,EIF4E,ETS2,FCER1G,FCGR1A,FCGR2A,FCGR2B,FCGR3A/FCGR3B,FERMT3,FGF2,FLNA,FPR1,GLRX,GRB2,GRN,GSN,HBEGF,HIF1A,HMOX1,HSP90AA1,HYAL2,ICAM1,IFITM3,IL18,IL1B,IL33,IL6,IRF8,ITGAM,ITGB1,ITGB2,KLF2,LEPR,LGALS3,L…	117
Cell-To-Cell Signaling and Interaction,Inflammatory Response	Immune response of antigen presenting cells	1.54e-19	Decreased	-2.825	APP,ATP1A1,C3AR1,CAPG,CCL3,CD14,CD44,CD74,CD86,CDKN1A,CEBPB,CH25H,CSF1R,CSF2RA,CSF3,CST3,CTSS,DOCK8,EIF4E,F2R,FCER1G,FCGR1A,FCGR2A,FCGR2B,FN1,GRN,GSN,HIF1A,HMOX1,HSP90AA1,IL10,IL10RA,IL18,IL1B,IL1RN,IL33,IL6,IL6ST,IRF8,ITGAM,ITGB1,ITGB2,LEPR,LGALS3,LY96,LYN,MARCHF1,MERTK,NCKAP1L,NFE2L2,PFKFB3,PLAUR,PRNP,PROS1,PTPRC,PXN,RAB11A,RAPGEF3,RASA4,RGCC,SERPINB9,SOCS3,SPI1,SYK,TAP1,TGM2,TLR2,TNF,TREM1,TYR…	72
Cell-To-Cell Signaling and Interaction	Binding of blood cells	6.92e-46	Decreased	-2.808	A2M,ACKR1,ADAM28,ADAM9,ADGRG1,ALCAM,ANGPT2,ANXA5,APOE,APP,ARRB2,B4GALT1,BCAM,C1QA,CCL20,CCL3,CCL3L3,CCL4,CCN1,CD14,CD151,CD200,CD34,CD37,CD4,CD44,CD74,CD83,CD84,CD86,CFH,CLEC10A,CLU,CORO1A,CTSZ,CTTN,CXCL1,CXCL2,CXCL3,CXCL8,CXCR4,CYBB,DOCK8,EMCN,ENG,ERG,EZR,F2R,F8,FCER1G,FCGR1A,FCGR2A,FCGR2B,FCGR3A/FCGR3B,FERMT3,FGF2,FLNA,FLT1,FN1,FOXO1,FPR1,FYB1,GLRX,HIF1A,HLA-DMA,HSP90AA1,HSPG2,ICAM1,ICAM2,IL10,…	152
Cell-To-Cell Signaling and Interaction,Hematological System Development and Function,Immune Cell Trafficking	Adhesion of immune cells	1.93e-40	Decreased	-2.772	A2M,ADAM28,ADAM9,ALCAM,ANGPT2,APOE,APP,ARRB2,B4GALT1,C1QA,CCL20,CCL3,CCL3L3,CCL4,CCN1,CD14,CD151,CD200,CD34,CD37,CD4,CD44,CD74,CD83,CD86,CFH,CLEC10A,CLU,CORO1A,CTSZ,CTTN,CXCL1,CXCL2,CXCL3,CXCL8,CXCR4,CYBB,EMCN,ERG,EZR,F2R,FCGR1A,FCGR2A,FCGR3A/FCGR3B,FERMT3,FLNA,FLT1,FN1,FOXO1,FPR1,FYB1,GLRX,HIF1A,HSP90AA1,ICAM1,ICAM2,IL10,IL18,IL1A,IL1B,IL1R1,IL33,IL6,IL6ST,ITGA4,ITGA5,ITGA6,ITGAM,ITGAX,ITGB1,ITG…	131
Cellular Compromise,Inflammatory Response	Degranulation of cells	7.73e-13	Decreased	-2.686	APP,C3AR1,C5AR1,CCL3,CCL3L3,CCL4,CD63,CD84,CORO1A,CXCL3,CXCL8,DUSP1,ETS1,FCER1G,FCGR1A,FCGR2A,FCGR2B,FCGR3A/FCGR3B,FLNA,FPR1,GNA15,HAVCR2,HMOX1,IL10,IL18,IL1B,IL33,ITGAM,ITGB2,LCP2,LILRB3,LYN,NCKAP1L,NHERF2,NR4A3,PAG1,PECAM1,PLAT,PLAUR,PRSS23,PTPN6,PTPRC,RAB27A,RAC2,SERPINA1,SGK1,SLA,SPI1,STX11,SYK,TGFB1,TLR2,TNF,TNFAIP3,TREM1,VAMP8,VWF,WIPF1,ZEB2	59
Cell-To-Cell Signaling and Interaction	Immune response of myeloid cells	1.58e-19	Decreased	-2.681	APP,ARPC2,ARPC3,ATP1A1,C3AR1,CAPG,CCL3,CD14,CD163,CD44,CDKN1A,CEBPB,CFH,CH25H,CLEC5A,CSF1R,CSF2RA,CSF3,CXCL1,CXCL3,CXCL8,CYRIB,DOCK8,EIF4E,F2R,FCER1G,FCGR1A,FCGR2A,FCGR2B,FCGR3A/FCGR3B,FERMT3,FN1,FPR1,GLRX,GRN,GSN,HIF1A,HMOX1,ICAM1,IL10,IL10RA,IL18,IL1B,IL1RN,IL33,IL6,IL6ST,IRF8,ITGA4,ITGAM,ITGB1,ITGB2,LEPR,LGALS3,LILRB3,LY96,LYN,MERTK,MGAT1,NCKAP1L,NFE2L2,OSM,PECAM1,PFKFB3,PLAU,PLAUR,PLEK,PRNP,P…	87
Cell-To-Cell Signaling and Interaction	Adhesion of blood cells	9.94e-42	Decreased	-2.635	A2M,ADAM28,ADAM9,ADGRG1,ALCAM,ANGPT2,ANXA5,APOE,APP,ARRB2,B4GALT1,BCAM,C1QA,CCL20,CCL3,CCL3L3,CCL4,CCN1,CD14,CD151,CD200,CD34,CD37,CD4,CD44,CD74,CD83,CD86,CFH,CLEC10A,CLU,CORO1A,CTSZ,CTTN,CXCL1,CXCL2,CXCL3,CXCL8,CXCR4,CYBB,EMCN,ERG,EZR,F2R,FCER1G,FCGR1A,FCGR2A,FCGR3A/FCGR3B,FERMT3,FLNA,FLT1,FN1,FOXO1,FPR1,FYB1,GLRX,HIF1A,HSP90AA1,HSPG2,ICAM1,ICAM2,IL10,IL18,IL1A,IL1B,IL1R1,IL33,IL6,IL6ST,ITGA4,IT…	137
Cell-To-Cell Signaling and Interaction,Hematological System Development and Function,Immune Cell Trafficking,Inflammatory Response	Activation of leukocytes	1.95e-39	Decreased	-2.621	ADAM9,ADGRF5,AHNAK,ANGPT2,APOE,APP,ARRB2,BCL2,C1QA,C3AR1,C5AR1,CCL20,CCL3,CCL4,CCL8,CD14,CD163,CD200,CD37,CD4,CD44,CD59,CD63,CD74,CD83,CD84,CD86,CDKN1A,CEBPB,CFH,CLEC4E,CLEC5A,CLEC7A,CLU,CORO1A,CPE,CSF1R,CSF3,CST3,CTSS,CXCL1,CXCL3,CXCL8,CYBB,CYRIB,DUSP1,EBF1,EFNB2,EGR3,ETS1,FCER1G,FCGR1A,FCGR2A,FCGR2B,FCGR3A/FCGR3B,FGF2,FKBP1A,FN1,FOXO1,FPR1,GIMAP6,GJA1,GPNMB,GPR34,GRN,HAVCR2,HIF1A,HLA-A,HLA-DMA,…	192
Immunological Disease,Inflammatory Disease,Inflammatory Response,Neurological Disease,Organismal Injury and Abnormalities	Hashimotos encephalitis	1.04e-20	Decreased	-2.609	ADAM9,AIF1,ALCAM,ARID5A,C3AR1,CAV1,CCL3,CD200,CD4,CD44,CD74,CD84,CD86,CH25H,CLEC4E,CORO1A,CSF3,CTTN,DOCK8,DUSP1,EHD4,FCER1G,FCGR1A,FCGR2A,FCGR2B,FCGR3A/FCGR3B,GADD45B,GPR34,HAVCR2,HCST,HIF1A,HLA-A,HLA-DMA,HLA-DQB1,HLA-E,ID1,ID2,IFITM2,IFITM3,IGF1,IL10,IL18,IL1B,IL1R1,IL1RN,IL6,IL6ST,IRF1,ITGA4,ITGAX,ITGB1,LAMA5,LCP2,LGALS1,LGALS3,LYN,MDK,MERTK,NFKBIA,NFKBIZ,NINJ1,NLRP3,NR4A2,NUAK1,PECAM1,PLAT,PRD…	93
Immunological Disease,Inflammatory Disease,Inflammatory Response,Neurological Disease,Organismal Injury and Abnormalities	Experimental autoimmune encephalomyelitis	1.41e-19	Decreased	-2.609	ADAM9,AIF1,ALCAM,ARID5A,C3AR1,CAV1,CCL3,CD200,CD4,CD44,CD74,CD84,CD86,CH25H,CLEC4E,CORO1A,CSF3,CTTN,DOCK8,DUSP1,EHD4,FCER1G,FCGR2A,GADD45B,GPR34,HAVCR2,HCST,HIF1A,HLA-A,HLA-DMA,HLA-DQB1,HLA-E,ID1,ID2,IFITM2,IFITM3,IGF1,IL10,IL18,IL1B,IL1R1,IL1RN,IL6,IL6ST,IRF1,ITGA4,ITGAX,ITGB1,LAMA5,LCP2,LGALS1,LGALS3,LYN,MDK,MERTK,NFKBIA,NFKBIZ,NINJ1,NLRP3,NR4A2,NUAK1,PECAM1,PLAT,PRDM1,PSMB9,PTGER4,PTPRC,PYCARD…	90
Organismal Injury and Abnormalities	Abnormal morphology of head	8.86e-11	Decreased	-2.602	ACTB,ACTG1,ADAM9,ADAMTS4,ADAMTS9,ADGRA2,AKAP12,APBB2,APOE,APP,AREG,ARHGAP29,ATP6V1B2,B4GALT1,BCL2,BMPR2,BTG1,C1QA,C3AR1,C5AR1,CAV1,CCN2,CDKN1A,CEBPB,CFH,COL18A1,CPEB4,CRTAC1,CSTB,CTSB,CTSD,CXCR4,EBF1,ECE1,EFNB2,EGR1,ELK3,EPS8,FGF2,FLNB,FOXC1,GJA1,GPR34,GRN,HES1,HSPG2,HYAL2,ICAM1,ID1,ID2,ID3,IGF1,IL10,IL1R1,INHBB,INSIG1,IRS2,ITGA6,ITGB4,ITPR1,KLF2,LAMB2,LAMC1,LDLR,LGALS1,LILRB3,LIPA,LMNA,LRP5,LRRC…	133
Cell-To-Cell Signaling and Interaction,Hematological System Development and Function,Immune Cell Trafficking,Inflammatory Response	Activation of natural killer cells	8.5e-11	Decreased	-2.576	CD200,CD44,CD59,FCGR2A,FCGR3A/FCGR3B,GJA1,HIF1A,HLA-A,HLA-E,IL10,IL18,IL1A,IL1B,IL1RN,IL6,IRF1,ITGA4,LCP2,LGALS3,LYST,NFKBIZ,SOCS2,SPP1,TGFB1,TGFBR2,TLR2,TNF,TXNIP,TYROBP,VEGFA,WAS	31
Inflammatory Disease,Neurological Disease,Organismal Injury and Abnormalities	Myelitis	3.82e-21	Decreased	-2.563	ADAM9,AIF1,ALCAM,ARID5A,C3AR1,CAV1,CCL3,CD200,CD4,CD44,CD74,CD84,CD86,CH25H,CLEC4E,CORO1A,CSF3,CST3,CTTN,DOCK8,DUSP1,EHD4,FCER1G,FCGR1A,FCGR2A,FCGR2B,FCGR3A/FCGR3B,GADD45B,GPR34,HAVCR2,HCST,HIF1A,HLA-A,HLA-DMA,HLA-DQB1,HLA-E,ID1,ID2,IFITM2,IFITM3,IGF1,IL10,IL18,IL1B,IL1R1,IL1RN,IL6,IL6ST,IRF1,ITGA4,ITGAX,ITGB1,ITGB2,LAMA5,LCP2,LGALS1,LGALS3,LYN,MDK,MERTK,NFKBIA,NFKBIZ,NINJ1,NLRP3,NR4A2,NUAK1,PECA…	95
Inflammatory Disease,Inflammatory Response,Neurological Disease,Organismal Injury and Abnormalities	Encephalomyelitis	6.52e-20	Decreased	-2.563	ADAM9,AIF1,ALCAM,ARID5A,C3AR1,CAV1,CCL3,CD200,CD4,CD44,CD74,CD84,CD86,CH25H,CLEC4E,CORO1A,CSF3,CTTN,DOCK8,DUSP1,EHD4,FCER1G,FCGR2A,GADD45B,GPR34,HAVCR2,HCST,HIF1A,HLA-A,HLA-DMA,HLA-DQB1,HLA-E,ID1,ID2,IFITM2,IFITM3,IGF1,IL10,IL18,IL1B,IL1R1,IL1RN,IL6,IL6ST,IRF1,ITGA4,ITGAX,ITGB1,ITGB2,LAMA5,LCP2,LGALS1,LGALS3,LYN,MDK,MERTK,NFKBIA,NFKBIZ,NINJ1,NLRP3,NR4A2,NUAK1,PECAM1,PLAT,PRDM1,PSMB9,PTGER4,PTPRC,…	91
Immunological Disease,Neurological Disease,Organismal Injury and Abnormalities	Autoimmune neurological disorder	1.33e-22	Decreased	-2.511	ADAM9,AIF1,ALCAM,APP,AREG,ARID5A,BCL2,C3AR1,CAV1,CCL3,CD200,CD4,CD44,CD59,CD74,CD84,CD86,CH25H,CLEC4E,COL4A1,CORO1A,CSF3,CST3,CTSS,CTTN,CXCL1,DOCK8,DUSP1,EGR1,EHD4,FCER1G,FCGR1A,FCGR2A,FCGR2B,FCGR3A/FCGR3B,FCGRT,FGF2,FKBP1A,GADD45B,GAS5,GPR34,HAVCR2,HCST,HIF1A,HLA-A,HLA-DMA,HLA-DMB,HLA-DQA2,HLA-DQB1,HLA-DRA,HLA-DRB1,HLA-E,HLA-F,HNRNPA1,ID1,ID2,IFITM2,IFITM3,IGF1,IL10,IL18,IL1B,IL1R1,IL1RN,IL6,IL6…	127
Cell-To-Cell Signaling and Interaction,Inflammatory Response	Response of phagocytes	8.25e-27	Decreased	-2.511	ANXA5,APP,ATP1A1,C3AR1,C5AR1,CAPG,CCL20,CCL3,CCL4,CD14,CD44,CD74,CD86,CDKN1A,CEBPB,CFH,CH25H,CLEC5A,CLEC7A,CSF1R,CSF2RA,CSF3,CST3,CXCL1,CXCL3,CXCL8,DOCK8,EIF4E,F2R,FCER1G,FCGR1A,FCGR2A,FCGR2B,FCGR3A/FCGR3B,FN1,FPR1,GLRX,GRN,GSN,HIF1A,HMOX1,HSP90AA1,ICAM1,IL10,IL10RA,IL18,IL1B,IL1RN,IL33,IL6,IL6ST,IRF8,ITGA4,ITGAM,ITGAX,ITGB1,ITGB2,LEPR,LGALS3,LILRB3,LY96,LYN,MARCHF1,MERTK,NCKAP1L,NFE2L2,OSM,PFKFB…	94
Cell-To-Cell Signaling and Interaction,Inflammatory Response	Immune response of leukocytes	1.62e-30	Decreased	-2.51	ANXA5,APOE,APP,ATP1A1,C3AR1,C5AR1,CAPG,CCL20,CCL3,CCL4,CD14,CD44,CD59,CD74,CD86,CDKN1A,CEBPB,CFH,CH25H,CLEC5A,CSF1R,CSF2RA,CSF3,CST3,CTSS,CXCL1,CXCL3,CXCL8,DOCK8,EIF4E,ETS1,F2R,FCER1G,FCGR1A,FCGR2A,FCGR2B,FCGR3A/FCGR3B,FN1,FOXO1,FPR1,FSTL1,GLRX,GRN,GSN,HAVCR2,HIF1A,HLA-DQB1,HMOX1,HSP90AA1,ICAM1,IL10,IL10RA,IL18,IL1B,IL1RN,IL33,IL6,IL6ST,IRF8,ITGA4,ITGAM,ITGAX,ITGB1,ITGB2,LCP2,LEPR,LGALS1,LGALS3,L…	112
Tissue Development	Accumulation of cells	2.3e-27	Decreased	-2.508	ANGPT2,APOE,ARRB2,BCL2,BCL2A1,C5AR1,CAV1,CCL3,CCL3L3,CCN1,CD200,CD44,CD86,CDKN1A,CLEC4E,CLU,COL18A1,CSF3,CXCL1,CXCL16,CXCL2,CXCL3,CXCL8,CXCR4,CYBB,DOCK8,DUSP1,EGR1,EGR3,ENG,ENPP2,ETS2,F2R,FCGR2A,FCGR2B,FCGR3A/FCGR3B,FGF2,FLT1,FSTL1,GRN,HAVCR2,HIF1A,HMOX1,ICAM1,IER3,IFI16,IGF1,IL10,IL10RA,IL18,IL1B,IL1R1,IL1RN,IL33,IL6,IL6ST,IRF1,ITGA4,ITGA5,ITGA6,ITGAM,ITGAX,ITGB1,ITGB2,KLF2,LAMA5,LDLR,LRP5,LYN,M…	109
Cellular Movement,Hematological System Development and Function,Immune Cell Trafficking,Inflammatory Response	Migration of phagocytes	7.16e-38	Decreased	-2.504	ACKR1,ADAM15,ALCAM,ANGPT2,APOE,APP,ARHGAP18,ARRB2,BMPR2,CCL20,CCL3,CCL3L3,CCL4,CCL8,CCN2,CD302,CD37,CD44,CD74,CD86,CFH,COL4A1,CORO1A,CSF1R,CSF3,CTSS,CTSZ,CXCL1,CXCL2,CXCL3,CXCL8,CXCR4,CYBB,DOCK8,ENG,EPAS1,EPS8,FLNA,FLT1,FN1,FPR1,GJA1,GNA13,HCLS1,HIF1A,HLA-DQB1,HMOX1,ICAM1,ICAM2,IL10,IL10RA,IL18,IL1B,IL1RN,IL33,IL6,IL6ST,ITGA4,ITGA5,ITGA6,ITGAM,ITGAX,ITGB1,ITGB2,KLF6,LDLR,LGALS1,LGALS3,LILRB3,LRP1…	115
Cell-To-Cell Signaling and Interaction,Hematological System Development and Function,Immune Cell Trafficking,Inflammatory Response	Activation of innate lymphoid cells	2.31e-11	Decreased	-2.498	CD200,CD44,CD59,FCGR2A,FCGR3A/FCGR3B,FOXO1,GJA1,GPR34,HIF1A,HLA-A,HLA-E,IL10,IL18,IL1A,IL1B,IL1RN,IL33,IL6,IRF1,ITGA4,LCP2,LGALS3,LYST,NFKBIZ,SOCS2,SPP1,TGFB1,TGFBR2,TLR2,TNF,TXNIP,TYROBP,VEGFA,WAS	34
Cellular Growth and Proliferation	Inhibition of cells	8.99e-14	Decreased	-2.494	APP,AREG,CCL3,CCL4,CD86,CSF3,DDIT4,FCGR2B,FGF2,GSN,HAVCR2,HIF1A,HLA-A,HLA-E,IGF1,IGFBP7,IL10,IL18,IL1RN,IL6,ITGA4,ITGA5,ITGB2,LAIR1,LCP2,LDHA,LEPR,MGLL,NFKBIA,NLRP3,OSM,PRDM1,PTGER4,PTGS2,RAPGEF3,RB1,SELE,TGFB1,TNF,TNFRSF1B,TNFSF10	41
Cell-To-Cell Signaling and Interaction,Hematological System Development and Function	Interaction of phagocytes	7.63e-33	Decreased	-2.467	A2M,ALCAM,ANGPT2,APOE,APP,B4GALT1,CCL3,CD14,CD34,CD37,CD4,CD44,CD83,CD86,CFH,CLEC10A,CORO1A,CTSZ,CTTN,CXCL1,CXCL2,CXCL3,CXCL8,CXCR4,CYBB,ERG,F2R,FCGR1A,FCGR2A,FCGR3A/FCGR3B,FERMT3,FGF2,FLNA,FLT1,FN1,FOXO1,FPR1,FYB1,GLRX,HIF1A,ICAM1,ICAM2,IL10,IL1A,IL1B,IL1R1,IL33,IL6,ITGA4,ITGA5,ITGA6,ITGAM,ITGAX,ITGB1,ITGB2,LCP1,LGALS3,LILRB3,LSP1,LYN,MARCHF1,MRC1,MSR1,NCKAP1L,PLAU,PLAUR,PLTP,PRDX2,PREX1,PTGS2,P…	88
Cellular Function and Maintenance	Cellular homeostasis	6.08e-20	Decreased	-2.458	A2M,ACACB,ACKR1,ACSL1,ADAM9,ADAMTS1,ADGRF5,ADGRG1,AKR1B1,ANGPT2,APOE,APP,AQP1,AREG,ASAH1,ATP1A1,ATP1B1,ATP1B3,ATP6V1B2,BACE2,BAG3,BCL2,BCL2A1,BMPR2,BNIP3L,C15orf48,C1QTNF1,C3AR1,C5AR1,C7,CALCOCO2,CAPNS1,CAV1,CCL14,CCL20,CCL3,CCL3L3,CCL4,CCL8,CCN1,CD151,CD4,CD74,CD83,CD84,CD86,CDH5,CDKN1A,CEBPB,CFH,CHMP1B,CLEC4E,CLEC7A,CLIC1,COL4A1,COL4A2,CORO1A,CPE,CREG1,CSF1R,CSTB,CTSB,CTSD,CTTN,CXCL1,CXCL2,CXCL…	308
Inflammatory Response,Neurological Disease,Organismal Injury and Abnormalities	Inflammation of nervous system	1.33e-28	Decreased	-2.456	ADAM9,AIF1,ALCAM,APP,ARID5A,C3AR1,CAV1,CCL20,CCL3,CCL3L3,CD200,CD320,CD4,CD44,CD74,CD84,CD86,CH25H,CLEC4E,CLEC5A,CORO1A,CSF3,CST3,CTSB,CTTN,CYBA,DOCK8,DUSP1,EHD4,F8,FCER1G,FCGR1A,FCGR2A,FCGR2B,FCGR3A/FCGR3B,FKBP1A,FN1,GADD45B,GJA1,GPR34,GPX4,GRN,HAVCR2,HCST,HIF1A,HLA-A,HLA-DMA,HLA-DQB1,HLA-E,ID1,ID2,IFITM2,IFITM3,IGF1,IL10,IL18,IL1B,IL1R1,IL1RN,IL6,IL6ST,IRF1,ITGA4,ITGAX,ITGB1,ITGB2,LAMA5,LCP2,LG…	123
Hematological System Development and Function,Immune Cell Trafficking,Inflammatory Response,Tissue Development	Accumulation of leukocytes	6.17e-22	Decreased	-2.444	ANGPT2,APOE,ARRB2,BCL2,BCL2A1,C5AR1,CAV1,CCL3,CCL3L3,CD200,CD44,CD86,COL18A1,CSF3,CXCL1,CXCL2,CXCL3,CXCL8,CXCR4,CYBB,DOCK8,DUSP1,EGR1,EGR3,ENPP2,ETS2,F2R,FCGR2A,FCGR3A/FCGR3B,FGF2,GRN,HAVCR2,HIF1A,HMOX1,ICAM1,IER3,IL10,IL10RA,IL18,IL1B,IL1R1,IL1RN,IL33,IL6,IL6ST,IRF1,ITGA4,ITGA5,ITGA6,ITGAM,ITGAX,ITGB1,ITGB2,KLF2,LAMA5,LDLR,LYN,NFKB1,OSM,PFN1,PIK3AP1,PLAT,PLAU,POSTN,PTGS2,RBPJ,RGS16,ROBO4,S1PR1,S…	86
Cell-To-Cell Signaling and Interaction,Inflammatory Response	Immune response of macrophages	4.26e-17	Decreased	-2.411	APP,ATP1A1,C3AR1,CAPG,CCL3,CD14,CD44,CDKN1A,CEBPB,CH25H,CSF1R,CSF2RA,CSF3,DOCK8,EIF4E,F2R,FCER1G,FCGR1A,FCGR2A,FCGR2B,GRN,GSN,HIF1A,HMOX1,IL10,IL10RA,IL18,IL1B,IL1RN,IL33,IL6,IL6ST,IRF8,ITGAM,ITGB1,ITGB2,LEPR,LGALS3,LY96,LYN,MERTK,NCKAP1L,NFE2L2,PFKFB3,PLAUR,PRNP,PROS1,PTPRC,PXN,RAB11A,RAPGEF3,RASA4,RGCC,SPI1,TGM2,TLR2,TNF,TREM1,TYROBP,UCP2,WAS	61
Cardiovascular Disease,Ophthalmic Disease,Organismal Injury and Abnormalities	Retinal vasculopathy	8.14e-30	Decreased	-2.409	A2M,ADAM15,ADAM9,AIF1,ALOX5AP,APOE,APP,BCL2,C1QB,C1QC,C3AR1,C5AR1,CAV1,CD200,CD37,CD59,CFI,COL18A1,COL4A1,COL4A2,CORO1A,CTSS,CYBA,CYBB,DBI,ELN,EVI2A,F2R,FCER1G,FLT1,FN1,FYB1,FZD4,GAS5,GLIPR1,HLA-DMB,HSPG2,ICAM1,IGF1,IL10,IL1B,ITGA5,ITGAX,ITGB1,ITGB2,KTN1,LAMC1,LGALS1,LPXN,LRRC32,LY86,MPEG1,NNMT,NOSTRIN,PIK3AP1,PLAT,PLAU,PLAUR,PLEK,PRDX2,PTGS2,RAC2,SELE,SEMA6A,SPARC,SPI1,SPP1,TNF,TYROBP,UNC93B1,VC…	73
Cell-To-Cell Signaling and Interaction,Hematological System Development and Function,Inflammatory Response	Binding of professional phagocytic cells	5.65e-33	Decreased	-2.403	A2M,ALCAM,ANGPT2,APOE,APP,B4GALT1,CCL3,CD14,CD34,CD37,CD4,CD44,CD83,CFH,CLEC10A,CORO1A,CTSZ,CTTN,CXCL1,CXCL2,CXCL3,CXCL8,CXCR4,CYBB,ERG,F2R,FCGR1A,FCGR2A,FCGR3A/FCGR3B,FERMT3,FGF2,FLNA,FLT1,FN1,FOXO1,FPR1,GLRX,HIF1A,ICAM1,ICAM2,IL10,IL1A,IL1B,IL1R1,IL33,IL6,ITGA4,ITGA5,ITGA6,ITGAM,ITGAX,ITGB1,ITGB2,LCP1,LGALS3,LILRB3,LSP1,LYN,MARCHF1,MRC1,MSR1,NCKAP1L,PLAU,PLAUR,PLTP,PRDX2,PREX1,PTGS2,PTPN6,PTPRC…	86
Cellular Movement,Hematological System Development and Function,Immune Cell Trafficking	Homing of mononuclear leukocytes	5.06e-16	Decreased	-2.381	AIF1,ANGPT2,BCL2,CCL14,CCL20,CCL3,CCL4,CCL8,CD44,CD74,CH25H,CKLF,CXCL16,CXCL3,CXCL8,CXCR4,CYTL1,DUSP1,ELN,ENPP2,F2R,FLT1,FN1,FOXO1,FPR1,FYB1,GNA13,IL10,IL1B,ITGA4,LCP1,LGALS1,LGALS3,LGMN,LYN,NEDD9,NINJ1,PLAU,PLAUR,PRNP,RAC2,RGS1,RUNX1,S100A4,S1PR1,SELE,SHC1,SOCS3,SPP1,TGFB1,TLR2,TNF,VEGFA,WAS,WIPF1	55
Cellular Growth and Proliferation,Hematological System Development and Function	Inhibition of blood cells	3.13e-11	Decreased	-2.378	AREG,CCL3,CCL4,CD86,FCGR2B,GSN,HAVCR2,HIF1A,HLA-A,HLA-E,IL10,IL6,ITGA4,ITGA5,ITGB2,LAIR1,LCP2,LDHA,LEPR,NFKBIA,NLRP3,PTGER4,PTGS2,RAPGEF3,SELE,TGFB1,TNF,TNFRSF1B,TNFSF10	29
Cellular Development,Cellular Growth and Proliferation,Hematological System Development and Function,Hematopoiesis,Lymphoid Tissue Structure and Development,Tissue Development	Differentiation of mononuclear leukocytes	3.06e-21	Decreased	-2.374	ADAM9,APP,AREG,ARID5B,BCL2,BCL2A1,C3AR1,C5AR1,CCL3,CCN1,CD14,CD4,CD44,CD74,CD83,CD86,CDA,CDKN1A,CEBPB,CLEC4E,CORO1A,CSF1R,CSF3,CST3,CXCL1,CXCL8,CXCR4,DNAJB1,DOCK8,DOK2,EBF1,EFNB2,EGR1,EGR3,EIF4E,ETS1,ETS2,EZR,FCER1G,FCGR2A,FCGR2B,FGL2,FKBP1A,FLT1,FOXO1,FYB1,GADD45B,GIMAP1,GPR183,GRB2,HAVCR2,HIF1A,HLA-A,HLA-DMA,HLA-DQB1,HLA-DRA,HLA-DRB1,HSP90AA1,ICAM1,ID1,ID2,ID3,IFI16,IFNGR2,IGF1,IL10,IL10RA,IL18…	162
Cell-To-Cell Signaling and Interaction,Inflammatory Response	Response of macrophages	6.47e-17	Decreased	-2.367	APP,ATP1A1,C3AR1,CAPG,CCL3,CD14,CD44,CDKN1A,CEBPB,CH25H,CLEC7A,CSF1R,CSF2RA,CSF3,DOCK8,EIF4E,F2R,FCER1G,FCGR1A,FCGR2A,FCGR2B,GRN,GSN,HIF1A,HMOX1,IL10,IL10RA,IL18,IL1B,IL1RN,IL33,IL6,IL6ST,IRF8,ITGAM,ITGB1,ITGB2,LEPR,LGALS3,LY96,LYN,MERTK,NCKAP1L,NFE2L2,PFKFB3,PLAUR,PLCB4,PRNP,PROS1,PTPRC,PXN,RAB11A,RAPGEF3,RASA4,RGCC,SPI1,TGM2,TLR2,TNF,TREM1,TYROBP,UCP2,WAS	63
Cellular Development,Cellular Growth and Proliferation,Hematological System Development and Function,Hematopoiesis,Lymphoid Tissue Structure and Development,Tissue Development	Hematopoiesis of mononuclear leukocytes	4.92e-21	Decreased	-2.362	ADAM9,APP,AREG,ARID5B,BCL2,BCL2A1,C3AR1,C5AR1,CCL3,CCN1,CD14,CD4,CD44,CD74,CD83,CD86,CDA,CDKN1A,CEBPB,CLEC4E,CORO1A,CSF1R,CSF3,CST3,CXCL1,CXCR4,DNAJB1,DOCK8,DOK2,EBF1,EFNB2,EGR1,EGR3,EIF4E,ETS1,ETS2,EZR,FCER1G,FCGR2A,FCGR2B,FGL2,FKBP1A,FLT1,FOXO1,FYB1,GADD45B,GIMAP1,GPR183,GRB2,HAVCR2,HIF1A,HLA-A,HLA-DMA,HLA-DQB1,HLA-DRA,HLA-DRB1,HSP90AA1,ICAM1,ID1,ID2,ID3,IFI16,IFNGR2,IGF1,IL10,IL10RA,IL18,IL1A,…	161
Cell-To-Cell Signaling and Interaction,Hematological System Development and Function	Activation of blood cells	3.14e-42	Decreased	-2.351	ADAM9,ADGRF5,AHNAK,ANGPT2,APOE,APP,ARRB2,BCL2,C1QA,C1QTNF1,C3AR1,C5AR1,CCL20,CCL3,CCL4,CCL8,CD14,CD163,CD200,CD37,CD4,CD44,CD59,CD63,CD74,CD83,CD84,CD86,CDKN1A,CEBPB,CFH,CLEC4E,CLEC5A,CLEC7A,CLIC1,CLU,CORO1A,CPE,CSF1R,CSF3,CST3,CTSS,CXCL1,CXCL3,CXCL8,CYBB,CYRIB,DUSP1,EBF1,EFNB2,EGR3,ETS1,F2R,FCER1G,FCGR1A,FCGR2A,FCGR2B,FCGR3A/FCGR3B,FGF2,FKBP1A,FN1,FOXO1,FPR1,FZD6,GIMAP6,GJA1,GNA13,GPNMB,GPR34,GR…	205
Cell-mediated Immune Response,Cellular Development,Cellular Function and Maintenance,Cellular Growth and Proliferation,Embryonic Development,Hematological System Development and Function,Hematopoiesis,Lymphoid Tissue Structure and Development,Organ Development,Organismal Development,Tissue Development	Differentiation of T lymphocytes	4.85e-15	Decreased	-2.346	ADAM9,AREG,BCL2,BCL2A1,C3AR1,C5AR1,CCL3,CCN1,CD4,CD74,CD83,CD86,CEBPB,CLEC4E,CXCL1,CXCR4,DNAJB1,EBF1,EFNB2,EGR1,EGR3,ETS1,FCGR2B,FGL2,FOXO1,GADD45B,GIMAP1,GPR183,HAVCR2,HIF1A,HLA-DMA,HLA-DRA,HLA-DRB1,HSP90AA1,ICAM1,ID1,ID2,ID3,IFNGR2,IGF1,IL10,IL10RA,IL18,IL1B,IL1R1,IL33,IL6,IRF1,IRF8,ITGB2,ITPKC,LCP2,LEPR,LILRB2,LIPA,MAF,MAFB,MARCHF1,MDK,MERTK,MPZL2,NCKAP1L,NFKBIZ,NR4A2,PCGF2,PIK3R1,PNP,PRDM1,PR…	94
Cellular Development,Cellular Growth and Proliferation,Hematological System Development and Function,Hematopoiesis,Lymphoid Tissue Structure and Development,Tissue Development	Hematopoiesis of phagocytes	8.17e-11	Decreased	-2.339	APP,BCL2,CD4,CD74,CDA,CDKN1A,CEBPB,CSF1R,CSF3,CST3,EBF1,EIF4E,EMP1,ETS2,FCGR1A,FN1,FOXO1,FTH1,GPR183,HLA-DRB1,ID2,ID3,IFI16,IL10,IL1A,IL1B,IL1R1,IL1RN,IL33,IL6,IRF8,LAIR1,LIFR,LILRB3,LYN,MDK,MYC,NFKB1,RBPJ,REL,RUNX1,SH2B3,SLA,SPI1,TCF4,TGFB1,TGFBR2,TLR2,TMEM176B,TNF,TNFSF10,TREM1,VEGFA,ZEB2	54
Connective Tissue Disorders,Inflammatory Disease,Inflammatory Response,Organismal Injury and Abnormalities,Skeletal and Muscular Disorders	Inflammation of joint	7.64e-45	Decreased	-2.324	ACSL1,ADAM15,ADAM9,ADAMTS1,ADAMTS4,ADAMTS9,AIF1,AKAP13,ALOX5AP,APOD,APOE,AREG,ARHGDIB,ASAP1,ATP1B1,BMX,C1QA,C3AR1,C5AR1,CALCRL,CALD1,CAPN2,CCL14,CCL20,CCL3,CCL3L3,CCL4,CCL4L1/CCL4L2,CCL8,CD163,CD200,CD4,CD44,CD59,CD74,CD83,CD86,CDA,CDKN1A,CEBPB,CELF2,CFD,CH25H,CLEC4E,CLEC5A,CLU,COL4A2,CPE,CSF1R,CSF3,CST3,CTSB,CTSS,CXCL1,CXCL16,CXCL2,CXCL3,CXCL8,CXCR4,CYTL1,CYYR1,DUSP1,DUSP2,EHD4,ENPP2,EPAS1,EREG,…	255
Lipid Metabolism,Small Molecule Biochemistry	Synthesis of eicosanoid	1.24e-19	Decreased	-2.316	ACACB,AKR1B1,ALOX5AP,ANGPT2,APOE,APP,AREG,ARRB2,C5AR1,CAV1,CCL3L3,CCN1,CD14,CD4,CD74,CD83,CEBPB,CLEC7A,CLU,COTL1,CSF3,CXCL1,CXCL3,CXCL8,EREG,FABP5,FCER1G,FCGR1A,FCGR2A,FCGR2B,FN1,FPR1,HIF1A,HMOX1,IGF1,IGFBP7,IL10,IL18,IL1A,IL1B,IL1RN,IL33,IL6,LDLR,LEPR,LYN,MGST2,NFE2L2,NFKB1,NFKBIA,NPC2,OLR1,OSM,PRNP,PTGS2,PTPN6,RUNX1,S1PR1,SYK,TBXAS1,TGFB1,TGFBR2,TLR2,TNF,TNFSF10,VEGFA,VIM,VWF	68
Cell-To-Cell Signaling and Interaction,Hematological System Development and Function	Aggregation of blood cells	3.65e-16	Decreased	-2.314	ACTB,ACTG1,AKR1B1,APP,C1QTNF1,CD151,CD4,CD44,CD63,CFH,CLIC1,CLU,CSF3,DAB2,EFNB2,EMILIN2,F2R,FCER1G,FCGR2A,FERMT3,FLNA,FPR1,GNA13,GSN,HCLS1,HIF1A,HSPB1,ICAM1,IGF1,IL1B,IL6,IL6ST,ITGB1,ITGB2,LCP2,LGALS1,LILRB3,LYN,MERTK,MET,MMRN1,NR4A3,OLR1,PECAM1,PIK3R1,PLAT,PLEK,PPIF,PRDX2,PTGER4,PTGS2,PTPN6,RAB27A,REL,RGS16,RHOG,SELP,SGK1,SH2B3,SYK,TBXAS1,TGFB1,TLR2,TNF,TSPAN9,VWF	66
Cell-To-Cell Signaling and Interaction,Inflammatory Response	Immune response of phagocytes	9.2e-27	Decreased	-2.286	ANXA5,APP,ATP1A1,C3AR1,CAPG,CCL20,CCL3,CCL4,CD14,CD44,CD74,CD86,CDKN1A,CEBPB,CFH,CH25H,CLEC5A,CSF1R,CSF2RA,CSF3,CST3,CXCL1,CXCL3,CXCL8,DOCK8,EIF4E,F2R,FCER1G,FCGR1A,FCGR2A,FCGR2B,FCGR3A/FCGR3B,FN1,FPR1,GLRX,GRN,GSN,HIF1A,HMOX1,HSP90AA1,ICAM1,IL10,IL10RA,IL18,IL1B,IL1RN,IL33,IL6,IL6ST,IRF8,ITGA4,ITGAM,ITGAX,ITGB1,ITGB2,LEPR,LGALS3,LILRB3,LY96,LYN,MARCHF1,MERTK,NCKAP1L,NFE2L2,OSM,PFKFB3,PLAU,PLAUR,…	89
Cell Signaling,Molecular Transport,Vitamin and Mineral Metabolism	Mobilization of Ca2+	1.31e-17	Decreased	-2.274	A2M,APP,ARRB2,BMX,C3AR1,C5AR1,CALCRL,CCL20,CCL3,CCL3L3,CCL4,CCL8,CD4,CD44,CD84,CXCL1,CXCL16,CXCL2,CXCL3,CXCL8,CXCR4,F2R,FCER1G,FCGR1A,FCGR2A,FCGR2B,FCGR3A/FCGR3B,FPR1,GJA1,GNA13,GNA15,GRB2,IL10,IL33,ITGB1,ITGB2,ITPR1,LAIR1,LAMC1,LCP2,LGALS1,LGALS3,LGMN,LILRB2,LILRB3,LRP1,LYN,PAG1,PECAM1,PIK3AP1,PIK3R1,PILRA,PLAUR,PRNP,PTPN6,PTPRC,RAC2,RAPGEF3,SLA,SNTB2,SYK,TGFB1,TLR2,TNF,TREM1,VEGFA,WIPF1	67
Immunological Disease,Organismal Injury and Abnormalities	Delayed hypersensitive reaction	1.17e-12	Decreased	-2.272	ALCAM,ANGPT2,APOE,ATP1B1,B4GALT1,BCL2,CD44,CD74,CD83,CEBPB,CLEC4E,FCER1G,GNA15,GPR34,HLA-DMA,HLA-DQB1,ICAM1,IFITM1,IFNGR2,IL10,IL18,IL1B,IL1R1,ITGB2,LAPTM5,NFKBIA,NLRP3,PTGER4,PYCARD,SELE,SELP,SPP1,TGFB1,TNF,TNFSF10,ZFP36	36
Cellular Movement	Cell movement of progenitor cells	1.56e-12	Decreased	-2.271	CCL14,CCL20,CCL3,CCL3L3,CCL4,CCL8,CCN1,CXCL8,CXCR4,DOCK8,FYB1,GJA1,HCLS1,ICAM1,ITGA4,ITGA5,ITGA6,ITGB1,ITGB2,KLF2,LCP1,LRP1,LYN,NACA,PLAU,PLEKHO1,PTPN6,PTPRC,RGS1,RUNX1,S1PR1,SPI1,TNF	33
Hematological System Development and Function,Tissue Development	Accumulation of blood cells	5.93e-23	Decreased	-2.269	ANGPT2,APOE,ARRB2,BCL2,BCL2A1,C5AR1,CAV1,CCL3,CCL3L3,CD200,CD44,CD86,COL18A1,CSF3,CXCL1,CXCL2,CXCL3,CXCL8,CXCR4,CYBB,DOCK8,DUSP1,EGR1,EGR3,ENPP2,ETS2,F2R,FCGR2A,FCGR2B,FCGR3A/FCGR3B,FGF2,GRN,HAVCR2,HIF1A,HMOX1,ICAM1,IER3,IL10,IL10RA,IL18,IL1B,IL1R1,IL1RN,IL33,IL6,IL6ST,IRF1,ITGA4,ITGA5,ITGA6,ITGAM,ITGAX,ITGB1,ITGB2,KLF2,LAMA5,LDLR,LYN,MDK,MYC,NFKB1,NLRP3,OSM,PFN1,PIK3AP1,PLAT,PLAU,POSTN,PTGS2,RBP…	92
Cellular Development,Cellular Growth and Proliferation,Hematological System Development and Function,Hematopoiesis,Lymphoid Tissue Structure and Development,Tissue Development	Leukopoiesis	3.78e-25	Decreased	-2.269	ADAM9,AKAP13,APP,AREG,ARID5B,BCL2,BCL2A1,C1QC,C3AR1,C5AR1,CAV1,CCL3,CCN1,CD14,CD4,CD44,CD74,CD83,CD86,CDA,CDKN1A,CEBPB,CITED2,CLEC4E,CORO1A,CSF1R,CSF2RA,CSF3,CST3,CXCL1,CXCL3,CXCL8,CXCR4,CYBB,DNAJB1,DOCK8,DOK2,EBF1,ECSCR,EFNB2,EGR1,EGR3,EIF4E,EMP1,ETS1,ETS2,EVI2B,EZR,F2R,FCER1G,FCGR1A,FCGR2A,FCGR2B,FGF2,FGL2,FKBP1A,FLT1,FN1,FOXO1,FTH1,FYB1,GADD45B,GIMAP1,GPR183,GRB2,HAVCR2,HCLS1,HES1,HIF1A,HLA-A,…	194
Cellular Movement,Hematological System Development and Function,Immune Cell Trafficking	Migration of antigen presenting cells	2.9e-26	Decreased	-2.261	ALCAM,APOE,APP,ARRB2,BMPR2,CCL20,CCL3,CCL3L3,CCL4,CD302,CD44,CD74,CD86,CSF1R,CTSZ,CXCL1,CXCL3,CXCL8,CXCR4,CYBB,DOCK8,ENG,EPAS1,EPS8,FLNA,FLT1,FN1,GJA1,HCLS1,HIF1A,HLA-DQB1,HMOX1,ICAM1,ICAM2,IL10,IL10RA,IL18,IL1B,IL1RN,IL33,ITGA5,ITGAM,KLF6,LGALS1,LGALS3,LILRB3,LRP1,MARCHF1,MDK,NCKAP1L,NINJ1,PLAU,PRNP,PTGS2,PTPN6,RAC2,RHOB,S100A10,S1PR1,SELE,SH2B3,SPI1,SPP1,STAB1,TLR2,TNF,TYROBP,VCAM1,VEGFA,WAS	70
Inflammatory Disease,Inflammatory Response,Neurological Disease,Organismal Injury and Abnormalities	Encephalitis	1.7e-23	Decreased	-2.252	ADAM9,AIF1,ALCAM,APP,ARID5A,C3AR1,CAV1,CCL3,CD200,CD4,CD44,CD74,CD84,CD86,CH25H,CLEC4E,CORO1A,CSF3,CST3,CTSB,CTTN,CYBA,DOCK8,DUSP1,EHD4,FCER1G,FCGR1A,FCGR2A,FCGR2B,FCGR3A/FCGR3B,FKBP1A,GADD45B,GPR34,GRN,HAVCR2,HCST,HIF1A,HLA-A,HLA-DMA,HLA-DQB1,HLA-E,ID1,ID2,IFITM2,IFITM3,IGF1,IL10,IL18,IL1B,IL1R1,IL1RN,IL6,IL6ST,IRF1,ITGA4,ITGAX,ITGB1,ITGB2,LAMA5,LCP2,LGALS1,LGALS3,LYN,LYST,MALAT1,MDK,MERTK,MGLL,…	109
Cell Death and Survival,Organismal Injury and Abnormalities	Cell viability of leukocytes	2.05e-14	Decreased	-2.243	APP,BCL2,BCL2A1,CCL4,CD44,CD74,CD86,CEBPB,CLU,CSF1R,CSF2RA,CSF3,CXCL8,CXCR4,DOCK8,EBF1,EGR3,F2R,FCER1G,FCGR1A,FCGR3A/FCGR3B,FN1,FOXO1,GIMAP1,HIF1A,ICAM1,IL10,IL18,IL1B,IL33,IL3RA,IL6,IL6ST,ITGB2,ITPR1,KLF2,LGALS3,LYN,MCF2L,MCL1,MSR1,MYC,NABP1,NCF2,NFKB1,NFKBIA,PIK3R1,PLAT,PRDM1,PTPN6,PTPRC,PYCARD,RAC2,RBPJ,REL,SERPINB9,SYK,TGFB1,TGM2,TNF,TNFAIP3,TNFRSF1B,TNFSF10,TNFSF13B,TYROBP,WIPF1,ZEB2	67
Cell-To-Cell Signaling and Interaction,Cellular Movement,Hematological System Development and Function,Immune Cell Trafficking	Recruitment of granulocytes	9.09e-22	Decreased	-2.241	ACKR1,ALOX5AP,APOE,ARRB2,B4GALT1,C3AR1,C5AR1,CAV1,CCL20,CCL3,CCL3L3,CCL4,CD14,CD37,CD44,CD53,CITED2,CLEC10A,CLEC4E,CLEC5A,CXCL1,CXCL2,CXCL3,CXCL8,EPAS1,FCGR2A,FCGR2B,FCGR3A/FCGR3B,FERMT3,GLRX,GSN,HSPA1A/HSPA1B,ICAM1,IL10,IL18,IL1A,IL1B,IL1R1,IL1RN,IL33,IL6,ITGAM,ITGB2,KDM6B,LGALS1,LGALS3,LSP1,LY96,LYN,LYZ,MDK,MMP28,NCF4,NFE2L2,NLRP3,OLR1,PDE4B,PIK3R1,PLAT,PPIF,PREX1,PTGS2,PYCARD,RCAN1,S1PR1,SELE,…	72
Free Radical Scavenging	Generation of reactive oxygen species	3.81e-13	Decreased	-2.24	AKR1B1,ANGPT2,APOE,APP,ATP6AP2,BCL2,BNIP3L,C3AR1,CAV1,CCN1,CD44,CDKN1A,CFH,CLEC4E,CLIC1,CLU,CSTB,CYBA,CYBB,DDIT4,EPAS1,FCGR2A,GPX1,HIF1A,HMOX1,HSPB1,IGF1,IL10,IL18,IL1B,IL6,ITGA6,ITGAM,ITGB1,ITGB2,LEPR,LGALS3,LYN,MACROH2A1,MET,NAMPT,NCF2,NCF4,NFE2L2,NLRP3,OLR1,PIK3R1,PLAU,PLAUR,PYCARD,RAC2,SOCS3,SPNS2,STC1,SYK,TGFB1,TLR2,TNF,TXNIP,UCP2,VCAM1	61
Cell-To-Cell Signaling and Interaction,Cellular Movement	Recruitment of blood cells	6.29e-35	Decreased	-2.228	ACKR1,ALOX5AP,ANGPT2,APOE,APP,ARRB2,ATRX,B4GALT1,C3AR1,C5AR1,CAV1,CCL20,CCL3,CCL3L3,CCL4,CCN1,CD14,CD200,CD37,CD4,CD44,CD53,CD74,CITED2,CLEC10A,CLEC4E,CLEC5A,CLEC7A,CLU,CSF1R,CSF3,CXCL1,CXCL16,CXCL2,CXCL3,CXCL8,CXCR4,EGR1,EPAS1,ETS1,F13A1,FABP5,FCGR2A,FCGR2B,FCGR3A/FCGR3B,FERMT3,FLT1,FN1,GLRX,GNA13,GSN,HBEGF,HIF1A,HMOX1,HSPA1A/HSPA1B,ICAM1,IFITM3,IL10,IL18,IL1A,IL1B,IL1R1,IL1RN,IL33,IL6,IL6ST,ITG…	119
Tissue Development	Growth of epithelial tissue	5.55e-28	Decreased	-2.219	ADAM15,ADAMTS1,ANGPT2,APOE,APP,AREG,ATP1B3,ATRX,B4GALT1,BCL2,BCL2A1,BMPR2,BMX,C5AR1,CALCRL,CAV1,CAV2,CAVIN2,CCN1,CD34,CD44,CDC37,CDKN1A,CEBPB,CITED2,CLU,COL18A1,COL4A2,CTNNA1,CTSB,CXCL1,CXCL3,CXCL8,CXCR4,CYBA,CYBB,CYGB,DAAM1,DAB2,DLC1,DOK2,EFNA1,EFNB2,EGFL7,EGR1,EGR3,EIF4E,ENG,EPAS1,EREG,EZR,F2R,FABP4,FGF2,FLT1,FN1,FOXO1,GAS5,GJA1,GLUL,GRN,HBEGF,HES1,HIF1A,HMOX1,HSPG2,ID1,ID2,IGF1,IGFBP4,IGFBP7,I…	172
Cellular Development,Cellular Growth and Proliferation,Embryonic Development,Hematological System Development and Function,Hematopoiesis,Lymphoid Tissue Structure and Development,Organ Development,Organismal Development,Tissue Development	Lymphopoiesis	9.06e-20	Decreased	-2.217	ADAM9,AREG,ARID5B,BCL2,BCL2A1,C3AR1,C5AR1,CCL3,CCN1,CD14,CD4,CD44,CD74,CD83,CD86,CDKN1A,CEBPB,CLEC4E,CORO1A,CSF3,CXCL1,CXCR4,DNAJB1,DOCK8,DOK2,EBF1,EFNB2,EGR1,EGR3,EIF4E,ETS1,ETS2,EZR,FCER1G,FCGR2A,FCGR2B,FGL2,FKBP1A,FLT1,FOXO1,FYB1,GADD45B,GIMAP1,GPR183,GRB2,HAVCR2,HIF1A,HLA-A,HLA-DMA,HLA-DQB1,HLA-DRA,HLA-DRB1,HSP90AA1,ICAM1,ID1,ID2,ID3,IFNGR2,IGF1,IL10,IL10RA,IL18,IL1A,IL1B,IL1R1,IL1RN,IL33,IL6…	153
Cell-To-Cell Signaling and Interaction	Response of myeloid leukocytes	3.08e-18	Decreased	-2.215	APP,C3AR1,C5AR1,CCL20,CCL3,CCL4,CD14,CD44,CFH,CSF3,CXCL1,CXCL3,CXCL8,DOCK8,F2R,FCER1G,FCGR2A,FCGR3A/FCGR3B,FN1,FPR1,GLRX,GRN,HMOX1,ICAM1,IL10,IL18,IL1B,IL33,IL6,ITGA4,ITGAM,ITGAX,ITGB1,ITGB2,LILRB3,LYN,MERTK,PLAU,PLAUR,PROS1,RAB11A,SYK,TLR2,TNF,TREM1,TYROBP,VCAM1,WAS	48
Cellular Development,Tissue Development	Differentiation of epithelial tissue	4.66e-15	Decreased	-2.212	ADAMTS9,AKR1C1/AKR1C2,ANGPT2,ASAH1,BCL2,BHLHE41,BMPR2,BTG1,CAV1,CD44,CD63,CDH5,CDKN1A,CEBPB,CLU,COL18A1,COL4A1,CSF1R,CXCR4,EREG,ERG,FABP5,FGF2,FLT1,FN1,FOXC1,FSTL1,FZD4,HES1,HIF1A,ID1,ID2,ID3,IFITM2,IGF1,IL1A,IL1B,IL6,INHBB,INSR,ITGA6,ITGB1,KDM6B,KLF2,LIPA,LMNA,LRP1,MACROH2A1,MAFB,MET,MXD1,MYC,MYH9,NFIB,NFKBIZ,NLRP3,NOTCH4,OSM,PLAU,PTGS2,PXN,PYCARD,RAB27A,RASIP1,RBPJ,RNF144B,SNAI1,SOCS3,SOX17,SOX…	83
Lymphoid Tissue Structure and Development,Tissue Morphology	Quantity of lymphoid tissue	4.85e-15	Decreased	-2.201	AKAP12,AKAP13,APOE,ARHGDIB,ARID5B,ATP6AP2,B3GNT5,BCL2,BCL2A1,BNIP3L,C5AR1,CD200,CD34,CD37,CD4,CD44,CD74,CD83,CD84,CD86,CDKN1A,COL18A1,CORO1A,CTSD,CXCR4,DOCK8,EFNB2,EGR3,ETS1,ETS2,FCER1G,FCGR2B,FGF2,FOXO1,FYB1,GIMAP1,GJA1,GNA13,HIF1A,HLA-DQB1,ID1,ID2,IGF1,IL10,IL6,IL6ST,IRF1,IRF8,ITGA4,ITGB1,ITGB2,KLF2,LAIR1,LCP2,LYN,MCF2L,MCL1,MYC,MYH9,NEDD9,NFKB1,NFKBIA,NLRP3,NOTCH4,OSM,PAG1,PCGF2,PIK3AP1,PNP,PR…	94
Hematological System Development and Function,Lymphoid Tissue Structure and Development,Tissue Morphology	Quantity of CD4+ T-lymphocytes	5.02e-15	Decreased	-2.18	APOE,ARID5A,BCL2,C3AR1,C5AR1,CAV1,CD4,CD74,CD83,CD84,CORO1A,CSF3,DOCK8,EGR3,ETS1,FABP5,FCER1G,FCGR2B,FOXO1,HBEGF,HIF1A,HLA-A,HLA-DMA,HLA-DQB1,ICAM1,ID2,IL10,IL10RA,IL13RA1,IL1R1,IL1RN,IL33,IL6,IRF1,ITGAM,ITGB2,LAIR1,LCP2,LDHA,LDLR,LRP5,LRRC32,MYC,NFKB1,PBX1,PIK3AP1,PNP,PTPN6,PTPRC,PYCARD,RAB27A,RAC2,RGCC,RUNX1,SHC1,SLA,SOCS3,SPI1,SPNS2,STING1,STK17B,TGFB1,TLR2,TNF,VSIG4,ZBTB20	66
Cellular Movement,Hematological System Development and Function,Immune Cell Trafficking,Inflammatory Response	Chemotaxis of mononuclear leukocytes	1.3e-14	Decreased	-2.169	AIF1,ANGPT2,CCL14,CCL20,CCL3,CCL4,CCL8,CD74,CH25H,CKLF,CXCL16,CXCL3,CXCL8,CXCR4,CYTL1,DUSP1,ELN,F2R,FLT1,FN1,FPR1,GNA13,IL10,IL1B,LCP1,LGALS1,LGALS3,LGMN,LYN,NEDD9,NINJ1,PLAU,PLAUR,PRNP,RAC2,RGS1,S100A4,S1PR1,SELE,SHC1,SOCS3,SPP1,TGFB1,TLR2,TNF,VEGFA,WAS,WIPF1	48
Cellular Movement,Hematological System Development and Function,Immune Cell Trafficking	Cell movement of antigen presenting cells	9e-36	Decreased	-2.166	ACKR1,ALCAM,ANGPT2,APOE,APP,AREG,ARRB2,B4GALT1,BMPR2,C1QTNF1,C3AR1,C5AR1,CAV1,CCL20,CCL3,CCL3L3,CCL4,CCN1,CCN2,CD14,CD302,CD44,CD74,CD86,CDKN1A,CFD,CKLF,CLEC14A,CSF1R,CTSZ,CTTN,CXCL1,CXCL3,CXCL8,CXCR4,CYBB,CYTL1,DDIT4,DOCK8,EIF4E,ELN,ENG,EPAS1,EPS8,FLNA,FLT1,FN1,FPR1,FSTL1,GJA1,GNA13,GPR183,GSN,HCLS1,HIF1A,HLA-DQB1,HMOX1,ICAM1,ICAM2,IL10,IL10RA,IL18,IL1A,IL1B,IL1RN,IL33,IL6,IL6ST,ITGA5,ITGAM,ITGB…	133
Cellular Growth and Proliferation,Tissue Development	Proliferation of epithelial cells	7.08e-18	Decreased	-2.166	AREG,B4GALT1,BCL2,BCL2A1,BMX,C5AR1,CAV1,CCN1,CD44,CDC37,CDKN1A,CEBPB,CITED2,CLU,CTNNA1,CXCL3,CXCL8,CXCR4,CYGB,DAB2,DLC1,DOK2,EFNA1,EFNB2,EIF4E,ENG,EPAS1,EREG,EZR,FGF2,FLT1,FN1,GLUL,GRN,HBEGF,HES1,HIF1A,ID1,ID2,IGF1,IGFBP4,IGFBP7,IL10,IL10RA,IL18,IL1B,IL1RN,IL6,IL6ST,INHBB,INSR,ITGA6,ITGB1,ITGB4,ITPR1,JAML,KLF2,KLF9,LAMA5,LAMB1,LAMC1,LIMS2,LIPA,LMNA,MDK,MET,MYC,NFE2L2,NFIB,NFKB1,NFKBIA,NFKBIZ,NR4A…	114
Connective Tissue Disorders,Inflammatory Disease,Organismal Injury and Abnormalities,Skeletal and Muscular Disorders	Rheumatic Disease	2.21e-50	Decreased	-2.165	ACSL1,ACTB,ACTN1,ADAM15,ADAM9,ADAMTS1,ADAMTS4,ADAMTS9,AIF1,AKAP13,ALOX5AP,APOD,APOE,AREG,ARHGDIB,ARID5B,ARPC3,ARPC5,ARRB2,ASAP1,ATP1B1,BCL2,BMX,C1QA,C3AR1,C5AR1,CALCRL,CALD1,CAPN2,CCL14,CCL20,CCL3,CCL3L3,CCL4,CCL4L1/CCL4L2,CCL8,CCN2,CD14,CD163,CD200,CD34,CD4,CD44,CD59,CD74,CD83,CD86,CDA,CDH5,CDKN1A,CEBPB,CELF2,CFD,CH25H,CLEC4E,CLEC5A,CLU,COL4A1,COL4A2,CPE,CSF1R,CSF3,CST3,CTSB,CTSS,CXCL1,CXCL16,CX…	291
Lipid Metabolism,Small Molecule Biochemistry	Synthesis of fatty acid	4.6e-18	Decreased	-2.164	ACACB,ACSL1,AKR1B1,ALOX5AP,ANGPT2,APOC1,APOE,APP,AREG,ARRB2,ASAH1,C5AR1,CAV1,CAV2,CCL3L3,CCN1,CD14,CD4,CD74,CD83,CEBPB,CLEC7A,CLU,COTL1,CSF3,CXCL1,CXCL3,CXCL8,EGR1,ELOVL7,EREG,FABP5,FCER1G,FCGR1A,FCGR2A,FCGR2B,FN1,FPR1,G0S2,GPX4,HIF1A,HMOX1,IGF1,IGFBP7,IL10,IL18,IL1A,IL1B,IL1RN,IL33,IL6,INSIG1,LDLR,LEPR,LYN,MGST2,MYC,NFE2L2,NFKB1,NFKBIA,NPC2,OLR1,OSM,PDK4,PPT1,PRNP,PTGS2,PTPN6,RUNX1,S1PR1,SLC1A3,…	83
Inflammatory Response,Neurological Disease,Organismal Injury and Abnormalities	Inflammation of central nervous system	9.1e-28	Decreased	-2.163	ADAM9,AIF1,ALCAM,APP,ARID5A,C3AR1,CAV1,CCL3,CCL3L3,CD200,CD320,CD4,CD44,CD74,CD84,CD86,CH25H,CLEC4E,CLEC5A,CORO1A,CSF3,CST3,CTSB,CTTN,CYBA,DOCK8,DUSP1,EHD4,F8,FCER1G,FCGR1A,FCGR2A,FCGR2B,FCGR3A/FCGR3B,FKBP1A,FN1,GADD45B,GJA1,GPR34,GPX4,GRN,HAVCR2,HCST,HIF1A,HLA-A,HLA-DMA,HLA-DQB1,HLA-E,ID1,ID2,IFITM2,IFITM3,IGF1,IL10,IL18,IL1B,IL1R1,IL1RN,IL6,IL6ST,IRF1,ITGA4,ITGAX,ITGB1,ITGB2,LAMA5,LCP2,LGALS1,L…	121
Metabolic Disease,Organismal Injury and Abnormalities	Glucose metabolism disorder	2.23e-49	Decreased	-2.136	A2M,ACACB,ACKR1,ACSL1,ADAMTS1,ADAMTS4,ADAMTS9,AIF1,AKR1B1,AKR1C3,ALOX5AP,ANGPT2,ANXA5,APOC1,APOD,APOE,APOLD1,APP,AQP1,ARHGEF15,ATP1A1,ATP1B1,ATP1B3,BAG3,BCAT1,BCL2,BTG1,BTG2,C1orf162,C1QA,C1QC,C3AR1,C7,CADM3-AS1,CALHM6,CAPG,CAPN2,CAV1,CAVIN1,CAVIN2,CCL20,CCL3,CCL3L3,CCL4,CCN1,CCN2,CD200,CD34,CD4,CD44,CD53,CD74,CD83,CD84,CD86,CDKN1A,CEBPB,CEBPD,CFD,CFH,CH25H,CLDN5,CLEC10A,CLEC14A,CLEC3B,CLEC7A,CLU…	348
Cell-To-Cell Signaling and Interaction	Response of granulocytes	2.44e-18	Decreased	-2.129	C5AR1,CCL20,CCL3,CCL4,CD44,CFH,CSF3,CXCL1,CXCL3,CXCL8,FCER1G,FCGR2A,FCGR3A/FCGR3B,FN1,FPR1,GLRX,ICAM1,IL10,IL18,IL6,ITGA4,ITGAM,ITGAX,ITGB1,ITGB2,LILRB3,LYN,MERTK,PLAU,PLAUR,PROS1,RAB11A,SYK,TLR2,TNF,TREM1,TYROBP,VCAM1,WAS	39
Cellular Movement,Hematological System Development and Function	Cell movement of hematopoietic progenitor cells	2.29e-12	Decreased	-2.125	CCL14,CCL20,CCL3,CCL3L3,CCL4,CCL8,CCN1,CXCL8,CXCR4,DOCK8,FYB1,GJA1,HCLS1,ICAM1,ITGA4,ITGA5,ITGA6,ITGB1,ITGB2,KLF2,LCP1,LYN,PTPN6,PTPRC,RGS1,RUNX1,S1PR1,SPI1,TNF	29
Cell-To-Cell Signaling and Interaction,Cellular Movement	Recruitment of cells	5.43e-37	Decreased	-2.123	ACKR1,ALOX5AP,ANGPT2,APOE,APP,ARRB2,ATRX,B4GALT1,C3AR1,C5AR1,CAV1,CCL20,CCL3,CCL3L3,CCL4,CCN1,CD14,CD200,CD37,CD4,CD44,CD53,CD63,CD74,CITED2,CLEC10A,CLEC4E,CLEC5A,CLEC7A,CLU,CSF1R,CSF3,CXCL1,CXCL16,CXCL2,CXCL3,CXCL8,CXCR4,EFNB2,EGR1,ENG,EPAS1,ETS1,F13A1,FABP5,FCGR2A,FCGR2B,FCGR3A/FCGR3B,FERMT3,FGF2,FLT1,FN1,GLRX,GNA13,GSN,HBEGF,HIF1A,HMOX1,HSPA1A/HSPA1B,ICAM1,IFITM3,IL10,IL18,IL1A,IL1B,IL1R1,IL1R…	127
Cell-To-Cell Signaling and Interaction,Hematological System Development and Function	Interaction of mononuclear leukocytes	3.13e-18	Decreased	-2.115	ANGPT2,B4GALT1,CCL20,CCL3,CCL4,CD14,CD151,CD34,CD4,CD44,CD86,CLEC10A,CXCL8,CXCR4,DOCK8,ENG,EZR,FCGR3A/FCGR3B,FERMT3,FGF2,FN1,FOXO1,FYB1,HIF1A,HLA-DMA,HSP90AA1,ICAM1,ICAM2,IL10,IL1A,IL1B,IL6,IL6ST,ITGA4,ITGA5,ITGAM,ITGAX,ITGB1,ITGB2,LCP1,LCP2,LGALS3,MCAM,NEDD9,OSM,PECAM1,PLAU,PLAUR,PODXL,PRDX2,PTPN6,RAC2,RGS1,RGS16,SELE,SELP,SPP1,TFRC,TGFB1,TGFBR2,TLR2,TNF,VCAM1,VWF,WAS	65
Cellular Movement,Hematological System Development and Function,Immune Cell Trafficking,Inflammatory Response	Migration of dendritic cells	7.1e-13	Decreased	-2.065	ALCAM,APOE,ARRB2,CCL20,CCL3,CCL3L3,CCL4,CD302,CD44,CD74,CD86,CTSZ,CXCR4,DOCK8,EPS8,HCLS1,HIF1A,HLA-DQB1,ICAM1,ICAM2,IL10,IL10RA,IL18,IL1B,ITGA5,LGALS1,MARCHF1,PTPN6,S1PR1,SELE,SPI1,SPP1,TNF,VCAM1,WAS	35
Cellular Movement,Hematological System Development and Function	Cell movement of hematopoietic cells	2.23e-13	Decreased	-2.055	CCL14,CCL20,CCL3,CCL3L3,CCL4,CCL8,CCN1,CD44,CXCL8,CXCR4,DOCK8,FYB1,GJA1,HCLS1,ICAM1,ITGA4,ITGA5,ITGA6,ITGB1,ITGB2,KLF2,LCP1,LYN,PTPN6,PTPRC,RGS1,RUNX1,S1PR1,SELE,SPI1,TNF	31
Hematological System Development and Function,Immune Cell Trafficking,Inflammatory Response,Tissue Development	Accumulation of neutrophils	3.85e-14	Decreased	-2.029	C5AR1,CAV1,CCL3,CD44,CSF3,CXCL1,CXCL2,CXCL3,CXCL8,EGR1,FCGR2A,FCGR3A/FCGR3B,GRN,IL10,IL18,IL1B,IL1R1,IL1RN,IL33,IL6,ITGA4,ITGA5,ITGA6,ITGAM,ITGB1,ITGB2,LAMA5,PIK3AP1,SELP,SPP1,TNF,TNFSF10,WAS	33
Endocrine System Disorders,Gastrointestinal Disease,Immunological Disease,Metabolic Disease,Organismal Injury and Abnormalities	Insulin-dependent diabetes mellitus	3.96e-27	Decreased	-2.024	ACSL1,AIF1,ALOX5AP,C1orf162,C3AR1,CALHM6,CAPG,CCL3L3,CCL4,CD200,CD4,CD44,CD74,CD84,CD86,CFH,CH25H,CTSB,CTSS,CXCL16,CXCL8,CXCR4,CYBB,CYTL1,EVI2A,FCER1G,FCGR1A,FCGR2A,FCGR2B,FKBP1A,GBP4,GPNMB,GPSM3,HAVCR2,HCLS1,HCST,HLA-A,HLA-DMA,HLA-DMB,HLA-DPA1,HLA-DPB1,HLA-DQA2,HLA-DQB1,HLA-DRA,HLA-DRB5,HLA-F,HSPA1A/HSPA1B,ICAM1,IFI16,IFNGR2,IGF1,IGFBP7,IL10RA,IL18,IL1A,IL1B,IL1R1,IL6,INSR,ITGA4,ITGAX,ITGB2,ITPR…	106
Cell-To-Cell Signaling and Interaction,Cellular Movement,Hematological System Development and Function,Immune Cell Trafficking,Inflammatory Response	Recruitment of neutrophils	1.33e-22	Decreased	-2.002	ACKR1,ALOX5AP,APOE,ARRB2,B4GALT1,C3AR1,C5AR1,CAV1,CCL20,CCL3,CCL3L3,CCL4,CD14,CD37,CD44,CD53,CITED2,CLEC10A,CLEC4E,CLEC5A,CXCL1,CXCL2,CXCL3,CXCL8,EPAS1,FCGR2A,FCGR2B,FCGR3A/FCGR3B,FERMT3,GLRX,GSN,HSPA1A/HSPA1B,ICAM1,IL10,IL18,IL1A,IL1B,IL1R1,IL1RN,IL33,IL6,ITGAM,ITGB2,LGALS3,LSP1,LY96,LYN,LYZ,MDK,MMP28,NCF4,NFE2L2,NLRP3,OLR1,PDE4B,PLAT,PPIF,PREX1,PTGS2,PYCARD,RCAN1,S1PR1,SELE,SELP,SPP1,TLR2,TNF,V…	68
Connective Tissue Development and Function,Skeletal and Muscular System Development and Function,Tissue Morphology	Quantity of osteoclasts	1.32e-11		-1.995	APP,BCL2,C3AR1,C5AR1,CAV1,CD44,CSF1R,CSF3,EBF1,EGR1,F13A1,F2R,GPNMB,HCST,ID1,IL1A,IL1R1,IL1RN,IL6ST,IRF8,LRP5,MSR1,NFKB1,NLRP3,NUPR1,P2RY13,PDK4,PTPN6,RGS10,SLC40A1,SPARC,SPP1,TEK,TGFBR2,TNF,TYROBP,VEGFA	37
Cellular Movement,Hematological System Development and Function,Immune Cell Trafficking,Inflammatory Response	Chemotaxis of phagocytes	1.37e-28		-1.982	AIF1,ANGPT2,APOE,APP,B4GALT1,C3AR1,C5AR1,CAPG,CCL14,CCL20,CCL3,CCL3L3,CCL4,CCL8,CD151,CD37,CD4,CD74,CDKN1A,CKLF,CORO1A,CSF1R,CSF2RA,CSF3,CST3,CXCL1,CXCL2,CXCL3,CXCL8,CXCR4,CYBB,CYTL1,DUSP1,ELN,F2R,FCER1G,FCGR2A,FLT1,FPR1,GNA13,GPR183,GRN,GSN,ICAM1,IL10,IL18,IL1A,IL1B,IL1R1,IL33,IL6,ITGA4,ITGAM,ITGB2,JAML,LDLR,LGALS1,LGALS3,LGMN,LILRB3,LITAF,LSP1,LYN,MDK,MMP28,MT-ND1,MTUS1,NCKAP1L,NINJ1,NPR1,PDE4B…	97
Cellular Movement,Hematological System Development and Function,Immune Cell Trafficking,Inflammatory Response	Migration of neutrophils	2.11e-16		-1.982	ACKR1,ADAM15,ANGPT2,ARHGAP18,BMPR2,CCL3,CCL3L3,CD37,CD44,CFH,CORO1A,CXCL1,CXCL2,CXCL3,CXCL8,CYBB,ENG,FN1,FPR1,GNA13,ICAM1,IL18,IL1B,IL6,IL6ST,ITGA6,ITGAM,ITGB1,ITGB2,LGALS3,LSP1,MET,MYH9,NCKAP1L,NLRP3,PDE4B,PECAM1,PLAU,PREX1,PTPN6,PTPRB,SELE,SELP,SOCS3,SPP1,TGFB1,TGFBR2,TLR2,TNF,TXN,VCAM1	51
Cellular Movement,Hematological System Development and Function,Immune Cell Trafficking	Homing of leukocytes	6.42e-32		-1.975	AIF1,ANGPT2,APOE,APP,B4GALT1,BCL2,C3AR1,C5AR1,CAPG,CCL14,CCL20,CCL3,CCL3L3,CCL4,CCL8,CD151,CD37,CD4,CD44,CD74,CDKN1A,CH25H,CKLF,CORO1A,CSF1R,CSF2RA,CSF3,CST3,CXCL1,CXCL16,CXCL2,CXCL3,CXCL8,CXCR4,CYBB,CYTL1,DUSP1,ELN,ENPP2,F2R,FCER1G,FCGR2A,FLT1,FN1,FOXO1,FPR1,FYB1,GNA13,GPR183,GPSM3,GRN,GSN,ICAM1,IL10,IL18,IL1A,IL1B,IL1R1,IL33,IL6,ITGA4,ITGAM,ITGB2,JAML,LCP1,LDLR,LGALS1,LGALS3,LGMN,LILRB3,LITAF,L…	117
Cell-To-Cell Signaling and Interaction,Cellular Movement,Hematological System Development and Function,Immune Cell Trafficking	Recruitment of leukocytes	4.07e-34		-1.971	ACKR1,ALOX5AP,ANGPT2,APOE,APP,ARRB2,ATRX,B4GALT1,C3AR1,C5AR1,CAV1,CCL20,CCL3,CCL3L3,CCL4,CCN1,CD14,CD200,CD37,CD4,CD44,CD53,CD74,CITED2,CLEC10A,CLEC4E,CLEC5A,CLEC7A,CLU,CSF1R,CSF3,CXCL1,CXCL16,CXCL2,CXCL3,CXCL8,CXCR4,EGR1,EPAS1,ETS1,F13A1,FABP5,FCGR2A,FCGR2B,FCGR3A/FCGR3B,FERMT3,FLT1,FN1,GLRX,GSN,HBEGF,HIF1A,HMOX1,HSPA1A/HSPA1B,ICAM1,IFITM3,IL10,IL18,IL1A,IL1B,IL1R1,IL1RN,IL33,IL6,IL6ST,ITGA4,ITG…	116
Cell-mediated Immune Response,Cellular Function and Maintenance,Hematological System Development and Function	T cell homeostasis	1.81e-19		-1.969	ADAM9,AREG,BCL2,BCL2A1,C3AR1,C5AR1,CCL3,CCN1,CD4,CD74,CD83,CD86,CDKN1A,CEBPB,CLEC4E,CORO1A,CXCL1,CXCR4,DNAJB1,DOK2,EBF1,EFNB2,EGR1,EGR3,EIF4E,ETS1,ETS2,FCER1G,FCGR2A,FCGR2B,FGL2,FKBP1A,FLT1,FOXO1,FYB1,GADD45B,GIMAP1,GPR183,GRB2,HAVCR2,HIF1A,HLA-A,HLA-DMA,HLA-DQB1,HLA-DRA,HLA-DRB1,HSP90AA1,ICAM1,ID1,ID2,ID3,IFNGR2,IGF1,IL10,IL10RA,IL18,IL1A,IL1B,IL1R1,IL33,IL6,IL6ST,IRF1,IRF8,ITGA4,ITGB2,ITPKC,KLF…	131
Cellular Function and Maintenance	Homeostasis of leukocytes	3.23e-22		-1.968	ADAM9,AREG,BCL2,BCL2A1,C3AR1,C5AR1,CCL3,CCN1,CD4,CD74,CD83,CD86,CDKN1A,CEBPB,CFH,CLEC4E,CORO1A,CSF1R,CXCL1,CXCR4,DNAJB1,DOK2,EBF1,EFNB2,EGR1,EGR3,EIF4E,ETS1,ETS2,F2R,FCER1G,FCGR2A,FCGR2B,FGL2,FKBP1A,FLT1,FOXO1,FYB1,GADD45B,GIMAP1,GPR183,GRB2,HAVCR2,HIF1A,HLA-A,HLA-DMA,HLA-DQB1,HLA-DRA,HLA-DRB1,HSP90AA1,ICAM1,ID1,ID2,ID3,IFNGR2,IGF1,IL10,IL10RA,IL18,IL1A,IL1B,IL1R1,IL1RN,IL33,IL6,IL6ST,IRF1,IRF8,I…	144
Endocrine System Disorders,Gastrointestinal Disease,Metabolic Disease,Organismal Injury and Abnormalities	Diabetes mellitus	5.19e-55		-1.962	A2M,ACACB,ACKR1,ACSL1,ADAMTS1,ADAMTS4,ADAMTS9,AIF1,AKR1B1,AKR1C3,ALOX5AP,ANGPT2,ANXA5,APOC1,APOD,APOE,APOLD1,APP,AQP1,ARHGEF15,ATP1A1,ATP1B1,ATP1B3,BAG3,BCAT1,BCL2,BTG2,C1orf162,C1QA,C1QC,C3AR1,C7,CADM3-AS1,CALHM6,CAPG,CAPN2,CAV1,CAVIN1,CAVIN2,CCL20,CCL3,CCL3L3,CCL4,CCN1,CCN2,CD200,CD34,CD4,CD44,CD53,CD74,CD83,CD84,CD86,CDKN1A,CEBPD,CFD,CFH,CH25H,CLDN5,CLEC10A,CLEC14A,CLEC3B,CLEC7A,CLU,COL15A1,CO…	320
Cell-To-Cell Signaling and Interaction,Hematological System Development and Function	Interaction of antigen presenting cells	6.66e-19		-1.959	A2M,ALCAM,APOE,APP,CD14,CD4,CD44,CD83,CD86,CLEC10A,CTSZ,CXCL3,CXCR4,FCGR1A,FPR1,FYB1,ICAM1,ICAM2,IL10,ITGA4,ITGA5,ITGA6,ITGAM,ITGB1,ITGB2,LILRB3,LRP1,LYN,MARCHF1,MRC1,MSR1,NCKAP1L,PLAU,PTGS2,PTPN6,PTPRC,RHOB,SPI1,STAB1,TGFB1,TNF,VCAM1	42
Hematological System Development and Function,Immune Cell Trafficking,Inflammatory Response,Tissue Development	Accumulation of granulocytes	5.66e-15		-1.951	BCL2A1,C5AR1,CAV1,CCL3,CD44,CSF3,CXCL1,CXCL2,CXCL3,CXCL8,EGR1,FCGR2A,FCGR3A/FCGR3B,GRN,HAVCR2,HIF1A,IL10,IL18,IL1B,IL1R1,IL1RN,IL33,IL6,ITGA4,ITGA5,ITGA6,ITGAM,ITGB1,ITGB2,LAMA5,LYN,OSM,PIK3AP1,POSTN,SELP,SPP1,TNF,TNFSF10,VCAM1,WAS	40
Cell-mediated Immune Response,Cellular Development,Cellular Function and Maintenance,Cellular Growth and Proliferation,Embryonic Development,Hematological System Development and Function,Hematopoiesis,Lymphoid Tissue Structure and Development,Organ Development,Organismal Development,Tissue Development	T cell development	5.07e-20		-1.951	ADAM9,AREG,BCL2,BCL2A1,C3AR1,C5AR1,CCL3,CCN1,CD4,CD74,CD83,CD86,CDKN1A,CEBPB,CLEC4E,CORO1A,CXCL1,CXCR4,DNAJB1,DOK2,EBF1,EFNB2,EGR1,EGR3,EIF4E,ETS1,ETS2,FCER1G,FCGR2A,FCGR2B,FGL2,FKBP1A,FLT1,FOXO1,FYB1,GADD45B,GIMAP1,GPR183,GRB2,HAVCR2,HIF1A,HLA-A,HLA-DMA,HLA-DQB1,HLA-DRA,HLA-DRB1,HSP90AA1,ICAM1,ID1,ID2,ID3,IFNGR2,IGF1,IL10,IL10RA,IL18,IL1A,IL1B,IL1R1,IL33,IL6,IL6ST,IRF1,IRF8,ITGA4,ITGB2,ITPKC,KLF…	130
Lipid Metabolism,Small Molecule Biochemistry	Metabolism of eicosanoid	1.46e-20		-1.938	ACACB,AKR1B1,AKR1C1/AKR1C2,AKR1C3,ALOX5AP,ANGPT2,APOE,APP,AREG,ARRB2,C5AR1,CAV1,CCL3L3,CCN1,CD14,CD4,CD74,CD83,CEBPB,CLEC7A,CLU,COTL1,CSF3,CXCL1,CXCL3,CXCL8,EPHX1,EREG,FABP5,FCER1G,FCGR1A,FCGR2A,FCGR2B,FN1,FPR1,GPX1,GPX4,HIF1A,HMOX1,IGF1,IGFBP7,IL10,IL18,IL1A,IL1B,IL1RN,IL33,IL6,LDLR,LEPR,LYN,MGLL,MGST2,NFE2L2,NFKB1,NFKBIA,NPC2,OLR1,OSM,PRNP,PTGS2,PTPN6,RUNX1,S1PR1,SYK,TBXAS1,TGFB1,TGFBR2,TLR2,TN…	74
Cardiovascular Disease,Organismal Injury and Abnormalities	Peripheral vascular disease	1.29e-36		-1.924	ADA2,ADAP2,ANGPT2,APOE,APP,ARHGDIB,ARID5A,ARL4C,ARRB2,ATP1A1,BAG3,BMPR2,BTG2,C3AR1,C5AR1,CALCRL,CAPG,CAV1,CD14,CD163,CD53,CD83,CFH,CLU,COL4A1,COL4A2,CPVL,CST3,CTSB,CTSS,CXCL16,CXCL2,CXCL3,CXCR4,CYBB,CYRIB,DAB2,DNAJB1,DNAJB4,DOCK8,ELN,ENG,ETS2,EVI2A,EVI2B,F13A1,F2R,F8,FCGR1A,FCGR2A,FCGR3A/FCGR3B,FERMT2,FLNA,FLT1,FN1,FPR1,FRY,FTH1,FYB1,GJA1,GLRX,GPX1,GRN,GSN,HCLS1,HIF1A,HLA-DRB1,HMOX1,HSPA1A/HSPA1B…	158
Cell-To-Cell Signaling and Interaction,Hematological System Development and Function,Inflammatory Response	Aggregation of blood platelets	9.85e-13		-1.922	ACTB,ACTG1,AKR1B1,APP,C1QTNF1,CD151,CD63,CFH,CLIC1,CSF3,DAB2,EFNB2,EMILIN2,F2R,FCER1G,FCGR2A,FERMT3,FLNA,GNA13,GSN,HCLS1,HSPB1,IGF1,IL6,IL6ST,ITGB1,LCP2,LGALS1,LILRB3,LYN,MERTK,MET,MMRN1,OLR1,PECAM1,PIK3R1,PLAT,PLEK,PPIF,PRDX2,PTGS2,PTPN6,RAB27A,RHOG,SELP,SGK1,SH2B3,SYK,TBXAS1,TGFB1,TLR2,TNF,TSPAN9,VWF	54
Cellular Movement	Chemotaxis of blood cells	1.31e-30		-1.902	AIF1,ANGPT2,APOE,APP,B4GALT1,C3AR1,C5AR1,CAPG,CCL14,CCL20,CCL3,CCL3L3,CCL4,CCL8,CD151,CD37,CD4,CD74,CDKN1A,CH25H,CKLF,CORO1A,CSF1R,CSF2RA,CSF3,CST3,CXCL1,CXCL16,CXCL2,CXCL3,CXCL8,CXCR4,CYBB,CYTL1,DUSP1,ELN,F2R,FCER1G,FCGR2A,FLT1,FN1,FPR1,GNA13,GPR183,GPSM3,GRN,GSN,ICAM1,IL10,IL18,IL1A,IL1B,IL1R1,IL33,IL6,ITGA4,ITGAM,ITGB2,JAML,LCP1,LDLR,LGALS1,LGALS3,LGMN,LILRB3,LITAF,LSP1,LYN,LYST,MDK,MMP28,MT-N…	111
Cellular Movement,Hematological System Development and Function,Immune Cell Trafficking,Inflammatory Response	Chemotaxis of leukocytes	4.41e-30		-1.901	AIF1,ANGPT2,APOE,APP,B4GALT1,C3AR1,C5AR1,CAPG,CCL14,CCL20,CCL3,CCL3L3,CCL4,CCL8,CD151,CD37,CD4,CD74,CDKN1A,CH25H,CKLF,CORO1A,CSF1R,CSF2RA,CSF3,CST3,CXCL1,CXCL16,CXCL2,CXCL3,CXCL8,CXCR4,CYBB,CYTL1,DUSP1,ELN,F2R,FCER1G,FCGR2A,FLT1,FN1,FPR1,GNA13,GPR183,GPSM3,GRN,GSN,ICAM1,IL10,IL18,IL1A,IL1B,IL1R1,IL33,IL6,ITGA4,ITGAM,ITGB2,JAML,LCP1,LDLR,LGALS1,LGALS3,LGMN,LILRB3,LITAF,LSP1,LYN,LYST,MDK,MMP28,MT-N…	110
Cellular Movement	Homing of blood cells	1.15e-32		-1.891	AIF1,ANGPT2,APOE,APP,B4GALT1,BCL2,C3AR1,C5AR1,CAPG,CCL14,CCL20,CCL3,CCL3L3,CCL4,CCL8,CD151,CD37,CD4,CD44,CD74,CDKN1A,CH25H,CKLF,CORO1A,CSF1R,CSF2RA,CSF3,CST3,CXCL1,CXCL16,CXCL2,CXCL3,CXCL8,CXCR4,CYBB,CYTL1,DUSP1,ELN,ENPP2,F2R,FCER1G,FCGR2A,FLT1,FN1,FOXO1,FPR1,FYB1,GJA1,GNA13,GPR183,GPSM3,GRN,GSN,ICAM1,IL10,IL18,IL1A,IL1B,IL1R1,IL33,IL6,ITGA4,ITGAM,ITGB2,JAML,LCP1,LDLR,LGALS1,LGALS3,LGMN,LILRB3,LI…	119
Cellular Function and Maintenance	Homeostasis of blood cells	5.52e-23		-1.89	ADAM9,ADGRG1,AREG,BCL2,BCL2A1,C3AR1,C5AR1,CCL3,CCN1,CD4,CD74,CD83,CD86,CDKN1A,CEBPB,CFH,CLEC4E,CORO1A,CSF1R,CXCL1,CXCR4,DNAJB1,DOK2,EBF1,EFNB2,EGR1,EGR3,EIF4E,EMCN,EPAS1,ETS1,ETS2,F2R,FCER1G,FCGR2A,FCGR2B,FGL2,FKBP1A,FLT1,FOXO1,FSTL1,FYB1,GADD45B,GIMAP1,GPR183,GRB2,HAVCR2,HIF1A,HLA-A,HLA-DMA,HLA-DQB1,HLA-DRA,HLA-DRB1,HMOX1,HSP90AA1,ICAM1,ID1,ID2,ID3,IFNGR2,IGF1,IL10,IL10RA,IL18,IL1A,IL1B,IL1R1,IL…	150
Cellular Function and Maintenance	Homeostasis of mononuclear leukocytes	1.21e-20		-1.888	ADAM9,AREG,BCL2,BCL2A1,C3AR1,C5AR1,CCL3,CCN1,CD4,CD74,CD83,CD86,CDKN1A,CEBPB,CLEC4E,CORO1A,CSF1R,CXCL1,CXCR4,DNAJB1,DOK2,EBF1,EFNB2,EGR1,EGR3,EIF4E,ETS1,ETS2,FCER1G,FCGR2A,FCGR2B,FGL2,FKBP1A,FLT1,FOXO1,FYB1,GADD45B,GIMAP1,GPR183,GRB2,HAVCR2,HIF1A,HLA-A,HLA-DMA,HLA-DQB1,HLA-DRA,HLA-DRB1,HSP90AA1,ICAM1,ID1,ID2,ID3,IFNGR2,IGF1,IL10,IL10RA,IL18,IL1A,IL1B,IL1R1,IL1RN,IL33,IL6,IL6ST,IRF1,IRF8,ITGA4,ITG…	139
Cellular Function and Maintenance	Lymphocyte homeostasis	6.78e-20		-1.888	ADAM9,AREG,BCL2,BCL2A1,C3AR1,C5AR1,CCL3,CCN1,CD4,CD74,CD83,CD86,CDKN1A,CEBPB,CLEC4E,CORO1A,CXCL1,CXCR4,DNAJB1,DOK2,EBF1,EFNB2,EGR1,EGR3,EIF4E,ETS1,ETS2,FCER1G,FCGR2A,FCGR2B,FGL2,FKBP1A,FLT1,FOXO1,FYB1,GADD45B,GIMAP1,GPR183,GRB2,HAVCR2,HIF1A,HLA-A,HLA-DMA,HLA-DQB1,HLA-DRA,HLA-DRB1,HSP90AA1,ICAM1,ID1,ID2,ID3,IFNGR2,IGF1,IL10,IL10RA,IL18,IL1A,IL1B,IL1R1,IL1RN,IL33,IL6,IL6ST,IRF1,IRF8,ITGA4,ITGB2,ITP…	137
Hematological System Development and Function,Tissue Development	Accumulation of myeloid cells	3.5e-19		-1.886	ANGPT2,APOE,BCL2,BCL2A1,C5AR1,CAV1,CCL3,CCL3L3,CD200,CD44,COL18A1,CSF3,CXCL1,CXCL2,CXCL3,CXCL8,EGR1,ETS2,F2R,FCGR2A,FCGR3A/FCGR3B,FGF2,GRN,HAVCR2,HIF1A,HMOX1,IL10,IL18,IL1B,IL1R1,IL1RN,IL33,IL6,IL6ST,IRF1,ITGA4,ITGA5,ITGA6,ITGAM,ITGAX,ITGB1,ITGB2,LAMA5,LDLR,LYN,MDK,NLRP3,OSM,PFN1,PIK3AP1,PLAT,PLAU,POSTN,PTGS2,SELP,SPP1,TLR2,TNF,TNFAIP3,TNFRSF1B,TNFSF10,VCAM1,VEGFA,VEGFC,WAS	65
Cellular Movement	Chemotaxis of myeloid cells	5.72e-30		-1.884	AIF1,ANGPT2,APOE,APP,B4GALT1,C3AR1,C5AR1,CAPG,CCL14,CCL20,CCL3,CCL3L3,CCL4,CCL8,CD151,CD37,CD4,CD74,CDKN1A,CKLF,CORO1A,CSF1R,CSF2RA,CSF3,CST3,CXCL1,CXCL2,CXCL3,CXCL8,CXCR4,CYBB,CYTL1,DUSP1,ELN,F2R,FCER1G,FCGR2A,FLT1,FPR1,GNA13,GRN,GSN,ICAM1,IL10,IL18,IL1B,IL1R1,IL33,IL6,ITGA4,ITGAM,ITGB2,JAML,LDLR,LGALS1,LGALS3,LGMN,LILRB3,LITAF,LSP1,LYN,LYST,MDK,MMP28,MT-ND1,MTUS1,NCKAP1L,NINJ1,NPR1,PDE4B,PFN1,P…	97
Cellular Movement,Hematological System Development and Function,Immune Cell Trafficking,Inflammatory Response	Chemotaxis of antigen presenting cells	9.08e-14		-1.87	APOE,APP,B4GALT1,C3AR1,C5AR1,CCL20,CCL3,CCL3L3,CCL4,CD74,CDKN1A,CKLF,CSF1R,CXCR4,CYBB,CYTL1,ELN,FLT1,FPR1,GNA13,GPR183,ICAM1,IL10,IL1A,IL1B,LDLR,LGALS3,LITAF,LSP1,MDK,MMP28,MTUS1,NINJ1,PFN1,PLAU,REL,RHOB,S100A4,SELP,SPI1,SPP1,TGFB1,TLR2,TNF,TREM1,VCAM1,WAS	47
Tissue Development	Formation of gland	5.38e-13		-1.847	ADAMTS1,AREG,ARID5B,CAV1,CD44,CEBPB,CITED2,CSF1R,EIF4E,FGF2,FN1,GSN,HIF1A,ID1,ID2,IFITM2,IGF1,IGFBP7,IL1B,INHBB,INSR,IRS2,ITGB1,KLF6,LEPR,LRP5,LY6E,MDK,MET,NOTCH4,PBX1,PLAT,PLAU,PLIN2,PTGS2,RAMP2,SNAI1,SOCS2,SPP1,STMN1,SULF1,TGFB1,TGFBR2,TGM2,TIMP3,TLR2,TNF,VEGFA,ZFHX3	49
Cellular Movement,Hematological System Development and Function,Immune Cell Trafficking,Inflammatory Response	Homing of neutrophils	2.12e-22		-1.838	APP,C3AR1,C5AR1,CAPG,CCL3,CCL3L3,CCL4,CCL8,CD151,CD37,CD74,CKLF,CORO1A,CSF2RA,CSF3,CST3,CXCL1,CXCL2,CXCL3,CXCL8,FCER1G,FCGR2A,FPR1,GRN,GSN,ICAM1,IL18,IL1B,IL1R1,IL33,IL6,ITGA4,ITGAM,ITGB2,JAML,LGALS3,LILRB3,LSP1,LYN,MDK,MT-ND1,NCKAP1L,NPR1,PDE4B,PREX1,PTPN6,RAC2,SELE,SELENOK,SELP,SERPINA1,SPI1,SPP1,SYK,TGFB1,TMSB10/TMSB4X,TNF,TREM1,VEGFC,WAS	60
Cellular Movement,Hematological System Development and Function,Immune Cell Trafficking,Inflammatory Response	Chemotaxis of neutrophils	8.5e-22		-1.838	APP,C3AR1,C5AR1,CAPG,CCL3,CCL3L3,CCL4,CCL8,CD151,CD37,CD74,CKLF,CORO1A,CSF2RA,CSF3,CST3,CXCL1,CXCL2,CXCL3,CXCL8,FCER1G,FCGR2A,FPR1,GRN,GSN,ICAM1,IL18,IL1B,IL1R1,IL33,IL6,ITGA4,ITGAM,ITGB2,JAML,LGALS3,LILRB3,LSP1,LYN,MDK,MT-ND1,NCKAP1L,NPR1,PDE4B,PREX1,PTPN6,RAC2,SELE,SELENOK,SELP,SERPINA1,SPI1,SPP1,SYK,TGFB1,TMSB10/TMSB4X,TNF,TREM1,VEGFC	59
Hematological System Development and Function,Tissue Morphology	Quantity of blood cells	4.16e-38		-1.838	ADAM28,AKAP13,ALCAM,ANGPT2,APOE,APP,AQP1,ARHGDIB,ARID5A,ARID5B,ARRB2,ATP6AP2,B3GNT5,B4GALT1,BAG3,BCL2,BCL2A1,BMPR2,BNIP3L,C1QA,C3AR1,C5AR1,CALCRL,CALHM6,CAPNS1,CAV1,CCL20,CCL3,CCL3L3,CCL4,CD200,CD302,CD34,CD4,CD44,CD59,CD74,CD83,CD84,CD86,CDKN1A,CEBPB,CEMIP2,CFH,CLEC10A,CLEC4E,CLEC7A,CLU,CMTM6,CORO1A,CSF1R,CSF3,CTSB,CTSD,CTSS,CXCL1,CXCL16,CXCL2,CXCL8,CXCR4,CYBB,DBI,DOCK8,DOK2,DUSP1,EBF1,EFNB2,EGR…	265
Cell-To-Cell Signaling and Interaction,Cellular Movement	Recruitment of myeloid cells	3.86e-28		-1.828	ACKR1,ALOX5AP,ANGPT2,APOE,APP,ARRB2,ATRX,B4GALT1,C3AR1,C5AR1,CAV1,CCL20,CCL3,CCL3L3,CCL4,CCN1,CD14,CD37,CD4,CD44,CD53,CD74,CITED2,CLEC10A,CLEC4E,CLEC5A,CSF1R,CXCL1,CXCL2,CXCL3,CXCL8,CXCR4,EPAS1,ETS1,FCGR2A,FCGR2B,FCGR3A/FCGR3B,FERMT3,FLT1,GLRX,GSN,HBEGF,HSPA1A/HSPA1B,ICAM1,IFITM3,IL10,IL18,IL1A,IL1B,IL1R1,IL1RN,IL33,IL6,IL6ST,ITGAM,ITGB2,KDM6B,LGALS1,LGALS3,LRP1,LSP1,LY96,LYN,LYZ,MDK,MMP28,NCF4,N…	98
Organismal Injury and Abnormalities	Benign lesion	2.09e-23		-1.81	ACKR1,ACSL1,ACTN4,ADAMTS1,AHNAK,ALCAM,ANGPT2,ANXA5,APOC1,APOD,APOE,APOLD1,APP,ATP1A1,ATP1B1,ATP6V1F,B4GALT1,BACE2,BCL2,BMPR2,C1orf115,C5AR1,CALCRL,CAV1,CAVIN2,CCL3,CCL3L3,CCN1,CD34,CD44,CDKN1A,CEBPB,CEBPD,CFD,CFH,CLDN5,CLU,COL15A1,COL18A1,COL4A1,CREG1,CRIM1,CSF1R,CTSB,CXCR4,CYB5A,CYBA,DAB2,DUSP1,EGR1,EMCN,EMP1,ENG,EPAS1,FABP4,FABP5,FERMT2,FGF2,FKBP1A,FLNA,FLT1,FMNL1,FN1,FOXO1,FRY,FTH1,GJA1,GLRX,G…	223
Hematological System Development and Function,Tissue Morphology	Quantity of leukocytes	4.54e-38		-1.806	ADAM28,AKAP13,ALCAM,ANGPT2,APOE,APP,ARHGDIB,ARID5A,ARID5B,ARRB2,ATP6AP2,B3GNT5,B4GALT1,BAG3,BCL2,BCL2A1,BMPR2,C1QA,C3AR1,C5AR1,CALCRL,CALHM6,CAV1,CCL20,CCL3,CCL3L3,CCL4,CD200,CD302,CD34,CD4,CD44,CD74,CD83,CD84,CD86,CDKN1A,CEBPB,CEMIP2,CFH,CLEC10A,CLEC4E,CLEC7A,CLU,CMTM6,CORO1A,CSF1R,CSF3,CTSB,CTSD,CTSS,CXCL1,CXCL16,CXCL2,CXCL8,CXCR4,CYBB,DBI,DOCK8,DOK2,DUSP1,EBF1,EFNB2,EGR1,EGR3,EPAS1,ETS1,ETS2,F…	246
Cellular Development	Maturation of cells	6.52e-13		-1.805	AKR1B1,APP,AREG,ARHGEF15,ARPC3,BCL2,CCL20,CD4,CD44,CD83,CD86,CDKN1A,CEBPB,CLEC7A,CLU,CSF1R,CSF3,CXCR4,EGR1,EREG,FCGR2B,FGF2,FPR1,FSTL1,HAVCR2,HBEGF,HES1,HIF1A,HLA-DRA,HMOX1,HSPA1A/HSPA1B,ICAM1,ID2,IGF1,IGSF21,IL10,IL18,IL1A,IL1B,IL33,IL6,IRF1,IRF8,ITGAM,ITGB1,ITGB2,KLF2,KLF9,LCP1,LDHA,LMNA,LRP1,LYN,MET,MYC,NFIA,NR4A2,OSM,PFN1,PIK3R1,PLAU,PRDM1,PRNP,PTGS2,PTPN6,PTPRC,RB1,RPS6,RUNX1,SELENOP,SERPINA…	86
Cellular Function and Maintenance	Ion homeostasis of cells	3.27e-16		-1.804	A2M,ACKR1,ADAMTS1,AKR1B1,ANGPT2,APOE,APP,ATP1A1,ATP1B1,ATP1B3,ATP6V1B2,BCL2,C1QTNF1,C3AR1,C5AR1,C7,CAV1,CCL14,CCL20,CCL3,CCL3L3,CCL4,CCL8,CD4,CD84,CDH5,CLEC7A,CORO1A,CXCL1,CXCL2,CXCL3,CXCL8,CXCR4,CYBB,EGR1,ERG,ETS2,EZR,F2R,FCGR1A,FCGR2A,FCGR2B,FCGR3A/FCGR3B,FGF2,FLNA,FN1,FPR1,FPR3,FTH1,FTL,GJA1,GNA13,GPR183,HERPUD1,HIF1A,HMOX1,IGF1,IL10,IL18,IL1A,IL1B,IL6,INHBB,ITGB2,ITPR1,KLF2,LCP2,LGALS1,LILRB3…	108
Cellular Development,Cellular Growth and Proliferation,Hematological System Development and Function,Hematopoiesis,Lymphoid Tissue Structure and Development,Tissue Development	Differentiation of phagocytes	1.63e-12		-1.8	APP,BCL2,C1QC,CD4,CD74,CDA,CDKN1A,CEBPB,CSF1R,CSF2RA,CSF3,CST3,CYBB,EBF1,EGR1,EIF4E,EMP1,ETS2,FCGR1A,FN1,FOXO1,FTH1,GPR183,HCLS1,HLA-DRB1,ID2,ID3,IFI16,IL10,IL13RA1,IL1A,IL1B,IL1R1,IL1RN,IL33,IL6,IRF1,IRF8,ITGAM,LAIR1,LGALS3,LIFR,LILRB3,LYN,MDK,MYC,N4BP2L2,NFKB1,PIK3AP1,PRDM1,PTPN6,RB1,RBPJ,REL,RGS10,RUNX1,SH2B3,SHC1,SLA,SOCS3,SPI1,TCF4,TGFB1,TGFBR2,TLR2,TMEM176B,TNF,TNFSF10,TREM1,TYROBP,UCP2,VEG…	73
Gastrointestinal Disease,Organismal Injury and Abnormalities	Benign oral disorder	4.96e-13		-1.797	ACTB,ACTG1,ADAMTS9,ADGRG1,AREG,ARHGAP29,ATP1B1,ATP6V1B2,BCL2,BMPR2,BTG2,C15orf48,CCL20,CCL3,CCL3L3,CCL4,CCL4L1/CCL4L2,CD44,CD83,CDKN1A,CLU,CST3,CXCL3,CXCL8,CXCR4,DDIT4,EGR1,ELN,ETS1,FCGR1A,FCGR2A,FCGR2B,FCGR3A/FCGR3B,FKBP1A,FN1,FPR1,FTH1,G0S2,GADD45B,GIMAP6,GIMAP7,GJA1,GPR84,HLA-A,HSP90AA1,HSPA1A/HSPA1B,HSPG2,HYAL2,ICAM2,IER3,IFITM1,IFITM2,IFITM3,IL10,IL18,IL1A,IL1B,IL1RN,IL6,INHBB,INSIG1,IRF1,LG…	105
Connective Tissue Disorders,Organismal Injury and Abnormalities,Skeletal and Muscular Disorders	Abnormality of cartilage tissue	1.53e-12		-1.788	ADAMTS4,C5AR1,CAV1,CCN2,CFD,CLEC3B,CXCL8,CYTL1,EGR1,FCGR1A,FCGR2A,FCGR2B,FGF2,FLNB,FN1,FSTL1,GPX4,HIF1A,HSPG2,IGF1,IL10,IL18,IL1A,IL1B,IL1R1,IL1RN,IL33,IL6,IL6ST,ITGAM,ITGB1,MGP,NAMPT,OSM,PDE4B,PTGS2,RB1,SPARC,SPP1,SULF1,SULF2,TIMP3,TNF,TNFAIP3	44
Cellular Movement,Hematological System Development and Function,Immune Cell Trafficking,Inflammatory Response	Chemotaxis of granulocytes	2.74e-23		-1.787	APP,C3AR1,C5AR1,CAPG,CCL14,CCL3,CCL3L3,CCL4,CCL8,CD151,CD37,CD74,CKLF,CORO1A,CSF2RA,CSF3,CST3,CXCL1,CXCL2,CXCL3,CXCL8,FCER1G,FCGR2A,FPR1,GRN,GSN,ICAM1,IL10,IL18,IL1B,IL1R1,IL33,IL6,ITGA4,ITGAM,ITGB2,JAML,LGALS1,LGALS3,LILRB3,LSP1,LYN,LYST,MDK,MT-ND1,NCKAP1L,NPR1,PDE4B,PLAUR,PREX1,PTPN6,RAC2,SELE,SELENOK,SELP,SERPINA1,SPI1,SPP1,SYK,TGFB1,TMSB10/TMSB4X,TNF,TREM1,VEGFC	64
Organismal Injury and Abnormalities	Bleeding	3.18e-19		-1.786	ADGRA2,ADGRG1,ANGPT2,APOE,APP,ARRB2,BCL2,BMPR2,CAPNS1,CDH5,CLU,COL18A1,COL4A1,COL4A2,CSF1R,CST3,CTSS,CXCR4,ECSCR,ENG,EPAS1,ERG,F13A1,F2R,F8,FABP5,FCGR1A,FCGR2A,FCGR2B,FCGR3A/FCGR3B,FCGRT,FERMT2,FERMT3,FKBP1A,FLNA,FLT1,FN1,GNA13,GRN,HCLS1,HSPG2,ICAM1,ID1,ID3,IL10,IL18,IL1R1,IL1RN,IL33,IL6,INSR,ITGA4,ITGB2,KLF2,LAMC1,LCP2,LRP1,LRP5,LYZ,MECOM,MERTK,MGAT1,MGP,MRTFB,MYH9,NFE2L2,NFKB1,NLRP3,NPR1,NR2F2,…	110
Inflammatory Response	Inflammatory response	6.18e-45		-1.782	ACKR1,ADGRF5,AIF1,ALOX5AP,ANGPT2,APOE,APOL3,APP,B4GALT1,BCL2A1,C1QA,C2CD4B,C3AR1,C5AR1,CAPG,CAV1,CCL14,CCL20,CCL3,CCL3L3,CCL4,CCL8,CD14,CD151,CD163,CD200,CD37,CD4,CD44,CD63,CD74,CD84,CDH5,CDKN1A,CEBPB,CEBPD,CFH,CH25H,CIRBP,CKLF,CLEC4E,CLEC5A,CLEC7A,CLU,COL18A1,CORO1A,CSF1R,CSF2RA,CSF3,CST3,CTSB,CTSS,CXCL1,CXCL16,CXCL2,CXCL3,CXCL8,CXCR4,CYBA,CYBB,CYTL1,DUSP1,EGR1,ELN,ENG,EPAS1,ETS1,F2R,FABP4,FCER1…	217
Cell-To-Cell Signaling and Interaction,Hematological System Development and Function,Immune Cell Trafficking	Binding of antigen presenting cells	2.15e-19		-1.781	A2M,ALCAM,APOE,APP,CD14,CD4,CD44,CD83,CLEC10A,CTSZ,CXCL3,CXCR4,FCGR1A,FPR1,FYB1,ICAM1,ICAM2,IL10,ITGA4,ITGA5,ITGA6,ITGAM,ITGB1,ITGB2,LILRB3,LRP1,LYN,MARCHF1,MRC1,MSR1,NCKAP1L,PLAU,PTGS2,PTPN6,PTPRC,RHOB,SPI1,STAB1,TGFB1,TNF,VCAM1	41
Cellular Movement,Hematological System Development and Function,Immune Cell Trafficking,Inflammatory Response	Migration of macrophages	2.39e-18		-1.77	APP,BMPR2,CCL3,CCL3L3,CCL4,CD74,CSF1R,CXCL1,CXCL3,CXCL8,CXCR4,CYBB,ENG,EPAS1,FLNA,FLT1,FN1,GJA1,HIF1A,HMOX1,IL1RN,IL33,ITGAM,KLF6,LGALS3,LILRB3,LRP1,MDK,NCKAP1L,NINJ1,PLAU,PRNP,PTGS2,RAC2,RHOB,S100A10,S1PR1,SH2B3,SPP1,STAB1,TLR2,TNF,TYROBP,VEGFA	44
Cell-To-Cell Signaling and Interaction,Cellular Movement,Hematological System Development and Function,Immune Cell Trafficking,Inflammatory Response	Recruitment of macrophages	1.35e-16		-1.763	ANGPT2,APOE,APP,ATRX,B4GALT1,C3AR1,C5AR1,CCL3,CCL4,CCN1,CD44,CD74,CITED2,CLEC4E,CLEC5A,CSF1R,CXCL8,CXCR4,ETS1,FLT1,HBEGF,ICAM1,IFITM3,IL1B,IL1RN,ITGAM,ITGB2,LGALS1,LSP1,LYN,MDK,MMP28,NFE2L2,NFKB1,NFKBIA,PECAM1,RHOB,S100A4,S1PR1,SNAI1,SPP1,TFPI,TJP1,TLR2,TNF,UCP2,VCAM1	47
Connective Tissue Development and Function,Skeletal and Muscular System Development and Function,Tissue Morphology	Quantity of bone cells	5.86e-12		-1.761	APP,BCL2,C3AR1,C5AR1,CAPNS1,CAV1,CD44,CSF1R,CSF3,EBF1,EGR1,F13A1,F2R,FGF2,GPNMB,HCST,ID1,IGF1,IL1A,IL1R1,IL1RN,IL6ST,IRF8,JAM2,LRP5,MSR1,NACA,NFKB1,NLRP3,NUPR1,P2RY13,PDK4,POSTN,PRDM1,PTPN6,RGS10,SLC40A1,SPARC,SPP1,TEK,TGFB1,TGFBR2,TNF,TYROBP,VEGFA,WAS	46
Connective Tissue Disorders,Organismal Injury and Abnormalities,Tissue Morphology	Deterioration of connective tissue	2.24e-15		-1.751	ADAMTS4,AREG,C5AR1,CCN2,CD14,CFD,CLEC5A,CSF3,CXCL16,CXCL3,CXCL8,CYBB,CYTL1,DUSP1,EGR1,FCER1G,FCGR1A,FCGR2A,FCGR2B,FGF2,FN1,GPX4,HIF1A,IGF1,IL10,IL18,IL1A,IL1B,IL1R1,IL1RN,IL33,IL6,IL6ST,IRF8,ITGAM,LMNA,NAMPT,NFE2L2,OSM,POSTN,PRDX2,PTGS2,S100A4,SPARC,SPP1,SULF1,SULF2,TGFBR2,TIMP3,TNF,TNFAIP3	51
Cell-To-Cell Signaling and Interaction,Hematological System Development and Function	Binding of mononuclear leukocytes	4.26e-17		-1.712	ANGPT2,B4GALT1,CCL20,CCL3,CCL4,CD151,CD34,CD4,CD44,CD86,CLEC10A,CXCL8,CXCR4,DOCK8,ENG,EZR,FCGR3A/FCGR3B,FERMT3,FGF2,FN1,FOXO1,FYB1,HIF1A,HLA-DMA,HSP90AA1,ICAM1,ICAM2,IL10,IL1A,IL1B,IL6,IL6ST,ITGA4,ITGA5,ITGAM,ITGAX,ITGB1,ITGB2,LCP1,LCP2,LGALS3,MCAM,NEDD9,OSM,PECAM1,PLAU,PLAUR,PRDX2,PTPN6,RAC2,RGS1,SELE,SELP,SPP1,TFRC,TGFB1,TGFBR2,TNF,VCAM1,VWF,WAS	61
Cell-To-Cell Signaling and Interaction,Cellular Movement,Hematological System Development and Function,Immune Cell Trafficking,Inflammatory Response	Recruitment of phagocytes	1.78e-31		-1.69	ACKR1,ALOX5AP,ANGPT2,APOE,APP,ARRB2,ATRX,B4GALT1,C3AR1,C5AR1,CAV1,CCL20,CCL3,CCL3L3,CCL4,CCN1,CD14,CD37,CD4,CD44,CD53,CD74,CITED2,CLEC10A,CLEC4E,CLEC5A,CLU,CSF1R,CXCL1,CXCL2,CXCL3,CXCL8,CXCR4,EPAS1,ETS1,F13A1,FCGR2A,FCGR2B,FCGR3A/FCGR3B,FERMT3,FLT1,GLRX,GSN,HBEGF,HSPA1A/HSPA1B,ICAM1,IFITM3,IL10,IL18,IL1A,IL1B,IL1R1,IL1RN,IL33,IL6,IL6ST,ITGAM,ITGB2,LEPR,LGALS1,LGALS3,LRP1,LSP1,LY96,LYN,LYZ,MDK,MMP…	100
Cell Signaling,Post-Translational Modification	Tyrosine phosphorylation of protein	2.08e-13		-1.689	APP,B3GNT5,CCL3,CCL4,CD34,CD4,CD44,CLEC7A,CSF1R,DUSP1,EFNA1,EFNB2,F2R,FCER1G,FCGR1A,FCGR2A,FGF2,FLNA,FN1,IGF1,IL18,IL1B,INSR,ITGA6,ITGAM,ITGB1,ITGB2,LGALS1,LILRB3,LYN,OSM,PAG1,PECAM1,PSAP,PTPN6,PTPRC,SAMSN1,SPI1,SPP1,SYK,TGFB1,TNF,TYROBP,VEGFA,VEGFC,VWF	46
Cell Morphology,Cellular Movement	Cell spreading	1.46e-12		-1.687	A2M,ACTN4,AKAP12,ARPC3,ASAP1,CAP1,CAPN2,CCN1,CD151,CD44,CORO1A,CXCL8,DAB2,DLC1,EFNA1,ETS1,FCGR2A,FERMT2,FERMT3,FLNA,FLNB,FN1,FYB1,GNA13,HSPG2,ICAM1,IGF1,ITGA4,ITGA5,ITGA6,ITGAM,ITGB1,ITGB2,ITGB4,LCP2,LGALS1,LGALS3,LILRB3,LPXN,LYN,MAP4,MARCKS,MDK,MET,MSR1,MYH9,NEDD9,PECAM1,PFN1,PLAU,PODXL,POSTN,PREX1,PRNP,PXN,RAPGEF3,RB1,RHOB,RHOG,RRBP1,RUNX1,SAMSN1,SPARC,SPP1,SYK,TFPI,TGFB1,TGFBI,TNF,TPM1,VCAM1,V…	75
Cellular Movement,Hematological System Development and Function,Immune Cell Trafficking	Homing of granulocytes	6.88e-24		-1.685	APP,C3AR1,C5AR1,CAPG,CCL14,CCL3,CCL3L3,CCL4,CCL8,CD151,CD37,CD74,CKLF,CORO1A,CSF2RA,CSF3,CST3,CXCL1,CXCL2,CXCL3,CXCL8,FCER1G,FCGR2A,FPR1,GRN,GSN,ICAM1,IL10,IL18,IL1B,IL1R1,IL33,IL6,ITGA4,ITGAM,ITGB2,JAML,LGALS1,LGALS3,LILRB3,LSP1,LYN,LYST,MDK,MT-ND1,NCKAP1L,NPR1,PDE4B,PLAUR,PREX1,PTPN6,RAC2,SELE,SELENOK,SELP,SERPINA1,SPI1,SPP1,SYK,TGFB1,TMSB10/TMSB4X,TNF,TREM1,VEGFC,WAS	65
Cellular Development,Cellular Growth and Proliferation,Hematological System Development and Function,Hematopoiesis,Lymphoid Tissue Structure and Development,Tissue Development	Differentiation of antigen presenting cells	1.4e-11		-1.684	APP,BCL2,C1QC,CD4,CDKN1A,CEBPB,CSF1R,CSF2RA,CSF3,CST3,CYBB,EBF1,EGR1,EMP1,FCGR1A,FN1,FOXO1,FTH1,GPR183,HCLS1,HLA-DRB1,ID2,ID3,IFI16,IL10,IL13RA1,IL1A,IL1B,IL1RN,IL33,IL6,IRF1,IRF8,ITGAM,LAIR1,LGALS3,LIFR,LILRB3,LYN,MDK,NFKB1,PIK3AP1,PRDM1,RB1,RBPJ,RGS10,RUNX1,SHC1,SLA,SOCS3,SPI1,TCF4,TGFB1,TGFBR2,TLR2,TMEM176B,TNF,TNFSF10,TREM1,TYROBP,UCP2,VEGFA,ZEB2	63
Cellular Function and Maintenance,Molecular Transport	Flux of inorganic cation	6.91e-17		-1.68	A2M,ACKR1,ANGPT2,APOE,APP,BCL2,CAV1,CCL14,CCL20,CCL3,CCL3L3,CCL4,CD4,CD84,CLEC7A,CORO1A,CXCL1,CXCL3,CXCL8,CXCR4,CYBB,EGR1,ERG,ETS2,EZR,F2R,FCGR1A,FCGR2A,FCGR2B,FCGR3A/FCGR3B,FGF2,FLNA,FN1,FPR1,FPR3,GJA1,GNA13,GPR183,IL10,IL18,IL1B,IL6,INHBB,ITGB2,KLF2,LCP2,LGALS1,LILRB3,LYN,MACROH2A1,MGAT1,MGP,PAG1,PECAM1,PIK3R1,PTPRC,RAC2,RGS2,S1PR1,SARAF,SERPINA1,SGK1,SLC25A25,SYK,TGFB1,TLR2,TNF,TSPAN18,UCP2,UN…	73
Cell Death and Survival,Hematological System Development and Function	Cell viability of myeloid cells	1.11e-10		-1.675	APP,BCL2,BCL2A1,CCL4,CEBPB,CSF1R,CSF2RA,CSF3,CXCL8,ERG,FCER1G,FCGR1A,FGF2,FN1,HIF1A,ICAM1,IL10,IL18,IL1B,IL33,IL6,ITGB2,LYN,MCL1,MSR1,NFKBIA,PIK3R1,PLAT,PTPN6,RAC2,TGFB1,TNF,TNFSF10,TYROBP	34
Cellular Development,Cellular Growth and Proliferation,Hematological System Development and Function,Hematopoiesis,Lymphoid Tissue Structure and Development,Tissue Development	Differentiation of myeloid leukocytes	1e-10		-1.659	APP,BCL2,C1QC,CCL3,CD4,CD74,CDA,CITED2,CSF1R,CSF2RA,CSF3,CST3,CYBB,EGR1,EIF4E,ETS2,EVI2B,FGF2,HCLS1,HLA-DRB1,ID2,IFI16,IGF1,IL10,IL13RA1,IL1R1,IL33,IL6,IL6ST,IRF1,IRF8,ITGAM,LAIR1,LGALS3,LYN,MAFB,MDK,MYC,N4BP2L2,PIK3AP1,PRDM1,PTPN6,RAC2,RB1,REL,RGS10,RUNX1,SELE,SELP,SH2B3,SHC1,SOCS3,SPI1,TCF4,TGFB1,TLR2,TNF,TNFSF10,TREM1,TYROBP,UCP2,VEGFA	62
Cell Morphology	Polarization of leukocytes	2.83e-16		-1.654	APOE,CCL3,CSF3,CTSS,CXCL8,CXCR4,CYBB,ENG,ENPP2,FCER1G,FLT1,FN1,FSTL1,FYB1,GAS5,GLRX,HIF1A,ICAM1,IL10,IL1A,IL1B,IL1RN,IL33,IL6,ITGB1,ITGB2,LCP1,LDHA,LSP1,MAF,MAOA,MERTK,MRC1,MYH9,NAMPT,NLRP3,PIK3R1,POSTN,RBPJ,REL,SELE,SOCS3,SPI1,STING1,TGFB1,TGM2,TIMP3,TLR2,TNF,TXN,WAS,WIPF1,WWTR1	53
Cellular Movement	Movement of progenitor cells	3.24e-14		-1.652	ADGRG1,ANGPT2,CCL14,CCL20,CCL3,CCL3L3,CCL4,CCL8,CCN1,CXCL8,CXCR4,DOCK8,FGF2,FYB1,GJA1,GSN,HCLS1,ICAM1,ITGA4,ITGA5,ITGA6,ITGB1,ITGB2,KLF2,LCP1,LRP1,LYN,MET,NACA,PLAU,PLEKHO1,PTPN6,PTPRC,RGS1,RUNX1,S1PR1,SPI1,TNF	38
Lipid Metabolism,Small Molecule Biochemistry	Synthesis of prostaglandin	8.08e-16		-1.647	ACACB,AKR1B1,ANGPT2,APOE,APP,AREG,ARRB2,CAV1,CCN1,CD14,CD74,CD83,CEBPB,CLEC7A,CLU,CSF3,CXCL1,CXCL8,EREG,FABP5,FCER1G,FCGR2A,FCGR2B,HIF1A,HMOX1,IGF1,IGFBP7,IL10,IL18,IL1A,IL1B,IL1RN,IL33,IL6,LDLR,LYN,NFE2L2,NFKB1,NFKBIA,NPC2,OSM,PRNP,PTGS2,PTPN6,S1PR1,TBXAS1,TGFB1,TGFBR2,TLR2,TNF,TNFSF10,VEGFA,VIM,VWF	54
Cell-To-Cell Signaling and Interaction,Hematological System Development and Function,Inflammatory Response	Response of neutrophils	6.88e-18		-1.643	C5AR1,CCL20,CCL3,CCL4,CD44,CFH,CSF3,CXCL1,CXCL3,CXCL8,FCER1G,FCGR2A,FCGR3A/FCGR3B,FN1,FPR1,GLRX,ICAM1,IL10,IL18,IL6,ITGA4,ITGAM,ITGAX,ITGB1,ITGB2,LILRB3,LYN,MERTK,PLAU,PLAUR,PROS1,RAB11A,SYK,TNF,TYROBP,VCAM1,WAS	37
Cellular Movement,Hematological System Development and Function,Immune Cell Trafficking	Lymphocyte migration	8.27e-25		-1.639	ACKR1,ACTB,AIF1,ANGPT2,APOD,APOE,APP,ARRB2,BCL2,BMPR2,CAV1,CCL14,CCL20,CCL3,CCL3L3,CCL4,CCL8,CD151,CD200,CD4,CD44,CD74,CD86,CH25H,COL4A1,CORO1A,CSF3,CTSS,CTTN,CXCL1,CXCL16,CXCL3,CXCL8,CXCR4,DDIT4,DOCK8,ENG,ENPP2,ETS1,EZR,FABP5,FERMT3,FN1,FOXO1,FYB1,GNA13,GPR183,HCLS1,HLA-A,HSP90AA1,ICAM1,ICAM2,IFITM3,IL10,IL18,IL1A,IL1B,IL33,IL6,IL6ST,INSR,ITGA4,ITGA5,ITGA6,ITGB1,ITGB2,KLF2,LCP1,LCP2,LDLR,LGALS1,…	116
Cellular Movement	Cell movement of blood cells	3.9e-62		-1.628	ACKR1,ACTB,ACTN4,ADAM15,AIF1,AKR1B1,ALCAM,ALOX5AP,ANGPT2,APOD,APOE,APP,AREG,ARHGAP18,ARRB2,ATP6AP2,ATRX,B4GALT1,BCL2,BMPR2,C1QTNF1,C3AR1,C5AR1,CAPG,CAV1,CCL14,CCL20,CCL3,CCL3L3,CCL4,CCL8,CCN1,CCN2,CD14,CD151,CD200,CD302,CD34,CD37,CD4,CD44,CD53,CD63,CD74,CD86,CDH5,CDKN1A,CFD,CFH,CH25H,CITED2,CKLF,CLEC10A,CLEC14A,CLEC4E,CLEC5A,CLEC7A,CLU,COL4A1,CORO1A,CSF1R,CSF2RA,CSF3,CST3,CTSB,CTSS,CTSZ,CTTN,CXCL…	283
Cellular Movement	Homing of cells	4.92e-37		-1.618	A2M,ACKR1,ACTN1,ADGRA2,AIF1,AKAP12,ANGPT2,APOE,APP,ARPC2,ARRB2,B4GALT1,BCL2,C3AR1,C5AR1,CAPG,CAPN2,CAV1,CCL14,CCL20,CCL3,CCL3L3,CCL4,CCL8,CCN1,CCN2,CD151,CD37,CD4,CD44,CD74,CDKN1A,CH25H,CKLF,CLU,CORO1A,CSF1R,CSF2RA,CSF3,CST3,CTTN,CXCL1,CXCL16,CXCL2,CXCL3,CXCL8,CXCR4,CYBB,CYRIB,CYTL1,DAAM1,DUSP1,ECSCR,EFNA1,EFNB2,EGR3,ELN,ENG,ENPP2,F2R,FCER1G,FCGR2A,FGF2,FLT1,FN1,FOXO1,FPR1,FYB1,GJA1,GLRX,GNA13,GP…	162
Hematological System Development and Function,Immune Cell Trafficking,Inflammatory Response,Tissue Development	Accumulation of phagocytes	4.87e-17		-1.617	ANGPT2,APOE,C5AR1,CAV1,CCL3,CD200,CD44,COL18A1,CSF3,CXCL1,CXCL2,CXCL3,CXCL8,DOCK8,EGR1,ETS2,F2R,FCGR2A,FCGR3A/FCGR3B,FGF2,GRN,HAVCR2,HIF1A,HMOX1,IL10,IL18,IL1B,IL1R1,IL1RN,IL33,IL6,IRF1,ITGA4,ITGA5,ITGA6,ITGAM,ITGAX,ITGB1,ITGB2,LAMA5,LDLR,PFN1,PIK3AP1,PLAT,PLAU,SELP,SPP1,TNF,TNFAIP3,TNFRSF1B,TNFSF10,TYROBP,VCAM1,VEGFA,VEGFC,WAS	56
Connective Tissue Disorders,Organismal Injury and Abnormalities,Skeletal and Muscular Disorders,Tissue Morphology	Damage of cartilage tissue	4.88e-15		-1.61	ADAMTS4,C5AR1,CCN2,CFD,CXCL8,CYTL1,EGR1,FCGR1A,FCGR2A,FCGR2B,FGF2,FN1,GPX4,HIF1A,IL10,IL18,IL1A,IL1B,IL1R1,IL1RN,IL33,IL6,IL6ST,ITGAM,NAMPT,OSM,PTGS2,SPARC,SPP1,SULF1,SULF2,TIMP3,TNF,TNFAIP3	34
Organismal Injury and Abnormalities	Edema	3.31e-18		-1.61	ANGPT2,ATP1A1,BCL2,C3AR1,C5AR1,CALCRL,CAV1,CCL3,CCL4,CD14,CD151,CDH5,CITED2,COL18A1,CRIM1,CSF3,CXCL8,CXCR4,DDIT4,DUSP1,ECE1,ENG,ENPP2,ERG,F2R,FCGR2B,FCGRT,FGF2,FKBP1A,FLNA,FLT1,FN1,FZD6,GJA1,GPX1,HCST,HIF1A,HMOX1,ICAM1,IL1B,IL1RN,IL33,IL6,ITGB2,ITGB4,KLF2,LDHA,LDLR,LGALS3,MECOM,MRTFB,MYC,MYOF,NFKBIZ,NLRP3,NPR1,OLR1,PAM,PBX1,PDE2A,PDK4,PECAM1,PFKFB3,PIK3R1,PLAT,PLAU,PLVAP,PPP1R15A,PRNP,PTGER4,PTGS…	94
Lipid Metabolism,Molecular Transport,Small Molecule Biochemistry	Release of lipid	3.98e-11		-1.609	ALOX5AP,APOD,APOE,APP,CAV1,CAV2,CD14,CD4,CEBPB,CLEC7A,CSF3,CTSB,CXCL8,FABP4,FCER1G,FCGR2A,IL10,IL1A,IL1B,IL1R1,IL1RN,INSR,LGALS1,LYN,MRC1,MYC,NAMPT,PIK3R1,PLTP,PTGER4,PTGS2,S100A10,SLA,SYK,TGFB1,TGFBR2,TLR2,TNF,TNFSF10,UCP2,VEGFA,VIM	42
Cell-To-Cell Signaling and Interaction	Binding of myeloid cells	1.65e-30		-1.606	ACKR1,ANGPT2,ANXA5,APOE,APP,B4GALT1,BCAM,CCL3,CD14,CD34,CD37,CD4,CD44,CFH,CLEC10A,CORO1A,CTSZ,CTTN,CXCL1,CXCL2,CXCL3,CXCL8,CYBB,ERG,F2R,FCGR1A,FCGR2A,FCGR3A/FCGR3B,FERMT3,FGF2,FLNA,FLT1,FN1,FOXO1,FPR1,GLRX,HIF1A,ICAM1,IL10,IL18,IL1A,IL1B,IL1R1,IL33,IL6,ITGA4,ITGA5,ITGA6,ITGAM,ITGAX,ITGB1,ITGB2,LAMA5,LCP1,LGALS1,LGALS3,LILRB3,LSP1,LYN,MSR1,NCKAP1L,NFE2L2,PECAM1,PLAU,PLAUR,PLTP,PRDX2,PREX1,PTGS2,PT…	87
Connective Tissue Development and Function,Tissue Development	Growth of connective tissue	1.42e-16		-1.605	ACTB,AIF1,AKAP12,AQP1,AREG,BCL2,BMPR2,BMX,CAPNS1,CAV1,CCN1,CCN2,CD44,CD74,CD83,CDKN1A,CEBPB,CIRBP,CITED2,CSF1R,CSF3,CTSB,CTSD,CXCL3,CXCL8,CYGB,DUSP1,EFNA1,EFNB2,ELN,ENG,EREG,F2R,FGF2,FN1,FOXC1,FOXO1,FSTL1,FTH1,FTL,GAS5,GJA1,GPX1,GRB10,GRB2,GRN,HBEGF,HIF1A,HMOX1,HSPA1A/HSPA1B,HSPB1,ID2,IFI16,IGF1,IGFBP4,IGFBP7,IL10,IL10RA,IL18,IL1A,IL1B,IL33,IL6,IL6ST,INHBB,INSR,ITGA5,ITGB1,KLF9,LEPR,LGALS1,LGALS3…	137
Cellular Movement,Hematological System Development and Function,Immune Cell Trafficking	Migration of mononuclear leukocytes	6.37e-30		-1.596	ACKR1,ACTB,AIF1,ANGPT2,APOD,APOE,APP,ARRB2,BCL2,BMPR2,CAV1,CCL14,CCL20,CCL3,CCL3L3,CCL4,CCL8,CCN2,CD151,CD200,CD4,CD44,CD74,CD86,CH25H,COL4A1,CORO1A,CSF3,CTSS,CTTN,CXCL1,CXCL16,CXCL3,CXCL8,CXCR4,DDIT4,DOCK8,EFNB2,ENG,ENPP2,ETS1,EZR,FABP5,FERMT3,FLT1,FN1,FOXO1,FYB1,GNA13,GPR183,HCLS1,HLA-A,HSP90AA1,ICAM1,ICAM2,IFITM3,IL10,IL18,IL1A,IL1B,IL33,IL6,IL6ST,INSR,ITGA4,ITGA5,ITGA6,ITGAM,ITGAX,ITGB1,ITGB2…	130
Cellular Movement,Hematological System Development and Function,Immune Cell Trafficking,Inflammatory Response	Chemotaxis of monocytes	8.72e-14		-1.593	AIF1,ANGPT2,CCL14,CCL20,CCL3,CCL4,CCL8,CXCL3,CXCL8,CXCR4,CYTL1,DUSP1,ELN,F2R,FLT1,FPR1,IL10,IL1B,LGALS1,LGALS3,LGMN,LYN,NINJ1,PLAUR,PRNP,SELE,TGFB1,TNF,VEGFA,WAS	30
Cell Signaling,Cellular Function and Maintenance,Molecular Transport,Vitamin and Mineral Metabolism	Flux of Ca2+	2.61e-17		-1.592	A2M,ACKR1,ANGPT2,APOE,APP,BCL2,CAV1,CCL14,CCL20,CCL3,CCL3L3,CCL4,CD4,CD84,CLEC7A,CORO1A,CXCL1,CXCL3,CXCL8,CXCR4,CYBB,EGR1,ERG,ETS2,EZR,F2R,FCGR1A,FCGR2A,FCGR2B,FCGR3A/FCGR3B,FGF2,FLNA,FN1,FPR1,FPR3,GJA1,GNA13,GPR183,IL10,IL18,IL1B,IL6,INHBB,ITGB2,KLF2,LCP2,LGALS1,LILRB3,LYN,MACROH2A1,MGAT1,MGP,PAG1,PECAM1,PIK3R1,PTPRC,RAC2,RGS2,S1PR1,SARAF,SERPINA1,SGK1,SLC25A25,SYK,TGFB1,TLR2,TNF,TSPAN18,UNC93B1…	72
Cancer,Organismal Injury and Abnormalities	Growth of tumor	2e-28		-1.582	ABLIM1,ACTN4,ADAM15,ADAM28,ADAM9,ADAMTS1,ADGRG1,AFAP1L1,AKR1B1,AKR1C3,ALCAM,ANGPT2,AREG,ARL2,ARRB2,ATRX,BCL2,BMPR2,BMX,BNIP3L,BTG2,C3AR1,C5AR1,CAPN2,CAV1,CCL20,CCL3,CCN1,CCN2,CD151,CD34,CD44,CD59,CDA,CDH5,CDKN1A,CEBPB,CEBPD,CH25H,CLU,COL18A1,COL4A1,CREM,CSF1R,CSF2RA,CSF3,CST3,CTSB,CTSS,CTSZ,CTTN,CXCL1,CXCL16,CXCL3,CXCL8,CXCR4,CYBA,CYBB,CYGB,CYTL1,DDX21,DLC1,DUSP1,EFNA1,EFNB2,EGFL7,EGR1,EGR3,EHD2,…	284
Cellular Movement	Chemotaxis	1.05e-34		-1.579	A2M,ACKR1,ACTN1,ADGRA2,AIF1,AKAP12,ANGPT2,APOE,APP,ARRB2,B4GALT1,C3AR1,C5AR1,CAPG,CAPN2,CAV1,CCL14,CCL20,CCL3,CCL3L3,CCL4,CCL8,CCN1,CCN2,CD151,CD37,CD4,CD44,CD74,CDKN1A,CH25H,CKLF,CLU,CORO1A,CSF1R,CSF2RA,CSF3,CST3,CTTN,CXCL1,CXCL16,CXCL2,CXCL3,CXCL8,CXCR4,CYBB,CYRIB,CYTL1,DUSP1,ECSCR,EFNA1,EFNB2,EGR3,ELN,ENG,ENPP2,F2R,FCER1G,FCGR2A,FGF2,FLT1,FN1,FPR1,GLRX,GNA13,GPR183,GPSM3,GRB2,GRN,GSN,HBEGF,HCL…	152
Tissue Morphology	Degradation of connective tissue	1.14e-17		-1.575	A2M,ADAMTS4,C5AR1,CCN2,CFD,CXCL8,CYTL1,EGR1,FCGR1A,FCGR2A,FCGR2B,FGF2,FN1,GPX4,HIF1A,IL10,IL18,IL1A,IL1B,IL1R1,IL1RN,IL33,IL6,IL6ST,ITGAM,NAMPT,OSM,PTGS2,PTPRE,SERPINA1,SPARC,SPP1,SULF1,SULF2,TIMP3,TNF,TNFAIP3,TNFRSF1B	38
Cellular Movement,Hematological System Development and Function,Immune Cell Trafficking	Migration of granulocytes	8.95e-18		-1.575	ACKR1,ADAM15,ANGPT2,ARHGAP18,BMPR2,CCL3,CCL3L3,CCL4,CD37,CD44,CFH,CORO1A,CSF3,CXCL1,CXCL2,CXCL3,CXCL8,CYBB,ENG,FN1,FPR1,GNA13,ICAM1,ICAM2,IL18,IL1B,IL33,IL6,IL6ST,ITGA6,ITGAM,ITGB1,ITGB2,LAMA5,LGALS1,LGALS3,LSP1,MET,MYH9,NCKAP1L,NLRP3,PDE4B,PECAM1,PLAU,PLAUR,PREX1,PTPN6,PTPRB,SELE,SELP,SOCS3,SPP1,TGFB1,TGFBR2,TLR2,TNF,TXN,VCAM1	58
Cellular Movement,Hematological System Development and Function,Immune Cell Trafficking	Transmigration of leukocytes	3.5e-27		-1.57	ADAM15,APP,ARHGAP18,BMPR2,CAV1,CCL3,CCL3L3,CCL4,CD37,CD44,CD53,CD74,CD86,CDH5,COL4A1,CTSS,CXCL1,CXCL2,CXCL3,CXCL8,CXCR4,CYBB,DOCK8,EFNB2,ENG,ENPP2,FABP5,FERMT3,FN1,FPR1,GNA13,HSP90AA1,ICAM1,ICAM2,IL1B,IL6,ITGA4,ITGAM,ITGAX,ITGB1,ITGB2,JAM2,LDLR,LGALS1,LIPA,LSP1,MCAM,MET,MYH9,NINJ1,NOTCH4,PECAM1,PREX1,PTPN6,PTPRB,RAC2,SELE,SHC1,SOCS3,STAB1,STC1,STING1,TGFB1,TGFBR2,TGM2,TIMP3,TLR2,TNF,VCAM1,VEGFA	70
Cell-To-Cell Signaling and Interaction,Hematological System Development and Function,Inflammatory Response	Immune response of neutrophils	1.86e-17		-1.559	CCL20,CCL3,CCL4,CD44,CFH,CSF3,CXCL1,CXCL3,CXCL8,FCER1G,FCGR2A,FCGR3A/FCGR3B,FN1,FPR1,GLRX,ICAM1,IL18,IL6,ITGA4,ITGAM,ITGAX,ITGB1,ITGB2,LILRB3,LYN,MERTK,PLAU,PLAUR,PROS1,RAB11A,SYK,TNF,TYROBP,VCAM1,WAS	35
Cellular Movement,Hematological System Development and Function,Immune Cell Trafficking	Cell movement of leukocytes	1.31e-54		-1.556	ACKR1,ACTB,ACTN4,ADAM15,AIF1,ALCAM,ALOX5AP,ANGPT2,APOD,APOE,APP,AREG,ARHGAP18,ARRB2,ATP6AP2,B4GALT1,BCL2,BMPR2,C1QTNF1,C3AR1,C5AR1,CAPG,CAV1,CCL14,CCL20,CCL3,CCL3L3,CCL4,CCL8,CCN1,CCN2,CD14,CD151,CD200,CD302,CD37,CD4,CD44,CD53,CD63,CD74,CD86,CDH5,CDKN1A,CFD,CFH,CH25H,CKLF,CLEC14A,CLEC5A,COL4A1,CORO1A,CSF1R,CSF2RA,CSF3,CST3,CTSB,CTSS,CTSZ,CTTN,CXCL1,CXCL16,CXCL2,CXCL3,CXCL8,CXCR4,CYBB,CYTL1,DDIT4,…	253
Cellular Movement,Hematological System Development and Function,Immune Cell Trafficking,Inflammatory Response	Cell movement of phagocytes	5.6e-50		-1.544	ACKR1,ADAM15,AIF1,ALCAM,ALOX5AP,ANGPT2,APOE,APP,AREG,ARHGAP18,ARRB2,B4GALT1,BMPR2,C1QTNF1,C3AR1,C5AR1,CAPG,CAV1,CCL14,CCL20,CCL3,CCL3L3,CCL4,CCL8,CCN1,CCN2,CD14,CD151,CD302,CD37,CD4,CD44,CD74,CD86,CDKN1A,CFD,CFH,CKLF,CLEC14A,COL4A1,CORO1A,CSF1R,CSF2RA,CSF3,CST3,CTSB,CTSS,CTSZ,CTTN,CXCL1,CXCL16,CXCL2,CXCL3,CXCL8,CXCR4,CYBB,CYTL1,DDIT4,DOCK8,DUSP1,EIF4E,ELN,ENG,EPAS1,EPS8,F2R,FABP4,FCER1G,FCGR2A,FE…	198
Cellular Movement,Immune Cell Trafficking	Leukocyte migration	1.33e-62		-1.541	ACKR1,ACTB,ACTN4,ADAM15,AIF1,ALCAM,ALOX5AP,ANGPT2,APOD,APOE,APP,AREG,ARHGAP18,ARRB2,ATP6AP2,ATRX,B4GALT1,BCL2,BMPR2,C1QTNF1,C3AR1,C5AR1,CAPG,CAV1,CCL14,CCL20,CCL3,CCL3L3,CCL4,CCL8,CCN1,CCN2,CD14,CD151,CD200,CD302,CD34,CD37,CD4,CD44,CD53,CD63,CD74,CD86,CDH5,CDKN1A,CFD,CFH,CH25H,CITED2,CKLF,CLEC10A,CLEC14A,CLEC4E,CLEC5A,CLEC7A,CLU,COL4A1,CORO1A,CSF1R,CSF2RA,CSF3,CST3,CTSB,CTSS,CTSZ,CTTN,CXCL1,CXCL1…	282
Cell-To-Cell Signaling and Interaction,Cellular Assembly and Organization,Hematological System Development and Function,Immune Cell Trafficking	Cell-cell contact of leukocytes	2.6e-11		-1.539	ALCAM,CD86,FERMT3,ICAM1,IL10,IL18,ITGA4,ITGA5,ITGAM,ITGB1,ITGB2,LCP2,OLR1,PECAM1,PODXL,PTPRC,SELE,SELP,SYK,TNF,VCAM1	21
Cell-To-Cell Signaling and Interaction,Cellular Movement,Hematological System Development and Function,Immune Cell Trafficking	Recruitment of antigen presenting cells	1.14e-18		-1.537	ANGPT2,APOE,APP,ATRX,B4GALT1,C3AR1,C5AR1,CCL20,CCL3,CCL3L3,CCL4,CCN1,CD44,CD74,CITED2,CLEC4E,CLEC5A,CSF1R,CXCL3,CXCL8,CXCR4,ETS1,FLT1,HBEGF,ICAM1,IFITM3,IL1B,IL1RN,IL33,ITGAM,ITGB2,LEPR,LGALS1,LSP1,LYN,MDK,MMP28,NFE2L2,NFKB1,NFKBIA,OSM,PECAM1,RHOB,S100A4,S1PR1,SNAI1,SPP1,TFPI,TJP1,TLR2,TNF,UCP2,VCAM1	53
Cellular Movement,Hematological System Development and Function,Immune Cell Trafficking	Cell movement of lymphocytes	3.27e-25		-1.521	ACKR1,ACTB,ACTN4,AIF1,ANGPT2,APOD,APOE,APP,ARRB2,BCL2,BMPR2,CAV1,CCL14,CCL20,CCL3,CCL3L3,CCL4,CCL8,CD151,CD200,CD4,CD44,CD74,CD86,CH25H,CKLF,COL4A1,CORO1A,CSF3,CTSS,CTTN,CXCL1,CXCL16,CXCL3,CXCL8,CXCR4,DDIT4,DOCK8,ENG,ENPP2,ETS1,EZR,FABP5,FERMT3,FN1,FOXO1,FYB1,GNA13,GPR183,HCLS1,HIF1A,HLA-A,HMOX1,HSP90AA1,ICAM1,ICAM2,IFITM3,IL10,IL18,IL1A,IL1B,IL33,IL6,IL6ST,INSR,ITGA4,ITGA5,ITGA6,ITGAM,ITGB1,ITGB…	128
Lipid Metabolism,Small Molecule Biochemistry	Metabolism of prostaglandin	2.84e-16		-1.516	ACACB,AKR1B1,AKR1C1/AKR1C2,AKR1C3,ANGPT2,APOE,APP,AREG,ARRB2,CAV1,CCN1,CD14,CD74,CD83,CEBPB,CLEC7A,CLU,CSF3,CXCL1,CXCL8,EREG,FABP5,FCER1G,FCGR2A,FCGR2B,GPX4,HIF1A,HMOX1,IGF1,IGFBP7,IL10,IL18,IL1A,IL1B,IL1RN,IL33,IL6,LDLR,LYN,NFE2L2,NFKB1,NFKBIA,NPC2,OSM,PRNP,PTGS2,PTPN6,S1PR1,TBXAS1,TGFB1,TGFBR2,TLR2,TNF,TNFSF10,VEGFA,VIM,VWF	57
Molecular Transport	Quantity of metal	1.47e-27		-1.512	A2M,ACKR1,ADAMTS1,AKAP12,AKR1B1,ANGPT2,APOE,APP,AQP1,ATP1A1,BCL2,BMPR2,C3AR1,C5AR1,CAV1,CCL20,CCL3,CCL3L3,CCL4,CCL8,CD59,CPM,CXCL3,CXCL8,CXCR4,CYBB,ECE1,ELN,F2R,FABP4,FCER1G,FCGR2A,FCGR3A/FCGR3B,FGF2,FKBP1A,FN1,FPR1,FTH1,FTL,GNA13,GNA15,GPX4,GRN,GSN,HERPUD1,HLA-A,HMOX1,HSP90AA1,HYAL2,ICAM1,IGF1,IGFBP7,IL10,IL1B,IL1RN,IL33,IL6,INSR,ITGAM,ITPR1,KLF2,LAIR1,LAMC1,LCP2,LGALS1,LMNA,LRP1,LRP5,LYN,LYZ,MA…	113
Cell-To-Cell Signaling and Interaction,Nervous System Development and Function	Activation of astrocytes	3.54e-12		-1.509	ANGPT2,APOE,APP,C1QA,C5AR1,CEBPB,CSF1R,CSF3,CXCL8,IL1B,IL1R1,IL1RN,IL6,IRF8,LDLR,PDK4,PRNP,PTGS2,RNF130,RNF149,STING1,TLR2,TNF,VIM,ZEB2	25
Cardiovascular Disease,Organismal Injury and Abnormalities	Aortic dilatation	1.76e-11		-1.509	ALOX5AP,ANGPT2,APOE,BTG2,CCL3L3,CCN2,CST3,CTSS,CXCL8,EFNB2,ELN,FLNA,FTL,G0S2,GALNT15,HBEGF,IER3,IL1A,IL1B,IL6,LRP1,MRTFB,MT1M,NR4A3,OSM,PIK3C2A,PLAU,PTGER4,PTGS2,PTPRC,RCAN1,ROBO4,S100A4,TGFB1,TGFBR2,TIMP3,UCP2,VWF	38
Cell-mediated Immune Response,Cellular Movement,Hematological System Development and Function,Immune Cell Trafficking	T cell migration	4.26e-25		-1.504	ACKR1,ACTB,AIF1,ANGPT2,APOD,APOE,APP,ARRB2,BCL2,BMPR2,CAV1,CCL14,CCL20,CCL3,CCL3L3,CCL4,CCL8,CD200,CD4,CD44,CD74,CD86,CH25H,COL4A1,CORO1A,CTSS,CTTN,CXCL1,CXCL16,CXCL8,CXCR4,DDIT4,DOCK8,ENPP2,EZR,FABP5,FN1,FOXO1,FYB1,HCLS1,HLA-A,HSP90AA1,ICAM1,IL10,IL1A,IL1B,IL33,IL6,IL6ST,INSR,ITGA4,ITGA6,ITGB1,ITGB2,KLF2,LCP1,LCP2,LDLR,LGALS1,LGALS3,LRP1,MCAM,MDK,MERTK,MYC,MYH9,NLRP3,PECAM1,PFN1,PIK3R1,PLAU,PTGS…	98
Cardiovascular Disease,Organismal Injury and Abnormalities	Aneurysm	2.72e-15		-1.498	ALOX5AP,ANGPT2,APOE,BTG2,CCL3L3,CCN2,CST3,CTSS,CXCL8,EFNB2,ELN,FLNA,FTL,G0S2,GALNT15,HSPG2,IER3,IGFBP7,IL1A,IL1B,IL1RN,IL6,KLF2,LAMC1,LRP1,MGP,MRTFB,MT1M,NFKB1,NR4A3,OSM,PIK3C2A,PLAU,PTGER4,PTGS2,PTPRC,RCAN1,ROBO4,RRBP1,RUNX1,S100A4,SPARC,SPP1,TGFB1,TGFBR2,TIMP3,UCP2,VWF	48
Organismal Injury and Abnormalities	Growth of lesion	2.28e-29		-1.497	ABLIM1,ACTN4,ADAM15,ADAM28,ADAM9,ADAMTS1,ADGRG1,AFAP1L1,AKR1B1,AKR1C3,ALCAM,ANGPT2,APOE,AREG,ARL2,ARRB2,ATRX,BCL2,BMPR2,BMX,BNIP3L,BTG2,C3AR1,C5AR1,CAPN2,CAPNS1,CAV1,CCL20,CCL3,CCN1,CCN2,CD151,CD34,CD44,CD59,CDA,CDH5,CDKN1A,CEBPB,CEBPD,CH25H,CLU,COL18A1,COL4A1,CREM,CSF1R,CSF2RA,CSF3,CST3,CTSB,CTSS,CTSZ,CTTN,CXCL1,CXCL16,CXCL3,CXCL8,CXCR4,CYBA,CYBB,CYGB,CYTL1,DDX21,DLC1,DUSP1,EFNA1,EFNB2,EGFL7,EGR…	287
Hematological System Development and Function,Hematopoiesis	Development of hematopoietic system	1.08e-13		-1.494	BCL2,BNIP3L,CCL3,CCL3L3,CCL4,CD4,CD44,CD74,CD83,CDA,CDKN1A,CORO1A,CSF1R,CSF3,CXCL3,CXCR4,DOK2,EBF1,EGR1,EGR3,ERG,ETS1,FGF2,FLNA,FN1,FOXO1,HES1,HIF1A,ID3,IGF1,IL10,IL1A,IL1B,IL1RN,IL33,IL6,IL6ST,IRF1,IRF8,LAIR1,LCP2,LGMN,LIPA,LRP1,LRP5,LYN,MAF,MCL1,MECOM,MERTK,NFKB1,NFKBIA,NOTCH4,OSM,PBX1,PECAM1,PIK3R1,PRDM1,PRMT1,PTPN6,PTPRC,RB1,REL,RUNX1,SELE,SELP,SH2B3,SHC1,SOCS2,SOCS3,SOX17,SPI1,SYK,TCF4,TEK,T…	84
Cardiovascular Disease,Neurological Disease,Organismal Injury and Abnormalities,Skeletal and Muscular Disorders	Cardiomyopathy	5.49e-24		-1.491	A2M,ACSL1,ADAM15,ADAMTS1,AHNAK,AKAP13,AKR1C1/AKR1C2,AKR1C3,ANGPT2,ANXA5,APOC1,APOD,APOE,APP,ATP1A1,ATP1B1,ATP1B3,B4GALT1,BAG3,BCL2,BLVRB,BMX,BNIP3L,C1QTNF1,CALCRL,CAPNS1,CAV1,CCL20,CCL3L3,CCN1,CD14,CD151,CD163,CD44,CD74,CDKN1A,CFD,CHCHD10,CIRBP,CLU,COX7A1,CREG1,CREM,CSF1R,CSF3,CST3,CTNNA1,CTSB,CXCL16,CXCL3,CXCL8,CXCR4,CYBA,CYBB,ECSCR,ENG,EPHX1,ETS1,F13A1,F2R,FCER1G,FCGR1A,FCGR2A,FCGR2B,FCGR3A/FCG…	210
Connective Tissue Disorders,Organismal Injury and Abnormalities,Tissue Morphology	Destruction of connective tissue	1.1e-15		-1.482	ADAMTS4,C5AR1,CCN2,CFD,CXCL8,CYTL1,EGR1,FCGR1A,FCGR2A,FCGR2B,FGF2,FN1,GPX4,HIF1A,IL10,IL18,IL1A,IL1B,IL1R1,IL1RN,IL33,IL6,IL6ST,ITGAM,NAMPT,NFKBIA,OSM,PTGS2,SPARC,SPP1,SULF1,SULF2,TIMP3,TNF,TNFAIP3	35
Cellular Movement,Hematological System Development and Function,Immune Cell Trafficking,Inflammatory Response	Cell movement of macrophages	1.21e-32		-1.476	ACKR1,ANGPT2,APOE,APP,AREG,B4GALT1,BMPR2,C1QTNF1,C3AR1,C5AR1,CAV1,CCL20,CCL3,CCL3L3,CCL4,CCN1,CCN2,CD14,CD44,CD74,CDKN1A,CFD,CKLF,CLEC14A,CSF1R,CTTN,CXCL1,CXCL3,CXCL8,CXCR4,CYBB,CYTL1,DDIT4,EIF4E,ELN,ENG,EPAS1,FLNA,FLT1,FN1,FSTL1,GJA1,GNA13,GSN,HIF1A,HMOX1,ICAM1,IL10,IL18,IL1A,IL1B,IL1RN,IL33,IL6,IL6ST,ITGAM,ITGB1,ITGB2,KDM6B,KLF6,LDLR,LGALS1,LGALS3,LILRB3,LITAF,LRP1,MDK,MERTK,MMP28,MTUS1,MYC,NCK…	113
Cellular Movement,Immune Cell Trafficking	Migration of lymphatic system cells	6.69e-25		-1.47	ACKR1,ACTB,AIF1,ANGPT2,APOD,APOE,APP,ARRB2,BCL2,BMPR2,CAV1,CCL14,CCL20,CCL3,CCL3L3,CCL4,CCL8,CD151,CD200,CD4,CD44,CD74,CD86,CH25H,COL4A1,CORO1A,CSF3,CTSS,CTTN,CXCL1,CXCL16,CXCL3,CXCL8,CXCR4,DDIT4,DOCK8,ENG,ENPP2,ETS1,EZR,FABP5,FERMT3,FN1,FOXO1,FYB1,GNA13,GPR183,HCLS1,HLA-A,HSP90AA1,ICAM1,ICAM2,IFITM3,IL10,IL18,IL1A,IL1B,IL33,IL6,IL6ST,INSR,ITGA4,ITGA5,ITGA6,ITGB1,ITGB2,KLF2,LCP1,LCP2,LDLR,LGALS1,…	118
Cellular Movement,Hematological System Development and Function,Immune Cell Trafficking,Inflammatory Response	Transmigration of neutrophils	1.65e-12		-1.47	ADAM15,ARHGAP18,BMPR2,CCL3,CD37,CXCL1,CXCL2,CXCL3,CXCL8,CYBB,ENG,FN1,FPR1,GNA13,ICAM1,IL1B,IL6,ITGAM,ITGB2,LSP1,MET,PECAM1,PREX1,PTPN6,PTPRB,SOCS3,TGFBR2,TLR2,TNF,VCAM1	30
Cellular Movement	Transmigration of blood cells	8.28e-28		-1.467	ADAM15,APP,ARHGAP18,BMPR2,CAV1,CCL3,CCL3L3,CCL4,CD37,CD44,CD53,CD74,CD86,CDH5,COL4A1,CTSS,CXCL1,CXCL2,CXCL3,CXCL8,CXCR4,CYBB,DOCK8,EFNB2,ENG,ENPP2,FABP5,FERMT3,FN1,FPR1,GJA1,GNA13,HSP90AA1,ICAM1,ICAM2,IL1B,IL6,ITGA4,ITGAM,ITGAX,ITGB1,ITGB2,JAM2,LDLR,LGALS1,LIPA,LSP1,MCAM,MET,MYH9,NINJ1,NOTCH4,PECAM1,PREX1,PTPN6,PTPRB,RAC2,SELE,SHC1,SOCS3,STAB1,STC1,STING1,TGFB1,TGFBR2,TGM2,TIMP3,TLR2,TNF,VCAM1,VE…	71
Lymphoid Tissue Structure and Development,Organ Morphology,Tissue Morphology	Quantity of lymphoid organ	1.09e-10		-1.462	AKAP12,AKAP13,ARHGDIB,ARID5B,ATP6AP2,B3GNT5,BCL2,BNIP3L,CD200,CD34,CD4,CD44,CD83,CD86,CDKN1A,CORO1A,CTSD,CXCR4,DOCK8,EFNB2,EGR3,ETS1,ETS2,FCER1G,FCGR2B,FOXO1,FYB1,GJA1,HIF1A,HLA-DQB1,ID1,ID2,IGF1,IL10,IL6,IRF1,IRF8,ITGB2,LAIR1,LCP2,LYN,MCF2L,MCL1,MYC,NFKB1,NFKBIA,NOTCH4,OSM,PAG1,PCGF2,PNP,PRDX2,PTPRC,RUNX1,SELE,SELP,SPI1,SPNS2,STK17B,TAP1,TCF4,TGFBR3,TNF,WAS,WIPF1,YES1,ZEB1	67
Cell-To-Cell Signaling and Interaction,Cellular Movement	Recruitment of lymphatic system cells	2.76e-12		-1.453	CCL20,CCL3,CCL4,CD4,CD44,CLEC4E,CSF3,CXCL16,CXCL3,CXCL8,CXCR4,ETS1,FABP5,FN1,ICAM1,IFITM3,IL10,IL18,IL1B,IL1R1,IL33,IL6,NFKB1,OSM,PREX1,PYCARD,S1PR1,SELE,SELP,STING1,TGFB1,TLR2,TNF,VCAM1,VEGFA	35
Cardiovascular Disease,Organismal Injury and Abnormalities	Arterial aneurysm	1.32e-11		-1.452	ALOX5AP,ANGPT2,APOE,BTG2,CCL3L3,CCN2,CST3,CTSS,CXCL8,ELN,FLNA,FTL,G0S2,GALNT15,IER3,IGFBP7,IL1A,IL1B,IL6,LRP1,MRTFB,MT1M,NR4A3,OSM,PIK3C2A,PLAU,PTGER4,PTGS2,PTPRC,RCAN1,ROBO4,S100A4,TGFB1,TGFBR2,TIMP3,UCP2,VWF	37
Cardiovascular Disease,Organismal Injury and Abnormalities	Aortic aneurysm	4.43e-11		-1.452	ALOX5AP,ANGPT2,APOE,BTG2,CCL3L3,CCN2,CST3,CTSS,CXCL8,ELN,FLNA,FTL,G0S2,GALNT15,IER3,IL1A,IL1B,IL6,LRP1,MRTFB,MT1M,NR4A3,OSM,PIK3C2A,PLAU,PTGER4,PTGS2,PTPRC,RCAN1,ROBO4,S100A4,TGFB1,TGFBR2,TIMP3,UCP2,VWF	36
Lipid Metabolism,Small Molecule Biochemistry	Fatty acid metabolism	4.81e-14		-1.448	ACACB,ACSL1,AKAP13,AKR1B1,AKR1C1/AKR1C2,AKR1C3,ALOX5AP,ANGPT2,APOC1,APOE,APP,AREG,ARRB2,ASAH1,ATP8B1,B4GALT1,C5AR1,CAV1,CAV2,CCL3L3,CCN1,CD14,CD4,CD74,CD83,CEBPB,CLEC7A,CLU,COTL1,CSF3,CTSS,CXCL1,CXCL3,CXCL8,DBI,EGR1,ELOVL7,EPHX1,EREG,F2R,FABP4,FABP5,FCER1G,FCGR1A,FCGR2A,FCGR2B,FGF2,FN1,FPR1,G0S2,GPX1,GPX4,GSN,HIF1A,HMOX1,IGF1,IGFBP7,IL10,IL18,IL1A,IL1B,IL1RN,IL33,IL6,INSIG1,LDLR,LEPR,LIPA,LRP1,LY…	111
Cell-mediated Immune Response,Cellular Development,Cellular Function and Maintenance,Cellular Growth and Proliferation,Embryonic Development,Hematological System Development and Function,Hematopoiesis,Lymphoid Tissue Structure and Development,Organ Development,Organismal Development,Tissue Development	Differentiation of helper T lymphocytes	4.92e-11		-1.448	ADAM9,AREG,C3AR1,C5AR1,CCL3,CCN1,CD86,CEBPB,CLEC4E,CXCL1,DNAJB1,EFNB2,EGR3,ETS1,FOXO1,GADD45B,GPR183,HIF1A,HLA-DRA,HLA-DRB1,ICAM1,ID2,ID3,IFNGR2,IL10,IL10RA,IL18,IL1B,IL1R1,IL6,IRF1,IRF8,ITGB2,LEPR,MAF,MERTK,NFKBIZ,NR4A2,PCGF2,PRDM1,PTGER4,PTPN6,REL,RGCC,RUNX1,SOCS2,SOCS3,TGFB1,TGFBR2,TNF,TNFSF13B,ZEB1	52
Embryonic Development,Hematological System Development and Function,Lymphoid Tissue Structure and Development,Organ Development,Organismal Development,Tissue Development	Formation of lymphoid tissue	3.03e-18		-1.44	ANGPT2,BCL2,BMPR2,CALCRL,CCL3,CD37,CD74,CD83,CD84,CD86,CDKN1A,CITED2,CLEC14A,CORO1A,CSF3,CXCR4,DOCK8,EFNB2,EGR1,EGR3,ETS1,FGF2,FLNA,FLT1,FOXC1,GRB2,HEG1,HES1,HIF1A,HLA-DMA,ID2,ID3,IGF1,IL10,IL13RA1,IL1RN,IL6,IRF1,ITGA4,ITGB1,LCP1,LCP2,LIPA,LYN,LYVE1,MAFB,MYC,NFKB1,NFKBIA,NFKBIZ,OSM,PBX1,PRDM1,PRDX2,PTPRC,RAMP2,REL,S1PR1,SELE,SELP,SH2B3,SHC1,SLC40A1,SOCS3,SOX18,SPI1,SPNS2,SYK,TCF4,TEK,TGFB1,TGFBI,…	86
Free Radical Scavenging	Synthesis of reactive oxygen species	1.83e-27		-1.428	ACTB,AKR1B1,ANGPT2,AOPEP,APOE,APP,ARHGDIB,ATP6AP2,BACE2,BCL2,BNIP3L,C15orf48,C3AR1,C5AR1,CAPNS1,CAV1,CCL3,CCL4,CCN1,CD14,CD44,CDH5,CDKN1A,CFH,CHCHD10,CLEC4E,CLEC7A,CLIC1,CLU,COL18A1,CSF3,CST3,CSTB,CTTN,CXCL2,CXCL8,CYBA,CYBB,CYGB,DBI,DDIT4,DUSP1,EPAS1,ETS1,F2R,FCGR2A,FCGR2B,FCGR3A/FCGR3B,FERMT2,FGF2,FLNA,FN1,FOXO1,FPR1,FTH1,FTL,GJA1,GPX1,GPX4,GRN,GSN,HIF1A,HMOX1,HSP90AA1,HSPB1,ICAM1,IGF1,IL10,IL18…	153
Cell-To-Cell Signaling and Interaction,Hematological System Development and Function,Immune Cell Trafficking,Inflammatory Response	Binding of neutrophils	3.89e-22		-1.417	ANGPT2,B4GALT1,CD37,CD44,CFH,CORO1A,CTTN,CXCL1,CXCL2,CXCL3,CXCL8,CYBB,ERG,FCGR2A,FCGR3A/FCGR3B,FERMT3,FLNA,FLT1,FN1,GLRX,ICAM1,IL1B,IL1R1,IL6,ITGA4,ITGAM,ITGAX,ITGB2,LCP1,LGALS3,LILRB3,LSP1,LYN,PLAU,PLAUR,PLTP,PREX1,PTPN6,SELE,SELP,SERPINA1,SLC44A2,TGFB1,TGFBR2,TLR2,TNF,TXN,VCAM1,VEGFA	49
Cell Death and Survival	Removal of cells	6.51e-12		-1.412	CCL3,CCL3L3,CD14,CD4,CD44,CSF3,CXCL3,FABP5,FCER1G,FCGR2A,FLNA,IL10,IL18,IL1B,IL1RN,IL6,LDLR,LEPR,LGALS3,MERTK,NLRP3,PECAM1,PLAT,PLAU,RCAN1,STING1,SYK,TGFB1,TGM2,TLR2,TNF,TNFAIP3,TNFSF10,UCP2	34
Embryonic Development,Organismal Development	Development of genitourinary system	3.36e-12		-1.401	ACTN4,ADAM28,ADAMTS1,ADGRG1,AKAP12,AKR1B1,APOE,AQP1,AREG,ARHGDIB,ARID5B,ATRX,B4GALT1,BAG3,BCL2,C1QTNF1,C3AR1,C5AR1,CAV1,CAVIN1,CCN2,CD44,CDH5,CDKN1A,CEBPB,CEBPD,CFH,CITED2,COL4A1,CREM,CSF1R,CXCR4,DAAM1,DUSP1,EFNA1,EGR1,EHD2,EHD4,EIF4E,ENG,EPAS1,EREG,EZR,F2R,FCER1G,FCGR2B,FGF2,FLT1,FN1,FOXC1,FSTL1,GATM,GJA1,GPX4,GRB10,GRB2,GRN,GSN,HBEGF,HIF1A,ICAM1,ID1,ID2,IFITM2,IGF1,IGFBP2,IGFBP4,IGFBP7,IL10,IL1…	150
Cell-To-Cell Signaling and Interaction	Activation of cells	1.67e-50		-1.394	ADAM9,ADGRF5,AHNAK,ANGPT2,APOE,APP,AREG,ARRB2,B4GALT1,BCL2,BCL2A1,C1QA,C1QTNF1,C3AR1,C5AR1,CCL20,CCL3,CCL3L3,CCL4,CCL8,CCN1,CCN2,CD14,CD163,CD200,CD37,CD4,CD44,CD59,CD63,CD74,CD83,CD84,CD86,CDKN1A,CEBPB,CFH,CLEC4E,CLEC5A,CLEC7A,CLIC1,CLU,CORO1A,CPE,CSF1R,CSF3,CST3,CTSS,CXCL1,CXCL2,CXCL3,CXCL8,CXCR4,CYBB,CYRIB,DDIT4,DUSP1,EBF1,EFNB2,EGR3,ETS1,F13A1,F2R,FCER1G,FCGR1A,FCGR2A,FCGR2B,FCGR3A/FCGR3B,FER…	255
Cell-To-Cell Signaling and Interaction	Binding of hematopoietic cell lines	3.11e-11		-1.387	ANXA5,ARRB2,CCN1,DOCK8,ENG,FN1,FYB1,ICAM1,IL13RA1,ITGA4,ITGAM,ITGB1,ITGB2,LEPR,MSR1,MYC,PLAU,PLAUR,TGFB1,TGM2,TLR2,TNF,UTRN,VCAM1	24
Inflammatory Response,Organismal Injury and Abnormalities	Inflammation of absolute anatomical region	9.27e-59		-1.381	ACKR1,ACSL1,ACTB,ACTN4,ADAM15,ADAM9,ADAMTS1,ADAMTS4,ADAMTS9,AHNAK,AIF1,AKAP12,AKAP13,ALCAM,ALOX5AP,ANGPT2,ANXA5,APOD,APOE,APP,AQP1,AREG,ARHGDIB,ARID5A,ARRB2,ASAP1,ATP1B1,ATP6AP2,ATRX,B4GALT1,BCL2,BCL2A1,BMX,C1orf162,C1QA,C3AR1,C5AR1,C7,CALCRL,CALD1,CAPG,CAPN2,CAV1,CCL14,CCL20,CCL3,CCL3L3,CCL4,CCL4L1/CCL4L2,CCL8,CCN1,CCN2,CD14,CD151,CD163,CD200,CD320,CD4,CD44,CD53,CD59,CD74,CD83,CD84,CD86,CDA,CDKN…	394
Immunological Disease,Organismal Injury and Abnormalities	Atopy	7.61e-20		-1.379	ACTB,AHNAK,ANXA5,BCL2,CAPG,CCL20,CD44,CD63,CD74,CNN3,CORO1A,CPVL,CSF2RA,CST3,CTSS,CXCL8,CXCR4,DUSP1,DUSP2,FABP4,FABP5,FCER1G,FCGBP,FCGR1A,FCGR2A,FCGR2B,FKBP1A,FLNA,GSN,HAVCR2,HLA-DQB1,HLA-DRA,HLA-DRB1,HLA-DRB5,HNMT,IFI27,IL10,IL13RA1,IL18,IL1A,IL1B,IL1RN,IL33,IL3RA,IL6,ITGA6,LAMA5,LCP2,LEPR,LGALS1,LGMN,LYN,MRC1,MYH9,NFKBIZ,NLRP3,NR4A2,OSM,PDE4B,PDK4,PECAM1,PLAUR,PREX1,PSAP,PTGS2,RAB27A,S1PR1,SELE…	85
Immunological Disease,Organismal Injury and Abnormalities	Immediate hypersensitivity	2.24e-19		-1.379	ACTB,AHNAK,ANXA5,BCL2,CAPG,CCL20,CD44,CD63,CD74,CNN3,CORO1A,CPVL,CSF2RA,CST3,CTSS,CXCL8,CXCR4,DUSP1,DUSP2,FABP4,FABP5,FCER1G,FCGBP,FCGR1A,FCGR2A,FCGR2B,FKBP1A,FLNA,GSN,HLA-DQB1,HLA-DRA,HLA-DRB1,HLA-DRB5,HNMT,IFI27,IL10,IL13RA1,IL18,IL1A,IL1B,IL1RN,IL33,IL3RA,IL6,ITGA6,LAMA5,LCP2,LEPR,LGALS1,LGMN,LYN,MRC1,MYH9,NFKBIZ,NLRP3,NR4A2,OSM,PDE4B,PDK4,PECAM1,PLAUR,PREX1,PSAP,PTGS2,RAB27A,S1PR1,SELENOK,SEL…	84
Cardiovascular Disease,Organismal Injury and Abnormalities	Occlusion of blood vessel	7.1e-25		-1.376	ADGRF5,ADGRG1,AKAP13,ALOX5AP,ANKRD29,APOC1,APOE,APP,BCL2,CAV1,CCL3L3,CD14,CD163,CD44,CD59,CDKN1A,CITED2,CLU,COL18A1,CST3,CTSS,CXCL16,CXCL2,CXCL8,DOCK9,ECSCR,EGR1,ELN,EREG,ERG,F13A1,F2R,F8,FABP4,FABP5,FAM107B,FCGR2B,FERMT2,FGD5,FKBP1A,FLT1,FN1,FOXO1,GFOD1,GJA1,GPX1,HCST,HIF1A,HMOX1,HSPG2,ICAM1,IGF1,IL10,IL18,IL1A,IL1B,IL1R1,IL33,IL6,INSR,ITGAM,ITGAX,ITGB2,KLF2,KLF6,LDLR,LGALS3,LIMA1,LMCD1,LRP1,LRP…	126
Hematological System Development and Function,Inflammatory Response,Tissue Morphology	Quantity of neutrophils	3.55e-14		-1.362	B4GALT1,BAG3,C1QA,C3AR1,C5AR1,CCL3L3,CFH,CLEC10A,CLEC4E,CLEC7A,CSF3,CXCL2,CYBB,DOK2,EPAS1,FCGR2A,FCGR2B,FPR1,GJA1,GRN,GSN,ICAM1,ID1,IL10,IL18,IL1A,IL1B,IL1R1,IL33,IL6,IL6ST,ITGAM,ITGB2,LDLR,LYN,MCL1,MDK,MYC,NFKB1,NFKBIA,NLRP3,NPR1,OSM,PDE4B,PILRA,PLD3,PREX1,RAC2,SELE,SELP,SERPINA1,SH2B3,SOCS3,SPI1,SPP1,STING1,STX11,TCF4,TGFB1,TIMP3,TLR2,TNF,TNFAIP3,TNFSF10,UNC93B1,VCAM1,WAS,ZFP36	68
Hematological System Development and Function,Inflammatory Response,Tissue Morphology	Quantity of phagocytes	4.75e-28		-1.358	ANGPT2,APOE,ARRB2,B4GALT1,BAG3,BCL2,BCL2A1,C1QA,C3AR1,C5AR1,CAV1,CCL20,CCL3,CCL3L3,CD200,CD302,CD83,CD86,CDKN1A,CEBPB,CFH,CLEC10A,CLEC4E,CLEC7A,CLU,CSF1R,CSF3,CTSB,CTSS,CXCL2,CXCL8,CYBB,DOCK8,DOK2,EPAS1,FABP5,FCER1G,FCGR2A,FCGR2B,FPR1,GJA1,GPR183,GRN,GSN,HAVCR2,HBEGF,HMOX1,ICAM1,ID1,ID2,IL10,IL18,IL1A,IL1B,IL1R1,IL1RN,IL33,IL6,IL6ST,INSR,IRF1,IRF8,ITGAM,ITGB2,LAIR1,LDHA,LDLR,LEPR,LGALS1,LGALS3,LI…	131
Cellular Movement,Hematological System Development and Function,Immune Cell Trafficking	Transmigration of granulocytes	2.86e-13		-1.349	ADAM15,ARHGAP18,BMPR2,CCL3,CD37,CXCL1,CXCL2,CXCL3,CXCL8,CYBB,ENG,FN1,FPR1,GNA13,ICAM1,ICAM2,IL1B,IL6,ITGAM,ITGB2,LGALS1,LSP1,MET,PECAM1,PREX1,PTPN6,PTPRB,SOCS3,TGFBR2,TLR2,TNF,VCAM1	32
Cardiovascular Disease,Organismal Injury and Abnormalities	Vaso-occlusion	1.92e-24		-1.347	ADGRF5,ADGRG1,AKAP13,ALOX5AP,ANKRD29,APOC1,APOE,APP,BCL2,CAV1,CCL3L3,CD14,CD163,CD44,CD59,CDKN1A,CITED2,CLU,COL18A1,CST3,CTSS,CXCL16,CXCL2,CXCL8,DOCK9,ECSCR,EGR1,ELN,EREG,ERG,F13A1,F2R,F8,FABP4,FABP5,FAM107B,FCGR2B,FERMT2,FGD5,FKBP1A,FLT1,FN1,FOXO1,GFOD1,GJA1,GPX1,HCST,HIF1A,HMOX1,HSPG2,ICAM1,IGF1,IL10,IL18,IL1A,IL1B,IL1R1,IL33,IL6,INSR,ITGAM,ITGAX,ITGB2,KLF2,KLF6,LDLR,LGALS3,LIMA1,LMCD1,LRP1,LRP…	126
Cell-To-Cell Signaling and Interaction	Adhesion of leukemia cell lines	3.7e-14		-1.345	ADAM28,ANGPT2,CCL20,CCL3,CCL4,CD44,CYBB,DAB2,EGFL7,EGR1,ENG,ERG,FERMT3,FLNA,FN1,FYB1,GLRX,GNA13,ICAM1,ITGA4,ITGA6,ITGAM,ITGB1,ITGB2,LCP2,PALMD,PHACTR1,PIK3R1,PLAU,PLAUR,PRMT1,SELE,SELP,SPP1,TGM2,TLR2,TNF,VCAM1,WWTR1,ZBTB16	40
Cardiovascular Disease,Organismal Injury and Abnormalities	Damage of endothelial tissue	2.08e-11		-1.345	APP,C5AR1,CAV1,CCL3,CD151,CDH5,COL18A1,CTTN,CXCL8,ENG,F2R,FCGR2B,IL1B,IL33,ITGAM,ITGB1,LIPA,MCAM,NFE2L2,PECAM1,PLAU,PTPN6,PTPRB,PXN,RAPGEF3,ROBO4,S100A4,S1PR1,TEK,TGFBI,TGFBR2,TGM2,TNF,TXN,TXNIP,VEGFA	36
Cancer,Cell Death and Survival,Organismal Injury and Abnormalities,Tumor Morphology	Necrosis of tumor	7.28e-11		-1.345	ANGPT2,APP,ARL2,BCL2,BTG1,CAV1,CCN1,CD14,CD44,CD59,CD74,CDKN1A,CEBPD,CLU,COL18A1,CTSB,CXCL8,CXCR4,EMP2,ETS1,FGF2,FLT1,FOXO1,HBEGF,HES1,HIF1A,HMOX1,HSPA1A/HSPA1B,IGF1,IGFBP2,IL10,IL18,IL1A,IL1B,IL33,IL6,IL6ST,INSR,IRF1,LAIR1,LEPR,LGALS1,LYN,MCL1,MET,MYC,NAMPT,NDRG1,NFE2L2,NFKB1,NFKBIA,NR4A2,NUAK1,PABPC1,PIK3R1,PLAU,PLAUR,PNP,PRNP,PTGS2,RB1,RBPJ,REL,RHOB,RPL3,RPL35A,RPL5,RPL7,RPLP0,RPS18,RPS28,RPS3…	99
Cellular Growth and Proliferation,Connective Tissue Development and Function,Tissue Development	Proliferation of connective tissue cells	4.89e-15		-1.345	ACTB,AIF1,AKAP12,AQP1,AREG,BCL2,BMPR2,BMX,CAPNS1,CAV1,CCN1,CCN2,CD44,CD74,CDKN1A,CEBPB,CIRBP,CITED2,CSF1R,CSF3,CTSB,CTSD,CXCL3,CXCL8,CYGB,DUSP1,EFNA1,EFNB2,ELN,ENG,EREG,F2R,FGF2,FN1,FOXC1,FOXO1,FSTL1,FTH1,GAS5,GJA1,GPX1,GRB10,GRB2,GRN,HBEGF,HIF1A,HMOX1,HSPA1A/HSPA1B,HSPB1,ID2,IFI16,IGF1,IGFBP4,IGFBP7,IL10,IL18,IL1A,IL1B,IL33,IL6,IL6ST,INHBB,INSR,ITGA5,ITGB1,KLF9,LEPR,LGALS1,LGALS3,LIMA1,LIPA,LMNA…	128
Cell-To-Cell Signaling and Interaction,Hematological System Development and Function,Immune Cell Trafficking,Inflammatory Response	Adhesion of phagocytes	2.16e-24		-1.343	ALCAM,ANGPT2,CD34,CD37,CD44,CFH,CORO1A,CTSZ,CTTN,CXCL1,CXCL2,CXCL3,CXCL8,CYBB,F2R,FERMT3,FLNA,FLT1,FN1,FOXO1,GLRX,HIF1A,ICAM1,ICAM2,IL10,IL1A,IL1B,IL1R1,IL33,IL6,ITGA4,ITGA5,ITGAM,ITGAX,ITGB1,ITGB2,LCP1,LGALS3,LILRB3,LYN,NCKAP1L,PLAU,PLAUR,PLTP,PRDX2,PREX1,PTGS2,PTPN6,RAC2,RHOB,SELE,SELP,SERPINA1,SLC44A2,SPI1,STAB1,TGFB1,TGFBR2,TLR2,TNF,TXN,VCAM1,VEGFA,VWF	64
Free Radical Scavenging	Metabolism of reactive oxygen species	7.42e-27		-1.34	ACTB,AKR1B1,ANGPT2,AOPEP,APOE,APP,ARHGDIB,ATP6AP2,BACE2,BCL2,BNIP3L,C15orf48,C3AR1,C5AR1,CAPNS1,CAV1,CCL3,CCL4,CCN1,CCN2,CD14,CD44,CDH5,CDKN1A,CFH,CHCHD10,CLEC4E,CLEC7A,CLIC1,CLU,COL18A1,CSF3,CST3,CSTB,CTTN,CXCL2,CXCL8,CYBA,CYBB,CYGB,DBI,DDIT4,DUSP1,EPAS1,ETS1,F2R,FCGR2A,FCGR2B,FCGR3A/FCGR3B,FERMT2,FGF2,FLNA,FN1,FOXO1,FPR1,FTH1,FTL,GJA1,GPX1,GPX4,GRN,GSN,HIF1A,HMOX1,HSP90AA1,HSPB1,ICAM1,IGF1,IL10…	156
Cell-To-Cell Signaling and Interaction,Hematological System Development and Function	Interaction of lymphocytes	2.38e-11		-1.337	CCL20,CCL3,CCL4,CD151,CD4,CD44,CD86,CLEC10A,CXCR4,DOCK8,ENG,EZR,FCGR3A/FCGR3B,FERMT3,FN1,FYB1,HLA-DMA,HSP90AA1,ICAM1,ICAM2,IL10,IL1B,IL6,IL6ST,ITGA4,ITGA5,ITGB1,ITGB2,LCP2,MCAM,NEDD9,OSM,PECAM1,PLAU,PODXL,PTPN6,RAC2,RGS1,RGS16,SELE,SELP,SPP1,TFRC,TGFB1,TLR2,TNF,VCAM1,WAS	48
Cell Cycle,Gene Expression	Binding of DNA	1.97e-13		-1.329	ANGPT2,APP,BCL2,BMX,BTG2,CAV1,CCN2,CD4,CDKN1A,CEBPB,CEBPD,CLU,CREM,CRIP2,CSF2RA,CSF3,CTSB,CXCL8,CXCR4,DAB2,DDIT4,DNAJB1,EBF1,EGR1,EGR3,EPAS1,ETS1,ETS2,FGF2,FN1,FOXO1,FYB1,FZD6,GLRX,GPX1,HAVCR2,HBEGF,HIF1A,HSPA1A/HSPA1B,ID1,ID2,ID3,IER3,IFI16,IGF1,IL10,IL18,IL1A,IL1B,IL1R1,IL1RN,IL33,IL6,IL6ST,INSR,IRF1,ITGA5,ITGAM,ITGB2,LCP2,LGALS1,LMCD1,LMNA,LY96,LYN,MEOX2,MYC,NFE2L2,NFKB1,NFKBIA,NFKBIZ,NPDC1,NP…	110
Cancer,Cell Death and Survival,Organismal Injury and Abnormalities	Cell death of tumor	6.39e-11		-1.328	ANGPT2,APP,ARL2,BCL2,BTG1,CAV1,CCN1,CD14,CD44,CD59,CD74,CDKN1A,CEBPD,CLU,COL18A1,CTSB,CXCL8,CXCR4,EMP2,ETS1,FGF2,FLT1,FOXO1,HBEGF,HES1,HIF1A,HMOX1,HSPA1A/HSPA1B,IGF1,IGFBP2,IL10,IL18,IL1A,IL1B,IL33,IL6,IL6ST,INSR,IRF1,LAIR1,LEPR,LGALS1,LYN,MCL1,MET,MYC,NAMPT,NDRG1,NFE2L2,NFKB1,NFKBIA,NR4A2,NUAK1,PABPC1,PIK3R1,PLAU,PLAUR,PNP,PRNP,PTGS2,RB1,RBPJ,REL,RHOB,RPL3,RPL35A,RPL5,RPL7,RPLP0,RPS18,RPS28,RPS3…	100
Cell Death and Survival,Cellular Compromise	Cytotoxicity of leukocytes	1.64e-17		-1.328	APP,ARRB2,CD44,CD59,CEBPB,CREM,CYBB,CYRIB,DOCK8,FCGR1A,FCGR2A,FCGR3A/FCGR3B,FERMT3,FN1,HAVCR2,HLA-A,HLA-DRA,HLA-DRB1,HLA-E,HLA-F,HSPA1A/HSPA1B,ICAM1,IFNGR2,IGF1,IL10,IL18,IL1A,IL6,ITGAM,ITGB2,LAIR1,LDHA,LDLR,LGALS3,LGMN,LILRB2,LYN,MYH9,NFKB1,PNP,PTPN6,PTPRC,RAB27A,RBPJ,SYK,TGFB1,TLR2,TNF,TNFSF10,TXN,TYROBP,WAS,WIPF1	53
Cellular Movement,Hematological System Development and Function,Immune Cell Trafficking,Inflammatory Response	Cellular infiltration by macrophages	1.52e-22		-1.323	ACKR1,ANGPT2,APOE,APP,AREG,C1QTNF1,C5AR1,CAV1,CCL20,CCL4,CCN1,CCN2,CD14,CD44,CDKN1A,CFD,CLEC14A,CSF1R,CTTN,CXCL8,CYBB,DDIT4,EIF4E,FLT1,FSTL1,GJA1,HIF1A,HMOX1,ICAM1,IL10,IL18,IL1A,IL1B,IL1RN,IL33,IL6,IL6ST,ITGAM,ITGB1,ITGB2,KDM6B,LDLR,LGALS1,LGALS3,MERTK,MYC,NDRG1,NFE2L2,NFKBIZ,NINJ1,NLRP3,NPR1,PDK4,PLAU,PLTP,PPP1R15A,PRCP,PRDM1,PTGER4,PTGS2,PTPN6,RAC2,RBPJ,S100A10,SELP,SPINT2,SPP1,STC1,TGFB1,TGFB…	75
Cell-To-Cell Signaling and Interaction,Cellular Growth and Proliferation	Induction of cells	1.39e-12		-1.321	BCL2,CCN1,CD4,CD83,CLEC4E,CSF3,CXCL8,CXCR4,FGF2,HIF1A,IL10,IL18,IL1A,IL1B,IL1RN,IL33,IL6,LGALS1,LILRB2,MERTK,OSM,PTGS2,PYCARD,S100A4,TGFB1,TGFBR2,TNF,TNFAIP3,TNFRSF1B,TNFSF10,VEGFA,VIM	32
Cell Morphology	Orientation of cells	3.02e-18		-1.32	ACTN4,ADGRA2,APOE,CAV1,CCL3,CD151,CDH5,CSF3,CTSS,CXCL8,CXCR4,CYBB,DAAM1,ELN,ENG,ENPP2,FCER1G,FERMT3,FLT1,FN1,FSTL1,FYB1,GAS5,GLRX,GNA13,HIF1A,ICAM1,IL10,IL1A,IL1B,IL1RN,IL33,IL6,ITGA4,ITGB1,ITGB2,KLF2,LAMA5,LCP1,LDHA,LSP1,MAF,MAOA,MERTK,MRC1,MYC,MYH9,NAMPT,NCKAP1,NLRP3,PDLIM1,PIK3R1,POSTN,RAPGEF3,RBPJ,REL,SAMSN1,SELE,SOCS3,SPI1,STING1,SYNE2,TGFB1,TGM2,TIMP3,TLR2,TNF,TXN,VEGFA,WAS,WIPF1,WWTR1	72
Cell Morphology,Cellular Assembly and Organization,Cellular Function and Maintenance	Formation of lamellipodia	1.11e-11		-1.311	ABLIM1,ABLIM3,ACTN4,ADGRF5,AQP1,ARPC1B,ARPC2,CAP1,CCN1,CCN2,CD44,ENPP2,EZR,FERMT3,FGF2,FN1,FNBP1L,HSP90AA1,HSPB1,IGF1,ITGA4,ITGA6,ITGB1,ITGB4,LCP1,LCP2,MET,MYC,MYH9,NCF2,NCKAP1,PFN1,PIK3R1,PLAU,PLEKHO1,PREX1,PXN,RAC2,RHOB,RHOG,S1PR1,SNX2,SPARC,SYK,TGFB1,TGFBR3,VEGFA,VIM,WAS	49
Cell Signaling,Molecular Transport,Vitamin and Mineral Metabolism	Quantity of Ca2+	1.34e-26		-1.31	A2M,ACKR1,AKAP12,ANGPT2,APOE,APP,BCL2,BMPR2,C3AR1,C5AR1,CAV1,CCL20,CCL3,CCL3L3,CCL4,CCL8,CD59,CPM,CXCL3,CXCL8,CXCR4,ECE1,ELN,F2R,FABP4,FCER1G,FCGR2A,FCGR3A/FCGR3B,FGF2,FKBP1A,FN1,FPR1,GNA13,GNA15,GSN,HERPUD1,HSP90AA1,ICAM1,IGF1,IGFBP7,IL1B,IL1RN,IL33,IL6,INSR,ITGAM,ITPR1,KLF2,LAIR1,LAMC1,LCP2,LGALS1,LMNA,LRP5,LYN,LYZ,MARCKSL1,MCAM,MCL1,MGP,MYC,MYH9,NFKB1,NHERF2,NRN1,OSM,PIK3R1,PLAU,PLAUR,PRDX2,PR…	93
Cell Morphology	Polarization of cells	4.22e-18		-1.305	ACTN4,ADGRA2,APOE,CAV1,CCL3,CD151,CDH5,CSF3,CTSS,CXCL8,CXCR4,CYBB,DAAM1,ENG,ENPP2,FCER1G,FERMT3,FLT1,FN1,FSTL1,FYB1,GAS5,GLRX,GNA13,HIF1A,ICAM1,IL10,IL1A,IL1B,IL1RN,IL33,IL6,ITGA4,ITGB1,ITGB2,LAMA5,LCP1,LDHA,LSP1,MAF,MAOA,MERTK,MRC1,MYC,MYH9,NAMPT,NCKAP1,NLRP3,PDLIM1,PIK3R1,POSTN,RAPGEF3,RBPJ,REL,SAMSN1,SELE,SOCS3,SPI1,STING1,SYNE2,TGFB1,TGM2,TIMP3,TLR2,TNF,TXN,VEGFA,WAS,WIPF1,WWTR1	70
Cardiovascular Disease,Cardiovascular System Development and Function,Ophthalmic Disease,Organismal Development,Organismal Injury and Abnormalities,Visual System Development and Function	Neovascularization of choroid	3.29e-27		-1.304	A2M,ADAM15,ADAM9,AIF1,ALOX5AP,APOE,BCL2,C1QB,C1QC,C3AR1,C5AR1,CAV1,CD200,CD37,CFI,COL18A1,COL4A1,COL4A2,CORO1A,CTSS,CYBA,CYBB,ELN,EVI2A,F2R,FCER1G,FLT1,FN1,FYB1,GLIPR1,HLA-DMB,HSPG2,ICAM1,IL10,IL1B,ITGA5,ITGAX,ITGB1,ITGB2,LAMC1,LGALS1,LPXN,LY86,MPEG1,NOSTRIN,PIK3AP1,PLAT,PLAU,PLAUR,PLEK,PTGS2,RAC2,SPARC,SPI1,SPP1,TYROBP,UNC93B1,VCAM1,VEGFA,VWF	60
Molecular Transport	Quantity of metal ion	1.86e-28		-1.303	A2M,ACKR1,ADAMTS1,AKAP12,AKR1B1,ANGPT2,APOE,APP,AQP1,ATP1A1,BCL2,BMPR2,C3AR1,C5AR1,CAV1,CCL20,CCL3,CCL3L3,CCL4,CCL8,CD59,CPM,CXCL3,CXCL8,CXCR4,CYBB,ECE1,ELN,F2R,FABP4,FCER1G,FCGR2A,FCGR3A/FCGR3B,FGF2,FKBP1A,FN1,FPR1,GNA13,GNA15,GRN,GSN,HERPUD1,HSP90AA1,ICAM1,IGF1,IGFBP7,IL1B,IL1RN,IL33,IL6,INSR,ITGAM,ITPR1,KLF2,LAIR1,LAMC1,LCP2,LGALS1,LMNA,LRP5,LYN,LYZ,MARCKSL1,MCAM,MCL1,MGP,MYC,MYH9,NFKB1,NHERF2…	101
Cellular Movement	Extravasation	1.26e-19		-1.303	ALCAM,ALOX5AP,ANGPT2,CCL3,CCL3L3,CCL4,CD44,CD63,CORO1A,CSF1R,CSTB,CTTN,CXCL1,CXCL8,CXCR4,ENPP2,ESAM,FOXC1,HIF1A,ICAM1,ICAM2,IL1B,IL1R1,ITGAM,ITGB2,JAM2,JAML,LDLR,LMNA,LSP1,LYVE1,MDK,MYH9,NECTIN2,PECAM1,PLVAP,PTGER4,SELE,SELP,SYK,TGFB1,TLR2,TNF,TREM1,VEGFA,VWF	46
Cell-To-Cell Signaling and Interaction,Cellular Compromise,Tumor Morphology	Adhesion of cancer cells	9.81e-12		-1.3	ADAM15,ADAM9,AKR1B1,CD44,CXCL8,FN1,IGF1,IL18,IL1A,IL1B,ITGA4,ITGA5,ITGB1,ITGB2,MCAM,SELE,TGFBI,VCAM1,VWF	19
Cardiovascular Disease,Hereditary Disorder,Organismal Injury and Abnormalities	Familial vascular disease	3.96e-11		-1.299	ADA2,ANGPT2,APP,AQP1,BMPR2,CAV1,CCN2,CD14,CFH,CFI,CITED2,COL4A1,COL4A2,CST3,ECE1,ELN,ENG,FBLN2,FKBP1A,FLNA,FLT1,HMOX1,HSPB1,HSPG2,IGF1,IGFBP7,IL1B,IL1RN,IL6,ITGAM,ITPR1,JAM2,KLF2,MGP,MT-CYB,MT-ND1,MT-ND5,NOTCH4,PBX1,PIK3R1,PREX2,PRNP,SELP,SMAD1,SOX17,SOX18,STING1,STMN1,TEK,TGFBR2,TGFBR3,TIMP3,VEGFA,VWF	54
Immunological Disease,Organismal Injury and Abnormalities	Allergy	8.36e-24		-1.292	ACTB,AHNAK,ANXA5,B4GALT1,BCL2,BTG2,CAPG,CAV1,CCL20,CCL3,CCL4,CD44,CD63,CD74,CNN3,CORO1A,CPVL,CSF2RA,CST3,CTSS,CXCL1,CXCL8,CXCR4,DUSP1,DUSP2,EGR1,EPS8,FABP4,FABP5,FCER1G,FCGBP,FCGR1A,FCGR2A,FCGR2B,FKBP1A,FLNA,GSN,HAVCR2,HLA-DPB1,HLA-DQB1,HLA-DRA,HLA-DRB1,HLA-DRB5,HLA-E,HLA-F,HNMT,HYAL2,ICAM1,IFI27,IL10,IL13RA1,IL18,IL1A,IL1B,IL1R1,IL1RN,IL33,IL3RA,IL6,INSIG1,ITGA6,LAMA5,LCP2,LDLR,LEPR,LGALS1,LGMN,…	112
Connective Tissue Development and Function,Tissue Morphology	Quantity of connective tissue	9.66e-24		-1.29	ACACB,ADAMTS1,AHNAK,ANGPT2,APOE,APP,AQP1,ARID5B,B4GALT1,BAG3,BCL2,BNIP3L,C3AR1,C5AR1,CAPNS1,CAV1,CCN2,CD14,CD44,CD59,CD83,CDKN1A,CEBPB,CEBPD,CFD,CLEC10A,CPE,CSF1R,CSF3,CXCL8,DNAJB4,DOCK8,DUSP1,EBF1,EGR1,EPAS1,F13A1,F2R,FABP5,FGF2,FN1,FSTL1,G0S2,GATM,GPNMB,GPX1,HCST,HMOX1,HSPG2,HYAL2,ID1,ID2,IGF1,IGFBP2,IL10,IL18,IL1A,IL1R1,IL1RN,IL33,IL6,IL6ST,INSIG1,INSR,IRF8,IRS2,ITGAM,ITGB1,JAM2,KLF2,LDLR,LEPR…	134
Cellular Movement,Skeletal and Muscular System Development and Function	Migration of muscle cells	5.09e-27		-1.29	ACKR1,AIF1,ALOX5AP,ANGPT2,APOE,ARPC2,ARRB2,BCL2,BMPR2,CALCRL,CAV1,CCN1,CCN2,CD44,CKLF,CLU,CRIP2,CTTN,CXCL1,CXCL2,CXCL3,CXCL8,DUSP1,EGFL7,EGR1,ELN,F2R,FGF2,FLT1,FN1,FOXO1,GJA1,HBEGF,HIF1A,HMOX1,IGF1,IGFBP2,IGFBP4,IL18,IL1B,IL6,IL6ST,ITGAM,ITGB1,LDLR,LRP1,MEOX2,MET,MYC,MYH9,NACA,NAMPT,NES,NFE2L2,PLAT,PLAU,PLAUR,PLEKHO1,POSTN,PTGER4,PTGS2,RAMP2,RAMP3,RAPGEF3,RBPJ,RCAN1,S100A4,S1PR1,SERPINA1,SPP1,TEK…	78
Cellular Movement,Hematological System Development and Function,Immune Cell Trafficking,Inflammatory Response	Transmigration of phagocytes	6.38e-18		-1.29	ADAM15,APP,ARHGAP18,BMPR2,CCL3,CCL4,CD37,COL4A1,CTSS,CXCL1,CXCL2,CXCL3,CXCL8,CYBB,DOCK8,ENG,FN1,FPR1,GNA13,ICAM1,ICAM2,IL1B,IL6,ITGA4,ITGAM,ITGAX,ITGB2,LDLR,LGALS1,LSP1,MCAM,MET,NINJ1,PECAM1,PREX1,PTPN6,PTPRB,SELE,SOCS3,STAB1,TGFB1,TGFBR2,TIMP3,TLR2,TNF,VCAM1	46
Cellular Movement	Cell movement of muscle cells	1.45e-27		-1.287	A2M,ACKR1,AIF1,ALOX5AP,ANGPT2,APOE,ARPC2,ARRB2,BCL2,BMPR2,CALCRL,CAV1,CCL3,CCN1,CCN2,CD44,CKLF,CLU,CRIP2,CTTN,CXCL1,CXCL2,CXCL3,CXCL8,DUSP1,EFNA1,EGFL7,EGR1,ELN,ENPP2,F2R,FGF2,FLT1,FN1,FOXO1,GJA1,HBEGF,HIF1A,HMOX1,IGF1,IGFBP2,IGFBP4,IL18,IL1B,IL6,IL6ST,ITGAM,ITGB1,LDLR,LRP1,MEOX2,MET,MYC,MYH9,NACA,NAMPT,NES,NFE2L2,PLAT,PLAU,PLAUR,PLEKHO1,POSTN,PTGER4,PTGS2,RAMP2,RAMP3,RAPGEF3,RBPJ,RCAN1,S100A4,S1…	82
Cellular Movement,Immune Cell Trafficking	Cell movement of lymphatic system cells	4.08e-25		-1.284	ACKR1,ACTB,ACTN4,AIF1,ANGPT2,APOD,APOE,APP,ARRB2,BCL2,BMPR2,CAV1,CCL14,CCL20,CCL3,CCL3L3,CCL4,CCL8,CD151,CD200,CD4,CD44,CD74,CD86,CH25H,CKLF,COL4A1,CORO1A,CSF3,CTSS,CTTN,CXCL1,CXCL16,CXCL3,CXCL8,CXCR4,DDIT4,DOCK8,ENG,ENPP2,ETS1,EZR,FABP5,FERMT3,FN1,FOXO1,FYB1,GNA13,GPR183,HCLS1,HIF1A,HLA-A,HMOX1,HSP90AA1,ICAM1,ICAM2,IFITM3,IL10,IL18,IL1A,IL1B,IL33,IL6,IL6ST,INSR,ITGA4,ITGA5,ITGA6,ITGAM,ITGB1,ITGB…	130
Cell Death and Survival,Organismal Injury and Abnormalities	Apoptosis of tumor cell lines	7.81e-18		-1.28	ACTN4,ADGRL2,AHNAK,AKAP12,AKR1B1,AKR1C1/AKR1C2,ALCAM,ANGPT2,ANXA5,APOE,APP,AREG,ARHGAP4,ARRB2,ATP1A1,ATP1B3,B4GALT1,BAG3,BCL2,BCL2A1,BMPR2,BMX,BNIP3L,BTG2,C5AR1,CAPG,CAPN2,CAPNS1,CAV1,CCN1,CCN2,CD14,CD4,CD44,CD59,CD74,CDC37,CDKN1A,CEBPB,CEBPD,CFH,CIRBP,CLU,COL18A1,COL4A1,COL4A2,CPE,CPLX1,CREM,CRIP2,CSF1R,CSF2RA,CSTB,CTSB,CTSD,CTTN,CXCL8,CXCR4,CYGB,DAB2,DDIT4,DDX21,DNAJB1,DOCK8,DOCK9,DUSP1,EBF1,EC…	277
Embryonic Development,Organismal Development	Development of body trunk	2.35e-30		-1.273	ACTG1,ACTN4,ADAMTS1,ADAMTS9,ADGRL2,AKAP13,AKR1B1,APOE,AQP1,AREG,ARID5B,ARRB2,ASAH1,B4GALT1,BCL2,BMPR2,C1QTNF1,CALCRL,CAPNS1,CAV1,CAV2,CCL3,CCL3L3,CCN1,CCN2,CD14,CD44,CD74,CD83,CD86,CDH5,CDKN1A,CEBPB,CFH,CITED2,CLU,COL4A1,CORO1A,CSF1R,CSF3,CST3,CTSS,CXCL2,CXCL3,CXCR4,CYBB,DAAM1,DLC1,DUSP1,ECE1,ECSCR,EFNA1,EGR1,EGR3,EHD4,EIF4E,ELN,EMP1,EMP2,EMP3,ENG,EPAS1,EREG,ERG,ETS1,EZR,FCER1G,FCGR2B,FGF2,FKBP1A…	230
Cellular Movement,Hematological System Development and Function,Immune Cell Trafficking	Cell movement of mononuclear leukocytes	1.97e-31		-1.267	ACKR1,ACTB,ACTN4,AIF1,ANGPT2,APOD,APOE,APP,ARRB2,BCL2,BMPR2,CAV1,CCL14,CCL20,CCL3,CCL3L3,CCL4,CCL8,CCN1,CCN2,CD151,CD200,CD4,CD44,CD74,CD86,CH25H,CKLF,COL4A1,CORO1A,CSF3,CTSS,CTTN,CXCL1,CXCL16,CXCL3,CXCL8,CXCR4,CYTL1,DDIT4,DOCK8,DUSP1,EFNB2,ELN,ENG,ENPP2,ETS1,EZR,F2R,FABP5,FERMT3,FLT1,FN1,FOXO1,FPR1,FYB1,GNA13,GPR183,HCLS1,HIF1A,HLA-A,HMOX1,HSP90AA1,ICAM1,ICAM2,IFITM3,IL10,IL18,IL1A,IL1B,IL33,IL6…	151
Cell-To-Cell Signaling and Interaction,Hematological System Development and Function,Inflammatory Response	Binding of monocytes	3.16e-13		-1.265	ANGPT2,B4GALT1,CCL3,CD34,CD4,CXCL8,FGF2,FN1,FOXO1,HIF1A,ICAM1,IL10,IL1A,IL1B,ITGAM,ITGAX,ITGB2,LCP1,LGALS3,PRDX2,SELE,SELP,TGFB1,TGFBR2,TNF,VCAM1,VWF	27
Cellular Movement,Skeletal and Muscular System Development and Function	Migration of vascular smooth muscle cells	4.84e-16		-1.264	AIF1,ALOX5AP,ANGPT2,ARRB2,BMPR2,CALCRL,CCN1,CCN2,CD44,CKLF,CRIP2,CTTN,CXCL8,EGR1,ELN,FGF2,FLT1,FN1,FOXO1,HIF1A,HMOX1,IGF1,IGFBP2,IGFBP4,IL6,MEOX2,MYH9,NAMPT,NFE2L2,PLAU,PLAUR,POSTN,PTGS2,RAMP2,RAMP3,RCAN1,S100A4,S1PR1,SPP1,TFPI,TGFB1,TLR2,TNF,TNFSF10,TXN	45
Cellular Movement	Transmigration of cells	2.15e-31		-1.26	ACKR1,ADAM15,ALCAM,APOE,APP,ARHGAP18,BMPR2,C3AR1,CAPN2,CAV1,CCL3,CCL3L3,CCL4,CD151,CD37,CD44,CD53,CD74,CD86,CDH5,COL4A1,CTSS,CXCL1,CXCL2,CXCL3,CXCL8,CXCR4,CYBB,DOCK8,EFNB2,ELN,ENG,ENPP2,EZR,F2R,FABP5,FERMT3,FN1,FPR1,GJA1,GNA13,HSP90AA1,ICAM1,ICAM2,ID1,ID3,IFNGR2,IGF1,IL1B,IL6,ITGA4,ITGAM,ITGAX,ITGB1,ITGB2,JAM2,LDLR,LGALS1,LIPA,LSP1,MCAM,MET,MYH9,NINJ1,NOTCH4,PECAM1,PREX1,PTPN6,PTPRB,RAC2,RHOC,SEL…	86
Cardiovascular Disease,Organismal Injury and Abnormalities	Occlusion of artery	1.19e-24		-1.255	ADGRF5,ADGRG1,AKAP13,ALOX5AP,ANKRD29,APOC1,APOE,APP,BCL2,CAV1,CCL3L3,CD14,CD163,CD44,CD59,CDKN1A,CITED2,CLU,COL18A1,CST3,CTSS,CXCL16,CXCL2,CXCL8,DOCK9,ECSCR,EGR1,ELN,EREG,F13A1,F2R,F8,FABP4,FABP5,FAM107B,FCGR2B,FERMT2,FGD5,FKBP1A,FLT1,FN1,FOXO1,GFOD1,GJA1,GPX1,HCST,HIF1A,HMOX1,HSPG2,ICAM1,IGF1,IL10,IL18,IL1A,IL1B,IL1R1,IL33,IL6,INSR,ITGAM,ITGAX,ITGB2,KLF2,KLF6,LDLR,LGALS3,LIMA1,LMCD1,LRP1,LRP5,MA…	124
Cell Death and Survival,Organismal Injury and Abnormalities	Necrosis	9.89e-25		-1.252	A2M,ACSL1,ACTB,ACTN4,ADAM15,ADAMTS1,ADGRL2,AHNAK,AKAP12,AKR1B1,AKR1C1/AKR1C2,ALCAM,ANGPT2,ANXA5,AOPEP,APOC1,APOE,APP,AREG,ARHGAP18,ARHGAP4,ARID5B,ARL2,ARL4C,ARPC2,ARPC3,ARRB2,ASAH1,ATP1A1,ATP1B3,ATP6AP2,ATP6V1B2,ATRX,B4GALT1,BAG3,BASP1,BCL2,BCL2A1,BEX3,BMPR2,BMX,BNIP3L,BTG1,BTG2,C1QA,C1QTNF1,C3AR1,C5AR1,C7,CALCRL,CAPG,CAPN2,CAPNS1,CAV1,CCL3,CCL3L3,CCL4,CCN1,CCN2,CD14,CD151,CD200,CD4,CD44,CD59,CD7…	461
Cell Morphology	Polarization of phagocytes	1.37e-13		-1.252	APOE,CCL3,CTSS,CXCL8,CYBB,ENG,FCER1G,FLT1,FN1,FSTL1,FYB1,GAS5,GLRX,HIF1A,IL10,IL1RN,LDHA,LSP1,MAF,MAOA,MERTK,MRC1,NAMPT,NLRP3,PIK3R1,POSTN,RBPJ,REL,SELE,SOCS3,SPI1,STING1,TGFB1,TGM2,TIMP3,TNF,TXN,WAS,WWTR1	39
Cell Morphology	Polarization of myeloid cells	8.79e-14		-1.249	APOE,CCL3,CTSS,CXCL8,CYBB,ENG,FCER1G,FLT1,FN1,FSTL1,FYB1,GAS5,GLRX,HIF1A,IL10,IL1RN,LDHA,LSP1,MAF,MAOA,MERTK,MRC1,NAMPT,NLRP3,PIK3R1,POSTN,RBPJ,REL,SELE,SOCS3,SPI1,STING1,TGFB1,TGM2,TIMP3,TNF,TXN,WAS,WWTR1	39
Cardiovascular System Development and Function,Cellular Development,Tissue Development	Differentiation of endothelial cells	3.11e-12		-1.231	ANGPT2,BHLHE41,BMPR2,BTG1,CD44,CDH5,COL18A1,CXCR4,FGF2,FLT1,FN1,FSTL1,FZD4,ID1,IL1B,KDM6B,LIPA,LMNA,LRP1,NOTCH4,PTGS2,RASIP1,SOX17,SOX18,TGFB1,VEGFA,VEGFC,ZEB1	28
Cancer,Organismal Injury and Abnormalities	Growth of solid tumor	4.39e-15		-1.228	ABLIM1,ADAM28,ADGRG1,AKR1B1,AKR1C3,AREG,ARRB2,BCL2,BNIP3L,BTG2,C3AR1,CAV1,CCL20,CCL3,CCN1,CCN2,CD151,CD44,CDH5,CEBPB,COL18A1,CSF2RA,CSF3,CST3,CTSB,CTSS,CXCL1,CXCL3,CXCR4,DUSP1,EGR1,EGR3,EHD2,ENG,FGF2,FLT1,FN1,FOXO1,FTH1,GJA1,GLUL,GPNMB,GPX4,GRN,HIF1A,HMOX1,HSPG2,ICAM2,ID1,ID2,ID3,IFITM3,IGF1,IL10,IL18,IL1A,IL1B,IL1R1,IL1RN,IL33,IL6,IL6ST,ITGAM,ITGB1,KLF6,KLF9,LAMB1,LDHA,LEPR,LGALS3,LRRC32,MAF,MAL…	130
Cellular Movement,Hematological System Development and Function	Mobilization of blood cells	4.21e-12		-1.225	APP,C3AR1,CALCRL,CCL20,CCL3,CCL3L3,CCL4,CSF3,CXCL2,CXCL3,CXCL8,CXCR4,FPR1,GJA1,IL1B,ITGB2,PFN1,ROBO4,S1PR1,SELE,SERPINA1,TNF,VCAM1,VEGFA	24
Cellular Movement,Skeletal and Muscular System Development and Function	Cell movement of vascular smooth muscle cells	3.54e-17		-1.222	AIF1,ALOX5AP,ANGPT2,ARRB2,BMPR2,CALCRL,CCL3,CCN1,CCN2,CD44,CKLF,CRIP2,CTTN,CXCL8,EFNA1,EGR1,ELN,FGF2,FLT1,FN1,FOXO1,HIF1A,HMOX1,IGF1,IGFBP2,IGFBP4,IL6,IL6ST,MEOX2,MYH9,NAMPT,NFE2L2,PLAU,PLAUR,POSTN,PTGS2,RAMP2,RAMP3,RCAN1,S100A4,S1PR1,SPP1,TFPI,TGFB1,TLR2,TNF,TNFSF10,TXN	48
Cellular Movement	Mobilization of cells	1.8e-11		-1.221	APP,C3AR1,CALCRL,CCL20,CCL3,CCL3L3,CCL4,CSF3,CXCL2,CXCL3,CXCL8,CXCR4,FGF2,FPR1,GJA1,IL1B,ITGB2,PFN1,ROBO4,S1PR1,SELE,SERPINA1,SOCS3,TNF,VCAM1,VEGFA	26
Cell Death and Survival,Cellular Compromise	Cytotoxicity of lymphocytes	2.72e-15		-1.216	APP,ARRB2,CD44,CD59,CEBPB,CREM,CYRIB,DOCK8,FCGR1A,FCGR2A,FCGR3A/FCGR3B,FERMT3,FN1,HAVCR2,HLA-A,HLA-DRA,HLA-DRB1,HLA-E,HLA-F,HSPA1A/HSPA1B,ICAM1,IFNGR2,IGF1,IL10,IL18,IL1A,IL6,ITGB2,LAIR1,LDHA,LDLR,LGALS3,LGMN,LILRB2,MYH9,PNP,PTPN6,PTPRC,RAB27A,RBPJ,SYK,TGFB1,TLR2,TNF,TNFSF10,TYROBP,WAS,WIPF1	48
Cellular Movement	Migration of myeloid cells	2.5e-24		-1.208	ACKR1,ADAM15,ANGPT2,APP,ARHGAP18,BMPR2,CCL3,CCL3L3,CCL4,CD37,CD44,CFH,COL4A1,CORO1A,CSF3,CTSS,CXCL1,CXCL2,CXCL3,CXCL8,CXCR4,CYBB,ENG,FLT1,FN1,FPR1,GNA13,HMOX1,ICAM1,ICAM2,IL18,IL1B,IL33,IL6,IL6ST,ITGA4,ITGA6,ITGAM,ITGAX,ITGB1,ITGB2,LAMA5,LDLR,LGALS1,LGALS3,LIPA,LSP1,MCAM,MDK,MET,MYH9,NCKAP1L,NINJ1,NLRP3,PDE4B,PECAM1,PLAU,PLAUR,PREX1,PRNP,PTPN6,PTPRB,S1PR1,SELE,SELP,SOCS3,SPP1,STAB1,TGFB1,TGFBR2,T…	76
Connective Tissue Disorders,Organismal Injury and Abnormalities,Tissue Morphology	Degeneration of connective tissue	8.43e-16		-1.205	ADAMTS4,APP,C5AR1,CCN2,CFD,CXCL8,CYTL1,EGR1,FCGR1A,FCGR2A,FCGR2B,FGF2,FN1,GPX4,HIF1A,IL10,IL18,IL1A,IL1B,IL1R1,IL1RN,IL33,IL6,IL6ST,ITGAM,LEPR,NAMPT,OSM,PTGS2,SPARC,SPP1,SULF1,SULF2,TIMP3,TNF,TNFAIP3	36
Cellular Movement,Skeletal and Muscular System Development and Function	Migration of smooth muscle cells	1.77e-25		-1.199	ACKR1,AIF1,ALOX5AP,ANGPT2,APOE,ARPC2,ARRB2,BCL2,BMPR2,CALCRL,CAV1,CCN1,CCN2,CD44,CKLF,CLU,CRIP2,CTTN,CXCL1,CXCL2,CXCL3,CXCL8,DUSP1,EGFL7,EGR1,ELN,F2R,FGF2,FLT1,FN1,FOXO1,GJA1,HBEGF,HIF1A,HMOX1,IGF1,IGFBP2,IGFBP4,IL18,IL1B,IL6,IL6ST,ITGAM,ITGB1,LDLR,LRP1,MEOX2,MYC,MYH9,NAMPT,NES,NFE2L2,PLAT,PLAU,PLAUR,POSTN,PTGER4,PTGS2,RAMP2,RAMP3,RAPGEF3,RBPJ,RCAN1,S100A4,S1PR1,SPP1,TEK,TFPI,TGFB1,TLR2,TNF,TNFSF…	74
Hematological System Development and Function,Tissue Morphology	Quantity of mononuclear leukocytes	3.13e-27		-1.197	ADAM28,AKAP13,ANGPT2,APOE,APP,ARHGDIB,ARID5A,ARID5B,ATP6AP2,B3GNT5,B4GALT1,BAG3,BCL2,BCL2A1,C3AR1,C5AR1,CALCRL,CALHM6,CAV1,CCL4,CD4,CD44,CD74,CD83,CD84,CD86,CDKN1A,CEBPB,CEMIP2,CLEC4E,CLU,CMTM6,CORO1A,CSF1R,CSF3,CTSB,CTSD,CTSS,CXCL16,CXCL8,CXCR4,DOCK8,DOK2,EBF1,EFNB2,EGR1,EGR3,ETS1,ETS2,FABP5,FCER1G,FCGR1A,FCGR2A,FCGR2B,FKBP1A,FLT1,FOXO1,FYB1,GIMAP1,GJA1,GNA13,GPR183,HAVCR2,HBEGF,HCLS1,HCST,HIF1A…	195
Cell Death and Survival,Cellular Compromise	Cytotoxicity of lymphatic system cells	2.17e-16		-1.197	APP,ARRB2,CD44,CD59,CD74,CEBPB,CREM,CYRIB,DOCK8,FCGR1A,FCGR2A,FCGR3A/FCGR3B,FERMT3,FN1,HAVCR2,HLA-A,HLA-DRA,HLA-DRB1,HLA-E,HLA-F,HSPA1A/HSPA1B,ICAM1,IFNGR2,IGF1,IL10,IL18,IL1A,IL6,ITGB2,LAIR1,LDHA,LDLR,LGALS3,LGMN,LILRB2,MYH9,PLTP,PNP,PTPN6,PTPRC,RAB27A,RBPJ,SYK,TGFB1,TLR2,TNF,TNFSF10,TYROBP,WAS,WIPF1	50
Cellular Movement,Skeletal and Muscular System Development and Function	Cell movement of smooth muscle cells	2.02e-26		-1.196	A2M,ACKR1,AIF1,ALOX5AP,ANGPT2,APOE,ARPC2,ARRB2,BCL2,BMPR2,CALCRL,CAV1,CCL3,CCN1,CCN2,CD44,CKLF,CLU,CRIP2,CTTN,CXCL1,CXCL2,CXCL3,CXCL8,DUSP1,EFNA1,EGFL7,EGR1,ELN,ENPP2,F2R,FGF2,FLT1,FN1,FOXO1,GJA1,HBEGF,HIF1A,HMOX1,IGF1,IGFBP2,IGFBP4,IL18,IL1B,IL6,IL6ST,ITGAM,ITGB1,LDLR,LRP1,MEOX2,MYC,MYH9,NAMPT,NES,NFE2L2,PLAT,PLAU,PLAUR,POSTN,PTGER4,PTGS2,RAMP2,RAMP3,RAPGEF3,RBPJ,RCAN1,S100A4,S1PR1,SPP1,TEK,TFPI…	78
Cell-To-Cell Signaling and Interaction,Renal and Urological System Development and Function	Binding of kidney cell lines	7.96e-12		-1.194	ADGRA2,ADGRG1,ALCAM,CAV1,CD44,CSF2RA,EFNB2,FCGR2A,FN1,GRB2,HBEGF,ICAM1,IL13RA1,ITGA4,ITGAM,ITGB1,ITGB2,LRP1,LY6E,MRC1,MSR1,PLAU,PLAUR,POSTN,PRNP,RAMP2,RAMP3,RRAS,TIMP3,ZEB2	30
Cell-To-Cell Signaling and Interaction	Binding of leukemia cell lines	5.18e-15		-1.194	ADAM28,ALCAM,ANGPT2,ANXA5,APP,CCL20,CCL3,CCL4,CD14,CD44,CXCR4,CYBB,DAB2,DOCK8,EGFL7,EGR1,ENG,ERG,FERMT3,FLNA,FN1,FYB1,GLRX,GNA13,HLA-A,ICAM1,IL6,ITGA4,ITGA5,ITGA6,ITGAM,ITGB1,ITGB2,LCP2,PALMD,PHACTR1,PIK3R1,PLAU,PLAUR,PRMT1,PROS1,SELE,SELP,SPP1,TGM2,TLR2,TNF,VCAM1,WWTR1,ZBTB16	50
Cell-To-Cell Signaling and Interaction,Cellular Movement,Hematological System Development and Function,Immune Cell Trafficking	Recruitment of lymphocytes	6.51e-12		-1.182	CCL20,CCL3,CCL4,CD4,CD44,CLEC4E,CSF3,CXCL16,CXCL3,CXCL8,CXCR4,ETS1,FABP5,FN1,ICAM1,IFITM3,IL10,IL18,IL1B,IL1R1,IL33,IL6,NFKB1,OSM,PREX1,PYCARD,S1PR1,SELE,SELP,STING1,TGFB1,TLR2,TNF,VCAM1	34
Cancer,Organismal Injury and Abnormalities	Benign solid tumor	5.55e-22		-1.181	ACKR1,ACSL1,ACTN4,ADAMTS1,ALCAM,ANGPT2,ANXA5,APOC1,APOD,APOE,APOLD1,APP,ATP1A1,ATP1B1,ATP6V1F,BACE2,BCL2,BMPR2,C1orf115,CALCRL,CAV1,CAVIN2,CCN1,CD34,CD44,CDKN1A,CEBPB,CEBPD,CFD,CFH,CLDN5,CLU,COL15A1,COL18A1,COL4A1,CREG1,CRIM1,CSF1R,CTSB,CXCR4,CYB5A,CYBA,DAB2,DUSP1,EGR1,EMCN,EMP1,ENG,EPAS1,FABP4,FABP5,FERMT2,FGF2,FKBP1A,FLNA,FLT1,FMNL1,FN1,FOXO1,FRY,FTH1,GLRX,GLUL,GNG11,GRB2,HES1,HIF1A,HLA-A,HLA-F…	205
Cell-To-Cell Signaling and Interaction,Hematological System Development and Function,Immune Cell Trafficking,Inflammatory Response	Activation of antigen presenting cells	3.84e-22		-1.149	ADGRF5,ANGPT2,APOE,APP,C1QA,C5AR1,CCL20,CCL3,CCL4,CD14,CD200,CD37,CD4,CD44,CD74,CD84,CD86,CEBPB,CLEC4E,CLEC7A,CLU,CPE,CSF1R,CSF3,CTSS,CXCL8,CYBB,FCER1G,FCGR1A,FCGR2B,FCGR3A/FCGR3B,FN1,GJA1,GRN,HAVCR2,HLA-A,HLA-DMA,HLA-DMB,HLA-DQB1,HMOX1,ICAM1,IFNGR2,IGF1,IL10,IL18,IL1B,IL1R1,IL1RN,IL33,IL6,ITGA5,ITGAM,ITGB1,ITGB2,LGALS3,LRP1,LYN,MAF,MERTK,METRNL,MSR1,NAMPT,OSM,PDK4,PFKFB3,PLAT,PPT1,PRNP,PROS1,PSA…	92
Connective Tissue Disorders,Organismal Injury and Abnormalities	Damage of connective tissue	3.85e-18		-1.145	ADAMTS4,APOE,APP,C5AR1,CCN2,CFD,CLU,CXCL8,CYTL1,EGR1,FCGR1A,FCGR2A,FCGR2B,FGF2,FN1,GPX4,HIF1A,HYAL2,IL10,IL18,IL1A,IL1B,IL1R1,IL1RN,IL33,IL6,IL6ST,ITGAM,NAMPT,NFKBIA,OSM,PLAU,PTGS2,SPARC,SPP1,SULF1,SULF2,TIMP3,TNF,TNFAIP3	40
Connective Tissue Disorders,Inflammatory Disease,Inflammatory Response,Organismal Injury and Abnormalities,Skeletal and Muscular Disorders	Experimentally-induced arthritis	8.21e-17		-1.144	CCL3L3,CCL4,CD44,CD59,CH25H,CSF3,CTSS,CXCL2,CXCL8,DUSP1,F13A1,FCGR1A,FCGR2A,FCGR2B,FCGR3A/FCGR3B,FCGRT,FLT1,FOXO1,HMOX1,IL10,IL18,IL1B,IL1R1,IL1RN,IL33,IL6,IL6ST,ITGAM,LAIR1,LYN,MCL1,MDK,MERTK,MSR1,NAMPT,NFKB1,NFKBIA,NUPR1,PLAU,PTGER4,PTGS2,PYCARD,REL,SELE,SELP,SNX9,SPNS2,SPP1,TGFB1,TIE1,TLR2,TNF,TNFRSF1B,TNFSF13B	54
Cellular Movement	Migration of progenitor cells	8.08e-11		-1.143	ADGRG1,ANGPT2,CCL20,CCL3L3,CCL4,CCN1,CXCL8,CXCR4,DOCK8,FGF2,GJA1,GSN,HCLS1,ICAM1,ITGA4,ITGA5,ITGA6,ITGB1,ITGB2,KLF2,LYN,MET,NACA,PLEKHO1,PTPN6,PTPRC,RUNX1,S1PR1,TNF	29
Hematological Disease,Immunological Disease,Organismal Injury and Abnormalities	Neutrophilia	1.84e-10		-1.138	CSF3,CXCL1,CXCL3,CXCL8,DUSP1,IL10,IL18,IL1A,IL1B,IL1R1,IL1RN,IL6,IL6ST,ITGB2,LGALS3,NLRP3,PRDM1,RAC2,RUNX1,SELE,SOCS3,SPP1,TLR2,TNF	24
Cardiovascular Disease,Organismal Injury and Abnormalities	Abnormal morphology of heart ventricle	2.53e-13		-1.136	ADAM15,ADAM9,ADGRL2,ANGPT2,APOE,BMPR2,BMX,CAPN2,CAPNS1,CAV1,CITED2,CLU,CREM,CXCR4,CYBB,ECE1,EFNA1,ELN,EPAS1,ERG,ETS1,F2R,FKBP1A,FOXO1,GJA1,GPX1,HBEGF,HIF1A,HMOX1,HSPG2,IER3,IGF1,IL18,IL6,IL6ST,LMNA,LY6E,MDK,MGAT1,NFKBIA,NLRP3,NPR1,NR2F2,PBX1,PDLIM5,PLAT,PLAU,PTGER4,PTGS2,RAMP2,RAPGEF3,RBPJ,RCAN1,SHC1,SLCO2A1,SPTBN1,TEAD1,TEK,TGFBR2,TIMP3,TLL1,TLR2,TNF,TPM1,TXN,TXNIP,UTRN,VCAM1,VEGFA	69
Cardiovascular Disease,Organismal Injury and Abnormalities	Abdominal aortic aneurysm	4.78e-12		-1.136	ALOX5AP,ANGPT2,APOE,BTG2,CCL3L3,CST3,CTSS,CXCL8,ELN,FTL,G0S2,GALNT15,IER3,IL1A,IL1B,IL6,LRP1,MT1M,NR4A3,OSM,PLAU,PTGER4,PTGS2,PTPRC,RCAN1,TGFB1,TGFBR2,TIMP3,UCP2,VWF	30
Cellular Development,Cellular Growth and Proliferation,Hematological System Development and Function,Hematopoiesis,Lymphoid Tissue Structure and Development,Tissue Development	Development of phagocytes	5.08e-13		-1.133	AKAP13,APP,BCL2,CAV1,CD4,CD74,CDA,CDKN1A,CEBPB,CSF1R,CSF3,CST3,CXCL3,EBF1,ECSCR,EGR1,EIF4E,EMP1,ETS2,F2R,FCGR1A,FN1,FOXO1,FTH1,GPR183,HES1,HLA-DRB1,ID2,ID3,IFI16,IL10,IL1A,IL1B,IL1R1,IL1RN,IL33,IL6,IRF8,ITGAM,ITGB1,LAIR1,LDLR,LIFR,LILRB3,LYN,MAFB,MDK,MYC,NFE2L2,NFKB1,NUPR1,PRDM1,RBPJ,REL,RUNX1,SH2B3,SLA,SLC40A1,SPI1,TCF4,TGFB1,TGFBR2,TLR2,TMEM176B,TNF,TNFSF10,TREM1,VEGFA,ZEB2	69
Cancer,Organismal Injury and Abnormalities	Multiple cancers	5.89e-19		-1.132	AASS,ABLIM1,ABLIM3,ACACB,ACKR1,ACSL1,ACTG1,ACTN4,ADA2,ADAM15,ADAM28,ADAM9,ADAMTS1,ADAMTS4,ADAMTS9,ADCY4,ADGRA2,ADGRF5,ADGRG1,ADGRL2,AHNAK,AIF1,AKAP12,AKAP13,AKR1B1,AKR1C1/AKR1C2,AKR1C3,ALCAM,ANGPT2,ANKRD29,ANXA5,AOPEP,APOD,APOE,APP,AQP1,AREG,ARHGAP45,ARHGDIB,ARHGEF15,ARID5B,ARL4C,ARPC5,ARRB2,ASAP1,ATP1A1,ATP6V1B2,ATP8B1,ATRX,B3GNT5,BAG3,BCAM,BCAT1,BCL2,BMPR2,BMX,BTG2,C1QA,C3AR1,CALCOCO2,CALD1,CAP…	526
Cell-To-Cell Signaling and Interaction,Cellular Compromise,Tumor Morphology	Adhesion of tumor cells	1.14e-11		-1.131	ADAM15,ADAM9,AKR1B1,CD44,CXCL8,FN1,IGF1,IL18,IL1A,IL1B,ITGA4,ITGA5,ITGB1,ITGB2,MCAM,SELE,TFPI,TGFBI,VCAM1,VWF	20
Organismal Injury and Abnormalities	Damage of vascular system	5.63e-14		-1.129	ANGPT2,APOE,APP,C5AR1,CAV1,CCL3,CD151,CDH5,CIRBP,CLU,COL18A1,CTTN,CXCL8,ELN,ENG,EPS8,F2R,FCGR2B,FOXC1,GJA1,GPX1,HMOX1,HSPG2,IGF1,IL10,IL1A,IL1B,IL33,ITGAM,ITGB1,LIPA,LRP5,MCAM,NFE2L2,PECAM1,PFN1,PLAT,PLAU,POSTN,PTPN6,PTPRB,PXN,RAPGEF3,ROBO4,S100A4,S1PR1,STING1,TEK,TGFBI,TGFBR2,TGM2,TNF,TXN,TXNIP,VEGFA	55
Immunological Disease,Inflammatory Disease,Organismal Injury and Abnormalities	Immune mediated inflammatory disease	3.33e-47		-1.123	ACSL1,ACTB,ACTN1,ACTN4,ADA2,ADAM15,ADAM9,ADAMTS4,AHNAK,AIF1,AKAP13,ANXA5,APOE,AREG,ARHGDIB,ARID5B,ARPC1B,ARPC3,ARRB2,ASAP1,ATP1B1,ATRX,B3GNT5,B4GALT1,BACE2,BCL2,BCL2A1,BNIP3L,C1QA,C1QB,C3AR1,C5AR1,CALCRL,CALD1,CAPG,CAV1,CCL14,CCL20,CCL3,CCL3L3,CCL4,CCL4L1/CCL4L2,CCL8,CCN2,CD14,CD151,CD200,CD34,CD4,CD44,CD74,CD83,CD86,CDA,CDH5,CDKN1A,CEBPB,CELF2,CFD,CFH,CFI,CLEC14A,CLEC4E,CLEC5A,CLEC7A,CLU,CNN3,CO…	328
Cell-To-Cell Signaling and Interaction,Hematological System Development and Function,Immune Cell Trafficking	Binding of granulocytes	1.3e-23		-1.117	ANGPT2,B4GALT1,CD37,CD44,CFH,CORO1A,CTTN,CXCL1,CXCL2,CXCL3,CXCL8,CYBB,ERG,FCGR2A,FCGR3A/FCGR3B,FERMT3,FLNA,FLT1,FN1,GLRX,ICAM1,IL18,IL1B,IL1R1,IL33,IL6,ITGA4,ITGA5,ITGAM,ITGAX,ITGB1,ITGB2,LCP1,LGALS1,LGALS3,LILRB3,LSP1,LYN,PECAM1,PLAU,PLAUR,PLTP,PREX1,PTPN6,SELE,SELP,SERPINA1,SLC44A2,TGFB1,TGFBR2,TLR2,TNF,TXN,VCAM1,VEGFA	55
Cell Death and Survival,Organismal Injury and Abnormalities	Cell death of tumor cell lines	3.02e-17		-1.108	ACSL1,ACTN4,ADGRL2,AHNAK,AKAP12,AKR1B1,AKR1C1/AKR1C2,ALCAM,ANGPT2,ANXA5,APOE,APP,AREG,ARHGAP4,ARL4C,ARRB2,ASAH1,ATP1A1,ATP1B3,B4GALT1,BAG3,BCL2,BCL2A1,BMPR2,BMX,BNIP3L,BTG1,BTG2,C5AR1,CAPG,CAPN2,CAPNS1,CAV1,CCN1,CCN2,CD14,CD4,CD44,CD59,CD74,CDA,CDC37,CDKN1A,CEBPB,CEBPD,CFH,CIRBP,CLU,COL18A1,COL4A1,COL4A2,CPE,CPLX1,CREM,CRIP2,CSF1R,CSF2RA,CSTB,CTNNA1,CTSB,CTSD,CTTN,CXCL8,CXCR4,CYBA,CYGB,DAB2,DDIT4…	320
Cellular Development,Hematological System Development and Function,Lymphoid Tissue Structure and Development	Maturation of leukocytes	4.14e-13		-1.106	APP,CCL20,CD4,CD44,CD83,CD86,CEBPB,CLEC7A,CSF3,CXCR4,EGR1,FCGR2B,FPR1,HAVCR2,HIF1A,HLA-DRA,HMOX1,HSPA1A/HSPA1B,ICAM1,ID2,IL10,IL18,IL1A,IL1B,IL33,IL6,IRF1,IRF8,ITGAM,ITGB2,LCP1,LRP1,LYN,MYC,PIK3R1,PRDM1,PRNP,PTGS2,PTPN6,PTPRC,RUNX1,SERPINA1,SHC1,SOCS2,TGFB1,TLR2,TNF,TNFRSF1B,TNFSF10,TNFSF13B,TYROBP,VEGFA,VEGFC,ZEB2	54
Cellular Movement,Hematological System Development and Function,Immune Cell Trafficking,Inflammatory Response	Cell movement of neutrophils	1.07e-39		-1.094	ACKR1,ADAM15,ALOX5AP,ANGPT2,APOE,APP,ARHGAP18,B4GALT1,BMPR2,C3AR1,C5AR1,CAPG,CCL20,CCL3,CCL3L3,CCL4,CCL8,CCN2,CD14,CD151,CD37,CD44,CD74,CFD,CFH,CKLF,CLEC14A,CORO1A,CSF2RA,CSF3,CST3,CTSB,CTTN,CXCL1,CXCL2,CXCL3,CXCL8,CYBB,DDIT4,DUSP1,EIF4E,ENG,EPAS1,FABP4,FCER1G,FCGR2A,FERMT3,FN1,FPR1,FSTL1,GNA13,GRN,GSN,HIF1A,HMOX1,HSPB1,ICAM1,IL10,IL18,IL1A,IL1B,IL1R1,IL1RN,IL33,IL6,IL6ST,ITGA4,ITGA6,ITGAM,ITGB1,…	130
Cell-To-Cell Signaling and Interaction,Cellular Growth and Proliferation,Hematological System Development and Function	Stimulation of leukocytes	1.05e-14		-1.093	APP,C5AR1,CAV1,CCL20,CCN1,CD320,CD4,CD83,CD86,CLEC4E,CSF3,CXCL3,CXCL8,CXCR4,EFNB2,FLNA,FN1,HAVCR2,HMOX1,IGF1,IL10,IL18,IL1B,IL1RN,IL33,IL6,LGALS1,LGALS3,LILRB2,LYN,MERTK,PTPN6,PTPRC,PYCARD,S100A4,TGFB1,TGFBR2,TLR2,TNF,TNFAIP3,TNFRSF1B,TNFSF10,TNFSF13B,YES1	44
Cellular Movement	Extravasation of cells	7.29e-18		-1.086	ALCAM,ANGPT2,CCL3,CCL3L3,CCL4,CD44,CD63,CORO1A,CSF1R,CSTB,CTTN,CXCL1,CXCL8,CXCR4,ENPP2,ESAM,FOXC1,ICAM1,ICAM2,IL1B,IL1R1,ITGAM,ITGB2,JAM2,LDLR,LMNA,LSP1,LYVE1,MDK,MYH9,NECTIN2,PECAM1,PLVAP,PTGER4,SELE,SELP,TLR2,TNF,VEGFA,VWF	40
Embryonic Development,Organismal Development	Development of abdomen	1.57e-22		-1.085	ACTN4,ADAMTS1,AKR1B1,APOE,AQP1,AREG,ARID5B,B4GALT1,BCL2,C1QTNF1,CAV1,CCL3,CCN2,CD14,CD44,CD86,CDH5,CDKN1A,CEBPB,CFH,CITED2,CLU,COL4A1,CSF1R,CSF3,CST3,CTSS,CXCR4,ECSCR,EFNA1,EGR1,EHD4,EPAS1,EREG,ERG,EZR,FCER1G,FCGR2B,FGF2,FLNA,FLT1,FOXC1,FSTL1,GATM,GJA1,GRB2,GRN,HBEGF,HES1,HIF1A,HSPB1,ICAM1,ID2,IGF1,IGFBP2,IL10,IL1A,IL1B,IL1RN,IL6,IL6ST,INHBB,INSR,IRS2,ITGB1,KLF6,LAMA5,LAMC1,LEPR,LGALS3,LIPA,LY6E,…	132
Cancer,Organismal Injury and Abnormalities,Skeletal and Muscular Disorders	Muscle tumor	9.1e-13		-1.082	ACACB,ACKR1,ADAM9,ALOX5AP,ANGPT2,APOLD1,ATRX,C1orf115,CALCRL,CAVIN2,CCN1,CD163,CD34,CD44,CDKN1A,CFH,CLDN5,COL15A1,COL18A1,CREG1,CRIM1,CSF1R,CSF2RA,CYBA,DSE,DUSP1,EMCN,F2R,FCGBP,FCGR3A/FCGR3B,FERMT2,FGF2,FKBP1A,FLT1,FMNL1,FOXO1,FTH1,GNG11,GRB2,HIF1A,HMOX1,HNMT,HSPG2,IGF1,IGFBP2,IL3RA,INSR,KDM6B,LAMA5,LAMB2,LIFR,LRRC1,LSP1,LYN,LYVE1,MACF1,MAF,MALAT1,MAOA,MAP4,MERTK,MET,MYC,MYH9,NDRG1,NFIA,NINJ1,NR2…	126
Cell-To-Cell Signaling and Interaction,Hematological System Development and Function,Immune Cell Trafficking,Inflammatory Response	Activation of macrophages	2.51e-17		-1.078	ADGRF5,ANGPT2,APOE,APP,C1QA,C5AR1,CCL3,CCL4,CD14,CD200,CD4,CD44,CD84,CEBPB,CLEC4E,CLU,CSF1R,CSF3,CXCL8,CYBB,FCER1G,FCGR2B,FCGR3A/FCGR3B,FN1,GJA1,GRN,HAVCR2,HLA-A,HMOX1,ICAM1,IFNGR2,IGF1,IL10,IL18,IL1B,IL1R1,IL1RN,IL33,IL6,ITGA5,ITGAM,ITGB1,ITGB2,LGALS3,LRP1,MAF,METRNL,MSR1,NAMPT,PDK4,PFKFB3,PLAT,PPT1,PRNP,PROS1,PTGS2,PTPN6,RAPGEF3,SELE,STING1,SYK,TGFB1,TGFBR2,TGM2,TLR2,TNF,TYROBP	67
Cell-To-Cell Signaling and Interaction,Hematological System Development and Function,Immune Cell Trafficking,Inflammatory Response	Binding of macrophages	2.35e-14		-1.078	APOE,APP,CD14,CLEC10A,CTSZ,CXCL3,FCGR1A,FPR1,ICAM1,IL10,ITGA4,ITGA5,ITGA6,ITGAM,ITGB1,ITGB2,LILRB3,LYN,MSR1,NCKAP1L,PLAU,PTGS2,PTPN6,PTPRC,RHOB,SPI1,STAB1,TGFB1,TNF,VCAM1	30
Cellular Movement,Hematological System Development and Function,Immune Cell Trafficking,Inflammatory Response	Cell movement of monocytes	5.97e-23		-1.078	AIF1,ANGPT2,APOE,APP,CCL14,CCL20,CCL3,CCL4,CCL8,CCN1,CCN2,COL4A1,CSF3,CTSS,CXCL16,CXCL3,CXCL8,CXCR4,CYTL1,DUSP1,ELN,ENG,F2R,FLT1,FN1,FPR1,ICAM1,IL10,IL1B,IL6,IL6ST,ITGA4,ITGAM,ITGAX,ITGB2,KDM6B,LDLR,LGALS1,LGALS3,LGMN,LYN,MAOA,MARCHF1,MCAM,MDK,NCKAP1L,NFKBIZ,NINJ1,PECAM1,PILRA,PLAUR,POSTN,PRNP,RAC2,SELE,SPP1,TGFB1,TIMP3,TNF,VCAM1,VEGFA,WAS	62
Cellular Function and Maintenance,Hematological System Development and Function	Function of T lymphocytes	7.37e-16		-1.071	AHNAK,ARHGDIB,BCAT1,BCL2,C3AR1,CD302,CD4,CD44,CD74,CD84,CD86,CEBPB,CTSS,DUSP1,FCER1G,FYB1,GADD45B,GPR84,HAVCR2,HCST,HLA-A,HLA-DMA,HLA-DQB1,HLA-E,ICAM1,ID3,IFNGR2,IL10,IL10RA,IL13RA1,IL18,IL33,IL6,IRF8,KLF2,LEPR,LGALS1,LILRB3,MCL1,NEDD9,NFKB1,NPC2,PCGF2,PTPRC,RAB13,RCAN1,REL,RGS16,RHOG,S1PR1,SAMSN1,SELE,SELENOK,SELP,SERPINB9,SPNS2,STX11,TAGLN2,TCF4,TGFB1,TGM2,TLR2,TNF,TNFSF10,TYROBP,WAS,WIPF1	67
Cellular Movement	Transmigration of myeloid cells	4.74e-13		-1.069	ADAM15,ARHGAP18,BMPR2,CCL3,CD37,CXCL1,CXCL2,CXCL3,CXCL8,CYBB,ENG,FN1,FPR1,GNA13,ICAM1,ICAM2,IL1B,IL6,ITGA4,ITGAM,ITGB2,LGALS1,LIPA,LSP1,MET,NINJ1,PECAM1,PREX1,PTPN6,PTPRB,SOCS3,TGFBR2,TIMP3,TLR2,TNF,VCAM1	36
Cellular Movement,Hematological System Development and Function,Hypersensitivity Response,Immune Cell Trafficking	Cell movement of eosinophils	3.56e-11		-1.058	AREG,ARRB2,CCL14,CCL3,CCL3L3,CCL4,CXCL2,CXCL8,FABP4,FPR1,HIF1A,ICAM2,ID1,IL10,IL18,IL1B,IL33,ITGA4,ITGB1,ITGB2,LGALS1,LGALS3,NFE2L2,NLRP3,OSM,PLAUR,SPI1,TNF,TXN,VCAM1,WAS	31
Cellular Development,Cellular Growth and Proliferation,Organ Development,Skeletal and Muscular System Development and Function,Tissue Development	Proliferation of smooth muscle cells	5.58e-20		-1.056	AIF1,AKR1B1,ALOX5AP,ANGPT2,APOD,APOE,BMPR2,C3AR1,CALCRL,CAPN2,CAV1,CCL3,CCN1,CDKN1A,CEBPD,CKLF,CLU,CXCL16,CXCL8,CYBA,EFNB2,EGR1,ELN,EREG,FGF2,FOXO1,GJA1,HBEGF,HIF1A,HMOX1,ID2,ID3,IGF1,IGFBP2,IGFBP4,IL10,IL18,IL1A,IL1B,IL1RN,IL6,IL6ST,INSR,IRF1,ITGB1,KDM6B,LMCD1,LMNA,LRP1,MYC,NAMPT,NCF2,NFE2L2,NPR1,NR4A2,NR4A3,OSM,PIK3R1,PLAT,PLAU,PLAUR,POSTN,PTGS2,RB1,RBPJ,S1PR1,SHC1,SOCS3,SPARC,SPP1,SYNE2,TFPI,T…	82
Cellular Function and Maintenance	Function of lymphatic system cells	5.99e-19		-1.055	AHNAK,AKAP13,APOE,ARHGDIB,ARRB2,BCAT1,BCL2,C3AR1,CD302,CD4,CD44,CD74,CD84,CD86,CEBPB,CNPY3,CTSS,DUSP1,ETS1,FCER1G,FCGR2A,FYB1,GADD45B,GPR84,HAVCR2,HCST,HLA-A,HLA-DMA,HLA-DQB1,HLA-E,ICAM1,ID3,IFNGR2,IL10,IL10RA,IL13RA1,IL18,IL1B,IL33,IL6,IRF1,IRF8,KLF2,LCP1,LDHA,LEPR,LGALS1,LGMN,LILRB3,MCL1,MYC,NEDD9,NFE2L2,NFKB1,NPC2,PCGF2,PIK3R1,PRDM1,PTPRC,RAB13,RCAN1,REL,RGS16,RHOG,S1PR1,SAMSN1,SELE,SELENOK,SE…	86
Cell-To-Cell Signaling and Interaction	Aggregation of cells	6.2e-20		-1.052	ACTB,ACTG1,ADAM15,AKR1B1,APP,ATP1B1,C1QTNF1,CD151,CD4,CD44,CD63,CDKN1A,CFH,CLIC1,CLU,CMIP,CSF3,CST3,DAB2,EFNB2,EGFL7,EMILIN2,ESAM,F2R,FCER1G,FCGR2A,FERMT3,FGF2,FLNA,FN1,FPR1,GNA13,GSN,HBEGF,HCLS1,HIF1A,HSPB1,ICAM1,ICAM2,IGF1,IL1B,IL6,IL6ST,ITGA5,ITGB1,ITGB2,LCP2,LGALS1,LILRB3,LYN,LYZ,MERTK,MET,MMRN1,MYH9,NECTIN2,NR4A3,OLR1,PECAM1,PIK3R1,PLAT,PLEK,PLPP3,PPIF,PRDX2,PTGER4,PTGS2,PTPN6,PXN,RAB27A,REL…	86
Cardiovascular Disease,Organismal Injury and Abnormalities	Disorder of blood pressure	1.09e-36		-1.05	ABLIM1,ACACB,ADAMTS4,ADCY4,ADGRF5,ADIRF,AHNAK,AIF1,AKAP12,ANGPT2,ANKRD29,ANXA5,APOE,APOL3,AQP1,ARHGEF15,ATP1A1,ATP1B1,ATP6AP2,BCAM,BCAT1,BMPR2,C1QA,C1QB,C3AR1,C5AR1,C7,CAP1,CAV1,CCL20,CCL3,CCL4,CD14,CD200,CD34,CD4,CD84,CDH5,CFD,CFH,CFI,CITED2,CLEC14A,COL18A1,CPD,CREG1,CSF1R,CSF2RA,CST3,CTSS,CTTN,CXCL1,CXCL2,CXCL8,CXCR4,CYB5R3,CYBA,CYBB,CYRIA,DIPK1B,DUSP1,ECE1,EGFL7,ELN,EMB,ENG,EPAS1,ERG,F13A1,F2R…	193
Cellular Movement	Invasion of prostate cancer cell lines	4.5e-14		-1.045	AHNAK,AKAP12,ARHGAP4,ARRB2,CAPN2,CAV1,CD44,CD74,CTSB,CTSZ,CXCL8,CXCR4,ECE1,EGR1,EIF4E,EMP1,ENG,ERG,ETS1,ETS2,EZR,FABP5,FN1,GRN,HIF1A,HMOX1,ID1,ID2,ITGA6,LCP1,LGALS3,LIMA1,LMNA,MAOA,MYC,NDRG1,NES,NFKBIA,NR4A2,NR4A3,PLAUR,PODXL,SMAD1,SNAI1,SPP1,TGFB1,TNF,TNFSF10,TSPAN18,VIM	50
Cancer,Organismal Injury and Abnormalities	Lymphatic system tumor	7.31e-17		-1.043	AASS,ABLIM1,ACTB,ACTG1,ADA2,ADAM15,ADAM28,ADAM9,ADAMTS9,ADCY4,ADGRA2,ADGRF5,ADGRL2,ADGRL4,AFAP1L1,AHNAK,ANGPT2,ANXA5,APOE,APOL3,APP,AQP1,ARHGAP4,ARHGAP45,ARHGEF15,ARID5B,ASAH1,ATP1B1,ATP6V1B2,ATRX,BASP1,BCAT1,BCL2,BHLHE41,BNIP3L,BTG1,BTG2,C1QC,C1QTNF1,C2CD4B,C7,CALCRL,CALD1,CAPN2,CAV1,CAV2,CAVIN2,CCL20,CCL3,CCL4,CCL8,CCN1,CD14,CD151,CD163,CD200,CD320,CD34,CD4,CD44,CD74,CD83,CD86,CDKN1A,CEBPB,CEBP…	405
Cancer,Organismal Injury and Abnormalities	Hematological or lymphatic system tumor	1.87e-14		-1.042	AASS,ABLIM1,ACKR1,ACSL1,ACTB,ACTG1,ADA2,ADAM15,ADAM28,ADAM9,ADAMTS9,ADCY4,ADGRA2,ADGRF5,ADGRL2,ADGRL4,AFAP1L1,AHNAK,AIF1,AKAP13,ANGPT2,ANXA5,APOE,APOL3,APP,AQP1,ARHGAP18,ARHGAP4,ARHGAP45,ARHGEF15,ARID5B,ASAH1,ATP1B1,ATP6V1B2,ATP8B1,ATRX,B4GALT1,BASP1,BCAT1,BCL2,BCL2A1,BHLHE41,BMPR2,BNIP3L,BTG1,BTG2,C1QC,C1QTNF1,C2CD4B,C7,CALCRL,CALD1,CAPN2,CAV1,CAV2,CAVIN2,CCL20,CCL3,CCL4,CCL8,CCN1,CCNL1,CD14,CD1…	490
Cell-To-Cell Signaling and Interaction	Interaction of leukemia cell lines	2.05e-15		-1.039	ADAM28,ALCAM,ANGPT2,ANXA5,APP,CCL20,CCL3,CCL4,CD14,CD44,CXCR4,CYBB,DAB2,DOCK8,EGFL7,EGR1,ENG,ERG,FERMT3,FLNA,FN1,FYB1,GLRX,GNA13,HLA-A,ICAM1,IL6,ITGA4,ITGA5,ITGA6,ITGAM,ITGB1,ITGB2,LCP2,PALMD,PHACTR1,PIK3R1,PLAU,PLAUR,PODXL,PRMT1,PROS1,SELE,SELP,SPP1,TGM2,TLR2,TNF,VCAM1,VEGFA,WWTR1,ZBTB16	52
Cardiovascular Disease,Organismal Injury and Abnormalities	Peripheral arterial disease	8.44e-22		-1.039	ADA2,ADAP2,APOE,ARHGDIB,ARID5A,ARL4C,BAG3,BTG2,C3AR1,C5AR1,CAPG,CD163,CD53,CD83,CFH,CPVL,CTSB,CTSS,CXCR4,CYRIB,DAB2,DNAJB1,DNAJB4,EVI2A,EVI2B,F2R,FCGR1A,FCGR2A,FCGR3A/FCGR3B,FERMT2,FPR1,FRY,FTH1,FYB1,GLRX,HCLS1,HLA-DRB1,HSPA1A/HSPA1B,HSPH1,IRF8,ITGA4,KTN1,LAIR1,LAPTM5,LCP1,LILRB2,LMCD1,LPXN,LYN,MAFB,MARCKS,MSR1,NEDD9,NNMT,NR2F2,NR4A2,PDE2A,PDLIM5,PLAT,PLAU,PLAUR,PLTP,PPP1CB,PRCP,PTGER4,PTGS2,RUNX…	82
Hematological System Development and Function,Inflammatory Response,Tissue Morphology	Quantity of dendritic cells	3.74e-17		-1.039	ARRB2,BCL2,BCL2A1,C5AR1,CCL20,CD200,CD302,CD83,CD86,CEBPB,CLEC4E,CLU,CSF1R,CSF3,DOCK8,FCER1G,FCGR2B,GPR183,HBEGF,ID2,IL10,IL18,IL1B,IL1RN,IL33,IRF1,IRF8,ITGB2,LAIR1,LDLR,LGALS1,LGALS3,MCL1,MDK,MYC,NFKB1,PRDM1,PTPN6,SH2B3,SPI1,SPP1,TEK,TGFB1,TLR2,TNF,TYROBP,UACA,VEGFA,ZEB2	49
Cellular Function and Maintenance,Hematological System Development and Function	Function of lymphocytes	3.69e-19		-1.032	AHNAK,AKAP13,APOE,ARHGDIB,ARRB2,BCAT1,BCL2,C3AR1,CD302,CD4,CD44,CD74,CD84,CD86,CEBPB,CNPY3,CTSS,DUSP1,ETS1,FCER1G,FCGR2A,FYB1,GADD45B,GPR84,HAVCR2,HCST,HLA-A,HLA-DMA,HLA-DQB1,HLA-E,ICAM1,ID3,IFNGR2,IL10,IL10RA,IL13RA1,IL18,IL1B,IL33,IL6,IRF1,IRF8,KLF2,LCP1,LDHA,LEPR,LGALS1,LGMN,LILRB3,MCL1,MYC,NEDD9,NFKB1,NPC2,PCGF2,PIK3R1,PTPRC,RAB13,RCAN1,REL,RGS16,RHOG,S1PR1,SAMSN1,SELE,SELENOK,SELP,SERPINB9,S…	83
Cellular Growth and Proliferation,Connective Tissue Development and Function,Skeletal and Muscular System Development and Function,Tissue Development	Proliferation of synovial cells	5.11e-12		-1.031	AIF1,AREG,CCN1,CD44,CDKN1A,FGF2,FN1,IL10,IL1A,IL1B,IL6,IL6ST,ITGB1,MYC,OSM,PLAU,PLAUR,SOCS3,TGFB1,TNF,TNFAIP8,TNFSF10	22
Hematological System Development and Function,Lymphoid Tissue Structure and Development,Tissue Morphology	Quantity of T lymphocytes	4.53e-23		-1.03	ADAM28,ANGPT2,APOE,APP,ARHGDIB,ARID5A,ARID5B,ATP6AP2,BCL2,BCL2A1,C3AR1,C5AR1,CAV1,CCL4,CD4,CD44,CD74,CD83,CD84,CD86,CDKN1A,CEMIP2,CMTM6,CORO1A,CSF3,CTSD,CTSS,CXCL16,CXCR4,DOCK8,EFNB2,EGR3,ETS1,ETS2,FABP5,FCER1G,FCGR2B,FKBP1A,FOXO1,FYB1,GJA1,HAVCR2,HBEGF,HCST,HIF1A,HLA-A,HLA-DMA,HLA-DQB1,HLA-DRB1,ICAM1,ID1,ID2,ID3,IGF1,IL10,IL10RA,IL13RA1,IL18,IL1R1,IL1RN,IL33,IL6,IL6ST,INSR,IRF1,IRF8,ITGA4,ITGA6,…	150
Molecular Transport	Secretion of molecule	5.28e-11		-1.027	A2M,ACACB,ADAM9,ADGRL2,ANGPT2,APOE,APP,AQP1,ARRB2,ASAH1,ATP8B1,BACE2,BAG3,BCL2,C3AR1,CAVIN1,CD44,CD59,CD74,CEBPB,CFD,CITED2,CPE,CPLX1,CXCL8,CYBB,EGR1,ELL2,F2R,FABP4,FCER1G,FCGR2A,FN1,FOXO1,FPR1,FZD4,GJA1,GNA13,GRN,GSN,HCLS1,HMOX1,IGF1,IL1A,IL1B,IL1RN,IL6,IRF1,LDLR,LGALS1,LILRB2,LY6E,LYN,MGLL,MGST2,NFE2L2,NPC2,OLR1,OSM,PAM,PECAM1,PFKFB3,PIK3R1,PLIN2,PLTP,PPT1,PSAP,PTGER4,PTGS2,PTPRC,RAB27A,RAB3C,R…	91
Cardiovascular System Development and Function,Tissue Morphology	Permeability of vascular system	2.32e-23		-1.022	ANGPT2,APOE,APP,AQP1,C5AR1,CAV1,CCL3,CCL4,CD151,CDH5,COL18A1,CSF1R,CTTN,CXCL2,CXCL8,CYBB,EMCN,ENG,EPS8,ESAM,F2R,FGF2,FLT1,GSN,ICAM1,ID1,IL10,IL18,IL1B,IL33,ITGB1,ITGB2,LDLR,LIPA,LRP1,LSP1,MCAM,MERTK,MMRN2,MYOF,NFKB1,NLRP3,NPR1,PECAM1,PIK3R1,PLAT,PLAU,PLVAP,PROS1,PTGS2,PTPN6,PTPRB,PXN,RAMP2,RAPGEF3,ROBO4,S100A4,S1PR1,SELP,TEK,TGFBI,TGFBR2,TGM2,TNF,TNFRSF1B,TXNIP,UCP2,VEGFA,VEGFC,VWF,YES1	71
Cardiovascular Disease,Neurological Disease,Organismal Injury and Abnormalities	Cerebrovascular dysfunction	3.95e-18		-1.021	ADA2,ANGPT2,APOE,APP,ARRB2,ATP1A1,CALCRL,CAV1,CD14,CFH,CLU,COL4A1,COL4A2,CST3,CTSS,CXCL16,CXCL2,CXCL3,CYBB,ELN,ENG,ETS2,F13A1,F2R,F8,FLNA,FLT1,FN1,FPR1,GJA1,GPX1,GRN,GSN,HIF1A,HMOX1,HSPB1,HSPH1,IGF1,IL10,IL18,IL1B,IL1R1,IL6,INSR,ITGAM,ITGB2,KLF2,LDLR,LIPA,LRP1,LY96,LYZ,MALAT1,MT-CYB,MT-ND1,MT-ND5,NFE2L2,NFKB1,NLRP3,NNMT,NOTCH4,OLR1,PDE4B,PLAT,PLAU,PREX2,PRNP,PROS1,PTGS2,PYCARD,RRBP1,SERPINA1,STMN…	86
Cell-To-Cell Signaling and Interaction	Interaction of kidney cell lines	5.47e-12		-1.02	ADGRA2,ADGRG1,ALCAM,CAV1,CD44,CSF2RA,EFNB2,FCGR2A,FN1,GRB2,HBEGF,ICAM1,IL13RA1,ITGA4,ITGAM,ITGB1,ITGB2,LRP1,LY6E,MRC1,MSR1,PLAU,PLAUR,POSTN,PRNP,RAMP2,RAMP3,RRAS,TGFB1,TIMP3,ZEB2	31
Cellular Movement,Hematological System Development and Function	Extravasation of leukocytes	6.63e-14		-1.017	ANGPT2,CCL3,CCL3L3,CCL4,CD44,CD63,CORO1A,CSF1R,CTTN,CXCL1,CXCL8,ENPP2,ICAM1,ICAM2,IL1B,IL1R1,ITGAM,ITGB2,LSP1,MDK,MYH9,NECTIN2,PECAM1,PTGER4,SELE,SELP,TNF,VWF	28
Hematological System Development and Function,Tissue Morphology	Quantity of antigen presenting cells	4.15e-22		-1.015	ANGPT2,APOE,APP,ARRB2,BCL2,BCL2A1,C3AR1,C5AR1,CAV1,CCL20,CCL3,CD200,CD302,CD83,CD86,CDKN1A,CEBPB,CLEC4E,CLU,CSF1R,CSF3,CTSS,CYBB,DBI,DOCK8,FABP5,FCER1G,FCGR2B,GPR183,GRN,HAVCR2,HBEGF,HIF1A,HMOX1,ID2,IGF1,IL10,IL18,IL1A,IL1B,IL1R1,IL1RN,IL33,IL6,INSR,IRF1,IRF8,ITGB2,LAIR1,LDHA,LDLR,LEPR,LGALS1,LGALS3,LITAF,LSP1,MCL1,MDK,MYC,NCKAP1L,NFE2L2,NFKB1,NFKBIA,NLRP3,OSM,PILRA,PLAT,PLAU,PRDM1,PRMT1,PTGS2,PT…	96
Cell-mediated Immune Response,Cellular Movement,Hematological System Development and Function,Immune Cell Trafficking	Cell movement of T lymphocytes	4.35e-21		-1.012	ACKR1,ANGPT2,APOD,APOE,APP,ARRB2,BCL2,BMPR2,CAV1,CCL14,CCL20,CCL3,CCL3L3,CCL4,CCL8,CD44,CD74,CD86,CH25H,COL4A1,CTSS,CTTN,CXCL1,CXCL16,CXCL8,CXCR4,DDIT4,DOCK8,ENPP2,FABP5,FN1,FOXO1,FYB1,HCLS1,HLA-A,HSP90AA1,ICAM1,IL10,IL1A,IL1B,IL33,IL6,IL6ST,INSR,ITGA4,ITGA6,ITGB1,ITGB2,LCP1,LCP2,LDLR,LGALS1,LGALS3,MCAM,MDK,MERTK,MYC,MYH9,NLRP3,PFN1,PIK3R1,PTGS2,PTPRB,RAC2,RGS1,RGS16,RUNX1,S100A4,S1PR1,SELE,SELP,…	84
Inflammatory Response,Organismal Injury and Abnormalities	Inflammation of organ	7.59e-59		-1.002	ABLIM3,ACKR1,ACSL1,ACTB,ACTN4,ADAM9,AHNAK,AIF1,AKAP12,ALCAM,ANGPT2,ANXA5,APOC1,APOD,APOE,APP,AQP1,AREG,ARHGDIB,ARID5A,ARRB2,ATP1A1,ATP1B1,ATP6AP2,ATRX,B4GALT1,BCL2,BCL2A1,BMX,C1orf162,C1QA,C3AR1,C5AR1,C7,CALCRL,CAPG,CAV1,CAVIN2,CCL20,CCL3,CCL3L3,CCL4,CCL8,CCN1,CCN2,CD14,CD151,CD163,CD200,CD320,CD4,CD44,CD53,CD74,CD84,CD86,CDA,CDKN1A,CEBPB,CFH,CFI,CH25H,CLEC14A,CLEC4E,CLEC5A,CLEC7A,CLU,CNN3,COL4A1…	338
Cancer,Organismal Injury and Abnormalities,Tumor Morphology	Invasion of tumor	1.67e-24		-0.994	ADAM9,ALCAM,APOE,AREG,ASAP1,CAPN2,CAV1,CCL20,CCN2,CD14,CD151,CD44,CD53,CLU,CSF3,CTSB,CTSS,CTSZ,CTTN,CXCL1,CXCL2,CXCR4,ENPP2,ETS1,EZR,F2R,FERMT2,FGF2,FKBP1A,FLNA,FN1,HBEGF,HES1,HIF1A,HMOX1,HNRNPA1,ICAM1,ID1,IGF1,IL6,ITGA5,ITGA6,ITGB1,ITGB4,LGALS1,MCAM,MDK,MET,NEDD9,NFE2L2,PLAU,PLAUR,POSTN,PTGS2,PXN,RALGAPA2,REL,RHOB,RHOG,S100A6,SNAI1,SOX7,SPP1,STMN1,SYK,TGFB1,TGFBR2,TYMP,VEGFC,VIM,ZBTB16,ZEB1,ZFYV…	73
Cancer,Organismal Injury and Abnormalities	Non rhabdoid tumor	5.49e-16		-0.992	AASS,ABLIM1,ACACB,ACKR1,ACSL1,ACTB,ACTG1,ACTN4,ADA2,ADAM15,ADAM28,ADAM9,ADAMTS1,ADAMTS9,ADCY4,ADGRA2,ADGRF5,ADGRL2,ADGRL4,AFAP1L1,AHNAK,AIF1,AKAP12,AKAP13,AKR1B1,ALCAM,ALOX5AP,ANGPT2,ANXA5,AOPEP,APBB2,APOC1,APOD,APOE,APOL3,APOLD1,APP,AQP1,ARHGAP18,ARHGAP29,ARHGAP4,ARHGAP45,ARHGEF15,ARID5B,ARPC5,ASAH1,ATP1A1,ATP1B1,ATP6V1B2,ATP6V1F,ATP8B1,ATRX,B4GALT1,BACE2,BASP1,BCAT1,BCL2,BCL2A1,BHLHE41,BMPR2,BM…	648
Cardiovascular System Development and Function,Tissue Morphology	Quantity of endothelial cells	7.46e-11		-0.988	ALCAM,ANGPT2,APOE,BCL2,CAV1,CAV2,CTSB,ETS1,FGF2,HIF1A,IGF1,IL1B,INSR,ITGB1,KLF2,LAMA5,LDLR,MYC,PRDM1,PTGS2,SPP1,SYK,VEGFA	23
Cardiovascular System Development and Function,Tissue Morphology	Permeability of vasculature	1.35e-16		-0.986	ANGPT2,APOE,AQP1,CAV1,CCL4,CD151,CDH5,COL18A1,CSF1R,CTTN,CXCL8,EMCN,EPS8,ESAM,F2R,FGF2,FLT1,GSN,ICAM1,ID1,IL10,IL18,IL1B,IL33,ITGB1,LRP1,LSP1,MMRN2,MYOF,NLRP3,NPR1,PECAM1,PIK3R1,PLAT,PLAU,PLVAP,PROS1,PTGS2,PTPRB,RAMP2,S1PR1,TEK,TGFBI,TGFBR2,TGM2,TNF,TXNIP,UCP2,VEGFA,VEGFC,VWF,YES1	52
Connective Tissue Development and Function,Tissue Morphology	Quantity of connective tissue cells	1.87e-13		-0.986	ANGPT2,APP,BCL2,C3AR1,C5AR1,CAPNS1,CAV1,CCN2,CD44,CDKN1A,CSF1R,CSF3,EBF1,EGR1,F13A1,F2R,FGF2,FN1,GPNMB,GPX1,HCST,HSPG2,ID1,IGF1,IL1A,IL1R1,IL1RN,IL33,IL6ST,INSR,IRF8,ITGAM,ITGB1,JAM2,KLF2,LRP5,MSR1,MYC,NACA,NFKB1,NLRP3,NUPR1,P2RY13,PDK4,PFN1,POSTN,PRDM1,PRMT1,PTPN6,RGS10,S1PR1,SLC40A1,SPARC,SPP1,TEK,TGFB1,TGFBR2,TLR2,TNF,TYROBP,UGCG,VEGFA,WAS	63
Hematological System Development and Function,Lymphoid Tissue Structure and Development,Tissue Morphology	Quantity of lymphocytes	1.7e-27		-0.985	ADAM28,AKAP13,ANGPT2,APOE,APP,ARHGDIB,ARID5A,ARID5B,ATP6AP2,B3GNT5,B4GALT1,BAG3,BCL2,BCL2A1,C3AR1,C5AR1,CALCRL,CALHM6,CAV1,CCL4,CD4,CD44,CD74,CD83,CD84,CD86,CDKN1A,CEBPB,CEMIP2,CLEC4E,CMTM6,CORO1A,CSF3,CTSB,CTSD,CTSS,CXCL16,CXCR4,DOCK8,DOK2,EBF1,EFNB2,EGR1,EGR3,ETS1,ETS2,FABP5,FCER1G,FCGR1A,FCGR2A,FCGR2B,FKBP1A,FLT1,FOXO1,FYB1,GIMAP1,GJA1,GNA13,GPR183,HAVCR2,HBEGF,HCLS1,HCST,HIF1A,HLA-A,HLA-DMA,H…	191
Cancer,Organismal Injury and Abnormalities	Breast or pancreatic cancer	1.98e-17		-0.973	AASS,ABLIM1,ABLIM3,ACACB,ACKR1,ACSL1,ACTG1,ACTN4,ADA2,ADAM15,ADAM28,ADAM9,ADAMTS1,ADAMTS4,ADAMTS9,ADCY4,ADGRA2,ADGRF5,ADGRG1,ADGRL2,ADGRL4,AHNAK,AIF1,AKAP12,AKAP13,AKR1B1,AKR1C1/AKR1C2,AKR1C3,ALCAM,ANGPT2,ANKRD29,AOPEP,APOC1,APOD,APOE,APP,AQP1,AREG,ARHGAP4,ARHGAP45,ARHGDIB,ARHGEF15,ARID5B,ARL4C,ARPC5,ARRB2,ASAP1,ATP1A1,ATP6V1B2,ATP8B1,ATRX,B3GNT5,BACE2,BAG3,BCAM,BCAT1,BCL2,BMPR2,BMX,BTG2,C1QA,C3A…	596
Immunological Disease,Organismal Injury and Abnormalities	Systemic autoimmune syndrome	3.08e-39		-0.97	ACSL1,ADA2,ADAM15,ADAM9,ADAMTS4,AIF1,AKAP13,AKR1B1,ALOX5AP,APOE,AREG,ARHGDIB,ARID5B,ASAP1,ATP1A1,ATP1B1,ATP6V1B2,ATRX,BACE2,BCL2,BMX,C1orf162,C1QA,C3AR1,C5AR1,CALCRL,CALD1,CALHM6,CAPG,CCL14,CCL20,CCL3,CCL3L3,CCL4,CCL4L1/CCL4L2,CCL8,CD14,CD163,CD200,CD4,CD44,CD74,CD83,CD84,CD86,CDA,CEBPB,CELF2,CFD,CFH,CH25H,CLEC4E,CLU,COL4A2,CSF3,CST3,CTSB,CTSS,CXCL1,CXCL16,CXCL2,CXCL3,CXCL8,CXCR4,CYBB,CYTL1,CYYR1…	288
Lipid Metabolism,Small Molecule Biochemistry	Synthesis of lipid	3.85e-14		-0.968	A2M,ACACB,ACSL1,ADGRF5,AKR1B1,AKR1C1/AKR1C2,AKR1C3,ALOX5AP,ANGPT2,APOC1,APOE,APP,AREG,ARRB2,ASAH1,ATP1A1,ATP8B1,B3GNT5,B4GALT1,BCL2,BMPR2,BMX,C1QTNF1,C5AR1,CAPN2,CAV1,CAV2,CCL3L3,CCN1,CD14,CD4,CD74,CD83,CEBPB,CH25H,CLEC7A,CLU,COTL1,CREM,CSF3,CXCL1,CXCL3,CXCL8,CYB5A,DAB2,DBI,EBF1,EGR1,ELOVL7,ENPP2,EREG,F2R,FABP4,FABP5,FCER1G,FCGR1A,FCGR2A,FCGR2B,FGF2,FLT1,FN1,FOXO1,FPR1,G0S2,GK,GPX4,GRB10,HBEGF,HI…	145
Cell-To-Cell Signaling and Interaction	Binding of lymphoid cells	7.63e-11		-0.967	CCL20,CCL3,CCL4,CD151,CD44,CD86,CLEC10A,CXCR4,DOCK8,ENG,EZR,FCGR3A/FCGR3B,FERMT3,FN1,FYB1,HLA-DMA,HSP90AA1,ICAM1,ICAM2,IL10,IL1B,IL6,IL6ST,ITGA4,ITGA5,ITGB1,ITGB2,LCP2,MCAM,NEDD9,OSM,PECAM1,PLAU,PTPN6,RAC2,RGS1,SELE,SELP,SPP1,SYK,TFRC,TGFB1,TNF,VCAM1,WAS	45
Cell-To-Cell Signaling and Interaction	Adhesion of myeloid cells	2.26e-24		-0.96	ANGPT2,ANXA5,APP,BCAM,CD34,CD37,CD44,CFH,CORO1A,CTSZ,CTTN,CXCL1,CXCL2,CXCL3,CXCL8,CYBB,F2R,FERMT3,FLNA,FLT1,FN1,FOXO1,GLRX,HIF1A,ICAM1,IL10,IL18,IL1A,IL1B,IL1R1,IL33,IL6,ITGA4,ITGA5,ITGAM,ITGAX,ITGB1,ITGB2,LAMA5,LCP1,LGALS1,LGALS3,LILRB3,LYN,NCKAP1L,PECAM1,PLAU,PLAUR,PLTP,PRDX2,PREX1,PTGS2,PTPN6,RAC2,RHOB,SELE,SELP,SERPINA1,SLC44A2,SPI1,STAB1,TGFB1,TGFBR2,TLR2,TNF,TXN,VCAM1,VEGFA,VWF	69
Cellular Movement	Cell movement of myeloid cells	4.61e-50		-0.951	ACKR1,ADAM15,AIF1,ALOX5AP,ANGPT2,APOE,APP,AREG,ARHGAP18,ARRB2,B4GALT1,BMPR2,C1QTNF1,C3AR1,C5AR1,CAPG,CAV1,CCL14,CCL20,CCL3,CCL3L3,CCL4,CCL8,CCN1,CCN2,CD14,CD151,CD37,CD4,CD44,CD74,CDKN1A,CFD,CFH,CKLF,CLEC14A,CLEC4E,COL4A1,CORO1A,CSF1R,CSF2RA,CSF3,CST3,CTSB,CTSS,CTTN,CXCL1,CXCL16,CXCL2,CXCL3,CXCL8,CXCR4,CYBB,CYTL1,DDIT4,DUSP1,EIF4E,ELN,ENG,EPAS1,F2R,FABP4,FCER1G,FCGR2A,FERMT3,FLNA,FLT1,FN1,FPR1,FS…	196
Cell Death and Survival,Cellular Compromise	Cytotoxicity of cells	2.57e-19		-0.951	ADGRG1,APP,ARRB2,BCL2,CD44,CD59,CD74,CEBPB,CORO1A,CREM,CYBB,CYRIB,DOCK8,FCER1G,FCGR1A,FCGR2A,FCGR3A/FCGR3B,FERMT3,FGF2,FLNA,FN1,HAVCR2,HCST,HLA-A,HLA-DRA,HLA-DRB1,HLA-E,HLA-F,HSPA1A/HSPA1B,ICAM1,IFNGR2,IGF1,IL10,IL18,IL1A,IL6,ITGAM,ITGB2,LAIR1,LDHA,LDLR,LGALS3,LGMN,LILRB2,LYN,MYH9,NAMPT,NFKB1,NLRP3,PLTP,PNP,PTPN6,PTPRC,RAB27A,RBPJ,SGK1,SOCS3,SYK,TGFB1,TGFBR2,TLR2,TNF,TNFAIP3,TNFSF10,TXN,TYROBP,WA…	68
Cell-To-Cell Signaling and Interaction,Hematological System Development and Function,Immune Cell Trafficking,Inflammatory Response	Adhesion of neutrophils	5.22e-19		-0.947	ANGPT2,CD37,CD44,CFH,CORO1A,CTTN,CXCL1,CXCL2,CXCL3,CXCL8,CYBB,FERMT3,FLNA,FLT1,FN1,GLRX,ICAM1,IL1B,IL1R1,IL6,ITGAM,ITGAX,ITGB2,LCP1,LGALS3,LILRB3,LYN,PLAU,PLAUR,PLTP,PREX1,PTPN6,SELE,SELP,SERPINA1,SLC44A2,TGFB1,TGFBR2,TLR2,TNF,TXN,VCAM1,VEGFA	43
Cellular Development	Maturation of blood cells	9.65e-13		-0.931	APP,CCL20,CD4,CD44,CD83,CD86,CDKN1A,CEBPB,CLEC7A,CSF3,CXCR4,EGR1,FCGR2B,FPR1,HAVCR2,HIF1A,HLA-DRA,HMOX1,HSPA1A/HSPA1B,ICAM1,ID2,IL10,IL18,IL1A,IL1B,IL33,IL6,IRF1,IRF8,ITGAM,ITGB2,KLF2,LCP1,LDHA,LRP1,LYN,MYC,PIK3R1,PRDM1,PRNP,PTGS2,PTPN6,PTPRC,RPS6,RUNX1,SERPINA1,SHC1,SOCS2,TGFB1,TLR2,TNF,TNFRSF1B,TNFSF10,TNFSF13B,TYROBP,VEGFA,VEGFC,ZEB2	58
Cell Death and Survival	Cytolysis	1.18e-13		-0.931	APOE,APP,ARRB2,BCL2,C3AR1,CAV1,CD4,CD44,CD59,CFH,CFI,CSF3,EIF4E,ETS1,EVI2A,F8,FCER1G,FCGR1A,FCGR2A,FCGR2B,FCGR3A/FCGR3B,FKBP1A,GIMAP6,GJA1,HCST,HLA-A,HLA-F,HMOX1,IFITM3,IL18,IL1B,IL6,ITGB2,LCP2,LGALS1,LGALS3,LYN,LYZ,MRTFB,MYC,NECTIN2,NFE2L2,NR4A2,PNP,PRDM1,PRDX2,PTPRC,RAB27A,REL,SERPINB9,SH3BGRL3,SNAI1,SPP1,STMN1,STX11,TAP1,TGFBR2,TNF,TNFAIP3,TNFRSF1B,TNFSF10,TYROBP,UTRN,VEGFA,VIM	65
Cellular Development,Cellular Growth and Proliferation,Hematological System Development and Function,Hematopoiesis,Lymphoid Tissue Structure and Development,Tissue Development	Development of antigen presenting cells	5.69e-12		-0.93	AKAP13,APP,CAV1,CDKN1A,CEBPB,CSF1R,CSF3,CXCL3,EBF1,ECSCR,EGR1,EMP1,F2R,FCGR1A,FN1,FOXO1,FTH1,GPR183,HES1,ID2,ID3,IFI16,IL10,IL1A,IL1B,IL1R1,IL1RN,IL33,IL6,IRF8,ITGAM,ITGB1,LAIR1,LDLR,LIFR,LILRB3,LYN,MAFB,MDK,NFE2L2,NFKB1,NUPR1,PRDM1,RBPJ,RUNX1,SLA,SLC40A1,SPI1,TCF4,TGFB1,TGFBR2,TLR2,TMEM176B,TNF,TREM1,VEGFA,ZEB2	57
Cell-To-Cell Signaling and Interaction,Hematological System Development and Function,Immune Cell Trafficking,Inflammatory Response	Activation of phagocytes	4.19e-29		-0.926	ADAM9,ADGRF5,ANGPT2,APOE,APP,ARRB2,C1QA,C5AR1,CCL20,CCL3,CCL4,CCL8,CD14,CD163,CD200,CD37,CD4,CD44,CD63,CD84,CD86,CEBPB,CFH,CLEC4E,CLEC5A,CLEC7A,CLU,CSF1R,CSF3,CST3,CXCL1,CXCL3,CXCL8,CYBB,FCER1G,FCGR2A,FCGR2B,FCGR3A/FCGR3B,FKBP1A,FN1,FPR1,GJA1,GRN,HAVCR2,HLA-A,HMOX1,HYAL2,ICAM1,IFNGR2,IGF1,IL10,IL18,IL1A,IL1B,IL1R1,IL1RN,IL33,IL6,ITGA5,ITGAM,ITGB1,ITGB2,LCP2,LGALS3,LILRB3,LRP1,LY96,LYN,MAF,MERTK,M…	109
Cancer,Organismal Injury and Abnormalities	Malignant neoplasm of retroperitoneum	3.19e-12		-0.924	ACACB,ACKR1,ACTB,ACTN4,ADA2,ADAM28,ADAM9,ADAMTS1,ADGRF5,ADGRL2,ADGRL4,AHNAK,AIF1,AKAP13,AKR1C1/AKR1C2,ALCAM,ANGPT2,ANKRD29,ANXA5,APOC1,APOD,APP,AREG,ARHGAP4,ARID5B,ARL4C,ARPC5,ARRB2,ASAP1,ATP6V1B2,ATRX,BACE2,BASP1,BCL2,BLVRB,BMPR2,BNIP3L,BTG2,C1QTNF1,C5AR1,C7,CALCOCO2,CALCRL,CALD1,CAP1,CAPN2,CASKIN2,CAV1,CAVIN1,CCL20,CCL3L3,CCL4,CCL4L1/CCL4L2,CCL8,CCN1,CCN2,CCNL1,CD163,CD34,CD4,CD44,CD53,CD59,CD6…	396
Cell-To-Cell Signaling and Interaction	Response of leukemia cell lines	3.92e-11		-0.915	CDKN1A,CTSD,ETS2,FCER1G,FCGR2A,FCGR2B,HMOX1,IL1B,IL6,IRF8,ITGAM,KLF2,MCL1,MERTK,RAPGEF3,RHOG,SPI1,STING1,TGFB1,TGM2,TNF,TYROBP,VIM	23
Connective Tissue Development and Function,Skeletal and Muscular System Development and Function	Resorption of bone	3.98e-11		-0.91	CAV1,CD44,CEBPB,CSF1R,CST3,CTSS,CXCL8,CXCR4,EGR1,FCER1G,FCGR3A/FCGR3B,GJA1,GSN,HES1,IGF1,IGFBP2,IL1A,IL1B,IL1R1,IL1RN,IL33,IL6,LDLR,LGMN,OSM,PDK4,PLS3,PTGER4,PTGS2,RAC2,RBPJ,S1PR1,SPP1,SYK,TFRC,TNF,TNFAIP3,TNFRSF1B,TPP1,TYROBP,VEGFA,WAS	42
Dermatological Diseases and Conditions,Organismal Injury and Abnormalities	Psoriasis	3.7e-23		-0.91	A2M,APOC1,APOD,APOE,ARHGDIB,ARPC1A,ARPC1B,ATP1B1,C3AR1,CALHM6,CAV1,CAVIN1,CCL20,CD4,CD63,CEBPB,CEBPD,CFD,CLEC3B,CLEC7A,CSTB,CTSB,CTSS,CXCL1,CXCL3,CXCL8,CYB5R3,DUSP1,EFNB2,EGR1,EIF4E,ELL2,EPHX1,F13A1,FABP5,FCGR1A,FCGR2A,FCGR2B,FCGR3A/FCGR3B,FKBP1A,FLT1,FN1,FOXO1,G0S2,GJA1,GK,GNA15,GSN,HES1,HIF1A,HMOX1,HSPH1,ICAM1,ID1,IFI16,IFI27,IFITM1,IFNGR2,IGFBP7,IL10,IL13RA1,IL18,IL1A,IL1B,IL1RN,IL33,IL6,IL6ST…	124
Cancer,Organismal Injury and Abnormalities,Reproductive System Disease	Breast or ovarian cancer	5.76e-19		-0.91	AASS,ABLIM1,ABLIM3,ACACB,ACKR1,ACSL1,ACTG1,ACTN4,ADA2,ADAM15,ADAM28,ADAM9,ADAMTS1,ADAMTS4,ADAMTS9,ADCY4,ADGRA2,ADGRF5,ADGRG1,ADGRL2,AHNAK,AIF1,AKAP12,AKAP13,AKR1B1,AKR1C1/AKR1C2,AKR1C3,ALCAM,ANGPT2,ANKRD29,AOPEP,APOD,APOE,APP,AQP1,AREG,ARHGAP45,ARHGDIB,ARHGEF15,ARID5B,ARL4C,ARPC5,ARRB2,ASAP1,ATP1A1,ATP6V1B2,ATP8B1,ATRX,B3GNT5,BAG3,BCAM,BCAT1,BCL2,BMPR2,BMX,BTG2,C1QA,C3AR1,CALCOCO2,CALD1,CAPN2,CAV…	516
Cancer,Organismal Injury and Abnormalities,Reproductive System Disease	Breast cancer	1.26e-18		-0.91	AASS,ABLIM1,ABLIM3,ACACB,ACKR1,ACSL1,ACTN4,ADA2,ADAM15,ADAM28,ADAM9,ADAMTS1,ADAMTS4,ADAMTS9,ADCY4,ADGRA2,ADGRF5,ADGRL2,AHNAK,AIF1,AKAP12,AKAP13,AKR1B1,AKR1C1/AKR1C2,AKR1C3,ANGPT2,ANKRD29,AOPEP,APOD,APOE,APP,AQP1,AREG,ARHGAP45,ARHGDIB,ARHGEF15,ARID5B,ARL4C,ARPC5,ARRB2,ATP1A1,ATP8B1,ATRX,B3GNT5,BAG3,BCAM,BCAT1,BCL2,BMPR2,BMX,BTG2,C1QA,C3AR1,CALD1,CAPN2,CAV1,CAV2,CAVIN1,CCDC69,CCL3,CCL4,CCN1,CCN2,CC…	436
Cancer,Organismal Injury and Abnormalities	Lymphohematopoietic neoplasia	2.14e-13		-0.91	AASS,ABLIM1,ACKR1,ACSL1,ACTB,ACTG1,ADA2,ADAM15,ADAM28,ADAM9,ADAMTS9,ADCY4,ADGRA2,ADGRF5,ADGRL2,ADGRL4,AFAP1L1,AHNAK,AIF1,AKAP13,ANGPT2,ANXA5,APOE,APOL3,APP,AQP1,ARHGAP18,ARHGAP4,ARHGAP45,ARHGEF15,ARID5B,ASAH1,ATP1B1,ATP6V1B2,ATP8B1,ATRX,B4GALT1,BASP1,BCAT1,BCL2,BCL2A1,BHLHE41,BMPR2,BNIP3L,BTG1,BTG2,C1QC,C1QTNF1,C2CD4B,C7,CALCRL,CALD1,CAPN2,CAV1,CAV2,CAVIN2,CCL20,CCL3,CCL4,CCL8,CCN1,CCNL1,CD14,CD1…	483
Cellular Function and Maintenance	Function of leukocytes	7.81e-34		-0.907	AHNAK,AKAP13,APOE,ARHGDIB,ARRB2,B4GALT1,BCAT1,BCL2,BCL2A1,BMPR2,C3AR1,CAPG,CAV1,CD14,CD200,CD302,CD4,CD44,CD74,CD84,CD86,CEBPB,CLEC4E,CLEC7A,CNPY3,CSF1R,CSF3,CTSS,CTSZ,CXCL8,CYBB,DOCK8,DOK2,DUSP1,DUSP2,EGR1,ETS1,FCER1G,FCGR1A,FCGR2A,FCGR2B,FLT1,FYB1,GADD45B,GPNMB,GPR84,GRN,GSN,HAVCR2,HCST,HLA-A,HLA-DMA,HLA-DQB1,HLA-E,HSP90AA1,HSPB1,ICAM1,ICAM2,ID3,IFNGR2,IL10,IL10RA,IL13RA1,IL18,IL1B,IL33,IL6,IRF…	142
Inflammatory Disease,Organismal Injury and Abnormalities,Respiratory Disease	Fibrosis of lung	1.5e-19		-0.895	AKAP12,B4GALT1,C3AR1,C5AR1,CAV1,CCN2,CCNL1,CD44,CDKN1A,CFH,CLEC4E,CNN3,COL15A1,COL4A1,COL4A2,CRTAC1,CSF1R,CXCL2,EFNB2,EGR1,EPAS1,FAM107A,FLT1,FN1,FOLR2,FSTL1,GBP4,GJA1,GLRX,HBEGF,HIF1A,HLA-DRA,HSPB1,ICAM1,ID1,IFNGR2,IGF1,IL10,IL1B,IL1R1,IL1RN,IL6,ISLR,ITGA5,LGALS3,LRP1,LYN,MAP1LC3B,MARCKS,MDK,MSR1,NFKB1,NFKBIA,NNMT,P2RY13,PALM2AKAP2,PDE2A,PFKFB3,PLAT,PLAU,POSTN,PTGS2,RGS16,S100A4,SELE,SELP,SPARC,…	80
Organismal Injury and Abnormalities	Pulmonary fibrosis or aplastic anemia	9.51e-19		-0.895	AKAP12,B4GALT1,C3AR1,C5AR1,CAV1,CCN2,CCNL1,CD44,CDKN1A,CFH,CLEC4E,CNN3,COL15A1,COL4A1,COL4A2,CRTAC1,CSF1R,CXCL2,EFNB2,EGR1,EPAS1,FAM107A,FCGR1A,FCGR2A,FCGR2B,FCGR3A/FCGR3B,FKBP1A,FLT1,FN1,FOLR2,FSTL1,GBP4,GJA1,GLRX,GPX1,HBEGF,HIF1A,HLA-DRA,HSPB1,ICAM1,ID1,IFNGR2,IGF1,IL10,IL1B,IL1R1,IL1RN,IL6,ISLR,ITGA5,LGALS3,LRP1,LYN,MAP1LC3B,MARCKS,MDK,MSR1,NFKB1,NFKBIA,NNMT,P2RY13,PALM2AKAP2,PDE2A,PFKFB3,PLAT…	92
Cell-To-Cell Signaling and Interaction	Binding of lymphatic system cells	7.19e-13		-0.894	APOE,CCL20,CCL3,CCL4,CD151,CD44,CD86,CLEC10A,CXCR4,DOCK8,ENG,EZR,F2R,FCGR3A/FCGR3B,FCGRT,FERMT3,FN1,FYB1,HLA-DMA,HSP90AA1,ICAM1,ICAM2,IL10,IL1B,IL6,IL6ST,ITGA4,ITGA5,ITGB1,ITGB2,LCP2,LYN,MCAM,MET,NEDD9,OSM,PECAM1,PLAU,PTPN6,RAC2,RGS1,SELE,SELP,SPP1,SYK,TFRC,TGFB1,TNF,VCAM1,VEGFA,WAS	51
Cardiovascular Disease,Organismal Injury and Abnormalities	Abnormality of heart ventricle	1.47e-20		-0.889	A2M,ADAM15,ADAM9,ADAMTS1,ADGRL2,AHNAK,AKR1C1/AKR1C2,AKR1C3,ANGPT2,APOC1,APOD,APOE,ATP1B3,B4GALT1,BAG3,BCL2,BLVRB,BMPR2,BMX,C1QTNF1,CAPN2,CAPNS1,CAV1,CCN1,CD14,CD151,CDKN1A,CFD,CITED2,CLU,CREM,CST3,CTSB,CXCR4,CYBB,ECE1,EFNA1,ELN,EPAS1,EPHX1,ERG,ETS1,F2R,FCGR1A,FCGR3A/FCGR3B,FERMT3,FKBP1A,FLT1,FN1,FOXO1,FSTL1,GJA1,GPR183,GPX1,HBEGF,HIF1A,HLA-DRA,HMOX1,HSP90AA1,HSPA1A/HSPA1B,HSPG2,ICAM1,IER3,IGF1,IG…	137
Cellular Development,Connective Tissue Development and Function,Embryonic Development,Organismal Development,Skeletal and Muscular System Development and Function,Tissue Development	Differentiation of osteoclasts	7.38e-12		-0.884	APOE,AREG,BCL2,C3AR1,C5AR1,CCL3,CCL3L3,CEBPB,CSF1R,CST3,DUSP1,FCER1G,FCGR2B,GPNMB,GPR183,GSN,HCST,ID1,IGF1,IL10,IL18,IL1A,IL33,IL6,IL6ST,IRF1,LILRB3,LY6E,MAFB,MDK,NEDD9,NFKB1,PDK4,PIK3R1,PRDM1,PRXL2A,PTGER4,PTGS2,PTPRE,RAPGEF3,RGS10,SOCS3,SYK,TFRC,TGFB1,TLR2,TNF,TNFSF10,TYROBP,VEGFA,WAS	51
Cell Cycle,Gene Expression	Binding of protein binding site	9.68e-14		-0.878	APP,BCL2,BMX,CCN2,CD4,CEBPB,CEBPD,CRIP2,CSF3,CXCL8,EBF1,EGR1,EPAS1,ETS1,ETS2,FGF2,FN1,FOXO1,FZD6,GLRX,GPX1,HAVCR2,HBEGF,HSPA1A/HSPA1B,ID1,ID2,ID3,IER3,IFI16,IGF1,IL10,IL1A,IL1B,IL1R1,IL33,IL6,IL6ST,IRF1,ITGAM,ITGB2,LMCD1,LMNA,LY96,MEOX2,MYC,NFE2L2,NFKB1,NFKBIA,NFKBIZ,NPDC1,NPR1,NR2F2,OLR1,OSM,PBX1,RBPJ,REL,RGCC,RHOB,RUNX1,SMAD1,SNAI1,TGFB1,TNF,TNFRSF1B,TNFSF10,VEGFA,YBX3	68
Cell-To-Cell Signaling and Interaction,Hematological System Development and Function,Immune Cell Trafficking,Inflammatory Response	Binding of dendritic cells	8.67e-11		-0.877	A2M,ALCAM,CD4,CD44,CD83,CXCR4,ICAM1,ICAM2,IL10,ITGA4,ITGA6,ITGAM,ITGB1,ITGB2,MARCHF1,MRC1	16
Cell-To-Cell Signaling and Interaction	Response of mononuclear leukocytes	4.22e-21		-0.876	APOE,APP,AREG,C3AR1,C5AR1,CCL3,CD14,CD200,CD4,CD59,CD83,CD86,CH25H,CLEC5A,CLEC7A,CTSS,CXCL8,DOCK8,EPAS1,ETS1,F8,FCGR2A,FCGR2B,FN1,FOXO1,FPR1,FSTL1,HAVCR2,HIF1A,HLA-DQB1,HLA-DRB1,HMOX1,ICAM1,IL10,IL10RA,IL18,IL1B,IL1R1,IL33,IL6,LCP2,LEPR,LGALS1,LILRB2,LILRB3,LYN,MAF,MERTK,MSR1,NAMPT,OSM,PFKFB3,PIK3R1,PLAUR,PNP,POSTN,PRNP,PTPRC,PYCARD,RCAN1,REL,SOCS3,SYK,TGFB1,TGFBR2,TLR2,TNF,TNFRSF1B,TREM1,UCP2,VC…	72
Cancer,Hematological Disease,Immunological Disease,Organismal Injury and Abnormalities	Neoplasia of leukocytes	1.28e-16		-0.872	AASS,ABLIM1,ACTG1,ADAM28,ADAM9,ADAMTS9,ADCY4,ADGRA2,ADGRF5,ADGRL2,ADGRL4,AFAP1L1,AHNAK,ANGPT2,ANXA5,APOE,APP,AQP1,ARHGAP4,ARHGEF15,ARID5B,ASAH1,ATP1B1,ATP6V1B2,ATRX,BASP1,BCAT1,BCL2,BHLHE41,BNIP3L,BTG1,BTG2,C1QC,C1QTNF1,C2CD4B,C7,CALCRL,CALD1,CAPN2,CAV1,CAV2,CAVIN2,CCL20,CCL3,CCL4,CCL8,CCN1,CD14,CD151,CD163,CD200,CD320,CD34,CD4,CD44,CD63,CD74,CD83,CD86,CDKN1A,CEBPB,CEBPD,CELF2,CITED2,CLU,CMIP,CMT…	380
Cell-To-Cell Signaling and Interaction,Cellular Growth and Proliferation	Stimulation of blood cells	1.23e-15		-0.871	APP,C5AR1,CAV1,CCL20,CCN1,CD320,CD4,CD83,CD86,CLEC4E,CSF3,CXCL3,CXCL8,CXCR4,EFNB2,FGF2,FLNA,FN1,HAVCR2,HMOX1,IGF1,IL10,IL18,IL1B,IL1R1,IL1RN,IL33,IL6,LGALS1,LGALS3,LILRB2,LYN,MERTK,PTPN6,PTPRC,PYCARD,S100A4,TGFB1,TGFBR2,TLR2,TNF,TNFAIP3,TNFRSF1B,TNFSF10,TNFSF13B,YES1	46
Nutritional Disease,Organismal Injury and Abnormalities	Obesity	2.73e-15		-0.87	ACACB,ADAMTS1,AHNAK,ANGPT2,APOE,APP,ARID5A,ARID5B,ASAH1,ATP6AP2,B3GNT5,C1QTNF1,CAV1,CAVIN1,CAVIN2,CD14,CD163,CD4,CD44,CDKN1A,CEBPB,CMIP,CPE,CSF1R,CTSS,CXCL2,CXCL8,CXCR4,CYB5A,DDIT4,DUSP1,EHD2,ENG,ENPP2,EPAS1,F13A1,FABP4,FABP5,FERMT2,FKBP1A,FLT1,FOXO1,G0S2,GATM,HBEGF,HIF1A,HMOX1,HSPA1A/HSPA1B,ICAM1,IL10,IL10RA,IL18,IL1A,IL1B,IL1R1,IL1RN,IL6,IL6ST,INSR,IRS2,ITGAM,ITGAX,LDLR,LEPR,LMNA,LRP1,LRRC1,MAF…	114
Cellular Function and Maintenance	Function of antigen presenting cells	3.35e-20		-0.863	APOE,BCL2A1,CAPG,CAV1,CD14,CD200,CD302,CD74,CEBPB,CLEC4E,CLEC7A,CNPY3,CSF1R,CTSS,CTSZ,CYBB,DOCK8,DOK2,EGR1,FCER1G,FCGR1A,FCGR2A,FCGR2B,FLT1,GADD45B,GPNMB,GRN,GSN,HLA-DMA,HSP90AA1,HSPB1,ICAM1,IL10,IL18,IL1B,IL6,IRF1,ITGAM,LCP1,LGALS3,LGMN,LY96,LYN,MARCKSL1,MERTK,MSR1,NFKB1,NFKBIA,NLRP3,PLAT,PLAU,PLAUR,PSAP,PTGER4,PTGS2,PYCARD,REL,RGS1,RRAS,SAMSN1,SELENOK,SLA,SPP1,TGFB1,TLR2,TNF,TNFSF13B,TYROBP,UCP…	73
Cell Death and Survival	Apoptosis	9.79e-27		-0.859	A2M,ACSL1,ACTN4,ADAM15,ADAMTS1,ADGRL2,AHNAK,AIF1,AKAP12,AKR1B1,AKR1C1/AKR1C2,ALCAM,ANGPT2,ANXA5,AOPEP,APBB2,APOC1,APOE,APP,AQP1,AREG,ARHGAP18,ARHGAP4,ARHGDIB,ARID5B,ARRB2,ASAH1,ATP1A1,ATP1B3,ATP6AP2,ATRX,B4GALT1,BAG3,BASP1,BCL2,BCL2A1,BEX3,BHLHE41,BMPR2,BMX,BNIP3L,BTG1,BTG2,C1QA,C1QTNF1,C3AR1,C5AR1,CALCRL,CAPG,CAPN2,CAPNS1,CAV1,CCL3,CCL3L3,CCL4,CCN1,CCN2,CD14,CD151,CD164,CD200,CD4,CD44,CD53,CD59,…	453
Cellular Movement	Cell movement of tumor cells	5.24e-18		-0.854	ADAM15,ALCAM,ANGPT2,CAV1,CCL3,CCN2,CD44,CD74,COL18A1,CSF1R,CSF2RA,CSF3,CTSB,CXCL8,CXCR4,DUSP1,EMILIN2,EZR,FLT1,FN1,GSN,HBEGF,IGF1,IL6,IRS2,ITGA4,ITGB1,LAMA5,LGALS3,LIPA,LSP1,LYN,MCAM,MEOX2,MET,MGLL,NEDD9,NFKBIA,OSM,PLAU,PLAUR,PTGS2,RAPGEF3,RHOB,RHOC,RHOG,S100A6,SELE,SNAI1,SOX7,SPARC,SPP1,TGFB1,TM4SF1,TNF,VCAM1,VEGFA,VIM,ZBTB16,ZEB1	60
Cellular Movement	Extravasation of myeloid cells	4.76e-11		-0.853	ANGPT2,CCL3,CCL4,CD44,CORO1A,CSF1R,CTTN,CXCL1,CXCL8,ICAM1,ICAM2,IL1B,IL1R1,ITGAM,ITGB2,LSP1,MDK,MYH9,PTGER4,SELE,SELP,TNF	22
Cell Death and Survival	Cytotoxicity	3.83e-21		-0.848	ADGRG1,APP,ARRB2,BCL2,CD44,CD59,CD74,CEBPB,CLU,CORO1A,CREM,CTSB,CYBB,CYRIB,DOCK8,FCER1G,FCGR1A,FCGR2A,FCGR3A/FCGR3B,FERMT3,FGF2,FKBP1A,FLNA,FN1,HAVCR2,HCST,HLA-A,HLA-DRA,HLA-DRB1,HLA-E,HLA-F,HSPA1A/HSPA1B,ICAM1,IFNGR2,IGF1,IL10,IL18,IL1A,IL1R1,IL1RN,IL6,ITGAM,ITGB2,LAIR1,LDHA,LDLR,LGALS3,LGMN,LILRB2,LYN,MYH9,NAMPT,NFKB1,NLRP3,PLTP,PNP,PTPN6,PTPRC,RAB27A,RBPJ,SGK1,SOCS3,SYK,TGFB1,TGFBR2,TLR2,TNF,T…	73
Cell-To-Cell Signaling and Interaction	Response of lymphatic system cells	3.5e-19		-0.848	APP,AREG,C3AR1,C5AR1,CD200,CD4,CD44,CD59,CD83,CD86,CH25H,CLEC7A,CTSS,CXCL8,DOCK8,EPAS1,ETS1,F8,FCGR2A,FCGR2B,FN1,FOXO1,FSTL1,HAVCR2,HIF1A,HLA-DQB1,HLA-DRB1,HMOX1,ICAM1,IL10,IL10RA,IL18,IL1B,IL1R1,IL33,IL6,IRF8,ITGA4,LCP2,LEPR,LGALS1,LILRB2,LYN,MAF,MERTK,MSR1,NAMPT,NLRP3,PFKFB3,PIK3R1,PLAUR,PNP,POSTN,PRNP,PTPRC,PYCARD,RCAN1,REL,SOCS3,TGFB1,TGFBR2,TLR2,TNF,TNFRSF1B,UCP2	65
Cancer,Cellular Movement,Organismal Injury and Abnormalities,Tumor Morphology	Invasion of tumor cells	1.25e-21		-0.844	ADAM9,ALCAM,AREG,ASAP1,CAPN2,CD14,CD44,CD53,CLU,CSF3,CTSB,CTSZ,CTTN,CXCL1,CXCL2,CXCR4,ENPP2,EZR,F2R,FERMT2,FKBP1A,FLNA,FN1,HBEGF,HES1,HIF1A,HMOX1,ICAM1,ID1,IGF1,IL6,ITGA6,ITGB1,ITGB4,LGALS1,MCAM,MDK,MET,NEDD9,NFE2L2,PLAU,PLAUR,POSTN,PTGS2,PXN,REL,RHOB,RHOG,S100A6,SNAI1,SOX7,STMN1,SYK,TGFB1,TGFBR2,VEGFC,ZBTB16,ZFYVE21	58
Cardiovascular System Development and Function,Cellular Development,Cellular Function and Maintenance,Cellular Growth and Proliferation,Organismal Development,Tissue Development	Proliferation of endothelial cells	3.46e-19		-0.84	ADAM15,ADAMTS1,ANGPT2,APOE,APP,ATP1B3,ATRX,BMPR2,CALCRL,CAV1,CAV2,CAVIN2,CD34,CD44,CDKN1A,COL18A1,COL4A2,CTSB,CXCL1,CXCL8,CXCR4,CYBA,CYBB,DAAM1,DAB2,EFNA1,EGFL7,EGR1,EGR3,ENG,F2R,FABP4,FGF2,FLT1,FN1,FOXO1,GAS5,GJA1,GRN,HBEGF,HIF1A,HMOX1,ID1,IGF1,IL10,IL18,IL1A,IL1B,IL1RN,IL33,IL6,ITGA4,ITGB1,KDM6B,KLF2,LGALS1,LIPA,MCAM,MDK,MERTK,MGP,MYC,MYOF,NHERF2,NR2F2,NR4A2,OSM,PDE2A,PECAM1,PFKFB3,PLAU,PLAUR,P…	93
Organismal Injury and Abnormalities	Damage of genitourinary system	3.44e-17		-0.83	ANGPT2,APOE,AREG,ATP1A1,ATP1B1,C1QA,C3AR1,C5AR1,CCN1,CD14,CD37,CD44,CD59,CDKN1A,CFH,CLDN5,CLEC14A,CLU,CSF3,CST3,CXCR4,DUSP1,DUSP2,EGR1,EPS8,FCGR1A,FCGR2A,FGF2,FKBP1A,FN1,FYB1,GRN,HBEGF,HIF1A,HMOX1,ICAM1,IGF1,IL10,IL18,IL1R1,IL6,ITGB1,LCP2,LEPR,LRP5,LYN,LYZ,MDK,MYC,NFE2L2,NLRP3,PDE4B,PLAT,PLAUR,PREX1,PTPRB,RGCC,SELP,SPP1,TGFB1,TLR2,TNF,TREM1,TXNIP,UCP2	65
Cell Death and Survival,Cellular Compromise	Toxicity of cells	9.85e-21		-0.827	ADGRG1,APP,ARRB2,BCL2,CD44,CD59,CD74,CEBPB,CORO1A,CREM,CTSB,CYBB,CYRIB,DOCK8,FCER1G,FCGR1A,FCGR2A,FCGR3A/FCGR3B,FERMT3,FGF2,FLNA,FN1,HAVCR2,HCST,HLA-A,HLA-DRA,HLA-DRB1,HLA-E,HLA-F,HSPA1A/HSPA1B,ICAM1,IFNGR2,IGF1,IL10,IL18,IL1A,IL1R1,IL1RN,IL6,ITGAM,ITGB2,LAIR1,LDHA,LDLR,LGALS3,LGMN,LILRB2,LYN,MYH9,NAMPT,NFKB1,NLRP3,PLTP,PNP,PTPN6,PTPRC,RAB27A,RBPJ,SGK1,SOCS3,SYK,TGFB1,TGFBR2,TLR2,TNF,TNFAIP3,TNFS…	71
Cardiovascular Disease,Organismal Injury and Abnormalities	Fatty lesion	3.52e-14		-0.816	ALOX5AP,ANGPT2,APOE,APP,BTG2,C1QA,CCL3L3,CD4,CST3,CTSS,CXCL8,ELN,FTL,G0S2,GALNT15,IER3,IL1A,IL1B,IL6,LDLR,LRP1,MT1M,NR4A3,OSM,PLAU,PTGER4,PTGS2,PTPRC,RCAN1,SHC1,TGFB1,TGFBR2,TIMP3,UCP2,VWF	35
Cellular Development,Cellular Growth and Proliferation,Connective Tissue Development and Function,Tissue Development	Cell proliferation of fibroblasts	8.3e-11		-0.816	ACTB,AIF1,AQP1,AREG,CAV1,CCN1,CCN2,CD44,CD74,CDKN1A,CEBPB,CIRBP,CITED2,CSF1R,CTSB,CTSD,CXCL3,DUSP1,ELN,ENG,EREG,FGF2,FN1,FOXC1,FSTL1,FTH1,GAS5,GJA1,GPX1,GRB10,GRB2,GRN,HBEGF,HIF1A,HMOX1,HSPB1,IGF1,IGFBP4,IGFBP7,IL10,IL1B,IL33,IL6,IL6ST,ITGA5,ITGB1,LGALS3,LMNA,MEOX2,MET,MYC,NDRG1,NFKBIA,NUPR1,OSM,PCGF2,PDK4,PFKFB3,PHF14,PLAT,PLAU,PLAUR,POSTN,PTPN6,RB1,SERTAD1,SNHG7,SOCS3,SPARC,STC1,SULF1,SULF2,TAC…	83
Cellular Movement	Migration of leukemia cell lines	1.3e-10		-0.814	AIF1,APP,CCL20,CD44,CXCL8,CXCR4,DOCK8,ENG,FLNA,FLNB,FN1,FYB1,GNA13,ITGA4,ITGB1,LGALS3,MARCKS,NEDD9,PIK3C2A,PIK3R1,PLAUR,PXN,RGS1,STC1,SYK,TGFB1,TGM2,TNF,VCAM1,VEGFA	30
Organismal Injury and Abnormalities	Abnormal morphology of body cavity	2.23e-23		-0.812	ACACB,ACSL1,ACTN4,ADAM15,ADAM9,ADAMTS1,ADAMTS9,ADGRF5,ADGRG1,ADGRL2,AKAP12,AKAP13,AKR1B1,ANGPT2,APOE,AREG,ARHGDIB,ARID5B,ARRB2,ASAH1,B3GNT5,B4GALT1,BAG3,BCAM,BCL2,BMPR2,BMX,BNIP3L,CALCRL,CAPN2,CAPNS1,CAV1,CAV2,CCN2,CD151,CD4,CD44,CD86,CDH5,CDKN1A,CEBPB,CFH,CFI,CITED2,CLEC4E,CLEC7A,CLU,CMIP,COL18A1,COX7A1,CREM,CRIM1,CSF3,CST3,CTSB,CTSD,CXCR4,CYBB,DAB2,DOK2,DUSP1,ECE1,EFNA1,EFNB2,EGR1,EHD4,ELK3,ELN…	254
Neurological Disease,Organismal Injury and Abnormalities	Damage of nervous system	2.8e-13		-0.808	ANGPT2,APP,CD200,CLU,CREM,CSF3,CST3,CTSB,CXCL2,CYBB,CYGB,F2R,FBXO31,FGF2,FKBP1A,GJA1,GPR34,GPX1,GSN,HIF1A,HMOX1,HSPH1,IGF1,IL10,IL1B,IL1R1,IL1RN,IL33,IL6,INSR,ITPR1,LEPR,LGALS3,MALAT1,MERTK,NFE2L2,NFKB1,NFKBIA,NLRP3,NUAK1,PDE4B,PLAT,PLAU,PRNP,PTGS2,PYCARD,SLC1A3,SOCS3,SPARC,TGFB1,TGFBR2,TGM2,TLR2,TNF,TNFRSF1B,TNFSF10,UCP2,VGLL4,VWF,WWTR1	60
Cellular Movement	Cell movement of leukemia cell lines	9.46e-15		-0.798	ACTN1,AIF1,APP,CAPN2,CCL14,CCL20,CCL4,CCL8,CD44,CXCL1,CXCL8,CXCR4,DOCK8,ENG,FERMT3,FLNA,FLNB,FLT1,FN1,FPR1,FYB1,GNA13,ITGA4,ITGB1,LCP2,LGALS3,LYN,MARCKS,NEDD9,PIK3C2A,PIK3R1,PLAU,PLAUR,PXN,RGS1,RUNX1,S1PR1,SELE,SELP,SHC1,STC1,SYK,TGFB1,TGM2,TNF,VCAM1,VEGFA	47
Cardiovascular System Development and Function,Tissue Morphology	Permeability of blood vessel	1.36e-14		-0.797	ANGPT2,APOE,AQP1,CAV1,CD151,CDH5,CSF1R,CTTN,EPS8,ESAM,F2R,FGF2,FLT1,GSN,ID1,IL18,IL33,LSP1,MMRN2,MYOF,NLRP3,NPR1,PECAM1,PIK3R1,PLAT,PLAU,PLVAP,PROS1,PTGS2,PTPRB,RAMP2,S1PR1,TEK,TNF,UCP2,VEGFA,VEGFC,VWF,YES1	39
Cell-To-Cell Signaling and Interaction,Hematological System Development and Function	Activation of myeloid cells	8.91e-29		-0.796	ADAM9,ADGRF5,ANGPT2,APOE,APP,ARRB2,C1QA,C5AR1,CCL3,CCL4,CCL8,CD14,CD163,CD200,CD4,CD44,CD63,CD84,CD86,CEBPB,CFH,CLEC4E,CLEC5A,CLU,CSF1R,CSF3,CST3,CXCL1,CXCL3,CXCL8,CYBB,FCER1G,FCGR2A,FCGR2B,FCGR3A/FCGR3B,FKBP1A,FN1,FPR1,GJA1,GRN,HAVCR2,HLA-A,HMOX1,HYAL2,ICAM1,IFNGR2,IGF1,IL10,IL18,IL1A,IL1B,IL1R1,IL1RN,IL33,IL6,ITGA5,ITGAM,ITGB1,ITGB2,LCP2,LGALS3,LILRB3,LRP1,LY96,LYN,MAF,MET,METRNL,MSR1,MT-CYB,MT…	101
Organ Development,Skeletal and Muscular System Development and Function,Tissue Development	Growth of muscle tissue	3.38e-19		-0.787	AIF1,AKR1B1,ALOX5AP,ANGPT2,APOD,APOE,BMPR2,C3AR1,CALCRL,CAPN2,CAV1,CCL3,CCN1,CDKN1A,CEBPD,CITED2,CKLF,CLU,CSF1R,CSF3,CTSB,CXCL16,CXCL8,CYBA,DUSP1,EFNB2,EGR1,ELN,EREG,FGF2,FN1,FOXC1,FOXO1,GJA1,GPX1,HBEGF,HEG1,HIF1A,HMOX1,ID2,ID3,IFI16,IGF1,IGFBP2,IGFBP4,IL10,IL18,IL1A,IL1B,IL1RN,IL6,IL6ST,INSR,IRF1,ITGA5,ITGA6,ITGB1,KDM6B,LDHA,LMCD1,LMNA,LRP1,MALAT1,MET,MYC,NACA,NAMPT,NCF2,NFE2L2,NPR1,NR4A2,NR4A3,…	102
Cellular Development,Cellular Growth and Proliferation,Organ Development,Skeletal and Muscular System Development and Function,Tissue Development	Proliferation of muscle cells	3.45e-19		-0.787	AIF1,AKR1B1,ALOX5AP,ANGPT2,APOD,APOE,BMPR2,C3AR1,CALCRL,CAPN2,CAV1,CCL3,CCN1,CDKN1A,CEBPD,CITED2,CKLF,CLU,CSF1R,CSF3,CTSB,CXCL16,CXCL8,CYBA,DUSP1,EFNB2,EGR1,ELN,EREG,FGF2,FN1,FOXC1,FOXO1,GJA1,GPX1,HBEGF,HIF1A,HMOX1,ID2,ID3,IFI16,IGF1,IGFBP2,IGFBP4,IL10,IL18,IL1A,IL1B,IL1RN,IL6,IL6ST,INSR,IRF1,ITGA5,ITGA6,ITGB1,KDM6B,LDHA,LMCD1,LMNA,LRP1,MALAT1,MET,MYC,NACA,NAMPT,NCF2,NFE2L2,NPR1,NR4A2,NR4A3,OSM,P…	101
Lymphoid Tissue Structure and Development,Tissue Morphology	Quantity of lymphatic system cells	3.97e-29		-0.781	ADAM28,AKAP13,ANGPT2,APOE,APP,ARHGDIB,ARID5A,ARID5B,ATP6AP2,B3GNT5,B4GALT1,BAG3,BCL2,BCL2A1,BNIP3L,C3AR1,C5AR1,CALCRL,CALHM6,CAV1,CCL4,CD151,CD34,CD4,CD44,CD74,CD83,CD84,CD86,CDKN1A,CEBPB,CEMIP2,CLEC4E,CMTM6,CORO1A,CSF3,CTSB,CTSD,CTSS,CXCL16,CXCR4,DOCK8,DOK2,EBF1,EFNB2,EGR1,EGR3,ETS1,ETS2,FABP5,FCER1G,FCGR1A,FCGR2A,FCGR2B,FKBP1A,FLNA,FLT1,FOXO1,FYB1,GIMAP1,GJA1,GNA13,GPR183,HAVCR2,HBEGF,HCLS1,HCS…	204
Cardiovascular Disease,Organismal Injury and Abnormalities	Abnormal morphology of cardiovascular system	1.81e-21		-0.775	ACACB,ACSL1,ACTN4,ADAM15,ADAM9,ADAMTS9,ADGRA2,ADGRG1,ADGRL2,AKAP12,AKAP13,ANGPT2,APOE,ARRB2,BAG3,BCAM,BCL2,BMPR2,BMX,CALCRL,CAPN2,CAPNS1,CAV1,CCN2,CD151,CD44,CDH5,CDKN1A,CFH,CITED2,CLEC4E,CLU,COL15A1,COL18A1,COX7A1,CREM,CSF3,CST3,CTSB,CTSD,CTTN,CXCR4,CYBB,DUSP1,ECE1,EFNA1,EFNB2,EHD4,ELK3,ELN,ENG,ENPP2,EPAS1,ERG,ETS1,F2R,FGF2,FKBP1A,FLNA,FLT1,FN1,FOXO1,GJA1,GNA13,GPX1,GRB2,GSN,HBEGF,HIF1A,HMOX1,HS…	177
Cellular Compromise	Respiratory burst	2.39e-16		-0.775	APP,ATP1A1,CD14,CLEC7A,CXCL1,CXCL2,CXCL3,CXCL8,CYBA,CYBB,FCER1G,FN1,FPR1,ICAM1,IL18,INSR,IRF8,ITGA4,ITGAM,ITGB1,ITGB2,LILRB3,LYN,NCF2,PTPRC,RAC2,SYK,TGFB1,TNF,TREM1,TYROBP,VCAM1	32
Cellular Movement,Hematological System Development and Function,Immune Cell Trafficking,Inflammatory Response	Cellular infiltration by phagocytes	5.4e-30		-0.772	ACKR1,ALOX5AP,ANGPT2,APOE,APP,AREG,B4GALT1,C1QTNF1,C3AR1,C5AR1,CAV1,CCL20,CCL3,CCL4,CCN1,CCN2,CD14,CD44,CD86,CDKN1A,CFD,CFH,CLEC14A,CORO1A,CSF1R,CSF3,CTSB,CTTN,CXCL16,CXCL2,CXCL3,CXCL8,CYBB,DDIT4,DUSP1,EIF4E,EPAS1,FABP4,FCER1G,FLT1,FPR1,FSTL1,GJA1,HIF1A,HMOX1,HSPB1,ICAM1,IL10,IL18,IL1A,IL1B,IL1R1,IL1RN,IL33,IL6,IL6ST,ITGAM,ITGB1,ITGB2,KDM6B,LDLR,LGALS1,LGALS3,MDK,MERTK,MET,MSR1,MYC,NDRG1,NFE2L2,N…	111
Cell-To-Cell Signaling and Interaction,Cellular Growth and Proliferation,Hematological System Development and Function	Stimulation of T lymphocytes	1.29e-10		-0.771	CAV1,CD4,CD83,CD86,CLEC4E,CXCR4,EFNB2,FLNA,FN1,HAVCR2,HMOX1,IL10,IL18,IL1B,IL1RN,IL33,IL6,LGALS1,LILRB2,LYN,MERTK,PTPN6,PTPRC,PYCARD,TGFB1,TGFBR2,TNF,TNFAIP3,TNFRSF1B,TNFSF13B,YES1	31
Cell-To-Cell Signaling and Interaction,Hematological System Development and Function	Response of lymphocytes	5.38e-17		-0.768	AREG,C3AR1,C5AR1,CD200,CD4,CD59,CD83,CD86,CH25H,CLEC7A,CTSS,CXCL8,DOCK8,EPAS1,ETS1,F8,FCGR2A,FCGR2B,FN1,FOXO1,FSTL1,HAVCR2,HIF1A,HLA-DQB1,HLA-DRB1,HMOX1,ICAM1,IL10,IL10RA,IL18,IL1B,IL1R1,IL33,IL6,LCP2,LEPR,LGALS1,LILRB2,LYN,MAF,MERTK,MSR1,NAMPT,PFKFB3,PIK3R1,PLAUR,PNP,POSTN,PRNP,PTPRC,PYCARD,RCAN1,REL,SOCS3,TGFB1,TGFBR2,TNF,TNFRSF1B,UCP2	59
Cell-To-Cell Signaling and Interaction,Hematological System Development and Function,Immune Cell Trafficking	Adhesion of antigen presenting cells	1.13e-10		-0.768	ALCAM,APP,CD44,CTSZ,CXCL3,ICAM1,ICAM2,ITGA4,ITGAM,ITGB1,ITGB2,LILRB3,LYN,NCKAP1L,PLAU,PTGS2,PTPN6,RHOB,SPI1,STAB1,VCAM1	21
Cellular Movement,Hematological System Development and Function,Immune Cell Trafficking	Cell movement of granulocytes	1.65e-40		-0.759	ACKR1,ADAM15,ALOX5AP,ANGPT2,APOE,APP,AREG,ARHGAP18,ARRB2,B4GALT1,BMPR2,C3AR1,C5AR1,CAPG,CCL14,CCL20,CCL3,CCL3L3,CCL4,CCL8,CCN2,CD14,CD151,CD37,CD44,CD74,CFD,CFH,CKLF,CLEC14A,CORO1A,CSF2RA,CSF3,CST3,CTSB,CTTN,CXCL1,CXCL2,CXCL3,CXCL8,CYBB,DDIT4,DUSP1,EIF4E,ENG,EPAS1,F2R,FABP4,FCER1G,FCGR2A,FERMT3,FN1,FPR1,FSTL1,GNA13,GRN,GSN,HIF1A,HMOX1,HSPB1,ICAM1,ICAM2,ID1,IL10,IL18,IL1A,IL1B,IL1R1,IL1RN,IL33,IL6…	140
Connective Tissue Development and Function,Skeletal and Muscular System Development and Function	Remodeling of bone	3.63e-12		-0.758	CAV1,CD44,CEBPB,CSF1R,CST3,CTSS,CXCL8,CXCR4,EGR1,FCER1G,FCGR3A/FCGR3B,GJA1,GSN,HES1,IGF1,IGFBP2,IL1A,IL1B,IL1R1,IL1RN,IL33,IL6,LDLR,LEPR,LGMN,LRP5,MDK,MGP,OSM,PDK4,PLS3,PTGER4,PTGS2,RAC2,RBPJ,S1PR1,SPARC,SPP1,SYK,TFRC,TNF,TNFAIP3,TNFRSF1B,TPP1,TYROBP,VEGFA,WAS	47
Cancer,Organismal Injury and Abnormalities	Extraadrenal retroperitoneal tumor	1.36e-13		-0.756	A2M,ACACB,ACKR1,ACTB,ACTN4,ADA2,ADAM28,ADAM9,ADAMTS1,ADAMTS9,ADGRA2,ADGRF5,ADGRL2,ADGRL4,AHNAK,AIF1,AKAP13,AKR1B1,AKR1C1/AKR1C2,ALCAM,ANGPT2,ANKRD29,ANXA5,APOC1,APOD,APP,AREG,ARHGAP4,ARID5B,ARL4C,ARPC5,ARRB2,ASAP1,ATP6V1B2,ATP8B1,ATRX,BACE2,BASP1,BCL2,BLVRB,BMPR2,BNIP3L,BTG2,C1QTNF1,C5AR1,C7,CALCOCO2,CALCRL,CALD1,CAP1,CAPN2,CASKIN2,CAV1,CAVIN1,CCL20,CCL3L3,CCL4,CCL4L1/CCL4L2,CCL8,CCN1,CCN2,CCNL1,…	429
Organismal Injury and Abnormalities,Respiratory Disease	Fibrosis of respiratory system component	9.16e-20		-0.752	AKAP12,B4GALT1,C3AR1,C5AR1,CAV1,CCN2,CCNL1,CD44,CDKN1A,CFH,CLEC4E,CNN3,COL15A1,COL4A1,COL4A2,CRTAC1,CSF1R,CXCL2,EFNB2,EGR1,EPAS1,FAM107A,FLT1,FN1,FOLR2,FSTL1,GBP4,GJA1,GLRX,HBEGF,HIF1A,HLA-DRA,HSPB1,ICAM1,ID1,IFNGR2,IGF1,IL10,IL1B,IL1R1,IL1RN,IL6,ISLR,ITGA5,LGALS3,LRP1,LYN,MAP1LC3B,MARCKS,MDK,MSR1,NFKB1,NFKBIA,NNMT,P2RY13,PALM2AKAP2,PDE2A,PFKFB3,PLAT,PLAU,POSTN,PTGS2,RGS16,S100A4,SELE,SELP,SPARC,…	81
Cardiovascular Disease,Hematological Disease,Organismal Injury and Abnormalities	Thrombus	3.42e-12		-0.748	ACACB,ANGPT2,ANXA5,APOE,APP,ARRB2,BMPR2,C1QA,C3AR1,CCN2,CFD,CFH,CFI,COL4A1,CTSD,F2R,F8,FCGR2A,FLNA,HBEGF,HCLS1,HMOX1,IL10,IL1B,IL6,ITGAM,ITGB2,LCP2,LDLR,LGALS3,MERTK,MYH9,NNMT,PDE4B,PECAM1,PIK3C2A,PLAT,PLAU,PRCP,PRDX2,PROS1,PTGER4,PTGS2,RHOG,S100A10,SELP,SGK1,STING1,SYK,TFPI,TGFB1,TLR2,TNF,TNFRSF1B,VEGFA,VEGFC,VWF	57
Cellular Function and Maintenance	Internalization by tumor cell lines	5.29e-13		-0.744	ACSL1,ACTN1,ACTN4,APOE,AREG,ATP6V1B2,ATP6V1F,CAV1,CCL3L3,CD44,CDKN1A,CXCR4,DAB2,EHD2,EREG,ETS2,FCER1G,FCGR2A,FCGR2B,FGF2,HBEGF,HIF1A,HMOX1,HSP90AA1,IFITM3,IL33,IL6,IRF8,ITGAM,ITGB1,KLF2,LGALS3,LRP1,LY6E,MERTK,MET,NDRG1,PRNP,RAPGEF3,RHOB,RHOG,S100A10,SHANK3,SPI1,TGFB1,TGM2,TNF,TNFSF10,TYROBP,VIM,ZEB1	51
Cellular Development,Cellular Growth and Proliferation,Hematological System Development and Function,Humoral Immune Response,Lymphoid Tissue Structure and Development	Proliferation of B lymphocytes	2.77e-16		-0.744	ARHGDIB,B3GNT5,BCL2,BCL2A1,CD14,CD320,CD4,CD44,CD74,CD86,CDKN1A,CEBPB,CYBB,EBF1,EGR3,ETS1,EZR,FCGR2B,FCGR3A/FCGR3B,FOXO1,FTH1,FTL,GIMAP1,GPR183,HIF1A,ID3,IL10,IL13RA1,IL18,IL1B,IL1RN,IL33,IL6,IRF8,IRS2,ITGA5,ITPR1,KLF2,KLF9,LCP1,LILRB3,LY86,LY96,LYN,MERTK,MNDA,MYC,NABP1,NCKAP1L,NFKB1,NFKBIA,NFKBIZ,PCGF2,PECAM1,PIK3AP1,PIK3R1,PRDM1,PTGER4,PTPN6,PTPRC,REL,RHOG,RHOQ,S1PR1,SAMSN1,SERPINA1,SH2B3,SPI1,…	80
Cellular Movement	Cell movement	3.28e-71		-0.743	A2M,ACKR1,ACTB,ACTG1,ACTN1,ACTN4,ADAM15,ADAM9,ADAMTS1,ADGRA2,ADGRF5,ADGRG1,ADGRL2,AFAP1L1,AHNAK,AIF1,AKAP12,AKR1B1,ALCAM,ALOX5AP,ANGPT2,APBB2,APOC1,APOD,APOE,APP,AQP1,AREG,ARHGAP18,ARHGAP4,ARHGDIB,ARID5B,ARL4C,ARPC1B,ARPC2,ARPC3,ARPC5,ARRB2,ASAP1,ATP6AP2,ATRX,B4GALT1,BAG3,BCAM,BCAT1,BCL2,BHLHE41,BMPR2,BMX,BTG1,BTG2,C1QTNF1,C3AR1,C5AR1,CALCRL,CALD1,CAP1,CAPG,CAPN2,CAPNS1,CAV1,CAV2,CAVIN2,CCL14,CCL…	528
Cancer,Cellular Development,Cellular Growth and Proliferation,Organismal Injury and Abnormalities,Tumor Morphology	Proliferation of tumor cells	9.11e-24		-0.743	ACTN4,ADAM28,AKR1B1,ANGPT2,AREG,BCL2,BMPR2,BNIP3L,BTG2,CAV1,CCL3,CCN1,CD151,CD34,CD44,CDH5,CDKN1A,CREM,CSF1R,CSF2RA,CSF3,CST3,CTSB,CTSS,CTSZ,CXCL1,CXCL3,CXCL8,CXCR4,DUSP1,EFNA1,EGR1,EIF4E,EZR,F2R,FGF2,FN1,FOXO1,G0S2,GJA1,GRB2,GRN,HBEGF,HES1,HIF1A,HMOX1,HSPA1A/HSPA1B,HSPG2,ID1,ID2,ID3,IER3,IGF1,IGFBP2,IGFBP7,IL10,IL13RA1,IL18,IL1A,IL1B,IL1R1,IL1RN,IL6,IL6ST,INHBB,INSR,ITGB1,LAIR1,LDHA,LEPR,LGALS1,…	121
Cell-To-Cell Signaling and Interaction,Cellular Movement,Hematological System Development and Function,Immune Cell Trafficking	Recruitment of mononuclear leukocytes	2.74e-13		-0.743	APOE,CCL20,CCL3,CCL4,CCN1,CD4,CD44,CLEC4E,CSF3,CXCL16,CXCL3,CXCL8,CXCR4,ETS1,FABP5,FCGR2B,FN1,ICAM1,IFITM3,IL10,IL18,IL1B,IL1R1,IL33,IL6,IL6ST,ITGA4,LRP1,NFKB1,NLRP3,OSM,PREX1,PTGS2,PYCARD,S1PR1,SELE,SELP,STING1,TGFB1,TLR2,TNF,TNFRSF1B,VCAM1	43
Cell-To-Cell Signaling and Interaction,Cellular Growth and Proliferation,Hematological System Development and Function	Stimulation of mononuclear leukocytes	9.52e-12		-0.739	CAV1,CCL20,CD320,CD4,CD83,CD86,CLEC4E,CSF3,CXCR4,EFNB2,FLNA,FN1,HAVCR2,HMOX1,IL10,IL18,IL1B,IL1RN,IL33,IL6,LGALS1,LILRB2,LYN,MERTK,PTPN6,PTPRC,PYCARD,S100A4,TGFB1,TGFBR2,TNF,TNFAIP3,TNFRSF1B,TNFSF10,TNFSF13B,YES1	36
Cellular Function and Maintenance	Function of phagocytes	1.6e-17		-0.737	APOE,BCL2A1,CAPG,CAV1,CD14,CD200,CD302,CEBPB,CLEC4E,CLEC7A,CNPY3,CSF1R,CSF3,CTSZ,CXCL8,CYBB,DOCK8,DOK2,DUSP2,EGR1,FCER1G,FCGR1A,FCGR2A,FCGR2B,FLT1,GADD45B,GPNMB,GRN,GSN,HAVCR2,HSP90AA1,HSPB1,ICAM1,IL10,IL18,IL1B,IL6,IRF1,ITGAM,LCP1,LGALS3,LGMN,LY96,LYN,MARCKSL1,MERTK,MSR1,NFKB1,NFKBIA,NLRP3,PLAT,PLAU,PLAUR,PSAP,PTGER4,PTGS2,PYCARD,RAC2,REL,RGS1,RRAS,SAMSN1,SELENOK,SLA,SPP1,TLR2,TNF,TYROBP,UCP2,VE…	73
Connective Tissue Disorders,Inflammatory Disease,Inflammatory Response,Organismal Injury and Abnormalities,Skeletal and Muscular Disorders	Collagen-induced arthritis	3.58e-11		-0.734	CD44,CSF3,CTSS,DUSP1,F13A1,FCGR2B,FLT1,IL10,IL18,IL1B,IL1RN,IL33,IL6,ITGAM,LAIR1,NAMPT,NFKB1,NFKBIA,PTGER4,PTGS2,PYCARD,REL,SELE,SELP,SNX9,SPNS2,SPP1,TGFB1,TIE1,TLR2,TNF,TNFRSF1B,TNFSF13B	33
Cellular Function and Maintenance	Function of blood cells	3.38e-34		-0.733	AHNAK,AKAP13,APOE,ARHGDIB,ARRB2,B4GALT1,BCAT1,BCL2,BCL2A1,BMPR2,C3AR1,CAPG,CAV1,CD14,CD200,CD302,CD4,CD44,CD59,CD74,CD84,CD86,CDKN1A,CEBPB,CLEC4E,CLEC7A,CNPY3,CSF1R,CSF3,CTSS,CTSZ,CXCL8,CYBB,DOCK8,DOK2,DUSP1,DUSP2,EGR1,ERG,ETS1,FCER1G,FCGR1A,FCGR2A,FCGR2B,FLNA,FLT1,FYB1,GADD45B,GPNMB,GPR84,GPX1,GRN,GSN,HAVCR2,HCST,HLA-A,HLA-DMA,HLA-DQB1,HLA-E,HSP90AA1,HSPB1,ICAM1,ICAM2,ID1,ID3,IFNGR2,IL10,IL10RA,…	152
Cancer,Immunological Disease,Organismal Injury and Abnormalities	Neoplasia of lymphoid organ	5.8e-13		-0.721	ADA2,ADAM15,ADAMTS9,ANGPT2,APOE,BCL2,BTG1,C1QTNF1,CALD1,CCL20,CCN1,CD151,CD200,CD4,CD44,CDKN1A,CLU,COL15A1,COL18A1,CSF1R,EFNB2,ENG,EPAS1,FERMT2,FKBP1A,FLT1,FOXC1,GJA1,GNA13,GPR183,GSN,HIF1A,HLA-DPB1,HLA-E,HSP90AA1,ID2,ID3,IGFBP7,IL3RA,IL6,ITGA4,ITGA5,ITGAX,ITGB1,KLF2,LAMB2,LIFR,MAP4,MCL1,MERTK,MET,MT-CYB,MYC,NFKB1,NLRP3,NPC2,PABPC1,PCDH17,PHF14,PIK3R1,PLAU,PTGS2,PTPRC,RCSD1,REL,RGS1,SELP,SERPINH1…	80
Cell-To-Cell Signaling and Interaction,Hematological System Development and Function	Immune response of lymphocytes	2.16e-16		-0.712	C3AR1,C5AR1,CD59,CD86,CTSS,CXCL8,ETS1,F8,FCGR2A,FN1,FOXO1,FSTL1,HAVCR2,HLA-DQB1,HMOX1,ICAM1,IL10,IL10RA,IL18,IL1B,IL33,IL6,LCP2,LEPR,LGALS1,LILRB2,MERTK,MSR1,NAMPT,PFKFB3,PLAUR,PNP,POSTN,PRNP,PYCARD,REL,SOCS3,TGFB1,TGFBR2,TNF,TNFRSF1B,UCP2	42
Ophthalmic Disease,Organismal Injury and Abnormalities	Disease of retina	2.48e-34		-0.711	A2M,ADAM15,ADAM9,AIF1,AKAP12,AKR1B1,ALOX5AP,ANGPT2,APOE,APP,ATP6AP2,BCL2,C1QB,C1QC,C3AR1,C5AR1,CAV1,CAVIN2,CCL3L3,CCL8,CCN1,CCN2,CD200,CD37,CD59,CDH5,CDKN1A,CFH,CFI,CLEC3B,CLEC4E,CLU,COL15A1,COL18A1,COL4A1,COL4A2,CORO1A,CSF2RA,CSF3,CST3,CTNNA1,CTSD,CTSS,CYBA,CYBB,DBI,DRAM2,ELK3,ELN,EMCN,EPAS1,EVI2A,F2R,FBLN2,FCER1G,FGF2,FLT1,FN1,FSTL1,FYB1,FZD4,GAS5,GLIPR1,GPR34,GPX4,GRN,HES1,HIF1A,HLA-A,HLA-DMB,…	161
Organismal Injury and Abnormalities	Abnormal morphology of thorax	2.68e-18		-0.709	ACACB,ACSL1,ADAM15,ADAM9,ADAMTS9,ADGRF5,ADGRG1,ADGRL2,AKAP12,AKAP13,ANGPT2,APOE,ARHGDIB,ARRB2,B4GALT1,BAG3,BCL2,BMPR2,BMX,CALCRL,CAPN2,CAPNS1,CAV1,CAV2,CCN2,CD4,CDH5,CDKN1A,CEBPB,CITED2,CLEC4E,CLU,COL18A1,COX7A1,CREM,CSF3,CST3,CTSB,CTSD,CXCR4,CYBB,DUSP1,ECE1,EFNA1,EFNB2,ELK3,ELN,EPAS1,ERG,ETS1,F2R,FGF2,FKBP1A,FLNA,FLNB,FLT1,FN1,FOXO1,FSTL1,GJA1,GNA13,GPX1,GRB2,GSN,HBEGF,HES1,HIF1A,HMOX1,HSPG2,ID1…	179
Cancer,Organismal Injury and Abnormalities	Lymphohematopoietic cancer	4.09e-12		-0.709	AASS,ABLIM1,ACKR1,ACSL1,ACTB,ACTG1,ADA2,ADAM15,ADAM28,ADAM9,ADAMTS9,ADCY4,ADGRA2,ADGRF5,ADGRL2,ADGRL4,AFAP1L1,AHNAK,AIF1,AKAP13,ANGPT2,ANXA5,APOE,APOL3,APP,AQP1,ARHGAP4,ARHGAP45,ARHGEF15,ARID5B,ASAH1,ATP1B1,ATP6V1B2,ATP8B1,ATRX,B4GALT1,BASP1,BCAT1,BCL2,BCL2A1,BHLHE41,BNIP3L,BTG1,BTG2,C1QC,C1QTNF1,C2CD4B,C7,CALCRL,CALD1,CAPN2,CAV1,CAV2,CAVIN2,CCL20,CCL3,CCL4,CCL8,CCN1,CCNL1,CD14,CD151,CD163,CD200,…	470
Cell-To-Cell Signaling and Interaction,Cellular Compromise,Cellular Function and Maintenance,Inflammatory Response	Respiratory burst of granulocytes	1.19e-12		-0.706	CXCL1,CXCL3,CXCL8,FCER1G,FN1,FPR1,ICAM1,IL18,ITGA4,ITGAM,ITGB1,ITGB2,LILRB3,LYN,SYK,TNF,TREM1,TYROBP,VCAM1	19
Cell-To-Cell Signaling and Interaction,Hematological System Development and Function,Immune Cell Trafficking	Adhesion of mononuclear leukocytes	4.74e-16		-0.706	ANGPT2,CCL20,CCL3,CCL4,CD151,CD34,CD44,CXCL8,CXCR4,EZR,FERMT3,FN1,FOXO1,FYB1,HIF1A,HSP90AA1,ICAM1,ICAM2,IL10,IL1A,IL1B,IL6,IL6ST,ITGA4,ITGA5,ITGAM,ITGAX,ITGB1,ITGB2,LCP1,LCP2,LGALS3,MCAM,NEDD9,OSM,PECAM1,PLAU,PLAUR,PRDX2,PTPN6,RAC2,RGS1,SELE,SELP,SPP1,TGFB1,TGFBR2,TNF,VCAM1,VWF,WAS	51
Cellular Movement	Cell movement of connective tissue cells	9.95e-19		-0.704	ACTB,ANGPT2,APOE,AQP1,ARHGAP4,ARID5B,CALCRL,CAPN2,CAPNS1,CAV1,CCL14,CCL3,CCL4,CCN1,CCN2,CD44,CDKN1A,CSF1R,CXCL16,CXCL8,CXCR4,CYGB,ELN,ENG,ENPP2,EZR,F2R,FGF2,FLNB,FN1,FOXO1,FSTL1,GAS5,GNA13,GPR183,GSN,HBEGF,HIF1A,HSPB1,HSPG2,HYAL2,ID1,IGF1,IL1B,IL1R1,IL33,IL6,ITGA5,ITGB1,LGALS1,LIMA1,LRP1,LRP5,MET,MYC,OSM,PDK4,PDLIM1,PLAU,PLAUR,POSTN,PXN,RAC2,RAMP2,RAMP3,RAPGEF3,RHOB,S100A4,S1PR1,SPARC,SPP1,STMN1,…	81
Organismal Injury and Abnormalities,Renal and Urological Disease	Injury of kidney	1.16e-13		-0.7	ANGPT2,ATP1A1,ATP1B1,C3AR1,C5AR1,CCN1,CD14,CD44,CD59,CDKN1A,CFH,CLDN5,CLEC14A,CLU,CST3,CXCR4,DUSP2,EGR1,FCGR1A,FCGR2A,FGF2,FKBP1A,FYB1,GRN,HIF1A,HMOX1,ICAM1,IGF1,IL18,IL1R1,IL6,LCP2,LEPR,LRP5,LYN,LYZ,MYC,NFE2L2,PDE4B,PLAT,PTPRB,SPP1,TGFB1,TLR2,TNF,TREM1,TXNIP,UCP2	48
Cell-To-Cell Signaling and Interaction,Cellular Compromise	Respiratory burst of cells	6.98e-16		-0.699	APP,ATP1A1,CD14,CXCL1,CXCL2,CXCL3,CXCL8,FCER1G,FN1,FPR1,ICAM1,IL18,IRF8,ITGA4,ITGAM,ITGB1,ITGB2,LILRB3,LYN,SYK,TGFB1,TNF,TREM1,TYROBP,VCAM1	25
Infectious Diseases,Organismal Injury and Abnormalities	COVID-19	4.33e-21		-0.692	ACSL1,ACTB,AHNAK,ALOX5AP,APOD,APOE,ARL4C,ARRB2,C3AR1,CALCRL,CCL20,CCL3,CCL4,CCL8,CCN2,CD74,CD86,CDKN1A,CFI,CLEC3B,CLU,CPLX1,CSF1R,CSF2RA,CSF3,CXCL1,CXCL16,CXCL2,CXCL8,DUSP1,EGR1,EGR3,EMP1,ETS1,F2R,F8,FCGR1A,FCGR2A,FCGR2B,FCGR3A/FCGR3B,FGL2,FLNA,FPR3,GADD45B,GPX1,HLA-DMB,HLA-DPA1,HLA-DPB1,HLA-DQB1,HLA-DRA,HLA-DRB1,HLA-DRB5,HLA-E,HLA-F,HSPA1A/HSPA1B,ICAM1,IFI27,IFITM1,IFITM2,IFITM3,IFNGR2,IL10,IL18…	115
Cell Death and Survival,Organismal Injury and Abnormalities	Apoptosis of antigen presenting cells	1e-10		-0.686	APOE,APP,BCL2,BTG1,C1QA,C3AR1,CD14,CDKN1A,CEBPB,CSF3,CYBB,GPR34,HIF1A,IL10,IL18,IL1B,IL6,IRF1,LDLR,LGALS3,LRP1,MCL1,MSR1,NAMPT,NFE2L2,NFKB1,NFKBIA,NLRP3,NR4A3,PIK3AP1,PLAT,PROS1,PTGER4,PTPN6,TGFB1,TLR2,TNF,TNFAIP3,TNFRSF1B,TNFSF10,TREM1,VEGFC	42
Amino Acid Metabolism,Post-Translational Modification,Small Molecule Biochemistry	Phosphorylation of L-tyrosine	1.01e-10		-0.674	APP,AREG,ARRB2,CAV2,CD4,CD44,CD74,CLEC7A,CSF1R,CSF3,EFNA1,EHD4,ENPP2,FLT1,HBEGF,HCLS1,ICAM1,IGF1,IL10,IL6,INSR,ITGA5,ITGB1,ITGB2,LYN,OSM,PECAM1,PLPP3,PRNP,PTPN6,PTPRC,PXN,SYK,TEK,TGFB1,TSPAN9,VEGFA,YES1	38
Cell Death and Survival	Cell death of liver	3.15e-13		-0.669	AKAP12,APOE,APP,ARRB2,BCL2,CAV1,CCL4,CD14,CDKN1A,CEBPB,CFH,CTSB,CXCL3,DUSP1,FGL2,FKBP1A,FLNA,GADD45B,GSN,HBEGF,HMOX1,IER3,IGF1,IL10,IL1B,IL1RN,IL33,IL6,IL6ST,IQGAP2,IRF1,IRF8,ITGB2,LDLR,LGALS3,LRP1,MCL1,MET,MYC,NAMPT,NFE2L1,NFE2L2,NFKB1,NFKBIA,OSM,PIK3R1,PROS1,PTGS2,PTPRC,RB1,REL,SELE,SELENOP,SELP,SERPINH1,SHC1,SOCS3,SPTBN1,STING1,TGFB1,TIMP3,TKT,TLR2,TNF,TNFRSF1B,TNFSF10,TYROBP,UGCG,VEGFC,YES1	70
Cell Signaling,Small Molecule Biochemistry	Synthesis of nitric oxide	1.13e-15		-0.666	AIF1,ANGPT2,APOE,APP,ARRB2,CAV1,CAVIN2,CD14,CD200,CEBPB,CLEC7A,CLU,CPD,CPM,CYB5R3,CYBA,CYBB,DNAJB1,DOK2,DUSP1,FLT1,FN1,FOXO1,GJA1,HBEGF,HIF1A,HLA-DRB1,HMOX1,HSP90AA1,ICAM1,IGF1,IL10,IL18,IL1A,IL1B,IL1RN,IL33,IL6,INSR,IRF1,IRF8,ITGA4,ITGAM,ITGB1,ITGB2,KLF2,KLF6,LRP1,MET,NFE2L2,NFKBIA,NPR1,PFN1,PHACTR1,PIK3R1,PLAU,PTGS2,RB1,S1PR1,SHC1,SOCS3,SPP1,TFPI,TGFB1,TGFBR2,TLR2,TNF,TNFAIP3,TNFRSF1B,TNFSF10,T…	74
Cellular Movement	Cell movement of cancer cells	2.42e-15		-0.664	ADAM15,ALCAM,CAV1,CCL3,CCN2,CD44,CD74,COL18A1,CSF1R,CSF2RA,CSF3,CTSB,CXCL8,CXCR4,DUSP1,EMILIN2,EZR,FLT1,FN1,GSN,IGF1,IL6,IRS2,ITGA4,LAMA5,LIPA,LSP1,LYN,MCAM,MEOX2,MET,MGLL,NEDD9,PLAU,RAPGEF3,RHOB,RHOC,S100A6,SELE,SNAI1,SPARC,SPP1,TGFB1,TM4SF1,TNF,VCAM1,VEGFA,VIM,ZBTB16,ZEB1	50
Cardiovascular Disease,Organismal Injury and Abnormalities	Abnormal morphology of heart	6.41e-13		-0.659	ACACB,ACSL1,ADAM15,ADAM9,ADAMTS9,ADGRG1,ADGRL2,AKAP12,AKAP13,ANGPT2,APOE,ARRB2,BAG3,BCL2,BMPR2,BMX,CALCRL,CAPN2,CAPNS1,CAV1,CCN2,CDH5,CDKN1A,CITED2,CLEC4E,CLU,COL18A1,COX7A1,CREM,CSF3,CTSB,CTSD,CXCR4,CYBB,DUSP1,ECE1,EFNA1,EFNB2,ELN,EPAS1,ERG,ETS1,F2R,FGF2,FKBP1A,FLNA,FLT1,FN1,FOXO1,GJA1,GNA13,GPX1,GRB2,GSN,HBEGF,HIF1A,HMOX1,HSPG2,IER3,IGF1,IL10,IL18,IL1B,IL1R1,IL1RN,IL33,IL6,IL6ST,INSR,IRF1,IRS2,…	141
Cellular Function and Maintenance,Hematological System Development and Function	Function of macrophages	5.58e-16		-0.655	APOE,CAPG,CAV1,CD14,CD200,CEBPB,CLEC4E,CLEC7A,CNPY3,CSF1R,CYBB,DOK2,EGR1,FCER1G,FCGR1A,FCGR2A,FCGR2B,GRN,GSN,HSPB1,ICAM1,IL10,IL18,IL1B,IL6,IRF1,ITGAM,LCP1,LGALS3,LGMN,LY96,LYN,MARCKSL1,MERTK,MSR1,NFKB1,NFKBIA,NLRP3,PLAT,PLAU,PLAUR,PSAP,PTGER4,PTGS2,PYCARD,REL,SELENOK,SPP1,TLR2,TNF,TYROBP,UCP2,VSIG4,ZFP36	54
Cell-To-Cell Signaling and Interaction,Cellular Growth and Proliferation	Stimulation of cells	5.92e-19		-0.65	ANGPT2,APP,BCL2,C5AR1,CALCRL,CAV1,CCL20,CCN1,CD320,CD4,CD83,CD86,CLEC4E,CSF3,CXCL3,CXCL8,CXCR4,EFNB2,EIF4E,FGF2,FLNA,FN1,GRN,HAVCR2,HBEGF,HIF1A,HMOX1,IGF1,IL10,IL18,IL1A,IL1B,IL1R1,IL1RN,IL33,IL6,LDHA,LGALS1,LGALS3,LILRB2,LYN,MERTK,MYC,NRN1,OSM,PLAU,PSAP,PTGS2,PTPN6,PTPRC,PYCARD,S100A4,SPP1,SPRY1,SPTBN1,TGFB1,TGFBR2,TLR2,TNF,TNFAIP3,TNFRSF1B,TNFSF10,TNFSF13B,TYMP,VEGFA,VIM,YES1	67
Cell-To-Cell Signaling and Interaction,Hematological System Development and Function,Immune Cell Trafficking	Adhesion of granulocytes	3.68e-21		-0.643	ANGPT2,CD37,CD44,CFH,CORO1A,CTTN,CXCL1,CXCL2,CXCL3,CXCL8,CYBB,FERMT3,FLNA,FLT1,FN1,GLRX,ICAM1,IL18,IL1B,IL1R1,IL33,IL6,ITGA4,ITGA5,ITGAM,ITGAX,ITGB1,ITGB2,LCP1,LGALS1,LGALS3,LILRB3,LYN,PECAM1,PLAU,PLAUR,PLTP,PREX1,PTPN6,SELE,SELP,SERPINA1,SLC44A2,TGFB1,TGFBR2,TLR2,TNF,TXN,VCAM1,VEGFA	50
Inflammatory Disease,Inflammatory Response,Organismal Injury and Abnormalities,Respiratory Disease	Asthma	8.54e-16		-0.637	ACTB,ARRB2,BCL2,C3AR1,CCL3L3,CD4,CD44,CD86,CDKN1A,CEBPB,CTSD,CTSS,CXCL8,DUSP1,FCGR1A,FCGR2A,FCGR2B,FCGR3A/FCGR3B,FN1,FSTL1,HAVCR2,HLA-DPB1,HMOX1,HNMT,ICAM1,IL10,IL13RA1,IL18,IL1B,IL1R1,IL1RN,IL33,IL3RA,IL6,INSR,ITGA4,ITGAM,LY6E,MGLL,MRC1,MYH9,NFKBIA,OSM,PDE4B,PGLS,POSTN,PREX1,PRMT1,PTGS2,PTPRC,SELE,SLCO2B1,SOCS2,SOCS3,SPI1,SPNS2,TGFB1,TIMP3,TKT,TLR2,TNF,TUBB4B,VCAM1	63
Cell-To-Cell Signaling and Interaction,Inflammatory Response	Respiratory burst of myeloid cells	4.15e-15		-0.637	APP,ATP1A1,CXCL1,CXCL3,CXCL8,FCER1G,FN1,FPR1,ICAM1,IL18,IRF8,ITGA4,ITGAM,ITGB1,ITGB2,LILRB3,LYN,PTPRC,SYK,TGFB1,TNF,TREM1,TYROBP,VCAM1	24
Cancer,Organismal Injury and Abnormalities	Papillary neoplasm	4.75e-17		-0.635	ADA2,ADAMTS1,ADGRF5,ADGRG1,APOC1,APOD,AREG,ARL4C,ARPC5,ARRB2,ATP1B1,ATP8B1,BCL2,CALCOCO2,CD34,CD44,CDKN1A,CFD,CFH,CLEC7A,CLU,COL15A1,COX7A1,CPXM2,CSF1R,CTNNAL1,CTSS,CXCR4,DAB2,EBPL,EFNB2,EGR1,ENG,ETS1,F2R,FABP4,FABP5,FCGBP,FKBP1A,FLT1,FN1,FOXO1,GLRX,GPX1,GSN,HIF1A,HSP90AA1,IFITM2,IGFBP2,IGFBP4,IGFBP7,IL1A,INHBB,INSR,ITGA5,ITGB1,KLF2,LAMA5,LDHA,LGALS1,LGALS3,LRP1,LY6E,MAST4,MCAM,MERTK,MET,MMRN1,MT…	122
Cancer,Organismal Injury and Abnormalities,Reproductive System Disease	Breast or gynecological cancer	2.4e-12		-0.629	AASS,ABLIM1,ABLIM3,ACACB,ACKR1,ACSL1,ACTB,ACTG1,ACTN1,ACTN4,ADA2,ADAM15,ADAM28,ADAM9,ADAMTS1,ADAMTS4,ADAMTS9,ADCY4,ADGRA2,ADGRF5,ADGRG1,ADGRL2,ADGRL4,AHNAK,AIF1,AKAP12,AKAP13,AKR1B1,AKR1C1/AKR1C2,AKR1C3,ALCAM,ANGPT2,ANKRD29,ANXA5,AOPEP,APOD,APOE,APOLD1,APP,AQP1,AREG,ARGLU1,ARHGAP4,ARHGAP45,ARHGDIB,ARHGEF15,ARID5B,ARL4C,ARPC5,ARRB2,ASAP1,ATP1A1,ATP6AP2,ATP6V1B2,ATP8B1,ATRX,B3GNT5,BAG3,BASP1,BCAM,B…	674
Digestive System Development and Function,Hepatic System Development and Function,Organ Development	Growth of liver	1.57e-14		-0.624	BCL2,C3AR1,CAV1,CCN1,CCN2,CDKN1A,CEBPB,CITED2,CTSB,CXCL3,CXCR4,DLC1,FLT1,GAS5,HBEGF,ID1,IGF1,IL18,IL1B,IL1RN,IL6,IL6ST,INSR,ITGA6,ITGB1,ITPR1,KLF2,LEPR,LGALS1,LGALS3,LIMS2,MDK,MET,MYC,NFE2L2,NFKB1,NFKBIA,OSM,PIK3R1,PLAU,PTGS2,PTPN6,RB1,SELP,SERPINH1,SLC7A5,SOCS3,SPI1,SPP1,SPTBN1,SULF2,TGFB1,TGFBR2,TNF,TNFAIP3,TNFRSF1B,VEGFA	57
Cardiovascular Disease,Organismal Injury and Abnormalities	Arteriosclerosis	1.38e-24		-0.624	ADGRF5,AKAP13,ALOX5AP,ANKRD29,APOC1,APOE,APP,BCL2,CAV1,CCL3L3,CD14,CD163,CD44,CD59,CDKN1A,CITED2,CLU,COL18A1,CST3,CTSS,CXCL16,CXCL2,DOCK9,ECSCR,EGR1,ELN,EREG,F13A1,F2R,FABP4,FABP5,FAM107B,FCGR2B,FERMT2,FGD5,FKBP1A,FLT1,FN1,FOXO1,GFOD1,GJA1,GPX1,HCST,HIF1A,HMOX1,HSPG2,ICAM1,IGF1,IL10,IL18,IL1A,IL1B,IL1R1,IL33,IL6,INSR,ITGAM,ITGAX,ITGB2,KLF2,KLF6,LDLR,LGALS3,LMCD1,LRP1,LRP5,MAFB,MCF2L,MECOM,MGP,MSR…	115
Cardiovascular Disease,Organismal Injury and Abnormalities	Atherosclerosis	1.12e-23		-0.624	ADGRF5,AKAP13,ALOX5AP,ANKRD29,APOC1,APOE,APP,BCL2,CAV1,CCL3L3,CD14,CD163,CD44,CD59,CDKN1A,CITED2,CLU,COL18A1,CST3,CTSS,CXCL16,CXCL2,DOCK9,ECSCR,EGR1,ELN,EREG,F13A1,F2R,FABP4,FABP5,FAM107B,FCGR2B,FERMT2,FGD5,FKBP1A,FLT1,FN1,FOXO1,GFOD1,GJA1,GPX1,HCST,HIF1A,HMOX1,HSPG2,ICAM1,IGF1,IL10,IL18,IL1A,IL1B,IL1R1,IL33,IL6,INSR,ITGAM,ITGAX,ITGB2,KLF2,KLF6,LDLR,LGALS3,LMCD1,LRP1,LRP5,MAFB,MCF2L,MECOM,MSR1,NF…	113
Organismal Injury and Abnormalities	Abnormal morphology of thoracic cavity	3.74e-18		-0.623	ACACB,ACSL1,ADAM15,ADAM9,ADAMTS9,ADGRF5,ADGRG1,ADGRL2,AKAP12,AKAP13,ANGPT2,APOE,ARHGDIB,ARRB2,B4GALT1,BAG3,BCL2,BMPR2,BMX,CALCRL,CAPN2,CAPNS1,CAV1,CAV2,CCN2,CD4,CDH5,CDKN1A,CITED2,CLEC4E,CLU,COL18A1,COX7A1,CREM,CSF3,CST3,CTSB,CTSD,CXCR4,CYBB,DUSP1,ECE1,EFNA1,EFNB2,ELK3,ELN,EPAS1,ERG,ETS1,F2R,FGF2,FKBP1A,FLNA,FLT1,FN1,FOXO1,FSTL1,GJA1,GNA13,GPX1,GRB2,GSN,HBEGF,HES1,HIF1A,HMOX1,HSPG2,ID1,ID3,IER3,I…	175
Cardiovascular Disease,Organismal Injury and Abnormalities	Fibrosis of heart	4.98e-11		-0.619	ACSL1,ANGPT2,APOE,BAG3,CAPNS1,CAV1,CCN2,CREM,CSF3,CTNNA1,CXCR4,CYBB,ECSCR,EGR1,FLT1,FN1,GPX1,GRB2,GSN,HBEGF,HMOX1,IL10,IL1B,IRF1,ITGB1,LIMS2,LMNA,NECTIN2,NFKB1,NFKBIA,NLRP3,NPR1,PLAT,PLAU,POSTN,PPP1CB,PTGER4,PTGS2,RAMP2,RAMP3,RBPJ,RGS10,SNAI1,SPP1,SPTAN1,TEAD1,TGFB1,TIMP3,TLR2,TNF,TNFAIP3,TNFRSF1B,TSC22D1,TXN,UTRN,VEGFA,ZBTB16	57
Cell-To-Cell Signaling and Interaction,Nervous System Development and Function	Activation of neuroglia	3.66e-13		-0.618	ANGPT2,APOE,APP,C1QA,C5AR1,CD200,CEBPB,CLU,CSF1R,CSF3,CXCL8,CYBB,FN1,GJA1,GRN,HMOX1,IFNGR2,IGF1,IL10,IL1B,IL1R1,IL1RN,IL6,IRF8,ITGA5,ITGAM,ITGB1,LDLR,LGALS3,LRP1,NAMPT,PDK4,PLAT,PPT1,PRNP,PTGS2,RNF130,RNF149,STING1,TGFB1,TLR2,TNF,VIM,ZEB2	44
Cancer,Organismal Injury and Abnormalities	Lymphoid cancer	4.18e-15		-0.617	AASS,ABLIM1,ACTG1,ADAM15,ADAM28,ADAM9,ADAMTS9,ADCY4,ADGRA2,ADGRF5,ADGRL2,ADGRL4,AFAP1L1,AHNAK,ANGPT2,ANXA5,APOE,APOL3,APP,AQP1,ARHGAP4,ARHGAP45,ARHGEF15,ARID5B,ASAH1,ATP1B1,ATP6V1B2,ATRX,BASP1,BCAT1,BCL2,BHLHE41,BNIP3L,BTG1,BTG2,C1QC,C1QTNF1,C2CD4B,C7,CALCRL,CALD1,CAPN2,CAV1,CAV2,CAVIN2,CCL20,CCL3,CCL4,CCL8,CCN1,CD14,CD151,CD163,CD200,CD320,CD34,CD4,CD44,CD74,CD83,CD86,CDKN1A,CEBPB,CEBPD,CELF2,CI…	394
Cardiovascular System Development and Function,Organismal Development	Vascularization of absolute anatomical region	7.79e-32		-0.617	A2M,ADAM15,ADAM9,ADAMTS1,AIF1,ALOX5AP,APOE,ARHGEF15,BCL2,C1QB,C1QC,C3AR1,C5AR1,CAV1,CCN1,CCN2,CD200,CD37,CDH5,CFI,COL18A1,COL4A1,COL4A2,CORO1A,CSF3,CTSS,CYBA,CYBB,ELN,EPAS1,EVI2A,F2R,FCER1G,FGF2,FLT1,FN1,FYB1,GAS5,GJA1,GLIPR1,HIF1A,HLA-DMB,HSPG2,ICAM1,IGF1,IL10,IL18,IL1B,INSR,ITGA5,ITGAX,ITGB1,ITGB2,LAMC1,LGALS1,LGALS3,LPXN,LRP5,LY86,MPEG1,NOSTRIN,PIK3AP1,PLAT,PLAU,PLAUR,PLEK,PTGS2,RAC2,RB1,RGS2,…	86
Cellular Movement	Cellular infiltration by myeloid cells	1.72e-30		-0.611	ACKR1,ALOX5AP,ANGPT2,APOE,APP,AREG,ARRB2,B4GALT1,C1QTNF1,C3AR1,C5AR1,CAV1,CCL20,CCL3,CCL4,CCN1,CCN2,CD14,CD44,CDKN1A,CFD,CFH,CLEC14A,CLEC4E,CORO1A,CSF1R,CSF3,CTSB,CTTN,CXCL16,CXCL2,CXCL3,CXCL8,CYBB,DDIT4,DUSP1,EIF4E,EPAS1,F2R,FABP4,FCER1G,FLT1,FPR1,FSTL1,GJA1,HIF1A,HMOX1,HSPB1,ICAM1,ID1,IL10,IL18,IL1A,IL1B,IL1R1,IL1RN,IL33,IL6,IL6ST,ITGAM,ITGB1,ITGB2,KDM6B,LDLR,LGALS1,LGALS3,MDK,MERTK,MET,MSR1,MY…	116
Cancer,Hematological Disease,Immunological Disease,Organismal Injury and Abnormalities	Non-Hodgkin lymphoma	4.46e-13		-0.61	AASS,ABLIM1,ADAM9,ADAMTS9,ADGRF5,AHNAK,ANGPT2,APP,AQP1,ARHGEF15,ASAH1,ATP6V1B2,ATRX,BASP1,BCAT1,BCL2,BNIP3L,BTG1,BTG2,C1QTNF1,C7,CALCRL,CALD1,CAPN2,CAV1,CAV2,CAVIN2,CCL20,CCL8,CCN1,CD151,CD163,CD200,CD34,CD4,CD44,CD83,CD86,CDKN1A,CEBPB,CELF2,CLU,COL15A1,COL18A1,COL4A1,COL4A2,CPXM2,CREM,CSF1R,CSF2RA,CST3,CXCL8,CXCR4,DUSP2,EBF1,EFNB2,EGR1,EIF4E,ENG,EPAS1,EPHX1,ETS1,EZR,FBXO31,FCGR2A,FCGR2B,FCGR3A/F…	233
Inflammatory Disease,Inflammatory Response,Organismal Injury and Abnormalities,Respiratory Disease	Inflammation of airway	1.07e-19		-0.609	ACTB,ARHGDIB,ARRB2,BCL2,C3AR1,C5AR1,CAVIN1,CCL3L3,CD4,CD44,CD86,CDKN1A,CEBPB,CFH,CORO1A,CTSD,CTSS,CXCL8,DSTN,DUSP1,EHD2,F13A1,FCGR1A,FCGR2A,FCGR2B,FCGR3A/FCGR3B,FLNA,FN1,FSTL1,HAVCR2,HLA-DPB1,HMOX1,HNMT,HSPG2,ICAM1,IGF1,IL10,IL13RA1,IL18,IL1B,IL1R1,IL1RN,IL33,IL3RA,IL6,INSR,ITGA4,ITGAM,LAMC1,LCP1,LMNA,LY6E,LYZ,MGLL,MRC1,MYH9,NFE2L2,NFKBIA,OSM,PDE4B,PGLS,POSTN,PREX1,PRMT1,PSAP,PTGS2,PTPN6,PTPRC,RP…	90
Cardiovascular Disease,Organismal Injury and Abnormalities	Hypertension	9.52e-35		-0.607	ABLIM1,ACACB,ADAMTS4,ADCY4,ADGRF5,ADIRF,AHNAK,AIF1,AKAP12,ANGPT2,ANKRD29,ANXA5,APOE,APOL3,AQP1,ARHGEF15,ATP1A1,ATP1B1,ATP6AP2,BCAM,BCAT1,BMPR2,C1QA,C1QB,C3AR1,C5AR1,C7,CAP1,CAV1,CCL20,CCL3,CCL4,CD14,CD200,CD34,CD4,CD84,CDH5,CFD,CFH,CFI,CLEC14A,COL18A1,CPD,CREG1,CSF1R,CSF2RA,CST3,CTSS,CTTN,CXCL2,CXCL8,CXCR4,CYB5R3,CYBA,CYBB,CYRIA,DIPK1B,ECE1,EGFL7,ELN,EMB,ENG,EPAS1,ERG,F13A1,F8,FABP4,FBLN2,FCGR2B,…	187
Cancer,Organismal Injury and Abnormalities,Renal and Urological Disease	Renal cancer	4.84e-12		-0.607	ACACB,ACTB,ADA2,ADAM28,ADGRF5,AHNAK,AIF1,ANXA5,APOC1,APOD,APP,ARID5B,ARPC5,ARRB2,ASAP1,ATRX,BASP1,BCL2,BLVRB,BNIP3L,BTG2,C1QTNF1,C7,CALCOCO2,CALCRL,CAP1,CAV1,CAVIN1,CCL4,CCN1,CD34,CD4,CD44,CD53,CDKN1A,CFH,CFI,CHD9,CLEC3B,CLU,CORO1A,COX7A1,CPXM2,CREM,CSF1R,CTNNAL1,CTSS,CXCL16,CXCL2,CXCL8,CXCR4,CYRIA,DLC1,DOCK8,EBPL,EGR3,EHD2,EMB,ENG,EPAS1,EPHX1,EREG,ETS1,ETS2,EVI2B,F8,FABP4,FABP5,FCER1G,FCGR1A,FGF…	232
Cell-To-Cell Signaling and Interaction,Cellular Growth and Proliferation,Hematological System Development and Function	Stimulation of lymphocytes	2.76e-12		-0.606	CAV1,CD320,CD4,CD83,CD86,CLEC4E,CSF3,CXCR4,EFNB2,FLNA,FN1,HAVCR2,HMOX1,IL10,IL18,IL1B,IL1RN,IL33,IL6,LGALS1,LILRB2,LYN,MERTK,PTPN6,PTPRC,PYCARD,S100A4,TGFB1,TGFBR2,TNF,TNFAIP3,TNFRSF1B,TNFSF10,TNFSF13B,YES1	35
Developmental Disorder,Organismal Injury and Abnormalities,Renal and Urological Disease	Congenital anomalies of kidney and urinary tract	1.06e-12		-0.606	A2M,ACSL1,ACTG1,ACTN1,ANGPT2,BCL2,CALD1,CAV2,CAVIN1,CCN2,CDKN1A,CLU,COL4A1,CPE,CRIM1,CYGB,DSTN,EGR1,EPAS1,FCGR1A,FGF2,FKBP1A,FLNA,FOXC1,FSTL1,FYB1,GSN,HIF1A,HMOX1,IGF1,IL13RA1,IRF8,ISLR,ITGA6,KYNU,LAMC1,LIFR,LRP5,MAFB,MYC,MYL12A,NFIA,OLFM1,PBX1,PRSS23,PSMB9,PTGS2,PTPRC,RAPGEF3,SAMSN1,SGK1,SLC1A3,SPNS2,SPP1,SPRY1,SRGAP1,SYNE2,TGFB1,TMEM204,VEGFA,WWTR1	61
Cancer,Hematological Disease,Organismal Injury and Abnormalities	Hematopoietic neoplasm	6.56e-13		-0.593	AASS,ABLIM1,ACKR1,ACSL1,ACTB,ACTG1,ADA2,ADAM28,ADAM9,ADAMTS9,ADCY4,ADGRA2,ADGRF5,ADGRL2,ADGRL4,AFAP1L1,AHNAK,AIF1,AKAP13,ANGPT2,ANXA5,APOE,APOL3,APP,AQP1,ARHGAP18,ARHGAP4,ARHGAP45,ARHGEF15,ARID5B,ASAH1,ATP1B1,ATP6V1B2,ATP8B1,ATRX,B4GALT1,BASP1,BCAT1,BCL2,BCL2A1,BHLHE41,BMPR2,BNIP3L,BTG1,BTG2,C1QC,C1QTNF1,C2CD4B,C7,CALCRL,CALD1,CAPN2,CAV1,CAV2,CAVIN2,CCL20,CCL3,CCL4,CCL8,CCN1,CCNL1,CD14,CD151,CD16…	480
Hematological System Development and Function,Inflammatory Response,Tissue Morphology	Quantity of macrophages	5.93e-15		-0.591	ANGPT2,APOE,BCL2,C3AR1,C5AR1,CAV1,CCL3,CD200,CDKN1A,CLU,CSF1R,CTSS,CYBB,FABP5,GRN,HAVCR2,HBEGF,HMOX1,ID2,IL10,IL18,IL1A,IL1B,IL1R1,IL33,IL6,INSR,IRF8,ITGB2,LDHA,LDLR,LEPR,LGALS3,LITAF,LSP1,MDK,MYC,NCKAP1L,NFE2L2,NFKB1,NFKBIA,NLRP3,OSM,PILRA,PLAT,PLAU,PRMT1,PTGS2,RB1,RBPJ,SELENOW,SELP,SH2B3,SOCS3,SPI1,SPP1,STAB1,STC1,TEK,TGFB1,TGFBR2,TGM2,TLR2,TNF,TNFAIP3,UACA,UTRN,VEGFA,ZFP36	69
Infectious Diseases,Organismal Injury and Abnormalities	Infection by Herpesviridae	9.47e-12		-0.589	ALOX5AP,APP,CCL3,CCL3L3,CCL4,CEBPD,CH25H,CLU,CSF2RA,CXCL8,EGR1,EMP1,F2R,FCGR1A,FCGR2A,FCGR2B,FCGR3A/FCGR3B,FKBP1A,HAVCR2,HDGFL3,HLA-E,IFITM1,IFITM2,IFITM3,IL10,IL18,IL1RN,IL3RA,IL6,IRF1,ITGB1,LGALS1,NFKBIZ,PRNP,PYCARD,RGS2,SPP1,TBXAS1,TGFBI,TGFBR3,TLR2,TNF,UNC93B1,VIM,ZFHX3	45
Cancer,Organismal Injury and Abnormalities	Growth of malignant tumor	4.04e-23		-0.588	ABLIM1,ADAM28,ADAM9,ADGRG1,AKR1B1,AREG,ARRB2,BCL2,BNIP3L,BTG2,C3AR1,CAV1,CCL3,CCN1,CCN2,CD151,CD34,CD44,CDH5,CSF2RA,CSF3,CST3,CTSB,CTSS,CXCL1,CXCL3,CXCL8,CXCR4,DUSP1,EFNA1,EFNB2,EGR1,EGR3,EHD2,EIF4E,ENG,EZR,F2R,FGF2,FN1,FOXO1,FTH1,G0S2,GJA1,GPX4,GRN,HES1,HIF1A,HMOX1,HSPG2,ICAM2,ID1,ID2,ID3,IER3,IGF1,IL10,IL13RA1,IL18,IL1A,IL1B,IL1R1,IL1RN,IL33,IL6,INHBB,INSR,ITGAM,ITGB1,LAIR1,LDHA,LEPR,LGALS1,LGA…	128
Cellular Movement	Cellular infiltration	7.93e-37		-0.587	ACKR1,ACTB,AKR1B1,ALOX5AP,ANGPT2,APOD,APOE,APP,AREG,ARRB2,ATP6AP2,B4GALT1,BMPR2,C1QTNF1,C3AR1,C5AR1,CAV1,CCL20,CCL3,CCL3L3,CCL4,CCN1,CCN2,CD14,CD4,CD44,CD86,CDKN1A,CFD,CFH,CH25H,CLEC14A,CLEC4E,CLEC5A,CORO1A,CSF1R,CSF3,CTSB,CTSS,CTTN,CXCL16,CXCL2,CXCL3,CXCL8,CYBB,DDIT4,DUSP1,EGFL7,EIF4E,ENG,EPAS1,ETS1,EZR,F2R,FABP4,FABP5,FCER1G,FGF2,FGL2,FLT1,FN1,FPR1,FSTL1,GJA1,HIF1A,HLA-A,HMOX1,HSPB1,ICAM1,ID1,I…	167
Cell Signaling,Small Molecule Biochemistry	Quantity of nitric oxide	9.94e-12		-0.586	APOE,APP,CAV1,CD200,DNAJB1,FLT1,GJA1,HIF1A,IL10,IL18,IL1B,IL6,MET,NFE2L2,S1PR1,SHC1,SPP1,TFPI,TLR2,TNF,TNFRSF1B,UCP2,VEGFA	23
Organismal Injury and Abnormalities,Renal and Urological Disease	Damage of kidney	8.11e-18		-0.585	ANGPT2,APOE,ATP1A1,ATP1B1,C1QA,C3AR1,C5AR1,CCN1,CD14,CD37,CD44,CD59,CDKN1A,CFH,CLDN5,CLEC14A,CLU,CSF3,CST3,CXCR4,DUSP1,DUSP2,EGR1,FCGR1A,FCGR2A,FGF2,FKBP1A,FN1,FYB1,GRN,HBEGF,HIF1A,HMOX1,ICAM1,IGF1,IL10,IL18,IL1R1,IL6,ITGB1,LCP2,LEPR,LRP5,LYN,LYZ,MDK,MYC,NFE2L2,NLRP3,PDE4B,PLAT,PLAUR,PREX1,PTPRB,RGCC,SELP,SPP1,TGFB1,TLR2,TNF,TREM1,TXNIP,UCP2	63
Cardiovascular System Development and Function,Cellular Development,Cellular Function and Maintenance,Cellular Growth and Proliferation,Organismal Development,Tissue Development	Cell proliferation of vascular endothelial cells	1.86e-14		-0.58	ADAM15,ANGPT2,ATP1B3,ATRX,CALCRL,CAV1,CAVIN2,CD44,CDKN1A,COL18A1,CXCL1,CXCL8,CYBB,DAAM1,DAB2,EGR3,ENG,F2R,FABP4,FGF2,FLT1,FN1,FOXO1,GAS5,HIF1A,IGF1,IL18,IL1B,IL1RN,IL33,IL6,ITGA4,KLF2,LGALS1,MDK,MERTK,MYOF,NHERF2,NR4A2,OSM,PDE2A,PECAM1,PLAU,PROS1,RCAN1,SEMA6A,SOX17,SPARC,SPP1,SULF1,TEK,TGFB1,TNF,TNFSF10,VEGFA,WWTR1	56
Cardiovascular System Development and Function,Organismal Development,Visual System Development and Function	Vascularization of eye	7.4e-34		-0.577	A2M,ADAM15,ADAM9,ADAMTS1,AIF1,ALOX5AP,APOE,ARHGEF15,BCL2,C1QB,C1QC,C3AR1,C5AR1,CAV1,CCN1,CCN2,CD200,CD37,CFI,COL18A1,COL4A1,COL4A2,CORO1A,CTSS,CYBA,CYBB,ELN,EPAS1,EVI2A,F2R,FCER1G,FGF2,FLT1,FN1,FYB1,GAS5,GJA1,GLIPR1,HLA-DMB,HSPG2,ICAM1,IGF1,IL10,IL18,IL1B,INSR,ITGA5,ITGAX,ITGB1,ITGB2,LAMC1,LGALS1,LGALS3,LPXN,LRP5,LY86,MPEG1,NOSTRIN,PIK3AP1,PLAT,PLAU,PLAUR,PLEK,PTGS2,RAC2,RHOJ,S100A4,SOCS3,SPARC,S…	80
Cell Death and Survival,Gastrointestinal Disease,Hepatic System Disease,Organismal Injury and Abnormalities	Necrosis of liver	5.23e-12		-0.574	AKAP12,APOE,ARRB2,BCL2,CAV1,CCL4,CD14,CDKN1A,CEBPB,CFH,CTSB,CXCL3,DUSP1,FGL2,FKBP1A,FLNA,GADD45B,GSN,HBEGF,HMOX1,IER3,IGF1,IL10,IL1B,IL1RN,IL33,IL6,IL6ST,IQGAP2,IRF1,IRF8,ITGB2,LDLR,LGALS3,LRP1,MCL1,MET,MYC,NAMPT,NFE2L1,NFE2L2,NFKB1,NFKBIA,OSM,PIK3R1,PROS1,PTGS2,PTPRC,RB1,REL,SELE,SELENOP,SELP,SERPINH1,SHC1,SOCS3,SPTBN1,TGFB1,TIMP3,TLR2,TNF,TNFRSF1B,TNFSF10,TYROBP,UGCG,YES1	66
Organismal Injury and Abnormalities	Abnormal morphology of mediastinum	8.1e-14		-0.568	ACACB,ACSL1,ADAM15,ADAM9,ADAMTS9,ADGRG1,ADGRL2,AKAP12,AKAP13,ANGPT2,APOE,ARHGDIB,ARRB2,BAG3,BCL2,BMPR2,BMX,CALCRL,CAPN2,CAPNS1,CAV1,CCN2,CD4,CDH5,CDKN1A,CITED2,CLEC4E,CLU,COL18A1,COX7A1,CREM,CSF3,CST3,CTSB,CTSD,CXCR4,CYBB,DUSP1,ECE1,EFNA1,EFNB2,ELN,EPAS1,ERG,ETS1,F2R,FGF2,FKBP1A,FLNA,FLT1,FN1,FOXO1,GJA1,GNA13,GPX1,GRB2,GSN,HBEGF,HIF1A,HMOX1,HSPG2,ID3,IER3,IGF1,IL10,IL18,IL1B,IL1R1,IL1RN,IL33,IL6,…	153
Cellular Development,Hematological System Development and Function,Lymphoid Tissue Structure and Development	Maturation of dendritic cells	8.03e-11		-0.56	CCL20,CD44,CD83,CD86,CEBPB,CLEC7A,EGR1,FCGR2B,FPR1,HAVCR2,HMOX1,HSPA1A/HSPA1B,ICAM1,IL10,IL1A,IL1B,IL6,IRF1,IRF8,ITGAM,ITGB2,LRP1,LYN,PRDM1,SERPINA1,SOCS2,TGFB1,TLR2,TNF,TNFRSF1B,TNFSF10,TYROBP,VEGFA	33
Cancer,Hematological Disease,Immunological Disease,Organismal Injury and Abnormalities	T-cell non-Hodgkin lymphoma	1.33e-17		-0.56	ADAMTS9,ANGPT2,AQP1,ATRX,BASP1,BCL2,BNIP3L,BTG1,C1QTNF1,CALD1,CAPN2,CAV2,CAVIN2,CCL20,CCL8,CCN1,CD151,CD163,CD200,CD4,CD86,CDKN1A,CEBPB,CELF2,CLU,COL15A1,COL4A1,COL4A2,CPXM2,CREM,CXCL8,DUSP2,EFNB2,EGR1,ENG,EPAS1,EPHX1,ETS1,FBXO31,FERMT2,FGD5,FKBP1A,FKBP9,FN1,FZD6,GADD45B,GJA1,GPR183,GRB10,HAVCR2,HIF1A,HLA-A,HLA-DPB1,HLA-DRA,HSP90AA1,ID1,ID2,IER3,IFITM1,IGFBP4,IGFBP7,IL13RA1,IL33,IL3RA,IL6,IRS2,IT…	144
Cellular Development,Cellular Growth and Proliferation,Digestive System Development and Function,Hepatic System Development and Function,Organ Development	Proliferation of liver cells	1.86e-14		-0.553	BCL2,C3AR1,CAV1,CCN1,CCN2,CDKN1A,CEBPB,CITED2,CTSB,CXCL3,CXCR4,DLC1,FLT1,GAS5,HBEGF,ID1,IGF1,IL18,IL1B,IL1RN,IL6,IL6ST,INSR,ITGA6,ITGB1,ITPR1,KLF2,LEPR,LGALS1,LGALS3,LIMS2,MDK,MET,MYC,NFE2L2,NFKB1,NFKBIA,OSM,PIK3R1,PLAU,PTGS2,PTPN6,RB1,SERPINH1,SLC7A5,SOCS3,SPI1,SPP1,SPTBN1,SULF2,TGFB1,TGFBR2,TNF,TNFAIP3,TNFRSF1B,VEGFA	56
Free Radical Scavenging	Production of reactive oxygen species	1.18e-23		-0.553	ACTB,AKR1B1,ANGPT2,AOPEP,APOE,APP,ARHGDIB,ATP6AP2,BACE2,BCL2,C15orf48,C5AR1,CAPNS1,CAV1,CCL3,CCL4,CD14,CD44,CDH5,CDKN1A,CHCHD10,CLEC7A,COL18A1,CSF3,CST3,CTTN,CXCL2,CXCL8,CYBA,CYBB,CYGB,DBI,ETS1,F2R,FCGR2A,FCGR2B,FCGR3A/FCGR3B,FERMT2,FGF2,FLNA,FN1,FOXO1,FPR1,FTH1,FTL,GPX1,GPX4,GRN,GSN,HIF1A,HMOX1,HSP90AA1,ICAM1,IGF1,IL10,IL18,IL1A,IL1B,IL33,IL6,INSR,ITGA5,ITGAM,ITGAX,ITGB2,ITGB4,LCP2,LDHA,LILRB2,L…	120
Organismal Injury and Abnormalities	Damage of epithelial tissue	1.35e-10		-0.546	APP,AQP1,C5AR1,CAV1,CCL3,CD151,CDH5,COL18A1,CTTN,CXCL8,EGR1,ENG,F2R,FCGR2B,FSTL1,IL10RA,IL1B,IL1RN,IL33,IRF1,ITGAM,ITGB1,LIPA,MCAM,NFE2L2,PECAM1,PLAU,PTPN6,PTPRB,PXN,RAPGEF3,ROBO4,S100A4,S1PR1,TEK,TGFBI,TGFBR2,TGM2,TNF,TXN,TXNIP,VEGFA	42
Cellular Movement	Cell rolling	1.91e-11		-0.546	CD14,CD44,CD53,CD63,CTTN,CXCL1,CXCL2,CXCL3,CXCL8,FCGR2A,FYB1,ICAM1,ICAM2,IL1B,ITGA4,ITGAM,ITGB1,ITGB2,LCP2,LGALS3,LYN,PREX1,RAC2,SELE,SELP,TNF,VCAM1,VEGFA,VWF	29
Dermatological Diseases and Conditions,Organismal Injury and Abnormalities	Abnormality of skin morphology	1.17e-26		-0.544	ACSL1,ACTB,ACTN1,APOC1,APOE,ARID5B,ARPC3,ARPC5,ARRB2,ASAH1,B4GALT1,BCL2,C1QA,C1QC,C5AR1,CCL20,CCL4,CCN2,CD14,CD163,CD34,CD44,CD74,CDH5,CDKN1A,CFD,COL4A1,COL4A2,CRIM1,CTSB,CXCL1,CXCL8,CXCR4,ECE1,ERG,FCGRT,FGF2,FKBP1A,FN1,FOLR2,FPR1,FPR3,FTH1,GIMAP7,GJA1,GPNMB,GPX1,GRN,GSN,HES1,HLA-A,HLA-DPA1,HLA-DPB1,HLA-DQB1,HLA-DRA,HLA-DRB1,HLA-E,ICAM2,IFI27,IFITM1,IFITM2,IFITM3,IFNGR2,IGF1,IGFBP7,IL10,IL13RA1,I…	131
Cellular Movement	Cell movement of prostate cancer cell lines	5.58e-12		-0.54	ADAM15,AHNAK,AKAP12,ARRB2,CAPN2,CAV1,CD151,CLU,CTSZ,CXCL8,CXCR4,EIF4E,EMP1,ENG,ERG,ETS1,FN1,GRN,HIF1A,HMOX1,HSP90AA1,ID1,IGF1,IL6,ITGA6,ITGB1,ITGB4,KLF6,LCP1,LGALS3,LMNA,MYC,NDRG1,NES,NR4A2,PABPC1,PHACTR1,PTGER4,SMAD1,SNAI1,TBXAS1,TGFB1,TGM2,TMSB10/TMSB4X,TNF,TNFAIP3,TNFSF10,TSPAN18,VEGFA,VIM,WWTR1	51
Cellular Movement,Hematological System Development and Function,Immune Cell Trafficking	Cell rolling of leukocytes	6.6e-11		-0.528	CD14,CD44,CD53,CD63,CTTN,CXCL1,CXCL2,CXCL3,CXCL8,FCGR2A,FYB1,ICAM1,IL1B,ITGA4,ITGAM,ITGB1,ITGB2,LCP2,LGALS3,LYN,PREX1,RAC2,SELE,SELP,TNF,VCAM1,VEGFA	27
Cancer,Hematological Disease,Organismal Injury and Abnormalities	Hematologic cancer	9.3e-12		-0.527	AASS,ABLIM1,ACKR1,ACSL1,ACTB,ACTG1,ADA2,ADAM28,ADAM9,ADAMTS9,ADCY4,ADGRA2,ADGRF5,ADGRL2,ADGRL4,AFAP1L1,AHNAK,AIF1,AKAP13,ANGPT2,ANXA5,APOE,APOL3,APP,AQP1,ARHGAP4,ARHGAP45,ARHGEF15,ARID5B,ASAH1,ATP1B1,ATP6V1B2,ATP8B1,ATRX,B4GALT1,BASP1,BCAT1,BCL2,BCL2A1,BHLHE41,BNIP3L,BTG1,BTG2,C1QC,C1QTNF1,C2CD4B,C7,CALCRL,CALD1,CAPN2,CAV1,CAV2,CAVIN2,CCL20,CCL3,CCL4,CCL8,CCN1,CCNL1,CD14,CD151,CD163,CD200,CD320,C…	467
Cell-To-Cell Signaling and Interaction,Hematological System Development and Function,Immune Cell Trafficking,Inflammatory Response	Activation of neutrophils	8.9e-15		-0.521	C5AR1,CCL3,CCL4,CD14,CD63,CFH,CSF3,CST3,CXCL1,CXCL3,CXCL8,FCGR2B,FCGR3A/FCGR3B,FKBP1A,FN1,FPR1,GRN,HMOX1,IL10,IL18,IL1A,IL1B,IL1RN,IL6,ITGAM,ITGB2,MT-CYB,MT-ND5,PREX1,RAB27A,SELE,SPP1,TLR2,TNF	34
Cellular Movement,Hematological System Development and Function,Immune Cell Trafficking,Inflammatory Response	Chemotaxis of macrophages	3.05e-11		-0.518	APOE,APP,B4GALT1,C3AR1,C5AR1,CCL3,CCL3L3,CCL4,CD74,CDKN1A,CKLF,CSF1R,CYBB,CYTL1,ELN,FLT1,GNA13,ICAM1,LDLR,LGALS3,LITAF,MDK,MMP28,MTUS1,NINJ1,PFN1,PLAU,REL,RHOB,S100A4,SELP,SPP1,TGFB1,TLR2,TREM1,VCAM1	36
Cardiovascular Disease,Organismal Injury and Abnormalities	Abnormal morphology of left ventricle	1.62e-10		-0.518	ADAM15,ADAM9,ANGPT2,APOE,BMX,CAPNS1,CAV1,EFNA1,ELN,F2R,FKBP1A,GPX1,HBEGF,HSPG2,IER3,IL18,IL6,LMNA,MDK,MGAT1,NLRP3,NPR1,PBX1,PDLIM5,PLAT,PLAU,PTGER4,RBPJ,RCAN1,SHC1,SLCO2A1,TGFBR2,TIMP3,TNF,TPM1,TXNIP,UTRN	37
Cell Death and Survival	Cell survival	3.12e-19		-0.518	A2M,ACTN4,ADAMTS1,AHNAK,AKAP13,ALCAM,ANGPT2,ANXA5,APOD,APOE,APP,AREG,ARHGAP4,ARPC2,ARPC3,ARRB2,ASAH1,ATP6V1B2,ATRX,BAG3,BASP1,BCL2,BCL2A1,BEX3,BMX,BTG2,CAPN2,CAV1,CCL3,CCL4,CCN1,CCN2,CCNL1,CD151,CD200,CD4,CD44,CD59,CD74,CD86,CDC42BPA,CDH5,CDKN1A,CEBPB,CEBPD,CFH,CLU,COL18A1,CSF1R,CSF2RA,CSF3,CST3,CTSB,CTSD,CTTN,CXCL1,CXCL2,CXCL3,CXCL8,CXCR4,CYBA,CYBB,DAB2,DDX21,DOCK8,DOK2,DUSP1,DUSP2,EBF1,ECE1,EFN…	307
Cellular Movement,Embryonic Development	Cell movement of embryonic cell lines	1.61e-10		-0.517	APP,ARRB2,ASAP1,BCAM,CCL20,CCN1,CDKN1A,CNN3,COL18A1,CTTN,CXCL1,CXCR4,CYTL1,DLC1,EFNA1,ELK3,ENG,FBLN2,FGF2,FLNA,FN1,HIF1A,ICAM1,ID1,IL6,ITGA4,ITGAM,ITGB1,ITGB2,KLF2,LIMS2,MEOX2,MET,MSR1,NEDD9,NFKB1,PLAU,PLAUR,POSTN,PPIF,RHOC,RHOG,SELE,TEK,TGFB1,TLR2,TNF,VEGFC,VIM	49
Cell Death and Survival	Cell viability	1.32e-17		-0.508	A2M,ACTN4,ADAMTS1,AHNAK,AKAP13,ALCAM,ANGPT2,ANXA5,APOD,APOE,APP,AREG,ARHGAP4,ARPC2,ARPC3,ARRB2,ASAH1,ATP6V1B2,ATRX,BAG3,BASP1,BCL2,BCL2A1,BMX,BTG2,CAPN2,CAV1,CCL3,CCL4,CCN1,CCN2,CCNL1,CD151,CD200,CD4,CD44,CD59,CD74,CD86,CDC42BPA,CDH5,CDKN1A,CEBPB,CEBPD,CFH,CLU,CSF1R,CSF2RA,CSF3,CST3,CTSB,CTSD,CTTN,CXCL1,CXCL2,CXCL3,CXCL8,CXCR4,CYBA,CYBB,DAB2,DDX21,DOCK8,DOK2,DUSP1,DUSP2,EBF1,ECE1,EFNA1,EGR1,EGR3,…	292
Cellular Movement	Migration of vascular cells	4.31e-28		-0.503	ADAM15,ADAMTS1,AIF1,ALCAM,ALOX5AP,ANGPT2,ARRB2,BMPR2,CALCRL,CAV1,CAVIN2,CCN1,CCN2,CD151,CD44,CD63,CDH5,CKLF,COL18A1,CRIP2,CSF3,CTTN,CXCL1,CXCL8,DLC1,ECSCR,EFNA1,EFNB2,EGR1,EGR3,ELN,ENG,F2R,FGF2,FLNB,FLT1,FN1,FOXC1,FOXO1,FSTL1,FZD4,GLUL,HIF1A,HMOX1,ID1,ID3,IGF1,IGFBP2,IGFBP4,IL1A,IL1B,IL33,IL6,ITGA4,ITGB1,ITGB4,KLF2,LGALS1,MDK,MEOX2,MYH9,NAMPT,NFE2L2,NOSTRIN,NR4A2,PDE2A,PIK3C2A,PLAU,PLAUR,PLPP3,PO…	97
Cellular Movement,Hematological System Development and Function,Immune Cell Trafficking	Cell movement of PBMCs	5.5e-12		-0.502	ANGPT2,APP,CCL20,CCL3,CCL4,CCL8,CXCL16,CXCL8,CXCR4,CYTL1,EFNB2,F2R,FOXO1,FPR1,FYB1,ICAM1,IL10,ITGAM,ITGB1,LCP1,LCP2,PECAM1,PLAUR,RGS1,SELP,SHC1,TLR2,TNF	28
Hematological System Development and Function,Hematopoiesis,Organismal Development,Tissue Development	Development of bone marrow	3.91e-11		-0.501	BCL2,CCL3,CCL3L3,CD44,CDKN1A,CSF1R,CSF3,DOK2,EGR1,ERG,FGF2,FLNA,FN1,HES1,IGF1,IL10,IL1A,IL1B,IL1RN,IL33,IL6,IL6ST,IRF8,LAIR1,LGMN,LIPA,LRP1,LRP5,MAF,MCL1,MECOM,MERTK,NFKB1,NFKBIA,NOTCH4,OSM,PBX1,PECAM1,PRDM1,PRMT1,PTPN6,PTPRC,RUNX1,SELE,SELP,SOCS2,SPI1,TEK,TGFB1,TNF,TNFAIP3,TNFSF10,ZEB2	53
Cellular Growth and Proliferation	Proliferation of vascular cells	1.15e-23		-0.496	ADAM15,AIF1,AKR1B1,ALOX5AP,ANGPT2,APOE,ATP1B3,ATRX,BMPR2,CALCRL,CAV1,CAVIN2,CCN1,CD44,CDKN1A,CEBPD,CKLF,COL18A1,CXCL1,CXCL8,CYBB,DAAM1,DAB2,EFNB2,EGR1,EGR3,ENG,F2R,FABP4,FGF2,FLT1,FN1,FOXO1,FZD4,GAS5,GJA1,HBEGF,HIF1A,HMOX1,ID3,IGF1,IGFBP2,IGFBP4,IL10,IL18,IL1A,IL1B,IL1RN,IL33,IL6,INSR,IRF1,ITGA4,ITGB1,KDM6B,KLF2,LGALS1,LMCD1,LMNA,MDK,MERTK,MYC,MYOF,NCF2,NFE2L2,NHERF2,NR4A2,NR4A3,OSM,PDE2A,PECAM1,…	94
Cancer,Hematological Disease,Organismal Injury and Abnormalities	Myeloid or lymphoid neoplasm	1.81e-11		-0.495	AASS,ABLIM1,ACKR1,ACSL1,ACTB,ACTG1,ADA2,ADAM28,ADAM9,ADAMTS9,ADCY4,ADGRA2,ADGRF5,ADGRL2,ADGRL4,AFAP1L1,AHNAK,AIF1,AKAP13,ANGPT2,ANXA5,APOE,APOL3,APP,AQP1,ARHGAP18,ARHGAP4,ARHGAP45,ARHGEF15,ARID5B,ASAH1,ATP1B1,ATP6V1B2,ATP8B1,ATRX,B4GALT1,BASP1,BCAT1,BCL2,BHLHE41,BMPR2,BNIP3L,BTG1,BTG2,C1QC,C1QTNF1,C2CD4B,C7,CALCRL,CALD1,CAPN2,CAV1,CAV2,CAVIN2,CCL20,CCL3,CCL4,CCL8,CCN1,CCNL1,CD14,CD151,CD163,CD200…	468
Connective Tissue Disorders,Organismal Injury and Abnormalities,Skeletal and Muscular Disorders	Non-traumatic arthropathy	2.96e-37		-0.49	ACSL1,ADAM15,ADAM9,ADAMTS1,ADAMTS4,ADAMTS9,AIF1,AKAP13,APOD,APOE,AREG,ARHGDIB,ASAP1,ATP1B1,C1QA,C3AR1,C5AR1,CALCRL,CALD1,CCL14,CCL20,CCL3,CCL4,CCL4L1/CCL4L2,CCL8,CD163,CD4,CD44,CD74,CD83,CD86,CDA,CEBPB,CELF2,CFD,CH25H,CLEC4E,CLU,COL4A2,CSF3,CST3,CTSB,CXCL1,CXCL16,CXCL2,CXCL3,CXCL8,CXCR4,CYTL1,CYYR1,DUSP1,DUSP2,EHD4,EPAS1,EREG,ETS1,FABP4,FCGR2A,FCGR2B,FCGR3A/FCGR3B,FCGRT,FGF2,FGL2,FILIP1,FKBP1A,FL…	216
Cancer,Hematological Disease,Immunological Disease,Organismal Injury and Abnormalities	Tumorigenesis of lymphocytes	1.15e-16		-0.486	AASS,ABLIM1,ADAM28,ADAM9,ADAMTS9,ADCY4,ADGRA2,ADGRF5,ADGRL2,ADGRL4,AFAP1L1,AHNAK,ANGPT2,ANXA5,APOE,APP,AQP1,ARHGEF15,ARID5B,ASAH1,ATP1B1,ATP6V1B2,ATRX,BASP1,BCAT1,BCL2,BHLHE41,BNIP3L,BTG1,BTG2,C1QC,C1QTNF1,C2CD4B,C7,CALCRL,CALD1,CAPN2,CAV1,CAV2,CAVIN2,CCL20,CCL3,CCL4,CCL8,CCN1,CD151,CD163,CD200,CD34,CD4,CD44,CD74,CD83,CD86,CDKN1A,CEBPB,CEBPD,CELF2,CITED2,CLU,CMIP,CNTNAP3B,COL15A1,COL18A1,COL4A1,C…	349
Organismal Injury and Abnormalities,Respiratory Disease	Respiratory distress	2.62e-15		-0.485	ACSL1,ACTN1,ANGPT2,ARL4C,C3AR1,CCL3,CD14,CD164,CD63,CEBPD,CLEC4E,CLU,CTSZ,CXCL8,EGR1,EPAS1,FCGR1A,FCGR2A,FCGR2B,FCGR3A/FCGR3B,FLT1,FPR1,GLUL,GPX1,ICAM1,IER3,IL10,IL10RA,IL18,IL1A,IL1B,IL1R1,IL33,IL6,IRF8,IRS2,ITGA4,ITGAM,ITPR1,LY96,MNDA,MXD1,MYC,NAMPT,NDRG1,NFE2L2,NFKBIA,PABPC1,PDXK,PLAT,PTGS2,RAB13,RAB31,RHOQ,RPS4Y1,SERPINA1,SH2B3,SPARC,TGFB1,TKT,TLR2,TNF,TUBB4B,VEGFA,VWF	65
Lipid Metabolism,Molecular Transport,Small Molecule Biochemistry	Concentration of lipid	6.59e-13		-0.484	ACACB,ACSL1,ADGRF5,AKR1B1,ALOX5AP,ANGPT2,ANXA5,APOC1,APOD,APOE,APP,ASAH1,ATP1A1,ATP8B1,B3GNT5,B4GALT1,BAG3,BCL2,C1QA,C3AR1,C5AR1,CAV1,CD14,CD163,CD37,CD4,CD59,CDA,CDH5,CDKN1A,CEBPB,CFD,CH25H,CLU,COL18A1,CPE,CREG1,CSF3,CTSD,CTSS,CXCL8,CYBB,DBI,DUSP1,EFNB2,EGR1,EHD2,ENG,ENPP2,EPAS1,F2R,FABP4,FABP5,FCER1G,FCGR2B,FOXO1,FSTL1,G0S2,GATM,GPX1,GPX4,GRB2,HIF1A,HMOX1,HSD17B12,ICAM1,IGF1,IGFBP2,IL10,IL18,IL…	156
Connective Tissue Disorders,Inflammatory Disease,Inflammatory Response,Organismal Injury and Abnormalities,Skeletal and Muscular Disorders	Polyarthritis	2.07e-22		-0.481	APOE,CCL20,CCL3,CCL4,CD44,CD74,CD83,CD86,CDA,CEBPB,CSF3,CTSS,DUSP1,DUSP2,F13A1,FCGR2B,FLT1,GADD45B,HIF1A,HLA-DRA,HNMT,HNRNPA1,HSPA1A/HSPA1B,IL10,IL18,IL1A,IL1B,IL1RN,IL33,IL6,ITGAM,LAIR1,LGALS1,MCL1,NAMPT,NCF4,NFKB1,NFKBIA,NR4A2,NR4A3,OSM,P2RY13,PECAM1,PLAUR,PRDM1,PRNP,PTGER4,PTGS2,PTPRC,PTPRE,PYCARD,REL,S100A10,SELE,SELP,SNX9,SPNS2,SPP1,STING1,TGFB1,TIE1,TLR2,TNF,TNFAIP3,TNFRSF1B,TNFSF13B,TXN,ZF…	68
Cardiovascular System Development and Function,Cell-To-Cell Signaling and Interaction	Activation of endothelial cells	3.69e-13		-0.48	ANGPT2,BCL2A1,CD14,CD163,CSF3,FERMT2,FGF2,GPX1,HBEGF,ID1,ID3,IFI16,IL1A,IL1B,IL1RN,IL33,IL6,MEOX2,PECAM1,PLAU,PLAUR,TCF4,TGFB1,TLR2,TNF,VEGFA	26
Cancer,Organismal Injury and Abnormalities,Renal and Urological Disease	Kidney carcinoma	1.81e-10		-0.478	ACACB,ADA2,ADAM28,ADGRF5,AHNAK,AIF1,ANXA5,APOC1,APOD,APP,ARID5B,ARPC5,ARRB2,ASAP1,ATRX,BASP1,BLVRB,BNIP3L,BTG2,C1QTNF1,CALCRL,CAV1,CAVIN1,CCL4,CCN1,CD4,CD44,CDKN1A,CFH,CFI,CHD9,CLEC3B,CLU,CORO1A,COX7A1,CPXM2,CREM,CSF1R,CTNNAL1,CTSS,CXCL2,CXCL8,CXCR4,CYRIA,DLC1,DOCK8,EBPL,EGR3,EHD2,EMB,EPAS1,EPHX1,EREG,ETS1,ETS2,EVI2B,F8,FABP4,FABP5,FCER1G,FCGR1A,FILIP1,FKBP1A,FLNA,FLT1,FMNL1,FN1,FNBP1L,FOXO1,FRY,…	212
Cellular Movement	Cellular infiltration by blood cells	1.88e-33		-0.477	ACKR1,AKR1B1,ALOX5AP,ANGPT2,APOD,APOE,APP,AREG,ARRB2,ATP6AP2,B4GALT1,BMPR2,C1QTNF1,C3AR1,C5AR1,CAV1,CCL20,CCL3,CCL3L3,CCL4,CCN1,CCN2,CD14,CD44,CD86,CDKN1A,CFD,CFH,CH25H,CLEC14A,CLEC4E,CLEC5A,CORO1A,CSF1R,CSF3,CTSB,CTTN,CXCL16,CXCL2,CXCL3,CXCL8,CYBB,DDIT4,DUSP1,EGFL7,EIF4E,EPAS1,ETS1,EZR,F2R,FABP4,FABP5,FCER1G,FGL2,FLT1,FN1,FPR1,FSTL1,GJA1,HIF1A,HLA-A,HMOX1,HSPB1,ICAM1,ID1,IFITM3,IL10,IL18,IL1A,IL…	152
Cellular Movement	Migration of cells	1.33e-72		-0.469	A2M,ACKR1,ACTB,ACTG1,ACTN1,ACTN4,ADAM15,ADAM9,ADAMTS1,ADGRA2,ADGRF5,ADGRG1,ADGRL2,AFAP1L1,AHNAK,AIF1,AKAP12,ALCAM,ALOX5AP,ANGPT2,APBB2,APOC1,APOD,APOE,APP,AQP1,AREG,ARHGAP18,ARHGAP4,ARHGDIB,ARID5B,ARL4C,ARPC2,ARPC5,ARRB2,ASAP1,ATP6AP2,ATRX,B4GALT1,BAG3,BCAM,BCAT1,BCL2,BHLHE41,BMPR2,BMX,BTG2,C1QTNF1,C3AR1,C5AR1,CALCRL,CALD1,CAP1,CAPG,CAPN2,CAPNS1,CAV1,CAVIN2,CCL14,CCL20,CCL3,CCL3L3,CCL4,CCL8,CCN1,…	508
Organismal Injury and Abnormalities,Respiratory Disease	Acute respiratory disorder	1.24e-17		-0.469	ACSL1,ACTN1,ANGPT2,ARL4C,ATP1A1,C3AR1,C5AR1,CAV1,CCL3,CCL3L3,CD14,CD164,CD63,CEBPD,CIRBP,CLEC4E,CLU,CTSZ,CXCL8,EGR1,F2R,FCGR1A,FCGR2A,FCGR2B,FCGR3A/FCGR3B,FLT1,FPR1,GLUL,GPX1,HIF1A,ICAM1,IER3,IL10,IL10RA,IL18,IL1A,IL1B,IL1R1,IL33,IL6,IRF8,IRS2,ITGA4,ITGAM,ITPR1,LY6E,LY96,MGLL,MNDA,MXD1,MYC,NAMPT,NDRG1,NFE2L2,NFKBIA,NLRP3,PABPC1,PDE2A,PDE4B,PDXK,PLAT,PRMT1,PTGER4,PTGS2,RAB13,RAB31,RHOQ,RPS4Y1,S1PR…	81
Organismal Injury and Abnormalities	Abnormal abdomen morphology	1.38e-15		-0.466	A2M,ACSL1,ACTG1,ACTN1,ADAMTS1,ADAMTS4,AHNAK,AKAP13,AKR1C1/AKR1C2,ALCAM,ANGPT2,ARHGDIB,ARID5B,ATRX,BAG3,BCL2,CALD1,CAV2,CAVIN1,CCN2,CD151,CDKN1A,CEBPB,CLU,COL4A1,CPE,CRIM1,CXCL8,CYGB,DSE,DSTN,ECE1,EGR1,EHD4,EPAS1,ETS2,FCGR1A,FCGR2B,FCGR3A/FCGR3B,FGF2,FKBP1A,FLNA,FOXC1,FOXO1,FPR1,FSTL1,FYB1,GJA1,GRN,GSN,HES1,HIF1A,HMOX1,ICAM1,ID2,IGF1,IL10,IL13RA1,IL18,IL1B,INSR,IRF8,ISLR,ITGA6,ITGAM,ITGB1,ITGB4,KY…	117
Ophthalmic Disease,Organismal Injury and Abnormalities	Abnormal morphology of eye	3.36e-11		-0.465	ADAM9,ADAMTS9,APOE,C3AR1,C5AR1,CFH,COL18A1,CSTB,CTSD,EGR1,ELK3,FOXC1,GPR34,GRN,HES1,ICAM1,ID1,ID3,IGF1,IL1R1,INHBB,IRS2,ITGA6,ITGB4,LAMB2,LAMC1,LDLR,LRP5,MAF,MARCKSL1,MERTK,MMRN2,NFKBIZ,NR4A2,PLTP,PPT1,PSAP,PTGS2,RB1,RPGR,SLC1A3,SPARC,SPI1,STC1,TNF,TNFRSF1B,UCP2,VEGFA,ZEB1	49
Skeletal and Muscular System Development and Function	Quantity of bone	1.06e-13		-0.465	APOE,APP,AREG,BCL2,BMPR2,C3AR1,C5AR1,CAPNS1,CAV1,CD44,CEBPB,CSF1R,CSF3,EBF1,EGR1,F13A1,F2R,FGF2,GPNMB,HCST,ID1,IGF1,IL10,IL1A,IL1R1,IL1RN,IL6ST,IRF8,JAM2,LRP5,MGP,MSR1,NACA,NFKB1,NLRP3,NUPR1,OSM,P2RY13,PDK4,PLS3,POSTN,PRDM1,PTPN6,PTPRE,RGS10,SELENOW,SLC40A1,SPARC,SPP1,TEK,TGFB1,TGFBR2,TNF,TYROBP,VEGFA,WAS,WWTR1,ZBTB16	58
Developmental Disorder,Organismal Injury and Abnormalities	Congenital malformation of genitourinary system	1.15e-11		-0.451	A2M,ACSL1,ACTG1,ACTN1,AKR1C1/AKR1C2,ANGPT2,ARHGDIB,ARID5B,ATRX,BCL2,CALD1,CAV2,CAVIN1,CCN2,CDKN1A,CLU,COL4A1,CPE,CRIM1,CYGB,DSE,DSTN,EGR1,EPAS1,ETS2,FCGR1A,FGF2,FKBP1A,FLNA,FOXC1,FSTL1,FYB1,GSN,HIF1A,HMOX1,IGF1,IL13RA1,INSR,IRF8,ISLR,ITGA6,KYNU,LAMC1,LIFR,LRP5,MAFB,MERTK,MID1,MYC,MYL12A,NFIA,NR2F2,OLFM1,PBX1,PRSS23,PSMB9,PTGS2,PTPRC,RAPGEF3,RB1,SAMSN1,SGK1,SLC1A3,SPNS2,SPP1,SPRY1,SRGAP1,SYNE2,TGF…	74
Organismal Injury and Abnormalities,Respiratory Disease	Acute lung injury	2.31e-12		-0.449	ANGPT2,C5AR1,CAV1,CCL3,CCL3L3,CD14,CIRBP,CLU,CXCL8,F2R,FCGR1A,FCGR2A,FCGR2B,FCGR3A/FCGR3B,FLT1,HIF1A,ICAM1,IL10,IL18,IL1A,IL1B,IL1R1,IL33,IL6,LY6E,LY96,MGLL,NAMPT,NFE2L2,NLRP3,PLAT,PTGER4,PTGS2,S1PR1,SLC44A2,STING1,TGFB1,TNF,VEGFA,VWF	40
Cell Death and Survival	Survival of vascular cells	1.04e-10		-0.447	ANGPT2,APP,CCN1,DAB2,FGF2,FOXO1,GAS5,GPX4,HMOX1,IGF1,KLF2,LRP1,NFE2L2,NR4A3,PIK3C2A,POSTN,PTGS2,S1PR1,SEMA6A,TEK,TIE1,TNF,TNFSF10,VEGFA	24
Cell-To-Cell Signaling and Interaction,Inflammatory Response	Immune response of T lymphocytes	2.19e-17		-0.447	APOE,APP,C3AR1,C5AR1,CCL3,CD59,CD86,CXCL8,DOCK8,ETS1,FN1,FOXO1,HAVCR2,HLA-DQB1,HMOX1,ICAM1,IL10,IL10RA,IL18,IL1B,IL33,IL6,LCP2,LEPR,LGALS1,LILRB2,MERTK,MSR1,NAMPT,PFKFB3,PLAUR,PNP,POSTN,PRNP,PTPRC,PYCARD,REL,SOCS3,TGFB1,TGFBR2,TNF,TNFRSF1B,UCP2,WAS	44
Cell Death and Survival,Organismal Injury and Abnormalities	Cell death of antigen presenting cells	4.79e-11		-0.443	APOE,APP,BCL2,BTG1,C1QA,C3AR1,CD14,CDKN1A,CEBPB,CSF3,CTSB,CYBB,EPAS1,FABP4,GPR34,GPX4,HIF1A,HMOX1,IL10,IL18,IL1B,IL6,IRF1,LDLR,LGALS3,LRP1,LYZ,MCL1,MSR1,NAMPT,NFE2L2,NFKB1,NFKBIA,NLRP3,NR4A3,PIK3AP1,PLAT,PROS1,PTGER4,PTPN6,PYCARD,STING1,TGFB1,TLR2,TNF,TNFAIP3,TNFRSF1B,TNFSF10,TREM1,VEGFC,ZFP36	51
Cell-To-Cell Signaling and Interaction	Activation of connective tissue cells	5.61e-15		-0.433	BCL2,CCL3L3,CCN2,CD44,CXCR4,EBF1,F13A1,FCGR1A,FGF2,FN1,FOXO1,FSTL1,GAS5,GJA1,GPNMB,IGF1,IL18,IL1A,IL1B,IL1RN,IL6,IL6ST,INSR,ITGB1,LDLR,LEPR,LGALS3,LRP5,NPC2,OSM,PLAU,PTGS2,PTPN6,RAB27A,RGCC,RUNX1,SELENOW,SERPINH1,SNAI1,SPARC,SPP1,STC1,TGFB1,TLR2,TNF,TNFAIP3,TYROBP,VCAM1,ZEB2	49
Cancer,Cellular Development,Cellular Growth and Proliferation,Organismal Injury and Abnormalities,Tumor Morphology	Proliferation of cancer cells	4.46e-20		-0.431	ADAM28,AKR1B1,AREG,BCL2,BNIP3L,BTG2,CAV1,CCL3,CCN1,CD151,CD34,CD44,CDH5,CSF2RA,CSF3,CST3,CTSB,CTSS,CXCL1,CXCL3,CXCL8,CXCR4,DUSP1,EFNA1,EGR1,EIF4E,EZR,F2R,FGF2,FOXO1,G0S2,GJA1,GRN,HES1,HIF1A,HSPG2,ID1,ID2,ID3,IER3,IGF1,IL10,IL13RA1,IL18,IL1A,IL1B,IL1R1,IL1RN,IL6,INHBB,INSR,ITGB1,LAIR1,LDHA,LEPR,LGALS1,LGALS3,LITAF,MCAM,MET,MYC,NDRG1,NOP53,NR2F2,NR4A2,OLR1,OSM,PFKFB3,PLAT,PLAUR,PTGS2,PXN,RBPJ,RCAN1…	95
Hematological System Development and Function,Tissue Morphology	Quantity of myeloid cells	1.24e-24		-0.429	ANGPT2,APOE,APP,AQP1,ARHGDIB,B4GALT1,BAG3,BCL2,BCL2A1,BMPR2,BNIP3L,C1QA,C3AR1,C5AR1,CAPNS1,CAV1,CCL3,CCL3L3,CD200,CD34,CD59,CDKN1A,CFH,CLEC10A,CLEC4E,CLEC7A,CLU,CSF1R,CSF3,CTSB,CTSS,CXCL2,CXCL8,CXCR4,CYBB,DBI,DOCK8,DOK2,DUSP1,EPAS1,FABP5,FCGR2A,FCGR2B,FLNA,FPR1,GJA1,GRN,GSN,HAVCR2,HBEGF,HIF1A,HMOX1,HYAL2,ICAM1,ID1,ID2,IGF1,IL10,IL13RA1,IL18,IL1A,IL1B,IL1R1,IL33,IL6,IL6ST,INSR,IRF8,ITGAM,ITGB2,KLF…	156
Cell-To-Cell Signaling and Interaction,Cellular Growth and Proliferation	Stimulation of lymphatic system cells	8.38e-14		-0.427	CAV1,CD320,CD4,CD83,CD86,CLEC4E,CSF3,CXCR4,EFNB2,FGF2,FLNA,FN1,HAVCR2,HMOX1,IGF1,IL10,IL18,IL1B,IL1RN,IL33,IL6,LGALS1,LILRB2,LYN,MERTK,PTPN6,PTPRC,PYCARD,S100A4,TGFB1,TGFBR2,TNF,TNFAIP3,TNFRSF1B,TNFSF10,TNFSF13B,VEGFA,YES1	38
Organismal Injury and Abnormalities,Renal and Urological Disease	Abnormal morphology of urinary system	1.57e-12		-0.418	ACTN4,ADAMTS1,AKR1B1,APOE,B4GALT1,BCAM,BCL2,CD151,CDKN1A,CEBPB,CFH,CFI,CLU,CMIP,COL18A1,CRIM1,EHD4,FOXO1,FSTL1,GJA1,GRN,HMOX1,ICAM1,ID2,ITGA6,ITGB1,LAMB2,LAMC1,LEPR,LGMN,LIPA,LYN,MGP,MYH9,NFIA,NPR1,PBX1,PECAM1,PPT1,PSAP,PTGS2,SPP1,SPRY1,SPTBN1,STAB1,SYNPO,TGFB1,THSD7A,TIE1,TIMP3,TNFAIP2,TNFRSF1B,VEGFA,WAS,WIPF1,YES1,ZFP36	57
Cell-To-Cell Signaling and Interaction,Cellular Compromise,Cellular Function and Maintenance,Inflammatory Response	Respiratory burst of phagocytes	8.36e-15		-0.417	APP,ATP1A1,CXCL1,CXCL3,CXCL8,FCER1G,FN1,FPR1,ICAM1,IL18,IRF8,ITGA4,ITGAM,ITGB1,ITGB2,LILRB3,LYN,SYK,TGFB1,TNF,TREM1,TYROBP,VCAM1	23
Cancer,Organismal Injury and Abnormalities	Extrapulmonary secondary neoplasm	5.23e-19		-0.416	ACTN4,ADAM15,ADAM9,ADGRA2,ADIRF,AKR1C1/AKR1C2,AKR1C3,APOE,ATRX,BCL2,CAPG,CAV1,CCN2,CD200,CD44,CEBPD,CLU,COL18A1,COL4A1,COL4A2,COLEC12,CSF1R,CXCR4,DLC1,EFNB2,EMP1,ENPP2,F2R,FCGR2A,FCGR3A/FCGR3B,FKBP1A,FLT1,FRY,GLRX,GLUL,HCLS1,HIF1A,HLA-E,HMOX1,HSP90AA1,ICAM1,ID2,IGFBP2,IGFBP7,IL1A,IL6,INSR,ISLR,ITGA4,ITGB1,LGALS3,LRP1,LYN,MAFB,MCL1,MERTK,MET,MYC,NFKB1,NRN1,NUAK1,PDLIM1,PLAT,PLAU,PLAUR,PLPP3,PLS3,P…	89
Cellular Development,Hematological System Development and Function,Lymphoid Tissue Structure and Development	Maturation of phagocytes	9.16e-11		-0.408	CCL20,CD44,CD83,CD86,CEBPB,CLEC7A,CSF3,EGR1,FCGR2B,FPR1,HAVCR2,HMOX1,HSPA1A/HSPA1B,ICAM1,IL10,IL1A,IL1B,IL33,IL6,IRF1,IRF8,ITGAM,ITGB2,LRP1,LYN,PIK3R1,PRDM1,SERPINA1,SOCS2,TGFB1,TLR2,TNF,TNFRSF1B,TNFSF10,TYROBP,VEGFA	36
Cell-To-Cell Signaling and Interaction,Hematological System Development and Function,Immune Cell Trafficking,Inflammatory Response	Activation of granulocytes	3.85e-18		-0.402	C5AR1,CCL3,CCL4,CD14,CD200,CD63,CFH,CSF3,CST3,CXCL1,CXCL3,CXCL8,FCGR2A,FCGR2B,FCGR3A/FCGR3B,FKBP1A,FN1,FPR1,GRN,HMOX1,IL10,IL18,IL1A,IL1B,IL1RN,IL33,IL6,ITGAM,ITGB2,LYN,MT-CYB,MT-ND5,PREX1,RAB27A,SELE,SH2B3,SPP1,TLR2,TNF,VCAM1	40
Cardiovascular System Development and Function,Cell-To-Cell Signaling and Interaction	Binding of endothelial cell lines	6.08e-11		-0.399	ANGPT2,CAV1,CD44,CTTN,CXCL8,ETS1,FGF2,HIF1A,IL1B,IL6,ITGB1,ITGB2,LGALS3,NOSTRIN,PIK3R1,SELP,TLR2,TNF,VCAM1	19
Infectious Diseases,Organismal Injury and Abnormalities	Infection by DNA virus	1.03e-10		-0.393	ALOX5AP,APP,CAV1,CCL3,CCL3L3,CCL4,CEBPD,CH25H,CLU,CSF2RA,CXCL1,CXCL8,EGR1,EMP1,F2R,FCGR1A,FCGR2A,FCGR2B,FCGR3A/FCGR3B,FKBP1A,HAVCR2,HDGFL3,HLA-E,IFITM1,IFITM2,IFITM3,IL10,IL18,IL1B,IL1RN,IL3RA,IL6,IRF1,ITGB1,LGALS1,MCAM,NFKB1,NFKBIZ,PRNP,PTGS2,PYCARD,RGS2,SPP1,TBXAS1,TGFB1,TGFBI,TGFBR3,TLR2,TNF,UNC93B1,VIM,ZFHX3	52
Cancer,Hematological Disease,Organismal Injury and Abnormalities	Hematologic cancer of cells	1.36e-14		-0.392	AASS,ABLIM1,ACTG1,ADAM28,ADAM9,ADAMTS9,ADCY4,ADGRA2,ADGRF5,ADGRL2,ADGRL4,AFAP1L1,AHNAK,ANGPT2,APP,AQP1,ARHGAP4,ARHGEF15,ARID5B,ASAH1,ATP1B1,ATP6V1B2,ATRX,BASP1,BCAT1,BCL2,BHLHE41,BNIP3L,BTG1,BTG2,C1QC,C1QTNF1,C2CD4B,C7,CALCRL,CALD1,CAPN2,CAV1,CAV2,CAVIN2,CCL20,CCL3,CCL4,CCL8,CCN1,CD14,CD151,CD163,CD200,CD320,CD34,CD4,CD44,CD74,CD83,CD86,CDKN1A,CEBPB,CELF2,CLU,CMIP,CMTM6,CNTNAP3B,COL15A1,COL18A1,C…	355
Cell Death and Survival,Organismal Injury and Abnormalities	Apoptosis of myeloid cells	8.08e-14		-0.383	APOE,APP,ASAH1,BCL2,BCL2A1,BNIP3L,BTG1,C1QA,C3AR1,CD14,CD44,CDKN1A,CEBPB,CSF3,CXCL1,CXCL2,CXCL8,CXCR4,CYBB,FCER1G,GSN,HAVCR2,HIF1A,IGF1,IL10,IL18,IL1B,IL1RN,IL33,IL6,IRF1,IRF8,ITGAM,ITGB2,KLF2,LDLR,LEPR,LGALS1,LGALS3,LIPA,LRP1,LYN,MCL1,MSR1,MYC,NAMPT,NFE2L2,NFKBIA,OSM,PIK3AP1,PLAT,PTPN6,SERPINA1,SYK,TGFB1,TLR2,TMOD3,TNF,TNFRSF1B,TNFSF10,TREM1,VEGFC	62
Cellular Development	Differentiation of progenitor cells	1.24e-12		-0.38	A2M,ANGPT2,BCAT1,BCL2,BTG1,BTG2,CAV1,CCL3,CD86,CDKN1A,CEBPB,CEBPD,CITED2,CSF1R,CSF3,EBF1,EFNB2,EGR1,EGR3,EMP1,EPAS1,ERG,FCGR2B,FGF2,FLT1,FN1,FOXC1,FOXO1,FTH1,GNA15,GPX1,GRB2,HES1,HMOX1,HYAL2,ICAM2,ID1,ID2,ID3,IFI16,IGF1,IGFBP2,IL10,IL13RA1,IL18,IL1B,IL1R1,IL6,IL6ST,IRF1,IRF8,ITGA6,ITGB1,LAIR1,LCP2,LGALS1,LIPA,LMNA,LYN,MAF,MAFB,MERTK,MET,MYC,N4BP2L2,NFE2L2,NFKBIA,NOTCH4,OSM,PECAM1,PIK3AP1,PIK3R1,P…	100
Cellular Movement	Migration of cancer cells	6.07e-19		-0.379	ADAM15,ALCAM,ANGPT2,CAV1,CCL3,CCN2,CD151,CD44,CD74,COL18A1,CSF1R,CSF2RA,CSF3,CTSB,CXCL8,CXCR4,DUSP1,EMILIN2,EZR,FLT1,FN1,GSN,HBEGF,IGF1,IL6,IRS2,ITGA4,ITGA5,ITGB1,LAMA5,LGALS3,LIPA,LSP1,LYN,MCAM,MEOX2,MET,MGLL,NEDD9,NFKBIA,OSM,PLAU,PLAUR,PTGS2,PXN,RAPGEF3,RHOB,RHOC,RHOG,S100A6,SELE,SNAI1,SOX7,SPARC,SPP1,TGFB1,TM4SF1,TNF,VCAM1,VEGFA,VIM,ZBTB16,ZEB1	63
Organismal Injury and Abnormalities	Blood clot	2.87e-14		-0.374	ACACB,ADGRG1,ANGPT2,ANXA5,APOE,APP,ARRB2,BMPR2,C1QA,C3AR1,CCN2,CFD,CFH,CFI,COL4A1,CTSD,F13A1,F2R,F8,FCGR2A,FLNA,HBEGF,HCLS1,HMOX1,IL10,IL1B,IL6,ITGAM,ITGB2,LCP2,LDLR,LGALS1,LGALS3,LILRB3,MERTK,MYH9,NNMT,PDE4B,PECAM1,PIK3C2A,PLAT,PLAU,PRCP,PRDX2,PROS1,PTGER4,PTGS2,RHOG,S100A10,SELP,SGK1,STING1,SYK,TFPI,TGFB1,TGM2,TLR2,TNF,TNFRSF1B,VEGFA,VEGFC,VIM,VWF	63
Cell-To-Cell Signaling and Interaction	Binding of epithelial cells	8.17e-11		-0.374	ADAM15,ADGRG1,CCN2,CD4,CD44,CLU,DAB2,ENG,FCGR2A,FGF2,FN1,HBEGF,HSPG2,ICAM1,IL1R1,IL6,ITGA4,ITGA5,ITGA6,ITGAM,ITGB1,ITGB2,ITGB4,LAMC1,LGALS3,LRP1,LY6E,MSR1,PLAU,PLAUR,POSTN,RRAS,TGFBR3,TIMP3,TNF,VCAM1,VEGFA	37
Hematological System Development and Function,Humoral Immune Response,Lymphoid Tissue Structure and Development,Tissue Morphology	Quantity of B lymphocytes	2.3e-15		-0.362	AKAP13,ANGPT2,APOE,APP,ARHGDIB,ARID5B,B3GNT5,BCL2,BCL2A1,CD74,CD84,CDKN1A,CEBPB,CSF3,CTSB,CXCR4,DOCK8,EBF1,EGR1,EGR3,ETS1,FCER1G,FCGR1A,FCGR2A,FCGR2B,FLT1,FOXO1,GIMAP1,GJA1,GNA13,GPR183,HCLS1,HIF1A,ID2,IL10,IL18,IL33,IL6,IL6ST,IRF8,ITGB1,ITGB2,ITPR1,KLF2,LAIR1,LILRB3,LYN,MPZL2,MYC,MYH9,NABP1,NEDD9,NFKB1,NLRP3,PBX1,PECAM1,PIK3AP1,PIK3R1,PNP,PPIC,PRDM1,PRNP,PTPN6,PTPRC,RAC2,RBPJ,REL,RGS1,RHOQ,S1PR1…	93
Cardiovascular Disease,Organismal Injury and Abnormalities	Infarction of heart	3.41e-18		-0.362	APOD,APOE,APP,C1QTNF1,CAV1,CCL3L3,CD14,CD163,CD44,CD74,CLU,CREG1,CSF1R,CSF3,CXCL16,CXCL8,CXCR4,CYBA,CYBB,F13A1,F2R,FCER1G,FCGR1A,FCGR2A,FCGR2B,FCGR3A/FCGR3B,FGF2,FLT1,FSTL1,HIF1A,HMOX1,IL10,IL1A,IL1B,IL1R1,IL1RN,IL6,IL6ST,INSR,ITGAM,ITGB2,LDLR,LIMS2,LRP1,MALAT1,NCF2,NNMT,NPR1,OLR1,PDE4B,PECAM1,PHACTR1,PLAT,POSTN,PPIF,PTGER4,PTGS2,PTPN6,SELP,SH2B3,TGM2,TLR2,TNF,TNFRSF1B,TUBB4B,VEGFA,VWF	67
Cellular Movement,Hematological System Development and Function,Immune Cell Trafficking,Inflammatory Response	Migration of monocytes	1.6e-18		-0.36	APP,CCL20,CCL3,CCL4,CCL8,CCN2,COL4A1,CSF3,CTSS,CXCL8,ENG,FLT1,FN1,ICAM1,IL10,IL6,IL6ST,ITGA4,ITGAM,ITGAX,ITGB2,LDLR,LGALS1,LGALS3,LYN,MAOA,MCAM,NCKAP1L,NINJ1,PECAM1,PILRA,PLAUR,POSTN,RAC2,SELE,SPP1,TGFB1,TIMP3,TNF,VCAM1,VEGFA	41
Cancer,Hematological Disease,Organismal Injury and Abnormalities	Neoplasia of blood cells	2.26e-12		-0.36	AASS,ABLIM1,ACKR1,ACSL1,ACTB,ACTG1,ADA2,ADAM28,ADAM9,ADAMTS9,ADCY4,ADGRA2,ADGRF5,ADGRL2,ADGRL4,AFAP1L1,AHNAK,AIF1,AKAP13,ANGPT2,ANXA5,APOE,APP,AQP1,ARHGAP18,ARHGAP4,ARHGEF15,ARID5B,ASAH1,ATP1B1,ATP6V1B2,ATP8B1,ATRX,B4GALT1,BASP1,BCAT1,BCL2,BHLHE41,BMPR2,BNIP3L,BTG1,BTG2,C1QC,C1QTNF1,C2CD4B,C7,CALCRL,CALD1,CAPN2,CAV1,CAV2,CAVIN2,CCL20,CCL3,CCL4,CCL8,CCN1,CCNL1,CD14,CD151,CD163,CD200,CD320,CD34,CD4…	457
Cardiovascular Disease,Organismal Injury and Abnormalities	Cardiac lesion	5.55e-12		-0.354	ACSL1,ANGPT2,ANXA5,APOD,APOE,BAG3,C1QTNF1,CAPNS1,CAV1,CCN2,CREM,CSF3,CTNNA1,CXCL16,CXCR4,CYBB,ECSCR,EGR1,FLT1,FN1,GPX1,GRB2,GSN,HBEGF,HMOX1,IL10,IL1B,IRF1,ITGB1,LIMS2,LMNA,MAOA,MDK,NAMPT,NECTIN2,NFKB1,NFKBIA,NLRP3,NPR1,PLAT,PLAU,POSTN,PPP1CB,PTGER4,PTGS2,RAMP2,RAMP3,RBPJ,RGS10,SNAI1,SPP1,SPTAN1,TEAD1,TGFB1,TIMP3,TLR2,TNF,TNFAIP3,TNFRSF1B,TSC22D1,TXN,UTRN,VEGFA,ZBTB16	64
Organismal Survival	Survival of organism	8.74e-32		-0.353	ACSL1,ACTN4,ADA2,ADAM15,ADAM9,AIF1,AKAP13,ANGPT2,APOD,APOE,APP,AQP1,AREG,ARHGDIB,ARRB2,ASAH1,ATRX,B3GNT5,BCL2,BCL2A1,BMPR2,C1QTNF1,C3AR1,C5AR1,CAV1,CCL3,CCL3L3,CCN2,CD14,CD4,CD44,CD74,CDA,CDH5,CDKN1A,CEBPB,CFH,CH25H,CIRBP,CLEC10A,CLEC5A,CNPY3,COL18A1,CSF3,CTSB,CTSD,CXCL16,CXCL2,CXCL3,CXCL8,CXCR4,CYBB,DOK2,DUSP1,EFNB2,ELK3,ELN,ENG,EPAS1,EREG,ERG,ETS1,ETS2,F2R,FABP5,FCGR1A,FCGR2A,FCGR2B,FCGR3A/FCGR…	214
Cardiovascular Disease,Organismal Injury and Abnormalities	Vascular lesion	3.38e-27		-0.349	ADGRF5,AKAP13,ALOX5AP,ANGPT2,APOE,APP,BCL2,BTG2,C1QA,CCL3L3,CCN2,CD163,CD4,CD44,CD59,CITED2,COL18A1,CST3,CTSS,CXCL16,CXCL2,CXCL8,ECSCR,EFNB2,EGR1,ELN,F2R,FABP4,FLNA,FLT1,FN1,FOXO1,FTL,G0S2,GALNT15,GPX1,HIF1A,HMOX1,HSPG2,ICAM1,IER3,IGF1,IGFBP7,IL10,IL18,IL1A,IL1B,IL1R1,IL1RN,IL33,IL6,ITGB1,KLF2,LAMB1,LAMB2,LAMC1,LDLR,LRP1,LRP5,MGP,MRTFB,MSR1,MT1M,MYC,NFE2L2,NFKB1,NFKBIA,NR4A3,OSM,PECAM1,PFN1,PIK3C…	105
Cellular Function and Maintenance	Internalization of leukemia cell lines	7.46e-11		-0.346	CDKN1A,CXCR4,ETS2,FCER1G,FCGR2A,FCGR2B,HMOX1,IFITM3,IL33,IL6,IRF8,ITGAM,KLF2,MERTK,RAPGEF3,RHOG,S100A10,SPI1,TGFB1,TGM2,TNF,TYROBP,VIM	23
Cellular Movement,Hematological System Development and Function	Extravasation of granulocytes	9.81e-12		-0.337	ANGPT2,CD44,CORO1A,CTTN,CXCL1,CXCL8,ICAM1,ICAM2,IL1B,IL1R1,ITGAM,ITGB2,LSP1,MDK,MYH9,PTGER4,SELE,SELP,TNF	19
Cellular Function and Maintenance,Hematological System Development and Function	Function of myeloid cells	4.26e-17		-0.331	APOE,C3AR1,CAPG,CAV1,CD14,CD200,CEBPB,CLEC4E,CLEC7A,CNPY3,CSF1R,CSF3,CXCL8,CYBB,DOK2,EGR1,FCER1G,FCGR1A,FCGR2A,FCGR2B,GRN,GSN,HSPB1,ICAM1,ICAM2,IL10,IL18,IL1B,IL6,IRF1,ITGAM,LCP1,LGALS3,LGMN,LY96,LYN,MARCKSL1,MERTK,MSR1,NFE2L2,NFKB1,NFKBIA,NLRP3,PLAT,PLAU,PLAUR,PSAP,PTGER4,PTGS2,PYCARD,RAC2,REL,S100A4,SELENOK,SPP1,TLR2,TNF,TYROBP,UCP2,VSIG4,ZFP36	61
Cellular Movement,Hematological System Development and Function,Immune Cell Trafficking	Cellular infiltration by leukocytes	9.56e-33		-0.326	ACKR1,ALOX5AP,ANGPT2,APOD,APOE,APP,AREG,ARRB2,ATP6AP2,B4GALT1,BMPR2,C1QTNF1,C3AR1,C5AR1,CAV1,CCL20,CCL3,CCL3L3,CCL4,CCN1,CCN2,CD14,CD44,CD86,CDKN1A,CFD,CFH,CH25H,CLEC14A,CLEC5A,CORO1A,CSF1R,CSF3,CTSB,CTTN,CXCL16,CXCL2,CXCL3,CXCL8,CYBB,DDIT4,DUSP1,EGFL7,EIF4E,EPAS1,ETS1,EZR,F2R,FABP4,FABP5,FCER1G,FGL2,FLT1,FN1,FPR1,FSTL1,GJA1,HIF1A,HLA-A,HMOX1,HSPB1,ICAM1,ID1,IFITM3,IL10,IL18,IL1A,IL1B,IL1R1,IL1RN…	150
Cellular Movement	Cell tethering or rolling	5.53e-11		-0.309	CD14,CD44,CD53,CD63,CTTN,CXCL1,CXCL2,CXCL3,CXCL8,FCGR2A,FYB1,ICAM1,ICAM2,IL1B,ITGA4,ITGAM,ITGB1,ITGB2,JAM2,LCP2,LDLR,LGALS3,LYN,PREX1,RAC2,SELE,SELP,TNF,VCAM1,VEGFA,VWF	31
Cell Death and Survival,Organismal Injury and Abnormalities	Cell death of myeloid cells	1.94e-15		-0.301	ANGPT2,APOE,APP,ASAH1,BCL2,BCL2A1,BNIP3L,BTG1,C1QA,C3AR1,CD14,CD44,CDKN1A,CEBPB,CSF3,CTSB,CXCL1,CXCL2,CXCL8,CXCR4,CYBB,EPAS1,FABP4,FCER1G,FCGR2B,GPX4,GSN,HAVCR2,HIF1A,HMOX1,IGF1,IL10,IL18,IL1B,IL1RN,IL33,IL6,IRF1,IRF8,ITGAM,ITGB2,KLF2,LDLR,LEPR,LGALS1,LGALS3,LIPA,LRP1,LYN,LYZ,MCL1,MSR1,MYC,NAMPT,NFE2L2,NFKBIA,NLRP3,OSM,PIK3AP1,PLAT,PTPN6,PYCARD,SERPINA1,STING1,SYK,TGFB1,TLR2,TMOD3,TNF,TNFAIP3,TNF…	75
Cancer,Organismal Injury and Abnormalities,Renal and Urological Disease	Renal tumor	1.08e-12		-0.3	ACACB,ACTB,ADA2,ADAM28,ADAMTS9,ADGRF5,AHNAK,AIF1,ANXA5,APOC1,APOD,APP,ARID5B,ARPC5,ARRB2,ASAP1,ATRX,BASP1,BCL2,BLVRB,BNIP3L,BTG2,C1QTNF1,C7,CALCOCO2,CALCRL,CAP1,CAV1,CAVIN1,CCL4,CCN1,CD34,CD4,CD44,CD53,CDKN1A,CFH,CFI,CHD9,CLEC3B,CLU,CORO1A,COX7A1,CPXM2,CREM,CSF1R,CTNNAL1,CTSS,CXCL16,CXCL2,CXCL8,CXCR4,CYRIA,DLC1,DOCK8,EBPL,EGR3,EHD2,EMB,ENG,EPAS1,EPHX1,EREG,ETS1,ETS2,EVI2B,F8,FABP4,FABP5,FCER1G,FC…	239
Cell-To-Cell Signaling and Interaction,Cellular Compromise,Cellular Function and Maintenance,Hematological System Development and Function,Inflammatory Response	Respiratory burst of neutrophils	2.28e-12		-0.289	CXCL1,CXCL3,CXCL8,FCER1G,FN1,FPR1,ICAM1,IL18,ITGA4,ITGAM,ITGB1,ITGB2,LILRB3,LYN,SYK,TNF,TYROBP,VCAM1	18
Cellular Movement	Cell tethering or rolling of leukocytes	8.42e-11		-0.289	CD14,CD44,CD53,CD63,CTTN,CXCL1,CXCL2,CXCL3,CXCL8,FCGR2A,FYB1,ICAM1,IL1B,ITGA4,ITGAM,ITGB1,ITGB2,JAM2,LCP2,LDLR,LGALS3,LYN,PREX1,RAC2,SELE,SELP,TNF,VCAM1,VEGFA,VWF	30
Cell-To-Cell Signaling and Interaction	Adhesion of lymphatic system cells	8.76e-11		-0.285	APOE,CCL20,CCL3,CCL4,CD151,CD44,CXCR4,EZR,FERMT3,FN1,FYB1,HSP90AA1,ICAM1,ICAM2,IL1B,IL6,IL6ST,ITGA4,ITGA5,ITGB1,ITGB2,LCP2,MCAM,MET,NEDD9,OSM,PECAM1,PLAU,PTPN6,RAC2,RGS1,SELE,SELP,SPP1,TGFB1,TNF,VCAM1,VEGFA,WAS	39
Inflammatory Disease,Inflammatory Response,Organismal Injury and Abnormalities,Skeletal and Muscular Disorders	Inflammation of muscle	1.97e-21		-0.282	ARID5A,BMPR2,BNIP3L,C1QA,C1QB,C3AR1,CALD1,CAP1,CAV2,CCL4,CCL8,CD63,CDKN1A,CEBPB,CELF2,CNN3,COL4A1,COL4A2,COLEC12,DAB2,DUSP1,EGR1,ENG,FCER1G,FCGR1A,FCGR2A,FCGR2B,FCGR3A/FCGR3B,FKBP1A,FPR3,GADD45B,GATM,GLRX,HIF1A,HMOX1,IFI16,IFI27,IFITM1,IFNGR2,IGFBP4,IL10,IL1A,IL1B,IL1R1,LGMN,LY6E,MDK,MS4A4A,MYC,PLS3,PTGS2,PTPRE,PYCARD,RNASE6,S100A6,S1PR1,SERPINH1,SPARC,TAP1,TGFB1,TGFBI,TGFBR2,TGFBR3,TLR2,TMEM176B…	72
Cellular Movement,Connective Tissue Development and Function	Cell movement of fibroblasts	1.72e-12		-0.275	ACTB,ANGPT2,APOE,AQP1,ARHGAP4,ARID5B,CALCRL,CAPN2,CAPNS1,CAV1,CCN1,CD44,CDKN1A,CXCL8,CYGB,ELN,ENG,ENPP2,EZR,F2R,FGF2,FLNB,FN1,FSTL1,GAS5,GNA13,GSN,HBEGF,HSPB1,HYAL2,IL1B,IL1R1,IL33,ITGB1,LRP1,MET,MYC,OSM,PDK4,PDLIM1,PLAU,PLAUR,POSTN,PXN,RAC2,RAMP2,RAMP3,RAPGEF3,RHOB,S1PR1,SPARC,SPP1,STMN1,SYNE2,TGFB1,TGFBR2,TNF,TPM1,VIM,ZEB2	60
Cell Death and Survival,Organismal Injury and Abnormalities	Apoptosis of phagocytes	5.96e-15		-0.275	APOE,APP,BCL2,BCL2A1,BTG1,C1QA,C3AR1,CD14,CD44,CDKN1A,CEBPB,CSF3,CXCL1,CXCL2,CXCL8,CXCR4,CYBB,FCER1G,GPR34,GSN,HAVCR2,HIF1A,IL10,IL18,IL1B,IL1RN,IL33,IL6,IRF1,IRF8,ITGAM,ITGB2,LDLR,LEPR,LGALS3,LRP1,MCL1,MSR1,NAMPT,NFE2L2,NFKB1,NFKBIA,NLRP3,NR4A3,PIK3AP1,PLAT,PROS1,PTGER4,PTPN6,SERPINA1,SYK,TGFB1,TLR2,TNF,TNFAIP3,TNFRSF1B,TNFSF10,TREM1,VEGFC	59
Cellular Development,Hematological System Development and Function,Lymphoid Tissue Structure and Development	Maturation of antigen presenting cells	1.11e-10		-0.27	CCL20,CD44,CD83,CD86,CEBPB,CLEC7A,EGR1,FCGR2B,FPR1,HAVCR2,HMOX1,HSPA1A/HSPA1B,ICAM1,IL10,IL1A,IL1B,IL6,IRF1,IRF8,ITGAM,ITGB2,LRP1,LYN,PRDM1,SERPINA1,SOCS2,TGFB1,TLR2,TNF,TNFRSF1B,TNFSF10,TYROBP,VEGFA,VEGFC	34
Cardiovascular System Development and Function,Embryonic Development,Organ Development,Organismal Development,Tissue Development	Cardiogenesis	2.08e-11		-0.267	ACTG1,ADAMTS9,ADGRL2,AKAP13,BMPR2,CALCRL,CAPNS1,CCL3L3,CCN1,CDKN1A,CITED2,CSF3,CXCL3,CXCR4,CYBB,DAAM1,DLC1,DUSP1,ECE1,EFNA1,ELN,EMP1,EMP2,EMP3,ENG,FGF2,FKBP1A,FLNA,FLT1,FN1,FOXC1,FOXO1,GJA1,GNA13,HBEGF,HEG1,HES1,HIF1A,HMOX1,HSPG2,ICAM1,ID1,ID2,ID3,IFI16,IGF1,IL1B,IL6,INSR,ITGA4,ITGB1,LDHA,LIMS2,LMNA,LRP1,LY6E,MARCKSL1,MECOM,MET,MRTFB,MYC,NACA,NPR1,NR2F2,PDE2A,PRDM1,PRMT1,PXN,RAMP2,RAPGEF3,RB1,RBP…	102
Cell Death and Survival,Organismal Injury and Abnormalities	Cell death of phagocytes	7.07e-16		-0.266	ANGPT2,APOE,APP,BCL2,BCL2A1,BTG1,C1QA,C3AR1,CD14,CD44,CDKN1A,CEBPB,CSF3,CTSB,CXCL1,CXCL2,CXCL8,CXCR4,CYBB,EPAS1,FABP4,FCER1G,FCGR2B,GPR34,GPX4,GSN,HAVCR2,HIF1A,HMOX1,IL10,IL18,IL1B,IL1RN,IL33,IL6,IRF1,IRF8,ITGAM,ITGB2,LDLR,LEPR,LGALS3,LRP1,LYZ,MCL1,MSR1,NAMPT,NFE2L2,NFKB1,NFKBIA,NLRP3,NR4A3,PIK3AP1,PLAT,PROS1,PTGER4,PTPN6,PYCARD,SERPINA1,STING1,SYK,TGFB1,TLR2,TNF,TNFAIP3,TNFRSF1B,TNFSF10,TREM1,VE…	70
Cancer,Hematological Disease,Immunological Disease,Organismal Injury and Abnormalities	Lymphoma	2.81e-16		-0.26	AASS,ABLIM1,ADAM28,ADAM9,ADAMTS9,ADCY4,ADGRA2,ADGRF5,AFAP1L1,AHNAK,ANGPT2,APP,AQP1,ARHGEF15,ASAH1,ATP6V1B2,ATRX,BASP1,BCAT1,BCL2,BNIP3L,BTG1,BTG2,C1QTNF1,C2CD4B,C7,CALCRL,CALD1,CAPN2,CAV1,CAV2,CAVIN2,CCL20,CCL8,CCN1,CD151,CD163,CD200,CD34,CD4,CD44,CD74,CD83,CD86,CDKN1A,CEBPB,CELF2,CLU,CMIP,COL15A1,COL18A1,COL4A1,COL4A2,CPXM2,CREM,CSF1R,CSF2RA,CST3,CXCL16,CXCL8,CXCR4,DUSP2,EBF1,EFNB2,EGFL7,EGR1,EI…	270
Inflammatory Response,Organismal Injury and Abnormalities,Respiratory Disease	Inflammation of respiratory system component	3.69e-27		-0.254	ACKR1,ACTB,ANXA5,APOE,AQP1,ARHGDIB,ARRB2,ATP1B1,BCL2,C3AR1,C5AR1,CAV1,CAVIN1,CCL3L3,CD14,CD200,CD4,CD44,CD86,CDKN1A,CEBPB,CFH,CH25H,CLEC5A,CLEC7A,CORO1A,CSF1R,CTSD,CTSS,CXCL1,CXCL2,CXCL3,CXCL8,CYBB,DDIT4,DSTN,DUSP1,EGR1,EHD2,F13A1,FCGR1A,FCGR2A,FCGR2B,FCGR3A/FCGR3B,FCGRT,FKBP1A,FLNA,FN1,FSTL1,GPX1,HAVCR2,HBEGF,HIF1A,HLA-A,HLA-DPB1,HMOX1,HNMT,HSPG2,ICAM1,IGF1,IL10,IL13RA1,IL18,IL1A,IL1B,IL1R1,IL1R…	142
Cell-mediated Immune Response,Cellular Movement,Hematological System Development and Function,Immune Cell Trafficking	Transmigration of T lymphocytes	4.77e-12		-0.251	BMPR2,CAV1,CCL3,CCL3L3,CCL4,CD44,CD86,COL4A1,CTSS,CXCR4,ENPP2,FABP5,HSP90AA1,ICAM1,ITGB2,LDLR,MYH9,PTPRB,RAC2,STAB1,STING1,TGM2,TNF	23
Cancer,Hematological Disease,Immunological Disease,Organismal Injury and Abnormalities	Lymphocytic cancer	9.13e-15		-0.251	AASS,ABLIM1,ACTG1,ADAM28,ADAM9,ADAMTS9,ADCY4,ADGRA2,ADGRF5,ADGRL2,ADGRL4,AFAP1L1,AHNAK,ANGPT2,ANXA5,APOE,APOL3,APP,AQP1,ARHGAP4,ARHGAP45,ARHGEF15,ARID5B,ASAH1,ATP1B1,ATP6V1B2,ATRX,BASP1,BCAT1,BCL2,BHLHE41,BNIP3L,BTG1,BTG2,C1QC,C1QTNF1,C2CD4B,C7,CALCRL,CALD1,CAPN2,CAV1,CAV2,CAVIN2,CCL20,CCL3,CCL4,CCL8,CCN1,CD14,CD151,CD163,CD200,CD320,CD34,CD4,CD44,CD74,CD83,CD86,CDKN1A,CEBPB,CEBPD,CELF2,CITED2,CL…	391
Cancer,Hematological Disease,Organismal Injury and Abnormalities	Malignant lymphocytic neoplasm	9.13e-15		-0.251	AASS,ABLIM1,ACTG1,ADAM28,ADAM9,ADAMTS9,ADCY4,ADGRA2,ADGRF5,ADGRL2,ADGRL4,AFAP1L1,AHNAK,ANGPT2,ANXA5,APOE,APOL3,APP,AQP1,ARHGAP4,ARHGAP45,ARHGEF15,ARID5B,ASAH1,ATP1B1,ATP6V1B2,ATRX,BASP1,BCAT1,BCL2,BHLHE41,BNIP3L,BTG1,BTG2,C1QC,C1QTNF1,C2CD4B,C7,CALCRL,CALD1,CAPN2,CAV1,CAV2,CAVIN2,CCL20,CCL3,CCL4,CCL8,CCN1,CD14,CD151,CD163,CD200,CD320,CD34,CD4,CD44,CD74,CD83,CD86,CDKN1A,CEBPB,CEBPD,CELF2,CITED2,CL…	391
Cellular Movement	Migration of connective tissue cells	1.2e-15		-0.246	ACTB,APOE,AQP1,ARHGAP4,ARID5B,CALCRL,CAPNS1,CAV1,CCL3,CCL4,CCN1,CCN2,CD44,CDKN1A,CSF1R,CXCL16,CXCR4,CYGB,ELN,ENG,F2R,FGF2,FLNB,FN1,FOXO1,FSTL1,GAS5,GNA13,HBEGF,HIF1A,HSPB1,HSPG2,HYAL2,ID1,IGF1,IL1B,IL33,IL6,ITGA5,ITGB1,LGALS1,LIMA1,LRP1,LRP5,MET,MYC,PDK4,PDLIM1,PLAU,PLAUR,POSTN,PXN,RAC2,RAMP2,RAMP3,RAPGEF3,S1PR1,SPP1,STMN1,SYNE2,TGFB1,TGFBR2,TNF,TNFRSF1B,TPM1,ZEB2	66
Cellular Movement	Migration of tumor cells	1.75e-22		-0.244	ACTN4,ADAM15,ALCAM,ANGPT2,CAV1,CCL3,CCN2,CD151,CD44,CD74,COL18A1,CSF1R,CSF2RA,CSF3,CTSB,CTTN,CXCL1,CXCL8,CXCR4,DUSP1,EMILIN2,ENPP2,EZR,FLT1,FN1,GRB2,GSN,HBEGF,HES1,IGF1,IL6,IRS2,ITGA4,ITGA5,ITGB1,LAMA5,LGALS3,LIPA,LSP1,LYN,MCAM,MEOX2,MET,MGLL,NEDD9,NFKBIA,OSM,PLAU,PLAUR,POSTN,PTGS2,PXN,RAPGEF3,RHOB,RHOC,RHOG,S100A6,SELE,SNAI1,SOX7,SPARC,SPARCL1,SPP1,TFPI,TGFB1,TM4SF1,TNF,VCAM1,VEGFA,VEGFC,VIM,ZBT…	73
Cell Death and Survival,Organismal Injury and Abnormalities	Cell death of leukemia cell lines	9.47e-13		-0.242	ARHGAP4,B4GALT1,BCL2,BCL2A1,BTG1,C5AR1,CAV1,CD4,CD44,CD59,CD74,CDKN1A,CEBPD,CREM,CSF2RA,CTSB,CTSD,CXCR4,DUSP1,EGR3,EMILIN2,ERG,EZR,FN1,FTH1,GIMAP6,GPX4,GSN,HAVCR2,HCLS1,HES1,HMOX1,HSPA1A/HSPA1B,HSPB1,ID1,IGF1,IL1B,IL6,ITGA4,ITGAM,ITGB1,ITPR1,LAIR1,LEPR,LGALS1,LGALS3,LYN,MAP1LC3B,MCL1,MET,MSR1,MYC,NFKB1,NFKBIA,NLRP3,NOTCH4,NPC2,PBX1,PSIP1,PTPN6,PTPRC,PTPRE,PYCARD,RB1,RCAN1,RDX,REL,RHOC,RUNX1,SAT1,…	88
Cardiovascular System Development and Function	Vascularization	1.09e-36		-0.241	A2M,ADAM15,ADAM9,ADAMTS1,AIF1,ALOX5AP,ANGPT2,APOE,ARHGEF15,B4GALT1,BCL2,C1QB,C1QC,C3AR1,C5AR1,CAV1,CCN1,CCN2,CD200,CD37,CD44,CDH5,CFI,COL18A1,COL4A1,COL4A2,CORO1A,CREG1,CSF3,CTSS,CXCL3,CXCR4,CYBA,CYBB,ECSCR,EFNA1,EFNB2,ELN,ENG,EPAS1,EVI2A,F2R,FCER1G,FGD5,FGF2,FLT1,FN1,FYB1,GAS5,GJA1,GLIPR1,HIF1A,HLA-DMB,HSPG2,ICAM1,ID1,ID3,IGF1,IL10,IL18,IL1B,IL1RN,IL6,INSR,ITGA4,ITGA5,ITGAX,ITGB1,ITGB2,JCAD,LAMC…	111
Hematological System Development and Function,Hematopoiesis,Tissue Morphology	Quantity of hematopoietic progenitor cells	3.41e-17		-0.238	AKAP13,APOE,ARHGDIB,ARID5B,ATP6AP2,BCL2,BNIP3L,CAPNS1,CD34,CD4,CD44,CD59,CD83,CD86,CDKN1A,CORO1A,CSF3,CTSD,CXCL8,CXCR4,DOK2,EBF1,EFNB2,EGR3,EPAS1,ETS1,ETS2,FCER1G,FCGR2B,FLNA,FOXO1,FYB1,GIMAP1,GJA1,HIF1A,HLA-DQB1,HYAL2,ID1,IGF1,IL10,IL1A,IL33,IL6,IL6ST,IRF1,IRF8,ITGB2,ITPR1,KLF2,LAIR1,LCP2,LGMN,LILRB3,LYN,MAF,MCF2L,MCL1,MECOM,MXD1,MYC,NABP1,NFE2L2,NFKB1,NFKBIA,NOTCH4,OSM,PAG1,PBX1,PCGF2,PECAM1,PI…	114
DNA Replication, Recombination, and Repair	Synthesis of DNA	9.43e-14		-0.221	A2M,AKAP13,ANGPT2,APOE,APP,AREG,ARRB2,BCL2,CAV1,CCL3,CCN1,CD4,CDKN1A,CLU,CREM,CSF1R,CSF3,CXCL8,DUSP1,EREG,F2R,FGF2,FLT1,FN1,FOXO1,GJA1,GRB2,GRN,HBEGF,HNRNPA1,HSPA1A/HSPA1B,ID1,IGF1,IGFBP2,IGFBP4,IL10,IL1A,IL1B,IL1RN,IL6,IL6ST,INSR,IRF1,IRS2,ITGA5,ITGB1,KLF2,LDLR,LGALS1,LGALS3,MAF,MCL1,MET,MYC,NFKBIA,NR4A3,OSM,PIK3R1,PIK3R3,PLAUR,PRNP,PROS1,PTGS2,PTPRE,PXN,RAI14,RB1,SERPINA1,SGK1,SHC1,SNAI1,SPARC,…	83
Dermatological Diseases and Conditions,Inflammatory Disease,Inflammatory Response,Organismal Injury and Abnormalities	Dermatitis	6.29e-29		-0.221	ABLIM3,AHNAK,ANXA5,APOC1,APOE,AREG,ATP1A1,BCL2,BMX,C3AR1,C5AR1,CAPG,CAVIN2,CCL20,CD14,CD200,CD4,CD44,CD74,CD86,CNN3,COL4A1,COL4A2,CPVL,CSF2RA,CSF3,CST3,CTSB,CTSD,CTSS,CTTN,CXCL16,CXCL8,CXCR4,DUSP1,DUSP2,EPS8,EREG,FABP4,FABP5,FCER1G,FCGBP,FCGR1A,FCGR2A,FCGR2B,FCGR3A/FCGR3B,FCGRT,FKBP1A,FLNA,FN1,GNG11,GSN,HBEGF,HLA-A,HLA-DPB1,HLA-DQB1,HLA-DRA,HLA-DRB1,HLA-DRB5,HLA-E,HLA-F,HNMT,ICAM1,IFI27,IFNGR2,IL…	138
Connective Tissue Disorders,Immunological Disease,Inflammatory Disease,Inflammatory Response,Organismal Injury and Abnormalities,Skeletal and Muscular Disorders	Rheumatoid arthritis	4.79e-31		-0.216	ACSL1,ADAM15,ADAM9,ADAMTS4,AIF1,AKAP13,APOE,AREG,ARHGDIB,ASAP1,ATP1B1,C1QA,C3AR1,C5AR1,CALCRL,CALD1,CCL14,CCL20,CCL3,CCL4,CCL8,CD4,CD44,CD74,CD83,CD86,CDA,CEBPB,CELF2,CFD,CLEC4E,CLU,COL4A2,CSF3,CST3,CTSB,CXCL1,CXCL16,CXCL2,CXCL3,CXCL8,CXCR4,CYYR1,DUSP1,DUSP2,EHD4,EPAS1,ETS1,FABP4,FCGR2A,FCGR2B,FCGR3A/FCGR3B,FCGRT,FGF2,FGL2,FKBP1A,FLT1,FN1,FOXO1,FRY,FTH1,G0S2,GADD45B,GAS5,GLUL,GPSM3,GRB10,GRN,GSN,…	178
Cell Death and Survival,Organismal Injury and Abnormalities	Cell death of blood cells	1.82e-26		-0.215	ANGPT2,AOPEP,APOE,APP,ARID5B,ASAH1,BCL2,BCL2A1,BNIP3L,BTG1,C1QA,C3AR1,CAV1,CCL3,CCL3L3,CCL4,CD14,CD4,CD44,CD59,CD74,CD86,CDKN1A,CEBPB,CLEC10A,CLU,CORO1A,CSF1R,CSF2RA,CSF3,CST3,CTSB,CTSD,CXCL1,CXCL2,CXCL8,CXCR4,CYBB,DDIT4,DOCK8,EBF1,EFNA1,EGR1,EGR3,EIF4E,EPAS1,ETS1,ETS2,EZR,F2R,FABP4,FCER1G,FCGR1A,FCGR2B,FCGR3A/FCGR3B,FGL2,FN1,FOXO1,FTH1,GADD45B,GIMAP1,GPR34,GPX4,GRN,GSN,HAVCR2,HCLS1,HES1,HIF1A,HM…	174
Cellular Movement	Cell movement of tumor cell lines	1.48e-35		-0.207	A2M,ACKR1,ACTN1,ACTN4,ADAM15,ADAM9,ADGRF5,ADGRL2,AFAP1L1,AHNAK,AIF1,AKAP12,ALCAM,ANGPT2,APOC1,APP,AREG,ARHGDIB,ARL4C,ARPC1B,ARPC2,ARPC5,ARRB2,ASAP1,ATRX,BAG3,BCAM,BCAT1,BHLHE41,BMPR2,BTG1,C1QTNF1,C3AR1,C5AR1,CALD1,CAP1,CAPN2,CAPNS1,CAV1,CCL14,CCL20,CCL3,CCL3L3,CCL4,CCL8,CCN1,CCN2,CD151,CD44,CDC42EP5,CDH5,CDKN1A,CEBPB,CEBPD,CEMIP2,CFH,CIRBP,CKLF,CLIC1,CLU,CMTM6,COL18A1,CSF1R,CSF3,CST3,CTNNAL1,CTSB…	321
Cellular Development,Cellular Growth and Proliferation,Hematological System Development and Function,Lymphoid Tissue Structure and Development	Proliferation of antigen presenting cells	1.85e-10		-0.202	APOE,BTG1,C3AR1,CDKN1A,CEBPB,CLU,CSF1R,CSF3,CXCL16,CXCL3,DUSP1,FOXO1,FTH1,HAVCR2,IGF1,IL10,IL18,IL1B,IL1R1,IL33,IL6,IRF8,LDLR,LGALS3,LYN,MYC,PTPN6,PTPRC,RBPJ,RUNX1,SH2B3,SLC40A1,SPI1,TGFB1,TNF,TYROBP	36
Cellular Development,Cellular Growth and Proliferation	Cell proliferation of carcinoma cell lines	3.29e-11		-0.202	ADAM15,AIF1,AKR1C1/AKR1C2,AKR1C3,ANGPT2,APOE,APP,AREG,ARL4C,ARPC5,BCL2,C3AR1,CALCRL,CAPN2,CAV1,CCN1,CCN2,CD44,CDKN1A,CEBPB,CEMIP2,CIRBP,CLU,COL18A1,CREG1,CSF3,CXCR4,DAB2,DLC1,DNAJB4,EFNA1,EGR1,EIF4E,EMILIN2,EMP1,EPAS1,EREG,EZR,FABP4,FBLN2,FGF2,FMNL1,FN1,FOXO1,FPR1,FSTL1,GAS5,GJA1,GLUL,GRN,GUK1,HIF1A,HMOX1,HSP90AA1,ID1,IGF1,IGFBP7,IL18,IL1A,IL1B,IL6,IL6ST,INSIG1,IRF1,ITGA6,ITGB1,ITGB4,ITPR1,KLF2,K…	144
Cellular Development,Connective Tissue Development and Function,Tissue Development	Differentiation of connective tissue cells	4.53e-23		-0.197	A2M,ADGRF5,ADIRF,APOE,AREG,ARID5A,ARID5B,ASAH1,BCL2,BMPR2,C3AR1,C5AR1,CAPNS1,CAVIN1,CCDC85B,CCL3,CCL3L3,CCL4,CCN1,CCN2,CD200,CD44,CDKN1A,CEBPB,CEBPD,CLIC1,CRIM1,CSF1R,CST3,CXCL8,CYTL1,DUSP1,EBF1,EFNB2,EPHX1,F2R,FABP4,FCER1G,FCGR2B,FERMT2,FGF2,FN1,FOXO1,GADD45B,GJA1,GPNMB,GPR183,GPX1,GRB2,GRN,GSN,HCST,HES1,HIF1A,HMOX1,HSPG2,HYAL2,ID1,ID2,ID3,IFI16,IFITM1,IGF1,IGFBP2,IL10,IL18,IL1A,IL1B,IL33,IL6,IL…	150
Cancer,Hematological Disease,Immunological Disease,Organismal Injury and Abnormalities	T-cell malignant neoplasm	2.32e-13		-0.195	ABLIM1,ADAMTS9,AHNAK,ANGPT2,APOL3,AQP1,ARHGAP4,ARHGAP45,ARHGEF15,ARID5B,ATP1B1,ATRX,BASP1,BCL2,BNIP3L,BTG1,C1QTNF1,CALD1,CAPN2,CAV2,CAVIN2,CCL20,CCL8,CCN1,CD14,CD151,CD163,CD200,CD320,CD34,CD4,CD86,CDKN1A,CEBPB,CELF2,CLU,CMTM6,CNTNAP3B,COL15A1,COL18A1,COL4A1,COL4A2,COLEC12,CPXM2,CREM,CSF1R,CXCL2,CXCL8,CYRIB,DIPK2B,DUSP2,EBF1,EFNB2,EGR1,ENG,EPAS1,EPB41L4A,EPHX1,ERG,ETS1,F13A1,FBXO31,FCER1G,FCGBP,F…	209
Cell-To-Cell Signaling and Interaction,Hematological System Development and Function	T cell response	3.38e-11		-0.194	C3AR1,C5AR1,CD4,CD59,CD86,CLEC7A,CXCL8,DOCK8,ETS1,FN1,FOXO1,HAVCR2,HLA-DQB1,HLA-DRB1,HMOX1,ICAM1,IL10,IL10RA,IL18,IL1B,IL1R1,IL33,IL6,LEPR,LGALS1,MAF,MERTK,NAMPT,PFKFB3,PIK3R1,PLAUR,POSTN,PTPRC,PYCARD,RCAN1,REL,SOCS3,TGFB1,TGFBR2,TNF,TNFRSF1B	41
Cellular Movement,Hematological System Development and Function,Immune Cell Trafficking	Cell movement of peripheral blood leukocytes	4.78e-12		-0.193	ANGPT2,APP,CCL20,CCL3,CCL4,CCL8,CDH5,CXCL16,CXCL8,CXCR4,CYTL1,EFNB2,F2R,FOXO1,FPR1,FYB1,ICAM1,IL10,ITGAM,ITGB1,LCP1,LCP2,PECAM1,PLAUR,RGS1,SELE,SELP,SHC1,TLR2,TNF	30
Cancer,Organismal Injury and Abnormalities	Size of tumor	1.05e-12		-0.191	AKAP13,AREG,ARL4C,BCL2,CAV1,CD151,CDKN1A,CIRBP,CLU,COL18A1,CSTB,CTSB,CTSZ,CXCR4,EGR1,ENG,ETS2,FERMT2,FGF2,FLT1,GNA13,HSPA1A/HSPA1B,ID1,IGF1,IGFBP2,IL10,IL33,IL6,IL6ST,IPO11,IQGAP2,ISLR,KLF6,LDHA,LGALS1,LRP5,LRRC32,MAF,MAOA,MEOX2,MET,MYC,NFE2L2,NLRP3,POSTN,PRDX2,PRMT1,PTGS2,PTPN6,RAB11A,RASAL2,SELENOP,SMAD1,SNHG7,SPP1,SPTBN1,STAB1,STING1,SULF2,TFRC,TGFBR2,TGM2,TM4SF1,TNFAIP8,TNFSF10,VEGFA,VEGFC	67
Cardiovascular Disease,Neurological Disease,Organismal Injury and Abnormalities,Skeletal and Muscular Disorders	Myocardial infarction	5.52e-18		-0.187	APOD,APOE,APP,C1QTNF1,CCL3L3,CD14,CD163,CD44,CD74,CLU,CREG1,CSF1R,CSF3,CXCL16,CXCL8,CXCR4,CYBA,CYBB,F13A1,F2R,FCER1G,FCGR1A,FCGR2A,FCGR2B,FCGR3A/FCGR3B,FGF2,FLT1,FSTL1,HIF1A,HMOX1,IL10,IL1A,IL1B,IL1R1,IL1RN,IL6,IL6ST,INSR,ITGAM,ITGB2,LDLR,LIMS2,LRP1,MALAT1,NCF2,NNMT,NPR1,OLR1,PDE4B,PECAM1,PHACTR1,PLAT,POSTN,PPIF,PTGER4,PTGS2,PTPN6,SELP,SH2B3,TGM2,TLR2,TNF,TNFRSF1B,TUBB4B,VEGFA,VWF	66
Cardiovascular Disease,Organismal Injury and Abnormalities	Aortic valve disease	1.54e-13		-0.18	A2M,ADAM15,ADAM9,ADAMTS1,AHNAK,AKR1C1/AKR1C2,AKR1C3,APOC1,APOD,ATP1B3,B4GALT1,BLVRB,CCN1,CD14,CD151,CLU,CST3,CTSB,CYBB,EFNA1,ELN,EPHX1,ETS1,FCGR1A,FCGR3A/FCGR3B,FERMT3,FLT1,FN1,GPR183,HBEGF,HLA-DRA,HMOX1,HSP90AA1,HSPG2,ICAM1,IGFBP7,ISLR,ITGAM,ITGB2,ITGB4,LDLR,LGALS1,LMNA,LRP5,LY96,MGP,PALMD,PBX1,PFN1,PLAT,PLAU,PLTP,POSTN,PRSS23,PSAP,PTGS2,PTMS,RAC2,RBPJ,ROBO4,SELE,SPP1,SPTBN1,TBXAS1,TGM2,TNF,TNFR…	71
Cancer,Organismal Injury and Abnormalities	Lymphoreticular neoplasm	1.49e-12		-0.176	AASS,ABLIM1,ACKR1,ACSL1,ACTB,ADA2,ADAM28,ADAM9,ADAMTS9,ADCY4,ADGRA2,ADGRF5,AFAP1L1,AHNAK,AIF1,AKAP13,ANGPT2,APP,AQP1,ARHGAP18,ARHGAP4,ARHGEF15,ARID5B,ASAH1,ATP1B1,ATP6V1B2,ATP8B1,ATRX,B4GALT1,BASP1,BCAT1,BCL2,BMPR2,BNIP3L,BTG1,BTG2,C1QTNF1,C2CD4B,C7,CALCRL,CALD1,CAPN2,CAV1,CAV2,CAVIN2,CCL20,CCL8,CCN1,CCNL1,CD14,CD151,CD163,CD200,CD34,CD4,CD44,CD74,CD83,CD86,CDA,CDC42BPA,CDKN1A,CEBPB,CEBPD,CELF2,C…	384
Organismal Injury and Abnormalities	Scar tissue	3.74e-18		-0.168	APOD,APOE,ARL4C,BASP1,BCL2,CFD,CFH,CST3,CSTB,FABP5,FGL2,FN1,FTL,GJA1,GSN,HSPA1A/HSPA1B,IL10,KLF2,LEPR,MAFB,MDK,MT2A,NFKBIA,PLAU,POSTN,PPIC,PRSS23,PTGS2,SHC1,SPARC,SPP1,TGFB1,TGFBI,TXNIP,VIM,ZFP36	36
Hematological System Development and Function,Tissue Morphology	Quantity of granulocytes	1.88e-17		-0.164	ARHGDIB,B4GALT1,BAG3,C1QA,C3AR1,C5AR1,CCL3L3,CD34,CDKN1A,CFH,CLEC10A,CLEC4E,CLEC7A,CLU,CSF3,CXCL2,CXCL8,CYBB,DOK2,DUSP1,EPAS1,FCGR2A,FCGR2B,FPR1,GJA1,GRN,GSN,HIF1A,ICAM1,ID1,IL10,IL13RA1,IL18,IL1A,IL1B,IL1R1,IL33,IL6,IL6ST,IRF8,ITGAM,ITGB2,LAIR1,LDLR,LGALS1,LGALS3,LYN,MAF,MCL1,MDK,MXD1,MYC,NFKB1,NFKBIA,NLRP3,NPR1,OSM,PDE4B,PILRA,PLD3,PREX1,PTGS2,RAC2,REL,RUNX1,SELE,SELP,SERPINA1,SH2B3,SOCS3,SPI1,…	89
Cardiovascular System Development and Function,Organismal Development,Tissue Development	Development of endothelial tissue	2.55e-26		-0.153	ADAM15,ADAMTS1,ANGPT2,APOE,APP,ATP1B3,ATRX,BMPR2,CALCRL,CAV1,CAV2,CAVIN2,CCN1,CD151,CD34,CD44,CDH5,CDKN1A,COL18A1,COL4A2,CTSB,CXCL1,CXCL2,CXCL8,CXCR4,CYBA,CYBB,DAAM1,DAB2,EFNA1,EFNB2,EGFL7,EGR1,EGR3,ENG,ENPP2,F2R,FABP4,FGF2,FLT1,FN1,FOXO1,GAS5,GJA1,GPX1,GRN,HBEGF,HEG1,HIF1A,HMOX1,HSPG2,ID1,IGF1,IL10,IL18,IL1A,IL1B,IL1RN,IL33,IL6,ITGA4,ITGAX,ITGB1,KDM6B,KLF2,LGALS1,LGALS3,LIPA,MCAM,MDK,MEOX2,MERTK…	119
Lipid Metabolism,Molecular Transport,Small Molecule Biochemistry	Uptake of lipid	5.11e-11		-0.152	A2M,ACSL1,AKR1C1/AKR1C2,APOC1,APOD,APOE,ARID5A,ARPC3,CAV1,CD14,CD37,CSF3,CXCL16,EHD2,FABP4,FABP5,FOXO1,IL10,IL33,IL6,INSR,KLF2,LDLR,LIMA1,LRP1,MACROH2A1,MSR1,NHERF2,OLR1,PLIN2,RAB11A,SLCO2A1,SLCO2B1,TGFB1,TLR2,TNF,TNFSF10,VEGFC	38
Organismal Development,Tissue Development	Development of epithelial tissue	6.11e-30		-0.149	ADAM15,ADAMTS1,ANGPT2,APOE,APP,ATP1B3,ATRX,B4GALT1,BMPR2,CALCRL,CAV1,CAV2,CAVIN2,CCN1,CCN2,CD151,CD34,CD44,CDH5,CDKN1A,CEBPB,CFH,COL18A1,COL4A2,CSF1R,CTSB,CXCL1,CXCL2,CXCL8,CXCR4,CYBA,CYBB,DAAM1,DAB2,ECE1,EFNA1,EFNB2,EGFL7,EGR1,EGR3,ELN,ENG,ENPP2,F2R,FABP4,FGF2,FLNB,FLT1,FN1,FOXC1,FOXO1,GAS5,GJA1,GPX1,GRN,HBEGF,HEG1,HIF1A,HMOX1,HSPG2,ID1,ID2,ID3,IGF1,IL10,IL18,IL1A,IL1B,IL1RN,IL33,IL6,IL6ST,INHBB…	146
Cellular Movement,Hematological System Development and Function	Extravasation of neutrophils	5.52e-11		-0.138	ANGPT2,CORO1A,CTTN,CXCL1,CXCL8,ICAM1,ICAM2,IL1B,IL1R1,ITGAM,ITGB2,LSP1,MDK,MYH9,PTGER4,SELE,SELP,TNF	18
Cellular Growth and Proliferation	Colony formation	2.61e-14		-0.132	AKAP12,AKAP13,AKR1C3,AREG,ARHGAP4,BAG3,BCL2,BNIP3L,C5AR1,CAV1,CCL3,CCL3L3,CCL4,CCN1,CD4,CD44,CDA,CDKN1A,CEBPB,CIRBP,CLU,CSF1R,CSF2RA,CSF3,CTSB,CTSD,CXCL3,CXCL8,CYGB,CYTL1,DLC1,DOK2,DUSP1,EGR1,EIF4E,EPAS1,EREG,ETS1,EZR,FERMT2,FGF2,FLT1,FN1,FSTL1,FTH1,G0S2,GADD45B,GJA1,GNA13,GPX4,GRN,HES1,HIF1A,HSPA1A/HSPA1B,ID1,IFI16,IFITM3,IGF1,IGFBP2,IGFBP4,IGFBP7,IL10,IL1A,IL1B,IL1RN,IL3RA,IL6,IL6ST,INSR,IRF1,I…	152
Cardiovascular Disease,Organismal Injury and Abnormalities	Arterial lesion	1.8e-18		-0.13	ALOX5AP,ANGPT2,APOE,BCL2,BTG2,C1QA,CCL3L3,CCN2,CD163,CITED2,CST3,CTSS,CXCL8,EGR1,ELN,FABP4,FLNA,FLT1,FOXO1,FTL,G0S2,GALNT15,HIF1A,HMOX1,IER3,IGFBP7,IL1A,IL1B,IL1R1,IL1RN,IL6,LDLR,LRP1,LRP5,MRTFB,MT1M,NFKB1,NR4A3,OSM,PIK3C2A,PLAT,PLAU,PTGER4,PTGS2,PTPRC,RCAN1,ROBO4,S100A4,SOCS3,TGFB1,TGFBR2,TIMP3,TNFAIP3,TNFSF10,UCP2,VEGFA,VWF,WWTR1	58
Cell-To-Cell Signaling and Interaction,Hematological System Development and Function,Immune Cell Trafficking,Inflammatory Response	Adhesion of monocytes	4.77e-12		-0.129	ANGPT2,CD34,CXCL8,FN1,FOXO1,HIF1A,ICAM1,IL10,IL1A,IL1B,ITGAM,ITGAX,ITGB2,LCP1,LGALS3,PRDX2,SELE,SELP,TGFB1,TGFBR2,TNF,VCAM1,VWF	23
Cellular Movement	Mobilization of progenitor cells	1.19e-10		-0.129	CALCRL,CCL20,CCL3,CSF3,CXCL2,CXCL3,CXCL8,CXCR4,GJA1,PFN1,ROBO4,S1PR1,SELE,SERPINA1,SOCS3,VCAM1,VEGFA	17
Cellular Development,Cellular Growth and Proliferation,Hematological System Development and Function,Lymphoid Tissue Structure and Development	Cell proliferation of T lymphocytes	7.27e-29		-0.118	A2M,AHNAK,AIF1,AKAP13,ALCAM,APOE,ARHGDIB,BCL2,C5AR1,CCL4,CCN2,CD14,CD151,CD37,CD4,CD44,CD59,CD74,CD83,CD84,CD86,CDKN1A,CEBPB,CLEC10A,CORO1A,CTSD,CTSZ,CXCL8,CXCR4,DBI,DDIT4,DOCK8,DOK2,DUSP1,EFNA1,EFNB2,EGR1,EGR3,EHD4,EIF4E,ETS1,ETS2,FABP4,FCER1G,FCGR2B,FGL2,FKBP1A,FN1,FOXO1,FTL,FYB1,GADD45B,GJA1,GNA13,GPNMB,HAVCR2,HCLS1,HES1,HIF1A,HLA-DMA,HLA-DMB,HLA-DPA1,HLA-DPB1,HLA-DQB1,HLA-DRB1,HLA-E,HMOX1,HSP…	161
Organismal Injury and Abnormalities,Renal and Urological Disease	Reduced kidney function	3.24e-15		-0.117	ACTN4,AIF1,ANGPT2,APOE,ATP1A1,ATP1B1,ATP6AP2,BCL2,C3AR1,CAV1,CCN1,CCN2,CD151,CD86,CDKN1A,CLDN5,CLEC14A,CLEC4E,CLU,CSF3,CXCL8,DBI,DUSP1,EPAS1,F2R,F8,FCER1G,FCGR1A,FCGR2A,FCGR2B,FCGR3A/FCGR3B,FKBP1A,FLT1,GPNMB,GPX4,HMOX1,HSP90AA1,IL18,IL1A,IL1B,IL1RN,IL6,IRF1,ITGAM,ITGB4,KDM6B,LAMC1,LDLR,LGMN,MDK,MYH9,NFKB1,NPR1,PDE4B,PDLIM1,PTGER4,PTGS2,PTPRB,RCAN1,RPL34,RPL7,SOCS2,SPP1,STC1,STMN1,TFPI,TGFB1,TGFBR…	77
Cardiovascular System Development and Function,Cellular Development,Cellular Growth and Proliferation,Organ Development,Organismal Development,Skeletal and Muscular System Development and Function,Tissue Development	Proliferation of vascular smooth muscle cells	1.49e-13		-0.116	AIF1,AKR1B1,ALOX5AP,ANGPT2,APOE,BMPR2,CALCRL,CCN1,CDKN1A,CEBPD,CKLF,CXCL8,EFNB2,EGR1,FGF2,FOXO1,GJA1,HBEGF,HIF1A,HMOX1,ID3,IGF1,IGFBP2,IGFBP4,IL10,IL1A,IL1B,IL6,INSR,IRF1,ITGB1,KDM6B,LMCD1,LMNA,MYC,NCF2,NFE2L2,NR4A3,PLAUR,POSTN,RB1,SOCS3,SPP1,SYNE2,TFPI,TGFB1,TLR2,TNF,TNFRSF1B,TNFSF10,TXN	51
Cancer,Organismal Injury and Abnormalities	Connective tissue tumor	2.08e-11		-0.099	ACACB,ADA2,ADAM9,AFAP1L1,ALOX5AP,ANGPT2,APBB2,APOC1,ATP6V1B2,ATRX,BCL2,BMPR2,CAV1,CCN1,CCN2,CD163,CD34,CD37,CD44,CDKN1A,COL15A1,COL18A1,COL4A1,COL4A2,CSF1R,CSF2RA,CTTN,CXCR4,DLC1,DOK2,DSE,ECE1,EGR1,ELN,ENG,EREG,F2R,FABP4,FCGBP,FCGR3A/FCGR3B,FGF2,FILIP1,FKBP11,FKBP1A,FLNA,FLT1,FMNL1,FN1,FOXO1,GPRIN3,HAVCR2,HIF1A,HMOX1,HSP90AA1,HSPG2,ID2,IFITM2,IFNGR2,IGF1,IGFBP2,IL18,IL1B,IL3RA,IL6,INSR,IRF1,KDM6B…	152
Cardiovascular Disease,Organismal Injury and Abnormalities	Infarction	1.75e-22		-0.098	ANXA5,APOD,APOE,APP,ATP1A1,BCL2,C1QA,C1QTNF1,CAPNS1,CAV1,CCL3L3,CD14,CD163,CD44,CD74,CLU,COL4A1,COL4A2,CREG1,CSF1R,CSF3,CST3,CXCL16,CXCL8,CXCR4,CYBA,CYBB,EGR1,F13A1,F2R,FCER1G,FCGR1A,FCGR2A,FCGR2B,FCGR3A/FCGR3B,FGF2,FLT1,FN1,FSTL1,GPX1,GRN,GSN,HIF1A,HLA-A,HMOX1,HSPB1,HSPH1,IGF1,IL10,IL18,IL1A,IL1B,IL1R1,IL1RN,IL6,IL6ST,INSR,IRF1,ITGAM,ITGB2,LDLR,LIMS2,LRP1,MALAT1,MAOA,MDK,NAMPT,NCF2,NFKB1,NFKBIA,…	100
Cardiovascular Disease,Organismal Injury and Abnormalities	Organismal abnormalities of semilunar valve	6.73e-15		-0.096	A2M,ADAM15,ADAM9,ADAMTS1,AHNAK,AKR1C1/AKR1C2,AKR1C3,APOC1,APOD,ATP1B3,B4GALT1,BLVRB,BMPR2,CCN1,CD14,CD151,CLU,CST3,CTSB,CYBB,EFNA1,ELN,EPHX1,ETS1,FCGR1A,FCGR3A/FCGR3B,FERMT3,FLT1,FN1,GJA1,GPR183,HBEGF,HLA-DRA,HMOX1,HSP90AA1,HSPG2,ICAM1,IGFBP7,ISLR,ITGAM,ITGB2,ITGB4,LDLR,LGALS1,LMNA,LRP5,LY96,MGP,PALMD,PBX1,PFN1,PLAT,PLAU,PLTP,POSTN,PRSS23,PSAP,PTGS2,PTMS,RAC2,RBPJ,ROBO4,SELE,SPP1,SPTBN1,TBXAS1,TG…	75
Cardiovascular System Development and Function,Organismal Development,Visual System Development and Function	Neovascularization of eye	4.14e-31		-0.088	A2M,ADAM15,ADAM9,AIF1,ALOX5AP,APOE,BCL2,C1QB,C1QC,C3AR1,C5AR1,CAV1,CCN1,CCN2,CD200,CD37,CFI,COL18A1,COL4A1,COL4A2,CORO1A,CTSS,CYBA,CYBB,ELN,EPAS1,EVI2A,F2R,FCER1G,FGF2,FLT1,FN1,FYB1,GAS5,GLIPR1,HLA-DMB,HSPG2,ICAM1,IGF1,IL10,IL18,IL1B,INSR,ITGA5,ITGAX,ITGB1,ITGB2,LAMC1,LGALS1,LGALS3,LPXN,LY86,MPEG1,NOSTRIN,PIK3AP1,PLAT,PLAU,PLAUR,PLEK,PTGS2,RAC2,S100A4,SOCS3,SPARC,SPI1,SPP1,STING1,TGFBR2,TNF,TYROB…	75
Cell Death and Survival,Organismal Injury and Abnormalities	Cell death of immune cells	1.43e-26		-0.072	ANGPT2,AOPEP,APOE,APP,ARID5B,BCL2,BCL2A1,BTG1,C1QA,C3AR1,CAV1,CCL3,CCL4,CD14,CD4,CD44,CD59,CD74,CD86,CDKN1A,CEBPB,CLEC10A,CLU,CORO1A,CSF1R,CSF2RA,CSF3,CST3,CTSB,CTSD,CXCL1,CXCL2,CXCL8,CXCR4,CYBB,DDIT4,DOCK8,EBF1,EFNA1,EGR1,EGR3,EIF4E,EPAS1,ETS1,ETS2,EZR,F2R,FABP4,FCER1G,FCGR1A,FCGR2B,FCGR3A/FCGR3B,FGL2,FN1,FOXO1,FTH1,GADD45B,GIMAP1,GPR34,GPX4,GRN,GSN,HAVCR2,HCLS1,HES1,HIF1A,HMOX1,ICAM1,ID2,ID3,IE…	164
Cellular Development,Cellular Growth and Proliferation,Hematological System Development and Function,Lymphoid Tissue Structure and Development	Proliferation of lymphocytes	1.73e-34		-0.063	A2M,AHNAK,AIF1,AKAP13,ALCAM,APOE,ARHGDIB,B3GNT5,BCL2,BCL2A1,C5AR1,CCL4,CCN2,CD14,CD151,CD320,CD37,CD4,CD44,CD59,CD74,CD83,CD84,CD86,CDKN1A,CEBPB,CLEC10A,CORO1A,CSF1R,CTSD,CTSZ,CXCL8,CXCR4,CYBB,DBI,DDIT4,DOCK8,DOK2,DUSP1,EBF1,EFNA1,EFNB2,EGR1,EGR3,EHD4,EIF4E,ETS1,ETS2,EZR,FABP4,FCER1G,FCGR2A,FCGR2B,FCGR3A/FCGR3B,FGL2,FKBP1A,FN1,FOXO1,FTH1,FTL,FYB1,GADD45B,GIMAP1,GJA1,GNA13,GPNMB,GPR183,HAVCR2,HCLS…	198
Infectious Diseases,Organismal Injury and Abnormalities	Parasitic Infection	3.66e-13		-0.052	ACKR1,AHNAK,APOE,BCL2A1,C5AR1,CD4,CD44,CD74,CXCR4,FCER1G,FCGR2A,FCGR2B,FLT1,HLA-DMA,HLA-DQB1,HMOX1,ICAM1,IL10,IL10RA,IL13RA1,IL18,IL33,IL6,IRF1,IRF8,LGALS3,MT-CYB,NLRP3,OAZ1,PDE4B,PIK3R1,PLAU,PLCB4,PTGS2,REL,RGS16,SELENOP,SOCS3,TLR2,TNF,TNFRSF1B,TUBB4B,UCP2,UNC93B1	44
Cardiovascular Disease,Organismal Injury and Abnormalities	Atherosclerotic lesion	1.22e-18		-0.051	ADGRF5,AKAP13,APOE,APP,BCL2,CCL3L3,CD163,CD44,CD59,CITED2,COL18A1,CST3,CTSS,CXCL16,CXCL2,ECSCR,EGR1,F2R,FABP4,FLT1,FN1,FOXO1,GPX1,HIF1A,HMOX1,HSPG2,ICAM1,IGF1,IL10,IL18,IL1B,IL1R1,IL33,LDLR,LRP5,MSR1,NFE2L2,NFKB1,NFKBIA,PECAM1,PFN1,PLAU,PLIN2,SELE,SELP,SHC1,SOCS3,SPI1,SPP1,TGFBR2,TLR2,TNFAIP3,TNFSF10,VCAM1,VEGFA,WWTR1,ZFP36	57
Organismal Injury and Abnormalities	Sclerotic lesion	2.42e-18		-0.051	ADGRF5,AKAP13,APOE,APP,BCL2,CCL3L3,CD163,CD44,CD59,CITED2,COL18A1,CSF1R,CST3,CTSS,CXCL16,CXCL2,ECSCR,EGR1,F2R,FABP4,FKBP1A,FLT1,FN1,FOXO1,GPX1,HIF1A,HMOX1,HSPG2,ICAM1,IGF1,IL10,IL18,IL1B,IL1R1,IL33,LDLR,LRP5,MSR1,NFE2L2,NFKB1,NFKBIA,PECAM1,PFN1,PLAU,PLIN2,SELE,SELP,SHC1,SOCS3,SPI1,SPP1,TGFBR2,TLR2,TNFAIP3,TNFSF10,TUBB4B,VCAM1,VEGFA,WWTR1,ZFP36	60
Cancer,Hematological Disease,Organismal Injury and Abnormalities	Mature lymphocytic neoplasm	8.16e-13		-0.05	AASS,ABLIM1,ADAM9,ADAMTS9,ADGRF5,ADGRL2,AHNAK,ANGPT2,ANXA5,APOE,APP,AQP1,ARHGAP4,ARHGEF15,ASAH1,ATP1B1,ATP6V1B2,ATRX,BASP1,BCAT1,BCL2,BNIP3L,BTG1,BTG2,C1QTNF1,C7,CALCRL,CALD1,CAPN2,CAV1,CAV2,CAVIN2,CCL20,CCL3,CCL4,CCL8,CCN1,CD151,CD163,CD200,CD320,CD34,CD4,CD44,CD74,CD83,CD86,CDKN1A,CEBPB,CEBPD,CELF2,CITED2,CLU,CMTM6,CNTNAP3B,COL15A1,COL18A1,COL4A1,COL4A2,COLEC12,CPD,CPXM2,CREM,CSF1R,CSF2RA,CST3,…	300
Cardiovascular Disease,Organismal Injury and Abnormalities	Size of infarct	3.17e-16		-0.05	ANXA5,APOD,APOE,APP,C1QA,C1QTNF1,CAV1,CD44,CD74,CREG1,CSF3,CST3,CXCL16,EGR1,FCER1G,FGF2,GPX1,GRN,GSN,HIF1A,HLA-A,HMOX1,HSPH1,IL10,IL18,IL1A,IL1B,IL1RN,IL6,IRF1,ITGAM,LDLR,LIMS2,MALAT1,MAOA,MDK,NAMPT,NFKBIA,NLRP3,NPR1,OLFM1,OLR1,OSM,PLAT,PPIF,PRNP,PTGS2,RCAN1,TGM2,TLR2,TNFAIP3,TNFRSF1B,TXN,UCP2,VEGFA,VWF	56
Cardiovascular Disease,Neurological Disease,Organismal Injury and Abnormalities,Skeletal and Muscular Disorders	Myocardial dysfunction	2.3e-17		-0.048	A2M,ADAMTS1,AHNAK,AKR1C1/AKR1C2,AKR1C3,ANGPT2,ANXA5,APOC1,APOD,APOE,ATP1B3,B4GALT1,BAG3,BLVRB,BMX,C1QTNF1,CAPNS1,CAV1,CCN1,CD14,CD151,CFD,CLU,CREM,CST3,CTSB,CYBB,EPHX1,ETS1,F2R,FCGR1A,FCGR3A/FCGR3B,FERMT3,FKBP1A,FLT1,FN1,GPR183,GPX1,GRN,HIF1A,HLA-DRA,HMOX1,HSP90AA1,IER3,IGFBP7,IL10,IL1B,IL6,ISLR,ITGA5,ITGAM,ITGB2,ITGB4,LGALS1,LMNA,LRP5,LY96,MARCKSL1,MDK,MGAT1,MGP,NFKB1,NPR1,OLR1,PALMD,PBX1,PDE2A,…	99
Cellular Movement	Migration of tumor cell lines	3.63e-31		-0.046	A2M,ACTN1,ACTN4,ADAM15,ADAM9,ADGRF5,ADGRL2,AFAP1L1,AHNAK,AIF1,AKAP12,ALCAM,ANGPT2,APOC1,APP,AREG,ARHGDIB,ARL4C,ARPC2,ARPC5,ARRB2,ATRX,BAG3,BCAM,BCAT1,BHLHE41,BMPR2,C1QTNF1,C3AR1,C5AR1,CALD1,CAPN2,CAPNS1,CAV1,CCL20,CCL3,CCL4,CCN1,CCN2,CD151,CD44,CDC42EP5,CDH5,CDKN1A,CEBPB,CEBPD,CEMIP2,CFH,CIRBP,CKLF,CLU,CMTM6,COL18A1,CSF1R,CSF3,CST3,CTNNAL1,CTSB,CTSZ,CTTN,CXCL2,CXCL8,CXCR4,CYBA,CYBB,DAAM1,DAB2,DDX…	290
Neurological Disease,Organismal Injury and Abnormalities	Injury of central nervous system	3.84e-12		-0.04	APP,CLU,CREM,CSF3,CST3,CTSB,CXCL2,CYBB,CYGB,F2R,FBXO31,FGF2,FKBP1A,GJA1,GPR34,GPX1,GSN,HIF1A,HMOX1,HSPH1,IGF1,IL10,IL1B,IL1R1,IL1RN,IL6,INSR,LEPR,LGALS3,MALAT1,MERTK,NFE2L2,NFKB1,NUAK1,PDE4B,PLAT,PLAU,PTGS2,PYCARD,SLC1A3,SPARC,TGFB1,TGFBR2,TGM2,TLR2,TNF,TNFRSF1B,UCP2,VWF,WWTR1	50
Cellular Movement,Hematological System Development and Function,Immune Cell Trafficking,Inflammatory Response	Infiltration by neutrophils	3.68e-28		-0.04	ACKR1,ALOX5AP,ANGPT2,APOE,B4GALT1,C3AR1,C5AR1,CCL20,CCL3,CCL4,CCN2,CD14,CD44,CFD,CFH,CLEC14A,CORO1A,CSF3,CTSB,CTTN,CXCL2,CXCL3,CXCL8,DDIT4,DUSP1,EIF4E,EPAS1,FABP4,FCER1G,FPR1,FSTL1,HIF1A,HMOX1,HSPB1,ICAM1,IL10,IL18,IL1A,IL1B,IL1R1,IL1RN,IL33,IL6,ITGAM,ITGB2,KDM6B,LDLR,LGALS1,LGALS3,MDK,MET,MSR1,MYC,NFE2L2,NFKBIA,NFKBIZ,NLRP3,OSM,OTUD1,PDK4,PLAT,PLTP,PRDM1,PREX1,PTGS2,RAB27A,RAC2,SELE,SELP,SERPINA…	82
Cellular Movement,Hematological System Development and Function,Immune Cell Trafficking	Cellular infiltration by mononuclear leukocytes	4.57e-12		-0.039	ACKR1,ANGPT2,APOD,APOE,APP,ARRB2,CCL3,CCL3L3,CCL4,CD44,CD86,CH25H,CTTN,CXCL16,CXCL8,DDIT4,FLT1,FN1,HIF1A,HLA-A,HMOX1,IL10,IL18,IL1A,IL1B,IL33,IL6,IL6ST,ITGA4,ITGAM,ITGB1,KDM6B,LDLR,LGALS1,MCAM,MDK,MERTK,MYC,NFKB1,NFKBIA,NFKBIZ,NLRP3,OSM,PIK3R1,PTGS2,S100A4,SELE,SELP,SPARC,SPINT2,SPP1,STING1,TGFB1,TGFBR2,TIMP3,TLR2,TNF,TNFSF10,TNFSF13B,UCP2,VCAM1,VEGFC	62
Cellular Development,Cellular Growth and Proliferation	Cell proliferation of tumor cell lines	1.43e-19		-0.036	A2M,ABLIM1,ACSL1,ACTB,ACTN1,ACTN4,ADAM15,ADAM9,ADAMTS1,ADAMTS4,ADGRL2,AHNAK,AIF1,AKAP12,AKR1C1/AKR1C2,AKR1C3,ALCAM,ANGPT2,APOE,APP,AQP1,AREG,ARL2,ARL4C,ARPC5,ARRB2,ASAH1,BACE2,BCAM,BCAT1,BCL2,BMPR2,BMX,BTG2,C1QTNF1,C3AR1,C5AR1,CALCRL,CALD1,CAPG,CAPN2,CAV1,CCL20,CCL3,CCN1,CCN2,CD151,CD163,CD320,CD44,CD59,CD63,CD74,CDC37,CDKN1A,CEBPB,CEBPD,CELF2,CEMIP2,CFH,CHMP1B,CIRBP,CLU,CMIP,CMTM6,COL18A1,COL4A2…	374
Cancer,Organismal Injury and Abnormalities	Breast or colorectal cancer	3.11e-14		-0.021	A2M,AASS,ABLIM1,ABLIM3,ACACB,ACKR1,ACSL1,ACTG1,ACTN1,ACTN4,ADA2,ADAM15,ADAM28,ADAM9,ADAMTS1,ADAMTS4,ADAMTS9,ADAP2,ADCY4,ADGRA2,ADGRF5,ADGRG1,ADGRL2,ADGRL4,ADIRF,AFAP1L1,AHNAK,AIF1,AKAP12,AKAP13,AKR1B1,AKR1C1/AKR1C2,AKR1C3,ALCAM,ANGPT2,ANKRD29,ANXA5,AOPEP,APOC1,APOD,APOE,APP,AQP1,AREG,ARHGAP4,ARHGAP45,ARHGDIB,ARHGEF15,ARID5B,ARL2,ARL4C,ARPC1A,ARPC5,ARRB2,ASAH1,ATP1A1,ATP6AP2,ATP6V1B2,ATP6V1F,ATP8B…	665
Inflammatory Disease,Inflammatory Response,Organismal Injury and Abnormalities,Respiratory Disease	Inflammation of lung	2.86e-17		-0.019	ACKR1,ACTB,ANXA5,APOE,AQP1,ARRB2,ATP1B1,CAV1,CCL3L3,CD14,CD200,CD4,CD44,CD86,CDKN1A,CH25H,CLEC5A,CLEC7A,CSF1R,CTSS,CXCL1,CXCL2,CXCL3,CYBB,DDIT4,DUSP1,EGR1,FCGR1A,FCGR2A,FCGR2B,FCGR3A/FCGR3B,FCGRT,FKBP1A,GPX1,HBEGF,HIF1A,HLA-A,HMOX1,ICAM1,IL10,IL13RA1,IL1A,IL1B,IL1R1,IL1RN,IL33,IL6,INSIG1,KDM6B,LCP2,LDLR,LGALS1,LGALS3,LIPA,LRP1,LY96,LYN,MERTK,MGLL,MT-CYB,MYH9,NFE2L2,NFKB1,NFKBIZ,NLRP3,OSM,PREX1,PR…	93
Embryonic Development,Organismal Development,Tissue Development	Growth of embryonic tissue	2.97e-11		-0.016	ADGRG1,AFAP1L1,APP,BTG2,CD44,CDKN1A,CLU,COL18A1,CSF3,CTNNA1,EPAS1,F2R,FERMT2,FGF2,FLNA,FOXO1,GJA1,GRN,HBEGF,HES1,HIF1A,ID1,ID2,ID3,IGF1,IL1B,IL6,INSR,IRS2,ITGA6,ITGB1,LGALS1,LIMS2,LMNA,LRP5,MDK,MYC,NFIA,NFIB,NR4A3,PHF14,PLAT,PRNP,PTGS2,RB1,RPS4Y1,RRAS,RUNX1,S100A4,S1PR1,SHANK3,SLC1A3,SMAD1,SNAI1,SPINT2,TGFB1,TGFBR2,VEGFA,VEGFC,ZEB1	60
Cell Death and Survival,Organismal Injury and Abnormalities	Apoptosis of blood cells	2.21e-22		-0.013	APOE,APP,ASAH1,BCL2,BCL2A1,BNIP3L,BTG1,C1QA,C3AR1,CAV1,CCL3,CCL3L3,CCL4,CD14,CD4,CD44,CD59,CDKN1A,CEBPB,CORO1A,CSF2RA,CSF3,CTSD,CXCL1,CXCL2,CXCL8,CXCR4,CYBB,DOCK8,EFNA1,EGR1,EGR3,EIF4E,EPAS1,ETS1,ETS2,EZR,FCER1G,FCGR2B,FCGR3A/FCGR3B,FGL2,GADD45B,GIMAP1,GPR34,GRN,GSN,HAVCR2,HIF1A,ID3,IER3,IGF1,IL10,IL18,IL1A,IL1B,IL1RN,IL33,IL6,INSR,IRF1,IRF8,IRS2,ITGAM,ITGB1,ITGB2,ITPR1,KLF2,LAPTM5,LDLR,LEPR,LGAL…	130
Cardiovascular System Development and Function,Cellular Development,Cellular Function and Maintenance,Cellular Growth and Proliferation,Organismal Development,Tissue Development	Endothelial cell development	7.67e-25		-0.004	ADAM15,ADAMTS1,ANGPT2,APOE,APP,ATP1B3,ATRX,BMPR2,CALCRL,CAV1,CAV2,CAVIN2,CCN1,CD151,CD34,CD44,CDH5,CDKN1A,COL18A1,COL4A2,CTSB,CXCL1,CXCL2,CXCL8,CXCR4,CYBA,CYBB,DAAM1,DAB2,EFNA1,EFNB2,EGFL7,EGR1,EGR3,ENG,ENPP2,F2R,FABP4,FGF2,FLT1,FN1,FOXO1,GAS5,GJA1,GPX1,GRN,HBEGF,HEG1,HIF1A,HMOX1,HSPG2,ID1,IGF1,IL10,IL18,IL1A,IL1B,IL1RN,IL33,IL6,ITGA4,ITGB1,KDM6B,KLF2,LGALS1,LGALS3,LIPA,MCAM,MDK,MEOX2,MERTK,MET,M…	114
Cell-To-Cell Signaling and Interaction,Embryonic Development	Adhesion of embryonic cells	1.91e-11		-0.003	ADGRG1,AKAP12,CCL20,CCN2,DLC1,EPAS1,FN1,HIF1A,ICAM1,IL1B,ITGA4,ITGA5,ITGAM,ITGB1,ITGB2,LRP1,LY6E,MSR1,PLAU,PLAUR,POSTN,RRAS,TGFB1,TIMP3,TNF,VCAM1,VEGFA,VEGFC,VIM	29
Cellular Movement	Migration of prostate cancer cell lines	4.71e-11		0.006	ADAM15,AHNAK,ARRB2,CAPN2,CAV1,CD151,CLU,CTSZ,CXCL8,CXCR4,EIF4E,EMP1,ENG,ERG,ETS1,FN1,GRN,HIF1A,HMOX1,ID1,IGF1,IL6,ITGA6,ITGB1,ITGB4,LGALS3,LMNA,MYC,NDRG1,NES,NR4A2,PABPC1,PHACTR1,PTGER4,SMAD1,SNAI1,TGFB1,TGM2,TMSB10/TMSB4X,TNF,TNFAIP3,TNFSF10,TSPAN18,VEGFA,VIM,WWTR1	46
Cellular Development,Cellular Growth and Proliferation	Development of tumor cell lines	1.09e-12		0.01	AKAP12,AKR1C3,APOE,BAG3,BCL2,CAV1,CCN1,CD44,CDKN1A,CEBPB,CIRBP,CLU,COL18A1,CSF1R,CTSB,CTSD,CYGB,CYTL1,DLC1,DUSP1,ECSCR,EGR1,EIF4E,EMP3,EPAS1,ETS1,FERMT2,FGF2,FLNA,FN1,FOXO1,GADD45B,GJA1,GLUL,GNA13,GRN,HES1,HIF1A,HSPA1A/HSPA1B,ID1,IFI16,IFITM3,IGFBP4,IGFBP7,IL1A,IL33,IL6,IL6ST,INSR,ITGA6,ITGB1,ITGB4,KLF2,KLF6,LAMA5,LAPTM5,LEPR,LMNA,LY6E,MCAM,MDK,MECOM,MET,MGLL,MT1X,MYC,NDRG1,NFKBIA,NINJ1,NUPR1,PCG…	105
Cancer,Organismal Injury and Abnormalities,Tumor Morphology	Invasion of malignant tumor	4.84e-17		0.016	ALCAM,CAPN2,CD44,CD53,CLU,CSF3,CTSB,CTTN,CXCL1,CXCL2,CXCR4,ETS1,EZR,F2R,FERMT2,FGF2,HMOX1,HNRNPA1,ICAM1,ID1,IGF1,IL6,ITGA5,ITGA6,ITGB1,ITGB4,LGALS1,MCAM,MDK,MET,NEDD9,NFE2L2,PLAU,PLAUR,POSTN,PTGS2,RHOB,RHOG,S100A6,SPP1,STMN1,TGFB1,TGFBR2,TYMP,VIM,ZBTB16	46
Cell-To-Cell Signaling and Interaction,Reproductive System Development and Function	Binding of gonadal cell lines	2.39e-11		0.018	ANXA5,APOE,CD34,CD44,ESAM,FERMT2,FN1,IL13RA1,INHBB,ITGA4,ITGA5,ITGAM,ITGAX,ITGB1,ITGB2,OLR1,PLAU,PLAUR,SELP,SNX9,SULF1,SULF2,TGFB1,VCAM1,VWF	25
Cardiovascular Disease,Organismal Injury and Abnormalities	Size of atherosclerotic lesion	3.11e-12		0.022	APOE,BCL2,CD163,CITED2,COL18A1,CTSS,EGR1,FABP4,FOXO1,GPX1,HIF1A,ICAM1,IGF1,IL1B,IL1R1,IL33,LDLR,LRP5,SELE,SELP,SOCS3,SPP1,TGFBR2,TNFAIP3,TNFSF10,VCAM1,VEGFA,WWTR1	28
Cellular Development,Cellular Growth and Proliferation,Hematological System Development and Function,Lymphoid Tissue Structure and Development	Proliferation of mononuclear leukocytes	8.02e-36		0.026	A2M,AHNAK,AIF1,AKAP13,ALCAM,APOE,ARHGDIB,B3GNT5,BCL2,BCL2A1,C5AR1,CCL4,CCN2,CD14,CD151,CD320,CD37,CD4,CD44,CD59,CD74,CD83,CD84,CD86,CDKN1A,CEBPB,CLEC10A,CORO1A,CSF1R,CSF3,CTSD,CTSZ,CXCL2,CXCL8,CXCR4,CYBB,DBI,DDIT4,DOCK8,DOK2,DUSP1,EBF1,EFNA1,EFNB2,EGR1,EGR3,EHD4,EIF4E,ETS1,ETS2,EZR,FABP4,FCER1G,FCGR2A,FCGR2B,FCGR3A/FCGR3B,FGL2,FKBP1A,FN1,FOXO1,FTH1,FTL,FYB1,GADD45B,GIMAP1,GJA1,GNA13,GPNMB,GPR183,…	202
Organismal Injury and Abnormalities	Acute disease	9.84e-16		0.03	A2M,ABLIM1,ACKR1,ACSL1,ACTB,ACTG1,ACTN1,ADA2,ADAM28,ADAMTS9,ADGRA2,ADGRL4,AHNAK,AIF1,AKAP13,ANGPT2,APOE,APP,ARHGAP4,ARID5A,ARID5B,ARL4C,ARRB2,ATP1A1,ATP1B1,ATP8B1,ATRX,B4GALT1,BCAM,BCAT1,BCL2,BCL2A1,BHLHE41,BTG1,BTG2,C1QC,C3AR1,C5AR1,CALCRL,CAV1,CCL3,CCL3L3,CCN1,CCN2,CCNL1,CD14,CD164,CD200,CD34,CD4,CD44,CD63,CD74,CD86,CDA,CDC42BPA,CDKN1A,CEBPB,CEBPD,CIRBP,CLEC4E,CLU,CNTNAP3B,COL15A1,COL4A1,COL4A2…	338
Tissue Morphology	Quantity of cells	9.65e-40		0.038	A2M,ACTN4,ADAM28,ADAM9,ADAMTS1,ADAMTS4,ADGRF5,AKAP13,ALCAM,ANGPT2,APOD,APOE,APP,AQP1,ARHGDIB,ARID5A,ARID5B,ARPC2,ARRB2,ASAH1,ATP6AP2,ATRX,B3GNT5,B4GALT1,BAG3,BCL2,BCL2A1,BMPR2,BNIP3L,C1QA,C3AR1,C5AR1,CALCRL,CALHM6,CAPNS1,CAV1,CAV2,CCL20,CCL3,CCL3L3,CCL4,CCN2,CD151,CD200,CD302,CD34,CD4,CD44,CD59,CD63,CD74,CD83,CD84,CD86,CDKN1A,CEBPB,CEMIP2,CFH,CITED2,CLEC10A,CLEC4E,CLEC7A,CLU,CMTM6,COL18A1,CORO1A,…	358
Organismal Injury and Abnormalities,Renal and Urological Disease	Structural renal abnormality	1.04e-10		0.041	ADAMTS1,ADAMTS4,ALCAM,BCL2,CD151,CEBPB,CLU,CRIM1,CXCL8,EHD4,FCGR2B,FOXO1,FSTL1,GJA1,GRN,ICAM1,ID2,IGF1,ITGB1,ITGB4,LAMC1,LEPR,LGMN,LYN,MAFB,NFIA,NPR1,PBX1,PLAUR,PSAP,PTGS2,SPRY1,SPTBN1,SRGAP1,STAB1,TGFB1,TIMP3,TMEM204,VAMP8,VEGFA	40
Cell Death and Survival,Organismal Injury and Abnormalities	Cell death of granulocytes	5.38e-11		0.046	ANGPT2,BCL2,BCL2A1,C3AR1,CD44,CSF3,CXCL1,CXCL2,CXCL8,CXCR4,CYBB,FCGR2B,GSN,IGF1,IL10,IL1B,IL1RN,IL6,IRF8,ITGAM,ITGB2,LEPR,LGALS1,LYN,MCL1,NAMPT,NFKBIA,SERPINA1,SYK,TGFB1,TNF,TNFSF10,TREM1	33
Cancer,Organismal Injury and Abnormalities	Breast or ovarian neoplasm	1.17e-20		0.047	AASS,ABLIM1,ABLIM3,ACACB,ACKR1,ACSL1,ACTG1,ACTN4,ADA2,ADAM15,ADAM28,ADAM9,ADAMTS1,ADAMTS4,ADAMTS9,ADCY4,ADGRA2,ADGRF5,ADGRG1,ADGRL2,AHNAK,AIF1,AKAP12,AKAP13,AKR1B1,AKR1C1/AKR1C2,AKR1C3,ALCAM,ANGPT2,ANKRD29,AOPEP,APOD,APOE,APP,AQP1,AREG,ARHGAP45,ARHGDIB,ARHGEF15,ARID5B,ARL2,ARL4C,ARPC5,ARRB2,ASAP1,ATP1A1,ATP6V1B2,ATP8B1,ATRX,B3GNT5,BAG3,BCAM,BCAT1,BCL2,BCL2A1,BMPR2,BMX,BTG2,C1QA,C3AR1,CALCOCO2,CAL…	531
Connective Tissue Disorders,Inflammatory Disease,Inflammatory Response,Organismal Injury and Abnormalities,Skeletal and Muscular Disorders	Osteoarthritis	1e-12		0.05	ADAM15,ADAM9,ADAMTS1,ADAMTS4,ADAMTS9,APOD,C3AR1,CCL3,CD163,CH25H,CLU,CXCL2,CXCL8,CYTL1,EPAS1,FGF2,FILIP1,FOXO1,FTH1,GRN,HES1,HLA-DPA1,HLA-DRA,HLA-DRB1,HLA-E,HYAL2,ICAM1,IL18,IL1B,IL1RN,IL6,LRP1,LRP5,MMP28,NAMPT,NFKB1,NR4A2,NR4A3,NUPR1,POSTN,PSIP1,PTGER4,PTGS2,RBPJ,RNF144B,S100A10,SLC1A3,SLC44A2,SPP1,TEAD1,TGFB1,TGFBR2,TIMP3,TNF,TNFSF13B,TUBB4B,VCAM1,VEGFA,VSIG4	59
Neurological Disease,Organismal Injury and Abnormalities	Damage of central nervous system	2.37e-12		0.051	APP,CLU,CREM,CSF3,CST3,CTSB,CXCL2,CYBB,CYGB,F2R,FBXO31,FGF2,FKBP1A,GJA1,GPR34,GPX1,GSN,HIF1A,HMOX1,HSPH1,IGF1,IL10,IL1B,IL1R1,IL1RN,IL6,INSR,LEPR,LGALS3,MALAT1,MERTK,NFE2L2,NFKB1,NFKBIA,NUAK1,PDE4B,PLAT,PLAU,PTGS2,PYCARD,SLC1A3,SPARC,TGFB1,TGFBR2,TGM2,TLR2,TNF,TNFRSF1B,UCP2,VWF,WWTR1	51
Organismal Injury and Abnormalities	Mediastinal lesion	1.25e-14		0.051	ACSL1,ADA2,ANGPT2,ANXA5,APOD,APOE,BAG3,BCL2,C1QTNF1,CAPNS1,CAV1,CCN2,CD44,CDKN1A,CREM,CSF1R,CSF3,CTNNA1,CXCL16,CXCR4,CYBB,ECSCR,EGR1,FKBP1A,FLT1,FN1,FOXC1,GPX1,GRB2,GSN,HBEGF,HIF1A,HMOX1,HSP90AA1,ID2,ID3,IL10,IL1B,IRF1,ITGB1,LIMS2,LMNA,MAOA,MDK,MERTK,MET,MYC,NAMPT,NECTIN2,NFE2L2,NFKB1,NFKBIA,NLRP3,NPC2,NPR1,PABPC1,PHF14,PIK3R1,PLAT,PLAU,POSTN,PPP1CB,PTGER4,PTGS2,PTPRC,RAMP2,RAMP3,RBPJ,RCSD1,REL,R…	89
Organismal Injury and Abnormalities,Respiratory Disease	Damage of lung	1.87e-14		0.053	ANGPT2,ATP1A1,C5AR1,CAV1,CCL3,CCL3L3,CD14,CD44,CIRBP,CLU,CXCL8,DDIT4,EGR1,F2R,FCGR1A,FCGR2A,FCGR2B,FCGR3A/FCGR3B,FKBP1A,FLT1,FN1,FSTL1,HIF1A,HMOX1,ICAM1,IGF1,IL10,IL18,IL1A,IL1B,IL1R1,IL33,IL6,ITGAM,ITGB2,LY6E,LY96,MAP1LC3B,MERTK,MGLL,NAMPT,NFE2L2,NFKB1,NLRP3,OLR1,PFKFB3,PLAT,PLAUR,PTGER4,PTGS2,S1PR1,SELE,SELP,SGK1,SLC44A2,SOCS3,STING1,TGFB1,TIMP3,TLR2,TNF,TREM1,TXN,VEGFA,VWF	65
Cellular Development,Connective Tissue Development and Function,Tissue Development	Differentiation of bone cells	4.28e-18		0.054	APOE,AREG,BCL2,BMPR2,C3AR1,C5AR1,CAPNS1,CCL3,CCL3L3,CCN1,CD200,CEBPB,CEBPD,CLIC1,CRIM1,CSF1R,CST3,CXCL8,DUSP1,EFNB2,FCER1G,FCGR2B,FERMT2,FGF2,FN1,GJA1,GPNMB,GPR183,GRB2,GSN,HCST,HIF1A,ID1,ID2,ID3,IFI16,IFITM1,IGF1,IL10,IL18,IL1A,IL33,IL6,IL6ST,IRF1,ITGA5,KDM6B,LILRB3,LMNA,LRP5,LY6E,MAFB,MDK,MYC,NAMPT,NEDD9,NFKB1,OSM,PDK4,PIK3R1,PKIG,POSTN,PRDM1,PRXL2A,PTGER4,PTGS2,PTPRE,RAPGEF3,RB1,RGS10,SELENOW,…	91
Neurological Disease,Organismal Injury and Abnormalities	Injury of nervous system	9.13e-14		0.056	ANGPT2,APP,CLU,CREM,CSF3,CST3,CTSB,CXCL2,CYBB,CYGB,F2R,FBXO31,FGF2,FKBP1A,GJA1,GPR34,GPX1,GSN,HIF1A,HMOX1,HSPH1,IGF1,IL10,IL1B,IL1R1,IL1RN,IL33,IL6,INSR,ITPR1,LEPR,LGALS3,MALAT1,MERTK,NFE2L2,NFKB1,NUAK1,PDE4B,PLAT,PLAU,PTGS2,PYCARD,SLC1A3,SPARC,TGFB1,TGFBR2,TGM2,TLR2,TNF,TNFRSF1B,TNFSF10,UCP2,VWF,WWTR1	54
Cancer,Cellular Movement,Organismal Injury and Abnormalities,Tumor Morphology	Invasion of cancer cells	4.93e-14		0.06	ALCAM,CAPN2,CD44,CD53,CLU,CSF3,CTSB,CXCL1,CXCL2,CXCR4,EZR,F2R,FERMT2,HMOX1,ID1,IGF1,IL6,ITGA6,ITGB1,ITGB4,LGALS1,MCAM,MDK,MET,NEDD9,NFE2L2,PLAUR,POSTN,RHOB,RHOG,S100A6,STMN1,TGFB1,ZBTB16	34
Cellular Movement	Invasion of carcinoma cell lines	5.82e-13		0.064	ADAM9,ALCAM,APOC1,APP,AREG,ARPC5,ASAP1,BMPR2,CAPN2,CAPNS1,CAV1,CCN1,CCN2,CD44,CEBPB,CFH,CLU,CSF3,CTSB,CTTN,CXCR4,DAAM1,DLC1,DNAJB4,DSE,DUSP1,EGR1,ENPP2,EPAS1,EZR,FBLN2,FGF2,FMNL1,FN1,FSTL1,GLUL,GRN,GSN,HBEGF,HIF1A,HSP90AA1,HSPA1A/HSPA1B,ID1,IFITM1,IGF1,IL1B,IL6,INHBB,ITGA5,ITGB1,KLF9,LGALS1,LRP1,LUCAT1,LYN,MAP4,MCL1,MDK,MET,MTUS1,MYC,MYCT1,MYH9,NDRG1,NEDD9,NLRP3,NR4A2,NUAK1,NUPR1,PHF14,PLAT,PLAU,…	105
Organismal Injury and Abnormalities,Renal and Urological Disease	Failure of kidney	1.49e-13		0.074	ACTN4,ANGPT2,ATP1A1,ATP1B1,BCL2,CCN1,CCN2,CD151,CD86,CDKN1A,CLDN5,CLEC4E,CSF3,CXCL8,DUSP1,F2R,F8,FCER1G,FCGR1A,FCGR2A,FCGR2B,FCGR3A/FCGR3B,FKBP1A,FLT1,GPX4,HMOX1,IL18,IL6,ITGAM,LAMC1,LDLR,LGMN,MDK,MYH9,NPR1,PDE4B,PTGS2,PTPRB,RCAN1,SOCS2,SPP1,STC1,STMN1,TFPI,TGFB1,TLR2,TNF,TNFRSF1B,TXNIP,VEGFA,WWTR1	51
Cellular Development,Cellular Growth and Proliferation,Hematological System Development and Function,Lymphoid Tissue Structure and Development	Proliferation of immune cells	1.33e-36		0.077	A2M,AHNAK,AIF1,AKAP13,ALCAM,APOE,ARHGDIB,B3GNT5,BCL2,BCL2A1,BTG1,C3AR1,C5AR1,CCL4,CCN2,CD14,CD151,CD320,CD37,CD4,CD44,CD59,CD74,CD83,CD84,CD86,CDKN1A,CEBPB,CLEC10A,CLU,CORO1A,CSF1R,CSF2RA,CSF3,CTSD,CTSZ,CXCL16,CXCL2,CXCL3,CXCL8,CXCR4,CYBB,DBI,DDIT4,DOCK8,DOK2,DUSP1,EBF1,EFNA1,EFNB2,EGR1,EGR3,EHD4,EIF4E,ETS1,ETS2,EZR,FABP4,FCER1G,FCGR2A,FCGR2B,FCGR3A/FCGR3B,FGL2,FKBP1A,FN1,FOXO1,FTH1,FTL,FYB1,GADD…	212
Cellular Movement,Hematological System Development and Function,Immune Cell Trafficking	Cellular infiltration by granulocytes	2.96e-27		0.08	ACKR1,ALOX5AP,ANGPT2,APOE,AREG,ARRB2,B4GALT1,C3AR1,C5AR1,CCL20,CCL3,CCL4,CCN2,CD14,CD44,CFD,CFH,CLEC14A,CORO1A,CSF3,CTSB,CTTN,CXCL2,CXCL3,CXCL8,DDIT4,DUSP1,EIF4E,EPAS1,F2R,FABP4,FCER1G,FPR1,FSTL1,HIF1A,HMOX1,HSPB1,ICAM1,ID1,IL10,IL18,IL1A,IL1B,IL1R1,IL1RN,IL33,IL6,ITGAM,ITGB2,KDM6B,LDLR,LGALS1,LGALS3,MDK,MET,MSR1,MYC,NFE2L2,NFKBIA,NFKBIZ,NLRP3,OSM,OTUD1,PDK4,PLAT,PLTP,PRDM1,PREX1,PTGS2,RAB27A,RAC…	88
Organismal Injury and Abnormalities,Respiratory Disease	Lung injury	1.67e-14		0.083	ANGPT2,ATP1A1,C5AR1,CAV1,CCL3,CCL3L3,CD14,CIRBP,CLU,CXCL8,DDIT4,EGR1,F2R,FCGR1A,FCGR2A,FCGR2B,FCGR3A/FCGR3B,FKBP1A,FLT1,FN1,FSTL1,HIF1A,HMOX1,ICAM1,IGF1,IL10,IL18,IL1A,IL1B,IL1R1,IL33,IL6,ITGAM,ITGB2,LY6E,LY96,MAP1LC3B,MERTK,MGLL,NAMPT,NFE2L2,NLRP3,OLR1,PFKFB3,PLAT,PLAUR,PTGER4,PTGS2,S1PR1,SELE,SELP,SLC44A2,SOCS3,STING1,TGFB1,TIMP3,TLR2,TNF,VEGFA,VWF	60
Cellular Development,Cellular Growth and Proliferation,Hematological System Development and Function,Lymphoid Tissue Structure and Development	Expansion of mononuclear leukocytes	1.79e-11		0.095	BCL2,C5AR1,CD4,CD86,CSF1R,CSF3,CTSD,DDIT4,EBF1,EGR1,EGR3,ETS1,FCGR2B,GPR183,HAVCR2,HIF1A,IL10,IL10RA,IL18,IL1B,IL1RN,IL33,IL6,IRF1,IRF8,KLF2,LCP1,LCP2,LEPR,LRRC32,MDK,MYC,PCGF2,PTPN6,PTPRC,REL,S1PR1,SLC7A5,SPI1,STING1,SYK,TGFB1,TLR2,TNF,TNFAIP3,TNFRSF1B,TNFSF13B,ZBTB16	48
Cardiovascular System Development and Function,Cell-To-Cell Signaling and Interaction	Adhesion of endothelial cells	7.78e-33		0.099	ADAM15,ADAM28,ALCAM,ANGPT2,ANXA5,APOE,C1QA,CCL3,CCL4,CCN1,CD151,CD34,CD37,CD44,CD63,COL18A1,CXCL1,CXCL2,CXCL8,CXCR4,EFNB2,EGFL7,EGR3,ELN,ENG,ERG,ETS1,F2R,FERMT2,FERMT3,FLT1,FN1,FOXO1,GLRX,ICAM1,ICAM2,IGFBP7,IL10,IL1A,IL1B,ITGA4,ITGA6,ITGAM,ITGB1,ITGB2,JAML,LGALS3,LIPA,MCAM,MET,NFKBIA,OLR1,PECAM1,PHACTR1,PIK3R1,PLAUR,PLPP3,RCAN1,SELE,SELP,SERPINA1,SHC1,SPARC,SPP1,SULF2,TGFB1,TGFBI,TGFBR2,TMSB10/TM…	76
Cellular Assembly and Organization	Development of cytoplasm	8.76e-15		0.105	ACSL1,ACTB,ACTG1,ACTN1,ADGRF5,AIF1,AKAP13,APOE,APP,ARHGAP18,ARHGEF15,ARL2,ARPC2,ARPC5,ARRB2,BMX,C3AR1,CALD1,CAV1,CCN2,CD44,CD74,CDC42EP5,CDH5,CDKN1A,COL18A1,CORO1A,CSF3,CTSD,CTTN,CXCL8,CYRIB,DAAM1,DAB2,DLC1,DSTN,EHD4,ELN,ESAM,F2R,FAM107A,FCGR2A,FERMT2,FGF2,FLNA,FN1,FOXO1,GLUL,GNA13,GRB2,GSN,HCLS1,HDGFL3,HIF1A,ICAM1,IGF1,IL1A,IL1B,IRS2,ITGB1,KANK3,KLF2,LMCD1,LRP1,MAP4,MCF2L,MET,MYC,MYH9,NCKAP1,NCK…	121
Cell Death and Survival,Organismal Injury and Abnormalities	Apoptosis of lymphoma cell lines	1.95e-15		0.109	BCL2,BCL2A1,BMX,CD44,CD59,CDKN1A,CXCR4,DOCK8,DUSP1,EBF1,EGR1,EIF4E,EZR,FCGR2B,FGF2,FN1,FOXO1,GNA13,HNRNPA1,HSPB1,IGFBP4,IGFBP7,IL6,IRF8,ITGA4,ITPR1,LAIR1,LAPTM5,LEPR,LGALS3,LSP1,LYN,MCL1,MECOM,MXD1,MYC,NFKB1,NFKBIA,PDE4B,PRDM1,PTPN6,PTPRC,REL,RPLP0,RUNX1,SGK1,SMAD1,SPI1,SYK,TGFB1,TGFBR2,TGM2,TNF,TNFAIP3,TNFSF10,TNFSF13B,UGCG,WAS	58
Cellular Development,Connective Tissue Development and Function,Tissue Development	Differentiation of bone	7.46e-19		0.11	APOE,AREG,BCL2,BMPR2,C3AR1,C5AR1,CAPNS1,CCL3,CCL3L3,CCN1,CD200,CEBPB,CEBPD,CLIC1,CRIM1,CSF1R,CST3,CXCL8,DUSP1,EFNB2,FCER1G,FCGR2B,FERMT2,FGF2,FN1,GJA1,GPNMB,GPR183,GRB2,GSN,HCST,HIF1A,ID1,ID2,ID3,IFI16,IFITM1,IGF1,IL10,IL18,IL1A,IL33,IL6,IL6ST,IRF1,ITGA5,ITGB1,KDM6B,LILRB3,LMNA,LRP5,LY6E,MAFB,MDK,MYC,NAMPT,NEDD9,NFKB1,OSM,PDK4,PIK3R1,PKIG,POSTN,PRDM1,PRXL2A,PTGER4,PTGS2,PTPRE,RAPGEF3,RB1,RGS10,SE…	93
Organismal Injury and Abnormalities,Renal and Urological Disease	Abnormal morphology of renal glomerulus	9.55e-12		0.114	ACTN4,APOE,B4GALT1,BCAM,BCL2,CD151,CEBPB,CFH,CFI,CLU,CMIP,COL18A1,CRIM1,EHD4,GRN,ITGB1,LAMB2,LAMC1,LGMN,MGP,MYH9,PPT1,PTGS2,SYNPO,THSD7A,TIE1,TNFAIP2,VEGFA,WAS,WIPF1,YES1,ZFP36	32
Cellular Movement,Immune Cell Trafficking	Transmigration of lymphatic system cells	6.63e-14		0.118	BMPR2,CAV1,CCL3,CCL3L3,CCL4,CD44,CD86,COL4A1,CTSS,CXCR4,ENG,ENPP2,FABP5,FN1,HSP90AA1,ICAM1,ITGB1,ITGB2,LDLR,MYH9,NOTCH4,PECAM1,PTPRB,RAC2,STAB1,STING1,TGM2,TNF	28
Cellular Movement,Hematological System Development and Function,Immune Cell Trafficking	Transmigration of lymphocytes	3.16e-13		0.118	BMPR2,CAV1,CCL3,CCL3L3,CCL4,CD44,CD86,COL4A1,CTSS,CXCR4,ENG,ENPP2,FABP5,FN1,HSP90AA1,ICAM1,ITGB1,ITGB2,LDLR,MYH9,NOTCH4,PTPRB,RAC2,STAB1,STING1,TGM2,TNF	27
Cardiovascular System Development and Function,Cellular Movement	Movement of vascular endothelial cells	3e-22		0.125	ADAM15,ADAMTS1,ALCAM,ANGPT2,BMPR2,CAV1,CAVIN2,CCN1,CD151,CD44,CD63,CDH5,COL18A1,CSF3,CXCL1,CXCL8,DLC1,ECSCR,EFNA1,EFNB2,EGR1,EGR3,ENG,ENPP2,F2R,FGF2,FLNB,FLT1,FN1,FOXC1,FOXO1,FSTL1,GLUL,HIF1A,HSPG2,ID1,ID3,IGF1,IL1B,IL33,ITGA4,ITGB1,ITGB4,KLF2,LGALS1,LGALS3,MDK,MEOX2,NOSTRIN,NR4A2,PDE2A,PIK3C2A,PLAU,PLPP3,PROS1,PTGS2,PTPN6,RCAN1,S1PR1,SELE,SPARC,SPP1,STAB1,TAGLN2,TGFB1,TGFBI,TGFBR2,THSD7A,TIE1,TJ…	76
Organismal Injury and Abnormalities	Visceromegaly	4.4e-13		0.146	ACSL1,ADAM15,ADGRG1,AKAP12,AKAP13,ANGPT2,APOE,ARRB2,B3GNT5,B4GALT1,BAG3,BCL2,BMPR2,BMX,BNIP3L,CAPNS1,CAV1,CCN2,CD151,CDKN1A,CEBPB,COX7A1,CREM,CSF3,CTSB,CTSD,CYBB,DOK2,DUSP1,ECE1,EHD4,ELN,EPAS1,ERG,ETS1,EZR,F2R,FCER1G,FCGR2B,FGF2,FKBP1A,FLT1,FN1,FOXO1,GJA1,GPX1,GRB2,GRN,GSN,HBEGF,HIF1A,HMOX1,ICAM1,IER3,IGF1,IL10,IL18,IL1B,IL1R1,IL1RN,IL33,IL6,IL6ST,INSR,IRF1,IRS2,ITGB2,LCP2,LEPR,LGMN,LIMS2,LIPA,LI…	146
Organismal Injury and Abnormalities,Renal and Urological Disease	Abnormal morphology of kidney	3.73e-13		0.155	ACTN4,ADAMTS1,AKR1B1,APOE,B4GALT1,BCAM,BCL2,CD151,CDKN1A,CEBPB,CFH,CFI,CLU,CMIP,COL18A1,CRIM1,EHD4,FOXO1,FSTL1,GJA1,GRN,HMOX1,ICAM1,ID2,ITGB1,LAMB2,LAMC1,LEPR,LGMN,LIPA,LYN,MGP,MYH9,NFIA,NPR1,PBX1,PECAM1,PPT1,PSAP,PTGS2,SPP1,SPRY1,SPTBN1,STAB1,SYNPO,TGFB1,THSD7A,TIE1,TIMP3,TNFAIP2,TNFRSF1B,VEGFA,WAS,WIPF1,YES1,ZFP36	56
Cardiovascular Disease,Neurological Disease,Organismal Injury and Abnormalities,Skeletal and Muscular Disorders	Ventricular dysfunction	8.04e-16		0.156	A2M,ADAMTS1,AHNAK,AKR1C1/AKR1C2,AKR1C3,ANGPT2,APOC1,APOD,APOE,ATP1B3,B4GALT1,BAG3,BLVRB,BMX,C1QTNF1,CAPNS1,CAV1,CCN1,CD14,CD151,CFD,CLU,CREM,CST3,CTSB,CYBB,EPHX1,ETS1,F2R,FCGR1A,FCGR3A/FCGR3B,FERMT3,FKBP1A,FLT1,FN1,GPR183,GPX1,HIF1A,HLA-DRA,HMOX1,HSP90AA1,IER3,IGFBP7,IL10,IL1B,IL6,ISLR,ITGAM,ITGB2,ITGB4,LGALS1,LMNA,LRP5,LY96,MDK,MGAT1,MGP,NFKB1,NPR1,PALMD,PBX1,PDE2A,PDLIM5,PFN1,PLAT,PLAU,PLTP,POS…	93
Cellular Assembly and Organization	Formation of cytoskeleton	1.08e-19		0.165	ACTB,ACTG1,ACTN1,ADGRF5,AIF1,AKAP13,APP,ARHGAP18,ARHGEF15,ARL2,ARPC2,ARPC5,ARRB2,BMX,C3AR1,CALD1,CAV1,CCN2,CD44,CDC42EP5,CDH5,CDKN1A,COL18A1,CORO1A,CSF3,CTTN,CXCL8,CYRIB,DAAM1,DAB2,DLC1,DSTN,ELN,ESAM,F2R,FAM107A,FCGR2A,FERMT2,FGF2,FLNA,FN1,GNA13,GRB2,GSN,HCLS1,HDGFL3,ICAM1,IGF1,IL1A,IL1B,ITGB1,KANK3,KLF2,LMCD1,LRP1,MAP4,MCF2L,MET,MYC,MYH9,NCKAP1,NCKAP1L,NPR1,PAM,PDLIM1,PECAM1,PFN1,PHACTR1,PIK3R1,…	109
Cellular Growth and Proliferation	Expansion of cells	3.38e-19		0.184	AREG,BCL2,C3AR1,C5AR1,CD163,CD4,CD86,CDKN1A,CEBPB,CSF1R,CSF3,CTSD,CXCR4,DDIT4,DOK2,EBF1,EGR1,EGR3,EPAS1,EREG,ERG,ETS1,FCGR2B,FGF2,GJA1,GPR183,HAVCR2,HIF1A,HMOX1,IGF1,IL10,IL10RA,IL18,IL1A,IL1B,IL1RN,IL33,IL6,IL6ST,IRF1,IRF8,ITGB1,KLF2,LCP1,LCP2,LEPR,LRRC32,LYN,MAOA,MDK,MET,MYC,NLRP3,OSM,PCGF2,PLAT,PRMT1,PTGS2,PTPN6,PTPRC,RAC2,RB1,REL,RUNX1,S1PR1,SH2B3,SLC7A5,SPI1,SPP1,STING1,SYK,TGFB1,TGFBR2,TGM2…	82
Cardiovascular Disease,Organismal Injury and Abnormalities	Size of vascular lesion	6.78e-14		0.189	APOE,BCL2,C1QA,CD163,CD4,CITED2,COL18A1,CTSS,EGR1,FABP4,FOXO1,GPX1,HIF1A,ICAM1,IGF1,IL1B,IL1R1,IL33,LDLR,LRP5,SELE,SELP,SHC1,SOCS3,SPP1,TGFBR2,TNFAIP3,TNFSF10,VCAM1,VEGFA,WWTR1	31
Cardiovascular System Development and Function,Cell-To-Cell Signaling and Interaction	Adhesion of vascular endothelial cells	2.25e-21		0.2	ADAM15,ALCAM,ANGPT2,ANXA5,CCN1,CD44,CD63,CXCL8,CXCR4,EGFL7,EGR3,ERG,F2R,FERMT2,FERMT3,FLT1,GLRX,ICAM1,IGFBP7,IL1A,IL1B,ITGA4,ITGA6,ITGAM,ITGB1,ITGB2,LGALS3,MCAM,NFKBIA,PECAM1,PHACTR1,PLAUR,RCAN1,SELE,SELP,SHC1,SPARC,SPP1,SULF2,TGFB1,TGFBI,TMSB10/TMSB4X,TNF,VCAM1,VEGFA,VIM,WWTR1	47
Organismal Development	Mass of organism	1.63e-10		0.2	ACACB,ADAMTS1,APOC1,APOE,APP,ARRB2,ATP8B1,CAV1,CD200,CDKN1A,COL18A1,CPE,CXCR4,DSE,DUSP1,ENPP2,FABP4,FCGRT,FLNB,FOXO1,G0S2,GPX1,HIF1A,HSPA1A/HSPA1B,ID1,IFITM3,IGF1,IGFBP4,IL10,IL18,IL1A,IL1B,IL1R1,IL1RN,IL33,IL6,INSR,IRS2,ITGB2,KDM6B,LAMB2,LDLR,LEPR,LGALS3,LIPA,LMNA,LRP1,LRP5,MACROH2A1,MAOA,MECOM,MSR1,MXD1,MYC,MYOF,NFE2L2,NPR1,OSM,PILRA,PNP,PTGS2,RAMP3,RAPGEF3,SAT1,SELE,SHANK3,SOCS2,SOCS3,TKT,TLR2…	75
Organismal Injury and Abnormalities	Abnormal morphology of abdomen	1.07e-14		0.214	ACTN4,ADAMTS1,AKAP12,AKAP13,AKR1B1,APOE,AREG,ARHGDIB,ARID5B,ASAH1,B3GNT5,B4GALT1,BCAM,BCL2,BNIP3L,CAV1,CD151,CD44,CD86,CDKN1A,CEBPB,CFH,CFI,CITED2,CLEC7A,CLU,CMIP,COL18A1,CRIM1,CSF3,CTSD,CYBB,DOK2,DUSP1,EGR1,EHD4,ETS1,EZR,F2R,FCER1G,FCGR2B,FKBP1A,FOXO1,FSTL1,GJA1,GPX1,GRN,HCST,HES1,HLA-DQB1,HMOX1,HSPG2,ICAM1,ID2,IGF1,IGFBP2,IGFBP4,IL10,IL1RN,IL33,IL6,IL6ST,INSR,IRF1,IRS2,ITGA6,ITGB1,ITGB2,LAMB2,L…	157
Cardiovascular System Development and Function,Cell-To-Cell Signaling and Interaction	Binding of vascular endothelial cells	3.43e-22		0.217	ADAM15,ALCAM,ANGPT2,ANXA5,APP,CCN1,CD44,CD63,CXCL8,CXCR4,EGFL7,EGR3,ERG,F2R,FERMT2,FERMT3,FGF2,FLT1,FN1,GLRX,ICAM1,IGFBP7,IL1A,IL1B,ITGA4,ITGA6,ITGAM,ITGB1,ITGB2,LGALS3,MCAM,NFKBIA,PECAM1,PHACTR1,PLAUR,RCAN1,SELE,SELP,SHC1,SPARC,SPP1,STAB1,SULF2,TGFB1,TGFBI,TMSB10/TMSB4X,TNF,VCAM1,VEGFA,VIM,VWF,WWTR1	52
Cancer,Organismal Injury and Abnormalities,Reproductive System Disease	Mammary tumor	3.54e-21		0.231	AASS,ABLIM1,ABLIM3,ACACB,ACKR1,ACSL1,ACTN4,ADA2,ADAM15,ADAM28,ADAM9,ADAMTS1,ADAMTS4,ADAMTS9,ADCY4,ADGRA2,ADGRF5,ADGRL2,AHNAK,AIF1,AKAP12,AKAP13,AKR1B1,AKR1C1/AKR1C2,AKR1C3,ANGPT2,ANKRD29,AOPEP,APOD,APOE,APP,AQP1,AREG,ARHGAP45,ARHGDIB,ARHGEF15,ARID5B,ARL2,ARL4C,ARPC5,ARRB2,ASAP1,ATP1A1,ATP8B1,ATRX,B3GNT5,BAG3,BCAM,BCAT1,BCL2,BCL2A1,BMPR2,BMX,BTG2,C1QA,C3AR1,CALD1,CAPN2,CAV1,CAV2,CAVIN1,CCDC69,CCL3…	455
Cellular Assembly and Organization,Cellular Function and Maintenance,Organismal Development,Tissue Development	Formation of actin filaments	7.36e-20		0.232	ACTB,ACTG1,ACTN1,ADGRF5,AIF1,AKAP13,ARHGAP18,ARHGEF15,ARPC2,ARPC5,ARRB2,BMX,C3AR1,CALD1,CAV1,CCN2,CD44,CDC42EP5,CDKN1A,COL18A1,CORO1A,CSF3,CTTN,CXCL8,CYRIB,DAAM1,DAB2,DLC1,DSTN,ELN,ESAM,F2R,FAM107A,FCGR2A,FERMT2,FGF2,FN1,GNA13,GRB2,GSN,HCLS1,ICAM1,IGF1,IL1A,IL1B,ITGB1,KANK3,KLF2,LMCD1,LRP1,MCF2L,MET,MYH9,NCKAP1,NCKAP1L,NPR1,PDLIM1,PECAM1,PFN1,PHACTR1,PIK3R1,PLAT,PREX1,PTGER4,PTPRB,PXN,PYCARD,RAPG…	94
Cancer,Organismal Injury and Abnormalities	Extrahepatic metastasis	1.16e-22		0.236	ADAM15,ADAM9,ADAMTS1,ADGRA2,ADIRF,AKAP12,AKR1C1/AKR1C2,AKR1C3,APOE,ATRX,BCL2,BMPR2,C5AR1,CAPG,CAV1,CCN1,CCN2,CD151,CD200,CD44,CEBPD,CLU,COL18A1,COL4A1,COL4A2,COLEC12,CSF1R,CSF3,CTSB,CTSZ,CXCR4,DLC1,EFNB2,EGFL7,EIF4E,EMP1,ENPP2,F2R,FCGR2A,FCGR3A/FCGR3B,FKBP1A,FLT1,FRY,GLRX,GLUL,GPNMB,HCLS1,HIF1A,HLA-E,HMOX1,HSP90AA1,HSPA1A/HSPA1B,ICAM1,ID2,IGFBP7,IL18,IL1A,IL6,INSR,ISLR,ITGA4,ITGB1,KLF6,LGALS1,LGA…	112
Organismal Injury and Abnormalities,Renal and Urological Disease	Renal impairment	9.79e-15		0.236	ACTN4,ANGPT2,ATP1A1,ATP1B1,BCL2,CAV1,CCN1,CCN2,CD151,CD86,CDKN1A,CLDN5,CLEC4E,CSF3,CXCL8,DUSP1,EPAS1,F2R,F8,FCER1G,FCGR1A,FCGR2A,FCGR2B,FCGR3A/FCGR3B,FKBP1A,FLT1,GPX4,HMOX1,IL18,IL1A,IL1B,IL1RN,IL6,ITGAM,LAMC1,LDLR,LGMN,MDK,MYH9,NPR1,PDE4B,PTGS2,PTPRB,RCAN1,SOCS2,SPP1,STC1,STMN1,TFPI,TGFB1,TLR2,TNF,TNFRSF1B,TXNIP,VEGFA,WWTR1	56
Tissue Morphology	Quantity of progenitor cells	1.07e-18		0.241	AKAP13,ANGPT2,APOE,APP,ARHGDIB,ARID5B,ATP6AP2,BCL2,BNIP3L,CAPNS1,CD34,CD4,CD44,CD59,CD83,CD86,CDKN1A,CORO1A,CSF3,CTSD,CXCL8,CXCR4,DOK2,EBF1,EFNB2,EGR3,EPAS1,ETS1,ETS2,FCER1G,FCGR2B,FLNA,FOXO1,FYB1,GIMAP1,GJA1,HIF1A,HLA-DQB1,HYAL2,ID1,ID2,IGF1,IL10,IL1A,IL1B,IL1R1,IL33,IL6,IL6ST,IRF1,IRF8,ITGB2,ITPR1,KLF2,LAIR1,LAMC1,LCP2,LGMN,LILRB3,LYN,MAF,MCF2L,MCL1,MECOM,MXD1,MYC,NABP1,NFE2L2,NFKB1,NFKBIA,NOTC…	120
Cardiovascular System Development and Function,Tissue Development	Formation of endothelial tube	3.11e-11		0.246	ADAM15,BMX,CAV1,CD44,COL18A1,COL4A2,CSF3,CXCL8,F13A1,FGF2,FLT1,FN1,FOXO1,GRN,KLF2,MEOX2,PECAM1,PLAU,PLAUR,SELE,TGFB1,TGFBR2,TNF,VEGFA	24
Cell-To-Cell Signaling and Interaction,Connective Tissue Development and Function	Binding of fibroblast cell lines	6.51e-12		0.253	ADGRA2,AKAP12,ALCAM,CCN1,CCN2,CD44,COLEC12,CXCL2,DLC1,FCGR2A,FN1,ICAM1,IGF1,IL13RA1,IL6,ITGA4,ITGA5,ITGA6,ITGAM,ITGB1,ITGB2,LDLR,MRC1,MSR1,PLAUR,RAMP2,RAMP3,SPP1,TFPI,TGFB1,TGM2,VEGFA,VEGFC,VIM	34
Cardiovascular System Development and Function,Cell-To-Cell Signaling and Interaction	Binding of endothelial cells	1.3e-36		0.254	ACKR1,ADAM15,ADAM28,ALCAM,ANGPT2,ANXA5,APOE,APP,C1QA,CCL3,CCL4,CCN1,CD151,CD34,CD37,CD44,CD63,CD86,COL18A1,CXCL1,CXCL2,CXCL8,CXCR4,EFNB2,EGFL7,EGR3,ELN,ENG,ERG,ETS1,F2R,FCGRT,FERMT2,FERMT3,FGF2,FLT1,FN1,FOXO1,GLRX,ICAM1,ICAM2,IGFBP7,IL10,IL1A,IL1B,IL6,ITGA4,ITGA6,ITGAM,ITGB1,ITGB2,JAML,LEPR,LGALS3,LIPA,MCAM,MET,NFKBIA,OLR1,PECAM1,PHACTR1,PIK3R1,PLAUR,PLPP3,RCAN1,S100A10,S1PR1,SELE,SELP,SERPINA1,S…	89
Cell-To-Cell Signaling and Interaction	Adhesion of vascular cells	9.36e-22		0.254	ADAM15,ALCAM,ANGPT2,ANXA5,APP,CCN1,CD44,CD63,CXCL8,CXCR4,EGFL7,EGR3,ERG,F2R,FERMT2,FERMT3,FLT1,GLRX,ICAM1,IGFBP7,IL1A,IL1B,ITGA4,ITGA6,ITGAM,ITGB1,ITGB2,LGALS3,MCAM,NFKBIA,PECAM1,PHACTR1,PLAUR,RCAN1,SELE,SELP,SHC1,SPARC,SPP1,SULF2,TGFB1,TGFBI,TMSB10/TMSB4X,TNF,VCAM1,VEGFA,VIM,WWTR1	48
Free Radical Scavenging	Production of superoxide	2.11e-13		0.255	AKR1B1,ANGPT2,APOE,APP,BCL2,C5AR1,CSF3,CST3,CXCL8,CYBA,CYBB,DBI,ETS1,F2R,FCGR2A,FCGR3A/FCGR3B,FN1,FPR1,IL10,IL1B,IL6,ITGAM,ITGAX,ITGB2,MTUS1,NCF2,NR4A3,PRSS23,PTGER4,RAC2,RBPJ,SELP,SHC1,SPI1,SPP1,TGM2,TLR2,TNF,TYROBP,UCP2	40
Cardiovascular System Development and Function,Cellular Movement	Migration of vascular endothelial cells	4.62e-21		0.255	ADAM15,ADAMTS1,ALCAM,ANGPT2,BMPR2,CAV1,CAVIN2,CCN1,CD151,CD44,CD63,CDH5,COL18A1,CSF3,CXCL1,CXCL8,DLC1,ECSCR,EFNA1,EFNB2,EGR1,EGR3,ENG,F2R,FGF2,FLNB,FLT1,FN1,FOXC1,FOXO1,FSTL1,GLUL,HIF1A,ID1,ID3,IGF1,IL1B,IL33,ITGA4,ITGB1,ITGB4,KLF2,LGALS1,MDK,MEOX2,NOSTRIN,NR4A2,PDE2A,PIK3C2A,PLAU,PLPP3,PROS1,PTGS2,PTPN6,RCAN1,S1PR1,SELE,SPP1,STAB1,TAGLN2,TGFB1,TGFBI,TGFBR2,THSD7A,TIE1,TJP1,TMSB10/TMSB4X,TNF,TNFS…	71
Cardiovascular System Development and Function,Organismal Development	Growth of blood vessel	2.14e-21		0.274	ADGRA2,AIF1,AKR1B1,ALOX5AP,ANGPT2,APOE,BMPR2,CALCRL,CCN1,CCN2,CDKN1A,CEBPD,CKLF,COL18A1,CSF3,CTSB,CXCL8,CXCR4,EFNB2,EGR1,EGR3,FGF2,FLT1,FN1,FOXC1,FOXO1,GAS5,GJA1,HBEGF,HIF1A,HMOX1,ID3,IGF1,IGFBP2,IGFBP4,IL10,IL1A,IL1B,IL6,IL6ST,INSR,IRF1,ITGA5,ITGB1,JAM2,KDM6B,LEPR,LGALS1,LGALS3,LMCD1,LMNA,MYC,NCF2,NFE2L2,NR4A3,PLAUR,POSTN,PTGS2,PTPN6,RB1,RND1,ROBO4,SERPINH1,SOCS3,SPP1,SYNE2,TFPI,TGFB1,TLR2,TNF,T…	75
Cellular Development	Epithelial-mesenchymal transition	1.05e-12		0.275	ACTN4,ADAM15,ADGRL2,AFAP1L1,C5AR1,CAV1,CCL8,CCN1,CD44,CEBPB,CXCL8,CYBB,EFNA1,EIF4E,EPAS1,ERG,ETS1,FGF2,FLNA,FMNL1,FN1,FOXO1,FTH1,HIF1A,HSP90AA1,ID1,IGF1,IGFBP2,IL1B,IRS2,KDM6B,LDHA,LIMA1,MALAT1,MCAM,MDK,MET,MYC,NAMPT,NDRG1,NFKBIA,NLRP3,NOTCH4,NR4A2,PDLIM1,PLAU,PLAUR,POSTN,PRMT1,PRNP,PTPN6,RAB31,RB1,RBPJ,RCAN1,RHOB,RHOQ,RNF144B,S100A4,SH2B3,SLFN5,SNAI1,SOX7,SPP1,STMN1,SYK,TEAD1,TGFB1,TGFBR2,TGFBR3…	80
Embryonic Development,Organismal Development,Renal and Urological System Development and Function	Development of urinary tract	1.37e-12		0.276	ACTN4,ADAMTS1,AKR1B1,APOE,AQP1,AREG,ARID5B,B4GALT1,BCL2,C1QTNF1,CAV1,CD44,CDKN1A,CFH,CITED2,COL4A1,EFNA1,EHD4,EPAS1,EREG,EZR,FCER1G,FCGR2B,FGF2,FLT1,FOXC1,FSTL1,GATM,GRB2,GRN,HBEGF,HIF1A,ICAM1,ID2,IGF1,IGFBP2,INSR,ITGB1,LAMA5,LAMC1,LGALS3,MAFB,MECOM,MET,MGP,MYC,NFE2L2,NFIA,PBX1,PSAP,PTGS2,RRAS,SNAI1,SOX17,SPP1,SPRY1,SULF1,SULF2,TGFB1,TKT,TNS2,TSC22D1,VEGFA,WWTR1,ZEB1	65
Embryonic Development,Organ Development,Organismal Development,Renal and Urological System Development and Function,Tissue Development	Formation of kidney	2.24e-11		0.276	ACTN4,ADAMTS1,AKR1B1,APOE,AQP1,AREG,ARID5B,B4GALT1,BCL2,C1QTNF1,CAV1,CD44,CDKN1A,CFH,CITED2,COL4A1,EFNA1,EHD4,EPAS1,EREG,EZR,FCER1G,FCGR2B,FGF2,FLT1,FOXC1,GATM,GRB2,GRN,HBEGF,HIF1A,ICAM1,ID2,IGF1,IGFBP2,INSR,ITGB1,LAMA5,LAMC1,LGALS3,MAFB,MET,MGP,MYC,NFE2L2,PBX1,PSAP,PTGS2,RRAS,SNAI1,SOX17,SPP1,SPRY1,SULF1,SULF2,TGFB1,TKT,TNS2,TSC22D1,VEGFA,WWTR1,ZEB1	62
Cancer,Organismal Injury and Abnormalities,Renal and Urological Disease	Renal cell carcinoma	1.39e-10		0.277	ACACB,ADA2,ADAM28,ADGRF5,AHNAK,AIF1,ANXA5,APOC1,APOD,APP,ARID5B,ARPC5,ARRB2,ASAP1,ATRX,BASP1,BLVRB,BNIP3L,BTG2,C1QTNF1,CALCRL,CAVIN1,CCL4,CCN1,CD4,CD44,CDKN1A,CFH,CFI,CHD9,CLEC3B,CLU,CORO1A,COX7A1,CPXM2,CREM,CSF1R,CTNNAL1,CTSS,CXCL2,CXCL8,CXCR4,CYRIA,DLC1,DOCK8,EBPL,EGR3,EHD2,EMB,EPAS1,EPHX1,EREG,ETS1,ETS2,EVI2B,F8,FABP4,FABP5,FCER1G,FCGR1A,FILIP1,FKBP1A,FLNA,FLT1,FMNL1,FN1,FNBP1L,FOXO1,FRY,GARRE…	210
Inflammatory Response	Inflammatory response of cells	1.78e-10		0.281	APP,CD14,CEBPB,CLEC5A,CTSB,CXCL8,ENG,ETS1,F2R,IL10,IL10RA,IL18,IL1B,IL1RN,IL33,IL6,IL6ST,ITGAM,LITAF,LY96,MCL1,NR4A2,SOCS3,TGM2,TLR2,TNF,TREM1	27
Cellular Development,Cellular Growth and Proliferation	Colony formation of cells	3e-13		0.286	AKAP12,AKR1C3,AREG,BAG3,BCL2,BNIP3L,CAV1,CCL3,CCL3L3,CCL4,CCN1,CD4,CD44,CDA,CDKN1A,CEBPB,CIRBP,CLU,CSF1R,CSF2RA,CSF3,CTSB,CTSD,CXCL3,CXCL8,CYGB,CYTL1,DLC1,DOK2,DUSP1,EGR1,EIF4E,EPAS1,EREG,ETS1,EZR,FERMT2,FGF2,FLT1,FN1,G0S2,GADD45B,GJA1,GNA13,GRN,HES1,HIF1A,HSPA1A/HSPA1B,ID1,IFI16,IFITM3,IGF1,IGFBP2,IGFBP4,IGFBP7,IL10,IL1A,IL1B,IL1RN,IL6,IL6ST,INSR,IRF8,ITGB4,KLF2,KLF6,LAPTM5,LEPR,LIMA1,LMNA,LY6E,…	128
Cardiovascular System Development and Function	Neovascularization of organ	6.83e-32		0.288	A2M,ADAM15,ADAM9,AIF1,ALOX5AP,APOE,BCL2,C1QB,C1QC,C3AR1,C5AR1,CAV1,CCN1,CCN2,CD200,CD37,CDH5,CFI,COL18A1,COL4A1,COL4A2,CORO1A,CTSS,CYBA,CYBB,EFNB2,ELN,EPAS1,EVI2A,F2R,FCER1G,FGF2,FLT1,FN1,FYB1,GAS5,GLIPR1,HLA-DMB,HSPG2,ICAM1,IGF1,IL10,IL18,IL1B,INSR,ITGA5,ITGAX,ITGB1,ITGB2,LAMC1,LGALS1,LGALS3,LPXN,LY86,MPEG1,NOSTRIN,PIK3AP1,PLAT,PLAU,PLAUR,PLEK,PTGS2,RAC2,S100A4,SOCS3,SPARC,SPI1,SPP1,STING1,TGFBR…	77
Cancer,Gastrointestinal Disease,Organismal Injury and Abnormalities	Secondary neoplasm of digestive system	5.16e-17		0.302	ACTN4,ADIRF,AKR1C1/AKR1C2,AKR1C3,BCL2,CAPG,CAV1,CCN2,CD200,CD44,CEBPD,CLU,COL4A1,COL4A2,COLEC12,CSF1R,CXCR4,EFNB2,EMP1,ENPP2,F2R,FCGR2A,FCGR3A/FCGR3B,FLT1,FRY,GLRX,GLUL,HCLS1,HIF1A,HMOX1,HSP90AA1,ICAM1,ID2,IGFBP2,IGFBP7,IL1A,IL6,ISLR,LGALS3,LYN,MAFB,MET,NFKB1,NRN1,NUAK1,PDLIM1,PLAT,PLAU,PLAUR,PLPP3,PLS3,PLSCR4,PRNP,PTGS2,RAB31,RASAL2,S100A4,SNAI1,SNHG7,SRPX,TEK,TFPI,TGFBR3,TM4SF1,TNF,TUBB4B,TYMP,…	70
Cell-To-Cell Signaling and Interaction,Embryonic Development	Binding of embryonic cell lines	4.57e-11		0.303	ADGRG1,AKAP12,CAV1,CCN2,COLEC12,CSF2RA,DLC1,FN1,GRB2,ICAM1,ITGA4,ITGAM,ITGB1,ITGB2,LDLR,LRP1,LY6E,MSR1,PLAU,PLAUR,POSTN,RRAS,TFPI,TGFB1,TIMP3,VEGFA,VEGFC,VIM	28
Cardiovascular Disease,Organismal Injury and Abnormalities	Dysfunction of heart	3.18e-15		0.305	A2M,ADAMTS1,AHNAK,AKR1C1/AKR1C2,AKR1C3,ANGPT2,APOC1,APOD,APOE,ATP1B3,B4GALT1,BAG3,BLVRB,BMX,C1QTNF1,CAPNS1,CAV1,CCN1,CD14,CD151,CFD,CLU,CREM,CST3,CTSB,CYBB,ECSCR,ENPP2,EPHX1,ETS1,F2R,FCGR1A,FCGR3A/FCGR3B,FERMT3,FKBP1A,FLT1,FN1,GPR183,GPX1,HIF1A,HLA-DRA,HMOX1,HSP90AA1,IER3,IGFBP7,IL10,IL1B,IL6,ISLR,ITGA5,ITGAM,ITGB2,ITGB4,LGALS1,LMNA,LRP5,LY96,MDK,MGAT1,MGP,NFKB1,NPR1,PALMD,PBX1,PDE2A,PDLIM5,PFN1,…	97
Cardiovascular Disease,Organismal Injury and Abnormalities	Valvulopathy	3.08e-17		0.311	A2M,ADAM15,ADAM9,ADAMTS1,ADAMTS9,AHNAK,AKR1C1/AKR1C2,AKR1C3,APOC1,APOD,ATP1B3,B4GALT1,BLVRB,BMPR2,CCN1,CD14,CD151,CITED2,CLEC4E,CLU,COL18A1,CST3,CTSB,CYBB,ECE1,EFNA1,ELN,EPHX1,ETS1,F2R,FCGR1A,FCGR3A/FCGR3B,FERMT3,FLNA,FLT1,FN1,GJA1,GPR183,HBEGF,HLA-DRA,HMOX1,HSP90AA1,HSPA1A/HSPA1B,HSPG2,ICAM1,IGFBP7,ISLR,ITGAM,ITGB2,ITGB4,LDLR,LGALS1,LMNA,LRP5,LY96,MGP,PALMD,PBX1,PDE2A,PDE4B,PFN1,PLAT,PLAU,PLTP,P…	88
Inflammatory Response	Cell-mediated response	3.64e-15		0.312	APOE,APP,ARRB2,C3AR1,C5AR1,CD4,CD44,CD59,CD74,CD86,CEBPB,CLEC7A,CXCL8,F8,FCER1G,FCGR1A,FCGR2A,FCGR2B,FN1,FOXO1,FSTL1,HBEGF,HLA-A,HLA-DQB1,HLA-DRB1,HLA-E,HLA-F,ICAM1,IL10,IL10RA,IL18,IL1B,IL1R1,IL33,IL6,IRF1,ITGA4,MERTK,NAMPT,NECTIN2,NR4A2,PIK3R1,PLAU,POSTN,PYCARD,REL,SOCS2,STING1,STK17B,STX11,TGFB1,TGFBR2,TLR2,TNF,TNFRSF1B,VEGFA	56
Cell-To-Cell Signaling and Interaction	Adhesion of tumor cell lines	3.5e-26		0.316	ACTN4,ADAM15,ADAM28,ADAM9,ADGRG1,AKAP12,ALCAM,ANGPT2,APOE,ASAP1,B4GALT1,CAV1,CCL20,CCL3,CCL4,CCN1,CCN2,CD151,CD44,CEMIP2,CFH,CTSB,CTSZ,CTTN,CXCL2,CXCL8,CXCR4,CYBB,DAB2,EGFL7,EGR1,EGR3,ELN,ENG,ERG,ETS1,F2R,FERMT3,FLNA,FN1,FOXO1,FYB1,GLRX,GNA13,GPNMB,HES1,ICAM1,IFITM3,IGF1,IL18,IL6,INHBB,ITGA4,ITGA5,ITGA6,ITGAM,ITGAX,ITGB1,ITGB2,LCP2,LGALS3,LIPA,LRP5,LY6E,MARCKS,MCAM,MECOM,MET,MGAT1,MYH9,NECTIN2,NF…	108
Cancer,Organismal Injury and Abnormalities	Growth of carcinoma	9.29e-11		0.319	ABLIM1,AKR1B1,AREG,ARRB2,BCL2,C3AR1,CAV1,CCN2,CST3,CTSS,EHD2,FN1,FTH1,GJA1,GPX4,GRN,HIF1A,HSPG2,ID1,ID2,ID3,IGF1,IL10,IL1A,IL1R1,IL6,LEPR,LRRC32,MALAT1,MAOA,MET,MSR1,MYC,NFE2L2,OLR1,OSM,PLAUR,PTGS2,RB1,RBPJ,RHOB,S100A10,SLC40A1,SOCS3,STING1,TNFSF10,VEGFA,YES1	48
Cellular Development,Cellular Growth and Proliferation,Hematological System Development and Function,Hematopoiesis,Lymphoid Tissue Structure and Development,Tissue Development	Development of macrophages	1.95e-10		0.335	AKAP13,APP,CAV1,CSF1R,CSF3,CXCL3,ECSCR,EGR1,F2R,FOXO1,HES1,IL10,IL1A,IL1R1,IL1RN,IL33,IL6,IRF8,ITGAM,ITGB1,LDLR,MAFB,NFE2L2,NFKB1,NUPR1,PRDM1,RBPJ,SLC40A1,TGFB1,TLR2,TNF	31
Cardiovascular Disease,Organismal Injury and Abnormalities	Left ventricular heart disease	1.36e-20		0.338	A2M,ADAM15,ADAM9,ADAMTS1,AHNAK,AKR1C1/AKR1C2,AKR1C3,ANGPT2,APOC1,APOD,APOE,ATP1B3,B4GALT1,BAG3,BLVRB,BMX,C1QTNF1,CAPNS1,CAV1,CCN1,CD14,CD151,CLU,CREM,CST3,CTSB,CYBB,EFNA1,ELN,EPHX1,ETS1,F2R,FCGR1A,FCGR3A/FCGR3B,FERMT3,FKBP1A,FLT1,FN1,GJA1,GPR183,GPX1,HBEGF,HIF1A,HLA-DRA,HMOX1,HSP90AA1,HSPG2,ICAM1,IER3,IGFBP7,IL10,IL18,IL1B,IL6,ISLR,ITGAM,ITGB2,ITGB4,LDLR,LGALS1,LMNA,LRP5,LY96,MDK,MGAT1,MGP,NFKB1,…	107
Cardiovascular Disease,Organismal Injury and Abnormalities	Abnormality of left ventricle	2.21e-20		0.338	A2M,ADAM15,ADAM9,ADAMTS1,AHNAK,AKR1C1/AKR1C2,AKR1C3,ANGPT2,APOC1,APOD,APOE,ATP1B3,B4GALT1,BAG3,BLVRB,BMX,C1QTNF1,CAPNS1,CAV1,CCN1,CD14,CD151,CLU,CREM,CST3,CTSB,CYBB,EFNA1,ELN,EPHX1,ETS1,F2R,FCGR1A,FCGR3A/FCGR3B,FERMT3,FKBP1A,FLT1,FN1,GPR183,GPX1,HBEGF,HIF1A,HLA-DRA,HMOX1,HSP90AA1,HSPG2,ICAM1,IER3,IGFBP7,IL10,IL18,IL1B,IL6,ISLR,ITGAM,ITGB2,ITGB4,LDLR,LGALS1,LMNA,LRP5,LY96,MDK,MGAT1,MGP,NFKB1,NLRP3…	107
Lipid Metabolism,Molecular Transport,Small Molecule Biochemistry	Quantity of steroid	2.83e-11		0.342	ACACB,ADGRF5,ANGPT2,APOC1,APOE,APP,ATP1A1,ATP8B1,BAG3,BCL2,CAV1,CD4,CDH5,CDKN1A,CEBPB,CH25H,CLU,CREG1,CTSS,CYBB,DBI,DUSP1,EFNB2,EGR1,EHD2,FABP4,FABP5,FOXO1,GATM,HMOX1,ICAM1,IGF1,IL10,IL18,IL1A,IL1B,IL1R1,IL1RN,IL33,IL6,INSIG1,INSR,IRS2,KLF2,LDLR,LEPR,LGALS3,LIMA1,LIPA,LMNA,LRP1,LRP5,MAF,MGLL,MRC1,MSR1,NAMPT,NDRG1,NFE2L2,NLRP3,NPC2,NPR1,NR2F2,OLR1,P2RY13,PIK3R1,PLAT,PLAU,PLIN2,PLTP,PLVAP,PRNP,PSAP…	91
Immunological Disease,Inflammatory Disease,Organismal Injury and Abnormalities	Atopic disease	8.03e-18		0.343	ACTB,AHNAK,ANXA5,BCL2,CAPG,CCL20,CD44,CD74,CNN3,CPVL,CSF2RA,CST3,CTSS,CXCL8,CXCR4,DUSP1,DUSP2,FABP4,FABP5,FCER1G,FCGBP,FKBP1A,FLNA,GSN,HLA-DRA,HLA-DRB1,HLA-DRB5,HNMT,IFI27,IL10,IL13RA1,IL18,IL1A,IL1B,IL1RN,IL33,IL3RA,IL6,ITGA6,LAMA5,LEPR,LGALS1,LGMN,LYN,MRC1,MYH9,NFKBIZ,NLRP3,NR4A2,OSM,PDE4B,PDK4,PLAUR,PREX1,PSAP,PTGS2,S1PR1,SELENOK,SELP,SOCS2,SOCS3,SPI1,SPNS2,SYK,SYNE2,TKT,TLR2,TNF,TNFAIP3,TNFSF…	75
Organismal Injury and Abnormalities	Abnormal morphology of epithelial tissue	2.47e-12		0.351	ACTN4,ADAM9,ADGRF5,AREG,ARRB2,B4GALT1,BACE2,BCL2,C3AR1,C5AR1,CAV1,CAV2,CCN2,CD151,CD44,CDKN1A,CEBPD,CFH,CITED2,COL15A1,COL18A1,CTSB,EHD4,ELK3,EPAS1,FCGR2B,FLT1,FSTL1,GLRX,GPR34,GRN,HBEGF,HSPG2,IGF1,IL10,IL1R1,INHBB,ITGA6,ITGB4,KLF2,LAMB2,LAMC1,LDLR,LGALS3,LIPA,LRP5,MAP1LC3B,MDK,MERTK,MGAT1,NFKBIA,NFKBIZ,NPC2,PAM,PLTP,PLVAP,POSTN,PSAP,PTGER4,RASIP1,RB1,REL,SELP,SHC1,SLC44A2,SOX17,SPARC,SYK,SYNE2,T…	79
Cell-To-Cell Signaling and Interaction	Binding of carcinoma cell lines	1.33e-10		0.355	ADAM9,ADGRG1,B4GALT1,CAV1,CD44,CFH,CTSB,DSE,FCGR2A,FGF2,FN1,ICAM1,INHBB,ITGA5,ITGB1,LGALS3,OSM,TGFB1,TGM2,TIMP3,VCAM1,VEGFC,VIM,ZEB1,ZEB2	25
Hematological System Development and Function,Organismal Functions	Coagulation of blood	7.26e-13		0.356	ANXA5,APOE,APP,C1QTNF1,CAV1,CD59,CLIC1,CSF3,CXCL8,EMILIN2,F13A1,F2R,F8,FCER1G,FCGR2A,FZD6,GNA13,GSN,HSPG2,IL10,IL6,LCP2,LDLR,LYN,LYST,MERTK,MMRN1,MRTFB,NFE2L2,PECAM1,PLAT,PLEK,PLPP1,PPIF,PRDX2,PROS1,RAB27A,SELP,SGK1,SNAI1,SPINT2,SYK,TFPI,TLR2,VWF,WAS,ZEB1	47
Cell-To-Cell Signaling and Interaction	Binding of vascular cells	1.41e-22		0.356	ADAM15,ALCAM,ANGPT2,ANXA5,APP,CCN1,CD44,CD63,CXCL8,CXCR4,EGFL7,EGR3,ERG,F2R,FERMT2,FERMT3,FGF2,FLT1,FN1,GLRX,ICAM1,IGFBP7,IL1A,IL1B,ITGA4,ITGA6,ITGAM,ITGB1,ITGB2,LGALS3,MCAM,NFKBIA,PECAM1,PHACTR1,PLAUR,RCAN1,SELE,SELP,SHC1,SPARC,SPP1,STAB1,SULF2,TFPI,TGFB1,TGFBI,TMSB10/TMSB4X,TNF,VCAM1,VEGFA,VIM,VWF,WWTR1	53
Cardiovascular System Development and Function	Neovascularization	2.29e-36		0.364	A2M,ADAM15,ADAM9,AIF1,ALOX5AP,APOE,B4GALT1,BCL2,C1QB,C1QC,C3AR1,C5AR1,CAV1,CCN1,CCN2,CD200,CD37,CD44,CDH5,CFI,COL18A1,COL4A1,COL4A2,CORO1A,CREG1,CSF3,CTSS,CXCR4,CYBA,CYBB,ECSCR,EFNA1,EFNB2,ELN,EPAS1,EVI2A,F2R,FCER1G,FGD5,FGF2,FLT1,FN1,FYB1,GAS5,GLIPR1,HIF1A,HLA-DMB,HSPG2,ICAM1,IGF1,IL10,IL18,IL1B,IL1RN,INSR,ITGA4,ITGA5,ITGAX,ITGB1,ITGB2,LAMC1,LGALS1,LGALS3,LPXN,LY86,MDK,MPEG1,MYC,NOSTRIN,PIK3AP1,…	94
Protein Synthesis	Quantity of interleukin	3.05e-12		0.375	APOE,ARHGDIB,ARID5A,ARRB2,C3AR1,C5AR1,CAV1,CD14,CD44,CEBPB,CLEC4E,CLEC7A,CXCL16,DUSP1,ENPP2,IFI16,IL10,IL10RA,IL13RA1,IL18,IL1B,IL1R1,IL1RN,IL6,IL6ST,IRF1,ITGB2,LDLR,LYN,NFE2L2,NLRP3,OLR1,PYCARD,SELE,SELP,SPP1,STING1,STX11,TLR2,TNF,VSIG4	41
Cellular Development	Epithelial-mesenchymal transition of tumor cell lines	2.03e-10		0.376	ADGRL2,AFAP1L1,C5AR1,CAV1,CCL8,CCN1,CXCL8,EPAS1,ERG,ETS1,FGF2,FMNL1,FN1,FOXO1,HIF1A,HSP90AA1,ID1,IGF1,IGFBP2,IL1B,IRS2,LDHA,LIMA1,MALAT1,MCAM,MDK,MET,MYC,NDRG1,NLRP3,PDLIM1,PLAU,PLAUR,PRMT1,PTPN6,RAB31,RB1,RHOQ,RNF144B,SH2B3,SLFN5,SNAI1,SPP1,STMN1,SYK,TGFB1,TGM2,THEMIS2,TMTC1,TNF,TNFSF10,VEGFA,VIM,ZEB1,ZEB2	55
Hematological System Development and Function	Coagulation	2.01e-13		0.383	ANXA5,APOE,APP,C1QTNF1,CAV1,CD59,CLIC1,CSF3,CXCL8,EMILIN2,F13A1,F2R,F8,FCER1G,FCGR2A,FZD6,GNA13,GSN,HSPG2,IL10,IL6,LCP2,LDLR,LYN,LYST,MERTK,MMRN1,MRTFB,NFE2L2,PECAM1,PLAT,PLAUR,PLEK,PLPP1,PPIF,PRDX2,PROS1,RAB27A,SELP,SGK1,SNAI1,SPINT2,SYK,TFPI,TLR2,TREM1,VWF,WAS,ZEB1	49
Cardiovascular System Development and Function,Cell-To-Cell Signaling and Interaction	Interaction of endothelial cells	3.03e-36		0.383	ACKR1,ADAM15,ADAM28,ALCAM,ANGPT2,ANXA5,APOE,APP,C1QA,CCL3,CCL4,CCN1,CD151,CD34,CD37,CD44,CD63,CD86,CDH5,COL18A1,CXCL1,CXCL2,CXCL8,CXCR4,EFNB2,EGFL7,EGR3,ELN,ENG,ERG,ETS1,F2R,FCGRT,FERMT2,FERMT3,FGF2,FLT1,FN1,FOXO1,GLRX,ICAM1,ICAM2,IGFBP7,IL10,IL1A,IL1B,IL6,ITGA4,ITGA6,ITGAM,ITGB1,ITGB2,JAML,LEPR,LGALS3,LIPA,MCAM,MET,NFKBIA,OLR1,PECAM1,PHACTR1,PIK3R1,PLAUR,PLPP3,RCAN1,S100A10,S1PR1,SELE,SELP,SERPI…	90
Cancer,Organismal Injury and Abnormalities	Metastasis of melanoma cell lines	6.39e-11		0.39	ABLIM1,CALHM6,CCL8,CCN1,CD44,CDC42EP5,COL18A1,CYBA,CYBB,EPAS1,F2R,FERMT2,FN1,FTH1,GPX4,HSP90AA1,IL18,IL1B,IRF1,ITGA4,LAMA5,LMNA,MYC,NCF2,NFE2L2,NHERF2,NR2F2,PRDX2,S1PR1,SELP,SLC40A1,SPNS2,TXNIP,WAS,WWTR1,ZEB2	36
Organismal Injury and Abnormalities	Size of lesion	2.06e-31		0.39	AKAP13,ANXA5,APOD,APOE,APP,AREG,ARL4C,BCL2,C1QA,C1QTNF1,CAV1,CD151,CD163,CD4,CD44,CD74,CDKN1A,CIRBP,CITED2,CLU,COL18A1,CREG1,CSF3,CST3,CSTB,CTSB,CTSS,CTSZ,CXCL16,CXCL3,CXCR4,ECSCR,EGR1,ENG,ETS2,FABP4,FCER1G,FERMT2,FGF2,FLT1,FOXO1,GJA1,GNA13,GPX1,GRN,GSN,HIF1A,HLA-A,HMOX1,HSPA1A/HSPA1B,HSPH1,ICAM1,ID1,IGF1,IGFBP2,IL10,IL18,IL1A,IL1B,IL1R1,IL1RN,IL33,IL6,IL6ST,IPO11,IQGAP2,IRF1,ISLR,ITGAM,KLF6,LDHA…	136
Cardiovascular Disease,Organismal Injury and Abnormalities	Abnormal aortic valve physiology	6.28e-11		0.391	A2M,ADAMTS1,AHNAK,AKR1C1/AKR1C2,AKR1C3,APOC1,APOD,ATP1B3,B4GALT1,BLVRB,CCN1,CD14,CD151,CLU,CST3,CTSB,CYBB,ELN,EPHX1,FCGR1A,FCGR3A/FCGR3B,FERMT3,FLT1,FN1,GPR183,HBEGF,HLA-DRA,HMOX1,HSP90AA1,ICAM1,IGFBP7,ISLR,ITGAM,ITGB2,ITGB4,LDLR,LGALS1,LMNA,LRP5,LY96,MGP,PALMD,PFN1,PLAT,PLAU,PLTP,POSTN,PRSS23,PSAP,PTGS2,PTMS,RAC2,SELE,SPP1,SPTBN1,TBXAS1,TGM2,TNF,TNFRSF1B,TPM4,TXN,VCAM1,VIM	63
Cellular Development,Cellular Growth and Proliferation	Proliferation of prostate cancer cell lines	1.12e-10		0.396	ADAM9,AKAP12,AKR1C3,ALCAM,ARRB2,ASAH1,BMX,CALD1,CAV1,CCL20,CCN1,CD151,CD44,CD74,CDC37,CDKN1A,CEBPB,CEBPD,CLU,CREM,CXCL8,DAB2,EGR1,ELOVL7,EPAS1,ERG,ETS1,ETS2,FABP5,FGF2,FOXO1,GRN,HBEGF,HIF1A,HMOX1,HNRNPA1,ID1,ID2,IFI16,IGF1,IGFBP2,IGFBP7,IL1A,IL1B,IL6,IQGAP2,ITGA6,ITGB1,ITGB4,LAMB2,LCP1,LGALS3,LMNA,MALAT1,MAOA,MET,MYC,NASP,NDRG1,NR4A2,PBX1,PDK4,PIK3R1,PXN,RB1,RHOC,SAT1,SHC1,SLC7A5,SOCS3,STING1,STM…	77
Developmental Disorder,Neurological Disease,Organismal Injury and Abnormalities	Demyelination	4.69e-11		0.397	ALCAM,APOE,APP,AREG,ASAH1,ATP1A1,BCL2,C3AR1,CAV1,CCL3,CCL3L3,CD200,CD4,CD44,CD86,CSF3,CST3,CTSS,CTTN,CXCL1,CXCL2,CYBA,DOCK8,EGR1,FCGR1A,FCGR2A,FCGR2B,FCGR3A/FCGR3B,FGF2,HAVCR2,HLA-DMA,HLA-DMB,HLA-DQA2,HLA-DQB1,HLA-DRA,HLA-DRB1,HLA-F,HNRNPA1,HSPB1,IL10,IL18,IL1B,IL1R1,IL1RN,IL6,ITGA4,ITGB4,LGALS3,LITAF,LMNA,LRP1,LY6E,LYST,MCAM,MERTK,NDRG1,NLRP3,NOTCH4,PLAT,PRNP,PSAP,PTGS2,PTPRC,PTPRE,PYCARD,RAB27A…	77
Cell-To-Cell Signaling and Interaction	Adhesion of lymphoma cell lines	4.32e-13		0.399	APOE,CD44,CXCL2,EGR3,ELN,F2R,FN1,FOXO1,ICAM1,IL6,ITGA4,ITGA6,ITGAM,ITGAX,ITGB1,ITGB2,NFKBIA,PTPN6,RCAN1,SHC1,TNF,UTRN,VCAM1,VEGFA	24
Cell Morphology,Immunological Disease,Organismal Injury and Abnormalities	Abnormal morphology of mononuclear leukocytes	2.8e-14		0.4	ADAM28,APOE,B3GNT5,BCL2,CD4,CD74,CD84,CD86,CDKN1A,CEBPB,EBF1,ETS1,FCER1G,FCGR2B,FTL,HLA-A,HLA-DMA,HLA-DQB1,ID1,ID2,ID3,IL10,IL18,IL1R1,IL1RN,IL6,IRF1,IRF8,ITPKC,LCP1,LCP2,LGALS3,LYN,MCL1,MERTK,NFKBIZ,PIK3AP1,PRDM1,PSMB9,PTPRC,RCAN1,SERPINB9,SLA,SPI1,SRPX,SYK,TAP1,TNF,TXNIP,UNC93B1,WAS	51
Cell Morphology,Immunological Disease,Organismal Injury and Abnormalities	Abnormal morphology of lymphocytes	4.51e-13		0.4	ADAM28,B3GNT5,BCL2,CD4,CD74,CD84,CD86,CDKN1A,CEBPB,EBF1,ETS1,FCER1G,FCGR2B,HLA-A,HLA-DMA,HLA-DQB1,ID1,ID2,ID3,IL10,IL18,IL1R1,IL1RN,IL6,IRF1,IRF8,ITPKC,LCP1,LCP2,LGALS3,LYN,MCL1,NFKBIZ,PIK3AP1,PRDM1,PSMB9,PTPRC,RCAN1,SERPINB9,SLA,SPI1,SRPX,SYK,TAP1,TNF,TXNIP,UNC93B1,WAS	48
Gastrointestinal Disease,Organismal Injury and Abnormalities	Damage of digestive system	1.39e-14		0.41	APOE,APP,AREG,ARRB2,ATP8B1,C3AR1,CCL4,CD14,CD44,CDKN1A,CFH,CREG1,CSF1R,CSF3,CTSB,CXCL1,CXCL3,DUSP1,EGR1,FCGR2B,FGF2,FLT1,FOXC1,GPX4,HAVCR2,HIF1A,HLA-A,HLA-DRA,HLA-DRB1,HMOX1,IGF1,IL10,IL18,IL1A,IL1B,IL1R1,IL1RN,IL6,IL6ST,IRF1,ITGA4,ITGB2,KLF2,LAPTM5,MET,MSR1,NCF4,NFE2L2,NFKB1,NLRP3,NUPR1,OSM,PLAU,PTGER4,PTGS2,PYCARD,RDX,RNF115,SERPINA1,SGK1,SPP1,STING1,TGFBR2,TLR2,TNF,TNFAIP3,TNFRSF1B,TNFSF10,TNF…	72
Cardiovascular System Development and Function,Hematological System Development and Function	Blood pressure	2.65e-19		0.413	ANGPT2,APOE,APP,ATP1A1,ATP6AP2,BCAM,BMPR2,C1QTNF1,C3AR1,CAV1,CCN2,CD44,CREM,CYBA,CYBB,DUSP1,ECE1,ELN,EPAS1,F2R,FGF2,FLT1,FOXO1,GNA13,GPX1,HIF1A,HMOX1,ID2,IER3,IGF1,IL10,IL1B,IL1R1,IL6,INSR,IRS2,ITGB1,LDLR,LEPR,LRP1,LRP5,MAOA,NCF2,NFE2L2,NFKBIA,NPR1,NR4A3,PDLIM5,PIK3R1,PLAT,PLAU,PLAUR,PRCP,PTGER4,PTGS2,RAMP2,RGS2,S1PR1,SGK1,SNTB2,SOCS3,SPP1,STC1,TEK,TGFB1,TIMP3,TNF,TNFRSF1B,TNFSF10,TREM1,UCP2,VEGF…	75
Cardiovascular System Development and Function	Morphogenesis of cardiovascular system	8.05e-16		0.416	ADAMTS9,ADGRF5,ANGPT2,APOE,BMPR2,CCN1,CITED2,CLDN5,COL18A1,COL4A1,CXCL2,CXCL8,CXCR4,DLC1,EFNA1,EFNB2,ELN,ENG,FGF2,FKBP1A,FLNA,FLT1,FOXC1,FZD4,GJA1,GRN,HEG1,HES1,HIF1A,ID1,INSR,ITGAX,LDLR,LGALS3,LRP1,LRP5,LY6E,MDK,MECOM,MET,MRTFB,NACA,NOTCH4,NR2F2,PECAM1,PIK3C2A,PRDM1,RB1,RBPJ,RCAN1,RHOB,S1PR1,SMAD1,SNAI1,SOX17,STC1,SYK,TGFB1,TGFBR2,TGFBR3,TIE1,TNF,TPM1,VCAM1,VEGFA	65
Cancer,Organismal Injury and Abnormalities	Angiogenesis in tumor	6.63e-15		0.417	ADAMTS1,ADGRG1,BAG3,BCL2,CCN1,CD44,CDH5,COL18A1,COL4A1,CST3,CTSB,CTSS,FBLN2,FERMT3,FGF2,FLNA,FLT1,HIF1A,IL18,IL1B,IL1RN,ITGA4,KLF6,LGALS1,LRP1,MAP3K6,MET,MYC,NDRG1,PIK3C2A,PTGS2,PXN,S1PR1,SEMA6A,SNAI1,SPP1,TEK,TGFB1,TGFBI,TGFBR2,TGM2,TIMP3,TJP1,TNF,VEGFA,VEGFC	46
Cell-To-Cell Signaling and Interaction,Cellular Assembly and Organization	Cell-cell contact	1.71e-28		0.417	ACTG1,ACTN1,ACTN4,ADAM15,ADAM9,ADGRL2,ALCAM,ANGPT2,ANXA5,APOE,APP,ARHGEF15,ATP1A1,B4GALT1,BCAM,BCL2,CAPN2,CAV1,CCN1,CD151,CD164,CD200,CD34,CD4,CD44,CD53,CD86,CDH5,CITED2,CLDN5,CLEC7A,CLU,COL4A1,CPLX1,CST3,CTNNA1,CTSB,CTTN,CXCL16,CXCL8,CXCR4,DAB2,EFNB2,EHD2,EPS8,ERG,ESAM,F2R,FERMT3,FGF2,FN1,FOXO1,GJA1,GNA13,GPR183,GRN,ICAM1,ID2,IFI16,IFITM1,IFITM2,IFITM3,IGF1,IGSF21,IL10,IL18,IL1B,IL6,INSR,IRS2,IT…	162
Cellular Development,Cellular Growth and Proliferation,Connective Tissue Development and Function,Organismal Development,Tissue Development	Development of connective tissue cells	2.42e-19		0.419	ASAP1,BMPR2,CALD1,CAV1,CCL3,CCL3L3,CD4,CD44,CD83,CDKN1A,CLEC5A,CSF1R,CST3,CTTN,CXCL3,CXCL8,EBF1,EGR1,F13A1,F2R,FGF2,FLNA,FLT1,FOXO1,GNA13,GPNMB,GPR183,GRN,GSN,HES1,ICAM1,ID1,ID2,ID3,IGFBP2,IL10,IL18,IL1A,IL1B,IL1R1,IL1RN,IL33,IL6,IL6ST,IRF8,ITGA5,ITGB1,LDLR,LGMN,LRP5,MAFB,MYC,NFIA,NFKB1,NFKBIA,NUPR1,OSM,PLEKHO1,PRDM1,PTGS2,PTPN6,RBPJ,RUNX1,SLC40A1,SMAD1,SOCS3,SPARC,SPARCL1,SPP1,STC1,STMN1,SULF1,S…	85
Cellular Movement,Hematological System Development and Function,Immune Cell Trafficking	Transmigration of mononuclear leukocytes	1.14e-15		0.428	APP,BMPR2,CAV1,CCL3,CCL3L3,CCL4,CD44,CD86,COL4A1,CTSS,CXCL8,CXCR4,EFNB2,ENG,ENPP2,FABP5,FN1,HSP90AA1,ICAM1,ITGA4,ITGAX,ITGB1,ITGB2,LDLR,MCAM,MYH9,NOTCH4,PECAM1,PTPRB,RAC2,STAB1,STING1,TGFB1,TGM2,TIMP3,TNF,VCAM1	37
Cardiovascular Disease,Organismal Injury and Abnormalities	Formation of vascular lesion	6.24e-17		0.434	ANGPT2,APOE,APP,CCL3L3,CCN2,CD44,CD59,CST3,CTSS,CXCL16,CXCL2,ELN,F2R,HMOX1,HSPG2,ICAM1,IL1RN,IL33,IL6,KLF2,LAMC1,LDLR,LRP1,MGP,MRTFB,MSR1,MYC,NFE2L2,NFKB1,NFKBIA,NR4A3,PECAM1,PFN1,PTGS2,RCAN1,RUNX1,SELE,SELP,SHC1,SPP1,TLR2,VCAM1,VEGFA,ZFP36	44
Cell Death and Survival,Organismal Injury and Abnormalities	Apoptosis of leukocytes	5.06e-21		0.438	APOE,APP,BCL2,BCL2A1,BTG1,C1QA,C3AR1,CAV1,CCL3,CCL4,CD14,CD4,CD44,CD59,CDKN1A,CEBPB,CORO1A,CSF3,CXCL1,CXCL2,CXCL8,CXCR4,CYBB,DOCK8,EFNA1,EGR1,EGR3,EIF4E,ETS1,ETS2,EZR,FCER1G,FCGR2B,FCGR3A/FCGR3B,FGL2,GADD45B,GIMAP1,GPR34,GRN,GSN,HAVCR2,HIF1A,ID3,IER3,IGF1,IL10,IL18,IL1A,IL1B,IL1RN,IL33,IL6,INSR,IRF1,IRF8,IRS2,ITGAM,ITGB1,ITGB2,ITPR1,KLF2,LAPTM5,LDLR,LEPR,LGALS1,LGALS3,LIPA,LRP1,LYN,MCF2L,MCL1,MER…	117
Inflammatory Response,Organismal Injury and Abnormalities	Inflammation of body cavity	4.72e-44		0.441	ACKR1,ACSL1,ACTB,ACTN4,AHNAK,AKAP12,ANGPT2,ANXA5,APOD,APOE,AQP1,AREG,ARHGDIB,ARRB2,ATP1B1,ATP6AP2,ATRX,B4GALT1,BCL2,C1orf162,C1QA,C5AR1,C7,CALCRL,CAPG,CAV1,CCL20,CCL3,CCL3L3,CCL4,CCL8,CCN1,CCN2,CD14,CD151,CD163,CD200,CD4,CD44,CD53,CD74,CD86,CDKN1A,CEBPB,CFH,CH25H,CLEC14A,CLEC4E,CLEC5A,CLEC7A,CLU,COL4A1,CORO1A,COTL1,CREG1,CSF1R,CSF2RA,CTSB,CTSD,CTSS,CXCL1,CXCL16,CXCL2,CXCL3,CXCL8,CYBA,CYBB,DDIT4,D…	253
Organismal Injury and Abnormalities,Skeletal and Muscular Disorders	Abnormality of limb	5.72e-12		0.445	ADAMTS1,ADAMTS4,ADAMTS9,APOE,ARID5B,ATP1A1,ATP6V1B2,CCN2,CEBPB,COL15A1,COL18A1,COL4A1,COL4A2,CYBB,F13A1,F2R,FCER1G,FGF2,FLNB,FLT1,FN1,FSTL1,FZD6,GJA1,HSPG2,HYAL2,IGF1,IL10,IL18,IL1A,IL1B,IL1RN,IL33,IL6,IL6ST,ITGA6,ITGB2,ITGB4,KDM6B,KLF2,LDLR,LGALS1,LITAF,LMNA,LRP1,LRP5,MEOX2,MYOF,PBX1,PCGF2,PTGS2,PTPN6,PTPRE,RGS10,SASH1,SHANK3,SPP1,SULF1,SULF2,SYK,TFRC,TGFBR3,TIMP3,TNF,TNFSF13B,TYROBP,VCAM1,ZBTB1…	69
Organismal Injury and Abnormalities,Skeletal and Muscular Disorders	Progressive myopathy	1.28e-11		0.447	AHNAK,APP,BMPR2,BNIP3L,CALD1,CAP1,CAV2,CCN2,CELF2,CLU,CNN3,COL4A1,COL4A2,COLEC12,CTSS,DAB2,ENG,F2R,FLT1,G0S2,HIF1A,HLA-A,HLA-DPB1,HLA-DQB1,HLA-DRA,HLA-DRB1,LIMS2,LMCD1,LMNA,MT-ND5,NR4A2,PDK4,PLS3,PSAP,RBP7,S1PR1,SERPINH1,SLC1A3,SPARC,STOM,TGFB1,TGFBI,TGFBR2,TGFBR3,TGM2,TIMP3,TPM4,TUBB4B,UTRN,VEGFA,VMO1	51
Digestive System Development and Function,Gastrointestinal Disease,Hepatic System Development and Function,Hepatic System Disease,Inflammatory Disease,Inflammatory Response,Organ Development,Organismal Injury and Abnormalities	Inflammation of liver	1.2e-16		0.448	ACKR1,AHNAK,AKAP12,APOE,ATP6AP2,CCL20,CCL3,CCL3L3,CCL4,CCL8,CCN1,CD14,CD44,CREG1,CSF2RA,CXCL1,CXCL2,CXCL3,CXCL8,CYBA,EGR1,EMP1,FABP4,FCGR1A,FCGR2A,FCGR2B,FCGR3A/FCGR3B,FKBP1A,FLT1,HAVCR2,HIF1A,HLA-A,HMOX1,ICAM1,IGF1,IL10,IL18,IL1A,IL1B,IL1R1,IL1RN,IL3RA,IL6,INSR,ITGAM,ITGB2,LAPTM5,LCP2,LDLR,LGALS1,LGALS3,LIPA,LYN,MCTP1,METRNL,NAMPT,NFE2L1,NFE2L2,NFKB1,NINJ1,NLRP3,PDE4B,PECAM1,PLAU,PLAUR,PRDM1,PTG…	91
Cell Death and Survival,Organismal Injury and Abnormalities	Cell death of hematopoietic cells	1.51e-10		0.454	BCL2,BCL2A1,BNIP3L,CCL3,CCL3L3,CCL4,CD44,CD59,CDKN1A,CSF2RA,CSF3,CTSB,DDIT4,EFNA1,EGR1,EGR3,EIF4E,EPAS1,ETS1,ETS2,FCGR2B,GADD45B,HIF1A,ID3,IGF1,IL10,IL18,IL1B,IL6,IRF8,KLF2,LGALS1,LGALS3,MCF2L,MCL1,MECOM,MXD1,MYC,NFE2L2,NFKB1,NFKBIA,OSM,PERP,PFN1,PNP,PTPRC,RB1,REL,RUNX1,SHC1,SOX17,SPI1,SPP1,TGFB1,TGM2,TMOD3,TNF,TNFRSF1B,TNFSF10,VEGFA,VEGFC,WAS	62
Organismal Development	Growth of vessel	1.72e-24		0.454	ADGRA2,AIF1,AKR1B1,ALOX5AP,ANGPT2,APOE,BMPR2,CALCRL,CCN1,CCN2,CDKN1A,CEBPD,CKLF,COL18A1,CREM,CRIM1,CSF3,CTSB,CXCL8,CXCR4,CYBB,EFNB2,EGR1,EGR3,ELN,FGF2,FLT1,FN1,FOXC1,FOXO1,GAS5,GJA1,HBEGF,HIF1A,HMOX1,ID3,IGF1,IGFBP2,IGFBP4,IL10,IL1A,IL1B,IL6,IL6ST,INSR,IRF1,IRS2,ITGA5,ITGB1,JAM2,KDM6B,LEPR,LGALS1,LGALS3,LIMS2,LMCD1,LMNA,LY86,MDK,MTUS1,MYC,NCF2,NFE2L2,NR4A3,PLAUR,POSTN,PTGER4,PTGS2,PTPN6,RAPGEF3,R…	89
Organismal Injury and Abnormalities,Respiratory Disease	Lung lesion	6.75e-18		0.46	AASS,ACKR1,ACSL1,ACTB,ACTN1,ACTN4,ADA2,ADAM15,ADAM28,ADAM9,ADAMTS1,ADCY4,ADGRL2,ADGRL4,AHNAK,AIF1,AKAP12,AKAP13,AKR1B1,ALCAM,ANGPT2,ANXA5,AOPEP,APBB2,APOC1,APOD,APOE,AQP1,AREG,ARGLU1,ARHGAP29,ARHGEF15,ARID5B,ARL4C,ARPC5,ARRB2,ASAH1,ATP1A1,ATP1B1,ATP1B3,ATRX,B4GALT1,BACE2,BASP1,BCAT1,BCL2,BMPR2,BMX,BTG2,C1orf162,C1QA,C3AR1,C5AR1,C7,CALD1,CAPG,CAV1,CAVIN1,CAVIN2,CCL3,CCL3L3,CCN1,CCN2,CCNL1,CD14,CD1…	517
Cardiovascular Disease,Neurological Disease,Organismal Injury and Abnormalities,Skeletal and Muscular Disorders	Left ventricular dysfunction	5.77e-16		0.47	A2M,ADAMTS1,AHNAK,AKR1C1/AKR1C2,AKR1C3,ANGPT2,APOC1,APOD,APOE,ATP1B3,B4GALT1,BAG3,BLVRB,BMX,C1QTNF1,CAPNS1,CAV1,CCN1,CD14,CD151,CLU,CREM,CST3,CTSB,CYBB,EPHX1,ETS1,F2R,FCGR1A,FCGR3A/FCGR3B,FERMT3,FKBP1A,FLT1,FN1,GPR183,GPX1,HIF1A,HLA-DRA,HMOX1,HSP90AA1,IER3,IGFBP7,IL10,IL1B,IL6,ISLR,ITGAM,ITGB2,ITGB4,LGALS1,LMNA,LRP5,LY96,MDK,MGAT1,MGP,NFKB1,NPR1,PALMD,PBX1,PDE2A,PDLIM5,PFN1,PLAT,PLAU,PLTP,POSTN,P…	91
Organismal Injury and Abnormalities	Fibrosis	1.33e-36		0.476	ACSL1,AKAP12,ANGPT2,APOE,AQP1,ARHGAP18,ARRB2,ATP1B1,ATP6AP2,B4GALT1,BAG3,BCL2,BMPR2,C3AR1,C5AR1,CAPNS1,CAV1,CAV2,CCL3L3,CCL4,CCL8,CCN2,CCNL1,CD151,CD4,CD44,CD74,CD86,CDC37,CDKN1A,CEBPB,CEBPD,CEMIP2,CFH,CLDN5,CLEC4E,CLU,CNN3,COL15A1,COL18A1,COL4A1,COL4A2,CREM,CRTAC1,CSF1R,CSF2RA,CSF3,CST3,CTNNA1,CTSB,CTSS,CXCL2,CXCL8,CXCR4,CYBB,DUSP1,ECSCR,EFNB2,EGR1,ENPP2,EPAS1,ERG,ETS1,F2R,FAM107A,FCGR2B,FGF2,FK…	207
Cellular Development,Cellular Growth and Proliferation	Expansion of blood cells	5.21e-15		0.483	BCL2,C3AR1,C5AR1,CD163,CD4,CD86,CEBPB,CSF1R,CSF3,CTSD,DDIT4,EBF1,EGR1,EGR3,EPAS1,ERG,ETS1,FCGR2B,GPR183,HAVCR2,HIF1A,HMOX1,IL10,IL10RA,IL18,IL1A,IL1B,IL1RN,IL33,IL6,IL6ST,IRF1,IRF8,KLF2,LCP1,LCP2,LEPR,LRRC32,LYN,MDK,MET,MYC,PCGF2,PTPN6,PTPRC,RAC2,REL,RUNX1,S1PR1,SH2B3,SLC7A5,SPI1,SPP1,STING1,SYK,TGFB1,TLR2,TNF,TNFAIP3,TNFRSF1B,TNFSF13B,VEGFA,ZBTB16	63
Cell Death and Survival,Organismal Injury and Abnormalities	Apoptosis of granulocytes	5.53e-11		0.485	BCL2,BCL2A1,C3AR1,CD44,CSF3,CXCL1,CXCL2,CXCL8,CXCR4,CYBB,GSN,IGF1,IL10,IL1B,IL1RN,IL6,IRF8,ITGAM,ITGB2,LEPR,LGALS1,LYN,MCL1,NAMPT,NFKBIA,SERPINA1,SYK,TGFB1,TNF,TNFSF10,TREM1	31
Lipid Metabolism,Molecular Transport,Small Molecule Biochemistry	Concentration of cholesterol	1.73e-11		0.487	ACACB,ADGRF5,APOC1,APOE,APP,ATP1A1,ATP8B1,BAG3,BCL2,CAV1,CDKN1A,CH25H,CREG1,CTSS,CYBB,DBI,DUSP1,EFNB2,EGR1,EHD2,FABP4,FABP5,FOXO1,GATM,ICAM1,IL10,IL1B,IL1RN,IL33,IL6,INSIG1,INSR,IRS2,KLF2,LDLR,LEPR,LGALS3,LIMA1,LIPA,LMNA,LRP1,LRP5,MAF,MGLL,MSR1,NAMPT,NDRG1,NFE2L2,NPC2,OLR1,P2RY13,PLAU,PLIN2,PLTP,PLVAP,PRNP,PTGS2,RAPGEF3,RCAN1,SNRK,SPP1,TFPI,TGFB1,TGIF1,TGM2,TLR2,TNF,TXNIP,UACA,VCAM1,ZBTB16	71
Cardiovascular Disease,Organismal Injury and Abnormalities	Atherogenesis	1.63e-11		0.49	APOE,APP,CCL3L3,CD44,CD59,CST3,CTSS,CXCL16,CXCL2,F2R,HMOX1,HSPG2,ICAM1,IL33,LDLR,MSR1,NFE2L2,NFKBIA,PECAM1,PFN1,SELE,SELP,SHC1,SPP1,TLR2,VCAM1,VEGFA,ZFP36	28
Cell Death and Survival,Organismal Injury and Abnormalities	Cell death of neutrophils	4.57e-11		0.494	ANGPT2,BCL2,BCL2A1,C3AR1,CD44,CSF3,CXCL1,CXCL2,CXCL8,CXCR4,CYBB,FCGR2B,GSN,IL10,IL1B,IL1RN,IL6,ITGAM,ITGB2,LEPR,MCL1,NAMPT,SERPINA1,SYK,TGFB1,TNF,TNFSF10,TREM1	28
Cellular Development,Cellular Growth and Proliferation	Proliferation of stem cells	1.5e-11		0.495	AFAP1L1,APP,CCL20,CCN1,CD34,CD44,CDKN1A,CEBPD,CSF3,CXCL2,DAB2,DOK2,EPAS1,FERMT2,FGF2,FN1,GJA1,HBEGF,HES1,HIF1A,IGF1,IL1B,IL6,ITGB1,LGALS1,LRP5,LYN,MECOM,MYC,N4BP2L2,NES,NFIB,OSM,PBX1,PIK3AP1,PIK3R1,POSTN,PRNP,PTGS2,PTPRC,RB1,RBPJ,RUNX1,S1PR1,SH2B3,SLC1A3,SNAI1,SOCS2,SOCS3,SOX17,SOX18,SPI1,TGFB1,TGFBR2,TIMP3,TNF,TSC22D1,TXNIP,VEGFA,VEGFC	60
Cell Morphology,Organismal Injury and Abnormalities	Hypertrophy of cells	3.83e-11		0.497	ADAM15,ADGRG1,ANGPT2,APP,ARRB2,BMX,CAV1,CCN2,CREM,CSF3,CTSB,CTSD,CYBA,DBI,DUSP1,ECE1,EMP1,EPAS1,FGF2,FLNB,FN1,FOXO1,GJA1,GPX1,GRN,GSN,HBEGF,HES1,HIF1A,HSPG2,IER3,IGF1,IL18,IL1B,IL33,IL6,IL6ST,LEPR,LMCD1,MDK,NFKB1,NFKBIA,NPR1,NR4A3,OSM,PBX1,PLAU,PTGS2,RAPGEF3,RGS2,S100A10,S100A6,SGK1,SHC1,SMAD1,SNCG,SPTAN1,STC1,TCF4,TGFB1,TGFBR2,TGFBR3,TLR2,TNF,TNFAIP3,TNFRSF1B,TXN,VEGFA	68
Organismal Injury and Abnormalities,Respiratory Disease	Chronic respiratory disorder	1.36e-20		0.506	ARHGDIB,BASP1,BCL2,CAVIN1,CD74,CFH,CORO1A,CSF1R,CST3,CTSS,CXCL3,CXCL8,CYBB,DDIT4,DSTN,EGR1,EHD2,ELN,F13A1,FABP5,FLNA,FLT1,HMOX1,HSPA1A/HSPA1B,HSPG2,ICAM1,ICAM2,IGF1,IL10,IL13RA1,IL1B,IL1R1,IL1RN,IL6,IL6ST,INSR,LAMC1,LCP1,LGALS3,LIPA,LMNA,LRP1,LUCAT1,LYN,LYZ,MT1M,MT1X,MT2A,NFE2L2,NUPR1,PDE2A,PDE4B,PID1,PLTP,POSTN,PRDX2,PRMT1,PSAP,PTGS2,PYCARD,RPS18,RPS6,S100A4,SELE,SERPINA1,SH3BGRL3,SPP1,SPTAN1,SP…	77
Organismal Injury and Abnormalities,Respiratory Disease	Chronic pulmonary disease	1.58e-14		0.506	BASP1,BCL2,CD74,CSF1R,CST3,CTSS,CXCL3,CXCL8,CYBB,DDIT4,EGR1,ELN,FABP5,FLNA,FLT1,HMOX1,HSPA1A/HSPA1B,ICAM1,ICAM2,IGF1,IL10,IL13RA1,IL1B,IL1R1,IL1RN,IL6,IL6ST,INSR,LGALS3,LIPA,LRP1,LUCAT1,LYN,LYZ,MT1M,MT1X,MT2A,NFE2L2,NUPR1,PDE2A,PDE4B,PID1,PLTP,PRDX2,PRMT1,PTGS2,PYCARD,RPS6,SELE,SERPINA1,SPP1,TGFB1,TNF,TREM1,VEGFA	55
Organismal Injury and Abnormalities,Respiratory Disease	Chronic obstructive pulmonary disease	2.83e-13		0.506	BASP1,BCL2,CD74,CST3,CTSS,CXCL3,CXCL8,CYBB,DDIT4,EGR1,ELN,FABP5,FLNA,HMOX1,HSPA1A/HSPA1B,ICAM1,ICAM2,IGF1,IL10,IL13RA1,IL1B,IL1R1,IL1RN,IL6,IL6ST,INSR,LGALS3,LIPA,LRP1,LUCAT1,LYZ,MT1M,MT1X,MT2A,NFE2L2,NUPR1,PDE2A,PDE4B,PID1,PLTP,PRDX2,PTGS2,PYCARD,RPS6,SELE,SERPINA1,SPP1,TGFB1,TNF,TREM1,VEGFA	51
Organismal Injury and Abnormalities,Respiratory Disease	Lower respiratory tract disorder	1.01e-20		0.517	ADGRF5,AKAP12,APOE,ARRB2,B4GALT1,BASP1,BCL2,BMPR2,C3AR1,C5AR1,C7,CAV1,CAV2,CCN2,CCNL1,CD14,CD44,CD74,CD86,CDKN1A,CFH,CITED2,CLEC4E,CNN3,COL15A1,COL4A1,COL4A2,CPE,CRTAC1,CSF1R,CST3,CTSS,CXCL3,CXCL8,CYBB,DDIT4,DOCK8,EGR1,ELN,EPAS1,FABP5,FAM107A,FLNA,FLT1,FOLR2,FSTL1,GBP4,GLIPR1,HBEGF,HIF1A,HMOX1,HSPA1A/HSPA1B,ICAM1,ICAM2,IFNGR2,IGF1,IL10,IL13RA1,IL1B,IL1R1,IL1RN,IL6,IL6ST,INSIG1,INSR,ISLR,ITGAM,ITG…	121
Cancer,Organismal Injury and Abnormalities	Genitourinary tumor	1.4e-11		0.522	A2M,AASS,ABLIM1,ABLIM3,ACACB,ACKR1,ACSL1,ACTB,ACTG1,ACTN1,ACTN4,ADA2,ADAM15,ADAM28,ADAM9,ADAMTS1,ADAMTS4,ADAMTS9,ADAP2,ADCY4,ADGRA2,ADGRF5,ADGRG1,ADGRL2,ADGRL4,AHNAK,AIF1,AKAP12,AKAP13,AKR1B1,AKR1C1/AKR1C2,AKR1C3,ALCAM,ALOX5AP,ANGPT2,ANKRD29,ANXA5,AOPEP,APOC1,APOD,APOE,APOL3,APOLD1,APP,AQP1,AREG,ARGLU1,ARHGAP18,ARHGAP29,ARHGAP4,ARHGAP45,ARHGDIB,ARHGEF15,ARID5B,ARL2,ARL4C,ARPC5,ARRB2,ASAP1,ATP1A1,…	799
Cell Death and Survival	Cell death of progenitor cells	1.05e-11		0.524	ATRX,BCL2,BCL2A1,BNIP3L,CCL3,CCL4,CD44,CD59,CDKN1A,CSF3,CTSB,DDIT4,EFNA1,EGR1,EGR3,EIF4E,EPAS1,ETS1,ETS2,FCGR2B,FGF2,GADD45B,HES1,HIF1A,ID2,ID3,IGF1,IL10,IL18,IL1B,IL6,IRF8,KLF2,LGALS1,LGALS3,MCF2L,MCL1,MECOM,MYC,NFE2L2,NFKB1,NFKBIA,OSM,PERP,PFN1,PIK3R1,PNP,PTPRC,RB1,REL,RRAS,RUNX1,SHC1,SOX17,SPI1,SPP1,TGFB1,TGM2,TMOD3,TNF,TNFRSF1B,TNFSF10,VEGFA,VEGFC,WAS	65
Cell-To-Cell Signaling and Interaction,Cellular Assembly and Organization	Cell-cell adhesion	1.4e-14		0.53	ADAM15,ALCAM,B4GALT1,BCAM,BCL2,CCN1,CD151,CD164,CD200,CD34,CD44,CDH5,CITED2,CLEC7A,CPLX1,CST3,CXCL16,CXCL8,DAB2,EFNB2,ERG,ESAM,FERMT3,FN1,GNA13,ICAM1,IL18,ITGA4,ITGA5,ITGA6,ITGAM,ITGB1,ITGB2,JAM2,JAML,LGALS1,LGALS3,LIMS2,LRP5,LY6E,MCAM,MDK,MGAT1,MPZL2,MYH9,NECTIN2,NR2F2,OLR1,PECAM1,PIK3R1,PLPP3,PLTP,PODXL,PRNP,PTGS2,PTPRC,SELE,SELENOW,SELP,SHC1,SLC7A5,SNAI1,SPINT2,SYK,TEK,TGFB1,TIMP3,TNF,TNXB,VCA…	74
Cell-To-Cell Signaling and Interaction	Binding of lymphoma cell lines	3.95e-13		0.532	ALCAM,APOE,APP,CD44,CXCL2,CXCL3,EGR3,ELN,F2R,FN1,FOXO1,ICAM1,IL1B,IL6,ITGA4,ITGA6,ITGAM,ITGAX,ITGB1,ITGB2,NFKBIA,PECAM1,PTPN6,RCAN1,SHC1,TFRC,TGFB1,TNF,UTRN,VCAM1,VEGFA	31
Neurological Disease,Organismal Injury and Abnormalities	Abnormal morphology of nervous system	1.47e-15		0.533	ADAM9,ADAMTS4,ADGRA2,AKAP12,ANXA5,APBB2,APOE,APP,ARRB2,ATP6V1B2,BCL2,BTG1,C1QA,C3AR1,C5AR1,CAV1,CD200,CD44,CD86,CEBPB,CFH,CITED2,COL18A1,CORO1A,CPEB4,CRTAC1,CST3,CSTB,CTSB,CTSD,CXCR4,CYBB,DUSP1,EBF1,ECE1,EGR3,EPAS1,FGF2,GJA1,GPR34,GRN,HES1,HIF1A,HSPG2,ID1,ID2,ID3,IGF1,IL10,IL18,IL1A,IL1B,IL1R1,IL1RN,IL6,IL6ST,IRS2,ITGA6,ITGAM,ITGB1,ITPR1,LAMB2,LAMC1,LDLR,LEPR,LGALS1,LGMN,LIFR,LILRB3,LIPA,LMNA,LRP…	137
Cellular Development,Cellular Growth and Proliferation	Proliferation of blood cells	1.42e-39		0.536	A2M,AHNAK,AIF1,AKAP13,ALCAM,APOE,ARHGDIB,B3GNT5,BCL2,BCL2A1,BTG1,C3AR1,C5AR1,CCL20,CCL3,CCL3L3,CCL4,CCN2,CD14,CD151,CD163,CD320,CD34,CD37,CD4,CD44,CD59,CD74,CD83,CD84,CD86,CDKN1A,CEBPB,CLEC10A,CLU,CORO1A,CSF1R,CSF2RA,CSF3,CTSD,CTSZ,CXCL16,CXCL2,CXCL3,CXCL8,CXCR4,CYBB,DAB2,DBI,DDIT4,DOCK8,DOK2,DUSP1,EBF1,EFNA1,EFNB2,EGR1,EGR3,EHD4,EIF4E,EPAS1,ERG,ETS1,ETS2,EZR,FABP4,FCER1G,FCGR2A,FCGR2B,FCGR3A/FCG…	231
Cell Morphology,Immunological Disease,Organismal Injury and Abnormalities	Abnormal morphology of leukocytes	8.03e-18		0.555	ADAM28,ADGRF5,APOE,APP,B3GNT5,BCL2,CD200,CD4,CD74,CD84,CD86,CDKN1A,CEBPB,CSF3,CTSD,EBF1,EGR1,ETS1,FCER1G,FCGR2B,FTL,GRN,HLA-A,HLA-DMA,HLA-DQB1,ICAM1,ID1,ID2,ID3,IL10,IL18,IL1R1,IL1RN,IL6,IRF1,IRF8,ITGAM,ITGB2,ITPKC,LCP1,LCP2,LDLR,LGALS3,LILRB3,LIPA,LYN,MARCHF1,MCL1,MERTK,MXD1,NFKBIA,NFKBIZ,NPC2,PIK3AP1,PRDM1,PSAP,PSMB9,PTPRC,RCAN1,REL,RRAS,SERPINB9,SLA,SPI1,SPP1,SRPX,SYK,TAP1,TGFB1,TLR2,TNF,TXNIP…	75
Immunological Disease,Organismal Injury and Abnormalities	Abnormal morphology of immune system	3.69e-17		0.555	ADAM28,ADGRF5,APOE,APP,B3GNT5,BCL2,CD200,CD4,CD74,CD84,CD86,CDKN1A,CEBPB,CSF3,CTSD,EBF1,EGR1,ETS1,FCER1G,FCGR2B,FTL,GRN,HLA-A,HLA-DMA,HLA-DQB1,ICAM1,ID1,ID2,ID3,IL10,IL18,IL1R1,IL1RN,IL6,IRF1,IRF8,ITGAM,ITGB2,ITPKC,LCP1,LCP2,LDLR,LGALS3,LILRB3,LIPA,LSP1,LYN,MARCHF1,MCL1,MERTK,MXD1,NFKBIA,NFKBIZ,NPC2,PIK3AP1,PRDM1,PSAP,PSMB9,PTPRC,RCAN1,REL,RRAS,SERPINB9,SLA,SPI1,SPP1,SRPX,SYK,TAP1,TGFB1,TLR2,TNF,…	76
Infectious Diseases,Organismal Injury and Abnormalities	Infection by coronavirus	4.99e-22		0.557	ACSL1,ACTB,AHNAK,ALOX5AP,APOD,APOE,ARL4C,ARRB2,ATP1A1,C3AR1,CALCRL,CAV2,CCL20,CCL3,CCL4,CCL8,CCN2,CD74,CD86,CDKN1A,CFI,CLEC3B,CLU,CPLX1,CSF1R,CSF2RA,CSF3,CXCL1,CXCL16,CXCL2,CXCL8,DAB2,DUSP1,EGR1,EGR3,EMP1,ETS1,F2R,F8,FCGR1A,FCGR2A,FCGR2B,FCGR3A/FCGR3B,FGL2,FLNA,FPR3,GADD45B,GPX1,HLA-DMB,HLA-DPA1,HLA-DPB1,HLA-DQB1,HLA-DRA,HLA-DRB1,HLA-DRB5,HLA-E,HLA-F,HSPA1A/HSPA1B,ICAM1,IFI27,IFITM1,IFITM2,IFITM3…	123
Digestive System Development and Function,Hepatic System Development and Function,Organ Development	Response of liver	3.17e-18		0.572	ACKR1,AHNAK,AKAP12,ANGPT2,APOE,ATP6AP2,CCL20,CCL3,CCL3L3,CCL4,CCL8,CCN1,CD14,CD44,CREG1,CSF2RA,CXCL1,CXCL2,CXCL3,CXCL8,CYBA,EGR1,EMP1,FABP4,FCGR1A,FCGR2A,FCGR2B,FCGR3A/FCGR3B,FKBP1A,FLT1,HAVCR2,HIF1A,HLA-A,HMOX1,ICAM1,IGF1,IL10,IL10RA,IL18,IL1A,IL1B,IL1R1,IL1RN,IL3RA,IL6,IL6ST,INSR,ITGAM,ITGB2,LAPTM5,LCP2,LDLR,LGALS1,LGALS3,LIPA,LYN,MCTP1,MET,METRNL,NAMPT,NFE2L1,NFE2L2,NFKB1,NINJ1,NLRP3,PDE4B,PEC…	97
Cellular Assembly and Organization,Cellular Function and Maintenance,Organismal Development,Tissue Development	Formation of actin stress fibers	1.24e-13		0.575	ACTG1,ADGRF5,AKAP13,ARHGAP18,ARHGEF15,BMX,C3AR1,CALD1,CAV1,CCN2,CD44,CDKN1A,COL18A1,CTTN,CXCL8,DAAM1,DAB2,DLC1,ELN,F2R,FERMT2,FGF2,FN1,GNA13,IGF1,IL1A,IL1B,ITGB1,KANK3,KLF2,LMCD1,LRP1,MCF2L,MET,MYH9,NPR1,PDLIM1,PFN1,PHACTR1,PIK3R1,PLAT,PTGER4,PTPRB,PXN,RAPGEF3,RGCC,RGS16,RHOB,RHOC,RHOQ,RND1,S100A10,S1PR1,SELE,SNAI1,SPARC,STMN1,TGFB1,TGFBI,TJP1,TNF,TNFAIP1,TPM1,TPM4,VCAM1,VEGFA,WAS,ZEB2	68
Cellular Development,Cellular Growth and Proliferation,Hematological System Development and Function,Lymphoid Tissue Structure and Development	Expansion of leukocytes	2.28e-13		0.578	BCL2,C3AR1,C5AR1,CD4,CD86,CEBPB,CSF1R,CSF3,CTSD,DDIT4,EBF1,EGR1,EGR3,ETS1,FCGR2B,GPR183,HAVCR2,HIF1A,IL10,IL10RA,IL18,IL1B,IL1RN,IL33,IL6,IRF1,IRF8,KLF2,LCP1,LCP2,LEPR,LRRC32,LYN,MDK,MET,MYC,PCGF2,PTPN6,PTPRC,REL,RUNX1,S1PR1,SLC7A5,SPI1,SPP1,STING1,SYK,TGFB1,TLR2,TNF,TNFAIP3,TNFRSF1B,TNFSF13B,ZBTB16	54
Organismal Injury and Abnormalities,Renal and Urological Disease	Chronic kidney disease	7.43e-11		0.58	ACTN4,AIF1,ANGPT2,APOE,ATP6AP2,C3AR1,CAV1,CCN2,CD151,CD86,CDKN1A,CLDN5,CLEC14A,CLU,CSF3,CXCL8,DBI,F2R,F8,FCGR1A,FCGR2A,FCGR2B,FCGR3A/FCGR3B,FKBP1A,FLT1,GPNMB,HSP90AA1,IL1A,IL1B,IL1RN,IL6,IRF1,ITGB4,KDM6B,LDLR,LGMN,MYH9,NFKB1,PDE4B,PDLIM1,PTGER4,PTGS2,PTPRB,RCAN1,RPL34,RPL7,SOCS2,SPP1,STC1,TFPI,TGFB1,TGFBR2,TGFBR3,TNF,TNFAIP3,TNFRSF1B,TUBB4B,VEGFA,WWTR1	59
Cell-To-Cell Signaling and Interaction	Interaction of lymphoma cell lines	4.93e-14		0.586	ALCAM,APOE,APP,CD44,CXCL2,CXCL3,EGR3,ELN,EZR,F2R,FN1,FOXO1,ICAM1,IL1B,IL6,ITGA4,ITGA6,ITGAM,ITGAX,ITGB1,ITGB2,LCP2,NFKBIA,PECAM1,PODXL,PTPN6,RCAN1,SHC1,TFRC,TGFB1,TNF,UTRN,VCAM1,VEGFA	34
Embryonic Development,Organ Development,Organismal Development,Tissue Development	Development of sensory organ	7.99e-11		0.593	APP,AQP1,AREG,BCL2,C1QB,CDH5,CDKN1A,CEBPD,CFH,CHCHD10,COL18A1,CSTB,CXCL8,CYTL1,EBF1,ECE1,EFNA1,EGR1,FGF2,FOXC1,FZD4,FZD6,HES1,HIF1A,HLA-A,HLA-DMA,HLA-E,HSPG2,ID1,ID3,IFI16,IGF1,IGFBP7,IL1R1,IL6,INHBB,INSIG1,ITGA4,ITGA6,KDM6B,KLF2,LAMB2,LGALS3,LRP5,LYVE1,MAF,MAFB,MET,MRTFB,MYC,NES,NR4A3,PBX1,PIK3R1,PSAP,PSIP1,RB1,RBPJ,SEMA6A,SHANK3,SOX17,SPARC,SPI1,SPTBN1,TKT,TM4SF1,TNF,VCAM1,VEGFA,VEGFC,ZEB1	71
Organismal Development	Growth of organism	8.15e-13		0.593	ADAMTS1,ADGRG1,AFAP1L1,AIF1,APOE,APP,AQP1,AREG,ARID5B,ASAH1,ATRX,BCL2,BCL2A1,BMPR2,BTG2,CCL20,CD44,CDH5,CDKN1A,CEBPD,CITED2,CLEC10A,CLU,COL18A1,COL4A1,COL4A2,CSF3,CTNNA1,CTSB,CTSD,CXCL2,DBI,EFNB2,EPAS1,ETS2,F2R,FERMT2,FGF2,FLNA,FLT1,FN1,FOXO1,FSTL1,GJA1,GNA13,GRB10,GRN,GSN,HBEGF,HEG1,HES1,HIF1A,HLA-A,HMOX1,HSP90AA1,HSPG2,ID1,ID2,ID3,IGF1,IGFBP4,IL10,IL18,IL1B,IL1R1,IL1RN,IL6,IL6ST,INHBB,INSR,IRS2…	150
Organismal Injury and Abnormalities,Renal and Urological Disease	Formation of renal lesion	1.01e-10		0.6	ACACB,ADA2,ADAM28,ADGRF5,AHNAK,AIF1,ANXA5,APOC1,APOD,APP,ARID5B,ARPC5,ARRB2,ASAP1,ATRX,BASP1,BLVRB,BNIP3L,BTG2,C1QTNF1,CALCRL,CAVIN1,CCL4,CCN1,CD4,CD44,CDKN1A,CFH,CFI,CHD9,CLEC3B,CLU,CORO1A,COX7A1,CPXM2,CREM,CSF1R,CTNNAL1,CTSS,CXCL2,CXCL8,CXCR4,CYRIA,DLC1,DOCK8,EBPL,EGR3,EHD2,EMB,EPAS1,EPHX1,EREG,ETS1,ETS2,EVI2B,F8,FABP4,FABP5,FCER1G,FCGR1A,FILIP1,FKBP1A,FLNA,FLT1,FMNL1,FN1,FNBP1L,FOXO1,FRY,GARRE…	212
Cellular Movement,Hematological System Development and Function,Immune Cell Trafficking	Cellular infiltration by lymphocytes	3.98e-11		0.605	ACKR1,ANGPT2,APOD,APOE,APP,ARRB2,CCL3,CCL3L3,CD44,CD86,CH25H,CTTN,CXCL16,CXCL8,DDIT4,HIF1A,HLA-A,HMOX1,IL10,IL18,IL1A,IL1B,IL33,IL6,IL6ST,ITGA4,ITGAM,ITGB1,LDLR,LGALS1,MCAM,MDK,MERTK,MYC,NFKB1,NFKBIA,NLRP3,PIK3R1,PTGS2,S100A4,SELE,SELP,SPARC,SPINT2,SPP1,STING1,TGFB1,TGFBR2,TIMP3,TLR2,TNF,TNFSF10,TNFSF13B,UCP2,VCAM1,VEGFC	56
Hematological System Development and Function	Hemostasis	9.25e-19		0.624	ADGRG1,ANXA5,APOE,APP,ARRB2,C1QTNF1,CAV1,CD59,CD84,CLIC1,CSF3,CXCL8,CYBB,EMILIN2,F13A1,F2R,F8,FCER1G,FCGR2A,FERMT3,FN1,FYB1,FZD6,GNA13,GSN,HSPG2,ICAM1,IL10,IL33,IL6,ITGAM,ITGB1,LCP2,LDLR,LGALS3,LYN,LYST,MERTK,MMRN1,MRTFB,NFE2L2,PECAM1,PIK3R1,PLAT,PLAU,PLAUR,PLEK,PLPP1,PPIF,PRDX2,PROS1,RAB27A,SELP,SERPINH1,SGK1,SNAI1,SPINT2,SYK,TFPI,TGFB1,TLR2,TNF,TREM1,TSPAN18,VIM,VWF,WAS,WIPF1,ZEB1	69
Infectious Diseases,Organismal Injury and Abnormalities	Sepsis	1.55e-19		0.624	A2M,ACTB,APOC1,APOE,ARID5A,ASAH1,BCL2,BCL2A1,C1QB,C3AR1,C5AR1,CAP1,CAV1,CCL3L3,CD14,CD163,CD4,CD44,CD63,CEBPB,CLEC5A,CXCL8,CYBB,ENPP2,EPAS1,ETS1,F2R,F8,FCGR1A,FCGR2A,FCGR2B,FCGR3A/FCGR3B,FSTL1,GADD45B,GPR183,GPR84,GRB2,HIF1A,HLA-A,HLA-DPA1,HLA-DQB1,HLA-DRA,ICAM1,IFI16,IFI27,IFITM1,IFITM3,IFNGR2,IGFBP7,IL10,IL18,IL1A,IL1B,IL1R1,IL1RN,IL6,IL6ST,INSIG1,INSR,IPO11,ITGA4,ITGAM,ITGB2,LDLR,LGALS1,LGALS3…	105
Organismal Injury and Abnormalities	Calcinosis	5.63e-11		0.633	A2M,ADAMTS1,AHNAK,AKR1C1/AKR1C2,AKR1C3,APOC1,APOD,APOE,ATP1B3,B4GALT1,BLVRB,CCN1,CD14,CD151,CLU,CSF1R,CST3,CTSB,CYBB,ELN,EPHX1,FCGR1A,FCGR3A/FCGR3B,FERMT3,FLT1,FN1,GPR183,HLA-DRA,HMOX1,HSP90AA1,IGFBP7,ISLR,ITGAM,ITGB2,ITGB4,JAM2,LDLR,LEPR,LGALS1,LMNA,LRP5,LY96,MGP,PALMD,PFN1,PIK3R1,PLAT,PLAU,PLTP,POSTN,PRSS23,PSAP,PTGS2,PTMS,RAC2,SPARC,SPP1,SPTBN1,TBXAS1,TGM2,TNF,TNFSF10,TPM4,TXN,VIM	65
Cell-To-Cell Signaling and Interaction	Interaction of tumor cells	2.24e-12		0.633	ADAM15,CAV1,CD14,CD44,CXCL8,FN1,ICAM1,IGF1,ITGA4,ITGB1,ITGB2,JAML,LIPA,MCAM,PLAUR,SELE,SELENOW,SELP,SYK,TGFBI,VCAM1,VWF	22
Cellular Development,Cellular Growth and Proliferation	Proliferation of myeloid cells	1.3e-17		0.647	APOE,BTG1,C3AR1,CCL20,CD163,CDKN1A,CLU,CSF1R,CSF3,CXCL16,CXCL2,CXCL3,DUSP1,ERG,FCER1G,FGF2,HAVCR2,HCST,HMOX1,IGF1,IL10,IL1A,IL1B,IL1R1,IL1RN,IL33,IL6,IL6ST,IRF8,LDLR,LGALS3,LIPA,LYN,MAFB,MECOM,MET,MYC,MYH9,NR4A3,PBX1,PIK3AP1,PIK3R1,PRDM1,PTPN6,PTPRC,RAC2,RBPJ,RCAN1,RUNX1,SH2B3,SLC40A1,SNAI1,SOCS3,SPI1,SPP1,STING1,TGFB1,TLR2,TNF,TXN,TYROBP,ZBTB16	62
Lipid Metabolism,Molecular Transport,Small Molecule Biochemistry	Concentration of sterol	9.44e-12		0.652	ACACB,ADGRF5,APOC1,APOE,APP,ATP1A1,ATP8B1,BAG3,BCL2,CAV1,CDKN1A,CH25H,CLU,CREG1,CTSS,CYBB,DBI,DUSP1,EFNB2,EGR1,EHD2,FABP4,FABP5,FOXO1,GATM,ICAM1,IGF1,IL10,IL1B,IL1RN,IL33,IL6,INSIG1,INSR,IRS2,KLF2,LDLR,LEPR,LGALS3,LIMA1,LIPA,LMNA,LRP1,LRP5,MAF,MGLL,MSR1,NAMPT,NDRG1,NFE2L2,NLRP3,NPC2,OLR1,P2RY13,PLAU,PLIN2,PLTP,PLVAP,PRNP,PTGS2,RAPGEF3,RCAN1,SNRK,SPP1,TFPI,TGFB1,TGIF1,TGM2,TLR2,TNF,TXNIP,UACA,VCAM…	74
Cell-To-Cell Signaling and Interaction	Interaction of cancer cells	5.07e-12		0.668	ADAM15,CAV1,CD44,CXCL8,FN1,ICAM1,IGF1,ITGA4,ITGB1,ITGB2,JAML,LIPA,MCAM,PLAUR,SELE,SELENOW,SELP,SYK,TGFBI,VCAM1,VWF	21
Inflammatory Disease,Organismal Injury and Abnormalities	Granuloma	7.72e-22		0.668	APOC1,APOE,C5AR1,CCL3,CD14,CD200,CD44,CD74,CD86,CEBPB,COL4A1,COL4A2,CTSB,CTSD,CTSS,CXCL16,CXCL8,CXCR4,CYBA,CYBB,FCGR1A,FCGR3A/FCGR3B,FGF2,FKBP1A,FN1,HBEGF,HLA-A,HLA-DPB1,HLA-DRA,HLA-DRB1,HLA-F,ICAM1,IFI27,IFNGR2,IL10,IL18,IL1A,IL1B,IL1R1,IL1RN,IL3RA,IRF8,ITGAM,ITGB2,LY6E,LYZ,MGLL,MRTFB,MSR1,MYC,NCF2,NCF4,NFKB1,NFKBIA,OSM,PDE4B,POSTN,PTPRE,SAP30,SERTAD1,SNRK,SPARC,SPP1,TGFB1,TGFBI,TIMP3,TNF,TNFSF1…	74
Cell Death and Survival,Organismal Injury and Abnormalities	Apoptosis of lymphatic system cells	3.05e-13		0.681	APOE,BCL2,BCL2A1,BNIP3L,C3AR1,C5AR1,CAV1,CCL3,CCL4,CD4,CD44,CD59,CDKN1A,CORO1A,CSF3,CXCR4,DOCK8,EFNA1,EGR1,EGR3,EIF4E,ETS1,ETS2,EZR,FCGR2B,FCGR3A/FCGR3B,FGL2,GADD45B,GIMAP1,HIF1A,ID3,IER3,IGF1,IL10,IL18,IL1A,IL1B,IL6,INSR,IRS2,ITGB1,ITGB2,ITPR1,KLF2,LAPTM5,LGALS1,LGALS3,LIPA,LYN,MCF2L,MCL1,MERTK,MYC,NFE2L2,NFKB1,NFKBIA,NR4A3,PECAM1,PERP,PIK3R1,PNP,PTPN6,PTPRC,RAC2,RB1,RCAN1,REL,RPS6,RUNX1,S1PR1,S…	86
Protein Synthesis	Production of protein	6.36e-15		0.705	AKAP13,APOE,B3GNT5,B4GALT1,BCL2,C1QA,C3AR1,C5AR1,CD37,CD74,CD83,CD84,CD86,CDKN1A,CEBPB,CH25H,CLEC4E,CNPY3,CTSS,DOCK8,EBF1,FCER1G,FCGR1A,FCGR2B,FCGRT,HLA-DQB1,ID3,IL10,IL13RA1,IL1R1,IL33,IL6,IL6ST,IRF1,IRF8,ITGB2,LAIR1,LDLR,LGALS3,LY86,LYN,MERTK,METRNL,MSR1,NFE2L2,NFKB1,NFKBIA,NFKBIZ,PIK3AP1,PTGS2,PTPN6,PYCARD,RCAN1,REL,RGS1,RGS16,RHOG,SAMSN1,SELP,SPI1,TGFB1,TGFBR2,TLR2,TNF,TNFRSF1B,TNFSF10,TNFSF1…	71
Cellular Movement,Immune Cell Trafficking	Cellular infiltration by lymphoid cells	1.94e-11		0.721	ACKR1,ANGPT2,APOD,APOE,APP,ARRB2,CCL3,CCL3L3,CD44,CD86,CH25H,CTTN,CXCL16,CXCL8,DDIT4,HIF1A,HLA-A,HMOX1,IL10,IL18,IL1A,IL1B,IL33,IL6,IL6ST,ITGA4,ITGAM,ITGB1,LCP2,LDLR,LGALS1,MCAM,MDK,MERTK,MYC,NFKB1,NFKBIA,NLRP3,PIK3R1,PTGS2,S100A4,SELE,SELP,SPARC,SPINT2,SPP1,STING1,TGFB1,TGFBR2,TIMP3,TLR2,TNF,TNFSF10,TNFSF13B,UCP2,VCAM1,VEGFC	57
Inflammatory Disease,Organismal Injury and Abnormalities	Chronic inflammatory disorder	1.42e-51		0.728	ACSL1,ACTN4,ADAM15,ADAM9,ADAMTS4,AIF1,AKAP13,APOD,APOE,APP,AREG,ARHGDIB,ASAP1,ATP1B1,ATRX,BCL2,C1orf162,C1QA,C3AR1,C5AR1,C7,CALCRL,CALD1,CAPG,CAVIN1,CCL14,CCL20,CCL3,CCL4,CCL8,CCN1,CCN2,CD163,CD4,CD44,CD53,CD59,CD74,CD83,CD86,CDA,CDC42BPA,CDKN1A,CEBPB,CELF2,CFD,CFH,CLEC14A,CLEC4E,CLU,COL4A2,CORO1A,COTL1,CSF2RA,CSF3,CST3,CTSB,CTSD,CXCL1,CXCL16,CXCL2,CXCL3,CXCL8,CXCR4,CYBA,CYBB,CYYR1,DDIT4,DOK2,DST…	284
Infectious Diseases,Organismal Injury and Abnormalities	Systemic inflammatory response syndrome and/or sepsis	1.01e-20		0.731	A2M,ACTB,APOC1,APOE,ARID5A,ASAH1,BCL2,BCL2A1,C1QB,C3AR1,C5AR1,CAP1,CAV1,CCL3L3,CD14,CD163,CD4,CD44,CD63,CD84,CEBPB,CLEC5A,CXCL8,CYBB,ENPP2,EPAS1,ETS1,F2R,F8,FCGR1A,FCGR2A,FCGR2B,FCGR3A/FCGR3B,FSTL1,GADD45B,GPR183,GPR84,GRB2,HIF1A,HLA-A,HLA-DPA1,HLA-DQB1,HLA-DRA,ICAM1,IFI16,IFI27,IFITM1,IFITM3,IFNGR2,IGFBP7,IL10,IL18,IL1A,IL1B,IL1R1,IL1RN,IL6,IL6ST,INSIG1,INSR,IPO11,ITGA4,ITGAM,ITGB2,LDLR,LGALS1,L…	110
Cancer,Organismal Injury and Abnormalities,Respiratory Disease	Advanced lung cancer	6.27e-12		0.733	ADAMTS1,AKAP12,BCL2,BMPR2,C5AR1,CCN1,CD151,CD200,CD44,CLU,CSF1R,CSF3,CTSB,CTSZ,CXCR4,EGFL7,EIF4E,FCGR3A/FCGR3B,FKBP1A,FLT1,FN1,FTL,GPNMB,HAVCR2,HIF1A,HSP90AA1,HSPA1A/HSPA1B,ID2,IL18,IL1B,INSR,ITGB1,KLF6,LGALS1,LMCD1,LYN,MAFB,MALAT1,MAP4,MERTK,MET,MFSD1,MYC,MYL12A,NFKB1,PDLIM1,POSTN,PRDX2,PTGS2,RALGAPA2,RASAL2,RHOC,RPL7,RPS6,S1PR1,SELP,SNAI1,SPP1,TEK,TGFB1,TGFBR2,TMSB10/TMSB4X,TNF,TUBB4B,VEGFA,VEG…	67
Cell Death and Survival,Organismal Injury and Abnormalities	Apoptosis of T lymphocytes	1.03e-12		0.742	APOE,BCL2,BCL2A1,C3AR1,CAV1,CCL3,CCL4,CD4,CD44,CD59,CDKN1A,CORO1A,CXCR4,DOCK8,EFNA1,EGR1,EGR3,EIF4E,ETS1,ETS2,EZR,GADD45B,GIMAP1,HIF1A,ID3,IER3,IGF1,IL10,IL18,IL1A,IL1B,IL6,INSR,ITGB2,KLF2,LGALS1,LGALS3,LIPA,MCF2L,MERTK,MYC,NFE2L2,NFKB1,NFKBIA,NR4A3,PECAM1,PERP,PIK3R1,PNP,PTPN6,PTPRC,RAC2,RB1,RCAN1,RPS6,RUNX1,SERPINB9,SHC1,SPP1,STING1,STK17B,TGFB1,TNF,TNFRSF1B,TNFSF10,TNFSF13B,WAS,ZBTB16	68
Cell-To-Cell Signaling and Interaction	Communication of cells	3.61e-24		0.745	ADCY4,ADGRF5,ADGRG1,ADGRL4,AKAP12,AKAP13,AKR1C1/AKR1C2,AKR1C3,ALCAM,ANGPT2,ANXA5,APOE,APP,AREG,ARRB2,BCAM,BMX,C1QTNF1,C3AR1,C5AR1,CALCRL,CAP1,CAV1,CCL20,CCL4,CCL8,CCN2,CD14,CD164,CD4,CD59,CD83,CLEC5A,CLEC7A,CLIC1,CREM,CSF1R,CSF3,CXCL1,CXCL8,CXCR4,CYTL1,DDIT4,DOK2,DUSP1,ECE1,ELK3,ENG,EPAS1,ERG,F2R,FCER1G,FCGR1A,FCGR2A,FCGR2B,FCGR3A/FCGR3B,FERMT2,FGF2,FLNB,FLT1,FN1,FPR1,FPR3,GJA1,GNA13,GNA15,GNG11,…	189
Cellular Development,Cellular Growth and Proliferation,Connective Tissue Development and Function,Embryonic Development,Organismal Development,Skeletal and Muscular System Development and Function,Tissue Development	Osteoclastogenesis	3.15e-15		0.758	CAV1,CCL3,CCL3L3,CD44,CD83,CSF1R,CST3,CXCL3,CXCL8,EBF1,F13A1,F2R,FGF2,FLNA,FOXO1,GPNMB,GPR183,HES1,ICAM1,IGFBP2,IL10,IL18,IL1A,IL1B,IL1R1,IL1RN,IL33,IL6,IL6ST,IRF8,ITGB1,LDLR,LGMN,MAFB,NFIA,NFKB1,NFKBIA,NUPR1,OSM,PRDM1,PTGS2,PTPN6,RBPJ,RUNX1,SLC40A1,SOCS3,SPP1,STMN1,TEK,TGFB1,TGFBR2,TNF,TNFAIP3,TNFRSF1B,TNFSF10,TXN,TXNIP	57
Organismal Injury and Abnormalities	Angiogenesis of lesion	4.37e-14		0.758	ADAMTS1,ADGRG1,BAG3,BCL2,CCN1,CD44,CDH5,COL18A1,COL4A1,CSF3,CST3,CTSB,CTSS,FBLN2,FERMT3,FGF2,FLNA,FLT1,HIF1A,IL18,IL1B,IL1RN,ITGA4,KLF6,LGALS1,LRP1,MAP3K6,MET,MYC,NDRG1,PIK3C2A,PTGS2,PXN,S1PR1,SEMA6A,SNAI1,SPP1,TEK,TGFB1,TGFBI,TGFBR2,TGM2,TIMP3,TJP1,TNF,VEGFA,VEGFC	47
Cell-To-Cell Signaling and Interaction	Binding of tumor cell lines	3.85e-32		0.76	ACTN4,ADAM15,ADAM28,ADAM9,ADGRG1,AKAP12,ALCAM,ANGPT2,ANXA5,APOE,APP,ASAP1,B4GALT1,CALCRL,CAV1,CCL20,CCL3,CCL4,CCN1,CCN2,CD14,CD151,CD44,CEMIP2,CFH,CLEC7A,CTSB,CTSZ,CTTN,CXCL2,CXCL3,CXCL8,CXCR4,CYBB,DAB2,DOCK8,DSE,EGFL7,EGR1,EGR3,ELN,ENG,ERG,ETS1,F2R,FCGR2A,FERMT2,FERMT3,FGF2,FLNA,FN1,FOXO1,FYB1,GLRX,GNA13,GPNMB,HES1,HLA-A,ICAM1,IFITM3,IGF1,IL18,IL1B,IL6,INHBB,INSR,ITGA4,ITGA5,ITGA6,ITGAM,ITGAX,IT…	134
Cell Death and Survival,Organismal Injury and Abnormalities	Necrosis of epithelial tissue	1.3e-22		0.761	ADAM15,ADAMTS1,ANGPT2,APP,ARHGAP18,ARRB2,ATP1B3,ATRX,BCL2,BCL2A1,BMPR2,BNIP3L,CAV1,CCL4,CCN1,CCN2,CD151,CD44,CD74,CDC37,CDH5,CDKN1A,CEBPB,CEBPD,CITED2,CLU,COL18A1,COL4A2,CSF3,CTNNA1,CTSB,CTSS,CXCL3,CXCL8,CXCR4,CYGB,DAB2,EFNB2,EGR1,EIF4E,EMP1,EMP2,EMP3,ENG,EPAS1,ETS1,FGF2,FGL2,FLT1,FOXO1,FSTL1,GADD45B,GPR34,GPX1,GPX4,GRN,GSN,HMOX1,HSPB1,ICAM1,ID1,ID2,IER3,IGF1,IL10,IL18,IL1B,IL1RN,IL33,IL6,IL6ST,I…	166
Cancer,Organismal Injury and Abnormalities	Neoplasia of melanoma cell lines	2.89e-15		0.768	ABLIM1,BMX,CALHM6,CCL8,CCN1,CD44,CDC42EP5,COL18A1,CXCL8,CYBA,CYBB,DUSP2,EIF4E,EPAS1,F2R,FERMT2,FGF2,FN1,FTH1,GPX4,HSP90AA1,IL18,IL1B,IRF1,ITGA4,LAMA5,LMNA,MALAT1,MT-RNR2,MYC,NCF2,NFE2L2,NHERF2,NR2F2,PRDX2,PTGS2,S1PR1,SELP,SERTAD1,SLC40A1,SPNS2,TXNIP,VEGFA,WAS,WWTR1,ZEB2	46
Organismal Injury and Abnormalities,Reproductive System Disease	Disorder of pregnancy	1.37e-28		0.771	ABLIM1,ACACB,ADA2,ADAMTS4,ADGRF5,ADIRF,AHNAK,AKAP12,AKAP13,ANKRD29,ANXA5,APOL3,ARHGEF15,ATP1A1,ATP8B1,B4GALT1,BACE2,BCAM,BCL2,C1QA,C1QB,C3AR1,C7,CALCRL,CAPN2,CCL20,CCL3,CCL4,CD4,CD44,CD84,CDH5,CFD,CFH,CFI,CLEC14A,CLEC3B,COL4A1,COL4A2,CPD,CST3,CTSS,CTTN,CXCL2,CXCL8,CYB5R3,CYBB,CYRIA,DIPK1B,EGFL7,ENG,ENPP2,EPB41L4A,EREG,F13A1,FABP4,FBLN2,FCER1G,FCGR1A,FCGR2A,FCGR2B,FCGR3A/FCGR3B,FGF2,FLNA,FLT1,FMO2…	180
Cell Death and Survival,Organismal Injury and Abnormalities	Apoptosis of lymphoid cells	2.78e-13		0.772	APOE,BCL2,BCL2A1,C3AR1,CAV1,CCL3,CCL4,CD4,CD44,CD59,CDKN1A,CORO1A,CXCR4,DOCK8,EFNA1,EGR1,EGR3,EIF4E,ETS1,ETS2,EZR,FCGR2B,FCGR3A/FCGR3B,FGL2,GADD45B,GIMAP1,HIF1A,ID3,IER3,IGF1,IL10,IL18,IL1A,IL1B,IL6,INSR,IRS2,ITGB1,ITGB2,ITPR1,KLF2,LAPTM5,LGALS1,LGALS3,LIPA,LYN,MCF2L,MERTK,MYC,NFE2L2,NFKB1,NFKBIA,NR4A3,PECAM1,PERP,PIK3R1,PNP,PTPN6,PTPRC,RAC2,RB1,RCAN1,REL,RPS6,RUNX1,S1PR1,SERPINB9,SHC1,SPI1,SPP1,…	82
Connective Tissue Disorders,Organismal Injury and Abnormalities,Respiratory Disease	Interstitial lung disease	3.19e-13		0.777	AKAP12,ATP1B1,B4GALT1,C3AR1,C5AR1,CAV1,CCN2,CCNL1,CD44,CDKN1A,CFH,CLEC4E,CNN3,COL15A1,COL4A1,COL4A2,CRTAC1,CSF1R,EGR1,EPAS1,FAM107A,FKBP1A,FLT1,FOLR2,GBP4,HBEGF,HIF1A,IFNGR2,IGF1,IL10,IL1B,IL1R1,IL1RN,IL6,INSIG1,ISLR,LYN,MDK,MGLL,MSR1,NFKB1,NFKBIZ,NNMT,P2RY13,PALM2AKAP2,PDE2A,PFKFB3,PLAT,PLAU,POSTN,PTGS2,PTPN6,RUNX1,S100A4,SPARC,SULF1,TGFB1,TLR2,TNF,TNFSF10,TNFSF13B,VEGFA,VIM,WIPF1	64
Tissue Development	Formation of epithelial tissue	2.75e-15		0.781	ADAM15,BMX,CAV1,CCN2,CD44,COL18A1,COL4A2,CSF3,CXCL8,ELN,F13A1,FGF2,FLT1,FN1,FOXO1,GRN,HSPG2,ITGB1,KLF2,LAMB1,LAMC1,MEOX2,MMRN2,PECAM1,PLAU,PLAUR,PRDM1,RAMP2,SELE,SHANK3,SULF1,SULF2,TGFB1,TGFBR2,TNF,VEGFA	36
Gastrointestinal Disease,Organismal Injury and Abnormalities	Colorectal lesion	1.69e-10		0.783	A2M,AASS,ACACB,ACSL1,ACTG1,ACTN1,ADA2,ADAM15,ADAM28,ADAM9,ADAMTS1,ADAMTS4,ADAMTS9,ADAP2,ADGRA2,ADGRG1,ADGRL2,ADGRL4,ADIRF,AFAP1L1,AHNAK,AIF1,AKAP12,AKAP13,AKR1B1,AKR1C1/AKR1C2,AKR1C3,ALCAM,ANGPT2,ANXA5,AOPEP,APOC1,APOD,AQP1,AREG,ARHGAP4,ARHGAP45,ARHGEF15,ARID5B,ARL2,ARL4C,ARPC1A,ARRB2,ASAH1,ATP1B3,ATP6AP2,ATP6V1B2,ATP6V1F,ATP8B1,ATRX,B4GALT1,BACE2,BAG3,BCAM,BCL2,BCL2A1,BMPR2,BMX,C15orf48,C1orf115…	528
Cellular Movement	Cell movement of carcinoma cell lines	3.84e-18		0.783	AIF1,ALCAM,APOC1,AREG,ARL4C,ARPC5,BCAM,BCAT1,BMPR2,CAPN2,CAPNS1,CAV1,CCL3,CCL4,CCN1,CCN2,CD44,CEBPB,CIRBP,CLU,CSF3,CTSB,CTTN,CXCL3,CXCL8,CXCR4,DAAM1,DLC1,DNAJB4,DSE,EFNA1,EMILIN2,EPAS1,ETS1,EZR,FBLN2,FERMT2,FGF2,FMNL1,FN1,GAS5,GLUL,HIF1A,HMOX1,HSP90AA1,HSPA1A/HSPA1B,ICAM1,ID1,IGF1,IGFBP7,IL1B,IL6,ITGA4,ITGA5,ITGA6,ITGB1,ITGB4,KLF6,KLF9,LDHA,LGALS1,LIFR,LMCD1,LRP1,LYN,MAP4,MCL1,MET,MFSD1,MTUS1,MYC…	125
Cell Death and Survival,Organismal Injury and Abnormalities	Cell death of epithelial cells	1.25e-14		0.794	APP,ARRB2,ATRX,BCL2,BCL2A1,BNIP3L,CAV1,CCL4,CCN1,CCN2,CD151,CD44,CDC37,CDKN1A,CEBPB,CEBPD,CITED2,CLU,CTNNA1,CTSB,CTSS,CXCL3,CXCL8,CXCR4,CYGB,DAB2,EFNB2,EGR1,EIF4E,EMP1,EMP2,EMP3,ENG,ETS1,FGF2,FGL2,FOXO1,GADD45B,GPR34,GPX4,GRN,GSN,HMOX1,HSPB1,ICAM1,ID1,ID2,IER3,IGF1,IL10,IL18,IL1B,IL1RN,IL33,IL6,IL6ST,IQGAP2,IRF1,ITGA5,ITGA6,ITGB1,ITGB4,ITPR1,LDHA,LDLR,LGALS3,LRP1,LRRC32,LYN,MAOA,MAP1LC3B,MCL1,MEC…	129
Cellular Growth and Proliferation,Lymphoid Tissue Structure and Development	Expansion of lymphatic system cells	9.73e-12		0.795	BCL2,C5AR1,CD4,CD86,CSF3,CTSD,DDIT4,EBF1,EGR1,EGR3,ERG,ETS1,FCGR2B,GPR183,HAVCR2,HIF1A,IL10,IL18,IL1B,IL33,IL6,IRF1,IRF8,KLF2,LCP1,LCP2,LEPR,LRRC32,LYN,MDK,MYC,PCGF2,PLAT,PTPN6,PTPRC,RB1,REL,RUNX1,S1PR1,SH2B3,SLC7A5,SPI1,STING1,SYK,TGFB1,TLR2,TNF,TNFAIP3,TNFRSF1B,TNFSF13B,ZBTB16	51
Cancer,Organismal Injury and Abnormalities	Neoplasia of tumor cell lines	1.02e-35		0.805	ABLIM1,ACSL1,ACTN4,ADAM9,ADAMTS1,ADAMTS9,ADGRF5,AFAP1L1,ALCAM,ANGPT2,APOC1,AREG,ASAH1,ASAP1,ATRX,BCAT1,BMX,CALD1,CALHM6,CAPN2,CAV1,CCL8,CCN1,CCN2,CD151,CD44,CD59,CDC42EP5,CDKN1A,CEBPD,CIRBP,COL18A1,COL4A1,COL4A2,CRIP2,CSF3,CTSB,CTTN,CXCL1,CXCL2,CXCL3,CXCL8,CXCR4,CYBA,CYBB,DDX21,DLC1,DNAJB4,DUSP2,EFNB2,EGFL7,EGR1,EIF4E,ENPP2,EPAS1,EREG,ERG,ETS1,EZR,F2R,FABP4,FABP5,FERMT2,FGF2,FMNL1,FN1,FNBP1L,FOXC…	188
Cell Death and Survival,Organismal Injury and Abnormalities	Cell death of lymphoma cell lines	1.65e-16		0.826	BCL2,BCL2A1,BMX,BTG2,CD44,CD59,CD74,CDKN1A,CXCR4,DOCK8,DUSP1,EBF1,EGR1,EIF4E,EZR,FCER1G,FCGR2B,FGF2,FN1,FOXO1,FTH1,GNA13,GPX1,HNRNPA1,HSPB1,IGFBP4,IGFBP7,IL10,IL6,IRF8,ITGA4,ITPR1,LAIR1,LAPTM5,LEPR,LGALS1,LGALS3,LSP1,LYN,MCL1,MECOM,MXD1,MYC,NFKB1,NFKBIA,PAG1,PDE4B,PRDM1,PTPN6,PTPRC,REL,RPLP0,RUNX1,SGK1,SMAD1,SPI1,STING1,SYK,TGFB1,TGFBR2,TGM2,TNF,TNFAIP3,TNFSF10,TNFSF13B,UGCG,WAS	67
Cellular Movement	Invasion of tumor cell lines	2.71e-29		0.839	A2M,ABLIM1,ACTN4,ADAM15,ADAM9,ADAMTS1,ADGRL2,AFAP1L1,AHNAK,AIF1,AKAP12,ALCAM,APOC1,APP,AREG,ARHGAP4,ARPC5,ARRB2,ASAP1,ATRX,BAG3,BCAM,BCL2,BHLHE41,BMPR2,BTG2,C1QTNF1,C5AR1,CAP1,CAPN2,CAPNS1,CAV1,CCN1,CCN2,CD151,CD44,CD74,CDC42BPA,CDC42EP5,CDKN1A,CEBPB,CEBPD,CEMIP2,CFH,CLU,CMTM6,COL18A1,CSF3,CTNNAL1,CTSB,CTSD,CTSS,CTSZ,CTTN,CXCL1,CXCL8,CXCR4,CYBB,CYRIA,CYRIB,CYTL1,DAAM1,DAB2,DDX21,DLC1,DNAJB4,DOCK9…	269
Cellular Growth and Proliferation,Tissue Development	Proliferation of neural cells	8.43e-15		0.854	A2M,ACTB,ADGRG1,ALCAM,APBB2,APOE,APP,AREG,BASP1,BCL2,BTG1,BTG2,CAP1,CAV1,CCN1,CDC42BPA,CDKN1A,CEBPB,CELF2,CLU,COTL1,CPE,CSF1R,CSF3,CST3,CTNNA1,CXCL1,CXCL16,CXCL2,CXCR4,DBI,EFNA1,EFNB2,EGR1,EGR3,ENPP2,EPAS1,EZR,FAM107A,FGF2,FLNA,FLT1,FN1,FOXO1,GJA1,GNA15,GRN,HDGFL3,HES1,HIF1A,ID1,ID2,ID3,IGF1,IGFBP2,IL1B,IL1R1,IL33,IL6,IL6ST,INPP1,ITGA4,ITGA6,ITGB1,LEPR,LGALS1,LGALS3,LIFR,LIMS2,LYN,MAOA,MARCKS,MDK…	133
Neurological Disease,Organismal Injury and Abnormalities	Sensory disorders	4.55e-12		0.854	ACTB,ACTG1,ADAMTS1,ANGPT2,APOE,APP,ATP6V1B2,ATP8B1,C5AR1,CCL20,CCL3,CD164,CD44,CFH,CTSB,CTSD,CTSS,CXCR4,CYBB,EIF4E,EPS8,FAM107B,FGF2,FN1,FZD4,GJA1,GPX1,HSP90AA1,ID1,ID2,ID3,IGF1,IL1A,IL1B,IL1RN,IL33,IL6,INSR,LDHA,LEPR,LILRB3,MAF,MAFB,MERTK,MET,MPDZ,MPZL2,MSRB3,MT-ND1,MT-RNR1,MYC,MYH9,NFKB1,NLRP3,PDE2A,PDK4,PLSCR4,PPT1,PSAP,PTGS2,RB1,RDX,RPGR,SELE,SGK1,SLC1A3,SLC44A2,SOCS3,SPNS2,TGFB1,TGIF1,TNF,TR…	76
Cellular Assembly and Organization,Organismal Development,Tissue Development	Fibrogenesis	2.54e-23		0.857	A2M,ACTB,ACTG1,ACTN1,ADGRF5,AIF1,AKAP13,APOE,APP,ARHGAP18,ARHGEF15,ARL2,ARPC2,ARPC5,ARRB2,BMX,C3AR1,CALD1,CAV1,CCN2,CD14,CD44,CDC42EP5,CDH5,CDKN1A,COL18A1,CORO1A,CSF3,CTSB,CTTN,CXCL8,CYRIB,DAAM1,DAB2,DLC1,DSTN,ELN,EPAS1,ESAM,F2R,FAM107A,FCGR2A,FERMT2,FGF2,FN1,FSTL1,GNA13,GRB2,GSN,HBEGF,HCLS1,HDGFL3,HIF1A,HSPB1,ICAM1,IGF1,IL1A,IL1B,IL6,ITGB1,KANK3,KLF2,LMCD1,LRP1,MAP4,MARCKSL1,MCF2L,MET,MYH9,NCKAP…	128
Cell Death and Survival,Organismal Injury and Abnormalities	Apoptosis of mononuclear leukocytes	4.68e-13		0.862	APOE,APP,BCL2,BCL2A1,C3AR1,CAV1,CCL3,CCL4,CD4,CD44,CD59,CDKN1A,CORO1A,CXCR4,DOCK8,EFNA1,EGR1,EGR3,EIF4E,ETS1,ETS2,EZR,FCGR2B,FCGR3A/FCGR3B,FGL2,GADD45B,GIMAP1,HIF1A,ID3,IER3,IGF1,IL10,IL18,IL1A,IL1B,IL6,INSR,IRF8,IRS2,ITGB1,ITGB2,ITPR1,KLF2,LAPTM5,LGALS1,LGALS3,LIPA,LYN,MCF2L,MERTK,MYC,NFE2L2,NFKB1,NFKBIA,NR4A3,PECAM1,PERP,PIK3R1,PNP,PTPN6,PTPRC,RAC2,RB1,RCAN1,REL,RPS6,RUNX1,S1PR1,SERPINB9,SHC1,S…	83
Cancer,Organismal Injury and Abnormalities,Respiratory Disease	Lung tumor	1.43e-11		0.871	AASS,ACKR1,ACSL1,ACTB,ACTN1,ACTN4,ADA2,ADAM15,ADAM28,ADAM9,ADAMTS1,ADCY4,ADGRL2,ADGRL4,AHNAK,AIF1,AKAP12,AKAP13,AKR1B1,ALCAM,ANGPT2,AOPEP,APBB2,APOC1,APOD,APOE,AQP1,AREG,ARGLU1,ARHGAP29,ARHGEF15,ARID5B,ARL4C,ARPC5,ARRB2,ASAH1,ATP1A1,ATP1B1,ATP1B3,ATRX,BACE2,BASP1,BCAT1,BCL2,BMPR2,BMX,BTG2,C1orf162,C1QA,C3AR1,C5AR1,C7,CALD1,CAPG,CAV1,CAVIN1,CAVIN2,CCL3,CCN1,CCN2,CCNL1,CD151,CD163,CD200,CD34,CD4,CD…	468
Cancer,Organismal Injury and Abnormalities,Respiratory Disease	Respiratory system tumor	2.83e-11		0.871	AASS,ABLIM3,ACKR1,ACSL1,ACTB,ACTN1,ACTN4,ADA2,ADAM15,ADAM28,ADAM9,ADAMTS1,ADCY4,ADGRL2,ADGRL4,AHNAK,AIF1,AKAP12,AKAP13,AKR1B1,AKR1C3,ALCAM,ANGPT2,AOPEP,APBB2,APOC1,APOD,APOE,AQP1,AREG,ARGLU1,ARHGAP29,ARHGEF15,ARID5B,ARL4C,ARPC5,ARRB2,ASAH1,ATP1A1,ATP1B1,ATP1B3,ATP6AP2,ATRX,BACE2,BASP1,BCAT1,BCL2,BMPR2,BMX,BTG2,C1orf162,C1QA,C3AR1,C5AR1,C7,CALD1,CAPG,CAV1,CAVIN1,CAVIN2,CCL3,CCN1,CCN2,CCNL1,CD151,C…	489
Cellular Movement	Invasion of cells	4.38e-38		0.888	A2M,ABLIM1,ACTN4,ADAM15,ADAM9,ADAMTS1,ADGRL2,AFAP1L1,AHNAK,AIF1,AKAP12,AKAP13,ALCAM,ANGPT2,APOC1,APP,AREG,ARHGAP4,ARPC5,ARRB2,ASAP1,ATRX,BAG3,BCAM,BCAT1,BCL2,BHLHE41,BMPR2,BTG2,C1QTNF1,C5AR1,CAP1,CAPN2,CAPNS1,CAV1,CAVIN2,CCN1,CCN2,CD14,CD151,CD44,CD53,CD74,CDC42BPA,CDC42EP5,CDH5,CDKN1A,CEBPB,CEBPD,CELF2,CEMIP2,CFH,CLU,CMTM6,COL18A1,CSF3,CST3,CTNNAL1,CTSB,CTSD,CTSS,CTSZ,CTTN,CXCL1,CXCL2,CXCL8,CXCR…	315
Gastrointestinal Disease,Hepatic System Disease,Organismal Injury and Abnormalities	Fibrosis of liver	2.52e-15		0.89	APOE,ARRB2,ATP1B1,ATP6AP2,C5AR1,CCL3L3,CCL4,CCL8,CCN2,CD74,CD86,CDKN1A,CEBPB,CSF2RA,CST3,CTSB,CXCL8,CXCR4,DUSP1,ERG,F2R,FCGR2B,FGF2,FN1,FSTL1,GPX4,HLA-DPB1,HLA-DQB1,HLA-DRA,HMOX1,HSPB1,IFNGR2,IL10,IL1A,IL1B,IL33,IL6,IL6ST,INSR,ITGA5,ITGA6,LAPTM5,LDLR,LGALS1,LGALS3,LRP1,LY6E,MGLL,MNDA,NAMPT,NFE2L1,NFE2L2,NFKB1,NLRP3,NOSTRIN,NOTCH4,OSM,PDE2A,PILRA,PLAU,PLAUR,POSTN,PRMT1,PTPRE,REL,SERPINA1,SOCS3,SPA…	76
Cancer,Organismal Injury and Abnormalities	Advanced extracranial solid tumor	8.39e-25		0.896	ADAM15,ADAMTS1,ADGRA2,ADIRF,AKAP12,AKR1C1/AKR1C2,AKR1C3,ANGPT2,ARL4C,ATP8B1,BCL2,BMPR2,C5AR1,CALCOCO2,CAPG,CAV1,CCN1,CCN2,CD151,CD200,CD44,CEBPD,CFH,CLU,COL15A1,COL4A1,COL4A2,COLEC12,CSF1R,CSF3,CTNNAL1,CTSB,CTSZ,CXCL8,CXCR4,DAB2,EFNB2,EGFL7,EIF4E,EMP1,ENPP2,EPAS1,ETS1,F2R,FCGR2A,FCGR3A/FCGR3B,FGF2,FKBP1A,FLNA,FLT1,FN1,FRY,FTL,GJA1,GLRX,GLUL,GPNMB,HAVCR2,HCLS1,HIF1A,HLA-A,HLA-E,HMOX1,HSP90AA1,HSPA…	145
Organismal Development	Formation of vessel	6.72e-13		0.898	ADAMTS1,ADGRL4,AKR1B1,ANGPT2,APOE,APP,C1QA,C5AR1,CCN2,CDH5,COL4A2,CXCR4,EFNB2,EMP1,EMP3,ENG,ENPP2,EPAS1,FABP4,FGF2,FLT1,FN1,ICAM1,IFI16,IL1B,IL33,IL6,LDHA,LRP1,NR4A2,OLR1,PDE2A,PECAM1,PIK3C2A,PLAU,PLAUR,PRDM1,PROS1,PTGS2,RB1,RUNX1,SELE,SPARC,SPTBN1,TEK,TGFB1,TGFBR2,TGFBR3,TNFSF10,TUBB6,TYMP,VEGFA,VEGFC	53
Cell-mediated Immune Response,Cellular Movement,Hematological System Development and Function,Immune Cell Trafficking	Infiltration by T lymphocytes	1.29e-11		0.902	ACKR1,ANGPT2,APOD,APOE,APP,ARRB2,CCL3,CCL3L3,CD44,CD86,CH25H,CTTN,CXCL16,CXCL8,DDIT4,HLA-A,IL10,IL1A,IL1B,IL33,IL6,IL6ST,ITGA4,ITGB1,LDLR,LGALS1,MCAM,MDK,MERTK,MYC,NLRP3,PIK3R1,PTGS2,S100A4,SELE,SELP,SPARC,SPINT2,STING1,TGFB1,TGFBR2,TLR2,TNF,TNFSF10,VEGFC	45
Cell Death and Survival,Organismal Injury and Abnormalities	Apoptosis of lymphocytes	5.41e-13		0.907	APOE,BCL2,BCL2A1,C3AR1,CAV1,CCL3,CCL4,CD4,CD44,CD59,CDKN1A,CORO1A,CXCR4,DOCK8,EFNA1,EGR1,EGR3,EIF4E,ETS1,ETS2,EZR,FCGR2B,FCGR3A/FCGR3B,FGL2,GADD45B,GIMAP1,HIF1A,ID3,IER3,IGF1,IL10,IL18,IL1A,IL1B,IL6,INSR,IRS2,ITGB1,ITGB2,ITPR1,KLF2,LAPTM5,LGALS1,LGALS3,LIPA,LYN,MCF2L,MERTK,MYC,NFE2L2,NFKB1,NFKBIA,NR4A3,PECAM1,PERP,PIK3R1,PNP,PTPN6,PTPRC,RAC2,RB1,RCAN1,REL,RPS6,RUNX1,S1PR1,SERPINB9,SHC1,SPI1,SPP1,…	81
Cancer,Organismal Injury and Abnormalities	Primary neoplasm	2.23e-11		0.908	ADAM28,ADCY4,ADGRA2,AFAP1L1,AKAP13,ANGPT2,BCL2,C2CD4B,CALD1,CCN1,CD4,CD44,CELF2,CLEC3B,CLU,COL4A1,CSF1R,CSF2RA,CTNNA1,CXCL8,CXCR4,DOK2,EFNB2,EGFL7,EMCN,ENG,EZR,F2R,FABP4,FAM167B,FCGR3A/FCGR3B,FERMT3,FKBP1A,FLNA,FLT1,FN1,FOXO1,HLA-E,HLA-F,HSP90AA1,ID2,IFI27,IL10,IL13RA1,IL1B,IL3RA,IL6,INSR,KLF6,LAMB2,LDHA,LDLR,LGALS1,LGALS3,LYN,MACF1,MET,MGLL,MMRN2,MRC1,MT-ND5,MYC,NES,NFKB1,OAZ1,PDLIM5,PLAU,PLAUR,…	93
Organismal Injury and Abnormalities	Hypertrophy	3.49e-12		0.912	ADAM15,ADGRG1,ANGPT2,APOE,APP,ARRB2,BCL2,BMPR2,BMX,CAV1,CCN2,CDKN1A,CEBPB,CREM,CSF3,CTSB,CTSD,CYBA,CYBB,DBI,DUSP1,ECE1,EHD4,ELN,EMP1,EPAS1,ERG,F2R,FGF2,FKBP1A,FLNB,FLT1,FN1,FOXO1,GJA1,GPX1,GRB2,GRN,GSN,HBEGF,HES1,HIF1A,HMOX1,HSPG2,ICAM1,IER3,IGF1,IL18,IL1B,IL33,IL6,IL6ST,IRF1,ITGB1,LEPR,LMCD1,LYN,MDK,MYC,NFE2L2,NFKB1,NFKBIA,NPR1,NR4A3,OSM,PBX1,PFN1,PIK3R1,PLAT,PLAU,POSTN,PTGS2,RAPGEF3,RBPJ,RCAN1,…	98
Cancer,Organismal Injury and Abnormalities,Tumor Morphology	Progression of tumor	1.12e-13		0.916	ADAM15,ALCAM,APOE,BCL2,CAV1,CCN2,CD44,CDKN1A,CLU,CSF1R,CXCL8,CXCR4,CYB5A,ENG,EPAS1,EZR,FCER1G,FCGR2A,FCGR3A/FCGR3B,FERMT2,FGF2,FKBP1A,FLT1,FOXC1,FOXO1,HAVCR2,HIF1A,HSP90AA1,IGFBP2,IGFBP4,IL18,IL1B,IL33,IL6,INSR,ITGA6,LDHA,LGALS1,LYN,MCAM,MERTK,MET,MYC,NEDD9,NES,NFKB1,NFKBIA,NLRP3,NR2F2,OAZ1,PLAU,PLAUR,PSMB9,PTGS2,PXN,RB1,S100A4,SAT1,SPARC,SPARCL1,SPINT2,SPP1,STAB1,TEAD1,TEK,TGFBR2,TLR2,TNF,TNFSF1…	75
Cellular Movement	Invasion of breast cancer cell lines	6.08e-16		0.916	ACTN4,ADAM15,ADAMTS1,AHNAK,APP,ASAP1,BAG3,BHLHE41,BTG2,CAV1,CCN1,CCN2,CD44,CDKN1A,CEBPB,CEBPD,CEMIP2,CTSB,CTSS,CTTN,CXCL1,CXCL8,CXCR4,CYTL1,EIF4E,EMP1,EREG,ETS1,EZR,F2R,FERMT3,FGF2,FN1,FNBP1L,FOXC1,GJA1,HIF1A,HSP90AA1,ID1,ID2,IFITM3,IGF1,IL1B,IL6,IRS2,ITGA5,ITGB1,ITGB4,KDM6B,KLF6,LDHA,LIMA1,LRP1,LY96,MALAT1,MCAM,MECOM,MET,MRTFB,MYC,NAMPT,NCKAP1,NFKBIA,NUCB1,PCGF2,PDLIM1,PIK3R1,PLAU,PLAUR,PODXL,PP…	103
Cellular Development,Cellular Growth and Proliferation	Proliferation of progenitor cells	2.72e-19		0.929	BCL2,BTG1,CCL20,CCL3,CCL4,CD163,CD34,CDKN1A,CEBPB,CSF1R,CSF3,CXCL2,CXCL3,CXCL8,DAB2,EBF1,EGR1,EGR3,EIF4E,EPAS1,ERG,ETS2,FGF2,FN1,FOXO1,FTH1,FYB1,GJA1,GPX1,HES1,HIF1A,ID1,IGF1,IL10,IL1A,IL1B,IL33,IL6,IRF8,ITGA5,ITGA6,ITGB1,KLF2,LCP2,LGALS3,LIPA,LYN,MAFB,MALAT1,MCF2L,MECOM,MET,MYC,MYH9,N4BP2L2,NFKBIA,NR4A3,PAG1,PBX1,PCGF2,PIK3AP1,PIK3R1,PLAU,POSTN,PRDM1,PRNP,PTGS2,PTPN6,PTPRC,RB1,REL,RHOG,RUNX1,S1P…	94
Cellular Growth and Proliferation,Lymphoid Tissue Structure and Development	Proliferation of lymphatic system cells	2.99e-37		0.931	A2M,AHNAK,AIF1,AKAP13,ALCAM,APOE,APP,ARHGDIB,B3GNT5,BCL2,BCL2A1,C5AR1,CCL20,CCL3,CCL4,CCN2,CD14,CD151,CD320,CD37,CD4,CD44,CD59,CD74,CD83,CD84,CD86,CDKN1A,CEBPB,CLEC10A,CORO1A,CSF1R,CSF3,CTSD,CTSZ,CXCL3,CXCL8,CXCR4,CYBB,DBI,DDIT4,DOCK8,DOK2,DUSP1,EBF1,EFNA1,EFNB2,EGR1,EGR3,EHD4,EIF4E,ERG,ETS1,ETS2,EZR,F2R,FABP4,FCER1G,FCGR2A,FCGR2B,FCGR3A/FCGR3B,FGF2,FGL2,FKBP1A,FN1,FOXO1,FTH1,FTL,FYB1,GADD45B,GIM…	211
Inflammatory Disease,Inflammatory Response,Organismal Injury and Abnormalities,Renal and Urological Disease	Glomerulonephritis	2.47e-11		0.937	ACTN4,B4GALT1,BCL2,C1QA,C5AR1,CCL3L3,CCL4,CD86,CDKN1A,CEBPB,CFH,CLEC14A,CLU,CXCL16,F8,FCGR1A,FCGR2A,FCGR2B,FCGR3A/FCGR3B,FKBP1A,FN1,GADD45B,HBEGF,HMOX1,ICAM1,IL10,IL1RN,IL33,IL6,IRF1,ITGA4,ITGAX,LAMB2,LYN,MYH9,NFE2L2,NFKBIA,PDE4B,PDLIM1,PTGS2,PTPN6,PTPRC,S100A10,SELE,SELP,SOX18,SPP1,SYK,TCF4,TGFB1,TNF,TNFAIP3,TNFSF13B,VCAM1,VEGFA,WAS,WIPF1	57
Cell Death and Survival,Organismal Injury and Abnormalities	Cell death of T lymphocytes	7.48e-16		0.938	APOE,BCL2,BCL2A1,C3AR1,CAV1,CCL3,CCL4,CD4,CD44,CD59,CDKN1A,CLEC10A,CORO1A,CST3,CTSD,CXCR4,DDIT4,DOCK8,EFNA1,EGR1,EGR3,EIF4E,ETS1,ETS2,EZR,FTH1,GADD45B,GIMAP1,GPX4,HIF1A,ID2,ID3,IER3,IGF1,IL10,IL18,IL1A,IL1B,IL6,INSR,ITGB2,KLF2,LGALS1,LGALS3,LIPA,MCF2L,MCL1,MERTK,MYC,NFE2L2,NFKB1,NFKBIA,NR4A3,PECAM1,PERP,PIK3R1,PNP,PRDM1,PTPN6,PTPRC,RAC2,RB1,RCAN1,REL,RPS6,RUNX1,SERPINB9,SHC1,SPP1,STING1,STK17B,TG…	81
Cell Morphology	Enlargement of cells	2.03e-11		0.946	ADAM15,ADGRG1,ANGPT2,APP,ARRB2,ASAH1,BCL2,BMX,CAV1,CCN2,CREM,CSF3,CTSB,CTSD,CTTN,CYBA,DBI,DUSP1,ECE1,EMP1,EMP2,EMP3,EPAS1,EZR,FGF2,FLNB,FN1,FOXO1,GJA1,GPX1,GRN,GSN,HBEGF,HES1,HIF1A,HSPB1,HSPG2,IER3,IGF1,IL18,IL1B,IL1R1,IL33,IL6,IL6ST,LEPR,LIMA1,LMCD1,LMNA,MARCKS,MDK,MYC,NFKB1,NFKBIA,NPR1,NR4A3,OSM,PBX1,PLAU,PTGS2,RAPGEF3,RGS2,RHOB,S100A10,S100A6,SGK1,SHC1,SMAD1,SNCG,SPTAN1,STC1,SUN1,TCF4,TGFB1,TG…	82
Cancer	Cell transformation	3.72e-14		0.959	A2M,AASS,ABLIM1,ABLIM3,ACKR1,ACSL1,ACTB,ACTG1,ACTN4,ADA2,ADAM28,ADAM9,ADAMTS1,ADAMTS9,ADCY4,ADGRA2,ADGRF5,ADGRL2,ADGRL4,AFAP1L1,AHNAK,AIF1,AKAP12,AKAP13,ALCAM,ANGPT2,ANXA5,APOC1,APOD,APOE,APP,AQP1,AREG,ARHGAP18,ARHGAP4,ARHGEF15,ARID5B,ARRB2,ASAH1,ASAP1,ATP1A1,ATP1B1,ATP6AP2,ATP6V1B2,ATP8B1,ATRX,B4GALT1,BASP1,BCAT1,BCL2,BCL2A1,BHLHE41,BMPR2,BMX,BNIP3L,BTG1,BTG2,C1orf162,C1QC,C1QTNF1,C2CD4B,C7,CALC…	649
Cell-To-Cell Signaling and Interaction	Interaction of tumor cell lines	3.67e-32		0.972	ACTN4,ADAM15,ADAM28,ADAM9,ADGRG1,AKAP12,ALCAM,ANGPT2,ANXA5,APOE,APP,ASAP1,B4GALT1,CALCRL,CAV1,CCL20,CCL3,CCL4,CCN1,CCN2,CD14,CD151,CD44,CEMIP2,CFH,CLEC7A,CTSB,CTSZ,CTTN,CXCL2,CXCL3,CXCL8,CXCR4,CYBB,DAB2,DOCK8,DSE,EGFL7,EGR1,EGR3,ELN,ENG,ERG,ETS1,EZR,F2R,FCGR2A,FERMT2,FERMT3,FGF2,FLNA,FN1,FOXO1,FYB1,GJA1,GLRX,GNA13,GPNMB,HES1,HLA-A,ICAM1,IFITM3,IGF1,IL18,IL1B,IL6,INHBB,INSR,ITGA4,ITGA5,ITGA6,ITGAM…	137
Cardiovascular System Development and Function,Hematological System Development and Function	Systolic pressure	1.38e-13		0.975	ANGPT2,APOE,ATP6AP2,BCAM,BMPR2,C1QTNF1,CAV1,CCN2,CYBB,DUSP1,ELN,EPAS1,FGF2,FLT1,FOXO1,HIF1A,HMOX1,IGF1,IL6,INSR,IRS2,LDLR,LEPR,MAOA,NFE2L2,NPR1,PDLIM5,PTGER4,PTGS2,RAMP2,S1PR1,SNTB2,SPP1,TEK,TGFB1,TIMP3,TNF,TNFSF10,VEGFA,ZBTB20	40
Organismal Injury and Abnormalities,Renal and Urological Disease	Proteinuria	2.09e-11		0.981	ACTN4,ANGPT2,B4GALT1,BCAM,CCN2,CD151,CDKN1A,CFH,CLDN5,CMIP,CST3,EHD4,EZR,FCGR2B,FLT1,HBEGF,HIF1A,ICAM1,IL6,LAMB2,LEPR,LGMN,LYN,MYH9,NHERF2,NLRP3,PODXL,PTGS2,SGK1,SPARC,SPP1,STAB1,STC1,TGFB1,THSD7A,TLR2,TNFAIP2,TNFSF13B,TXNIP,UCP2,VEGFA,VWF,WAS,YES1	44
Cell Death and Survival,Organismal Injury and Abnormalities	Apoptosis of neutrophils	9.43e-11		0.992	BCL2,BCL2A1,C3AR1,CD44,CSF3,CXCL1,CXCL2,CXCL8,CXCR4,CYBB,GSN,IL10,IL1B,IL1RN,IL6,ITGAM,ITGB2,LEPR,MCL1,NAMPT,SERPINA1,SYK,TGFB1,TNF,TNFSF10,TREM1	26
Hematological System Development and Function,Lymphoid Tissue Structure and Development,Tissue Morphology	Quantity of CD8+ T lymphocyte	1.03e-11		1.011	ADAM28,ANGPT2,APOE,BCL2,CD4,CD74,CMTM6,CORO1A,CXCL16,CXCR4,DOCK8,EGR3,ETS1,FOXO1,HAVCR2,HCST,HLA-A,HLA-DMA,HLA-DQB1,ID2,IL6ST,IRF1,ITGAM,ITGB2,LAIR1,LCP2,LGALS1,LRRC32,MCL1,MPZL2,NFKB1,PBX1,PNP,PSMB9,PTPN6,PTPRC,RAB27A,RAC2,RBPJ,SHC1,SOCS3,SPI1,SPNS2,STING1,SYK,TAP1,TGFBR2,TNF,TXNIP,VEGFC,WAS,ZEB1	52
Cancer,Organismal Injury and Abnormalities	Visceral metastasis	2.12e-21		1.018	ACTN4,ADAMTS1,ADIRF,AKAP12,AKR1C1/AKR1C2,AKR1C3,BCL2,BMPR2,C5AR1,CAPG,CAV1,CCN1,CCN2,CD151,CD200,CD44,CEBPD,CLU,COL4A1,COL4A2,COLEC12,CSF1R,CSF3,CTSB,CTSZ,CXCR4,EFNB2,EGFL7,EIF4E,EMP1,ENPP2,F2R,FCGR2A,FCGR3A/FCGR3B,FLT1,FRY,GLRX,GLUL,GPNMB,HCLS1,HIF1A,HMOX1,HSP90AA1,HSPA1A/HSPA1B,ICAM1,ID2,IGFBP2,IGFBP7,IL18,IL1A,IL6,ISLR,ITGB1,KLF6,LGALS1,LGALS3,LMCD1,LYN,MAFB,MALAT1,MAP4,MET,MFSD1,MYC,NFKB1,NRN…	100
Cellular Compromise	Injury of cells	1.99e-10		1.024	ANGPT2,APP,BAG3,CFH,CLDN5,CLEC14A,CLU,EGR1,F2R,FGF2,FSTL1,GJA1,GRN,HIF1A,HMOX1,ICAM1,IGF1,IL33,IL6,IRF1,ITGAM,ITPR1,NFE2L2,TGFB1,TNF,TNFSF10,TXN,TXNIP,UCP2	29
Gastrointestinal Disease,Hepatic System Disease,Organismal Injury and Abnormalities	Liver Damage	7.45e-12		1.029	APOE,APP,AREG,ARRB2,ATP8B1,C3AR1,CCL4,CD14,CD44,CDKN1A,CFH,CREG1,CSF3,CTSB,CXCL1,DUSP1,EGR1,FCGR2B,FLT1,GPX4,HAVCR2,HLA-A,HLA-DRA,HLA-DRB1,HMOX1,IGF1,IL10,IL18,IL1A,IL1B,IL1R1,IL1RN,IL6,IL6ST,IRF1,ITGB2,KLF2,LAPTM5,MET,MSR1,NFE2L2,NFKB1,NLRP3,OSM,PLAU,PTGS2,PYCARD,RDX,RNF115,SERPINA1,SGK1,SPP1,TGFBR2,TLR2,TNF,TNFAIP3,TNFRSF1B,TNFSF10,VGLL4	59
Cancer,Organismal Injury and Abnormalities	Metastatic solid tumor	5.74e-26		1.03	ACTN4,ADAM15,ADAM9,ADAMTS1,ADGRA2,ADIRF,AFAP1L1,AKAP12,AKR1C1/AKR1C2,AKR1C3,ANGPT2,ARID5B,ATRX,BCL2,BMPR2,C5AR1,CALD1,CAPG,CAV1,CCN1,CCN2,CD151,CD200,CD44,CEBPD,CLU,COL18A1,COL4A1,COL4A2,COLEC12,CSF1R,CSF2RA,CSF3,CTSB,CTSZ,CXCL8,CXCR4,DLC1,EFNB2,EGFL7,EIF4E,EMP1,ENPP2,EPAS1,ETS1,F2R,FCGR1A,FCGR2A,FCGR2B,FCGR3A/FCGR3B,FERMT2,FKBP1A,FLNA,FLT1,FN1,FRY,FTL,GJA1,GLRX,GLUL,GPNMB,HAVCR2,HCLS1,HIF1A,HLA-…	155
Cellular Development,Cellular Growth and Proliferation,Hematological System Development and Function,Lymphoid Tissue Structure and Development	Proliferation of activated T lymphocytes	8.08e-14		1.043	BCL2,CD44,CD74,CD83,CD86,CEBPB,CXCL8,DBI,EFNB2,EGR3,EHD4,EIF4E,FABP4,FKBP1A,FOXO1,FYB1,HAVCR2,HIF1A,HLA-DRB1,HMOX1,HSPA1A/HSPA1B,ICAM1,ID2,IGF1,IGFBP2,IL10,IL18,IL1A,IL1B,IL6,INSR,IRF1,IRF8,ITGAM,ITGB2,ITM2A,KDM6B,LCP2,LGALS1,LRRC32,MYC,OSM,PIK3R1,PRDM1,PTPN6,PTPRC,PYCARD,RPS3,RUNX1,SHC1,SOCS3,STK17B,SYK,TFRC,TGFB1,TGFBR2,TNF,TNFAIP3,TNFRSF1B,TNFSF10,TNFSF13B,VIM	62
Neurological Disease,Organismal Injury and Abnormalities	Progressive encephalopathy	6.88e-20		1.05	A2M,ACTB,ADAMTS1,ADGRL2,ADIRF,AIF1,ANXA5,APBB2,APOC1,APOD,APOE,APP,AQP1,ARHGDIB,ASAH1,ATP1A1,ATP1B1,BACE2,BCL2,C7,CAPN2,CAV1,CCL3,CCL3L3,CCL4,CCN1,CCN2,CD14,CD74,CDKN1A,CELF2,CEMIP2,CFD,CH25H,CHCHD10,CLDN5,CLEC3B,CLU,CNKSR3,CSF1R,CST3,CSTB,CTSB,CTSD,CTSS,CXCL8,CXCR4,DBI,ELN,ELOVL7,EPHX1,ETS2,EZR,F2R,F8,FCGR1A,FCGR2A,FCGR2B,FCGR3A/FCGR3B,FGF2,FLT1,FOXO1,FTH1,FTL,GATM,GLRX,GPNMB,GPR183,GRN,GSN,HIF1…	179
Cellular Assembly and Organization,Cellular Function and Maintenance	Organization of actin cytoskeleton	2.47e-14		1.073	ACTN1,AKAP12,ARHGAP18,ARHGAP4,ARPC1A,ARPC2,ARPC5,BCL2,CAP1,CDC42BPA,CLU,CORO1A,CSF1R,CSF3,CTTN,CXCL1,DLC1,EFNA1,EHD2,EMP2,ENG,EPS8,ESAM,EZR,FAM107A,FGF2,FLNA,FLNB,FMNL1,FN1,GJA1,GRB2,GSN,HCLS1,ICAM1,IGF1,IL1A,IQGAP2,ITGB1,LCP1,LRP1,MRTFB,MYH9,NCKAP1L,NEDD9,NLRP3,PAM,PDLIM1,PHACTR1,PLAU,PLEK,PLS3,PRMT1,PRNP,PXN,RAB13,RAC2,RAPGEF3,RDX,RHOB,RHOC,RHOG,RHOJ,RHOQ,RND1,RPS6,S1PR1,SHC1,SPTBN1,TGFB1,TGM2,…	80
Cancer,Organismal Injury and Abnormalities	Cancer of cells	7.16e-19		1.09	A2M,AASS,ABLIM1,ABLIM3,ACKR1,ACTB,ACTG1,ACTN4,ADA2,ADAM28,ADAM9,ADAMTS1,ADAMTS9,ADCY4,ADGRA2,ADGRF5,ADGRL2,ADGRL4,AFAP1L1,AHNAK,AIF1,AKAP12,AKAP13,ALCAM,ANGPT2,ANXA5,APOC1,APOD,APOE,APP,AQP1,ARHGAP18,ARHGAP4,ARHGEF15,ARID5B,ARRB2,ASAH1,ASAP1,ATP1A1,ATP1B1,ATP6AP2,ATP6V1B2,ATRX,BASP1,BCAT1,BCL2,BHLHE41,BNIP3L,BTG1,BTG2,C1orf162,C1QC,C1QTNF1,C2CD4B,C7,CALCRL,CALD1,CALHM6,CAP1,CAPN2,CASKIN2,CAV1,CAV…	603
Cellular Movement	Migration of carcinoma cell lines	1.68e-14		1.093	AIF1,ALCAM,APOC1,AREG,ARL4C,ARPC5,BCAM,BCAT1,BMPR2,CAPN2,CAPNS1,CAV1,CCN1,CCN2,CD44,CEBPB,CIRBP,CLU,CSF3,CTSB,CTTN,CXCL8,DAAM1,DLC1,DSE,EFNA1,EMILIN2,EPAS1,ETS1,EZR,FBLN2,FGF2,FMNL1,FN1,GAS5,GLUL,HIF1A,HMOX1,HSP90AA1,ICAM1,ID1,IGF1,IGFBP7,IL1B,IL6,ITGA5,ITGA6,ITGB1,ITGB4,KLF6,KLF9,LDHA,LGALS1,LIFR,LMCD1,LRP1,LYN,MAP4,MCL1,MET,MFSD1,MTUS1,MYC,MYH9,MYOF,NDRG1,NEDD9,NFKBIA,NLRP3,NNMT,NR4A2,NUPR1,PHF…	110
Organismal Injury and Abnormalities,Renal and Urological Disease	Renal lesion	1.85e-16		1.119	ACACB,ACTB,ADA2,ADAM28,ADAMTS9,ADGRF5,AHNAK,AIF1,ANGPT2,ANXA5,APOC1,APOD,APOE,APP,AQP1,ARID5B,ARPC5,ARRB2,ASAP1,ATP1B1,ATRX,BASP1,BCL2,BLVRB,BNIP3L,BTG2,C1QTNF1,C7,CALCOCO2,CALCRL,CAP1,CAV1,CAVIN1,CCL4,CCN1,CCN2,CD151,CD34,CD4,CD44,CD53,CDKN1A,CFH,CFI,CHD9,CLDN5,CLEC3B,CLU,CORO1A,COX7A1,CPXM2,CREM,CSF1R,CTNNAL1,CTSS,CXCL16,CXCL2,CXCL8,CXCR4,CYRIA,DLC1,DOCK8,EBPL,EGR3,EHD2,EMB,ENG,EPAS1,EPHX1,EREG…	263
Cancer,Gastrointestinal Disease,Organismal Injury and Abnormalities	Colorectal tumor	2.1e-10		1.121	A2M,AASS,ACACB,ACSL1,ACTG1,ACTN1,ADA2,ADAM15,ADAM28,ADAM9,ADAMTS1,ADAMTS4,ADAMTS9,ADAP2,ADGRA2,ADGRG1,ADGRL2,ADGRL4,ADIRF,AFAP1L1,AHNAK,AIF1,AKAP12,AKAP13,AKR1B1,AKR1C1/AKR1C2,AKR1C3,ALCAM,ANGPT2,ANXA5,AOPEP,APOC1,APOD,AQP1,AREG,ARHGAP4,ARHGAP45,ARHGEF15,ARID5B,ARL2,ARL4C,ARPC1A,ARRB2,ASAH1,ATP1B3,ATP6AP2,ATP6V1B2,ATP6V1F,ATP8B1,ATRX,B4GALT1,BACE2,BAG3,BCAM,BCL2,BCL2A1,BMPR2,BMX,C15orf48,C1orf115…	527
Cancer,Gastrointestinal Disease,Hepatic System Disease,Organismal Injury and Abnormalities	Hepatocellular carcinoma	1.03e-11		1.123	ACSL1,ACTG1,ADAM28,ADAM9,ADAMTS1,ADAMTS9,ADGRG1,AHNAK,AIF1,AKR1C1/AKR1C2,AKR1C3,ANXA5,AREG,ARL2,ARPC5,ARRB2,ASAP1,ATP1A1,ATP1B1,ATP1B3,BCL2,C7,CAPN2,CCL20,CCN1,CCN2,CD163,CD4,CD44,CDA,CDKN1A,CH25H,CIRBP,CLIC1,COL15A1,COL4A1,COL4A2,CSF1R,CTNNA1,CTSB,CTSD,CTTN,CXCL2,CXCL8,CYB5A,CYBB,DAAM1,DIPK1B,DLC1,DSE,EGR1,EHD2,ELL2,ENG,ENPP2,ETS1,F8,FABP5,FGF2,FILIP1,FKBP1A,FLT1,FN1,FOXO1,FRY,FTH1,FTL,GARRE1,GA…	215
Cellular Development,Cellular Growth and Proliferation,Hematological System Development and Function,Lymphoid Tissue Structure and Development	Proliferation of T lymphocytes in spleen	1.03e-10		1.124	CD44,CD74,CD83,CD86,CEBPB,CXCL8,DBI,EFNB2,EGR3,EHD4,EIF4E,FABP4,FKBP1A,FOXO1,FYB1,HAVCR2,HIF1A,HLA-DRB1,HMOX1,HSPA1A/HSPA1B,ICAM1,ID2,IL10,IL18,IL1A,IL1B,IL6,INSR,IRF1,IRF8,ITM2A,KDM6B,LCP2,MYC,OSM,PIK3R1,PTPN6,PTPRC,PYCARD,RUNX1,SHC1,SOCS3,STK17B,SYK,TFRC,TGFB1,TGFBR2,TNF,TNFAIP3,TNFSF10,TNFSF13B,VIM	52
Cancer,Organismal Injury and Abnormalities	Primary solid tumor	5.65e-11		1.131	ADAM28,ADCY4,ADGRA2,AFAP1L1,AKAP13,ANGPT2,BCL2,C2CD4B,CALD1,CCN1,CD44,CELF2,CLEC3B,CLU,COL4A1,CSF1R,CSF2RA,CXCL8,DOK2,EFNB2,EGFL7,EMCN,FABP4,FAM167B,FCGR3A/FCGR3B,FKBP1A,FLNA,FLT1,FN1,FOXO1,HSP90AA1,ID2,IFI27,IL1B,IL3RA,IL6,INSR,KLF6,LAMB2,LDLR,LGALS1,LGALS3,MACF1,MET,MGLL,MMRN2,MT-ND5,MYC,NES,NFKB1,PDLIM5,PLAU,PLAUR,POSTN,PRDM1,PSIP1,PTGER4,PTGS2,RB1,REL,RNF144B,S100A10,S100A6,SERPINA1,SNAI1,SPP…	75
Cancer,Organismal Injury and Abnormalities	Advanced malignant solid tumor	2.02e-29		1.133	ACTN4,ADAM15,ADAM9,ADAMTS1,ADGRA2,ADIRF,AFAP1L1,AKAP12,AKR1C1/AKR1C2,AKR1C3,ANGPT2,ARID5B,ARL4C,ATP8B1,ATRX,BCL2,BMPR2,BTG1,C5AR1,CALCOCO2,CALD1,CAPG,CAV1,CCN1,CCN2,CD151,CD200,CD44,CEBPD,CFH,CLU,COL15A1,COL18A1,COL4A1,COL4A2,COLEC12,CSF1R,CSF2RA,CSF3,CTNNAL1,CTSB,CTSZ,CXCL8,CXCR4,DAB2,DLC1,EFNA1,EFNB2,EGFL7,EIF4E,EMP1,ENG,ENPP2,EPAS1,ETS1,F2R,FCGR1A,FCGR2A,FCGR2B,FCGR3A/FCGR3B,FERMT2,FGF2,FKBP1A…	178
Cancer,Organismal Injury and Abnormalities	Neoplasia of cells	6.74e-15		1.138	A2M,AASS,ABLIM1,ABLIM3,ACKR1,ACSL1,ACTB,ACTG1,ACTN4,ADA2,ADAM28,ADAM9,ADAMTS1,ADAMTS9,ADCY4,ADGRA2,ADGRF5,ADGRL2,ADGRL4,AFAP1L1,AHNAK,AIF1,AKAP12,AKAP13,ALCAM,ANGPT2,ANXA5,APOC1,APOD,APOE,APP,AQP1,AREG,ARHGAP18,ARHGAP4,ARHGEF15,ARID5B,ARRB2,ASAH1,ASAP1,ATP1A1,ATP1B1,ATP6AP2,ATP6V1B2,ATP8B1,ATRX,B4GALT1,BASP1,BCAT1,BCL2,BHLHE41,BMPR2,BMX,BNIP3L,BTG1,BTG2,C1orf162,C1QC,C1QTNF1,C2CD4B,C7,CALCRL,CALD…	646
Organismal Injury and Abnormalities,Renal and Urological Disease	Urination disorder	8.14e-11		1.141	ACTN4,ADAMTS1,AKR1B1,ANGPT2,B4GALT1,BCAM,CCN2,CD151,CD320,CD63,CDKN1A,CFH,CLDN5,CLU,CMIP,CST3,CYB5R3,EHD4,EZR,F2R,FCGR2B,FLT1,FN1,GRN,HBEGF,HIF1A,ICAM1,ID2,IL1A,IL6,INSR,IRS2,ITGB1,KYNU,LAMA5,LAMB2,LEPR,LGMN,LYN,MYH9,NHERF2,NLRP3,PODXL,PSAP,PTGS2,SGK1,SPARC,SPP1,STAB1,STC1,TGFB1,THSD7A,TLR2,TNFAIP2,TNFSF13B,TXNIP,UCP2,UGCG,VEGFA,VWF,WAS,YES1	62
Gastrointestinal Disease,Organismal Injury and Abnormalities	Chronic bowel disorder	1.88e-13		1.154	ARHGDIB,CD53,CD74,CYBB,FGF2,GPNMB,HLA-DMA,HLA-DMB,HLA-DQB1,HLA-DRB5,IFI16,IL10,IL1A,IL1B,IL6,ITGA4,LAPTM5,LY86,LYZ,MPEG1,PTPRC,TAP1,TNF,TNFAIP8,WAS	25
Gastrointestinal Disease,Inflammatory Disease,Inflammatory Response,Organismal Injury and Abnormalities	Chronic colitis	9.87e-13		1.154	ARHGDIB,CD53,CD74,CYBB,GPNMB,HLA-DMA,HLA-DMB,HLA-DQB1,HLA-DRB5,IFI16,IL10,IL1A,IL1B,IL6,LAPTM5,LY86,LYZ,MPEG1,PTPRC,TAP1,TNF,TNFAIP8,WAS	23
Cellular Assembly and Organization,Organismal Development,Tissue Development	Formation of filaments	1.69e-21		1.168	A2M,ACTB,ACTG1,ACTN1,ADGRF5,AIF1,AKAP13,APOE,APP,ARHGAP18,ARHGEF15,ARL2,ARPC2,ARPC5,ARRB2,BMX,C3AR1,CALD1,CAV1,CCN2,CD44,CDC42EP5,CDH5,CDKN1A,COL18A1,CORO1A,CSF3,CTSB,CTTN,CXCL8,CYRIB,DAAM1,DAB2,DLC1,DSTN,ELN,ESAM,F2R,FAM107A,FCGR2A,FERMT2,FGF2,FN1,GNA13,GRB2,GSN,HCLS1,HDGFL3,HSPB1,ICAM1,IGF1,IL1A,IL1B,ITGB1,KANK3,KLF2,LMCD1,LRP1,MAP4,MCF2L,MET,MYH9,NCKAP1,NCKAP1L,NPR1,PDLIM1,PECAM1,PFN1,PHACTR1,…	115
Cancer,Organismal Injury and Abnormalities	Intrathoracic organ tumor	1.28e-11		1.169	AASS,ACKR1,ACSL1,ACTB,ACTN1,ACTN4,ADA2,ADAM15,ADAM28,ADAM9,ADAMTS1,ADCY4,ADGRL2,ADGRL4,AHNAK,AIF1,AKAP12,AKAP13,AKR1B1,ALCAM,ANGPT2,AOPEP,APBB2,APOC1,APOD,APOE,AQP1,AREG,ARGLU1,ARHGAP29,ARHGEF15,ARID5B,ARL4C,ARPC5,ARRB2,ASAH1,ATP1A1,ATP1B1,ATP1B3,ATRX,BACE2,BASP1,BCAT1,BCL2,BMPR2,BMX,BTG2,C1orf162,C1QA,C3AR1,C5AR1,C7,CALD1,CAPG,CAV1,CAVIN1,CAVIN2,CCL3,CCN1,CCN2,CCNL1,CD151,CD163,CD200,CD34,CD4,CD…	469
Humoral Immune Response,Protein Synthesis	Quantity of immunoglobulin	8.5e-14		1.181	AKAP13,APOE,B3GNT5,B4GALT1,C1QA,C3AR1,CD37,CD74,CD83,CD84,CD86,CDKN1A,CEBPB,CH25H,CLEC4E,CTSS,DOCK8,EBF1,FCER1G,FCGR1A,FCGR2B,FCGRT,HLA-DQB1,ID3,IL10,IL13RA1,IL1R1,IL33,IL6,IL6ST,IRF1,IRF8,ITGB2,LAIR1,LDLR,LGALS3,LY86,LYN,MERTK,METRNL,MSR1,NFE2L2,NFKB1,NFKBIA,NFKBIZ,PIK3AP1,PTGS2,PYCARD,RCAN1,REL,RGS1,RHOG,SAMSN1,SELP,SPI1,TLR2,TNF,TNFRSF1B,TNFSF10,TNFSF13B,TYROBP,WAS,WIPF1	63
Humoral Immune Response,Protein Synthesis	Production of antibody	4.31e-15		1.199	AKAP13,APOE,B3GNT5,B4GALT1,BCL2,C1QA,C3AR1,CD37,CD74,CD83,CD84,CD86,CDKN1A,CEBPB,CH25H,CLEC4E,CTSS,DOCK8,EBF1,FCER1G,FCGR1A,FCGR2B,FCGRT,HLA-DQB1,ID3,IL10,IL13RA1,IL1R1,IL33,IL6,IL6ST,IRF1,IRF8,ITGB2,LAIR1,LDLR,LGALS3,LY86,LYN,MERTK,METRNL,MSR1,NFE2L2,NFKB1,NFKBIA,NFKBIZ,PIK3AP1,PTGS2,PTPN6,PYCARD,RCAN1,REL,RGS1,RGS16,RHOG,SAMSN1,SELP,SPI1,TGFB1,TGFBR2,TLR2,TNF,TNFRSF1B,TNFSF10,TNFSF13B,TYROBP,WA…	68
Metabolic Disease,Organismal Injury and Abnormalities	Amyloidosis	6.65e-23		1.204	A2M,ACTB,ADGRL2,AIF1,APBB2,APOC1,APOD,APOE,APP,AQP1,ATP1A1,ATP1B1,BACE2,BCL2,C7,CAPG,CAV1,CCL20,CCL3,CCL3L3,CCL4,CCN2,CD14,CD63,CD74,CDKN1A,CEMIP2,CFD,CH25H,CLDN5,CLEC3B,CLEC7A,CLU,CNKSR3,CSF1R,CST3,CTSB,CTSD,CTSS,CTSZ,CXCL3,CXCL8,CXCR4,CYBB,EPHX1,ETS2,FCGR1A,FCGR2A,FCGR2B,FCGR3A/FCGR3B,FGF2,FLT1,GLRX,GPNMB,GPR183,GRN,GSN,HIF1A,HLA-DQB1,HLA-E,HMOX1,HNRNPA1,HSPA1A/HSPA1B,HSPA6,HSPG2,ICAM1,IFITM3,I…	141
Cancer,Organismal Injury and Abnormalities	Metastasis of cells	1.03e-27		1.218	ABLIM1,ACTN4,ADAM9,ADAMTS1,ADGRF5,AFAP1L1,ALCAM,ANGPT2,APOC1,ASAH1,ASAP1,ATRX,BCAT1,CALD1,CALHM6,CAPN2,CAV1,CCL8,CCN1,CCN2,CD151,CD44,CD59,CDC42EP5,CEBPD,CIRBP,COL18A1,COL4A1,COL4A2,CSF3,CTSB,CTTN,CXCL1,CXCL2,CXCL3,CXCL8,CXCR4,CYBA,CYBB,DDX21,EFNB2,EGFL7,ENPP2,EPAS1,EZR,F2R,FABP4,FABP5,FERMT2,FGF2,FMNL1,FN1,FNBP1L,FOXC1,FTH1,GPR34,GPX4,GSN,HIF1A,HMOX1,HSP90AA1,ID2,IFITM1,IGF1,IL18,IL1B,IL1R1,IL6,…	155
Cell Death and Survival,Organismal Injury and Abnormalities	Cell death of endothelial cells	1.42e-15		1.23	ADAM15,ADAMTS1,ANGPT2,APP,ARHGAP18,ATP1B3,BCL2,BCL2A1,BMPR2,CAV1,CD74,CDH5,CDKN1A,COL18A1,COL4A2,CSF3,CXCL8,CXCR4,ENG,EPAS1,FGF2,FLT1,FSTL1,GPX1,HMOX1,ID1,IGF1,IL18,IL1B,IL6,KLF2,LGALS1,LIPA,LRP1,LRP5,MALAT1,MCAM,MCL1,MEOX2,MYC,NFE2L2,NFKB1,NFKBIA,NLRP3,NOTCH4,NR4A3,OLR1,PECAM1,PFKFB3,PLAT,PRDX2,RBPJ,RDX,RHOB,SEMA6A,SERPINA1,SPP1,STING1,TEK,TGFB1,TNF,TNFAIP3,TNFRSF1B,TNFSF10,TXN,TYMP,UCP2,VEGFA	68
Cell-To-Cell Signaling and Interaction	Signal transduction	4.93e-22		1.238	ADCY4,ADGRF5,ADGRG1,ADGRL4,AKAP12,AKAP13,AKR1C1/AKR1C2,AKR1C3,ALCAM,ANGPT2,ANXA5,APOE,AREG,ARRB2,BCAM,BMX,C3AR1,C5AR1,CALCRL,CAP1,CAV1,CCL20,CCL4,CCL8,CCN2,CD14,CD164,CD4,CD59,CD83,CLEC5A,CLIC1,CREM,CSF1R,CXCL1,CXCL8,CXCR4,CYTL1,DDIT4,DOK2,DUSP1,ECE1,ELK3,EPAS1,ERG,F2R,FCER1G,FCGR1A,FCGR2A,FCGR2B,FLNB,FPR1,FPR3,GJA1,GNA13,GNA15,GNG11,GPNMB,GPR183,GRB10,HBEGF,HCLS1,HIF1A,HLA-DRB1,HMOX1,HSPB1,IFITM…	158
Cancer,Organismal Injury and Abnormalities,Reproductive System Disease	Neoplasia of breast cancer cell lines	5.36e-12		1.253	ACTN4,ADAMTS1,ADGRF5,BMX,CCN2,CD151,CD44,CSF3,CTSB,CXCL1,CXCL2,CXCL3,CXCR4,DLC1,DUSP2,EGFL7,EIF4E,ENPP2,EPAS1,F2R,FABP5,FNBP1L,FOXC1,HIF1A,IGF1,IL33,LGALS3,MCAM,MECOM,MET,MRTFB,MTUS1,NCKAP1,NFKBIA,PCGF2,PDLIM1,PLAUR,PRDX2,PTGS2,RHOC,S100A4,SERTAD1,SH3BGRL,SNAI1,SNCG,SYK,TGFB1,TGFBR2,TGFBR3,TLR2,TNF,UTRN,VIM,WWTR1,ZFYVE21	55
Cellular Development,Cellular Growth and Proliferation,Nervous System Development and Function,Tissue Development	Growth of neurites	5.04e-11		1.282	A2M,ACTB,ALCAM,APBB2,APOE,APP,BASP1,BCL2,CAP1,CAV1,CDC42BPA,CDKN1A,CELF2,COTL1,CSF3,CXCR4,EFNA1,EFNB2,EGR1,EGR3,ENPP2,EZR,FAM107A,FGF2,FLT1,FN1,GJA1,GNA15,GRN,HDGFL3,HIF1A,IGF1,IL1B,IL6,IL6ST,INPP1,ITGA4,ITGB1,LGALS1,LIFR,MAOA,MARCKS,MDK,MET,MID1,MT2A,MYC,MYH9,NES,NFIA,NFKB1,NFKBIA,NINJ1,NRN1,PKP4,PLAT,PRNP,PSAP,PTPN6,PTPRM,PXN,RAB11A,RAB13,REL,RHOG,RHOQ,RND1,RPS6,S100A4,SEMA6A,SGK1,SHC1,SOCS2,SO…	86
Organismal Injury and Abnormalities	Wound	1.93e-22		1.298	ADAM15,ADAM9,AQP1,ARRB2,B4GALT1,BMX,C5AR1,CAV1,CCL3,CD44,CDKN1A,CFD,CLEC10A,CSF3,EFNB2,EGR1,ELK3,EREG,ETS1,F13A1,FGF2,FLT1,FN1,GJA1,GRN,GSN,HBEGF,HIF1A,HSPB1,ICAM1,IGF1,IL10,IL18,IL1A,IL1R1,IL33,IL6,IL6ST,ITGA5,ITGB2,KLF6,LEPR,LGALS3,LIMA1,MDK,MET,MT2A,MYC,NACA,NFE2L2,OSM,PDK4,PECAM1,PLAT,PLAU,PLPP3,POSTN,PRCP,PTGS2,RAC2,SPARC,SPP1,SYNPO,TGFB1,TINAGL1,TLR2,TNF,TNFRSF1B,TPM1,VEGFA,VIM	71
Cancer,Organismal Injury and Abnormalities	Metastasis of tumor cell lines	5.41e-27		1.306	ABLIM1,ACTN4,ADAM9,ADAMTS1,ADGRF5,AFAP1L1,ALCAM,ANGPT2,APOC1,ASAH1,ASAP1,ATRX,BCAT1,CALD1,CALHM6,CAPN2,CAV1,CCL8,CCN1,CCN2,CD151,CD44,CD59,CDC42EP5,CEBPD,CIRBP,COL18A1,COL4A1,COL4A2,CSF3,CTSB,CTTN,CXCL1,CXCL2,CXCL3,CXCL8,CXCR4,CYBA,CYBB,DDX21,EFNB2,EGFL7,ENPP2,EPAS1,EZR,F2R,FABP4,FABP5,FERMT2,FMNL1,FN1,FNBP1L,FOXC1,FTH1,GPX4,GSN,HIF1A,HMOX1,HSP90AA1,ID2,IFITM1,IGF1,IL18,IL1B,IL1R1,IL6,IRF1,ITGA4,…	145
Cellular Development,Cellular Growth and Proliferation,Hematological System Development and Function,Hematopoiesis	Proliferation of hematopoietic cells	5.18e-17		1.307	BCL2,BTG1,CCL20,CCL3,CCL3L3,CCL4,CD163,CD34,CDKN1A,CEBPB,CSF1R,CSF3,CXCL2,CXCL8,DAB2,EBF1,EGR1,EGR3,EIF4E,EPAS1,ERG,ETS2,FGF2,FOXO1,FTH1,FYB1,IL10,IL1A,IL1B,IL33,IL6,IL6ST,IRF8,KLF2,LCP2,LGALS3,LIPA,LYN,MAFB,MCF2L,MECOM,MYC,MYH9,N4BP2L2,NFKBIA,NR4A3,PAG1,PBX1,PCGF2,PIK3AP1,PIK3R1,POSTN,PRDM1,PTGS2,PTPN6,PTPRC,RAC2,REL,RUNX1,S1PR1,SH2B3,SOCS2,SOCS3,SOX18,SPI1,SPP1,SYK,TGFB1,TIMP3,TNF,TNFAIP3,TNFRS…	77
Cardiovascular System Development and Function,Organismal Development	Angiogenesis	2.45e-64		1.307	A2M,ACTG1,ADAM15,ADAM9,ADAMTS1,ADAMTS9,ADGRA2,ADGRF5,ADGRG1,AIF1,AKR1B1,ALCAM,ALOX5AP,ANGPT2,APOE,APP,AQP1,AREG,ARHGEF15,ATP1B3,ATRX,B4GALT1,BCL2,BMPR2,BMX,BTG1,C1QA,C1QB,C1QC,C3AR1,C5AR1,CALCRL,CAPNS1,CAV1,CAV2,CAVIN2,CCN1,CCN2,CD151,CD200,CD34,CD37,CD44,CD63,CDH5,CDKN1A,CEBPD,CFH,CFI,CITED2,CKLF,CLDN5,CLEC14A,COL18A1,COL4A1,COL4A2,CORO1A,CSF1R,CSF3,CST3,CTSB,CTSS,CXCL1,CXCL2,CXCL8,CXCR4,CYBA,CY…	297
Inflammatory Disease,Inflammatory Response,Organismal Injury and Abnormalities,Renal and Urological Disease	Nephritis	3.45e-16		1.336	ACTN4,ANGPT2,ARRB2,B4GALT1,BCL2,C1QA,C5AR1,CCL3L3,CCL4,CD151,CD86,CDKN1A,CEBPB,CFH,CLEC14A,CLU,COL4A1,CXCL16,CXCL8,EPAS1,F8,FCGR1A,FCGR2A,FCGR2B,FCGR3A/FCGR3B,FKBP1A,FN1,GADD45B,GRN,HBEGF,HIF1A,HLA-DQB1,HMOX1,ICAM1,IGF1,IL10,IL1RN,IL33,IL6,IRF1,ITGA4,ITGAM,ITGAX,LAMB2,LYN,MDK,METRNL,MYH9,NFE2L2,NFKB1,NFKBIA,NINJ1,NLRP3,NPR1,OTUD1,PDE4B,PDLIM1,PTGS2,PTPN6,PTPRC,S100A10,SELE,SELP,SNAI1,SOX18,SPP1,S…	78
Cell Death and Survival,Organismal Injury and Abnormalities	Cell death of mononuclear leukocytes	8.94e-17		1.357	APOE,APP,BCL2,BCL2A1,C3AR1,CAV1,CCL3,CCL4,CD4,CD44,CD59,CDKN1A,CLEC10A,CORO1A,CSF3,CST3,CTSB,CTSD,CXCR4,DDIT4,DOCK8,EFNA1,EGR1,EGR3,EIF4E,ETS1,ETS2,EZR,FCGR2B,FCGR3A/FCGR3B,FGL2,FTH1,GADD45B,GIMAP1,GPX4,HIF1A,ID2,ID3,IER3,IGF1,IL10,IL18,IL1A,IL1B,IL6,INSR,IRF8,IRS2,ITGB1,ITGB2,ITPR1,KLF2,LAPTM5,LGALS1,LGALS3,LIPA,LYN,MCF2L,MCL1,MERTK,MYC,NFE2L2,NFKB1,NFKBIA,NR4A3,PECAM1,PERP,PIK3R1,PNP,PRDM1,PTPN…	98
Cellular Development,Cellular Growth and Proliferation,Hematological System Development and Function,Hematopoiesis	Proliferation of hematopoietic progenitor cells	1.31e-16		1.374	BCL2,BTG1,CCL20,CCL3,CCL4,CD163,CD34,CDKN1A,CEBPB,CSF1R,CSF3,CXCL2,CXCL8,DAB2,EBF1,EGR1,EGR3,EIF4E,EPAS1,ERG,ETS2,FGF2,FOXO1,FTH1,FYB1,IL10,IL1A,IL1B,IL33,IL6,IRF8,KLF2,LCP2,LGALS3,LIPA,LYN,MAFB,MCF2L,MECOM,MYC,MYH9,N4BP2L2,NFKBIA,NR4A3,PAG1,PBX1,PCGF2,PIK3AP1,PIK3R1,POSTN,PRDM1,PTGS2,PTPN6,PTPRC,REL,RUNX1,S1PR1,SH2B3,SOCS2,SOCS3,SOX18,SPI1,SPP1,SYK,TGFB1,TIMP3,TNF,TNFAIP3,TNFRSF1B,TSC22D1,TXNIP,…	74
Organismal Injury and Abnormalities,Renal and Urological Disease	Cystic kidney disease	1.67e-10		1.387	A2M,ACSL1,ACTN1,ADAMTS9,ANGPT2,BCL2,CALD1,CAV2,CAVIN1,CCN2,CDKN1A,CLU,CPE,CYGB,DSTN,EGR1,EPAS1,FCGR1A,FGF2,FKBP1A,FSTL1,FYB1,GSN,HIF1A,HMOX1,IGF1,IL13RA1,IRF8,ISLR,LAMC1,LGMN,LRP5,MYC,MYL12A,NFIA,OLFM1,PRSS23,PSMB9,PTGS2,PTPRC,RAPGEF3,SAMSN1,SGK1,SLC1A3,SPNS2,SPP1,SPRY1,SRGAP1,SYNE2,TGFB1,UCP2,VEGFA,WWTR1	53
Protein Synthesis	Quantity of protein in blood	3.53e-12		1.396	ACACB,APOE,ARHGDIB,ARID5A,ARRB2,BAG3,C3AR1,C5AR1,CAV1,CD14,CD44,CEBPB,CLEC10A,CLEC4E,CLEC7A,COL18A1,CPE,CTSS,CXCL16,DUSP1,ELN,ENPP2,FABP4,FABP5,GATM,GPR183,HMOX1,IFI16,IGF1,IGFBP4,IL10,IL10RA,IL13RA1,IL18,IL1B,IL1R1,IL1RN,IL6,IL6ST,INHBB,INSR,IQGAP2,IRF1,IRS2,ITGB2,LDLR,LEPR,LGALS3,LGMN,LIPA,LMNA,LRP5,LYN,MDK,MERTK,MGLL,MRC1,NFE2L1,NFE2L2,NLRP3,NPR1,OLR1,P2RY13,PDK4,PIK3R1,PILRA,PLIN2,PLTP,PLVAP,…	89
Cardiovascular System Development and Function,Organismal Development	Vasculogenesis	9.34e-57		1.398	A2M,ADAM15,ADAM9,ADAMTS1,ADAMTS9,ADGRA2,ADGRF5,AIF1,AKR1B1,ALCAM,ALOX5AP,ANGPT2,APOE,APP,ARHGEF15,ATP1B3,ATRX,BCL2,BMPR2,BMX,C1QA,C1QB,C1QC,C3AR1,C5AR1,CALCRL,CAPNS1,CAV1,CAV2,CAVIN2,CCN1,CCN2,CD151,CD200,CD34,CD37,CD44,CD63,CDH5,CDKN1A,CEBPD,CFI,CITED2,CKLF,COL18A1,COL4A1,COL4A2,CORO1A,CSF1R,CSF3,CTSB,CTSS,CXCL1,CXCL2,CXCL8,CXCR4,CYBA,CYBB,CYGB,DAAM1,DAB2,ECSCR,EFNA1,EFNB2,EGFL7,EGR1,EGR3,ELN,EM…	258
Cardiovascular System Development and Function,Organismal Development	Morphogenesis of blood vessel	8.42e-11		1.4	ADAMTS9,ADGRF5,ANGPT2,APOE,BMPR2,CITED2,COL4A1,EFNB2,ENG,FGF2,FLT1,FOXC1,FZD4,GJA1,GRN,HES1,HIF1A,ID1,LDLR,LRP1,LRP5,MDK,MRTFB,NOTCH4,NR2F2,PRDM1,RBPJ,SYK,TGFBR2,VEGFA	30
Neurological Disease,Organismal Injury and Abnormalities	Movement Disorders	4.53e-11		1.402	A2M,ACTB,ACTN1,AOPEP,APOD,APOE,APP,AQP1,ARHGDIB,ARL4C,ARRB2,ASAH1,ATP1B1,ATP6AP2,ATP6V1B2,ATRX,BASP1,BCL2,C3AR1,C7,CAPNS1,CAV1,CCL4,CCN2,CD44,CD74,CD83,CDKN1A,CEBPB,CELF2,CIRBP,CLDN5,CLEC7A,CLU,CPE,CPLX1,CRIM1,CSTB,CTSB,CTSD,CTSS,CYBB,DNAJB1,EGR1,EGR3,ELOVL7,ENPP2,EPS8,EZR,FAM107A,FBXO31,FCGR1A,FCGR2A,FCGR2B,FCGR3A/FCGR3B,FGF2,FKBP1A,FLT1,FTH1,FTL,FZD4,GAS5,GJA1,GPRIN3,GRN,GYPC,HERPUD1,HLA-DQB1,H…	203
Cell Death and Survival,Organismal Injury and Abnormalities	Cell death of lymphatic system cells	1.51e-15		1.406	APOE,BCL2,BCL2A1,BNIP3L,C3AR1,C5AR1,CAV1,CCL3,CCL4,CD4,CD44,CD59,CDKN1A,CLEC10A,CORO1A,CSF3,CST3,CTSB,CTSD,CXCR4,DDIT4,DOCK8,EFNA1,EGR1,EGR3,EIF4E,ETS1,ETS2,EZR,FCGR2B,FCGR3A/FCGR3B,FGL2,FTH1,FTL,GADD45B,GIMAP1,GPX4,HIF1A,ID2,ID3,IER3,IGF1,IL10,IL18,IL1A,IL1B,IL6,INSR,IRS2,ITGB1,ITGB2,ITPR1,KLF2,LAPTM5,LGALS1,LGALS3,LIPA,LYN,MCF2L,MCL1,MERTK,MYC,NFE2L2,NFKB1,NFKBIA,NR4A3,PECAM1,PERP,PIK3R1,PNP,PR…	99
Cellular Development,Cellular Growth and Proliferation,Nervous System Development and Function,Tissue Development	Proliferation of neuronal cells	1.43e-13		1.407	A2M,ACTB,ALCAM,APBB2,APOE,APP,BASP1,BCL2,BTG2,CAP1,CAV1,CDC42BPA,CDKN1A,CEBPB,CELF2,CLU,COTL1,CPE,CSF3,CTNNA1,CXCR4,EFNA1,EFNB2,EGR1,EGR3,ENPP2,EZR,FAM107A,FGF2,FLT1,FN1,GJA1,GNA15,GRN,HDGFL3,HES1,HIF1A,ID1,ID3,IGF1,IGFBP2,IL1B,IL6,IL6ST,INPP1,ITGA4,ITGA6,ITGB1,LGALS1,LIFR,MAOA,MARCKS,MDK,MET,MID1,MT2A,MYC,MYH9,NES,NFIA,NFKB1,NFKBIA,NINJ1,NRN1,PKP4,PLAT,PRNP,PSAP,PTPN6,PTPRM,PXN,RAB11A,RAB13,RB1,…	103
Cell Death and Survival,Organismal Injury and Abnormalities	Cell death of lymphocytes	9.89e-17		1.418	APOE,BCL2,BCL2A1,C3AR1,CAV1,CCL3,CCL4,CD4,CD44,CD59,CDKN1A,CLEC10A,CORO1A,CSF3,CST3,CTSB,CTSD,CXCR4,DDIT4,DOCK8,EFNA1,EGR1,EGR3,EIF4E,ETS1,ETS2,EZR,FCGR2B,FCGR3A/FCGR3B,FGL2,FTH1,GADD45B,GIMAP1,GPX4,HIF1A,ID2,ID3,IER3,IGF1,IL10,IL18,IL1A,IL1B,IL6,INSR,IRS2,ITGB1,ITGB2,ITPR1,KLF2,LAPTM5,LGALS1,LGALS3,LIPA,LYN,MCF2L,MCL1,MERTK,MYC,NFE2L2,NFKB1,NFKBIA,NR4A3,PECAM1,PERP,PIK3R1,PNP,PRDM1,PTPN6,PTPRC,R…	96
Embryonic Development,Organ Development,Organismal Development,Skeletal and Muscular System Development and Function,Tissue Development	Formation of muscle	1.82e-15		1.464	ACTG1,ACTN4,ADAMTS4,AKAP13,ANXA5,APOE,AREG,ARID5B,CAPN2,CAV1,CCL3L3,CD53,CDKN1A,CXCR4,DAAM1,DUSP1,EGR3,EHD2,ELN,ENG,FGF2,FKBP1A,FLNB,FN1,FOXC1,FOXO1,GJA1,GSN,HBEGF,HIF1A,HSP90AA1,HSPG2,ID2,IFI16,IGF1,IL6,ITGA5,ITGB1,KLF2,LAMA5,LAMB2,LY6E,MARCKSL1,MEOX2,MET,MRTFB,MYH9,MYOF,NFKBIA,NPR1,NR2F2,PLAU,PLD3,PLEKHO1,PRMT1,PTGER4,PXN,RAPGEF3,RB1,RGS2,RHOG,RRAS,SHC1,SOCS2,SPARCL1,TANC1,TEK,TGFB1,TGFBR2,TGFB…	84
Cancer,Organismal Injury and Abnormalities	Metastasis	1.8e-44		1.47	ABLIM1,ACTB,ACTN4,ADAM15,ADAM9,ADAMTS1,ADGRA2,ADGRF5,ADIRF,AFAP1L1,AKAP12,AKR1C1/AKR1C2,AKR1C3,ALCAM,ANGPT2,ANXA5,APOC1,APOE,AQP1,ARID5B,ARL4C,ARRB2,ASAH1,ASAP1,ATRX,BCAT1,BCL2,BHLHE41,BMPR2,C5AR1,CALD1,CALHM6,CAPG,CAPN2,CAV1,CCL8,CCN1,CCN2,CD151,CD200,CD44,CD59,CD86,CDA,CDC42EP5,CDKN1A,CEBPD,CIRBP,CLU,COL18A1,COL4A1,COL4A2,COLEC12,CSF1R,CSF2RA,CSF3,CST3,CSTB,CTNNA1,CTSB,CTSZ,CTTN,CXCL1,CXCL2,CXC…	297
Cell Morphology,Cellular Assembly and Organization,Cellular Function and Maintenance	Formation of cellular protrusions	6.84e-22		1.51	A2M,ABLIM1,ABLIM3,ACKR1,ACTB,ACTN4,ADAMTS1,ADAMTS4,ADAMTS9,ADGRA2,ADGRF5,AFAP1L1,AHNAK,AKAP12,ALCAM,APOE,APP,AQP1,AREG,ARL2,ARPC1B,ARPC2,ARPC3,ARRB2,ASAP1,ATP8B1,ATRX,BASP1,BCL2,BTG2,C21orf91,CALD1,CAP1,CAPG,CAPN2,CAPNS1,CAV1,CCN1,CCN2,CD44,CDC42BPA,CDC42EP5,CDKN1A,CFAP20,CLU,CSTB,CTTN,CXCL8,CXCR4,CYBB,DAB2,ECE1,EFNA1,EFNB2,EGR1,EGR3,EIF4E,ENG,ENPP2,EPS8,EZR,FAM107A,FBXO31,FCGR2B,FERMT3,FGF2,FKBP…	210
Immunological Disease,Organismal Injury and Abnormalities	Abnormal morphology of lymphoid organ	1.49e-11		1.514	AKAP13,APOE,ARHGDIB,ARID5B,B3GNT5,B4GALT1,BCL2,BNIP3L,CD200,CD4,CD74,CD86,CDKN1A,CEBPB,CITED2,CSF3,CTSD,DOK2,ETS1,EZR,F2R,FCER1G,FCGR2B,HLA-DQB1,HMOX1,ID2,ID3,IGFBP2,IL10,IL1RN,IL33,IL6,IL6ST,IRF1,IRF8,ITGB2,LCP2,LGMN,LIPA,LMNA,LYN,MCL1,MERTK,MSR1,MYC,NFE2L2,NFKB1,NFKBIA,NFKBIZ,NLRP3,PBX1,PPP1R15A,PPT1,PRDX2,PSAP,PTGS2,PTPN6,PTPRC,RAB13,REL,RUNX1,SELE,SELP,SH2B3,SLA,SOCS3,SPI1,SRPX,TGFB1,TGFBI,TG…	85
Cancer,Organismal Injury and Abnormalities	Invasive tumor	1.44e-50		1.517	AASS,ABLIM1,ACTB,ACTN4,ADA2,ADAM15,ADAM28,ADAM9,ADAMTS1,ADAMTS4,ADAMTS9,ADGRA2,ADGRF5,ADIRF,AFAP1L1,AIF1,AKAP12,AKAP13,AKR1C1/AKR1C2,AKR1C3,ALCAM,ANGPT2,ANXA5,APOC1,APOD,APOE,AQP1,AREG,ARID5B,ARL4C,ARRB2,ASAH1,ASAP1,ATRX,BCAT1,BCL2,BHLHE41,BMPR2,C5AR1,CALD1,CALHM6,CAPG,CAPN2,CAV1,CAVIN1,CCL8,CCN1,CCN2,CD151,CD200,CD44,CD59,CD83,CD86,CDA,CDC42EP5,CDKN1A,CEBPB,CEBPD,CIRBP,CLU,COL15A1,COL18A1,COL4A1…	352
Cancer,Organismal Injury and Abnormalities	Advanced malignant tumor	1.15e-47		1.519	ABLIM1,ACTB,ACTN4,ADAM15,ADAM9,ADAMTS1,ADGRA2,ADGRF5,ADIRF,AFAP1L1,AKAP12,AKR1C1/AKR1C2,AKR1C3,ALCAM,ANGPT2,ANXA5,APOC1,APOE,AQP1,ARID5B,ARL4C,ARRB2,ASAH1,ASAP1,ATP8B1,ATRX,BCAT1,BCL2,BHLHE41,BMPR2,BTG1,C5AR1,CALCOCO2,CALD1,CALHM6,CAPG,CAPN2,CAV1,CCL8,CCN1,CCN2,CD151,CD200,CD44,CD59,CD74,CD86,CDA,CDC42EP5,CDKN1A,CEBPD,CFH,CIRBP,CLU,COL15A1,COL18A1,COL4A1,COL4A2,COLEC12,CSF1R,CSF2RA,CSF3,CST3,CSTB…	315
Cancer,Organismal Injury and Abnormalities	Invasive cancer	3.15e-50		1.525	AASS,ABLIM1,ACTB,ACTN4,ADA2,ADAM15,ADAM28,ADAM9,ADAMTS1,ADAMTS4,ADAMTS9,ADGRA2,ADGRF5,ADIRF,AFAP1L1,AIF1,AKAP12,AKAP13,AKR1C1/AKR1C2,AKR1C3,ALCAM,ANGPT2,ANXA5,APOC1,APOD,APOE,AQP1,AREG,ARID5B,ARL4C,ARRB2,ASAH1,ASAP1,ATRX,BCAT1,BCL2,BHLHE41,BMPR2,C5AR1,CALD1,CALHM6,CAPG,CAPN2,CAV1,CAVIN1,CCL8,CCN1,CCN2,CD151,CD200,CD44,CD59,CD83,CD86,CDA,CDC42EP5,CDKN1A,CEBPB,CEBPD,CIRBP,CLU,COL15A1,COL18A1,COL4A1…	351
Cellular Movement	Cell movement of breast cancer cell lines	3.54e-11		1.541	ACTN1,ACTN4,ADAM15,ADAM9,ADGRF5,AHNAK,ANGPT2,ARHGDIB,ARPC1B,ARRB2,BAG3,BHLHE41,CAPN2,CAV1,CCN2,CD151,CD44,CEBPB,CEBPD,CEMIP2,CTNNAL1,CTTN,CXCL8,CXCR4,DAAM1,DLC1,EIF4E,EMP1,ENG,EREG,ETS1,FERMT2,FGF2,FLNA,FN1,FNBP1L,FOXC1,GJA1,HIF1A,HSD17B12,HSP90AA1,ID1,IGF1,IL1B,IL6,ITGA6,ITGB1,LDHA,LIMA1,LY96,MALAT1,MCAM,MCF2L,MET,MTUS1,MYC,MYH9,NDRG1,NFKBIA,NINJ1,OSM,PCGF2,PDLIM1,PFN1,PIK3R1,PLAU,PLAUR,PPIC,PRE…	99
Cardiovascular System Development and Function,Cell Morphology,Cellular Development,Organismal Development,Tissue Development	Tubulation of vascular endothelial cells	1.53e-11		1.545	ADAM15,ALCAM,APP,ARHGEF15,CAVIN2,CCN1,CD44,CXCL1,CXCL8,ECSCR,EFNB2,ERG,FERMT3,FGF2,FLT1,FOXO1,ID1,ID3,IL1A,IL33,PECAM1,PIK3C2A,PLAU,RDX,RHOJ,SOX7,SULF2,TAGLN2,TEK,TGFB1,TGFBI,TNF,VEGFA,VEGFC	34
Cancer,Organismal Injury and Abnormalities,Respiratory Disease	Lung cancer	1.96e-10		1.565	AASS,ACKR1,ACSL1,ACTB,ACTN1,ACTN4,ADA2,ADAM15,ADAM28,ADAM9,ADAMTS1,ADCY4,ADGRL2,ADGRL4,AHNAK,AIF1,AKAP12,AKAP13,AKR1B1,ALCAM,ANGPT2,AOPEP,APBB2,APOC1,APOD,APOE,AQP1,AREG,ARGLU1,ARHGAP29,ARHGEF15,ARID5B,ARL4C,ARPC5,ARRB2,ASAH1,ATP1A1,ATP1B1,ATRX,BACE2,BASP1,BCAT1,BCL2,BMPR2,BMX,BTG2,C1orf162,C1QA,C3AR1,C5AR1,C7,CALD1,CAPG,CAV1,CAVIN1,CAVIN2,CCL3,CCN1,CCN2,CCNL1,CD151,CD163,CD200,CD34,CD4,CD44,CD53…	456
Infectious Diseases,Organismal Injury and Abnormalities	Infection by RNA virus	4.58e-13		1.577	AASS,ACACB,ACSL1,ACTB,AHNAK,AKAP13,ALOX5AP,APOD,APOE,APP,ARGLU1,ARID5A,ARL4C,ARPC1A,ARPC1B,ARPC3,ARPC5,ARRB2,ATP1A1,ATP6AP2,ATP6V0B,B4GALT1,BCL2,BTG2,C3AR1,CALCRL,CAV1,CAV2,CCL20,CCL3,CCL3L3,CCL4,CCL8,CCN2,CD14,CD164,CD4,CD44,CD74,CD86,CDKN1A,CFI,CLEC3B,CLU,CPLX1,CRIM1,CSF1R,CSF2RA,CSF3,CTSB,CTSS,CTSZ,CTTN,CXCL1,CXCL16,CXCL2,CXCL8,CXCR4,CYBB,DAB2,DNAJB1,DUSP1,EFNB2,EGR1,EGR3,EMP1,EPAS1,EPS8,ETS1,…	224
Cell Death and Survival,Organismal Injury and Abnormalities	Apoptosis of endothelial cells	2.46e-14		1.615	ADAM15,ADAMTS1,ANGPT2,APP,ARHGAP18,ATP1B3,BCL2,BCL2A1,BMPR2,CAV1,CD74,CDH5,CDKN1A,COL18A1,COL4A2,CSF3,CXCL8,CXCR4,ENG,EPAS1,FGF2,FLT1,FSTL1,GPX1,HMOX1,ID1,IGF1,IL18,IL1B,LGALS1,LIPA,LRP1,LRP5,MCAM,MCL1,MEOX2,MYC,NFE2L2,NFKB1,NFKBIA,NLRP3,NOTCH4,NR4A3,OLR1,PECAM1,PFKFB3,PLAT,RBPJ,RDX,RHOB,SERPINA1,SPP1,TEK,TGFB1,TNF,TNFAIP3,TNFSF10,TXN,TYMP,UCP2,VEGFA	61
Cellular Development,Cellular Growth and Proliferation,Nervous System Development and Function,Organismal Development,Tissue Development	Development of neural cells	8.09e-17		1.625	A2M,AASS,ACTB,ADAMTS1,ADAMTS4,ADGRL2,ALCAM,APOE,APP,AREG,ARHGEF15,ASAP1,ATP6AP2,ATRX,BASP1,BCL2,BTG2,C21orf91,CALD1,CAPNS1,CAV1,CCN1,CCN2,CD44,CDKN1A,CFH,CLU,COL4A1,CSF1R,CTTN,CXCR4,CYBB,DAB2,DDIT4,ECE1,EFNA1,EFNB2,EGFL7,EGR1,EGR3,EIF4E,EPS8,EZR,F2R,FAM107A,FBXO31,FCGR2B,FGF2,FLNA,FNBP1L,FOXO1,FZD4,GJA1,GNA13,GPRIN3,GRB2,GRN,HDGFL3,HES1,HLA-A,HSPB1,ICAM1,ID1,ID2,IGF1,IGSF21,IL18,IL1B,IL1R1,IL33,I…	166
Protein Synthesis	Quantity of cytokine	4.58e-12		1.628	ACACB,APOE,ARHGDIB,ARID5A,ARRB2,C3AR1,C5AR1,CAV1,CD14,CD44,CEBPB,CLEC4E,CLEC7A,CPE,CXCL16,DUSP1,ENPP2,FABP5,GATM,GPR183,IFI16,IGF1,IL10,IL10RA,IL13RA1,IL18,IL1B,IL1R1,IL1RN,IL6,IL6ST,IRF1,IRS2,ITGB2,LDLR,LEPR,LGMN,LYN,MERTK,NFE2L2,NLRP3,OLR1,PLIN2,PTGS2,PYCARD,RAPGEF3,SAMSN1,SAT1,SELE,SELP,SOCS3,SPP1,STING1,STX11,TLR2,TNF,TNFRSF1B,VSIG4,ZBTB20	59
Cell Morphology	Sprouting	1.93e-16		1.628	A2M,ADAMTS1,ADAMTS4,ADGRA2,ALCAM,ANGPT2,APOE,APP,AQP1,ASAP1,ATRX,BASP1,BCL2,C21orf91,CALD1,CAPNS1,CAV1,CCN1,CD44,CD63,CDKN1A,COL18A1,CXCR4,EFNA1,EFNB2,EGR1,EGR3,EIF4E,EMB,EPS8,ETS1,EZR,FAM107A,FERMT2,FGF2,FN1,GLUL,GNA13,GPRIN3,GRB2,GRN,HSPG2,IGF1,IGFBP4,IL18,IL1B,IL1R1,IL33,IL6,ITGB1,ITPR1,KLF9,LIFR,MARCKS,MDK,MET,MID1,MT2A,MYC,NFKB1,NFKBIA,NNMT,NOTCH4,NRN1,NUAK1,OLR1,PDLIM5,PFN1,PHACTR1,PIK3R1,P…	105
Cell-To-Cell Signaling and Interaction	Binding of melanoma cell lines	1.13e-10		1.639	ADAM15,ALCAM,CD151,CD44,F2R,IGF1,IL6,ITGA4,ITGA5,ITGA6,ITGB1,LGALS3,LIPA,MCAM,PLAUR,RRAS,SELP,SPP1,SPTAN1,TGFB1,TNF	21
Gastrointestinal Disease,Inflammatory Disease,Inflammatory Response,Organismal Injury and Abnormalities	Dextran sodium sulfate-induced colitis	1.72e-12		1.65	AREG,ARHGDIB,CCL3L3,CD53,CD74,CLEC4E,CSF1R,CXCL3,CYBB,EREG,GATM,GPNMB,HLA-DMA,HLA-DMB,HLA-DQB1,HLA-DRB5,IFI16,IL10,IL10RA,IL1A,IL1B,IL1R1,IL6,IL6ST,LAPTM5,LY86,LYZ,MPEG1,MS4A6A,NLRP3,PIK3R1,PTPRC,PYCARD,RBM47,SELENOW,SOCS3,SPNS2,STING1,TAP1,TCF4,TLR2,TNFAIP8,UNC93B1	43
Inflammatory Disease,Organismal Injury and Abnormalities	Severe inflammatory disorder	1.64e-14		1.664	ACSL1,ACTN1,ARL4C,C3AR1,CD14,CD164,CD44,CD63,CD86,CEBPD,CLEC4E,CLU,CSF1R,CSF2RA,CTSD,CTSZ,CXCL8,EGR1,FCGR1A,FCGR2A,FCGR2B,FCGR3A/FCGR3B,FKBP1A,FPR1,GLUL,GPX1,GRN,IER3,IL10,IL10RA,IL13RA1,IL18,IL1A,IL1B,IL1R1,IL3RA,IL6,IRF8,IRS2,ITGA4,ITGAM,ITPR1,LRP5,MNDA,MXD1,MYC,NDRG1,NFKBIA,NLRP3,PABPC1,PDE4B,PDXK,PTGS2,RAB13,RAB31,RHOQ,RPS4Y1,SERPINA1,SH2B3,SPARC,STING1,TGFB1,TGFBR2,TKT,TLR2,TNF,TNFAIP3,TUBB4B	68
Cellular Assembly and Organization	Quantity of filaments	1.95e-10		1.672	APOE,APP,ARHGAP4,CAV1,CLU,COL18A1,FLNA,FLNB,FN1,GLUL,HSPG2,IL6,INSR,ITGB2,LIMA1,LMNA,MAP4,MARCKS,MET,MT2A,MYC,NHERF2,PLAU,PLAUR,RHOB,RHOJ,RND1,S100A4,SERPINH1,SPP1,SPTAN1,STMN1,SYNPO,TGFB1,TGFBR2,TMOD3,TNFSF10,VIM	38
Organismal Injury and Abnormalities,Renal and Urological Disease	Glomerulosclerosis	7.4e-13		1.723	ACTN4,ANGPT2,APOE,AQP1,ATP1B1,B4GALT1,BCL2,C3AR1,CAV1,CCN2,CD151,CLDN5,CLEC14A,CLU,CXCR4,EPAS1,FKBP1A,HBEGF,HIF1A,HMOX1,IRF1,ITGB1,ITGB4,KLF6,LGMN,LYN,MYH9,NPR1,NR2F2,PDLIM1,PTGS2,PTPRB,RAB27A,RCAN1,SNAI1,SPARC,SPP1,STAB1,STC1,STMN1,TFRC,TGFB1,TGIF1,TNFAIP2,TNFRSF1B,VEGFA,WIPF1,WWTR1,YES1	49
Cell Death and Survival,Organismal Injury and Abnormalities	Apoptosis of epithelial cells	3.04e-15		1.761	APP,ARRB2,ATRX,BCL2,BCL2A1,CAV1,CCL4,CD151,CDC37,CDKN1A,CEBPB,CLU,CTNNA1,CTSB,CTSS,CXCL8,CXCR4,CYGB,EFNB2,EGR1,EIF4E,ENG,FGF2,GADD45B,GRN,GSN,HMOX1,ID1,ID2,IGF1,IL10,IL18,IL1B,IL6,IL6ST,IQGAP2,IRF1,ITGA6,ITGB1,LDLR,LGALS3,LRRC32,MAOA,MAP1LC3B,MCL1,MET,MYC,NDRG1,NFE2L2,NFKB1,NFKBIA,NFKBIZ,NLRP3,OSM,PLAT,PLAU,PLAUR,PTGS2,PYCARD,RAB11A,RB1,RCAN1,REL,S1PR1,SELENOP,SGK1,SHC1,SOCS3,SPARC,SPTBN1,STMN1,T…	82
Cellular Development,Skeletal and Muscular System Development and Function,Tissue Development	Differentiation of muscle	1.27e-10		1.795	AKAP13,ANGPT2,AREG,ARRB2,BCAT1,BHLHE41,BMPR2,BTG1,BTG2,CCN2,CD44,CDKN1A,CFD,CFH,CITED2,CSF1R,EFNB2,EGR1,ENG,EREG,FGF2,FN1,FOXO1,GPX1,HMOX1,HYAL2,ID2,ID3,IFI16,IGF1,IL18,IL1B,IL6,ITGA6,ITGB1,KDM6B,LAMC1,LDLR,LGALS1,LGALS3,LMNA,MET,MGP,MRTFB,MYC,NACA,NFKBIA,NINJ1,NKTR,NOTCH4,NR4A2,NR4A3,NUPR1,OSM,PDK4,PIK3R1,PLAUR,PLD3,RB1,RUNX1,S100A4,SAP30,SHC1,SMAD1,SOCS3,TGFB1,TGFBR2,TGM2,TMEM204,TNF,TNFAIP3,ZE…	72
Cellular Assembly and Organization	Assembly of organelle	4.93e-11		1.805	A2M,ABLIM1,ABLIM3,ACTB,ACTG1,ACTN1,ADAMTS9,ADGRF5,AIF1,AKAP13,ANXA5,APOE,APP,ARHGAP18,ARHGEF15,ARL2,ARPC2,ARPC5,ARRB2,ASAP1,BAG3,BMX,C3AR1,CALD1,CAV1,CAV2,CCN2,CD34,CD44,CDC42EP5,CDH5,CDKN1A,CFAP20,CHMP1B,COL18A1,CORO1A,CSF3,CTSB,CTSD,CTTN,CXCL8,CYRIB,DAAM1,DAB2,DLC1,DSTN,ELN,ESAM,EZR,F2R,FAM107A,FCGR2A,FERMT2,FGF2,FLNA,FN1,FNBP1L,GLUL,GNA13,GRB2,GSN,HCLS1,HDGFL3,HSPB1,ICAM1,ID1,IGF1,IL1A,IL1B,IL…	160
Immunological Disease,Inflammatory Disease,Organismal Injury and Abnormalities	Lupus erythematosus	9.34e-15		1.852	ADAM9,APOE,ARID5B,ATRX,BACE2,BCL2,C1QA,C1QB,CCL4L1/CCL4L2,CCL8,CD4,CD44,CD86,CFH,CLU,CXCL16,CXCL2,CXCL3,CXCL8,DSE,EGR3,ELK3,ETS1,FABP5,FCGR1A,FCGR2A,FCGR2B,FCGR3A/FCGR3B,FKBP1A,FLT1,FOXO1,FZD6,HLA-A,HLA-DQB1,HLA-DRA,HLA-DRB1,ICAM1,IFI16,IFI27,IFITM1,IFITM2,IFITM3,IL10,IL18,IL1B,IL1R1,IL1RN,IL6,IL6ST,IRF8,ITGAM,ITGAX,LY6E,LY96,LYN,MCL1,MERTK,MT-CYB,MT-ND1,MT1X,MT2A,MXRA7,MYH9,NCF2,NLRP3,NPDC1,NR4A…	104
Immunological Disease,Inflammatory Disease,Organismal Injury and Abnormalities	Systemic lupus erythematosus	1.14e-14		1.852	ADAM9,APOE,ARID5B,ATRX,BACE2,BCL2,C1QA,CCL4L1/CCL4L2,CCL8,CD4,CD44,CD86,CFH,CLU,CXCL16,CXCL2,CXCL3,CXCL8,DSE,EGR3,ELK3,ETS1,FABP5,FCGR1A,FCGR2A,FCGR2B,FCGR3A/FCGR3B,FKBP1A,FLT1,FOXO1,FZD6,HLA-DQB1,HLA-DRA,HLA-DRB1,ICAM1,IFI16,IFI27,IFITM1,IFITM2,IFITM3,IL10,IL18,IL1B,IL1R1,IL1RN,IL6,IL6ST,IRF8,ITGAM,ITGAX,LY6E,LY96,LYN,MCL1,MERTK,MT-CYB,MT-ND1,MT1X,MT2A,MXRA7,MYH9,NCF2,NLRP3,NPDC1,NR4A3,OSM,PAM,P…	102
Neurological Disease,Organismal Injury and Abnormalities	Degeneration of nervous system	1.63e-12		1.86	APOE,APP,ATP1B1,ATP8B1,BCL2,CAV1,CLU,CREM,CSF1R,CTSB,CTSD,CXCL3,CYBB,EPAS1,ETS2,FGF2,FLT1,FZD4,GPX1,GPX4,GRN,HBEGF,HIF1A,IGF1,IL18,IL1B,IL1RN,IL6,IL6ST,INSR,IRS2,ITGAM,ITGB1,ITPR1,LAMC1,LDLR,LRP1,LRP5,MCL1,MERTK,MSRB3,NDRG1,NFE2L1,NFE2L2,NFKB1,NLRP3,NPC2,NR4A2,NR4A3,OSM,PIK3R1,PLAT,PPT1,PRNP,PSAP,PTGS2,PYCARD,SGK1,SLC1A3,SPTAN1,STING1,STMN1,SUN1,TFRC,TGFB1,TGFBR2,TGM2,TLR2,TNF,TNFRSF1B,TYROBP,VEG…	73
Gastrointestinal Disease,Inflammatory Disease,Organismal Injury and Abnormalities	Inflammatory Bowel Disease	1.33e-24		1.89	ACSL1,APOD,APP,ARHGDIB,ATP1B1,ATRX,C1orf162,C7,CALCRL,CCN2,CD163,CD44,CD53,CD74,CD86,CDC42BPA,CLU,CSF2RA,CXCL1,CXCL2,CXCL3,CXCL8,CYBA,CYBB,DDIT4,DOK2,EBF1,EFNA1,EGR1,ETS1,F2R,FCGR2A,FCGR3A/FCGR3B,FKBP1A,FN1,FPR1,GPNMB,HLA-DMA,HLA-DMB,HLA-DQA2,HLA-DQB1,HLA-DRB5,HSPA6,ICAM1,IFI16,IGF1,IL10,IL10RA,IL18,IL1A,IL1B,IL1R1,IL1RN,IL33,IL3RA,IL6,ISLR,ITGA4,KLF2,LAPTM5,LDB2,LEPR,LMCD1,LRRC32,LUCAT1,LY6E,LY8…	114
Nutritional Disease,Organismal Injury and Abnormalities	Weight loss	5.55e-12		1.938	ACTN4,AKR1B1,AREG,ATP8B1,BAG3,BCL2,CAV1,CD151,CD200,CD44,CDKN1A,CSF1R,CXCL3,DUSP1,EREG,FN1,GATM,GPX4,GRN,HMOX1,HSPA1A/HSPA1B,ID2,IGF1,IL10,IL18,IL1R1,IL1RN,IL6,IRS2,LEPR,LMNA,NFE2L2,NNMT,NPC2,NR4A3,OSM,OTUD1,PBX1,PSAP,PTGS2,SELE,SELENOP,SELP,SGK1,SOCS3,SPP1,STING1,STX11,TGFB1,TGM2,TLR2,TNF,TNFAIP8,UCP2,YES1,ZFP36	56
Tissue Development	Tubulation of epithelial tissue	9.26e-17		1.975	ADAM15,ALCAM,APP,ARHGEF15,CAV1,CAVIN2,CCN1,CD44,CXCL1,CXCL8,CXCR4,ECSCR,EFNB2,ENG,ERG,ESAM,FERMT3,FGF2,FLNA,FLT1,FOXO1,ID1,ID3,IGF1,IL1A,IL33,IL6,MCF2L,MGP,OLR1,PECAM1,PIK3C2A,PLAU,PLAUR,RCAN1,RDX,RHOB,RHOJ,S1PR1,SOX7,SULF2,TAGLN2,TEK,TGFB1,TGFBI,TIMP3,TNF,VEGFA,VEGFC,VIM	50
Gastrointestinal Disease,Inflammatory Disease,Inflammatory Response,Organismal Injury and Abnormalities	Colitis	2.26e-25		1.996	ACSL1,APOD,AREG,ARHGDIB,ATP1B1,ATRX,C1orf162,C7,CALCRL,CCL3L3,CCN2,CD163,CD44,CD53,CD74,CD86,CLEC4E,CSF1R,CXCL1,CXCL2,CXCL3,CXCL8,CYBB,DDIT4,EBF1,EFNA1,ENPP2,EREG,ETS1,F2R,FCGR2A,FKBP1A,FN1,FOXO1,GATM,GPNMB,GPX1,HLA-DMA,HLA-DMB,HLA-DQB1,HLA-DRB5,HSPA6,ICAM1,ID2,ID3,IFI16,IL10,IL10RA,IL18,IL1A,IL1B,IL1R1,IL1RN,IL33,IL6,IL6ST,ISLR,ITGA4,KLF2,LAPTM5,LRP5,LY86,LY96,LYVE1,LYZ,MERTK,MMRN1,MPEG1,MS4A6A,…	118
Cell-To-Cell Signaling and Interaction	Binding of connective tissue cells	3.15e-11		1.998	ADGRA2,AKAP12,ANGPT2,APOE,APP,CCN1,CCN2,CD4,CD44,DLC1,EFNA1,EFNB2,FERMT2,FGF2,FN1,GPR183,GSN,HIF1A,ICAM1,IGF1,IGFBP2,IL1B,IL6,ITGA5,ITGAM,ITGB1,LDLR,LRP1,MYH9,PALMD,PLAU,PLAUR,POSTN,RAMP2,RHOB,RND1,SELENOW,SPARC,SPP1,TGFB1,TGFBI,TGFBR3,TGM2,TNF,VCAM1,VEGFA,VEGFC,VIM	48
Neurological Disease,Organismal Injury and Abnormalities	Progressive motor neuropathy	6.48e-14	Increased	2	ACTB,ADAMTS1,ADIRF,ALCAM,ANXA5,APOD,APOE,APP,AREG,ARHGDIB,BCL2,CAPN2,CCN1,CD44,CD74,CDKN1A,CELF2,CHCHD10,CLU,CST3,CTSB,CTSS,CXCL1,DBI,DOCK8,EGR1,ELN,ELOVL7,ETS2,EZR,FCGR1A,FCGR2A,FCGR2B,FCGR3A/FCGR3B,FGF2,FOXO1,FTH1,FTL,GATM,GPNMB,GRN,GSN,HAVCR2,HLA-DMA,HLA-DMB,HLA-DQA2,HLA-DQB1,HLA-DRA,HLA-DRB1,HLA-F,HNRNPA1,HSPA1A/HSPA1B,HSPB1,IGF1,IL10,IL18,IL1A,IL1B,IL1R1,IL1RN,IL6,ITGA4,KYNU,LDHA,LDLR,LGALS3…	120
Cellular Assembly and Organization,Cellular Function and Maintenance	Organization of cytoplasm	1.23e-23	Increased	2.007	A2M,ABLIM1,ABLIM3,ACKR1,ACTB,ACTG1,ACTN1,ACTN4,ADAMTS1,ADAMTS4,ADAMTS9,ADGRA2,ADGRF5,AFAP1L1,AHNAK,AKAP12,ALCAM,ANGPT2,APOE,APP,AQP1,AREG,ARHGAP18,ARHGAP4,ARL2,ARPC1A,ARPC1B,ARPC2,ARPC3,ARPC5,ARRB2,ASAP1,ATP8B1,ATRX,BAG3,BASP1,BCL2,BMX,BTG2,C1QA,C21orf91,CALD1,CAP1,CAPG,CAPN2,CAPNS1,CAV1,CAV2,CCL3,CCN1,CCN2,CD44,CDC42BPA,CDC42EP5,CDH5,CDKN1A,CFAP20,CFH,CHCHD10,CHMP1B,CLU,CORO1A,CREG1,CSF1R,CSF3,C…	299
Cellular Assembly and Organization,Cellular Function and Maintenance	Organization of cytoskeleton	2.27e-28	Increased	2.021	A2M,ABLIM1,ABLIM3,ACKR1,ACTB,ACTG1,ACTN1,ACTN4,ADAMTS1,ADAMTS4,ADAMTS9,ADGRA2,ADGRF5,AFAP1L1,AHNAK,AKAP12,ALCAM,ANGPT2,APOE,APP,AQP1,AREG,ARHGAP18,ARHGAP4,ARL2,ARPC1A,ARPC1B,ARPC2,ARPC3,ARPC5,ARRB2,ASAP1,ATP8B1,ATRX,BAG3,BASP1,BCL2,BMX,BTG2,C1QA,C21orf91,CALD1,CAP1,CAPG,CAPN2,CAPNS1,CAV1,CCL3,CCN1,CCN2,CD44,CDC42BPA,CDC42EP5,CDH5,CDKN1A,CFAP20,CHMP1B,CLU,CORO1A,CSF1R,CSF3,CSTB,CTSS,CTTN,CXCL1,CXC…	287
[truncated: 134 more rows]
