# Supplementary material for: Big data analytics and scRNA-seq in human aortic aneurysms and dissections: role of endothelial MerTK
Source: Theranostics. 2025 Jan 1;15(1):202–15. doi: 10.7150/thno.103851 (PMC11667232; doi:10.7150/thno.103851)
Supplement: Supplementary file 1 — Supplementary information. [file thnov15p0202s1.zip › 1-EC vs macrophage/ML Disease Pathways-EC vs SMC.xls]

## Sheet: Sheet0
© 2000-2024 QIAGEN. All rights reserved.
My Pathways	-log(p-value)	Ratio	Molecules
Epidermolysis bullosa	8.45	0.586	CCL20,FCGR2B,GNA13,IL18,IL1A,IL1B,IL1R1,IL1RN,IL6,ITGA6,ITGB4,LITAF,OSM,S100A13,SPI1,TNF,WWTR1
Genodermatosis	8.42	0.615	CCL20,FCGR2B,GNA13,IL18,IL1A,IL1B,IL1R1,IL1RN,IL6,ITGB4,LITAF,OSM,S100A13,SPI1,TNF,WWTR1
Deterioration of connective tissue	7.7	0.636	C5AR1,CCN2,CXCL8,FGF2,FN1,IL1A,IL1B,IL6,NAMPT,NFKB1,PPT1,PTGS2,SULF2,TNF
Rheumatic Disease	6.43	0.538	CCL3,CCL3L3,CXCL2,DUSP1,FCGR1A,IL18,IL1A,IL1B,IL33,IL6,NFKBIZ,PTGS2,TLR2,TNF
Leukocytosis	6.16	0.519	CSF1R,CSF3,CXCL8,IL18,IL1A,IL1B,IL33,NFKB1,NFKBIA,NFKBIZ,RUNX1,SELE,SPP1,TLR2
Interstitial lung disease	6.16	0.519	CAV1,COLEC12,CSF1R,EGR1,FLT1,INSIG1,MEOX2,MET,NFKBIZ,PLAT,PLAU,PTGS2,PTPN6,TNFRSF1B
Septic shock	6.06	0.484	CD14,CITED2,CNPY3,ICAM1,IL18,IL1A,IL1B,IL1R1,IL1RN,INSR,IRF1,LY96,MEOX2,TNF,TREM1
Psoriasis	5.9	0.611	CCL20,CXCL2,CXCL8,IL1A,IL1B,IL33,NFKBIZ,S100A13,TEK,TNF,ZFP36
Polyarthritis	5.78	0.52	CD86,CSF3,DUSP1,IL18,IL1A,IL1B,IL33,IL6,NFKB1,NFKBIZ,PTGS2,TLR2,TNF
Pneumococcal infection	5.57	0.579	C1QA,C5AR1,CFI,CNPY3,CTSB,IL18,ITGAM,NLRP3,PLAUR,PYCARD,TLR2
Myasthenia gravis	5.53	0.625	CD86,CTSS,FCER1G,FKBP1A,IL1A,IL1B,IL1RN,IRF8,SAMSN1,TNF
Streptococcal infection	5.53	0.5	C1QA,C5AR1,CFI,CLEC7A,FCGR2B,IFNGR2,IL1R1,ITGAM,NLRP3,PLAUR,PTGS2,PYCARD,TLR2
Inflammatory arthropathy	5.25	0.452	CCL3L3,CXCL2,DUSP1,FCGR1A,IL18,IL1A,IL1B,IL33,IL6,MEOX2,NFKBIZ,PTGS2,TLR2,TNF
Arthralgia/arthritis	5.25	0.452	CCL3L3,CXCL2,DUSP1,FCGR1A,IL18,IL1A,IL1B,IL33,IL6,MEOX2,NFKBIZ,PTGS2,TLR2,TNF
Autoimmune bullous skin disease	5.14	0.5	CFI,CXCL8,FCGR1A,FCGR2A,GRB2,IL1B,IL1R1,LSP1,SPI1,TFPI,TNF,VEGFA
Synovitis	5.14	0.5	CSF1R,IL1A,IL1B,IL1R1,IL1RN,IRF1,NLRP3,PSIP1,PTGS2,SPI1,TNF,TNFAIP3
Bullous dermatitis	5.14	0.5	CFI,CXCL8,FCGR1A,FCGR2A,GRB2,IL1B,IL1R1,LSP1,SPI1,TFPI,TNF,VEGFA
Shock Response	5.05	0.417	CD14,CITED2,CNPY3,CSTB,ICAM1,IL18,IL1B,IL1R1,IL1RN,INSR,IRF1,MEOX2,TNF,TNFRSF1B,TREM1
Corneal neovascularization	5	0.524	FGF2,ICAM1,IL18,IL1A,IL1B,ITGB2,PSIP1,S100A4,TNF,VEGFA,VEGFC
Diastolic dysfunction	4.89	0.556	ANGPT2,IL10,IL1A,IL1B,IL1RN,IL6,NFKBIA,OSM,PIK3AP1,TNF
Neovascularization of choroid	4.89	0.556	ADAM15,C1QA,C3AR1,C5AR1,CFI,COL18A1,PLAT,PLAU,PLAUR,VEGFA
Kidney adenocarcinoma	4.88	0.405	CDKN1A,CSF1R,ELK3,FLT1,GLUL,GRB2,IL10,MET,MYC,RB1,RHOG,SAP30,SLC40A1,SOX7,VEGFA
Renal cell carcinoma	4.88	0.405	CDKN1A,CSF1R,ELK3,FLT1,GLUL,GRB2,IL10,MET,MYC,RB1,RHOG,SAP30,SLC40A1,SOX7,VEGFA
Renal lesion	4.87	0.448	ANGPT2,ATP6AP2,CAP1,CAV1,CDKN1A,FLT1,HIF1A,ID2,ID3,MET,MYC,SYNPO,WWTR1
Endotoxicosis	4.86	0.424	CD14,CITED2,CNPY3,F2R,FCGR3A/FCGR3B,ICAM1,IL18,IL1B,IL1R1,IL1RN,LY96,MEOX2,TLR2,TNF
Upper urinary tract tumor	4.71	0.395	CAP1,CAV2,CDKN1A,CSF1R,EPAS1,FLT1,FTL,GLUL,HIF1A,ID2,ID3,MET,MYC,RB1,SLC40A1
Acute respiratory disorder	4.69	0.462	B4GALT1,C5AR1,CCL3L3,CFI,CITED2,DUSP1,NLRP3,PLAT,PLAUR,PTGS2,TLR2,TNF
Acute lung injury	4.67	0.433	B4GALT1,C5AR1,CD14,CFI,CITED2,CTSB,F2R,IL6,MEOX2,NLRP3,PLAT,PLAUR,TNF
Atherosclerosis	4.52	0.478	APOE,CD44,IL1A,IL1B,IL33,ITGAM,LDLR,NFKB1,PLAUR,PTGS2,TNF
Infection by enterobacteriaceae	4.49	0.419	CCL20,CD14,CD44,CLEC10A,CNPY3,IL18,IL1B,IL1R1,IRF8,NFKBIZ,NLRP3,RBPJ,TNF
Pancreatic endocrine tumor	4.49	0.444	COL18A1,COL4A2,CTSB,CTSS,ENG,FLT1,MEOX2,MET,PIK3R1,RB1,TJP1,UTRN
Stenosis of blood vessel	4.49	0.444	APOE,C1QA,CITED2,CXCL8,DAAM1,ECE1,ELN,IGFBP7,MGP,SPI1,TPM1,UTRN
Stenosis of artery	4.49	0.444	APOE,C1QA,CITED2,CXCL8,DAAM1,ECE1,ELN,IGFBP7,MGP,SPI1,TPM1,UTRN
Neuroendocrine gastroenteropancreatic tumor	4.49	0.444	COL18A1,COL4A2,CTSB,CTSS,ENG,FLT1,MEOX2,MET,PIK3R1,RB1,TJP1,UTRN
Retinal neovascularization	4.49	0.444	CAV2,CCN2,EPAS1,FLT1,IGF1,INSR,PSMB9,SOCS3,TJP1,VCAM1,VEGFA,ZFP36
Endocrine gastroenteropancreatic tumor	4.49	0.444	COL18A1,COL4A2,CTSB,CTSS,ENG,FLT1,MEOX2,MET,PIK3R1,RB1,TJP1,UTRN
Autoimmune anemia	4.49	0.444	C3AR1,C5AR1,CD14,CFI,CXCL2,FCER1G,FCGR1A,FCGR2A,FKBP1A,LYN,NFKB1,SELP
Deterioration of bone	4.37	0.5	C5AR1,FGF2,IL18,IL1A,IL1B,IL6,NFKB1,NFKBIZ,PTGS2,TNF
Hepatocellular carcinoma	4.31	0.406	AREG,CD4,CDKN1A,FLT1,IL1B,IL6,MET,MYC,NFKB1,PSMB9,RB1,SPP1,TNF
Constriction of bronchus	4.31	0.406	C3AR1,CD14,CFI,IL1A,IL1B,IL33,ITGAM,MNDA,NFKB1,NFKBIA,RGS2,TLR2,TNF
Cytosis of blood cells	4.31	0.458	CXCL8,IL18,IL1A,IL1B,IL33,NFKB1,NFKBIA,NFKBIZ,SELE,SPP1,TLR2
Hepatobiliary system cancer	4.31	0.458	AREG,CD4,CDKN1A,FLT1,IL6,MYC,MYCT1,PSMB9,RB1,SPP1,TXNIP
Rheumatic disease of joint	4.29	0.429	C1QA,FOXO1,IL1A,IL6,NLRP3,PIK3R1,PLAU,PTGS2,RBPJ,TGFBR2,TNF,TNFAIP3
Myasthenia	4.23	0.529	CD86,CTSS,FCER1G,IL18,IL1A,IL1B,IL1RN,SAMSN1,TNF
Failure of kidney	4.23	0.529	C1QA,C3AR1,C5AR1,CFI,FKBP1A,HMOX1,ITGAM,NPC2,PTGS2
Hypersensitive reaction	4.23	0.529	CD86,FCER1G,FCGR2A,FKBP1A,IL18,IL1B,IL6,LCP2,TNF
Myasthenic syndrome	4.23	0.529	CD86,CTSS,FCER1G,IL1A,IL1B,IL1RN,IRF8,SAMSN1,TNF
Retinitis	4.19	0.378	BCL2,CD200,CLEC4E,CSF2RA,EPAS1,FCER1G,IRF8,MEOX2,PTGER4,RAB11A,SELE,SPP1,SYK,TNFRSF1B
Endotoxemia	4.14	0.394	CD14,CITED2,CNPY3,F2R,FCGR3A/FCGR3B,ICAM1,IL18,IL1B,IL1R1,IL1RN,LY96,MEOX2,TNF
Albuminuria	4.14	0.476	ACTN4,ANGPT2,ATP6AP2,FLT1,HBEGF,LAMB2,MYH9,SMAD1,TJP1,TXNIP
Conjunctivitis	4.14	0.476	FKBP1A,ICAM1,IL1B,IL1R1,ITGA4,ITGB2,NFKBIZ,TGFB1,TNF,ZFP36
Malaria	4.14	0.476	C3AR1,C5AR1,C7,CFI,CITED2,HSPH1,IL1B,PTGS2,SPI1,TNF
Tularemia	4.14	0.476	IL1A,IL1B,IL33,IL6,IRF1,PYCARD,S100A13,TEK,TGFBR2,TNF
Occlusion of artery	4.14	0.476	APOE,ELN,IL1A,IL1B,ITGAM,LDLR,NFKB1,PLAT,PTGS2,TNF
Pulmonary embolism	4.12	0.571	ANXA5,CNPY3,CYBB,MERTK,NPR1,PLAT,TFPI,VWF
Anorexia	4.12	0.571	GPNMB,IL1A,IL1B,IL1RN,IL6,LEPR,MYC,TNF
Arterial embolism	4.12	0.571	ANXA5,CNPY3,CYBB,MERTK,NPR1,PLAT,TFPI,VWF
Abdominal aorta lesion	4.11	0.44	ANGPT2,APOE,ATP6AP2,B4GALT1,F2R,IL1A,IL1B,NR4A3,PTGS2,TGFB1,TIMP3
Urinary tract tumor	3.99	0.382	CAP1,CDKN1A,EPAS1,FLT1,GLUL,HIF1A,ID2,ID3,IL10,MET,MYC,RB1,SLC40A1
Urinary system neoplasm	3.99	0.382	CAP1,CDKN1A,EPAS1,FLT1,GLUL,HIF1A,ID2,ID3,IL10,MET,MYC,RB1,SLC40A1
Acanthosis	3.98	0.5	IL10,IL1A,IL1R1,INSR,LMNA,NFKBIA,S100A13,TEK,VEGFA
Parasitic Infection	3.98	0.5	CD44,CD86,IL1A,IL1B,IL6,IRF8,PIK3R1,TLR2,TNF
Renal impairment	3.98	0.5	C1QA,C3AR1,C5AR1,CFI,FKBP1A,HMOX1,ITGAM,NPC2,PTGS2
Rheumatoid arthritis	3.94	0.4	CNPY3,IL10,IL18,IL1A,IL1B,IL1RN,IL33,IL6,PTGS2,TGFB1,TNF,TNFRSF1B
Respiratory distress syndrome	3.92	0.455	BTG2,CD83,COL18A1,EPAS1,NFE2L2,PLAT,PTPRB,TNF,TNFRSF1B,VEGFA
Arteriosclerosis	3.92	0.455	APOE,CD44,IL1A,IL1B,IL33,ITGAM,LDLR,NFKB1,PTGS2,TNF
Parasitemia	3.92	0.455	APP,C3AR1,C5AR1,CFI,CITED2,IL10,IL1A,IL1B,TLR2,TNF
Hepatotoxicity	3.92	0.455	APP,IL18,MNDA,NFE2L2,NFKBIZ,OSM,PPP1CB,SERPINA1,TNF,TNFRSF1B
Stenosis of vasculature	3.92	0.455	APOE,CTSS,CXCL8,DAAM1,ECE1,ELN,IGFBP7,JAM2,MGP,UTRN
Ischemia of brain	3.78	0.387	CAV1,CLU,ENG,GPX1,GRB10,GSN,HIF1A,HSPH1,JAM2,PTGS2,SAP30,VWF
Abdominal aortic aneurysm	3.78	0.387	ANGPT2,APOE,ATP6AP2,B4GALT1,F2R,IL1A,IL1B,NR4A3,PTGS2,TGFB1,TIMP3,TNF
Pathological dilation of abdominal aorta	3.78	0.387	ANGPT2,APOE,ATP6AP2,B4GALT1,F2R,IL1A,IL1B,NR4A3,PTGS2,TGFB1,TIMP3,TNF
Stroke	3.75	0.474	APP,COL4A1,ENG,HSPB1,IGF1,IL1R1,PLAT,PTGS2,TLL1
Hepatobiliary neoplasm	3.74	0.407	AREG,CDKN1A,FGF2,FLT1,IL6,MYC,MYCT1,NFKB1,PSMB9,RB1,SPP1
Septicemia	3.74	0.407	CD14,CITED2,CNPY3,FCGR3A/FCGR3B,ICAM1,IL18,IL1B,IL1R1,IL1RN,LY96,TNF
Liver carcinoma	3.74	0.407	CD4,CDKN1A,FLT1,IL1A,IL1B,IL6,MYC,PSMB9,RB1,SPP1,TNF
Bullous pemphigoid	3.72	0.435	C3AR1,C5AR1,CFI,CXCL2,CXCL8,FCGR1A,FCGR2A,FYB1,TFPI,VEGFA
Graft-vs-host disease	3.72	0.435	C3AR1,FKBP1A,IL1A,IL1B,IL1RN,NFE2L2,S100A13,SERPINA1,SPI1,TNF
Hepatobiliary carcinoma	3.63	0.375	AREG,CD4,CDKN1A,FLT1,IL1A,IL6,MET,MYC,PSMB9,RB1,SPP1,TNF
Metastatic head and neck tumor	3.58	0.5	CD44,DOCK8,F2R,HES1,MET,PTGS2,SPP1,VEGFC
Hepato-pancreato-biliary cancer	3.54	0.417	AREG,CD4,CDKN1A,ID2,IL6,MYC,MYCT1,RAB11A,SPP1,TNFSF10
Granuloma	3.54	0.417	CYBA,CYBB,FGF2,IL1A,IL1B,NCF2,NCF4,SPP1,TNF,VEGFA
Development of carcinoma	3.54	0.417	CDKN1A,FLT1,HSP90AA1,MET,MYC,MYCT1,OAZ1,PAM,SNAI1,SPP1
Aneurysm	3.54	0.417	ANGPT2,APOE,CAVIN2,IL1B,LRP1,NR4A3,OLR1,PTGS2,TGFBR2,TIMP3
Systemic inflammatory response syndrome and/or sepsis	3.54	0.417	CITED2,CNPY3,F8,HAVCR2,ICAM1,IL1R1,IL1RN,ITGB2,LY96,TNF
Non-traumatic arthropathy	3.54	0.417	CNPY3,COL4A2,IL18,IL1A,IL1B,IL1RN,IL6,PTGS2,TNF,TNFRSF1B
Chronic bowel disorder	3.54	0.45	CCL4,COL4A2,FGF2,IL10,IL1A,ITGA4,KLF2,TAP1,TNF
Formation of renal lesion	3.48	0.364	CDKN1A,CSF1R,EPAS1,FLT1,GLUL,HIF1A,IL10,LGMN,MET,MYC,RB1,SLC40A1
Thoracic neoplasm	3.48	0.364	CDKN1A,EPAS1,FGF2,FLT1,FN1,ID2,IGF1,MET,MYC,MYCT1,TGFBR2,TNFSF10
Intrathoracic organ tumor	3.48	0.364	CDKN1A,EPAS1,FGF2,FLT1,FN1,ID2,IGF1,MET,MYC,MYCT1,TGFBR2,TNFSF10
Aortic occlusive disease	3.44	0.538	APOE,CD44,ELN,ITGAM,LDLR,PLAUR,SPI1
Development of renal tumor	3.43	0.342	CDKN1A,CMTM6,CSF1R,ELK3,EPAS1,FLT1,GLUL,HIF1A,IL10,MET,MYC,RB1,SLC40A1
Failure of liver	3.42	0.379	C1QA,CFI,DUSP1,FKBP1A,HMOX1,IL1B,IL6,NFKBIA,TIMP3,TNF,VEGFA
Lymphatic node tumor	3.37	0.4	CDKN1A,EPAS1,FGF2,FKBP1A,ID2,MEOX2,RAB27A,TUBB4B,VEGFA,VEGFC
Contact hypersensitivity	3.37	0.4	B4GALT1,CAV2,ICAM1,IL18,IL1A,IL1B,IL33,PTGS2,TLR2,TNF
Chronic inflammatory disorder	3.37	0.4	CYBA,CYBB,IL18,IL1A,IL1RN,NCF2,NFKBIA,NFKBIZ,PTGS2,TNF
Lymph node lesion	3.37	0.4	CDKN1A,EPAS1,FGF2,FKBP1A,ID2,MEOX2,RAB27A,TUBB4B,VEGFA,VEGFC
Lymphedema	3.34	0.429	ATP1A1,ID2,ITGA4,PSIP1,PTGS2,RAB27A,SOX18,VCAM1,VEGFC
Chronic inflammatory arthropathy	3.27	0.367	CNPY3,IL10,IL18,IL1A,IL1B,IL1RN,IL33,IL6,PTGS2,TGFB1,TNF
Malignant astrocytoma	3.27	0.367	CAV2,CDKN1A,COL18A1,CSF1R,CXCR4,FOXO1,IL10,MYC,PLAU,RHOG,VEGFA
High grade malignant glioma	3.27	0.367	CAV2,CDKN1A,COL18A1,CSF1R,CXCR4,FOXO1,IL10,MYC,PLAU,RHOG,VEGFA
Chronic arthropathy	3.27	0.367	CNPY3,IL10,IL18,IL1A,IL1B,IL1RN,IL33,IL6,PTGS2,TGFB1,TNF
High grade astrocytoma	3.27	0.367	CAV2,CDKN1A,COL18A1,CSF1R,CXCR4,FOXO1,IL10,MYC,PLAU,RHOG,VEGFA
Digestive system neuroendocrine tumor	3.21	0.343	COL18A1,COL4A2,CTSB,CTSS,ENG,FLT1,MEOX2,MET,PIK3R1,RB1,TJP1,UTRN
Extraadrenal retroperitoneal tumor	3.21	0.343	CAP1,CD164,EPAS1,FLT1,HIF1A,ID2,ID3,MET,MYC,MYCT1,RB1,STMN1
Retroperitoneal neoplasm	3.21	0.343	CAP1,CD164,EPAS1,FLT1,HIF1A,ID2,ID3,MET,MYC,MYCT1,RB1,STMN1
Cachexia	3.21	0.385	HMOX1,IFITM3,IL6,MYC,PAM,PTGS2,RB1,TGFB1,TNF,TNFRSF1B
Colitis	3.21	0.385	ARID5A,COL4A2,CXCL2,HBEGF,HMOX1,IL10,MERTK,NLRP3,TNF,TNFAIP8
Sepsis	3.21	0.385	CITED2,CNPY3,F8,ICAM1,IL18,IL1B,IL1R1,ITGB2,LY96,TNF
Erythema	3.21	0.385	BHLHE41,EPAS1,FGF2,HBEGF,HIF1A,JAM2,NCF2,NEDD9,SLC40A1,TGFB1
Vaso-occlusion	3.21	0.385	APOE,ELN,IL1A,IL1B,LDLR,NFKB1,PLAT,PRCP,PTGS2,TNF
Familial amyloidosis	3.19	0.5	APOE,APP,EHD2,GSN,LYZ,PLTP,PTGS2
Preterm birth	3.17	0.409	IL1A,IL1B,IL6,IRF8,LSP1,LY96,TLR2,TNF,VEGFA
Dysplasia of skeleton	3.17	0.409	ASAH1,CCN2,FGF2,HSPG2,ITGA5,ITGB1,JAM2,SULF2,VEGFA
Hereditary retinal disease	3.17	0.409	A2M,C1QA,CCN1,CFI,ITGAM,METRNL,PPT1,RPGR,VEGFA
Thrombocytopenia	3.15	0.444	CXCR4,FILIP1,FLNA,MRTFB,MYH9,PTGS2,VEGFA,ZBTB16
Myocarditis	3.15	0.444	CCL3L3,CD86,CLU,F2R,IL1A,IL1R1,TGFB1,TNF
Acute renal failure	3.15	0.444	ATP6AP2,B4GALT1,FKBP1A,HMOX1,LILRB3,NFKBIZ,TNF,ZFP36
Acute renal insufficiency	3.15	0.444	ATP6AP2,B4GALT1,FKBP1A,HMOX1,LILRB3,NFKBIZ,TNF,ZFP36
Glioblastoma	3.13	0.355	CAV2,CDKN1A,COL18A1,CSF1R,CXCR4,FOXO1,IL10,MYC,PLAU,RHOG,VEGFA
Blastoma	3.13	0.355	CAV2,CDKN1A,COL18A1,CSF1R,CXCR4,FOXO1,IL10,MYC,PLAU,RHOG,VEGFA
Allergic inflammation	3.06	0.37	CCL4,CXCL8,IL10,IL18,IL1B,IL6,JAM2,PREX1,SPI1,TGFB1
Toxemia	3.06	0.37	CD14,CITED2,CNPY3,IL18,IL1B,IL1R1,IL1RN,LY96,MEOX2,TNF
Pancreaticobiliary neoplasm	3.06	0.37	CD164,COL18A1,EPAS1,HIF1A,IL6,MEOX2,MYC,MYCT1,STMN1,TNFSF10
Pancreatobiliary tumor	3.06	0.37	CD164,COL18A1,EPAS1,HIF1A,IL6,MEOX2,MYC,MYCT1,STMN1,TNFSF10
Glomerulosclerosis	3	0.391	ACTN4,ANGPT2,ATP6AP2,C3AR1,C5AR1,CFI,HBEGF,NR2F2,SNAI1
Oxidative stress	3	0.391	APOE,CYBB,FTH1,FTL,GPX1,HMOX1,HSPB1,NFE2L2,NR4A3
Preterm birth or low birth weight	3	0.391	IL1A,IL1B,IL6,IRF8,LSP1,LY96,PTGS2,TLR2,TNF
Fibrosarcoma	3	0.344	ANXA5,CDKN1A,CSF1R,FGF2,MYC,OAZ1,S100A4,TNF,TNFRSF1B,TXN,VEGFC
Liver metastasis	3	0.344	ACTN4,CXCR4,HIF1A,IGFBP2,JAM2,PDLIM1,PTGS2,S100A4,SNAI1,SNCG,VEGFA
Headache	2.99	0.8	IL6ST,LIFR,PTGS2,TNF
Immune-mediated uveitis	2.96	0.421	BCL2,CD200,IL1B,IL1R1,RAB11A,SPP1,SYK,TNFRSF1B
Development of malignant tumor	2.92	0.357	CAV1,CD4,CDKN1A,FLT1,MET,MYC,OAZ1,PSMB9,RB1,SPP1
Fungal Infection	2.92	0.357	BCL2,CLEC7A,FCGR1A,IL18,IL1A,IL1B,IL6,MEOX2,TNF,TNFRSF1B
Malignant connective or soft tissue neoplasm	2.92	0.357	CDKN1A,IL6,IRF1,MYC,MYCT1,OAZ1,PSMB9,RB1,VEGFA,VEGFC
Macrophage activation syndrome or hemophagocytic lymphohistiocytosis	2.87	0.333	APP,C1QA,CNPY3,IL1A,IL1B,IL6,MAP1LC3B,NFKBIZ,OSM,STX11,TNF
Hemophagocytic lymphohistiocytosis	2.87	0.333	APP,C1QA,CNPY3,IL1A,IL1B,IL6,MAP1LC3B,NFKBIZ,OSM,STX11,TNF
Hemophagocytic syndrome	2.87	0.333	APP,C1QA,CNPY3,IL1A,IL1B,IL6,MAP1LC3B,NFKBIZ,OSM,STX11,TNF
Infection of respiratory tract	2.84	0.375	CAP1,FSTL1,HAVCR2,IL10,ITGAM,PTGS2,RPGR,SERPINA1,TLR2
Urolithiasis	2.79	0.5	BMX,CAV1,CAV2,CD44,LRP1,PTGS2
Occlusion of blood vessel	2.79	0.4	APOE,ELN,IL1A,IL1B,LDLR,NFKB1,PTGS2,TNF
Blood clot	2.79	0.4	CD14,CFH,PLAT,PTGS2,TFPI,TLR2,VIM,VWF
Autoinflammatory disorder	2.79	0.4	IL18,IL1A,IL1B,IL1R1,IL1RN,NLRP3,PYCARD,STING1
Pulmonary interstitial fibrosis	2.79	0.4	CAV1,CSF1R,EGR1,FLT1,NOSTRIN,PLAT,PLAU,PTGS2
Aortic dilatation	2.79	0.4	ANGPT2,APOE,GRB2,NR4A3,SOX7,TEAD1,TGFBR2,TIMP3
Digestive system cancer	2.79	0.4	CD4,CDKN1A,MYC,NFKB1,PSMB9,RB1,SPP1,TNFSF10
Hashimotos encephalitis	2.79	0.4	ARID5A,HAVCR2,IL18,IL1B,NFKBIZ,SPP1,TEK,TNF
Demyelination	2.78	0.345	CCL3L3,CSF1R,FCGR1A,IL1B,MERTK,NFKBIA,PRNP,PSAP,S1PR1,TNF
Astrocytoma	2.78	0.345	CAV2,COL18A1,CSF1R,CXCR4,FOXO1,IL10,MYC,PLAU,RHOG,VEGFA
Extrapulmonary secondary neoplasm	2.76	0.438	ADAM9,CD44,DOCK8,HES1,MET,SPP1,TUBB4B
Recurrence of tumor	2.75	0.324	BCL2,CD86,CMTM6,CNPY3,CTNNA1,MET,MGAT1,MNDA,PPP1R15A,RHOB,TUBB4B
Malignant neoplasm of retroperitoneum	2.75	0.324	CAP1,CDKN1A,FLT1,GLUL,MET,MYC,PNRC1,PTPRB,RB1,TNFSF10,VWF
Glomerulonephritis	2.7	0.36	ATP1B1,FCGR2B,FKBP1A,HBEGF,HMOX1,IL6,LYN,NFE2L2,PTPN6
Familial autoimmune disease	2.7	0.36	CCL20,FCGR2B,IL1A,IL1B,IL1R1,IL1RN,LITAF,S100A13,TNF
Osteitis	2.66	0.333	CDKN1A,FCGR3A/FCGR3B,GNA13,IL1R1,NFKB1,NLRP3,PTGS2,SYK,TNF,TNFRSF1B
Arterial aneurysm	2.66	0.333	ANGPT2,APOE,B4GALT1,F2R,IL1B,NR4A3,PTGS2,TGFB1,TGFBR2,TIMP3
Aortic aneurysm	2.66	0.333	ANGPT2,APOE,B4GALT1,F2R,IL1B,NR4A3,PTGS2,TGFB1,TGFBR2,TIMP3
Extrapulmonary squamous cell carcinoma	2.66	0.333	CFH,CNPY3,CTTN,HSP90AA1,MET,PTGS2,SAMSN1,SASH1,SNX6,TJP1
Polyuria	2.64	0.556	ATP6AP2,PSAP,PTGS2,SPTAN1,TJP1
Retinal dystrophy	2.63	0.381	C1QA,CFI,CXCL2,CXCL3,ITGAM,PPT1,RPGR,VEGFA
Myelitis	2.63	0.381	ARID5A,FCGR3A/FCGR3B,IL18,IL1B,IL6,NFKBIZ,TEK,TNF
Eosinophilia	2.58	0.412	ARPC1B,CSF1R,FCER1G,FPR1,IL33,PTPRC,TNF
Thyroiditis	2.58	0.412	CD86,EBF1,IL18,IL1B,MNDA,PTGS2,TNF
Thoracic hypoplasia	2.58	0.412	GJA1,GRB2,MCL1,RUNX1,SOX7,TEAD1,VEGFA
Chronic kidney disease	2.57	0.462	ACTN4,C1QA,C3AR1,CFI,FKBP1A,ITGAM
Organismal abnormalities of semilunar valve	2.56	0.346	ECE1,HBEGF,IL1A,MEOX2,PBX1,PTGS2,PTPRB,TNF,TNFRSF1B
Growth of tumor	2.56	0.346	COL18A1,FGF2,HBEGF,HIF1A,IL6,MET,MYC,SPP1,VEGFA
Lupus erythematosus	2.56	0.346	COL4A2,FCGR2B,IL6,IRF8,KLF6,LPXN,LYN,PTPN6,TNFSF13B
Connective tissue dysplasia	2.56	0.346	ASAH1,CCN2,FGF2,HSPG2,ITGA5,ITGB1,JAM2,SULF2,VEGFA
Intraabdominal organ tumor	2.56	0.346	CAP1,CDKN1A,FLT1,MYC,PSMB9,RB1,SPP1,TNFSF10,VEGFA
Ebola hemorrhagic fever	2.54	0.323	CAV2,CTSB,EHD2,FABP4,IL10,IL6,PNRC1,PTPRM,RPL5,TNF
Peripheral arterial thrombosis	2.54	0.323	CAVIN2,CD44,LAMA5,PFN1,PLAT,PLAU,PTPRB,TFPI,TLR2,VWF
Abdominal neuroendocrine tumor	2.54	0.323	COL18A1,COL4A2,CTSB,CTSS,ENG,FLT1,MET,PIK3R1,PLAUR,RB1
Polycythemia	2.54	0.323	IL18,IL1A,IL1B,IL33,IL6,NFKB1,NFKBIZ,SLC40A1,SPP1,ZFP36
Enterobacteriaceae infection	2.54	0.323	CD14,CD44,CNPY3,IL18,IL1B,IRF8,LSP1,NLRP3,TLR2,TNF
Autosomal dominant spinocerebellar ataxia	2.53	0.306	C1QA,CD200,CD83,CTSZ,EGR1,GLUL,ITPR1,LY86,LY96,RAB27A,SNX6
Autosomal dominant cerebellar ataxia	2.53	0.306	C1QA,CD200,CD83,CTSZ,EGR1,GLUL,ITPR1,LY86,LY96,RAB27A,SNX6
Dominant spinocerebellar ataxia	2.53	0.306	C1QA,CD200,CD83,CTSZ,EGR1,GLUL,ITPR1,LY86,LY96,RAB27A,SNX6
Cerebrovascular dysfunction	2.48	0.364	ATP6AP2,CLU,COL4A1,CYBB,HIF1A,MAP1LC3B,PTGS2,VWF
Wasting	2.48	0.364	GPX1,IL1B,NFKBIA,PTGS2,RB1,TGFB1,TNF,ZFP36
Severe hemorrhagic disease	2.48	0.364	F8,FLNA,PDE4B,PTPN6,S1PR1,TLR2,TXN,VWF
Hereditary retinal degeneration	2.48	0.364	C1QA,CFI,CXCL2,CXCL3,ITGAM,PPT1,RPGR,VEGFA
Familial degenerative brain disorder	2.44	0.286	C1QA,CD200,CD83,CSF1R,CTSZ,EGR1,GLUL,GRN,LY86,LY96,RAB27A,SNX6
Progressive kidney disease	2.44	0.333	CEBPB,CLU,ENG,FLT1,INHBB,MET,TGFB1,TGFBR3,TGIF1
Scar tissue	2.42	0.312	BCL2,CTNNAL1,EMP2,GJA1,LSP1,SHC1,SPP1,TGFB1,VEGFA,VIM
Glioma	2.42	0.312	CAPN2,CDKN1A,CSF1R,CXCR4,FGF2,FOXO1,MYC,RHOG,TNFSF10,VEGFA
Central nervous system neuroepithelial tumor	2.42	0.312	CAPN2,CDKN1A,CSF1R,CXCR4,FGF2,FOXO1,MYC,RHOG,TNFSF10,VEGFA
Remodeling of left ventricle	2.42	0.389	CYBA,ID2,ID3,NFKB1,TLR2,TNF,VEGFA
Infarction	2.42	0.389	APP,FGF2,HMOX1,PLAT,PTGER4,PTGS2,TNFRSF1B
Hypertrophy	2.42	0.389	BCL2,CAV1,CAVIN2,IGF1,IL1B,IL6,TNF
Pulmonary hypertensive arterial disease	2.42	0.389	APOE,BMPR2,ENG,EPAS1,IL18,IRF8,TNFSF10
Carditis	2.42	0.389	CCL3L3,IL1A,IL1B,IL33,ITGAM,ITGB2,TNF
Ventricular remodeling	2.42	0.389	CYBA,ID2,ID3,NFKB1,TLR2,TNF,VEGFA
Pulmonary arterial hypertension or pulmonary veno-occlusive disease	2.42	0.389	APOE,BMPR2,ENG,EPAS1,IL18,IRF8,TNFSF10
Enteritis	2.37	0.429	ARID5A,CXCL2,HMOX1,IL10,PTGS2,TNF
Macular dystrophy or cone or cone-rod dystrophy	2.37	0.429	C1QA,CCN1,CFI,CXCL2,CXCL3,ITGAM
Hypertension	2.35	0.348	ANGPT2,APOE,ATP6AP2,BMPR2,CYBA,CYBB,NPR1,OLR1
Pleural effusion	2.35	0.348	EFNB2,ELK3,F13A1,HSP90AA1,IL10,PLAT,PTGS2,VEGFA
Thrombolysis	2.35	0.348	CNPY3,CSF1R,FPR1,LILRB3,NFKBIZ,PLAT,PLAU,ZFP36
Plasmacytoma	2.33	0.289	BCL2,FTL,GRB2,HSP90AA1,IL6,MT-ND1,MYC,MYCT1,PRMT1,STMN1,TNFSF10
Development of urinary tract tumor	2.33	0.289	CSF1R,ELK3,EPAS1,FLT1,HIF1A,IL10,MET,MYC,NFE2L2,RB1,SLC40A1
Xanthoma	2.33	0.289	ACACB,APOE,ATP1A1,C1QA,CAV2,CSF1R,DAB2,FN1,IRS2,LDLR,TJP1
Degenerative ataxia	2.33	0.289	C1QA,CD200,CD83,CTSZ,EGR1,GLUL,LY86,LY96,RAB27A,SLC1A3,SNX6
Endocrine gland tumor	2.32	0.321	CDKN1A,FLT1,GRB2,IRF1,MET,MYC,OAZ1,RB1,SNAI1
Leukopenia	2.32	0.321	C5AR1,CFI,ETS1,HSPH1,IL1A,IL1B,IL6,TBXAS1,TNF
Neuroinflammation	2.32	0.321	APP,IL1A,IL1B,IL6,LGMN,PPT1,PTGS2,TNF,VIM
Cerebral degeneration	2.32	0.303	CD44,CSF1R,DOCK8,GNA15,GRN,IGF1,LGMN,SASH1,SYNPO,VAMP8
Peripheral arterial disease	2.32	0.303	CAVIN2,CD44,LAMA5,PFN1,PLAT,PLAU,PTPRB,TFPI,TLR2,VWF
Protozoan infection	2.32	0.303	C3AR1,CFI,IL1A,IL1B,IRF1,IRF8,SPI1,TNF,TNFRSF1B,TNFSF10
Uveitis	2.26	0.368	BCL2,CD200,IRF1,SPP1,TNF,TNFRSF1B,VEGFA
Crohn disease	2.26	0.368	APP,IL10,IL1A,IL1B,ITGA4,NFKBIZ,TNF
End stage renal disease	2.26	0.368	ECE1,FKBP1A,LGMN,PTGS2,SYNPO,TNFRSF1B,WWTR1
Cognitive impairment	2.26	0.368	APP,LGMN,NNMT,SHANK3,SYNPO,VAMP8,ZEB2
Non-melanoma solid tumor	2.26	0.368	CDKN1A,FERMT2,MET,MYC,OAZ1,RB1,VEGFC
Advanced-stage chronic kidney disease	2.26	0.368	ECE1,FKBP1A,LGMN,PTGS2,SYNPO,TNFRSF1B,WWTR1
Cutaneous telangiectasia	2.26	0.368	BMPR2,ENG,NCF2,RCAN1,S100A6,TNFAIP3,VEGFA
Nonhematologic malignant neoplasm	2.22	0.333	F2R,FERMT2,MYC,OAZ1,PTPN6,PTPRE,RBPJ,SPP1
Gastric adenocarcinoma	2.21	0.294	AKR1B1,CLEC7A,FLNA,HSP90AA1,LCP2,PTPN6,TIMP3,TLR2,TXN,ZBTB16
Gastroesophageal adenocarcinoma	2.21	0.294	AKR1B1,CLEC7A,FLNA,HSP90AA1,LCP2,PTPN6,TIMP3,TLR2,TXN,ZBTB16
Venous malformation	2.21	0.31	BMPR2,FKBP1A,FLT1,LPXN,NOTCH4,PAM,RBPJ,SMAD1,TEK
Infarction of brain	2.21	0.31	APP,CYBB,HSPB1,IGF1,IL18,IL1R1,PNRC1,TNF,TNFAIP2
Immunosuppression	2.2	0.4	EPAS1,FKBP1A,HBEGF,IL10,RAPGEF3,TGFB1
Atelectasis	2.2	0.4	CD44,CXCR4,EPAS1,IGF1,SHANK3,VEGFA
Brain metastasis	2.2	0.4	CD44,DOCK8,HES1,MET,SPP1,TUBB4B
Metastatic central nervous system tumor	2.2	0.4	CD44,DOCK8,HES1,MET,SPP1,TUBB4B
Familial epilepsy	2.2	0.4	BMPR2,NCF2,PCDH19,RCAN1,S100A6,TNFAIP3
Intracranial metastasis	2.2	0.4	CD44,DOCK8,HES1,MET,SPP1,TUBB4B
Thrombosis of vein	2.17	0.75	PLAT,VEGFA,VWF
Abdominal cyst	2.17	0.455	EPAS1,HIF1A,MYC,SYNPO,VEGFA
Dyspnea	2.17	0.455	CXCR4,EPAS1,FGF2,IGF1,VEGFA
Encephalitis	2.12	0.35	APP,ARID5A,IL18,IL1B,IL6,TNF,UNC93B1
Cerebral malaria	2.12	0.35	C3AR1,C5AR1,C7,CFI,ICAM1,NCF2,TNF
Infarction of muscle	2.12	0.35	FGF2,IL10,PLAT,PTGS2,PTPRB,TNFRSF1B,VWF
Herpes simplex encephalitis	2.12	0.35	DOCK8,IL1B,IRF1,LYN,PTGER4,TNF,UNC93B1
Epithelial ovarian tumor	2.12	0.35	CSF2RA,IL1B,IRF1,PIK3AP1,SPI1,TNF,VEGFA
Kidney carcinoma	2.12	0.286	BTG2,CDKN1A,CSF1R,FLT1,IL10,MET,MYC,RB1,RHOG,SAP30
Upper renal tract carcinoma	2.12	0.286	BTG2,CDKN1A,CSF1R,FLT1,IL10,MET,MYC,RB1,RHOG,SAP30
Urinary tract carcinoma	2.12	0.286	BTG2,CDKN1A,CSF1R,FLT1,IL10,MET,MYC,RB1,RHOG,SAP30
Contact dermatitis	2.1	0.3	CD4,FCER1G,FKBP1A,GRB10,HLA-DQB1,IL10,ITGB2,MCL1,NR4A2
Torticollis	2.1	0.32	APP,FTL,HSPA1A/HSPA1B,LILRB3,PTGS2,SELE,SELP,SLC40A1
Skin pigmentation disorder	2.1	0.32	CEBPB,GPNMB,IL6,LIFR,NFKBIA,SASH1,TLL1,TNF
Disrupted blood brain barrier	2.1	0.32	ADGRA2,IL1A,IL1B,IL6,NFKBIA,TNF,TSPAN12,VEGFA
Immune mediated inflammatory disease	2.04	0.375	ADA2,ARPC1B,FKBP1A,IL18,PTGS2,TNF
Airway hyperresponsiveness	2.04	0.375	CLEC7A,IL13RA1,IL1A,IL1B,IL33,TNF
Lung injury	2.04	0.375	C5AR1,CITED2,EGR1,IL6,PLAUR,SELP
Genital carcinoma	2	0.29	GRB2,ID2,ID3,IGF1,MET,MYC,RB1,SOX7,VEGFA
Cardiovascular neoplasm	2	0.29	FGF2,FTL,IL1A,IL1B,IL6,OSM,RB1,SLC40A1,TNF
Sex cord stromal tumor	2	0.29	CDKN1A,CEBPD,CLU,HSP90AA1,INHBB,PNRC1,RUNX1,SMAD1,TUBB4B
Pancreatic mass	2	0.29	CD164,ENG,EPAS1,HIF1A,IL6,MYC,MYCT1,RB1,STMN1
Genitourinary adenocarcinoma	2	0.29	CDKN1A,CSF1R,FLT1,GLUL,MET,MYC,PNRC1,PTPRE,RB1
Pancreatic lesion	2	0.29	CD164,ENG,EPAS1,HIF1A,IL6,MYC,MYCT1,RB1,STMN1
Viral hemorrhagic fever	2	0.333	CAV2,CTSB,IL10,IL6,PNRC1,PTPRM,TNF
Tumor tissue	2	0.333	CDKN1A,COL18A1,NUAK1,RB1,TGFB1,TJP1,TMSB10/TMSB4X
Abnormal bone density	2	0.333	CSF1R,CSF3,IRF8,ITGB2,LRP5,NFKB1,SPI1
Ovarian carcinoma	2	0.333	CSF2RA,IL1B,IRF1,PIK3AP1,SPI1,TNF,VEGFA
Carcinomatous lesion	2	0.333	FLT1,GLUL,MYC,OAZ1,SPP1,TGFB1,TNFSF10
Ovarian or fallopian tube carcinoma	2	0.333	CSF2RA,IL1B,IRF1,PIK3AP1,SPI1,TNF,VEGFA
Periodontal disease	1.99	0.308	HLA-A,IFITM3,IL1B,IL6,NOTCH4,PDE4B,PTGS2,TNF
Anthrax	1.98	0.417	B4GALT1,IL1RN,ITGAM,NLRP3,TNF
Interstitial fibrosis	1.98	0.417	B4GALT1,FKBP1A,FLT1,NPR1,WWTR1
Retinal vasculopathy	1.98	0.417	COL4A1,IL1B,PTGS2,TNF,VEGFA
Syndromic infantile epilepsy	1.98	0.5	HES1,INHBB,PCDH19,SPTAN1
Stenosis of aortic valve	1.98	0.5	LDLR,RUNX1,TNF,TNFRSF1B
Hemoglobinopathy	1.98	0.5	ATRX,CD44,CYB5R3,FKBP1A
Early-onset epilepsy	1.98	0.5	HES1,INHBB,PCDH19,SPTAN1
Infantile epilepsy	1.98	0.5	HES1,INHBB,PCDH19,SPTAN1
Childhood epilepsy	1.98	0.5	HES1,INHBB,PCDH19,SPTAN1
Developmental epileptic encephalopathy	1.98	0.5	HES1,INHBB,PCDH19,SPTAN1
Childhood onset epilepsy syndrome	1.98	0.5	HES1,INHBB,PCDH19,SPTAN1
Syndromic epilepsy	1.98	0.5	HES1,INHBB,PCDH19,SPTAN1
Malignant neuroendocrine neoplasm	1.91	0.281	CD4,FLT1,MET,MYC,OAZ1,RB1,RBPJ,SHANK3,TNFSF10
Brain atrophy	1.91	0.281	CSF1R,CSF3,GRN,LGMN,PPT1,PRNP,SYNPO,VAMP8,VIM
Pelvic carcinoma	1.91	0.281	GRB2,ID2,ID3,MYC,RB1,SAT1,SOX7,TLL1,VEGFA
Chronic renal failure	1.9	0.353	ECE1,FKBP1A,LGMN,SYNPO,TNFRSF1B,WWTR1
Thrombus	1.9	0.353	CD14,CFH,CFI,PTGS2,TLR2,VWF
Idiopathic and/or familial pulmonary arterial hypertension	1.9	0.353	ADAM15,BMPR2,ENG,EPAS1,HIF1A,PFKFB3
Chronic renal impairment	1.9	0.353	ECE1,FKBP1A,LGMN,SYNPO,TNFRSF1B,WWTR1
Infection by Influenza A virus	1.88	0.296	CITED2,IFITM3,IL1B,IL1RN,IL6,IRF1,STING1,TNF
Prostatic carcinoma	1.88	0.296	ETS2,ID2,ID3,IGF1,MET,MYC,RB1,SAT1
Formation of solid tumor	1.88	0.296	BTG2,CDKN1A,FERMT2,FLT1,MYC,OAZ1,RB1,SPP1
Acute respiratory distress syndrome	1.88	0.318	BTG2,IL1B,IL1R1,IL6,NFE2L2,PLAT,TNF
Dyslipidemia	1.88	0.318	APOE,IL1B,IL6,IRS2,LDLR,LEPR,TNF
Ventricular septal defect	1.88	0.318	CITED2,CXCR4,ECE1,GRB2,MRTFB,TEAD1,TLL1
Microcytic anemia	1.88	0.318	GRB2,HMOX1,IL10,IL1B,LGALS3,TFRC,TNF
Aortic valve disease	1.88	0.318	ECE1,IL1A,PBX1,PTGS2,PTPRB,RUNX1,TJP1
Congenital bleeding disorder	1.88	0.318	F13A1,F8,LCP2,LYN,MYH9,PIK3AP1,VWF
High grade glioma	1.88	0.318	CAV2,COL18A1,CSF1R,CXCR4,IL10,PLAU,VEGFA
High grade central nervous system tumor	1.88	0.318	CAV2,COL18A1,CSF1R,CXCR4,IL10,PLAU,VEGFA
High-grade neuroepithelial tumor	1.88	0.318	CAV2,COL18A1,CSF1R,CXCR4,IL10,PLAU,VEGFA
Mature B cell malignant tumor	1.85	0.263	BCL2,CD4,FTL,GRB2,HSP90AA1,IL1B,IL6,MCL1,MYC,STMN1
Alveolitis	1.82	0.385	CEBPD,IL1B,IL6,NAMPT,PRMT1
Abortion	1.82	0.385	ANXA5,IL10,LY86,LY96,PTGER4
Proteinuria	1.82	0.385	ACTN4,CFI,FLT1,HBEGF,SMAD1
Obstruction of airway	1.82	0.385	GNA15,IL1B,PBX1,RUNX1,TNF
Systemic autoimmune syndrome	1.82	0.385	INSR,LYN,PTGS2,PTPN6,TNF
Amyloidosis	1.82	0.273	APOE,APP,CLU,CTSB,EHD2,LRP1,NNMT,PTGS2,VIM
Vasculitis	1.82	0.273	ADA2,C1QA,CFI,CMTM6,IL1RN,MNDA,STING1,TNF,ZFP36
Mature lymphocytic neoplasm	1.82	0.273	HSP90AA1,IL1B,IL6,MCL1,MYC,NFKBIA,REL,STMN1,TNF
Aortic dissection	1.79	0.286	APOE,BMX,CYBB,F2R,HSP90AA1,NPR1,OLR1,ZEB1
Lymphatic system tumor	1.79	0.286	CDKN1A,GRB2,IRF1,IRF8,MNDA,MYC,OAZ1,PSMB9
Nonpituitary endocrine tumor	1.79	0.286	COL18A1,CTSB,ENG,FLT1,GRB2,MET,SNAI1,SOX7
Progression of squamous-cell carcinoma	1.77	0.256	ALCAM,COL4A2,DUSP1,MACROH2A1,NDRG1,RUNX1,SAP30,SPINT2,TGFBR2,TJP1
Progression of squamous cell tumor	1.77	0.256	ALCAM,COL4A2,DUSP1,MACROH2A1,NDRG1,RUNX1,SAP30,SPINT2,TGFBR2,TJP1
Thrombocytosis	1.77	0.256	BAG3,BNIP3L,CAVIN2,ENG,IL33,IL6,LGALS3,MNDA,PTGS2,SH2B3
Hypotension	1.77	0.333	CEBPD,CITED2,IL1A,IL1B,KLF2,TNF
Endothelial dysfunction	1.77	0.333	APOE,ECE1,EFNB2,MCAM,PTGS2,SHC1
Primary pulmonary hypertension	1.77	0.333	ADAM15,BMPR2,CAV1,EPAS1,HIF1A,PFKFB3
Steatorrhea	1.77	0.333	ATP1A1,GK,IL1A,IL1B,ITPR1,TNF
Occlusion of carotid artery	1.77	0.333	ELN,FERMT2,ITGA4,ITGB2,PTGS2,RAB11A
Gastroenteritis	1.77	0.333	DNAJB1,HBEGF,IL10,PTGS2,TNF,TNFAIP8
Severe disorder of pancreas	1.77	0.333	CD86,CREM,INHBB,IRS2,LEPR,SNCG
Epileptic encephalopathy	1.77	0.444	HES1,INHBB,PCDH19,SPTAN1
Developmental epilepsy	1.77	0.444	HES1,INHBB,PCDH19,SPTAN1
Infarction of cerebrum	1.77	0.304	FLT1,FN1,HSPB1,IGF1,PLAT,SASH1,TNF
Mammary tumor	1.77	0.304	APBB2,CXCR4,F2R,FN1,ID1,MYC,PTGS2
Dysmyelination	1.77	0.304	FCGR1A,IL1B,MERTK,NFKBIA,PSAP,S1PR1,TNF
Mesenchymal tumor	1.77	0.304	CDKN1A,CSF1R,MYC,OAZ1,S100A4,TXN,VEGFC
Enterocolitis	1.77	0.304	DUSP1,IL10,IL6ST,MYOF,TAP1,TGFB1,TNF
Melanoma	1.77	0.304	APP,CD4,COL18A1,IL6,MCAM,SNAI1,VEGFA
Ophthalmia	1.77	0.304	BCL2,IL1R1,ITGA4,ITGB2,TGFB1,TNF,TNFRSF1B
Advanced malignant solid tumor	1.77	0.304	EPAS1,FN1,HIF1A,PLAUR,SNAI1,SPP1,TNFAIP2
Melanocytic lesion	1.77	0.304	APP,CD4,COL18A1,IL6,MCAM,SNAI1,VEGFA
Genitourinary carcinoma	1.77	0.304	CDKN1A,GRB2,MET,MYC,RB1,SNCG,SOX7
Hemochromatosis	1.73	0.265	AKAP13,BMPR2,FSTL1,FTH1,HLA-A,HLA-DQB1,S100A4,SLC40A1,SMAD1
Development of neuroepithelial tumor	1.73	0.265	CDKN1A,CSF1R,CXCR4,FGF2,FOXO1,MYC,RB1,RHOG,VEGFA
Progression of glioma	1.69	0.276	APBB2,CSF1R,FLT1,HIF1A,IL6,RNF144B,SNCG,VEGFA
Development of genital tumor	1.69	0.276	FOXO1,GRB2,MET,MYC,PNRC1,PSMB9,RB1,SOX7
Progression of neuroepithelial tumor	1.69	0.276	APBB2,CSF1R,FLT1,HIF1A,IL6,RNF144B,SNCG,VEGFA
Arteriovenous malformation	1.69	0.276	BMPR2,ENG,FLT1,LPXN,NOTCH4,PAM,RBPJ,SMAD1
Salmonellosis	1.69	0.276	CD14,CD86,CNPY3,EBF1,IL18,IRF8,NLRP3,TNFRSF1B
Pancreaticobiliary cancer	1.69	0.276	AREG,CCN2,IL6,RAB11A,SLC16A10,TNF,TNFSF10,VWF
Hypersensitivity reaction type I	1.67	0.357	FCER1G,FCGR2A,LILRB3,TNFAIP3,ZFP36
Ulceration of skin	1.67	0.357	IL1B,SELE,SELP,STING1,TNF
Purpura	1.67	0.357	F2R,FCGR3A/FCGR3B,PBX1,PTPRB,VWF
Hemosiderosis	1.67	0.357	CCL4,CEBPB,CSF3,OLR1,PRDX2
Thymic epithelial tumor	1.67	0.357	FLT1,HSPH1,MYC,NLRP3,YBX3
Arteriosclerosis of coronary artery	1.66	0.292	APOC1,APOE,C1QA,EHD2,LDLR,PTGS2,TNF
Arteriosclerosis of coronary vessel	1.66	0.292	APOC1,APOE,C1QA,EHD2,LDLR,PTGS2,TNF
Atherosclerosis of coronary vessel	1.66	0.292	APOC1,APOE,C1QA,EHD2,LDLR,PTGS2,TNF
Coronary artery disease	1.66	0.292	APOC1,APOE,C1QA,EHD2,LDLR,PTGS2,TNF
Interstitial pneumonia	1.66	0.292	DOCK8,FKBP1A,IL1R1,NFKBIZ,PTPN6,SASH1,TGFB1
Pericardial effusion	1.66	0.292	ECE1,ENG,HIF1A,NOTCH4,PTGS2,TUBB4B,VCAM1
Autosomal recessive immunodeficiency	1.66	0.292	ACTG1,CYBA,DOCK8,IRF8,LYN,PIK3AP1,PRMT1
Dysglobulinemia	1.66	0.292	CDKN1A,FCGR3A/FCGR3B,IFNGR2,IL1B,IRF8,MNDA,PTPN6
Osteoarthritis	1.65	0.316	DOCK8,FOXO1,HES1,IL18,PTGS2,RBPJ
Systemic inflammatory response syndrome	1.65	0.316	CD163,FSTL1,RUNX1,TGFB1,TNF,VWF
Heart septal defect	1.65	0.316	CITED2,CXCR4,ECE1,MRTFB,TEAD1,TLL1
Short stature	1.65	0.316	CCN2,FGF2,FLNB,HSPG2,IGF1,LIMA1
Atrial or ventricular septal defect	1.65	0.316	CITED2,CXCR4,ECE1,MRTFB,TEAD1,TLL1
Urogenital infection	1.65	0.316	CD14,CLEC7A,IL18,IL1B,PTGS2,TLR2
Neuroepithelial tumor	1.65	0.257	CDKN1A,CSF1R,CXCR4,FGF2,FOXO1,MYC,RB1,RHOG,VEGFA
Degenerative brain disorder	1.61	0.267	CSF1R,CSF3,GRN,IGF1,LGMN,PRNP,SYNPO,VIM
Fatty lesion	1.61	0.267	ANGPT2,APOE,B4GALT1,F2R,LDLR,NR4A3,PTGS2,TIMP3
Cystic kidney disease	1.61	0.267	BCL2,EPAS1,FKBP1A,HIF1A,LGMN,MYC,SLC40A1,SYNPO
Nondiabetic nephropathy	1.61	0.267	BCL2,EPAS1,FKBP1A,HIF1A,LGMN,MYC,SLC40A1,SYNPO
Gastro-esophageal carcinoma	1.57	0.28	CLEC7A,CTTN,FLNA,HSP90AA1,PILRA,PTPN6,TLR2
Pulmonary Hypertension	1.54	0.3	APOE,BMPR2,CAV1,CXCR4,IL18,TNFSF10
Dwarfism	1.54	0.3	CCN2,FGF2,FLNB,HSPG2,IGF1,LIMA1
Olfaction disorder	1.54	0.3	APP,ARRB2,NR2F2,PTGER4,RCAN1,TEAD1
Familial short stature	1.54	0.3	CCN2,FGF2,FLNB,HSPG2,IGF1,LIMA1
Infection by Mycobacterium bovis	1.54	0.3	IL10,IL18,IL1A,IL1B,IRF1,TNF
Azoospermia or oligozoospermia	1.54	0.3	CREG1,CSF1R,EPAS1,PTPRE,RBPJ,YBX3
Thymoma	1.54	0.333	HSPH1,MYC,NLRP3,TUBB4B,YBX3
Anemia	1.54	0.333	LYN,PAM,PBX1,RUNX1,VEGFA
Stenosis of semilunar valve	1.54	0.333	IL1B,LDLR,RUNX1,TNF,TNFRSF1B
Sphingolipidosis	1.54	0.333	CAV2,DDIT4,NPC2,PSAP,UGCG
Microcytosis	1.54	0.333	FTL,GRB2,IL1B,LGALS3,TFRC
Thermal hyperalgesia	1.54	0.333	C5AR1,FGF2,IRF8,TAMALIN,TNF
Gastrointestinal stromal tumor	1.52	0.258	CMTM6,CSF1R,CSF3,ID2,IRF8,LYN,MNDA,SPI1
Sarcoma	1.52	0.258	CDKN1A,CSF1R,CSF3,FGF2,IL6,PSMB9,RB1,VEGFC
Bone marrow neoplasm	1.5	0.243	BCL2,CDKN1A,ID2,ID3,MECOM,MYC,RUNX1,SNAI1,SPI1
B-lymphoblastic leukemia/lymphoma	1.5	0.243	CSF1R,EBF1,FTH1,GRB2,ID2,ID3,MYC,PRDX2,PTPRB
Systemic lupus erythematosus	1.48	0.269	FCGR2B,IL6,IRF8,LPXN,LYN,PTPN6,TNFSF13B
Infection by Zaire ebolavirus	1.48	0.269	ANXA5,CTSB,PNRC1,PTPRM,RHOG,RPL5,RPS18
Primary neoplasm	1.48	0.269	EPAS1,FGF2,HIF1A,ID2,IL10,LDHA,SNAI1
Familial nephrotic syndrome	1.48	0.269	INHBB,IRS2,LAMB2,MAFB,RPS3,SHC1,TJP1
Cardiac lesion	1.48	0.269	ANGPT2,ATP6AP2,FN1,NPR1,RHOG,TEAD1,TSC22D1
Fibrous tissue tumor	1.48	0.269	CDKN1A,CSF1R,MYC,OAZ1,S100A4,TXN,VEGFC
Hyper-IgE syndrome	1.45	0.25	CCL3,CD4,DOCK8,EBF1,IL6ST,MET,TLR2,YBX3
Catecholamine-secreting tumor	1.45	0.25	CLU,CSF2RA,LGALS3,MET,MYC,PSMB9,RB1,TGFB1
Ewing sarcoma family of tumors	1.45	0.25	ELN,ENG,EPAS1,FERMT3,FGF2,ITGA4,JAM2,VEGFA
Kidney clear cell tumor	1.44	0.286	CMTM6,ELK3,FLT1,RB1,SAP30,SLC40A1
Psychosis	1.44	0.286	ADGRL2,APOE,ARRB2,B4GALT1,FPR1,SYNPO
Ovarian cyst	1.44	0.286	BMPR2,COL18A1,ENG,HMOX1,SAP30,VEGFA
Small intestine tumor	1.44	0.286	CAV2,CDKN1A,FGF2,IL6,PTGS2,VEGFA
Hypergammaglobulinemia	1.44	0.286	CDKN1A,IFNGR2,IL1B,IRF8,MNDA,PTPN6
Bacterial peritonitis	1.44	0.286	AHNAK,CLEC7A,CSF2RA,IL6,NFKB1,TREM1
Epithelial neoplasm	1.44	0.286	CDKN1A,FLT1,MYC,OAZ1,RAB11A,SPP1
Pulmonary emphysema	1.44	0.286	CNPY3,CTSS,FOXO1,IL6ST,SERPINA1,SPI1
Clear-cell adenocarcinoma	1.44	0.286	CMTM6,ELK3,FLT1,RB1,SAP30,SLC40A1
Hypoalbuminemia	1.44	0.286	GRB2,HLA-A,NFKB1,PDE4B,PTPRE,TNF
Lymphoproliferative disorder	1.44	0.286	CDKN1A,FSTL1,IRF8,MYC,OAZ1,TNFSF10
Proteinosis	1.44	0.286	CSF2RA,CSF3,ETS2,IL3RA,RUNX1,SPI1
Renal clear cell adenocarcinoma	1.44	0.286	CMTM6,ELK3,FLT1,RB1,SAP30,SLC40A1
Clear cell neoplasm	1.44	0.286	CMTM6,ELK3,FLT1,RB1,SAP30,SLC40A1
Clear cell carcinoma	1.44	0.286	CMTM6,ELK3,FLT1,RB1,SAP30,SLC40A1
Severe endocrine system disorder	1.44	0.286	CD86,CREM,HES1,IRS2,LEPR,MAFB
Fatal infantile encephalopathy or pulmonary hypertension	1.44	0.286	APOE,BMPR2,CAV1,CXCR4,IL18,TNFSF10
Non-hematological solid tumor	1.44	0.286	CDKN1A,FERMT2,MYC,RAB11A,RB1,SPP1
Nodule	1.44	0.364	CCN2,CTSB,PRDX2,SMAD1
Ischemia of heart	1.44	0.364	NOTCH4,PLAT,PTGS2,VEGFA
Lymphoma	1.43	0.237	CDKN1A,GRB2,ID2,ID3,MYC,OAZ1,PSMB9,RUNX1,TNFSF10
Primary myelofibrosis	1.43	0.237	AKAP13,CTNNA1,GRB10,HLA-A,HSP90AA1,MYH9,PXN,RHOQ,SAP30
Hyperglycemia	1.42	0.312	INHBB,INSR,IRS2,LEPR,LRP5
Leydig cell tumor	1.4	0.259	CDKN1A,CEBPD,CLU,HSP90AA1,INHBB,NFKBIZ,RUNX1
Sjögren syndrome	1.4	0.259	C3AR1,C5AR1,CD4,CFI,NFKBIA,PTPRC,TXN
Infection by Influenza virus	1.4	0.259	CITED2,IFITM3,IL1RN,IL6,IRF1,STING1,TNF
Keratosis	1.4	0.259	CAP1,IL1A,INSR,MYC,NFKBIA,PTGS2,RB1
Combined pituitary hormone deficiency or pituitary stalk interruption syndrome	1.4	0.259	ADGRG1,GJA1,PFN1,PRDX2,PTPRB,SELE,TLL1
B-cell lymphoproliferative disorder	1.37	0.242	BCL2,CD4,CDKN1A,FKBP1A,HSP90AA1,IL6,MYC,PIK3R1
Development of astrocytoma	1.37	0.242	CAV2,FGF2,GRB2,IGFBP2,MAF,MYC,SOX7,VEGFA
Aplastic anemia	1.37	0.242	ATP1A1,BTG2,CD74,COL4A2,FKBP1A,GLUL,LDHA,NCF2
Development of primitive neuroectodermal tumor	1.37	0.231	BTG2,CSF2RA,CXCR4,FERMT2,LGALS3,MET,OLR1,TGFB1,TNFSF10
Development of neuroectodermal tumor	1.37	0.231	BTG2,CSF2RA,CXCR4,FERMT2,LGALS3,MET,OLR1,TGFB1,TNFSF10
Acquired immunodeficiency syndrome	1.35	0.273	BCL2A1,CLU,HSD17B12,IL10,LYN,MAP1LC3B
Cholangiocarcinoma	1.35	0.273	IL6,LEPR,MET,SLC16A10,SNAI1,TNFSF10
Severe hepatic system disorder	1.35	0.273	CFI,EPAS1,IL10,NFKBIA,PDE4B,TNF
Heterotaxy or ciliopathy	1.35	0.273	CFI,INHBB,LMNA,LRP5,SOX17,TGIF1
Progression of tumor	1.32	0.25	FN1,MEOX2,MYC,PTGS2,PXN,TNFSF10,VEGFA
Papillary adenocarcinoma	1.32	0.25	FLT1,GRB2,HES1,MET,NOTCH4,SOX7,ZBTB16
Large-cell lymphoma	1.32	0.25	BCL2,GRB2,HES1,MCL1,MYC,SHANK3,SOX7
Angiosarcoma	1.32	0.25	CDKN1A,CSF1R,FLT1,FTL,IL6,IRF1,RNF144B
Infection by Chlamydia pneumoniae	1.32	0.25	APP,CITED2,IFNGR2,IRF1,PIK3R1,RGS1,TLR2
Stenosis of cardiac valve	1.32	0.294	LDLR,PBX1,RUNX1,TNF,TNFRSF1B
Atherosclerotic lesion	1.32	0.294	APOE,FN1,IL33,LDLR,TUBB4B
Lupus nephritis	1.32	0.294	FCGR1A,FCGR2B,FKBP1A,IL33,LYN
Diabetes mellitus	1.32	0.294	INSR,IRS2,ITGB2,LEPR,TCHH
Immunoglobulin deficiency	1.32	0.294	ACTG1,FCGR3A/FCGR3B,IRF8,LYN,PIK3AP1
Progressive encephalopathy	1.32	0.294	APOE,APP,GRN,SGK1,SHANK3
Coronary occlusion	1.32	0.294	APOE,C1QA,LDLR,PTGS2,TNF
Antibody-deficiency syndrome	1.32	0.294	ACTG1,FCGR3A/FCGR3B,IRF8,LYN,PIK3AP1
Familial skeletal dysplasia	1.32	0.294	ATP1A1,CCN2,HSPG2,ITGA5,ITGB1
Endocrine pancreatic dysfunction	1.32	0.294	INSR,IRS2,ITGB2,LEPR,TCHH
Sporadic neurological disorder	1.32	0.294	APP,CLU,CPLX1,PTGS2,TLL1
Osteopetrosis	1.3	0.235	CAVIN2,CD44,CSF1R,CSF3,DUSP1,IL1A,NFKB1,SPI1
Mature B-cell lymphoma	1.3	0.225	BCL2,CD4,GRB2,HSP90AA1,MCL1,MYC,SHANK3,SOX7,STMN1
Nephritis	1.3	0.333	COL4A1,COLEC12,FKBP1A,FOXO1
Infarction of heart	1.3	0.333	PLAT,PTGS2,TNFRSF1B,VWF
Infarction of cardiac muscle	1.3	0.333	PLAT,PTGS2,TNFRSF1B,VWF
Amnesia	1.3	0.333	APP,GRB10,HES1,INSR
Myocardial infarction	1.3	0.333	PLAT,PTGS2,TNFRSF1B,VWF
Glucose metabolism disorder	1.3	0.333	INSR,IRS2,LEPR,TNF
Primary dyslipidemia	1.3	0.333	APOE,C1QA,LDLR,SYNPO
Familial dyslipidemia	1.3	0.333	APOE,C1QA,LDLR,SYNPO
Tuberculosis	1.27	0.261	IL1A,IL1B,NFKBIA,NFKBIZ,TLR2,TNF
Bile duct carcinoma	1.27	0.261	IL6,LEPR,MET,SLC16A10,SNAI1,TNFSF10
Biliary tract tumor	1.27	0.261	IL6,LEPR,MET,SLC16A10,SNAI1,TNFSF10
Tauopathy	1.27	0.261	APOE,APP,GRB10,GRN,LGMN,SYNPO
Bile duct cancer	1.27	0.261	IL6,LEPR,MET,SLC16A10,SNAI1,TNFSF10
Myoclonus	1.27	0.261	BAG3,CAPN2,CSTB,DDIT4,LIFR,SLC1A3
Primum atrial septal defect	1.27	0.261	CITED2,ECE1,GRB2,PBX1,SAT1,SOX7
Bile duct tumor	1.27	0.261	IL6,LEPR,MET,SLC16A10,SNAI1,TNFSF10
Severe inflammatory disorder	1.27	0.261	IL10,IL1B,IRS2,NFKBIA,TNF,TNFAIP3
Bile duct adenocarcinoma	1.27	0.261	IL6,LEPR,MET,SLC16A10,SNAI1,TNFSF10
Stromal neoplasm	1.27	0.261	CDKN1A,CLU,CSF1R,PNRC1,RUNX1,SMAD1
Biliary tract adenocarcinoma	1.27	0.261	IL6,LEPR,MET,SLC16A10,SNAI1,TNFSF10
Autosomal recessive immunological disorder	1.27	0.261	ACTG1,DOCK8,IRF8,LYN,PIK3AP1,PRMT1
Intestinal adenoma	1.24	0.241	CAV2,CD44,NHERF2,OAZ1,PTGS2,RAB11A,VEGFA
Histiocytosis	1.24	0.241	CDKN1A,IL1A,IL1B,IL6,STX11,TNF,TUBB4B
Soft tissue neoplasm	1.24	0.241	APP,CDKN1A,COL4A2,CSF1R,FGF2,PSMB9,RB1
Ductal carcinoma	1.24	0.241	AREG,CCN2,IL6,LEPR,MET,SLC16A10,TNFSF10
Progressive central nervous system tumor	1.24	0.241	APBB2,CSF1R,FLT1,HIF1A,IL6,RNF144B,SNCG
Hereditary venous malformation	1.24	0.241	EFNB2,FKBP1A,FLT1,HES1,NOTCH4,RBPJ,TEK
Autosomal dominant encephalopathy	1.24	0.22	ANXA5,C1QA,CD200,CD83,CDC37,CTSZ,GLUL,SNX6,ZEB2
Infection by HIV-1	1.24	0.229	AKAP13,ATP1A1,CAV2,CTNNAL1,CXCR4,RHOB,RHOQ,RPL35A
Hyperlipidemia	1.22	0.278	APOE,ATP1A1,INSIG1,LDLR,TNF
Asthma	1.22	0.278	CLEC7A,FCER1G,IL13RA1,IL33,TLR2
Thrombosis of kidney	1.22	0.278	APOE,C1QA,CFH,CFI,GLUL
Malignant neoplasm of bronchus and lung	1.22	0.278	EPAS1,FLT1,FN1,IL6,TNFAIP2
Idiopathic pulmonary fibrosis	1.19	0.375	CSF1R,FLT1,HSPH1
Microangiopathy	1.19	0.375	APOE,CFH,VWF
Keratitis	1.19	0.308	IL18,IL1RN,NLRP3,TREM1
Leukoencephalopathy	1.19	0.308	APOE,B4GALT1,MT-CYB,PSAP
Aplasia or hypoplasia of lung	1.19	0.308	CCN2,HBEGF,ITGA6,PBX1
Orthopedic injury	1.19	0.308	JAM2,LMNA,PTGS2,TXN
Cerebral hemorrhage	1.19	0.25	APP,COL4A2,INSR,PLAT,PLAU,RUNX1
Vesicoureteral reflux	1.19	0.25	MEOX2,SERTAD1,SOX17,TGFB1,TNXB,VEGFA
Mast cell neoplasm	1.19	0.25	CSF1R,HSP90AA1,HSPH1,IL18,RUNX1,STMN1
X-linked hereditary disease	1.19	0.25	ATRX,F8,PCDH19,PRDM1,UTRN,VWF
Sex-Linked Hereditary Disorder	1.19	0.25	ATRX,F8,PCDH19,PRDM1,UTRN,VWF
Biliary tract carcinoma	1.19	0.25	IL6,LEPR,MET,SLC16A10,SNAI1,TNFSF10
Progressive dementia	1.19	0.25	APOE,APP,CSF1R,GRB10,GRN,SGK1
Degenerative dementia	1.19	0.25	APOE,APP,CSF1R,GRB10,GRN,SGK1
Hereditary bleeding disorder	1.19	0.25	CXCL3,F8,MYH9,PRDM1,TJP1,VWF
Alzheimer disease or frontotemporal dementia	1.19	0.25	APOE,APP,CSF1R,GRB10,GRN,SGK1
Bone marrow lesion	1.18	0.233	BCL2,ID2,MECOM,MYC,RUNX1,SNAI1,SPI1
Complex neurodevelopmental disorder	1.13	0.263	FOXC1,IQGAP2,RHOG,SAP30,SPRY1
Hypercalciuria	1.13	0.263	CAV1,CD44,HMOX1,MGAT1,PTGS2
Insulin-dependent diabetes mellitus	1.13	0.263	CD4,CD86,CMTM6,HLA-DQB1,INSR
Pulmonary alveolar proteinosis	1.13	0.263	CSF2RA,CSF3,IL3RA,RUNX1,SPI1
Intestinal polyp	1.13	0.263	PTGS2,S100A13,TLL1,TNF,TNFSF10
Hypertriglyceridemia	1.13	0.263	APOE,INSR,NHERF2,RAB11A,TNF
Chronic obstructive pulmonary disease	1.13	0.263	CTSS,IL6ST,SERPINA1,SPI1,UTRN
Immediate hypersensitivity	1.13	0.263	FCER1G,FCGR2A,FKBP1A,IL6,LCP2
Atopy	1.13	0.263	FCER1G,FCGR2A,FKBP1A,IL6,LCP2
Hyperglyceridemia	1.13	0.263	APOE,INSR,NHERF2,RAB11A,TNF
Obstructive pulmonary disease	1.13	0.263	CTSS,IL6ST,SERPINA1,SPI1,UTRN
Hand deformity	1.13	0.263	ASAH1,COL15A1,LMNA,LPXN,PTGS2
Malignant genitourinary solid tumor	1.13	0.263	CAP1,GRB2,MYC,RB1,SOX7
Genitourinary tumor	1.13	0.263	FN1,GRB2,ID1,IGF1,MYC
Advanced stage tumor	1.13	0.263	FERMT3,FN1,HIF1A,S100A4,TGFBR3
High bone mass disease	1.12	0.216	CAVIN2,CD44,CSF1R,CSF3,DUSP1,IL1A,NFKB1,SPI1
Pediatric cancer	1.12	0.216	CDH5,CYBA,GNA13,IL1R1,IL1RN,MET,NCF2,NFKB1
Soft tissue sarcoma	1.12	0.216	CDKN1A,COL4A2,CSF1R,HMOX1,IL1B,PSMB9,RB1,RUNX1
Malignant neoplasm of soft connective tissue	1.12	0.216	CDKN1A,COL4A2,CSF1R,HMOX1,IL1B,PSMB9,RB1,RUNX1
Pneumonia	1.11	0.24	HIF1A,IL1B,IL6,PTPN6,TGFB1,TNF
Venoocclusion	1.11	0.24	ERG,GRB10,PLAT,PRCP,SMAD1,VEGFA
Genital tract cancer	1.11	0.24	GRB2,ID3,MYC,RB1,SOX7,VEGFA
Abdominal carcinoma	1.11	0.24	AREG,CDKN1A,FLT1,IL1A,RB1,SPP1
Syndromic ciliopathy	1.11	0.24	INHBB,IRS2,MAFB,RPS3,SHC1,TJP1
Axonal degeneration	1.11	0.24	CLEC7A,FTL,NFKBIA,SELE,SPTAN1,SPTBN1
Lymphoblastic lymphoma	1.11	0.226	CDKN1A,CSF1R,GRB2,MYC,PSMB9,RB1,SOX7
Precursor B-cell acute lymphoblastic leukemia	1.11	0.226	EBF1,FTH1,ID2,ID3,PRDX2,PTPRB,SH2B3
Urinary tract obstruction	1.11	0.226	CTNNA1,DDX21,ITGA6,MECOM,MYH9,PTGS2,PXN
Head and neck squamous cell carcinoma	1.11	0.226	DOCK8,HSP90AA1,MET,PTGS2,SASH1,SYK,TJP1
Head and neck squamous tumor	1.11	0.226	DOCK8,HSP90AA1,MET,PTGS2,SASH1,SYK,TJP1
Pancreaticobiliary carcinoma	1.11	0.226	CCN2,IL6,MET,PTGS2,SLC16A10,TNFSF10,VWF
Pancreatobiliary adenocarcinoma	1.11	0.226	AREG,CCN2,IL6,LGALS1,MET,SLC16A10,TNFSF10
Hypoglycemia	1.08	0.286	CEBPB,FOXO1,INSR,TNF
Hypolipoproteinemia	1.08	0.286	HES1,MAF,MAFB,NNMT
Growth failure or short stature	1.08	0.286	EFNB2,HSPG2,IGF1,VEGFA
Relapsed multiple sclerosis	1.08	0.205	ACACB,CD86,HNRNPA1,PSMB9,PTGS2,S1PR1,STMN1,TAP1,ZFHX3
Allergic contact dermatitis	1.06	0.211	GRB10,HLA-DQB1,ICAM1,IL10,IL1R1,MCL1,NR4A2,PIK3R1
Mastocytoma	1.06	0.211	CD4,CSF1R,HSP90AA1,PRMT1,RUNX1,STMN1,TNFAIP3,TNFRSF1B
Familial vascular disease	1.06	0.211	BMPR2,ELN,ENG,FLNA,GRB2,PBX1,SOX7,VEGFA
Myoclonic seizure	1.06	0.333	CAPN2,CSTB,SGK1
Hyperalgesia	1.06	0.333	IL33,PTGS2,TNF
Telangiectasis	1.06	0.333	BMPR2,ENG,VEGFA
Leukodystrophy	1.06	0.333	APOE,B4GALT1,PSAP
Platelet clot	1.06	0.333	ADGRG1,MYH9,SOCS2
Hereditary myelin disorder	1.06	0.333	APOE,B4GALT1,PSAP
Development of hemangioma	1.05	0.219	EPAS1,HLA-A,MECOM,NOTCH4,PFKFB3,RAB11A,VEGFA
Hematopoietic neoplasm	1.05	0.219	CDKN1A,MNDA,MYC,OAZ1,PSMB9,RUNX1,TGFBR2
Lymphoreticular neoplasm	1.05	0.219	CDKN1A,GRB2,MYC,OAZ1,PSMB9,RUNX1,TNFSF10
Subcutaneous tumor	1.05	0.219	DLC1,HAVCR2,HNRNPA1,HSPA6,IGF1,RAB27A,S1PR1
Cholestasis	1.05	0.25	ATP8B1,CDKN1A,IL1B,SOX17,TNF
Iron deficiency	1.05	0.25	BMPR2,GRB2,SMAD1,SOX7,TFRC
Depressive disorder	1.05	0.25	IL1B,IL1RN,IL6,TNF,UGCG
Infection by Influenza A virus subtype H1N1	1.05	0.25	CITED2,IFITM3,IRF1,SPI1,TNF
Ciliopathy	1.05	0.25	CFI,INHBB,IRS2,LMNA,MAFB
Advanced malignant tumor	1.05	0.25	FERMT3,FN1,HIF1A,S100A4,TGFBR3
Dementia	1.04	0.231	APOE,APP,CSF1R,GRB10,GRN,SGK1
Immunodeficiency	1.04	0.231	CXCR4,CYBB,DOCK8,NFKB1,NOSTRIN,TNFAIP3
Combined pituitary hormone deficiency	1.04	0.231	ADGRG1,GJA1,PFN1,PRDX2,PTPRB,TLL1
Osteomyelitis	1.04	0.231	FCGR3A/FCGR3B,GNA13,NLRP3,SHC1,SYK,TNFRSF1B
Embryonal tumor	1.04	0.231	BTG2,CAV2,CXCR4,DDX21,FOXO1,MYC
Head and neck carcinoma	1.04	0.231	APBB2,HSP90AA1,MET,PTGS2,RB1,SYK
Development of vascular tumor	1.04	0.231	COL18A1,EPAS1,HLA-A,NOTCH4,RAB11A,VEGFA
Infection by SARS coronavirus	1.01	0.205	ATP6AP2,BMPR2,GJA1,GRN,HSPG2,IFITM1,IFITM2,IFITM3
Primitive neuroectodermal tumor	0.992	0.212	BTG2,CSF2RA,CXCR4,FERMT2,MET,TGFB1,TNFSF10
Occurrence of tumor	0.992	0.212	ACTN4,GRB10,IGF1,IL1A,IL1B,IRS2,TGFBR2
Thymus cancer	0.992	0.212	CAVIN1,FLT1,ID2,ID3,MERTK,NFKB1,TGFB1
B-cell neoplasm	0.992	0.212	BCL2,CD4,CDKN1A,HSP90AA1,IL6,MYC,PIK3R1
Familial cerebellar ataxia	0.992	0.212	ATP1A1,C1QA,CD200,CTSZ,GLUL,ITPR1,SNX6
Malignant neoplasm of anterior mediastinum	0.992	0.212	CAVIN1,FLT1,ID2,ID3,MERTK,NFKB1,TGFB1
Chronic form of lymphocytic leukemia	0.992	0.212	BCL2,FOXC1,GRB2,IRF1,MYC,TGM2,TNFSF10
Primitive nervous system tumor	0.992	0.212	BTG2,CSF2RA,CXCR4,FERMT2,MET,TGFB1,TNFSF10
Congenital heart disease	0.99	0.267	CXCR4,MRTFB,SMAD1,TEAD1
Hyperthyroidism	0.99	0.267	CCL3,GRB10,IL6,TGFB1
Acute coronary event	0.99	0.267	NOTCH4,PLAT,PTGS2,RBPJ
Squamous cell tumor	0.979	0.222	CDKN1A,FGF2,HSP90AA1,IGF1,MET,RB1
Plasma cell myeloma	0.979	0.222	GRB10,IL1B,RUNX1,SNAI1,SOCS2,TLL1
Development of angioma	0.979	0.222	COL18A1,EPAS1,HLA-A,NOTCH4,RAB11A,VEGFA
Genital tumor	0.979	0.222	CDKN1A,GRB2,IGF1,MYC,RB1,VEGFA
Adrenal cortex tumor	0.979	0.222	ATP1A1,DLC1,FERMT2,HSP90AA1,INHBB,SERTAD1
Plasma cell dyscrasia	0.979	0.222	GRB10,IL1B,RUNX1,SNAI1,SOCS2,TLL1
Hereditary cytopenia	0.975	0.238	LCP2,LYN,MYH9,PIK3AP1,WAS
Colonic polyposis	0.975	0.238	CAV2,IL1A,OAZ1,PTGS2,PTPRE
Atopic disease	0.975	0.238	FKBP1A,IL6,NFKBIZ,PREX1,SPI1
Memory deficits	0.975	0.238	APP,IFITM3,NNMT,PTGS2,SHANK3
Differentiated thyroid cancer	0.975	0.238	FLT1,KLF9,SLC16A10,SRGAP1,VIM
Lymphohematopoietic neoplasia	0.975	0.238	CDKN1A,MYC,OAZ1,PSMB9,RUNX1
Congenital cytopenia	0.975	0.238	LCP2,LYN,MYH9,PIK3AP1,WAS
Coagulation factor deficiency syndrome	0.975	0.238	CLEC14A,F13A1,F8,PRDM1,VWF
Thalassemia	0.941	0.3	ATRX,CD44,FKBP1A
Hematoma	0.941	0.3	APP,PFN1,TNFAIP3
Speech and language disorders	0.941	0.3	GATM,GSN,MECOM
Mesangial nephropathy	0.941	0.3	CAV2,CAVIN2,TJP1
Adrenal gland tumor	0.938	0.206	CTNNA1,FERMT2,GRB2,MYC,RB1,SNAI1,SOX7
Myelodysplastic/myeloproliferative neoplasm	0.938	0.206	CDA,CSF1R,GPX1,IRF8,NFIA,RUNX1,SPI1
Periadrenal tumor	0.938	0.206	CTNNA1,FERMT2,GRB2,MYC,RB1,SNAI1,SOX7
Progressive solid tumor	0.938	0.206	DLC1,FLT1,FOXO1,MACROH2A1,MYC,NLRP3,TGFBR2
Progressive malignant solid tumor	0.938	0.206	DLC1,FLT1,FOXO1,MYC,NLRP3,TGFBR2,TJP1
Hyperphagia	0.932	0.4	IRS2,SLC16A10
Degeneration of eye	0.932	0.4	RPGR,VEGFA
Familial diabetes mellitus	0.932	0.4	FOXC1,INSR
Fredrickson hyperlipoproteinemia	0.932	0.4	APOE,LDLR
Encephalopathy with late-onset epilepsy	0.932	0.4	HES1,INHBB
HIV infection	0.919	0.214	ATP1A1,CAV2,CD4,CXCR4,RHOQ,RPL35A
Development of digestive organ tumor	0.919	0.214	AREG,CDKN1A,MYC,PSMB9,RB1,SPP1
Infection by respiratory syncytial virus	0.919	0.214	CLEC7A,IL1A,IL1B,SASH1,STING1,TLR2
B-cell leukemia	0.919	0.214	EBF1,GRB2,ID2,ID3,MYC,PTPRB
Papillary carcinoma	0.919	0.214	FGF2,FLT1,GRB2,HES1,MET,SOX7
Nerve sheath tumor	0.919	0.214	C7,CSF1R,FLT1,HSP90AA1,OAZ1,RUNX1
Lymphomagenesis of T lymphocytes	0.912	0.195	CDKN1A,EGR1,HAVCR2,MYC,NFKBIA,RUNX1,SPI1,TGM2
Relapsing-remitting multiple sclerosis	0.912	0.195	ATP1B1,HNRNPA1,PSMB9,PTGS2,S1PR1,STMN1,TAP1,ZFHX3
T-cell non-Hodgkin lymphoma	0.912	0.195	CDKN1A,EGR1,HAVCR2,MYC,NFKBIA,RUNX1,SPI1,TGM2
Pregnancy-induced hypertension	0.908	0.25	FLT1,FN1,PTGS2,SAP30
Cystic Fibrosis	0.908	0.25	INSR,IRF8,TGFB1,TLL1
Axonal neuropathy	0.908	0.25	LMNA,NFKBIA,SELE,SPTAN1
Pulmonary vascular disease	0.908	0.25	BMPR2,CAV1,IFITM3,MGP
Midline defect	0.908	0.25	MEOX2,PTGS2,TEAD1,VEGFA
Congenital urinary tract anomaly	0.908	0.25	A2M,HSP90AA1,NFIA,PTGS2
Maternal hypertension	0.908	0.25	FLT1,FN1,PTGS2,SAP30
CFTR-related disorder	0.908	0.25	INSR,IRF8,TGFB1,TLL1
Irregular dentition	0.908	0.25	EBF1,LRP5,SPARC,TXN
Familial cystic kidney	0.907	0.227	FKBP1A,INHBB,IRS2,MAFB,RPS3
Adenocarcinoma	0.907	0.227	CCN2,FLT1,ID1,SPI1,TNFSF10
Erythrocytosis	0.907	0.227	ECE1,EPAS1,HIF1A,RB1,SOCS3
Hypoproteinemia	0.907	0.227	FCGR3A/FCGR3B,GRB2,HLA-A,PDE4B,PTPRE
Malignant solid tumor	0.907	0.227	FERMT2,FN1,MYC,OAZ1,TNFSF10
Neoplastic colorectal polyp	0.907	0.227	CAV2,IL1A,OAZ1,PTGS2,PTPRE
Primary immunodeficiency disorder	0.907	0.227	CXCR4,CYBB,DOCK8,MALAT1,TNFAIP3
Abdominal adenocarcinoma	0.907	0.227	CCN2,FLT1,MET,RB1,TNFSF10
Invasive breast adenocarcinoma	0.907	0.227	CAV2,CFI,CLEC7A,CMTM6,TUBB4B
Ear malformation	0.907	0.227	ELK3,IRF1,MAP4,RBPJ,SAP30
Gastric carcinoma	0.907	0.227	CLEC7A,FLNA,PTPN6,TLR2,TXN
Familial polycystic kidney disease	0.907	0.227	FKBP1A,INHBB,IRS2,MAFB,RPS3
Plasma cell neoplasm	0.887	0.2	CD4,FTL,HSP90AA1,IL1B,IL6,MYC,TNF
Mature B-cell neoplasm	0.887	0.2	CD4,HSP90AA1,IL1B,IL6,MCL1,MYC,STMN1
Intracranial embryonal tumor	0.864	0.207	BTG2,CDKN1A,FERMT2,HSP90AA1,RB1,VEGFA
Prostatic intraepithelial tumor	0.864	0.207	CDKN1A,EIF4E,MET,MYC,RB1,SOCS3
Dysfunction of left ventricle	0.864	0.207	CYBB,NFKB1,NR4A3,PIK3R1,PLAU,TGFBR2
Visceral metastasis	0.864	0.207	EPAS1,FN1,PLAUR,S100A4,SNAI1,VEGFA
B-cell chronic lymphoproliferative disorder	0.864	0.207	BCL2,FOXC1,GRB2,IRF1,MYC,TNFSF10
Malignant neoplasm of male genital organ	0.864	0.207	ID2,ID3,IGF1,MET,NFKBIA,RB1
Chronic lymphoproliferative disease	0.864	0.207	BCL2,FOXC1,GRB2,IRF1,MYC,TNFSF10
Embryonal tumor of brain	0.864	0.207	BTG2,CDKN1A,FERMT2,HSP90AA1,RB1,VEGFA
Adenomatous intestinal polyp	0.844	0.217	CAV2,IL1A,OAZ1,PTGS2,PTPRE
Allergic asthma	0.844	0.217	IL1RN,IL6,PREX1,SOCS2,SPI1
Hypercholesterolemia	0.844	0.217	APOE,CTSD,DAB2,LDLR,TLR2
Omphalocele	0.844	0.217	MARCKSL1,PPP1CB,RBPJ,TUBB4B,VCAM1
Cataract disease	0.844	0.217	NDRG1,PTGS2,RB1,SPTAN1,VEGFA
Infection by mycobacteria	0.844	0.217	IL18,IL1A,IL1B,TLR2,TNF
Cardiac fibrillation	0.844	0.217	CREM,HSP90AA1,PSMB9,SLC16A10,TGFB1
Muscle fibrillation	0.844	0.217	CREM,HSP90AA1,PSMB9,SLC16A10,TGFB1
Severe bone disorder	0.844	0.217	ADAMTS1,IRF8,PTGS2,RGS10,TNF
Severe liver disease	0.844	0.217	EPAS1,IL10,MYH9,PDE4B,RPS3
Malignant hematological disorder	0.844	0.217	ID1,MYC,OAZ1,PSMB9,RUNX1
Lens opacity	0.844	0.217	NDRG1,PTGS2,RB1,SPTAN1,VEGFA
Retinal lesion	0.844	0.217	APBB2,CDKN1A,HSP90AA1,RB1,VEGFA
Soft tissue lesion	0.844	0.217	CDKN1A,CSF1R,FGF2,PSMB9,RB1
Infection by human herpesvirus 4	0.842	0.273	CCL3,ITGA5,ITGB1
Lower respiratory tract disorder	0.842	0.273	C1QA,SERPINA1,TNF
Infection by Citrobacter	0.842	0.273	IL6,NFKBIZ,RBPJ
Hepatoblastoma	0.838	0.194	DDX21,GRB2,HSP90AA1,IFITM3,MECOM,MYC,TLL1
T-cell leukemia	0.838	0.194	EGFL7,IL1B,IRF1,MNDA,MYC,TNF,TPR
Autoimmune glomerulonephritis	0.833	0.235	C1QA,FKBP1A,LIMA1,TJP1
Jaundice	0.833	0.235	CFI,IL18,NFKBIA,TNF
Blindness	0.833	0.235	MERTK,PPT1,PTGS2,SAP30
Peripheral vascular disease	0.833	0.235	ENG,MAP1LC3B,PTGS2,VWF
Infantile encephalopathy	0.833	0.235	LIFR,NR4A2,SHANK3,TYMP
Central nervous system amyloidosis	0.833	0.235	APOE,APP,CLU,LRP1
Immune-mediated nephritis	0.833	0.235	C1QA,FKBP1A,LIMA1,TJP1
Familial encephalopathy	0.833	0.235	APOE,MECOM,SAP30,ZEB2
Humoral immunodeficiency	0.833	0.235	BCL2,CXCR4,HSPH1,PTPRC
Hypophosphatemia	0.811	0.2	CTNNA1,FGF2,IL1A,OAZ1,SMAD1,TLL1
Wilms tumor	0.811	0.2	COL4A1,EZR,GRB10,LAMA5,TJP1,TUBB4B
Neuroendocrine tumor	0.811	0.2	CDKN1A,MET,MYC,OAZ1,PIK3R1,RB1
Methylmalonic acidemia	0.811	0.2	GRB10,HSPH1,ID2,ID3,KLF6,KLF9
Temporal lobe atrophy	0.811	0.2	ARRB2,CSF1R,DNAJB4,GRN,LGMN,SYNPO
Gastrointestinal polyposis	0.811	0.2	CAV2,IL10,IRF8,OAZ1,PTGS2,TCF4
Malignant soft tissue neoplasm	0.811	0.2	CDKN1A,COL4A2,FGF2,PSMB9,RB1,RUNX1
Development of head and neck tumor	0.793	0.189	BTG2,ELK3,FOXO1,HSP90AA1,PCGF2,RB1,TLL1
Pathological Cyst	0.793	0.189	BCL2,EPAS1,GPX1,IGF1,MYC,PNRC1,PTGS2
Thromboembolism	0.791	0.333	PLAT,PTGS2
West syndrome	0.791	0.333	HES1,INHBB
Renal thrombotic microangiopathy	0.791	0.333	CFH,CFI
Ulcerative or indeterminate colitis	0.786	0.208	NLRP3,PTGS2,PYCARD,TNF,VGLL4
Systolic dysfunction of heart ventricle	0.786	0.208	CYBB,ECE1,NFKB1,RPS6,TREM1
Nephrosis	0.786	0.208	INHBB,IRS2,LAMB2,MAFB,TJP1
Ulcerative colitis	0.786	0.208	NLRP3,PTGS2,PYCARD,TNF,VGLL4
Hyperkeratosis	0.786	0.208	CAP1,IL1A,MYC,NFKBIA,RB1
Acute pancreatitis	0.786	0.208	CSTB,CTSD,INSR,LIFR,PTGS2
Atrioventricular septal defect and common atrioventricular junction	0.786	0.208	ELN,GJA1,IGFBP4,SAT1,SOX7
Hyperlipoproteinemia	0.786	0.208	APOE,CTSD,DAB2,LDLR,TLR2
Noise-induced hearing loss	0.786	0.208	CD4,GPX1,NFKB1,SLC1A3,SPI1
Left ventricular systolic dysfunction	0.786	0.208	CYBB,ECE1,NFKB1,RPS6,TREM1
Severe kidney disease	0.786	0.208	ATP6AP2,CFI,LMNA,TGFB1,TJP1
Supra-aortic artery disease	0.786	0.208	FERMT2,NNMT,PLAT,PTPRB,SYK
Extrapancreatic malignant tumor	0.765	0.222	AIF1,ID1,MYC,TNFSF10
Urinary tract infection	0.765	0.222	CLEC7A,MAP1LC3B,PTGS2,TLR2
Medullary carcinoma	0.765	0.222	FLT1,MET,RB1,STMN1
Dysgenesis	0.765	0.222	HIF1A,IGF1,SPRY1,VEGFA
Lysosomal storage disease	0.765	0.222	ASAH1,MYOF,PSAP,UGCG
Hypopituitarism	0.765	0.222	ADGRG1,APOE,PRNP,RHOQ
Medullary thyroid carcinoma	0.765	0.222	FLT1,MET,RB1,STMN1
Chronic pulmonary disease	0.765	0.222	CTSS,IL6ST,SERPINA1,UTRN
Dysglycemia	0.765	0.222	INSR,IRS2,LEPR,RAPGEF3
Sclerotic lesion	0.765	0.222	APOE,IL33,LDLR,TUBB4B
Malignant intracranial tumor	0.762	0.194	BTG2,CD44,FERMT2,MET,RB1,TUBB4B
Spinocerebellar ataxia	0.762	0.194	ATP1A1,C1QA,CD200,CTSZ,GLUL,SNX6
Cerebral atrophy	0.762	0.194	CSF1R,GRN,INSIG1,LGMN,SYNPO,VAMP8
Breast adenocarcinoma	0.762	0.194	CD4,HSP90AA1,IRF1,PTPRE,STK17B,TUBB4B
Conotruncal heart malformations	0.762	0.194	CITED2,FLNA,GRB2,PBX1,SOX7,VEGFA
Advanced melanoma	0.762	0.194	ACSL1,IL1RN,NACA,SNAI1,SPP1,TNF
Neuroblastic tumor	0.762	0.194	CDKN1A,CLU,CSF2RA,LGALS3,MET,TGFB1
Neuroblastoma	0.762	0.194	CDKN1A,CLU,CSF2RA,LGALS3,MET,TGFB1
Pemphigus	0.757	0.25	CFI,FCGR1A,FCGR2A
Interstitial fibrosis of kidney	0.757	0.25	FKBP1A,PTGS2,TNFRSF1B
Abnormal brain myelination	0.757	0.25	APOE,COLEC12,PSAP
Rhizomelia	0.757	0.25	AIF1,BAG3,LIFR
Abnormal central nervous system myelination	0.757	0.25	APOE,COLEC12,PSAP
Hemangioma	0.749	0.184	ANGPT2,FTL,HBEGF,HLA-A,NOTCH4,RB1,SLC40A1
Angioma	0.749	0.184	ANGPT2,FTL,HBEGF,HLA-A,NOTCH4,RB1,SLC40A1
Development of gonadal tumor	0.732	0.2	FOXO1,MCAM,PNRC1,SMAD1,VEGFA
Lipodystrophy	0.732	0.2	CAVIN1,IRS2,LMNA,TGFB1,TYROBP
Splenic cancer	0.732	0.2	CD4,CD44,IL6,ITGA4,MGAT1
Retroperitoneal fibrosis	0.732	0.2	CDH5,FKBP1A,FOXC1,ITGA6,TGFBR2
Mixed hematopoietic and lymphoid cancer	0.716	0.188	CDKN1A,IRF8,MYC,OAZ1,PSMB9,TNFSF10
Development of colorectal tumor	0.716	0.188	AREG,FGF2,FLT1,NFKBIA,PTGS2,PTPRE
Progression of carcinoma	0.716	0.188	DLC1,FOXO1,MYC,NLRP3,TGFBR2,TJP1
Otitis media	0.716	0.188	LGMN,LYZ,PTGS2,SAP30,TGIF1,TNF
Inborn error renal tubular transport	0.716	0.188	AKR1B1,CTSB,FLNA,HAVCR2,PIK3R3,YBX3
Lymphoproliferative malignancy	0.716	0.188	CDKN1A,IRF8,MYC,OAZ1,PSMB9,TNFSF10
Progressive epithelial neoplasm	0.716	0.188	DLC1,FOXO1,MYC,NLRP3,TGFBR2,TJP1
Chronic malignant hematological neoplasm	0.716	0.188	CAV2,CSF1R,IRF1,MSR1,MYC,POSTN
Hereditary renal tubular disorder	0.716	0.188	AKR1B1,CTSB,FLNA,HAVCR2,PIK3R3,YBX3
T acute lymphoblastic leukemia	0.716	0.188	EGFL7,ERG,MNDA,MYC,STING1,TPR
Eye neoplasm	0.709	0.179	APBB2,CAP1,CDKN1A,HSP90AA1,PCGF2,RB1,VEGFA
Orbital tumor	0.709	0.179	APBB2,CAP1,CDKN1A,HSP90AA1,PCGF2,RB1,VEGFA
Pediatric neoplasm	0.709	0.179	CAVIN1,CDH5,GNA13,MAP1LC3B,MET,NCF2,NLRP3
Malignant neoplasm of respiratory system	0.704	0.211	EPAS1,FLT1,FN1,IL6
Female genital carcinoma	0.704	0.211	GRB2,SOX7,TNF,VEGFA
Breakage of bone	0.704	0.211	JAM2,LMNA,PTGS2,TGFBR2
Fracture of bone	0.704	0.211	JAM2,LMNA,PTGS2,TGFBR2
Colon carcinoma	0.704	0.211	IL1A,IL1B,TNF,VEGFA
Renal tubular acidosis	0.704	0.211	ITGB1,PFN1,SGK1,SPTAN1
Atrial septal defect	0.704	0.211	CITED2,GJA1,PTGS2,TLL1
Hyperactive behavior	0.704	0.211	ATP6AP2,CREM,MAOA,TAMALIN
Abdominal hernia	0.704	0.211	ATP1A1,CDKN1A,CTNNA1,RUNX1
Hypersensitivity pneumonitis	0.704	0.211	ATP6AP2,FTH1,GLUL,PRMT1
Immune-mediated pneumonitis	0.704	0.211	ATP6AP2,FTH1,GLUL,PRMT1
Contact dermatitis or eczema	0.704	0.211	CD4,FKBP1A,IL10,NR4A2
Hereditary connective tissue disorder	0.704	0.211	CSF1R,CSF3,IL1B,SPI1
Chronic respiratory disorder	0.704	0.211	CTSS,IL6ST,SERPINA1,UTRN
Complex neurocristopathy syndrome	0.682	0.192	FOXC1,IQGAP2,RHOG,SAP30,SPRY1
Fibroma	0.682	0.192	CTNNAL1,FGF2,FKBP1A,MGAT1,RB1
Intestinal tumor	0.682	0.192	CDKN1A,ID2,ID3,TNFSF10,VEGFA
Esophageal squamous cell carcinoma	0.682	0.192	CTTN,CXCL2,HSP90AA1,ID2,TGFBR2
Listeriosis	0.682	0.192	CAV2,IL10,IL6,IL6ST,PFKFB3
Lipofuscinosis	0.682	0.192	BAG3,CTSD,DDIT4,PPT1,TPP1
Early onset cardiomyopathy	0.682	0.192	CAV2,EHD2,NACA,RHOB,TYMP
Lymph node cancer	0.682	0.192	FKBP1A,ITGA4,TGFB1,TUBB4B,VEGFC
Ovarian lesion	0.682	0.192	DUSP1,ENG,FOXO1,TGFB1,VEGFA
Proliferative glomerulonephritis	0.682	0.192	C1QA,CFH,MET,SASH1,YBX3
Proliferative nephritis	0.682	0.192	C1QA,CFH,MET,SASH1,YBX3
Lymphocytic neoplasm	0.682	0.192	IRF8,MYC,OAZ1,PSMB9,TNFSF10
Severe developmental disorder	0.682	0.192	IFNGR2,LIMA1,PTGS2,RBPJ,SOX17
Ovulatory disorder	0.682	0.192	CAP1,IRS2,MSR1,PTGS2,SNCG
Allergic airway inflammation	0.682	0.192	IL1RN,IL6,PREX1,SOCS2,SPI1
Hereditary skeletal myopathy	0.682	0.231	LMNA,SYNE2,UTRN
Abnormal aortic valve physiology	0.682	0.231	IL1B,PTPRB,RUNX1
Dystrophy of muscle	0.682	0.231	LMNA,SYNE2,UTRN
Restenosis	0.682	0.231	FKBP1A,INSR,PTGS2
Tricuspid valve disorder	0.682	0.231	ADAM15,LRP5,NOTCH4
Laminopathy	0.682	0.231	LMNA,SUN1,SYNE2
Complex congenital heart disease	0.682	0.231	ADGRL2,FLNA,LPXN
Single ventricle defect	0.682	0.231	ADGRL2,FLNA,LPXN
Syndromic neurodevelopmental disorder	0.682	0.231	PIK3R3,PSIP1,SPTAN1
Cardiotoxicity	0.682	0.231	NCF4,RAC2,TUBB4B
Tonic-clonic seizure	0.681	0.286	PCDH19,SPTAN1
Glaucoma	0.681	0.286	IGF1,SAP30
Generalized seizures	0.681	0.286	PCDH19,SPTAN1
Motor seizure	0.681	0.286	PCDH19,SPTAN1
Withdrawal syndrome	0.681	0.286	JAM2,STMN1
Thrombotic microangiopathy	0.681	0.286	CFH,CFI
Cardiac damage	0.681	0.286	HMOX1,UTRN
Chronic pancreatitis	0.673	0.182	CD86,FCGR3A/FCGR3B,MAP1LC3B,TXN,VGLL4,ZBTB16
Neuroectodermal tumor	0.673	0.182	BTG2,CSF2RA,CXCR4,FERMT2,TGFB1,TNFSF10
Peripheral neuropathy	0.673	0.182	FLT1,FN1,HIF1A,IL10,LMNA,PTGS2
Metastatic melanoma	0.673	0.182	ACSL1,IL1RN,NACA,SNAI1,SPP1,TNF
Bone marrow cancer	0.673	0.182	BCL2,MECOM,MYC,RUNX1,SNAI1,SPI1
Otalgia	0.673	0.182	LGMN,LYZ,PTGS2,SAP30,TGIF1,TNF
Malignant neoplasm of eye	0.673	0.182	APBB2,CAP1,CDKN1A,HSP90AA1,RB1,VEGFA
Malignant neoplasm of eye and adnexa	0.673	0.182	APBB2,CAP1,CDKN1A,HSP90AA1,RB1,VEGFA
Orbital cancer	0.673	0.182	APBB2,CAP1,CDKN1A,HSP90AA1,RB1,VEGFA
Mediastinal lymphoma	0.673	0.182	CAVIN1,CSTB,ID2,ID3,MERTK,MYC
Thorax lymphoma	0.673	0.182	CAVIN1,CSTB,ID2,ID3,MERTK,MYC
Endocrine carcinoma	0.673	0.182	CD4,FLT1,MYC,OAZ1,RB1,RBPJ
Colorectal adenocarcinoma	0.67	0.175	CD53,FCGR3A/FCGR3B,FLT1,IL10,ISLR,ITGA4,TEK
Thrombophilia	0.648	0.2	CAVIN2,PROS1,PSMB9,YBX3
Osteoporosis	0.648	0.2	ID1,IRF8,LRP5,TNF
Follicular thyroid tumor	0.648	0.2	FLT1,KLF9,SLC16A10,SRGAP1
Paresis	0.648	0.2	AKAP12,CAPNS1,ITGA4,VEGFA
Reperfusion injury	0.648	0.2	C3AR1,C5AR1,CFI,FKBP1A
Hereditary thrombophilia	0.648	0.2	CAVIN2,PROS1,PSMB9,YBX3
Follicular thyroid carcinoma	0.648	0.2	FLT1,KLF9,SLC16A10,SRGAP1
Thyroid gland nonmedullary carcinoma	0.648	0.2	FLT1,KLF9,SLC16A10,SRGAP1
Low bone density	0.648	0.2	ID1,IRF8,LRP5,TNF
Invasive breast carcinoma	0.648	0.2	AREG,FKBP1A,RAB11A,TUBB4B
Large intestine neoplasm	0.648	0.2	IL1B,MET,TNFSF10,VEGFA
Thyroid gland adenocarcinoma	0.648	0.2	FLT1,KLF9,SLC16A10,SRGAP1
Head and neck adenocarcinoma	0.648	0.2	FLT1,KLF9,SLC16A10,SRGAP1
Childhood encephalopathy	0.648	0.2	LIFR,NR4A2,SHANK3,SPTAN1
Early-onset thrombocytopenia	0.648	0.2	LCP2,LYN,MYH9,PIK3AP1
Development of benign tumor	0.636	0.185	CDKN1A,FOXO1,PTGS2,RAB11A,RB1
Atresia	0.636	0.185	CTNNA1,GRB2,ITGA6,SAP30,SOX7
Large-cell diffuse lymphoma	0.636	0.185	BCL2,GRB2,MYC,SHANK3,SOX7
Lung carcinoma	0.636	0.185	CDKN1A,FLT1,MYC,PAM,TNFSF10
Ductal breast carcinoma	0.636	0.185	EBF1,FERMT3,GLUL,SNCG,TUBB4B
Spindle cell neoplasm	0.636	0.185	FLT1,LRP5,MET,SASH1,SH2B3
Diffuse aggressive lymphoma	0.636	0.185	BCL2,GRB2,MYC,SHANK3,SOX7
Ocular lesion	0.636	0.185	APBB2,CDKN1A,PIK3R1,RB1,VEGFA
Diffuse large B-cell lymphoma	0.636	0.185	BCL2,GRB2,MYC,SHANK3,SOX7
Large cell non-Hodgkin lymphoma	0.636	0.185	BCL2,GRB2,MYC,SHANK3,SOX7
Aggressive large-cell diffuse lymphoma	0.636	0.185	BCL2,GRB2,MYC,SHANK3,SOX7
Myocardial fibrosis	0.636	0.185	FN1,MARCKSL1,RB1,TSC22D1,UTRN
Myeloid neoplasm	0.633	0.171	BCL2,MECOM,MYC,MYCT1,RUNX1,SLC40A1,SNAI1
Familial polyposis	0.632	0.176	CD4,HSD17B12,IRF8,OAZ1,PTGS2,PTPRE
Thymus gland tumor	0.632	0.176	CAVIN1,FLT1,ID2,ID3,NLRP3,YBX3
Pancreatic cyst	0.632	0.176	CEBPD,CLU,NPC2,SOCS2,TKT,UCP2
Mediastinal cancer	0.632	0.176	CAVIN1,CSTB,ID2,ID3,MERTK,MYC
Follicular B-cell or T-cell lymphoma	0.632	0.176	CD4,FCGR2A,FCGR3A/FCGR3B,HSP90AA1,MCL1,STMN1
Detachment of retina	0.616	0.214	FLNA,SPTAN1,VEGFA
Autosomal dominant polycystic kidney disease	0.616	0.214	CALD1,CYBB,FKBP1A
Focal segmental glomerulosclerosis	0.616	0.214	ACTN4,TGFB1,VEGFA
Impaired glucose tolerance	0.616	0.214	INSR,IRS2,LRP5
Renal vascular disorder	0.616	0.214	CFH,CFI,INSR
Syndromic encephalopathy	0.616	0.214	RHOG,SAP30,ZEB2
Chronic skin disorder	0.616	0.214	IL1A,INSIG1,TNF
Thoracic aortic aneurysms and dissections	0.616	0.214	CDKN1A,TGFBR2,TJP1
Mineral deficiency	0.597	0.19	BMPR2,GRB2,SOX7,TFRC
Endometrial carcinoma	0.597	0.19	GRB2,MYC,SOX7,ZFHX3
Hyperinsulinism	0.597	0.19	CAVIN2,INSR,IRS2,LEPR
Staphylococcal infection	0.597	0.19	ECE1,STK17B,TLR2,UNC93B1
Blepharitis	0.597	0.19	CTNNA1,MACROH2A1,NFKBIZ,TNF
Cerebral edema	0.597	0.19	FOXO1,GRB10,HMOX1,PAM
Adenoma	0.597	0.19	CDKN1A,FOXO1,PTGS2,RAB11A
Abnormal growth in endometrium	0.597	0.19	CAV1,GRB2,IL1B,SOX7
Early-onset encephalopathy	0.597	0.19	LIFR,NR4A2,SHANK3,SPTAN1
Progressive neurological disorder	0.597	0.19	APP,GRN,PPP1CB,SGK1
Familial colorectal tumor	0.597	0.19	CAV2,IL1A,PTGS2,PTPRE
DNA repair-deficiency disorder	0.597	0.19	CCL3,CXCR4,HSPH1,VEGFA
Development of cardiovascular neoplasm	0.594	0.171	EPAS1,HLA-A,NOTCH4,PTPRB,RAB11A,VEGFA
Follicular lymphoma	0.594	0.171	CD4,FCGR2A,FCGR3A/FCGR3B,HSP90AA1,MCL1,STMN1
Large intestine adenocarcinoma	0.594	0.171	FCGR3A/FCGR3B,FLT1,IL10,ISLR,ITGA4,TEK
Mature T-cell neoplasm	0.594	0.171	CXCR4,HAVCR2,IL1RN,NFKBIA,PSMB9,REL
Scoliosis	0.593	0.179	EGR3,GRB2,LMNA,SOX7,VEGFA
Pancreatic duct disorder	0.593	0.179	LGALS1,NLRP3,PTGS2,TGFBR2,TUBB4B
Aggressive cancer	0.593	0.179	BCL2,GRB2,MYC,SHANK3,SOX7
Lymphoproliferative disorder of the skin	0.593	0.179	CXCR4,IL1RN,NFKBIA,PSMB9,REL
Demyelinating peripheral neuropathy	0.59	0.25	CD86,LMNA
Mastocytosis	0.59	0.25	CSF1R,RUNX1
Obstruction of intestine	0.59	0.25	ITGA4,RAB11A
Severe psychological disorder	0.59	0.25	ARRB2,STMN1
Gastrointestinal obstruction	0.59	0.25	ITGA4,RAB11A
Encephalomyopathy	0.558	0.167	INSR,MT-CYB,MT-ND5,NR4A3,RB1,TYMP
High-grade lymphoma	0.558	0.167	BCL2,GRB2,MYC,RB1,SHANK3,SOX7
Diffuse lymphoma	0.558	0.167	BCL2,CDKN1A,GRB2,MYC,RB1,SOX7
Mitochondrial encephalomyopathy	0.558	0.167	INSR,MT-CYB,MT-ND5,NR4A3,RB1,TYMP
Mitochondrial encephalopathy	0.558	0.167	INSR,MT-CYB,MT-ND5,NR4A3,RB1,TYMP
Myelomonocytic leukemia	0.558	0.167	CDA,GPX1,IRF8,NFIA,RUNX1,SPI1
Nonalcoholic fatty liver disease	0.557	0.2	APOE,MACROH2A1,PLAU
Hypospadia	0.557	0.2	A2M,HSP90AA1,PTGS2
Peptic disorder	0.557	0.2	NPR1,PTGS2,TREM1
Azoospermia	0.557	0.2	EPAS1,MYH9,PRDM1
Visceromegaly	0.557	0.2	CDKN1A,LMNA,SPTBN1
Vestibular disorder	0.557	0.2	BMX,CD4,NFKB1
Neurodevelopmental disorder	0.557	0.2	MNDA,PIK3R3,PSIP1
Peptic ulcer disease	0.557	0.2	NPR1,PTGS2,TREM1
Non-alcoholic liver disease	0.557	0.2	APOE,MACROH2A1,PLAU
Prostatomegaly	0.553	0.172	AKAP12,IGF1,S100A4,SNAI1,TLL1
Type M7 acute myeloid leukemia	0.553	0.172	CD164,CTNNA1,ERG,MECOM,UTRN
Congestive heart failure	0.553	0.172	CAV1,IGFBP4,NPR1,SAT1,TLL1
Cerebellar ataxia	0.553	0.172	ATP1A1,ITPR1,MAP1LC3B,PLTP,SNX6
Gastroesophageal cancer	0.553	0.172	CD44,CTTN,FLNA,IL1B,NFE2L2
Malignant peripheral nerve sheath tumor	0.553	0.172	CDKN1A,CSF1R,FLT1,MYC,OAZ1
Malignant neoplasm of retina	0.553	0.172	APBB2,CDKN1A,HSP90AA1,PCGF2,RB1
Head and neck tumor	0.553	0.172	LAMB1,MET,MYC,PCGF2,RB1
Retinoblastoma	0.553	0.172	APBB2,CDKN1A,HSP90AA1,PCGF2,RB1
Early-onset seizures	0.553	0.172	HES1,MGLL,NFE2L1,PCDH19,SPTAN1
Liquid tumor	0.553	0.172	ID1,IRF8,MYC,RUNX1,SNAI1
Chronic lymphocytic leukemia / small lymphocytic lymphoma	0.553	0.172	BCL2,CDKN1A,GRB2,MYC,OAZ1
Peripheral nerve sheath tumor	0.553	0.172	CDKN1A,CSF1R,FLT1,MYC,OAZ1
Demyelination of brain	0.551	0.182	APOE,COLEC12,PSAP,PTGS2
Tremor	0.551	0.182	CAP1,LRP1,MYC,NPC2
Alzheimer disease	0.551	0.182	APOE,APP,GRB10,SGK1
Anaphylaxis	0.551	0.182	FCER1G,FCGR2A,LCP2,TLR2
Infection by chlamydia	0.551	0.182	IFNGR2,IRF1,PIK3R1,TLR2
Intervertebral disc disorder	0.551	0.182	ACTN4,CCN2,HSPG2,TJP1
Congenital left heart disease	0.551	0.182	ECE1,GJA1,PBX1,PTPRB
Tongue disease	0.551	0.182	HSP90AA1,IL3RA,STING1,VEGFA
Mitochondrial neuromuscular disorder	0.525	0.162	INSR,MT-CYB,MT-ND5,NR4A3,RB1,TYMP
Chronic myelomonocytic leukemia	0.525	0.162	CDA,GPX1,IRF8,NFIA,RUNX1,SPI1
Myosarcoma	0.525	0.162	CDKN1A,COL4A2,HMOX1,PSMB9,RB1,RUNX1
B-cell non-Hodgkin lymphoma	0.525	0.162	BCL2,GRB2,HSP90AA1,MCL1,MYC,STMN1
Advanced colorectal cancer	0.525	0.162	APBB2,COL4A2,ID1,NLRP3,RPS3,VEGFA
Mitochondrial leukoencephalopathy	0.525	0.162	INSR,MT-CYB,MT-ND5,NR4A3,RB1,TYMP
Facial neoplasm	0.525	0.162	ATP1B1,COL4A2,FKBP1A,HSP90AA1,LMCD1,TAP1
Undifferentiated tumor	0.525	0.162	CAP1,CAVIN2,ENG,LSP1,NOTCH4,TGFBR3
Advanced colorectal tumor	0.525	0.162	APBB2,COL4A2,ID1,NLRP3,RPS3,VEGFA
Mitochondrial DNA-related disorder	0.525	0.162	INSR,MT-CYB,MT-ND1,MT-ND5,NR4A3,RB1
Undifferentiated malignant neoplasm	0.525	0.162	CAP1,CAVIN2,ENG,LSP1,NOTCH4,TGFBR3
Embolus	0.516	0.222	ITGA4,PLAT
Retinal degeneration	0.516	0.222	RPGR,VEGFA
Cholelithiasis	0.516	0.222	CPE,NACA
Hereditary Eye Disease	0.516	0.222	CXCL2,RPGR
Schizophrenia spectrum disorder	0.516	0.222	TLL1,ZFHX3
Colorectal adenoma	0.516	0.167	CD44,FGF2,OAZ1,PTGS2,SHC1
Diffuse B-cell lymphoma	0.516	0.167	BCL2,GRB2,MYC,SHANK3,SOX7
Development of endocrine gland tumor	0.516	0.167	COL4A2,ELK3,GRB2,RB1,SOX7
Neuroendocrine carcinoma	0.516	0.167	FLT1,MYC,OAZ1,RB1,SHANK3
Oral cancer	0.516	0.167	CDH5,HSP90AA1,INSIG1,PTGS2,SHC1
Colon adenoma	0.516	0.167	CD44,FGF2,OAZ1,PTGS2,SHC1
Malignant neoplasm of pancreatic duct	0.516	0.167	LGALS1,NLRP3,PTGS2,TGFBR2,TUBB4B
Gastrointestinal adenoma	0.516	0.167	CD44,FGF2,OAZ1,PTGS2,SHC1
Invasive colorectal cancer	0.516	0.167	ENG,FLT1,RPS3,TGFBR2,VEGFA
Pancreatic ductal carcinoma	0.516	0.167	LGALS1,NLRP3,PTGS2,TGFBR2,TUBB4B
Small-cell carcinoma	0.508	0.174	CD4,OAZ1,RB1,SHANK3
Development of intestinal tumor	0.508	0.174	AREG,FLT1,PTGS2,STMN1
Cutis laxa	0.508	0.174	ELN,ENG,PROS1,S100A4
Loss of hair	0.508	0.174	CREG1,IQGAP2,PLAU,PLAUR
Neuronal ceroid lipofuscinosis	0.508	0.174	CTSD,PPT1,RB1,TPP1
Hyperammonemia	0.508	0.174	LGMN,SGK1,TAMALIN,VAMP8
Congenital myopathy	0.508	0.174	BAG3,DDIT4,FOXO1,GRB10
Refractory cytopenia	0.508	0.174	CDA,CSF2RA,PTPRB,RUNX1
Anterior segment inflammation	0.508	0.174	CTNNA1,MACROH2A1,NFKBIZ,TNF
Ataxia	0.505	0.188	ITPR1,SLC1A3,SPTAN1
Sperm disorder	0.505	0.188	EPAS1,HIF1A,RBPJ
Familial insulin resistance	0.505	0.188	CAV2,INSR,SYNPO
Anterior segment anomalies	0.505	0.188	CITED2,FOXC1,ITPR1
Early-onset muscular dystrophy	0.505	0.188	HES1,LRP1,PRNP
Early-onset skeletal myopathy	0.505	0.188	HES1,LRP1,PRNP
Congenital abnormality of the lower urinary tract	0.505	0.188	A2M,HSP90AA1,PTGS2
Skin hyperpigmentation	0.505	0.188	LIFR,NFKBIA,TLL1
Familial seizure disorder	0.505	0.188	NCF2,PCDH19,TLL1
T-lymphoblastic leukemia/lymphoma	0.493	0.158	EGFL7,ID1,MNDA,MYC,RUNX1,TPR
Hamartomatous polyposis syndrome	0.493	0.158	ENG,FKBP1A,IRF1,IRF8,PFN1,TCHH
Sun-shielded melanoma	0.493	0.158	ATP1B3,IRF1,LPXN,NOTCH4,RBPJ,VEGFA
Obesity	0.488	0.333	LEPR
Weight gain	0.488	0.333	IGF1
Overweight disorder	0.488	0.333	LEPR
Multiple Sclerosis	0.481	0.161	HNRNPA1,LDHA,PSMB9,PTGS2,TAP1
Prostatic tumor	0.481	0.161	IGF1,MET,MYC,NCF2,RB1
Precancerous condition	0.481	0.161	NOTCH4,POSTN,PTGS2,RBPJ,TPR
Otitis	0.481	0.161	LGMN,LYZ,SAP30,TGIF1,TNF
Large intestine adenoma	0.481	0.161	CD44,FGF2,OAZ1,PTGS2,SHC1
Cirrhosis of liver	0.469	0.167	ATP1A1,RBPJ,TGFB1,TNF
Lymphoid cancer	0.469	0.167	IRF8,MYC,OAZ1,TNFSF10
Hypotonia	0.469	0.167	ATRX,CAVIN2,HSP90AA1,MGLL
Cirrhosis	0.469	0.167	ATP1A1,RBPJ,TGFB1,TNF
Ventricular extrasystole	0.469	0.167	ADGRL2,JAM2,MARCKSL1,MYH9
Bronchopathy	0.469	0.167	HAVCR2,IRF1,IRF8,TNFSF10
Advanced fibrosis	0.469	0.167	ATP1A1,RBPJ,TGFB1,TNF
Severe connective tissue disorder	0.469	0.167	ADAMTS1,IRF8,RGS10,TNF
Familial cardiovascular disease	0.469	0.167	GRB2,LDLR,SOX7,VEGFA
Extrasystole	0.469	0.167	ADGRL2,JAM2,MARCKSL1,MYH9
Advanced hepatic fibrosis	0.469	0.167	ATP1A1,RBPJ,TGFB1,TNF
Development of germ cell tumor	0.463	0.154	BCL2,CAV2,FOXO1,HSP90AA1,STK17B,STMN1
Ovarian tumor	0.463	0.154	CAP1,DUSP1,ENG,FOXO1,TGFB1,VEGFA
Malignant solid organ tumor	0.463	0.154	CDKN1A,FERMT2,FGF2,OAZ1,PSMB9,RUNX1
Alopecia areata	0.458	0.176	IL1B,IRF1,TNF
Seizures	0.458	0.176	PCDH19,TAMALIN,TNFRSF1B
Dermatitis	0.458	0.176	FKBP1A,ITGB2,TNF
Abdominal hemorrhage	0.458	0.176	CAV2,RUNX1,TJP1
Acute kidney injury	0.458	0.176	FYB1,IL18,MAP1LC3B
Congenital hand deformity	0.458	0.176	ASAH1,LMNA,LPXN
Combined immunodeficiency	0.458	0.176	CXCR4,HSPH1,PTPRC
Severe combined immunodeficiency	0.458	0.176	CXCR4,HSPH1,PTPRC
Severe encephalopathy	0.458	0.176	FCGR3A/FCGR3B,IL1B,TNF
Severe immunodeficiency	0.458	0.176	CXCR4,HSPH1,PTPRC
Epithelial dysplasia	0.458	0.176	CDC37,PCGF2,RB1
Severe primary immunodeficiency disorder	0.458	0.176	CXCR4,HSPH1,PTPRC
Childhood progressive encephalopathy	0.458	0.176	LIFR,NR4A2,SHANK3
Deficiency of cell-mediated immunity	0.458	0.176	CXCR4,HSPH1,PTPRC
Hyperparathyroidism	0.453	0.2	CTNNA1,PTGS2
Lactic acidosis	0.453	0.2	IL1B,TYMP
Hypothermia	0.453	0.2	HIF1A,KLF2
Ischemic stroke	0.453	0.2	PLAT,PTGS2
Congenital malformation of genital organs	0.453	0.2	MID1,PTGS2
Congenital lower extremity deformity	0.453	0.2	LRP5,SOX17
Familial glomerulopathy	0.453	0.2	ENG,FN1
Myelofibrosis	0.448	0.156	IFNGR2,LMNA,SNCG,VEGFA,ZEB2
Polycythemia vera	0.448	0.156	CITED2,IFNGR2,IRF1,RUNX1,TNFSF10
Myeloid leukemia	0.448	0.156	BCL2,MECOM,MYC,SNAI1,SPI1
Squamous-cell carcinoma	0.448	0.156	CDKN1A,HSP90AA1,MET,RB1,TGFBR2
Endometrioid neoplasm	0.448	0.156	ENG,EREG,HSPA6,INHBB,TGFB1
High grade lymphoid cancer	0.448	0.156	BCL2,GRB2,MYC,SHANK3,SOX7
High grade lymphocytic cancer	0.448	0.156	BCL2,GRB2,MYC,SHANK3,SOX7
Aggressive B cell non-Hodgkin lymphoma	0.448	0.156	BCL2,GRB2,MYC,SHANK3,SOX7
Aggressive non-Hodgkin lymphoma	0.448	0.156	BCL2,GRB2,MYC,SHANK3,SOX7
Aggressive mature B-cell lymphoma	0.448	0.156	BCL2,GRB2,MYC,SHANK3,SOX7
Aggressive B-cell lymphoma	0.448	0.156	BCL2,GRB2,MYC,SHANK3,SOX7
Invasive adenocarcinoma	0.435	0.15	ENG,HSD17B12,MET,RAB27A,SPI1,TUBB4B
Hypercalcemia	0.433	0.16	ADAMTS1,MYH9,PTGS2,SULF2
Anovulation	0.433	0.16	CAP1,IRS2,MSR1,SNCG
Neoplastic intestinal polyp	0.433	0.16	CAV2,IL10,OAZ1,PTGS2
Liver cholangiocarcinoma	0.433	0.16	CAV2,INSR,PAM,TNFAIP2
Neoplastic polyp	0.433	0.16	ID2,IL10,PLAU,PTGS2
Intra-hepatic biliary tract cancer	0.433	0.16	CAV2,INSR,PAM,TNFAIP2
Intrahepatic bile duct cancer	0.433	0.16	CAV2,INSR,PAM,TNFAIP2
Essential thrombocythemia	0.418	0.152	ATP1B3,CITED2,COLEC12,IRF1,PTGS2
Infection by Dengue virus 2	0.418	0.152	ATP1A1,IFITM3,MYOF,SEMA6A,TJP1
Mediastinal neoplasm	0.418	0.152	CSTB,ID2,ID3,MYC,NLRP3
Pancreatic carcinoma	0.418	0.152	LGALS1,NLRP3,PTGS2,PTPRB,VWF
Early-onset ataxia	0.418	0.152	DUSP1,EGR1,IFNGR2,IGFBP2,NEDD9
Malignant neoplasm of heart, mediastinum and pleura	0.418	0.152	CAVIN1,ID2,ID3,MERTK,MYC
Tubular adenocarcinoma	0.418	0.152	CITED2,FLT1,IFNGR2,MET,TAP1
Thrombosis of atrium	0.416	0.167	HBEGF,PTGS2,TGFB1
Myocardial dysfunction	0.416	0.167	HMOX1,MARCKSL1,VGLL4
Sinusitis	0.416	0.167	CLEC14A,HSD17B12,PTGS2
Rhinitis	0.416	0.167	ATP1A1,PLTP,SERPINA1
Thrombosis of heart	0.416	0.167	HBEGF,PTGS2,TGFB1
Visual disturbance	0.416	0.167	PTGS2,SPTAN1,VEGFA
Lethal skeletal dysplasia	0.416	0.167	ASAH1,FLNB,LPXN
Dryness of skin	0.416	0.167	ACACB,MYH9,NFKBIA
Congenital adrenal insufficiency	0.416	0.167	ATP6AP2,MAP1LC3B,PTGS2
Atrial fibrillation	0.4	0.154	CREM,HSP90AA1,PSMB9,TGFB1
Autosomal recessive polycystic kidney disease	0.4	0.154	INHBB,IRS2,MAFB,RPS3
Urea cycle disorder	0.4	0.154	LGMN,SGK1,TAMALIN,VAMP8
Arrhythmia of atrium	0.4	0.154	CREM,HSP90AA1,PSMB9,TGFB1
Cutaneous melanoma	0.4	0.154	APP,CD151,FGF2,TNF
Endometrium tumor	0.4	0.154	GRB2,MYC,SAP30,SOX7
Atrial fibrillation or flutter	0.4	0.154	CREM,HSP90AA1,PSMB9,TGFB1
Conventional melanoma	0.4	0.154	APP,CD151,FGF2,TNF
Thoracic cancer	0.4	0.154	EPAS1,FLT1,IL6,MET
Noninflammatory cervical disorder	0.4	0.154	LIMA1,MAP1LC3B,TUBB4B,VEGFA
Cervical tumor	0.4	0.154	LIMA1,MAP1LC3B,TUBB4B,VEGFA
Lesion of cervix	0.4	0.154	LIMA1,MAP1LC3B,TUBB4B,VEGFA
Large intestine carcinoma	0.4	0.154	FGF2,FLT1,IL1A,IL1B
Intrathoracic malignant tumor	0.4	0.154	EPAS1,FLT1,IL6,MET
Non-uveal melanoma	0.4	0.154	APP,CD151,FGF2,TNF
Non-ocular melanoma	0.4	0.154	APP,CD151,FGF2,TNF
Akinesia	0.399	0.182	HNRNPA1,IL10
Pruritus	0.399	0.182	LDLR,VWF
Arrhythmia of heart ventricle	0.399	0.182	ECE1,JAM2
Gastric ulcer	0.399	0.182	PTGS2,TREM1
Growth hormone deficiency	0.399	0.182	INSR,TLL1
Urination disorder	0.399	0.182	ACTN4,HBEGF
Hereditary myopathy	0.399	0.182	LMNA,UTRN
Childhood onset movement disorder	0.399	0.182	LIFR,SHANK3
Uterine tumor	0.39	0.147	ATP1B1,GRB2,PSMB9,SOX7,TAP1
Non-melanoma skin cancer	0.39	0.147	CD200,SERTAD1,SNX6,SPINT2,TGFB1
Intraepithelial neoplasm	0.39	0.147	CDKN1A,HSD17B12,MET,MYC,RB1
Retinal neoplasm	0.39	0.147	APBB2,CDKN1A,HSP90AA1,PCGF2,RB1
Progressive anemia	0.389	0.25	NFKBIZ
Bradycardia	0.378	0.158	ANGPT2,CYBB,OLR1
Formation of uterine carcinoma	0.378	0.158	GRB2,MYC,SOX7
Tachycardia	0.378	0.158	ECE1,JAM2,LCP2
Uterine carcinoma	0.378	0.158	GRB2,MYC,SOX7
Respiratory failure	0.378	0.158	EPAS1,IGF1,SAP30
Atopic dermatitis	0.378	0.158	FKBP1A,NFKBIZ,SOCS2
Meningeal neoplasm	0.378	0.158	FTH1,FTL,LRP1
Sinus disorder	0.378	0.158	CLEC14A,HSD17B12,PTGS2
Progressive muscular dystrophy	0.378	0.158	CAV2,CTNNAL1,UTRN
Relapsed neoplasia	0.378	0.158	BCL2,IRF1,MYC
Bone resorption disorder	0.378	0.158	IL1A,IL1B,TNF
Cerebellar lesion	0.369	0.148	FERMT2,HSP90AA1,RB1,VEGFA
Development of adenocarcinoma	0.369	0.148	CDKN1A,FLT1,MET,PTPRE
Gonadal tumor	0.369	0.148	CDKN1A,DUSP1,FOXO1,VEGFA
Pituitary gland adenoma	0.369	0.148	CSF2RA,FERMT2,FOXO1,RB1
Metastatic breast cancer	0.369	0.148	CAP1,CDH5,PECAM1,RPS4Y1
Advanced breast cancer	0.369	0.148	CAP1,CDH5,PECAM1,RPS4Y1
Acute leukemia	0.369	0.148	BCL2,MECOM,MYC,SNAI1
Polyposis	0.369	0.148	ID2,IL10,PLAU,PTGS2
Sellar neoplasm	0.369	0.148	CSF2RA,FERMT2,FOXO1,RB1
Aggressive lymphoma	0.369	0.148	BCL2,GRB2,MYC,SHANK3
Development of sarcoma	0.364	0.143	CD44,CDKN1A,PSMB9,RB1,RNF144B
Teratoma	0.364	0.143	CD4,FOXO1,HSP90AA1,IRF1,MYC
Smooth muscle tumor	0.364	0.143	BNIP3L,COL4A2,DDX21,PSMB9,RB1
Skin squamous cell carcinoma	0.364	0.143	CD200,SERTAD1,SNX6,SPINT2,TGFB1
Malignant myeloid neoplasm	0.364	0.143	BCL2,MECOM,MYC,RUNX1,SNAI1
Hypertrophic cardiomyopathy	0.353	0.167	PNRC1,TPM1
Acute coronary syndrome	0.353	0.167	PLAT,PTGS2
Ventricular tachycardia	0.353	0.167	ECE1,JAM2
Severe sepsis	0.353	0.167	INSR,PSMB9
Thoracic aortic aneurysm	0.353	0.167	S100A4,TGFBR2
Chronic brain damage	0.353	0.167	IRF1,PTGS2
Autosomal dominant kidney disease	0.353	0.167	CYBB,FKBP1A
Fistula	0.353	0.167	TNF,ZBTB16
Rejection of organ	0.353	0.167	FKBP1A,TREM1
Caveolinopathy	0.353	0.167	PNRC1,TPM1
Early-onset cardiovascular disorder	0.353	0.167	MCL1,TYMP
Pathological dilation of the thoracic aorta	0.353	0.167	S100A4,TGFBR2
Chronic hepatitis	0.344	0.15	CTNNAL1,IL13RA1,SPP1
Adenomatous polyp	0.344	0.15	LAMB1,OAZ1,PTGS2
Attention Deficit Disorders	0.344	0.15	IRF8,MNDA,STING1
Hyperphenylalaninemia	0.344	0.15	IGFBP4,MAFB,SOCS2
Non-insulin-dependent diabetes mellitus	0.344	0.15	FOXO1,INSR,LEPR
Parkinson's disease	0.344	0.15	FCGRT,HLA-DRB1,HSPH1
Neuromuscular disease	0.344	0.15	CTSS,LY6E,TYMP
Male infertility	0.344	0.15	LIMA1,LSP1,PPP1CB
Ventricular dilatation	0.344	0.15	IRF1,SPI1,TIMP3
Familial heart disease	0.344	0.15	GRB2,SOX7,VEGFA
Advanced extracranial solid tumor	0.344	0.15	APBB2,EPAS1,FN1
Short attention span	0.344	0.15	IRF8,MNDA,STING1
Non type 1 diabetes mellitus	0.344	0.15	FOXO1,INSR,LEPR
Autosomal recessive osteopetrosis	0.341	0.143	BAG3,DDIT4,IFNGR2,NDRG1
Premature aging	0.341	0.143	LMNA,RNF144B,TBXAS1,TXNIP
Sclerosis	0.341	0.143	HNRNPA1,PIK3R1,PXN,RAB11A
Female genital neoplasm	0.341	0.143	CAP1,FOXO1,GRB2,VEGFA
Non-M3 acute myeloid leukemia	0.341	0.143	ANXA5,CD86,ERG,SPI1
Skin carcinoma	0.341	0.143	EBF1,ENG,FERMT2,OAZ1
Malignant neoplasm of cerebellum	0.341	0.143	FERMT2,HSP90AA1,RB1,VEGFA
Male genital neoplasm	0.341	0.143	IGF1,MET,MYC,RB1
Progressive myopathy	0.341	0.143	APP,CAV2,CSTB,UTRN
Myeloproliferative neoplasm	0.339	0.139	CDKN1A,COL4A2,CSF1R,EGR1,MSR1
Leigh syndrome	0.339	0.139	INSR,MT-CYB,MT-ND5,NR4A3,RB1
Lymphocytic leukemia	0.339	0.139	EGFL7,IRF8,MNDA,MYC,RUNX1
Intestinal adenocarcinoma	0.339	0.139	CD4,CXCR4,FLT1,IL10,TBXAS1
T-cell malignant neoplasm	0.339	0.139	CDKN1A,HAVCR2,MYC,RUNX1,TGM2
Schizophrenia	0.318	0.2	ZFHX3
Dystonia	0.318	0.2	LRP1
Primary genetic hyperlipidemia	0.318	0.2	LDLR
Brain neuroepithelial tumor	0.316	0.135	CDKN1A,CXCL1,MYC,OAZ1,VEGFA
Uveal melanoma	0.316	0.135	IL3RA,LPXN,NOTCH4,RBPJ,VEGFA
Brain glioma	0.316	0.135	CDKN1A,CXCL1,MYC,OAZ1,VEGFA
Advanced malignant gastrointestinal neoplasm	0.316	0.135	APBB2,COL4A2,ID1,NLRP3,RPS3
Advanced gastrointestinal tumor	0.316	0.135	APBB2,COL4A2,ID1,NLRP3,RPS3
Basal-cell tumor	0.315	0.138	FERMT2,IL6,MCL1,OAZ1
Chronic myeloid leukemia	0.315	0.138	CSF1R,LAMB1,POSTN,SOCS3
Pulmonary metastasis	0.315	0.138	CTSB,FERMT3,FLT1,FN1
Development of neuroendocrine tumor	0.315	0.138	COL4A2,CTSB,FOXO1,RB1
Calcification of kidney	0.315	0.138	CD44,MEOX2,PAM,SPP1
Development of ovarian tumor	0.315	0.138	BCL2,FOXO1,NFKBIA,VEGFA
Rectum tumor	0.315	0.138	AKAP13,DAB2,PTGS2,SPTBN1
Cerebellar neoplasm	0.315	0.138	FERMT2,HSP90AA1,RB1,VEGFA
Familial ataxia	0.315	0.138	ATP1A1,CTSZ,GLUL,SNX6
Pelvic adenocarcinoma	0.315	0.138	CDC37,MET,MYC,VEGFA
Steatohepatitis	0.313	0.143	NFE2L1,NFKBIA,PLAU
Neutropenia	0.313	0.143	ATP6AP2,GK,MCL1
Ulcer	0.313	0.143	ALCAM,NFKBIA,PTGS2
Bicuspid aortic valve	0.313	0.143	ECE1,PBX1,PTPRB
Pelvic organ prolapse	0.313	0.143	IL10,PLAU,PTGS2
Behavioral deficit	0.313	0.143	CREM,GATM,TAMALIN
Familial hypocalcemia	0.313	0.143	GRB2,PDE4B,SOX7
Advanced stage carcinoma	0.313	0.143	CDH5,FLT1,VEGFA
Recurrent malignant solid tumor	0.313	0.143	BCL2,IRF1,MYC
Orofacial dysmorphism	0.313	0.143	ITGA4,PBX1,VEGFC
Frontotemporal lobar degeneration or amyotrophic lateral sclerosis	0.313	0.143	CSF1R,GRN,SASH1
Frontotemporal degeneration spectrum disorder	0.313	0.143	CSF1R,GRN,SASH1
Familial brain tumor	0.313	0.143	FKBP1A,PFN1,VGLL4
Formation of bone lesion	0.313	0.143	FGF2,RB1,TGFBR2
Metabolic syndrome X	0.313	0.154	ACTG1,ARID5B
Delayed puberty	0.313	0.154	SLC16A10,TXNIP
Valvulopathy	0.313	0.154	FLNA,TNFRSF1B
Aplasia	0.313	0.154	AKAP13,FKBP1A
Bone deformity	0.313	0.154	ID1,ZBTB20
Ventricular dysfunction	0.313	0.154	HMOX1,PIK3R1
Colorectal lesion	0.313	0.154	PTGS2,VEGFA
Oligodendroglioma	0.295	0.132	CAVIN1,IGFBP2,SAP30,SAT1,TLL1
Mixed neoplasia	0.295	0.132	GRB2,MYC,NUAK1,TJP1,VEGFA
Esophagus tumor	0.291	0.133	APBB2,CDKN1A,NFE2L2,TUBB4B
T-cell lymphoproliferative disorder	0.291	0.133	CDKN1A,HAVCR2,MYC,RUNX1
Acute myeloid leukemia	0.291	0.133	BCL2,MECOM,MYC,SNAI1
Papilloma	0.291	0.133	MYC,RAB11A,TNFRSF1B,VEGFA
Gigantism	0.291	0.133	BTG1,MAFB,PTPRE,TUBB4B
Spinocerebellar disease	0.291	0.133	ATP1A1,CD200,GLUL,SNX6
Upper gastrointestinal carcinoma	0.291	0.133	CTTN,FLNA,INSIG1,TLR2
Rectosigmoid neoplasm	0.291	0.133	AKAP13,DAB2,PTGS2,SPTBN1
Non-small cell lung carcinoma	0.285	0.136	FLT1,PTGS2,VEGFC
Neuroaxonal dystrophy	0.285	0.136	FTL,LRP5,NOTCH4
Sideroblastic anemia	0.285	0.136	CDA,CSF2RA,PTPRB
Non-small cell carcinoma	0.285	0.136	FLT1,PTGS2,VEGFC
Iron overload of liver	0.285	0.136	BMPR2,MCAM,SMAD1
Familial midline defect	0.285	0.136	GRB2,PBX1,SOX7
Convulsion	0.278	0.143	PCDH19,SPTAN1
Thrombosis of artery	0.278	0.143	PLAU,VWF
Nevus	0.278	0.143	COL4A2,PFKFB3
Diabetic nephropathy	0.278	0.143	INSR,VEGFA
Eosinophilic inflammation	0.278	0.143	CLEC7A,IL33
Maculopathy	0.278	0.143	PTGS2,VEGFA
Left heart disease	0.278	0.143	GJA1,HMOX1
Foot deformity	0.278	0.143	ASAH1,LPXN
Lens disorder	0.278	0.143	PTGS2,VEGFA
Androgen-independent prostate tumor	0.274	0.128	CDH5,IGFBP7,MET,PNRC1,RB1
Progression of malignant tumor	0.268	0.129	FOXO1,MYC,NLRP3,TGFBR2
Pancreatic ductal adenocarcinoma	0.268	0.129	LGALS1,NLRP3,PTGS2,TGFBR2
Advanced prostate cancer	0.268	0.129	NLRP3,SNCG,STMN1,YBX3
Upper gastrointestinal tract cancer	0.268	0.129	CD44,IL1B,PTGS2,SHC1
Metastatic carcinoma	0.268	0.129	CLU,FLT1,RGCC,RPS4Y1
Thyroid carcinoma	0.268	0.129	BTG2,FLT1,RB1,SRGAP1
Metastatic malignant neoplasm of prostate	0.268	0.129	NLRP3,SNCG,STMN1,YBX3
Female genital tract adenocarcinoma	0.268	0.129	ATP1B3,FOXO1,PPP1CB,VEGFA
Metastatic epithelial neoplasm	0.268	0.129	CLU,FLT1,RGCC,RPS4Y1
Philadelphia chromosome negative hematological system tumor	0.268	0.129	AKAP13,CITED2,IFNGR2,IRF1
Hydrocephalus	0.264	0.167	MPDZ
Acidemia	0.264	0.167	C5AR1
Mental retardation	0.26	0.13	LGMN,SAP30,ZEB2
Ichthyosis	0.26	0.13	CAV2,MYH9,TPR
Cleft lip	0.26	0.13	PBX1,PTGS2,PTPRM
Gallbladder neoplasm	0.26	0.13	EPAS1,HSD17B12,MYC
Spleen neoplasm	0.26	0.13	ITGA4,REL,STING1
Severe neutropenia	0.26	0.13	IER3,ITPR1,MCL1
Syndromic mental retardation	0.26	0.13	ATRX,RBPJ,SAP30
Malignant gallbladder neoplasm	0.26	0.13	EPAS1,HSD17B12,MYC
Familial congenital heart disease	0.26	0.13	GRB2,SOX7,VEGFA
Extracranial solid tumor	0.26	0.13	FN1,MYC,TNFSF10
Familial congenital anomalies of the kidney and urinary tract	0.26	0.13	BCL2,FKBP1A,INHBB
Spermatogenic impairment	0.26	0.13	DDX21,GJA1,HSP90AA1
Dyserythropoietic anemia or sideroblastic anemia	0.26	0.13	CDA,CSF2RA,PTPRB
Esophageal lesion	0.26	0.13	CDKN1A,COL4A2,CTTN
Acute lymphoblastic leukemia	0.248	0.125	EGFL7,MNDA,MYC,RUNX1
Adrenal cancer	0.248	0.125	HSP90AA1,SMAD1,SNAI1,ZEB1
Glandular intraepithelial neoplasm	0.248	0.125	MET,MYC,RB1,SOCS3
Blue round small cell tumor	0.248	0.125	CDKN1A,OAZ1,RB1,TGFB1
Hereditary malignant hematological system tumor	0.248	0.125	COLEC12,IRF1,RUNX1,SPI1
Allodynia	0.247	0.133	CNPY3,SOCS3
Congenital deformity of foot	0.247	0.133	ASAH1,LPXN
Seizure disorder	0.247	0.133	TAMALIN,TNFRSF1B
Congenital malformation of brain	0.247	0.133	TEAD1,VGLL4
Neurocristopathy syndrome	0.247	0.133	PIK3R3,PSIP1
Aplasia or hypoplasia	0.247	0.133	SPRY1,VEGFA
Malabsorption	0.237	0.125	ATP1A1,HSP90AA1,PDK4
Chronic thrombocytosis	0.237	0.125	CITED2,IRF1,PTGS2
Malignant neoplasm of large intestine	0.237	0.125	PTGS2,TNFSF10,VEGFA
Progressive motor neuron disease	0.237	0.125	IL10,MT-ND1,ZFHX3
Familial mental retardation	0.237	0.125	RBPJ,SAP30,ZEB2
Familial syndromic intellectual disability	0.237	0.125	ATRX,RBPJ,SAP30
Progressive neuropathy	0.237	0.125	IL10,MT-ND1,ZFHX3
Polydipsia	0.222	0.143	IRS2
Arrhythmia	0.222	0.143	CNPY3
Alkalosis	0.222	0.143	SGK1
Rickets	0.222	0.143	FGF2
Neurologic gait disorder	0.222	0.143	ITGA4
Autoimmune thyroiditis	0.222	0.143	PTGS2
Primary glaucoma	0.222	0.143	COL18A1
Metabolic acidosis	0.222	0.143	INSR
Hereditary pancreatic syndrome	0.222	0.143	FOXC1
Adverse drug reaction	0.22	0.125	NFE2L2,PSMB9
Carotid artery disease	0.22	0.125	NNMT,SYK
Chronic sinusitis	0.22	0.125	CLEC14A,PTGS2
Congenital malformation of genitourinary system	0.22	0.125	FKBP1A,PTGS2
Brainstem disorder	0.22	0.125	HSPA1A/HSPA1B,VEGFA
Congenital encephalopathy	0.22	0.125	TEAD1,VGLL4
Primary hypertension	0.22	0.125	BMPR2,EPAS1
Acidosis	0.187	0.125	INSR
Neuropathic pain	0.187	0.125	TYROBP
Non-cancer pain	0.187	0.125	PTGS2
Structural renal abnormality	0.187	0.125	RBPJ
Progressive hematopoietic disorder	0	0.0952	CSF2RA,GRB10
Epithelial basal cell carcinoma	0	0.107	IL6,MCL1,OAZ1
Nasopharyngeal epithelial tumor	0	0.0909	HSP90AA1,MET
Neuro-cardio-facio-cutaneous syndrome	0	0.0556	TLL1
Familial neurodevelopmental disorder	0	0.0909	SAP30
Intrinsic cardiomyopathy	0	0.0952	LMNA,PNRC1
Familial psychiatric disease	0	0.0435	APOE
Neuromuscular disease with neuropathy	0	0.04	MT-ND1
Isolated developmental disorder	0	0.0833	AKAP13
Syndromic arrhythmia	0	0.0909	PNRC1
Idiopathic fibrosis	0	0.105	CSF1R,HSPH1
Catecholaminergic polymorphic ventricular tachycardia or long QT syndrome	0	0.0833	PNRC1
Advanced malignant bone neoplasm	0	0.107	CDC37,CITED2,ZEB1
Non-astrocytoma brain tumor	0	0.114	BTG2,PRCP,RB1,VEGFA
Familial congenital malformation	0	0.105	ECE1,VEGFA
Familial growth hormone deficiency	0	0.1	TLL1
Hereditary kidney disease	0	0.111	FKBP1A
Familial neurological disorder	0	0.0526	PBX1
Left ventricular heart disease	0	0.0769	HMOX1
Hearing loss	0	0.0769	RB1
Infection by Hepatitis C virus	0	0.0882	APOE,TAP1,TFRC
Autism	0	0.0455	RAC2
Hypogonadism	0	0.05	SNAI1
Congenital hypothyroidism	0	0.0476	RUNX1
Testicular tumor	0	0.121	HSP90AA1,LYN,PNRC1,RUNX1
Hyperphosphatemia	0	0.118	NNMT,PAM
Autoimmune thyroid disease	0	0.111	IL6
Cyanosis	0	0.0909	VEGFA
Infection by hepatitis B virus	0	0.0588	IL6
Hydronephrosis	0	0.111	PLAUR
Prostatic adenocarcinoma	0	0.0909	CDC37,MET,MYC
Porphyria	0	0.0588	UCP2
Intrauterine growth retardation	0	0.0345	PTGS2
Lung neuroendocrine carcinoma	0	0.111	HSD17B12,MYC,RB1
Cushing syndrome	0	0.1	INSR
Bipolar disorder	0	0.0476	GRB10
Pancytopenia	0	0.0714	ERG,VWF
Bladder carcinoma	0	0.0667	NFE2L2,TUBB4B
Noonan syndrome	0	0.0556	TLL1
Myelodysplastic syndrome	0	0.0435	RUNX1
Pancreatic adenocarcinoma	0	0.103	LGALS1,NLRP3,TUBB4B
Huntington Disease	0	0.0556	PBX1
Insulin resistance	0	0.087	INSR,TNF
Transposition of great vessels	0	0.0385	LRP5
Epileptic seizure	0	0.0968	CAPN2,CSTB,NFKBIA
Medulloblastoma	0	0.103	FERMT2,HSP90AA1,RB1
Osteogenesis imperfecta	0	0.0909	SERPINH1
Thyroid gland tumor	0	0.0588	FLT1,RB1
Atrial ventricular block	0	0.0556	PTGS2
Long-QT syndrome	0	0.0833	PNRC1
Epilepsy	0	0.0357	PREX1
Endometrioid carcinoma	0	0.0811	ATP1A1,PSMB9,STMN1
Angioedema	0	0.1	APOD,MARCKS
Gastrointestinal adenocarcinoma	0	0.0882	CD4,IL10,TBXAS1
Megaloblastic anemia	0	0.115	CDKN1A,FCGR2B,PTPRC
Systolic dysfunction	0	0.0714	MARCKSL1
Hematuria	0	0.1	CLU,TJP1
Amyotrophic lateral sclerosis	0	0.0476	SASH1
Hypothyroidism	0	0.0625	NFKBIA
Myopathy of skeletal muscle	0	0.115	BNIP3L,FOXO1,LMNA
Sexually transmitted disease	0	0.0811	APOE,TAP1,TFRC
Hypoxia	0	0.111	CAV2,VEGFA
Mesothelioma	0	0.0357	TUBB4B
Intrahepatic cholestasis	0	0.105	ATP8B1,KLF9
Edema	0	0.111	SOX7
Bone cancer	0	0.1	CDC37,MET,ZEB1
Hypokalemia	0	0.111	ATP6AP2
Histiocytic sarcoma	0	0.0645	CDKN1A,TUBB4B
Ankylosis	0	0.0556	HLA-DQB1
Hypogonadotropic hypogonadism	0	0.0833	PBX1
Organic aciduria	0	0.118	MCL1,RHOQ
Small cell lung carcinoma	0	0.111	HSD17B12,MYC,RB1
Pituitary gland tumor	0	0.0588	CDKN1A,RB1
Chronic lymphocytic leukemia	0	0.118	BCL2,GRB2,MYC,OAZ1
Non-Hodgkin lymphoma	0	0.119	BCL2,CDKN1A,MYC,RUNX1,SPI1
Mesothelial tumor	0	0.0357	TUBB4B
Granulosa cell tumor	0	0.103	HSP90AA1,PNRC1,SMAD1
Bone tumor	0	0.1	CDC37,MET,RB1
Pheochromocytoma	0	0.103	FGF2,INHBB,RB1
Polycystic Kidney Disease	0	0.12	BCL2,FKBP1A,INHBB
Salt-sensitive essential hypertension	0	0.0769	CD14,PTPRB
Infertility condition	0	0.0588	LEPR
Rhabdomyosarcoma	0	0.0968	CDKN1A,HMOX1,RUNX1
Meningioma	0	0.1	FTH1,FTL
Esophageal carcinoma	0	0.107	CTTN,CXCL2,ID2
Mucopolysaccharidoses	0	0.0667	TLL1
Dyskinesia	0	0.0714	SPTAN1
Paralysis	0	0.0909	NDRG1,SPTAN1
Fibrosis	0	0.1	TGFB1
Development of lung carcinoma	0	0.103	CDKN1A,SNAI1,TMSB10/TMSB4X
Salivary gland tumor	0	0.05	HSP90AA1
Infection by cytomegalovirus	0	0.107	ALCAM,FKBP1A,VIM
Development of bone tumor	0	0.115	HSPA6,LMCD1,RB1
Progressive motor neuropathy	0	0.12	IL10,MT-ND1,ZFHX3
Candidiasis	0	0.115	APP,CNPY3,IL10
Basal cell carcinoma	0	0.107	IL6,MCL1,OAZ1
Stomach tumor	0	0.0741	ARHGAP18,PTGS2
Ptosis	0	0.0455	EGR3
Development of respiratory system tumor	0	0.115	CDKN1A,PSMB9,RB1
Endocardial cushion defect	0	0.0952	ELN,GJA1
Spinal muscular atrophy	0	0.0952	HNRNPA1,HSPB1
Nasopharyngeal carcinoma	0	0.0909	HSP90AA1,MET
Lung adenocarcinoma	0	0.0385	CDKN1A
Nonalcoholic steatohepatitis	0	0.111	PLAU
Infection by Staphylococcus aureus	0	0.105	HSP90AA1,UNC93B1
Infection by herpes simplex virus	0	0.111	IRF1,TAP1
Intra-abdominal infection	0	0.0909	APOE,PIK3AP1,TAP1
Agenesis	0	0.1	AKAP13,FKBP1A
Hypoplasia	0	0.1	VEGFA
Calcinosis	0	0.1	MGP,PTGS2
Anxiety Disorders	0	0.0833	SGK1
Dyssomnia	0	0.111	PRNP
Carcinosarcoma	0	0.103	ATP1A1,RHOB,VEGFA
Chorea	0	0.0588	PBX1
Neural tube defect	0	0.111	TEAD1
Mitochondrial myopathy	0	0.103	MT-CYB,MT-ND5,TYMP
Intraventricular hemorrhage	0	0.114	CD4,PDE4B,PLAT,RUNX1
Metabolic bone disease	0	0.0556	CTNNA1
Viral hepatitis	0	0.0833	APOE,TAP1
Sensorineural hearing loss	0	0.1	FSTL1
Motor dysfunction	0	0.111	BCL2,GJA1
Toxoplasmosis	0	0.107	HLA-A,IRF8,TNFSF10
Nasopharyngeal tumor	0	0.0435	HSP90AA1
Oligozoospermia	0	0.0526	YBX3
Hepatic encephalopathy	0	0.105	ATP6AP2,MAP1LC3B
Gastrointestinal tract cancer	0	0.111	CD4,EREG,TNFSF10
Gait disturbance	0	0.111	APOE,PRNP
Left ventricular dysfunction	0	0.0769	HMOX1
Testicular germ cell tumor	0	0.114	HSP90AA1,PFN1,SOX18,VCAM1
Paraganglioma	0	0.103	FGF2,INHBB,RB1
Malignant mixed Mullerian tumor	0	0.103	ATP1A1,RHOB,VEGFA
Metastatic colorectal cancer	0	0.0968	FLT1,RPS3,VEGFA
Adrenal gland hypofunction	0	0.0625	MAP1LC3B
Lipidosis	0	0.105	DBI,INSIG1
Hypotrichosis	0	0.0909	INSIG1,SOX18
Muscle spasticity	0	0.05	RAC2
Mitochondrial disorder	0	0.12	ACSL1,TYMP,VGLL4
Colon adenocarcinoma	0	0.111	IL10,NR4A3,VEGFA
Peroxisomal disorder	0	0.111	ATP6AP2,MAP1LC3B
Heart block	0	0.0588	PTGS2
Anosmia	0	0.0833	ARRB2
Oral squamous cell carcinoma	0	0.0769	HSP90AA1,INSIG1
Breast carcinoma	0	0.105	FKBP1A,PTPRE
Endometrial adenocarcinoma	0	0.115	HSP90AA1,LEPR,PPP1CB
Valvular regurgitation	0	0.0476	CITED2
Recurrent neoplasm	0	0.118	IRF1,MYC
Polysyndactyly	0	0.0526	ABLIM1
Aciduria	0	0.0417	INSR
Skeletal metastasis	0	0.107	CDC37,CITED2,ZEB1
Gastrointestinal ulcer	0	0.105	PTGS2,TREM1
Lower motor neuron disease	0	0.0952	HNRNPA1,HSPB1
Sympathetic paraganglioma	0	0.103	FGF2,INHBB,RB1
Pituitary dysfunction	0	0.0588	SAP30
Cerebral tumor	0	0.0714	STC1,VEGFA
Sympathetic nervous system neoplasm	0	0.103	FGF2,INHBB,RB1
Upper aerodigestive tract carcinoma	0	0.0909	CTTN,HSP90AA1,PTGS2
Metabolic alkalosis	0	0.12	BACE2,ECE1,SNX6
Germ cell cancer	0	0.0714	HSP90AA1
Neurocutaneous syndrome	0	0.105	FKBP1A,NCF2
Mitochondrial cytopathy	0	0.107	MT-CYB,MT-ND5,TYMP
Metabolic encephalopathy	0	0.1	ATP6AP2,MAP1LC3B
Inborn error of amino acid metabolism	0	0.111	ADGRG1,AKR1B1,YBX3
Non-small cell adenocarcinoma	0	0.0303	CDKN1A
Articular rigidity	0	0.0476	HLA-DQB1
Inborn error of carbohydrate metabolism	0	0.0909	TLL1
Urothelial neoplasm	0	0.0714	MAP1LC3B,TUBB4B
Supraventricular arrhythmia	0	0.12	CREM,PSMB9,TGFB1
Mixed cell carcinoma	0	0.0909	CAV2,CDKN1A
Autosomal recessive inborn error of metabolism	0	0.118	INSR,TLL1
Oral cavity carcinoma	0	0.0741	HSP90AA1,INSIG1
Chronic infection	0	0.12	AIF1,CCL20,HSPH1
Peripheral nervous system neoplasm	0	0.107	FERMT2,MYC,RB1
Heart conduction disorder	0	0.111	LMNA
Growth acceleration	0	0.0645	SOX7,SRGAP1
Overgrowth syndrome	0	0.0645	SOX7,SRGAP1
Congenital cataract	0	0.0667	FTL
Gastrointestinal carcinoma	0	0.0455	CD4
Nonischemic cardiomyopathy	0	0.05	PNRC1
Invasive breast cancer	0	0.0435	RAB11A
Sinus arrhythmia	0	0.0833	ATP6AP2,FLNA
Graft rejection	0	0.0833	FKBP1A
Adipose tissue tumor	0	0.0417	NINJ1
Primitive neuroectodermal brain tumor	0	0.103	FERMT2,HSP90AA1,RB1
Female genital tract cancer	0	0.1	GRB2,SOX7,VEGFA
Mitral valvular disease	0	0.0714	PBX1
Nonsquamous non-small cell lung carcinoma	0	0.107	CDKN1A,FLT1,VEGFA
Lung squamous cell carcinoma	0	0.1	IRS2,MEOX2,SLC16A10
Atrioventricular conduction disorder	0	0.0588	PTGS2
Cerebral dysgenesis	0	0.111	SPTAN1
Metastatic gastrointestinal tract cancer	0	0.0667	RPS3,VEGFA
Abdominal sympathetic paraganglioma	0	0.103	FGF2,INHBB,RB1
Central nervous system hemangioma	0	0.111	EPAS1,ICAM1,KLF2
Neck neoplasm	0	0.0556	FLT1,RB1
Gonadotrophin-releasing hormone deficiency	0	0.0833	PBX1
Upper aero-digestive squamous cell carcinoma	0	0.04	HSP90AA1
Thoracoabdominal paraganglioma	0	0.103	FGF2,INHBB,RB1
Hepatic adenocarcinoma	0	0.0968	CREG1,ITGA5,PAM
Infantile convulsion	0	0.0833	MGLL,NFE2L1
Axial myopathy	0	0.0952	HNRNPA1,HSPB1
Non-cyclic neutropenia	0	0.1	TUBB4B
Paroxysmal movement disorder	0	0.111	SLC1A3,SPTBN1
Uterine carcinosarcoma	0	0.107	ATP1A1,RHOB,TUBB4B
Upper gastrointestinal tract tumor	0	0.0769	MYC,MYCT1
Orofacial cleft	0	0.105	PBX1,PTPRM
Neurogenic muscular atrophy	0	0.115	LMNA,NACA,SLC7A5
Malignant neoplasm of aerodigestive tract	0	0.0667	HSP90AA1,PTGS2
Urothelial cancer	0	0.0714	MAP1LC3B,TUBB4B
BCR-ABL negative myeloid neoplasm	0	0.118	AKAP13,CITED2,IFNGR2,IRF1
Ovarian adenocarcinoma	0	0.0741	CSTB,VEGFA
Malignant neoplasm of connective or soft tissue of abdomen	0	0.115	FLNA,TLR2,VEGFA
Malignant neoplasm of connective or soft tissue of pelvis	0	0.103	ATP1A1,RHOB,VEGFA
Leopard syndrome and Noonan syndrome	0	0.0526	TLL1
Severe heart disease	0	0.0625	MARCKSL1
Severe anemia	0	0.04	FCGR3A/FCGR3B
Severe neurological disorder	0	0.1	GJA1,GRN,SPTAN1
Early-onset neurological disorder	0	0.0833	PSIP1,SPTAN1
Severe myopathy	0	0.08	NOTCH4,RBPJ
Invasive mammary tumor	0	0.0833	RAB11A
Recurrent solid tumor	0	0.111	IRF1,MYC
Upper gastrointestinal polyp	0	0.115	CAV2,HES1,PTGS2
Abdominal paraganglioma	0	0.103	FGF2,INHBB,RB1
Metastatic adenocarcinoma	0	0.111	FLT1,RAB27A,VEGFA
Upper airway cancer	0	0.05	HSP90AA1
Pharyngeal carcinoma	0	0.05	HSP90AA1
Radial ray deficiency	0	0.0667	SAP30
Ocular melanoma	0	0.108	LPXN,NOTCH4,RBPJ,VEGFA
Intra-abdominal infectious disorder	0	0.0833	APOE,TAP1
Familial motor neuron disease	0	0.04	HNRNPA1
Pituitary lesion	0	0.115	CDKN1A,CREG1,RB1
Right ventricular abnormality	0	0.105	HBEGF,PBX1
Connective tissue cancer	0	0.121	CD44,MET,RB1,RNF144B
Gastric lesion	0	0.0833	ARHGAP18,JAM2
Cardiovascular disorder of cardiac valve	0	0.0455	CITED2
Colorectal carcinoma	0	0.0455	FLT1
Hereditary neuropathy	0	0.0909	LMNA
Metastatic malignant neoplasm of digestive system	0	0.0857	ENG,RPS3,VEGFA
Chronic myeloproliferative neoplasm	0	0.0667	CSF1R,IRF1
Advanced pulmonary disease	0	0.115	EPAS1,FERMT3,FN1
Osteosarcoma	0	0.103	CD44,MET,RB1,RNF144B
Familial tumor	0	0.0645	PTPRE,RUNX1
Advanced adenocarcinoma	0	0.115	FLT1,RAB27A,VEGFA
Intestinal carcinoma	0	0.0833	CD4,FLT1
Major affective disorder	0	0.05	GRB10
Head and neck melanoma	0	0.108	LPXN,NOTCH4,RBPJ,VEGFA
Central nervous system primitive neuroectodermal tumor	0	0.103	FERMT2,HSP90AA1,RB1
Neuroendocrine lung cancer	0	0.111	HSD17B12,MYC,RB1
Limb defect	0	0.0909	PTGS2
Advanced lung cancer	0	0.115	EPAS1,FERMT3,FN1
Exanthem of skin	0	0.087	HLA-A,TNF
B-cell lymphoma	0	0.0968	BCL2,CDKN1A,MYC
Malignant myeloid disease	0	0.0435	RUNX1
Musculoskeletal cancer	0	0.0968	CDC37,MET,ZEB1
Head and neck neuroendocrine tumor	0	0.0571	CDKN1A,RB1
Pelvic carcinosarcoma	0	0.103	ATP1A1,RHOB,VEGFA
Extrapancreatic neuroendocrine tumor	0	0.103	CDKN1A,MET,RB1
Non-germinomatous germ cell tumor	0	0.118	FOXO1,HSP90AA1,IRF1,MYC
Neurogenic tumor	0	0.0741	RB1,RUNX1
Non-squamous lung carcinoma	0	0.107	CDKN1A,FLT1,VEGFA
Thoracic neuroendocrine neoplasm	0	0.111	HSD17B12,MYC,RB1
Ear-nose-throat cancer	0	0.05	HSP90AA1
Hepatorenal fibrocystic disease	0	0.111	FKBP1A,INHBB
Adult-onset diabetes mellitus	0	0.0625	GRB10
Multi-organ cancers	0	0.087	IRF1,TGFBR2
Pediatric-onset neurological disease	0	0.115	LIFR,MERTK,SPTAN1
Dilated or arrhythmogenic cardiomyopathy	0	0.05	LMNA
Histiocytic or dendritic cell neoplasm	0	0.0732	CDKN1A,OAZ1,TUBB4B
Philadelphia chromosome negative chronic myeloproliferative neoplasm	0	0.118	AKAP13,CITED2,IFNGR2,IRF1
Meningothelial cell neoplasm	0	0.1	FTH1,FTL
Mullerian mixed tumor	0	0.103	ATP1A1,RHOB,VEGFA
Graft failure	0	0.0833	FKBP1A
Non-inflammatory intestinal disease	0	0.0714	RAB11A
Familial hypothyroidism	0	0.0476	RUNX1
Anogenital cancer	0	0.1	GRB2,MYC
Chronic liver disease	0	0.105	IL13RA1,IL6
Cerebral disorder	0	0.0625	CREM
Noonan spectrum disorder	0	0.0556	TLL1
Hereditary peripheral neuropathy	0	0.087	LMNA,RBPJ
Progressive neuromuscular disease	0	0.04	MT-ND1
Histiocytic neoplasm	0	0.0588	CDKN1A,TUBB4B
Non-colon gastrointestinal cancer	0	0.107	CD44,PTGS2,SHC1
Small blue round cell sarcoma	0	0.1	CDKN1A,HMOX1,RUNX1
Lung squamous cell tumor	0	0.1	IRS2,MEOX2,SLC16A10
Congenital neurological disorder	0	0.0714	TEAD1
Depigmentation/hyperpigmentation of skin	0	0.1	LIFR
Non-squamous lung cancer	0	0.107	CDKN1A,FLT1,VEGFA
Development of malignant neoplasm of lung	0	0.1	CDKN1A,SNAI1,TMSB10/TMSB4X
Development of non-small cell lung carcinoma	0	0.0645	CDKN1A,SNAI1
