# Supplementary material for: Big data analytics and scRNA-seq in human aortic aneurysms and dissections: role of endothelial MerTK
Source: Theranostics. 2025 Jan 1;15(1):202–15. doi: 10.7150/thno.103851 (PMC11667232; doi:10.7150/thno.103851)
Supplement: Supplementary file 1 — Supplementary information. [file thnov15p0202s1.zip › 1-EC vs macrophage/Upstream Analysis Activated-EC vs Macrophage.xls]

## Sheet: Sheet0
© 2000-2024 QIAGEN. All rights reserved.
Upstream Regulator	Expr Log Ratio	Molecule Type	Predicted Activation State	Activation z-score	p-value of overlap	Target Molecules in Dataset	Mechanistic Network
NCSTN	0.001	peptidase	Activated	3.85	9.15e-09	APP,CD14,CD84,CEBPB,CEBPD,CSF1R,FCER1G,FCGR2A,FCGR2B,GRN,HES1,IRF8,NCF4,SPI1,VIM	390 (15)
HOXA3		transcription regulator	Activated	3.811	7.56e-09	CCL3L3,CEBPB,EGFL7,ENG,EPAS1,EVI2A,ICAM2,ITGA4,ITGB1,KLF2,NR2F2,PLEK,RAC2,RUNX1,SOX17,SPI1,TNFRSF1B
MLXIPL		transcription regulator	Activated	3.747	0.00567	ACACB,FABP4,HIF1A,ITGAX,MRC1,RGS16,RPL10A,RPL18,RPL24,RPL3,RPL35A,RPL5,RPL7,RPLP0,RPS18,RPS28,RPS3,RPS4Y1,RPS6,RPS8,TKT,TXNIP
ETV6-RUNX1		fusion gene/product	Activated	3.705	1.4e-14	ABLIM1,ALOX5AP,APOLD1,ARHGAP18,ARHGAP4,ARRB2,CD164,CD44,CD83,CLIC1,CORO1A,CYBA,CYBB,DDIT4,DSTN,EMP3,ENG,FABP5,FCGRT,FERMT2,FTH1,GNA15,GPSM3,HCST,ICAM1,ID2,IER3,IFI16,IFITM1,IRF1,IRF8,ITGA4,ITGB1,ITGB2,KLF6,LCP2,LGALS1,LST1,LYN,MYC,PAG1,PDE4B,PDLIM5,PECAM1,PPP1R15A,PSMB9,PTPRC,RAC2,RGS16,RPS6,RRAS,S100A4,SEMA6A,SH2B3,SPP1,STK17B,STMN1,STX11,TGFB1,TNF,TNFRSF10D,TNFSF10,TPM1,TPP1,WAS,ZBTB20,ZFHX3
3,5-dihydroxyphenylglycine		chemical reagent	Activated	3.577	0.00655	AKAP13,APP,CST3,DBI,EGR1,FKBP9,RPL10A,RPL18,RPL24,RPL3,RPL35A,RPL5,RPL7,RPLP0,RPS18,RPS28,RPS3,RPS4Y1,RPS6,RPS8
CISH		other	Activated	3.561	9e-12	CCL3L3,CCL4,CD14,CLEC4E,CXCL3,DUSP2,FBXO31,HMOX1,ID3,IL1A,IL1B,MYC,NR4A3,OLR1,OSM,PECAM1,PLAUR,PPP1R15A,PRDM1,PTGS2,RGCC,SPP1,TGFBI,TNF	476 (14)
H89		chemical drug	Activated	3.483	5.56e-15	APP,AREG,BCL2,CCL3,CD14,CD83,CD86,CDKN1A,CEBPB,CREM,CXCL8,DUSP1,EGR1,EGR3,EREG,FGF2,GJA1,HIF1A,HMOX1,IGF1,IL10,IL1B,IL6,MAP1LC3B,MYC,NFKBIA,NR4A2,PLAU,PTGS2,RHOB,RUNX1,SHC1,TNF,TNFAIP3,TREM1,TXN,UCP2,VCAM1,VEGFA	516 (19)
CITED2	-0.869	transcription regulator	Activated	3.478	3.79e-17	ADAP2,BCL2,C15orf48,C5AR1,CALHM6,CD86,CITED2,CLEC10A,CPEB4,CRIM1,CXCL1,CXCL2,CXCL3,CXCL8,CYBB,CYRIA,DUSP1,FCGR2B,FCGR3A/FCGR3B,FLT1,GADD45B,GBP4,GNA13,GNG11,HIF1A,HLA-A,ICAM1,IFI16,IL13RA1,IL1A,IL1B,IL1RN,IL6,IRF1,IRF8,ITGA4,KLF6,KYNU,LCP2,MARCHF1,MID1,MRC1,MXD1,NAMPT,OSM,OTUD1,PCGF2,PFKFB3,PLAU,RGS1,SAT1,SLC1A3,TGM2,TNF,TNFAIP3,VEGFA	388 (15)
JAG2	0.289	growth factor	Activated	3.228	1e-07	CCL20,CEBPB,CXCL1,CXCL3,HES1,IL10RA,IL13RA1,IL1A,IL1B,IL1R1,IL1RN,IL6,SPP1,TNF	264 (10)
DDX5	0.5	enzyme	Activated	3.18	0.00288	BCL2,CCL20,CDKN1A,CXCL1,CXCL2,CXCL8,CXCR4,DUSP1,HMOX1,IL1A,IL1B,IL1RN,IL33,IL6,ITGB2,MYC,S100A4,TGFB1,TLR2,VEGFA	537 (17)
dexamethasone		chemical drug	Activated	3.156	3.84e-71	ACSL1,ACTB,ACTG1,ADAM15,ADAM28,ADAM9,ADAMTS1,ADAMTS4,AIF1,AKAP12,AKAP13,AKR1C1/AKR1C2,AKR1C3,ALCAM,ALOX5AP,APOD,APOE,APP,AQP1,AREG,ARL4C,ARRB2,ATP1A1,ATP1B1,ATP6V1B2,B3GNT5,BCL2,BCL2A1,BEX3,BHLHE41,BLVRB,BMPR2,BMX,BTG1,BTG2,C1QB,C3AR1,C5AR1,CALD1,CAV1,CAV2,CAVIN2,CCL20,CCL3,CCL3L3,CCL4,CCL4L1/CCL4L2,CCN1,CCN2,CD14,CD163,CD34,CD44,CD59,CD74,CD83,CD86,CDKN1A,CEBPB,CEBPD,CELF2,CFD,CKLF,CLDN5,CLEC4E,…	624 (18)
IRF2BP2	-0.101	transcription regulator	Activated	3.156	3.79e-12	BCL2A1,C5AR1,CCL3L3,CD14,CD53,CLEC4E,FCGR3A/FCGR3B,FYB1,HLA-A,HMOX1,ID2,IFI16,LEPR,LILRB3,LY86,MPEG1,MS4A6A,NR4A3,PILRA,PLEK,SELP,SERPINA1,SLA,TNF,VCAM1
IZUMO1R		other	Activated	3.133	7.55e-09	CCL3L3,CCL4,CD14,CLEC4E,CLEC7A,CXCL3,IL10,IL18,IL1B,IRF8
ST8SIA1		enzyme	Activated	3.116	4.83e-07	C1QA,C1QB,C1QC,C3AR1,C5AR1,CDKN1A,IL1A,IL1B,NES,TNF	503 (18)
GLB1	-0.237	enzyme	Activated	3	2.84e-06	C1QA,C1QB,C1QC,CTSB,CTSD,CTSZ,GPNMB,MPEG1,TYROBP
pyridostatin		chemical reagent	Activated	3	0.231	GBP4,IFI27,IFITM1,IFITM2,IFITM3,IRF1,LY6E,PSMB9,TAP1
SRF	0.198	transcription regulator	Activated	2.997	8.42e-13	A2M,ACTB,ACTG1,ACTN1,AKAP12,APOLD1,BCL2,CALD1,CAP1,CCN2,CDKN1A,CEBPD,CLDN5,CPM,CXCR4,CYBB,DSTN,EGR1,EGR3,ETS1,EZR,FABP5,FERMT2,FLNA,FLT1,G0S2,GLIPR1,GSN,HMOX1,HSPG2,IGF1,IL6,ITGA6,ITGAM,ITGB1,LDLR,LEPR,LIMA1,LMCD1,LRP1,MALAT1,MCF2L,MCL1,MGST2,MYH9,NCOA7,NR4A2,ODF2L,PDE2A,PLEKHO1,PTGS2,PTMS,SELP,SNX2,TBXAS1,TMOD3,TUBB4B,TUBB6	537 (23)
NBEAL2	0.086	other	Activated	2.975	2.84e-06	CCL3L3,CCL4,CKLF,CXCL16,CXCL2,CXCL3,IRF8,SELP,VWF	523 (13)
epicatechin		chemical drug	Activated	2.911	4.58e-07	ACTG1,COL15A1,COL4A1,COL4A2,DSE,FABP4,IL1B,LAMB1,MGLL,NFE2L2,NNMT,PLIN2,POSTN,PTGS2,PTPN6,SPARC,SULF2,TNF	410 (16)
L2HGDH		enzyme	Activated	2.905	3.66e-09	AIF1,CCL3L3,CCL4,CLEC7A,CYBB,DDIT4,HIF1A,IL1B,ITGAX,LDHA,SLC7A5,TNF
KMT2A	0.172	enzyme	Activated	2.883	4.3e-07	BAG3,BCL2,CDKN1A,EGR1,ETS1,FN1,FOXC1,IGFBP4,KLF6,MECOM,MGLL,MYC,MYCT1,PBX1,SMAD1,SNAI1,TGFB1	510 (18)
MRTFB	1.471	transcription regulator	Activated	2.882	4.85e-17	ABLIM1,ACTB,ACTG1,ADAMTS1,ALCAM,ARID5B,CALD1,CAVIN2,CCN1,CCN2,CD151,CRIM1,CXCR4,CYBA,DAB2,DNAJB4,EGR1,EGR3,EZR,F2R,FLNA,FN1,G0S2,HLA-A,ID1,ITGA5,ITGA6,ITGB1,LMNA,MGST2,MYH9,NFIB,NFKBIZ,NUAK1,POSTN,PTGS2,RUNX1,S1PR1,SELENOP,SELP,SGK1,SLFN5,SULF1,TBXAS1,TPM1	290 (8)
SOX7	1.42	transcription regulator	Activated	2.84	4.25e-08	ADGRG1,CALCRL,COL4A1,COL4A2,EFNA1,EGFL7,ENG,FLT1,HSPG2,LRP5,NOTCH4,PLAU,PRDM1,STC1,TGFBI
KCNJ2		ion channel	Activated	2.84	0.011	ATRX,CDC42BPA,DLC1,FLNB,IQGAP2,MPDZ,MYH9,PHACTR1,PHACTR2,SPTAN1,SPTBN1,SYNE2,THSD7A,TNXB,UTRN
mocetinostat		chemical drug	Activated	2.813	0.000449	ETS1,FLT1,FN1,IL1B,ITGA6,MCL1,NOVA1,TNF	325 (12)
infliximab		biologic drug	Activated	2.75	7.56e-09	APP,CCL20,CXCL1,CXCL8,DDIT4,FCGR2A,FCGR2B,G0S2,IL1B,MT1X,NAMPT,NFKBIA,PTGS2,SLC7A5,TNF,VEGFA,VIM	495 (17)
FLI1	0.351	transcription regulator	Activated	2.737	9.21e-06	ADGRG1,CCN2,CSF1R,CSF3,DDX21,EGR1,ERG,ID2,LDHA,MYC,RPL18,SRGN,TEK,TGFBR2,VEGFA	548 (15)
RCN3	-0.104	other	Activated	2.728	0.00383	CLU,CXCR4,LYN,RPL3,RPL5,RPS18,RPS28,RPS3,RPS6,RPS8,TNFRSF1B
TEAD (family)		group	Activated	2.723	3.54e-08	CALD1,CAV2,CCN1,CCN2,CD44,CRIM1,FN1,HLA-DMA,HLA-DMB,HLA-DPA1,HLA-DQB1,HLA-DRA,HLA-DRB1,HLA-DRB5,POSTN,TAP1	308 (7)
NEU3		enzyme	Activated	2.714	2.28e-07	BCL2,C1QA,C1QB,C1QC,CTSB,CTSD,CTSZ,EGR1,GPNMB,MPEG1,TYROBP	267 (7)
N-acetyl-L-cysteine		chemical drug	Activated	2.705	1.38e-21	AQP1,ATP1A1,ATP6AP2,BCL2,BCL2A1,CAV1,CCL20,CCN1,CCN2,CD86,CDKN1A,CXCL3,CXCL8,CXCR4,CYBA,CYBB,DDIT4,DUSP1,EGR1,FGF2,GJA1,HBEGF,HIF1A,HLA-DRA,HMOX1,ICAM1,IL10,IL18,IL1A,IL1B,IL6,ITGA4,ITGAM,ITGB1,KDM6B,KYNU,LY96,MCL1,MRC1,MSR1,MYC,NCF2,NFE2L2,NFKBIA,NFKBIZ,NLRP3,PLAU,PLAUR,PRDX2,PTGS2,PYCARD,RHOB,SELE,SELP,SNAI1,SPP1,TGFB1,TGFBR2,TNF,TXN,TXNIP,VCAM1,VEGFA,VEGFC	457 (14)
estriol		chemical - endogenous mammalian	Activated	2.688	3.21e-09	CCL20,CCL3L3,CCL4,CXCL2,CXCL3,IL10,IL1B,IL1RN,IL6,IRS2,ITGB2,PIK3R1,SELE,TNF	629 (20)
ELK1		transcription regulator	Activated	2.679	6.6e-07	ARRB2,BMPR2,CCL20,CDKN1A,EGR1,EGR3,ITGB1,JAM2,MCL1,MECOM,NUPR1,PSMB9,PTGS2,SNAI1,SOCS3,SOX18,SPP1,TNF,TPD52L1,ZFP36	567 (26)
CAV1	3.268	transmembrane receptor	Activated	2.664	2.14e-07	ADAMTS4,CAV1,CAV2,CAVIN1,CD14,CD86,CDKN1A,CSF1R,CTSD,EGR1,FGF2,FN1,HMOX1,HSD17B12,ICAM1,ID1,IL10,IL1B,IL6,INHBB,INSR,SNAI1,TFPI,TJP1,TNF,VCAM1,VIM,ZEB1	548 (23)
SSB	0.29	enzyme	Activated	2.646	0.000659	CD74,CIRBP,CXCL3,CYBB,HLA-DQB1,IL1B,ITGAX
A-Fos		chemical reagent	Activated	2.621	8.87e-05	CCL20,CCL4,CCN2,IER3,IRF8,MYC,TNF
CX3CR1	-0.238	G-protein coupled receptor	Activated	2.615	6.45e-05	ANXA5,APP,CD14,CXCL3,EGR1,EMP1,FGF2,GJA1,HMOX1,ICAM1,IGF1,IL1A,IL1B,IL6,MSR1,RILPL2,RPGR,SYNE2,TGFB1,TNF,YPEL2	436 (16)
thermozymocidin		chemical reagent	Activated	2.611	3.61e-05	CD86,IL1B,IL6,MRC1,NLRP3,PYCARD,TNFAIP3	402 (20)
MRTFA	-0.099	transcription regulator	Activated	2.609	4.85e-17	ABLIM1,ACTB,ACTG1,ALCAM,ARPC1B,CAVIN2,CCN1,CCN2,CD151,CD44,CDC42BPA,COX7A1,CTTN,CXCR4,CYBA,DNAJB4,EGR1,EGR3,EZR,F2R,FLNA,FN1,FNBP1L,G0S2,HLA-A,ICAM1,ID1,ITGA5,ITGA6,ITGB1,LMNA,MGST2,MYH9,NFIB,PFN1,PTGS2,RUNX1,S1PR1,SELE,SELENOP,SELP,SGK1,TBXAS1,VCAM1,WAS	497 (20)
LIN28A		other	Activated	2.604	0.0408	CCN1,CCN2,CDKN1A,IGFBP2,MYC,SNAI1,VIM
HMG20A		transcription regulator	Activated	2.584	2.15e-10	ACTG1,CCN1,CCN2,CD44,CLU,ELN,EREG,FGF2,FLNA,HBEGF,IGFBP4,IL6,ITGA5,LDLR,LY6E,MGP,MYC,NIBAN1,NNMT,PLAUR,POSTN,PTPRE,RGS16,SNAI1,TGFB1,TGM2,TIMP3,VCAM1,VEGFA,VEGFC	219 (7)
LY6E	0.575	other	Activated	2.578	4.83e-07	CCN2,CD14,CD34,CD83,CXCL8,HLA-DRA,IL1B,IL6,NFKBIA,TNF	495 (25)
FDX1	-0.277	transporter	Activated	2.576	0.000193	DNAJB1,DUSP1,EGR1,FN1,HSPA1A/HSPA1B,ID1,ID2,PPP1R15A,SAT1,VEGFA
TGF BETA (family)		group	Activated	2.575	2.79e-27	ARHGAP45,ATP1B1,BASP1,BCL2,BHLHE41,BLVRB,CCL3,CCL3L3,CCL4,CCN1,CCN2,CD53,CDKN1A,CEBPB,CLU,COL4A1,COL4A2,CSF1R,CSF3,CXCL2,CXCL3,CXCL8,CXCR4,CYBB,DAB2,ENG,EPAS1,FBLN2,FGF2,FN1,FSTL1,GADD45B,HES1,HIF1A,HMOX1,HSP90AA1,HSPG2,ID1,ID2,ID3,IGF1,IGFBP4,IL10,IL1A,IL1B,IL1RN,IL6,ITGA5,ITGA6,ITGB1,KDM6B,LDHA,LEPR,LMCD1,MAF,MERTK,MET,MPEG1,MXD1,MYC,MYCT1,NEDD9,NR4A2,PDE2A,PLAT,PLAU,PLPP3,POSTN,PRMT1,PTGS2,RHO…	548 (19)
PLX5622		chemical drug	Activated	2.563	1.18e-27	ACTB,AIF1,ARHGAP45,C1QB,C1QC,C3AR1,CCL20,CCL3L3,CCL4,CD14,CD200,CD34,CDKN1A,CELF2,CLEC7A,CSF3,CTSD,CTSS,CXCL16,CYBB,CYTH4,FCER1G,FCGR2A,FN1,FYB1,GJA1,GPR84,GRN,HLA-DRA,HSPG2,IL10RA,IL1A,IL1B,IL1R1,IL1RN,IL33,IL6,IL6ST,ITGAM,ITGAX,ITGB2,LAMB2,LAPTM5,LY86,MALAT1,MPEG1,NAMPT,NCKAP1L,OSM,P2RY13,PSMB9,RAB3C,SLCO2B1,SPARC,SPP1,STAB1,SULF1,TGFB1,TGFBR2,TJP1,TLR2,TNF,TNFSF10,TNFSF13B,TYROBP,UNC93B1,VEGFA	318 (7)
F3		transmembrane receptor	Activated	2.554	2.73e-11	AREG,C1QA,C1QB,C1QC,CCL20,CCL3L3,CCL4,CCN1,CCN2,CLEC10A,CLEC3B,CLEC4E,CXCL2,CXCL8,DUSP2,EGR1,FERMT2,GJA1,ICAM1,IFITM2,IFITM3,IL10,IL1A,IL1B,IL33,IL6,ITGAM,LAMB1,LCP1,LGALS1,LY6E,LYZ,MDK,PLPP3,S100A6,SELE,SPRY1,TGFBR2,TGM2,TNF,TNFAIP2,VCAM1,VEGFA	389 (16)
ZNF281	0.126	transcription regulator	Activated	2.53	1.02e-05	CCL3L3,CCL4,CCN2,COL4A1,CXCL2,CXCR4,FN1,IL6,OSM,PTGS2,SNAI1
TEAD3		transcription regulator	Activated	2.53	0.000897	ARID5B,CALD1,CCN1,CCN2,NFKBIZ,NUAK1,POSTN,SLFN5,SULF1,TPM1
TEAD2	0.403	transcription regulator	Activated	2.53	0.000634	ARID5B,CALD1,CCN1,CCN2,NFKBIZ,NUAK1,POSTN,SLFN5,SULF1,TPM1
GPS2		transcription regulator	Activated	2.513	7.94e-11	ASAP1,CCL20,CCL3L3,CCL4,CD14,CDKN1A,CXCL1,CXCL2,CXCL8,FOXO1,IL1B,IL6,MCTP1,MYC,NFKBIA,PID1,RAB20,RHOB,RNF144B,SGK1,TNF,VCAM1,WIPF1	537 (23)
YTHDF1	-0.01	other	Activated	2.505	0.000209	CCL20,CCL3L3,CCL4,CTSZ,CXCL16,CXCL2,FN1,HES1,IL10,IL1B,IL6,MYC,TGFBR2	424 (7)
SORL1	-0.394	transporter	Activated	2.499	5.25e-16	ADAM9,APOE,APP,AQP1,CAV1,CD4,COL18A1,COL4A1,EFNA1,ENG,FLT1,FN1,FZD4,HLA-E,HLA-F,ICAM1,IFITM1,ITGA4,ITGA5,ITGA6,ITGB1,ITGB4,LAMB1,LAMC1,LYVE1,MDK,MET,NPR1,PLAU,PLSCR4,PLTP,TFPI,TGFB1,TGFBR2,TGFBR3,TGM2,VEGFA,VEGFC	566 (18)
INHBA		growth factor	Activated	2.491	9.91e-08	ACTN1,AKR1C3,BCL2,CCN2,CDKN1A,CXCL8,CXCR4,ECSCR,EFNB2,EREG,ETS2,F13A1,FN1,FOLR2,IGF1,IL10,IL6,INHBB,IRF1,MAF,MAFB,MCL1,MGP,NR4A2,PRDM1,RGS16,SOX17,VEGFA,VIM	572 (21)
ARID3A	-0.27	transcription regulator	Activated	2.449	0.529	AASS,DDX21,FGF2,FOXO1,GJA1,IFITM1
belnacasan		chemical drug	Activated	2.433	0.000208	CCL3L3,CXCL3,IL18,IL1B,NLRP3,TNF	363 (14)
palmitoylethanolamide		chemical drug	Activated	2.433	0.000208	AIF1,IL1B,PTGS2,TNF,TNFRSF1B,VEGFA	472 (20)
probenecid		chemical drug	Activated	2.429	0.000208	AREG,CCL3L3,CXCL2,EREG,IL1B,TNF	467 (18)
TRA2B	0.054	other	Activated	2.429	0.00429	CCN1,CCN2,ETS1,FN1,IL6,VEGFC
RAR (family)		group	Activated	2.425	3.06e-06	BCL2,BTG2,CDH5,CDKN1A,CSF3,EGR1,ITGB2,MGP,TGM2,TJP1	488 (24)
necrostatin-1		chemical reagent	Activated	2.425	0.000917	BCL2,CD163,CTSD,IL1B,MRC1,TNF	471 (18)
Cyp2c70		enzyme	Activated	2.425	0.000208	CXCL2,CXCL3,IL1B,LDLR,TGFB1,TNF
PML-RARA		fusion gene/product	Activated	2.415	5.08e-05	CDKN1A,CYTH4,EGR1,HMOX1,LEPR,MYC,PSMB9,S100A10,SPI1,TNF,VCAM1	272 (7)
ammonium		chemical - endogenous mammalian	Activated	2.414	0.00121	ARPC3,ATP1A1,CAPNS1,CAVIN2,CD200,CD44,CDC37,CLU,CTSB,CTSD,EIF4E,FKBP11,G0S2,GALNT15,GSN,ITGB1,LGMN,MYOF,NPC2,PDLIM1,PDXK,PTGER4,RCN1,RCSD1,RGS16,S100A4,SPARC,TPP1,ZEB2
SLC7A2		transporter	Activated	2.412	3.45e-06	CCL3L3,CCL4,CXCL1,CXCL2,CXCL3,IL1B	162 (4)
ELAC2		enzyme	Activated	2.409	0.00642	CDKN1A,MT-CYB,MT-ND1,MT-ND5,MT-RNR1,MT-RNR2
TRIB1	0.015	kinase	Activated	2.407	0.462	COX7A1,ERG,INSR,LDLR,SOCS2,SPNS2
CBX7	0.165	other	Activated	2.4	0.00922	AREG,CD44,CTSS,CXCL8,KYNU,PRDM1
B4GALNT1		enzyme	Activated	2.399	2.75e-07	C1QA,C1QB,C1QC,C3AR1,C5AR1,IL1A,IL1B,TNF,VEGFA	289 (7)
UCN-01		chemical drug	Activated	2.388	0.00391	BCL2,CDKN1A,CXCL8,IL1B,MCL1,RB1,RHOB	479 (18)
VEGF (family)		group	Activated	2.387	4.48e-35	A2M,ADAM15,ADAMTS1,ADGRF5,ADGRG1,ADGRL2,AKAP12,AKAP13,ALOX5AP,ANGPT2,ARHGAP18,BCL2,BCL2A1,C1QTNF1,CALCRL,CCL14,CCL20,CCN1,CD44,CDH5,CH25H,CRTAC1,CXCL1,CXCL2,CXCL8,CXCR4,CYYR1,EFNA1,EFNB2,EGR1,EGR3,ELN,EMCN,EMP1,EMP2,ENPP2,ETS1,FABP4,FGF2,FLNA,FLT1,FN1,GNA13,GRB10,HBEGF,HERPUD1,HES1,HIF1A,HMOX1,ICAM1,ID1,IGFBP4,IL18,IL1A,IL1R1,IL3RA,IL6,IL6ST,INHBB,INSIG1,IRF1,ITGA6,ITGB1,ITPR1,JAM2,LDLR,LYN,LYVE1…	492 (15)
mir-192 (includes others)		microRNA	Activated	2.382	0.00164	ALCAM,CDKN1A,CXCL8,EREG,FN1,ZEB2	483 (12)
alpha-tocopherol		chemical drug	Activated	2.375	6.07e-05	BCL2,CCN2,CXCL3,HMOX1,HSPA1A/HSPA1B,IL1A,IL1B,IL6,TNF	451 (18)
IL10RA	-1.133	transmembrane receptor	Activated	2.355	1.01e-09	ACSL1,ADGRL2,BCL2,CALHM6,CCN1,CD34,CLEC4E,CLEC5A,DDIT4,EMP2,F13A1,FABP5,FN1,FOLR2,FSTL1,HLA-A,IFI16,IL1A,IL1B,IL1RN,IL6,IRF1,ITGAM,MECOM,NAMPT,OLR1,PAM,PDE2A,POSTN,PSMB9,S1PR1,SERPINB9,SLCO2B1,SOCS3,SPARC,TAP1,TGFB1,TGM2,TLR2,TNF,TREM1	469 (16)
PDK1		kinase	Activated	2.354	0.00236	FOXO1,HIF1A,ID3,LDHA,NRN1,PAG1,PIK3R1,PIK3R3,SELP,SLC44A2,TNXB,VIM	392 (11)
SUPT20H	0.231	other	Activated	2.353	4.03e-08	BCL2A1,CCL4,CXCL8,IL1B,IL6,NFKB1,NFKBIA,REL,TNF,TNFAIP2	422 (14)
alpha-ketoglutaramate		chemical - endogenous mammalian	Activated	2.341	1.79e-08	BCL2,CXCL3,CYBB,GPX4,IL18,IL1B,IL6,LGMN,NCF2,NLRP3,OSM,RGS1,TAGLN2,TGFBI,TREM1,TXNIP
NOTCH1	0.358	transcription regulator	Activated	2.337	2.07e-25	AKR1C1/AKR1C2,AREG,BCL2,CCN1,CCN2,CD14,CD44,CD84,CDKN1A,CEBPB,CEBPD,CFD,CSF1R,CXCL1,CXCL8,CXCR4,EFNB2,EPAS1,FCER1G,FCGR2A,FCGR2B,FGF2,FLT1,GRN,HES1,HIF1A,HMOX1,HSPH1,ICAM1,ID1,ID2,IFI16,IGFBP2,IGFBP4,IL10,IL18,IL1A,IL6,IRF1,IRF8,ITGA6,ITGAM,ITGB1,ITGB4,LDHA,LYVE1,LYZ,MCAM,MYC,NCF4,NFKB1,NR2F2,PFKFB3,PTGS2,RB1,RBPJ,REL,SELE,SNAI1,SPI1,SPP1,TEK,TGFB1,TGFBR2,TGFBR3,TIE1,TNF,VEGFA	516 (14)
PSEN2		peptidase	Activated	2.332	3.02e-07	ACSL1,ACTB,ANXA5,APP,BCL2,C1QA,C1QB,C3AR1,CAP1,CD74,CTSS,CTSZ,EMP1,ENPP2,F2R,FZD4,GAS5,GJA1,HLA-E,IL6,INSR,PTGS2,STAB1,TNXB	594 (21)
BAY 61-3606		chemical drug	Activated	2.33	4.03e-08	AIF1,CLEC4E,CXCL2,IL10,IL18,IL1B,IL6,NLRP3,PYCARD,TNF	347 (15)
FGFR1	0.286	kinase	Activated	2.32	4.78e-06	CDKN1A,COL4A1,EIF4E,ELN,ENG,FGF2,FLNA,FLNB,GPX1,HES1,IL6,ITGB4,ITPR1,MYC,PLAU,PLAUR,PRMT1,PTGS2,RPS3,RPS6,SNAI1,SPARC,TGFB1,TGFBI,TXN,VIM,YBX3,ZEB1	557 (20)
SPRY2	0.097	other	Activated	2.318	7.35e-12	CAV1,CCL20,CDKN1A,CFH,CXCR4,EPAS1,ETS1,FCER1G,G0S2,GLRX,GNG11,HIF1A,ID2,IL10RA,IL1B,IL33,ITGB2,LCP1,LY96,MET,MPZL2,PFKFB3,PLAUR,PLVAP,PRDM1,PTGS2,SPP1,TFPI,ZEB1	560 (19)
sorafenib		chemical drug	Activated	2.313	0.000702	CCL3,CXCL8,GPX4,HES1,HIF1A,IL1B,LDHA,MCL1,MET,MYC,PPP1R15A,TFRC,TNF,VIM,ZEB1	527 (19)
SB203580		chemical drug	Activated	2.286	4.62e-33	ADAMTS4,ADAMTS9,ALOX5AP,AQP1,AREG,ARHGDIB,BCL2,C3AR1,CCL20,CCL3,CCL4,CCL8,CCN2,CD200,CD83,CD86,CDKN1A,CEBPB,CEBPD,CLDN5,CXCL1,CXCL2,CXCL3,CXCL8,DUSP1,EFNA1,EGR1,ELOVL7,EMP2,EREG,ETS2,FLT1,FN1,FYB1,GBP4,GJA1,GK,GLIPR1,GLRX,HIF1A,HMOX1,ICAM1,IER3,IFI27,IL10,IL18,IL1A,IL1B,IL1RN,IL6,IRF1,ITGA4,ITGAM,LIFR,MCL1,MXD1,MYC,NAMPT,NFKB1,NFKBIA,NPR1,NR4A3,OLR1,PDE4B,PLAT,PLAU,PLAUR,POSTN,PPP1R15A,PRMT1,PTGS…	472 (14)
CD 437		chemical drug	Activated	2.267	0.133	AKR1B1,ARHGDIB,ARL2,ARPC2,ARPC3,CDKN1A,CEBPB,CLIC1,FTH1,FTL,HNRNPA1,HSP90AA1,LGALS1,MYC,NACA,NFKBIA,PABPC1,PFN1,ROBO4,RPL24,SH3BGRL3,SNRPF,SRGN,TMSB10/TMSB4X,TUBA1B,TXN,UGCG
SOX4	0.143	transcription regulator	Activated	2.265	1.63e-08	ADAMTS4,B3GNT5,BCL2,BEX3,BMPR2,CAPN2,CD53,CD74,CEMIP2,CTNNA1,EMB,EMP1,EVI2A,FCER1G,FN1,GPR183,HLA-DQB1,IGF1,IGFBP4,KYNU,LHFPL6,LYZ,MARCKSL1,MGST2,NUAK1,PECAM1,PNP,PPIC,PRXL2A,SMAD1,SPI1,TEAD1,TMEM176B,VIM
USP36	-0.256	peptidase	Activated	2.244	7.8e-05	CCN1,CCN2,CRIM1,MYC,PTGS2,SNAI1,TXN,WWTR1	566 (16)
CHRNA7		transmembrane receptor	Activated	2.244	1.04e-07	CDKN1A,CXCL2,CXCL3,ID1,IL1B,IL1RN,IL6,ITGAM,NFE2L2,TGFB1,TIMP3,TNF	496 (15)
USP1	0.046	peptidase	Activated	2.239	3.75e-05	CAPN2,CCN1,CCN2,ITGA5,ITGA6,S100A4,SPARC,WWTR1	250 (7)
4-phenylbutyric acid		chemical - endogenous mammalian	Activated	2.236	7.44e-07	BCL2,CDKN1A,CLDN5,CXCL8,EPHX1,FABP4,GJA1,GSN,HIF1A,HLA-A,IL10,IL1B,IL6,MXD1,NFKB1,NLRP3,NUPR1,OLR1,PTGS2,SAT1,SEC14L1,SELENOP,SERPINA1,SOCS3,TJP1,TNF	473 (19)
eltrombopag		chemical drug	Activated	2.236	0.055	ATP6V1B2,CTSB,CTSD,PSAP,SELP,TPP1
MMP (family)		group	Activated	2.236	0.000465	CLDN5,CSF1R,ITGAM,JAM2,TJP1,VEGFA	490 (18)
mtRNase P		complex	Activated	2.236	0.0216	MT-CYB,MT-ND1,MT-ND5,MT-RNR1,MT-RNR2
ETV2		transcription regulator	Activated	2.236	0.000476	CDH5,EMCN,RHOJ,SOX18,TEK
EDN3		other	Activated	2.236	0.00684	EGR1,FGF2,ITGA5,ITGB1,MCAM	442 (10)
Celf1		other	Activated	2.236	0.0749	ADGRL2,ELL2,FLNB,RNF149,SPARC
dipyridamole		chemical drug	Activated	2.236	0.00429	HMOX1,IL6,PTGS2,SPP1,TGFB1,TNF	409 (20)
PTK2	0.356	kinase	Activated	2.226	1.43e-05	CCN1,CDH5,CDKN1A,FN1,IL6,ITGA5,LDLR,SNAI1,SPP1,TIMP3,TJP1,TLL1,TNF,VCAM1	466 (19)
MARCHF3	0.174	other	Activated	2.224	2.81e-05	CXCL1,CXCL8,FCGR2B,NFKBIA,TNF	447 (12)
mir-378 (includes others)		microRNA	Activated	2.219	0.0154	BCL2,FOXO1,GRB2,MAP1LC3B,VIM
PIM3	0.452	kinase	Activated	2.219	0.000476	CD44,IL1B,MYC,PECAM1,TNF	334 (11)
YAP/TAZ (family)		group	Activated	2.218	2.59e-09	AREG,CCN1,CCN2,CRIM1,HLA-DMA,HLA-DMB,HLA-DPA1,HLA-DQB1,HLA-DRA,HLA-DRB1,HLA-DRB5,HSPA1A/HSPA1B,HSPB1,IL1A,IL1B,IL6,NFKBIA,PTGS2,TAP1	24 (2)
rituximab		biologic drug	Activated	2.216	0.000149	BCL2,BCL2A1,CCL3,CCL4,CDKN1A,IL10,PRDM1,TNF	457 (19)
ATOH8	0.435	transcription regulator	Activated	2.213	0.000151	CCN2,FOXO1,FZD4,INSR,TIMP3
adapalene		chemical drug	Activated	2.213	0.000151	CCL4,CXCL2,IL10,IL1B,TLR2	540 (23)
HNRNPU	0.197	transporter	Activated	2.209	4.54e-10	ACTB,APOE,AREG,C1QA,C1QB,C1QC,CDKN1A,GPNMB,IGF1,IL18,IL1B,IL6,INHBB,LYZ,MYC,PERP,SAT1,SPP1,TGFB1,TNF,VCAM1	452 (23)
ilomastat		chemical drug	Activated	2.209	3.75e-05	CXCL3,CXCL8,HBEGF,IL1B,IL6,TGFB1,TJP1,TNF	413 (18)
BRD4	-0.085	kinase	Activated	2.208	2.87e-10	ABLIM1,BCL2,BTG2,CD4,CDKN1A,COL4A1,CXCL2,CXCL3,CXCL8,CXCR4,ELK3,ELL2,FKBP11,FN1,HMOX1,ICAM1,ICAM2,ID2,IER5,IL1B,IL6,IRF1,IRF8,ITGA4,ITGA5,ITGB1,LAPTM5,MCL1,MET,MYC,NAMPT,PLAT,PLAU,PRDM1,RAI14,SELE,SERTAD1,SPP1,TGM2,TNFRSF10D	555 (21)
MECOM	0.723	transcription regulator	Activated	2.207	0.00267	CDKN1A,ITGA6,ITGB4,PBX1,RPS6,SPARC,TCF4	309 (7)
fludarabine		chemical drug	Activated	2.203	0.00617	CDKN1A,CXCL2,HIF1A,HLA-DRB1,IL1B,IRF1,MCL1,TNF	525 (22)
glycyrrhizic acid		chemical drug	Activated	2.2	0.0105	AIF1,GJA1,PTGS2,TNF,VWF
ENTPD1	0.378	enzyme	Activated	2.2	0.000151	CD86,CXCL2,CXCL3,CXCL8,TNF	439 (20)
PRKDC	0.269	kinase	Activated	2.2	0.00102	APOE,CDKN1A,EGR1,FN1,ITGB4,LDHA,MYC,PREX1,VCAM1	597 (25)
DUSP1	-1.533	phosphatase	Activated	2.196	3.39e-19	BCL2,CCL20,CCL3L3,CCL4,CD86,CH25H,CLEC10A,CXCL1,CXCL2,CXCL3,CXCL8,CYBB,DUSP1,EGR1,ICAM1,IER3,IFI16,IFITM3,IL10,IL1A,IL1B,IL1RN,IL6,IRF1,IRF8,MERTK,MGLL,MRC1,MXD1,NAMPT,OLR1,OSM,PIK3R1,PLAT,PLAUR,PLIN2,PNRC1,PRDM1,PTGS2,SELE,SOCS3,SYNPO,TLR2,TNF,VCAM1,VEGFC,ZFP36	459 (14)
wogonin		chemical - endogenous non-mammalian	Activated	2.191	0.0383	BCL2,CDKN1A,HIF1A,IL1B,TNF
ISLR	0.661	other	Activated	2.19	0.00166	CCN1,CCN2,CTNNA1,FSTL1,HSPA6,PPP1R15A,PRSS23,TEAD1
THBS4		other	Activated	2.186	0.0611	ICAM1,PECAM1,SELE,VCAM1,VIM
ebselen		chemical drug	Activated	2.184	1.85e-06	DUSP1,HIF1A,HMOX1,ICAM1,IL1B,PTGS2,TNF,VEGFA	506 (20)
SR 144528		chemical reagent	Activated	2.184	1.85e-06	CCL4,CXCL8,EGR1,ICAM1,IL1B,IL1RN,NFKBIA,TNF	529 (20)
CCN4		other	Activated	2.183	3.75e-05	CDH5,CLDN5,COL4A1,FN1,NDRG1,SNAI1,TJP1,VIM	566 (20)
UBD		other	Activated	2.183	0.000476	ACSL1,IL10,PSMB9,UCP2,VIM	251 (7)
filgrastim		biologic drug	Activated	2.181	2.92e-17	ACSL1,ADAM15,ADAM28,ATP1A1,BEX3,BTG2,CAVIN2,CCL3,CCL3L3,CCL4,CD163,CD44,CD59,CD74,CD83,CLEC5A,CLEC7A,CLU,CPD,CSF1R,CST3,CXCL1,CXCL8,CXCR4,CYBB,CYSTM1,DLC1,EGR3,EMILIN2,ETS2,FABP5,FCER1G,FGL2,G0S2,GLIPR1,GNG11,GPR183,GPR34,GPR84,HLA-DMB,HLA-DPA1,HLA-DPB1,HLA-DQB1,HLA-DRA,HLA-DRB1,HLA-DRB5,ICAM2,IL10,IL1R1,ITGA4,ITGAM,ITPKC,KLF6,KLF9,LAIR1,LDHA,LDLR,LGALS3,LST1,MERTK,MPEG1,MS4A4A,MS4A6A,NECTIN2,NLR…
IRS2	-1.561	enzyme	Activated	2.178	0.00635	CCN2,EGR1,FABP4,GJA1,HMOX1,MYC,PDLIM5,TNF,VEGFA	518 (21)
coomassie brilliant blue G-250		chemical drug	Activated	2.178	3.75e-05	ICAM1,IL18,IL1B,IL6,NLRP3,PTGS2,TJP1,TNF	505 (18)
NUP98-DDX10		fusion gene/product	Activated	2.168	3.89e-07	A2M,BCL2,C3AR1,C5AR1,CLEC7A,EGR1,FPR3,GADD45B,LYZ,MCL1,MSR1,MYC,PTGS2,ZFHX3
Bay 11-7082		chemical - kinase inhibitor	Activated	2.164	8.68e-19	BCL2A1,CCL3L3,CCL4,CD44,CD83,CITED2,CXCL1,CXCL2,CXCL3,CXCL8,EREG,FLT1,GJA1,HMOX1,ICAM1,ID1,IFI27,IL10,IL18,IL1B,IL6,MCL1,NFKB1,NFKBIZ,NLRP3,PTGS2,PYCARD,S100A4,SAMSN1,SNAI1,TCF4,TLR2,TNF,TNFSF10,VCAM1,VIM	466 (13)
leucine		chemical - endogenous mammalian	Activated	2.157	0.000721	BTG1,CDKN1A,FABP4,HERPUD1,LEPR,MAOA,PPP1R15A,TNF	477 (25)
I-BET-151		chemical reagent	Activated	2.157	0.00239	ALOX5AP,BCL2,CXCL1,CXCL2,CXCL3,CXCL8,PTPRE,RAB27A	334 (12)
GLIS1		transcription regulator	Activated	2.156	0.00684	APOD,COL4A1,COL4A2,SPARC,TIMP3
EPO		cytokine	Activated	2.155	7.53e-17	ACTB,ANGPT2,ATP6V1B2,BCL2,BLVRB,BNIP3L,BTG1,CD86,CDKN1A,CLIC1,CREG1,CTSZ,CXCR4,EGR1,FABP5,FGF2,FPR1,GLUL,HLA-DRB1,ID1,ID2,IL18,IL6,ITGA4,ITGB1,LAPTM5,LCP1,LDLR,LY6E,MACROH2A1,MCL1,MRC1,MYC,NACA,NFIB,NFKBIA,NUPR1,OSM,PTGS2,PTPRB,RPL7,RPLP0,RPS4Y1,RPS6,SAMSN1,SELE,SELP,SLC44A2,SOCS2,SOCS3,SPP1,SPTAN1,TFRC,TIE1,TJP1,TNF,TNFSF10,TXNIP,UCP2,UGCG,VEGFA,VEGFC,VWF	537 (24)
ZFP36	0.603	transcription regulator	Activated	2.154	1.86e-12	CCL3L3,CDKN1A,CTSS,CXCL2,CXCL3,CYBB,HIF1A,ICAM1,IER3,IL10,IL1A,IL1B,IL6,IRF1,MXD1,NFKBIA,OSM,PLAU,PLAUR,PNRC1,PRDM1,PTGS2,SPP1,TFRC,TNF,VCAM1,VEGFC,ZFP36	377 (12)
ESRRA	-0.138	transcription regulator	Activated	2.149	1.38e-05	ACSL1,APOLD1,ASAH1,C3AR1,CCL20,CDH5,COL4A1,COL4A2,CSF3,CTTN,CXCR4,CYB5A,CYBB,ECSCR,EFNA1,EFNB2,EGFL7,EGR3,EMP2,EPAS1,ETS1,FABP4,HMOX1,ICAM1,IGFBP4,LDHA,LIPA,MYH9,PDK4,PRCP,PTPRM,SEMA6A,SPP1,TIE1,TNFAIP2,VEGFA	348 (11)
ABCG1	0.132	transporter	Activated	2.145	5.81e-11	APP,CCL3L3,CCL4,CH25H,CSF3,CXCL3,IL10,IL10RA,IL13RA1,IL1B,IL6,INSIG1,LDLR,MYC,PIK3R1,PXN,TGFB1,TNF	548 (24)
SOD2		enzyme	Activated	2.145	7.98e-06	ANKRD29,ATP1A1,BCL2,CDKN1A,COLEC12,GSN,HMOX1,ID2,IL1B,IL6,INPP1,MGAT1,MYC,PTGS2,TGFB1,TNF,UCP2	494 (19)
EHD1	-0.585	other	Activated	2.144	0.000917	CCN1,CCN2,ITGB1,SNAI1,TEAD1,VIM	386 (12)
L-carnitine		chemical - endogenous mammalian	Activated	2.143	2.28e-07	A2M,AQP1,CDKN1A,HLA-DMA,HLA-DPB1,HLA-DQA2,IL1B,IL1R1,IL6,SNAI1,TNF	526 (24)
EIF4EBP2	0.053	translation regulator	Activated	2.14	6.07e-05	CEBPB,CEBPD,EGR1,IL10,IL1RN,IL6,IRF8,PTGS2,TNF	520 (18)
tributyltin		chemical reagent	Activated	2.135	0.0288	ACSL1,BMPR2,CCN2,DOCK8,FABP4,FN1,HSP90AA1,IL33,KANK3,LDHA,PDK4,SYNPO
NLRP12		other	Activated	2.133	1.28e-05	CXCL2,CXCL8,CXCR4,HLA-A,HLA-E,HLA-F,ICAM1,IL1B,IL1RN,IL6,LY96,TNF	413 (16)
NC410		biologic drug	Activated	2.124	1.8e-17	BASP1,BCL2,BTG2,CCL3L3,CCL8,CD74,CDKN1A,CLEC10A,CXCL1,CXCL2,CXCL3,CXCL8,DUSP1,EGR1,F13A1,FCGRT,FOLR2,GADD45B,HSPA1A/HSPA1B,IER3,IL10,IL1B,IRF1,KLF2,LYVE1,MPEG1,MRC1,OGFRL1,OSM,PLTP,RGS1,TGFB1,TGFBI,TGFBR2,TGM2,VEGFA
RXFP2		G-protein coupled receptor	Activated	2.121	1.85e-06	CDH5,INHBB,LRP1,LRP5,NOTCH4,SOX17,SOX18,SOX7
batimastat		chemical - protease inhibitor	Activated	2.121	7.8e-05	AIF1,CEBPB,CXCL3,FABP4,FGF2,HAVCR2,MET,VEGFA	535 (18)
tyrphostin AG 1478		chemical drug	Activated	2.106	1.57e-08	AREG,CAV1,CDKN1A,CXCL8,CXCR4,ELN,HBEGF,HIF1A,ICAM1,IL6,IRF1,ITGAM,MCL1,NCF2,PLAU,PTGS2,RUNX1,S100A10,VCAM1	540 (18)
VEGFA	-2.492	growth factor	Activated	2.072	2.04e-21	ACSL1,ADAM15,ADAMTS1,ANGPT2,BCL2,BCL2A1,CAV1,CCL14,CCL3L3,CCN1,CCN2,CD34,CD83,CD86,CDH5,CDKN1A,CITED2,CLDN5,CSF3,CST3,CSTB,CTSB,CTSS,CXCL2,CXCL8,CXCR4,EFNB2,EGR1,ETS1,ETS2,FABP4,FGF2,FLT1,FN1,GJA1,GRB10,HAVCR2,HBEGF,HES1,HIF1A,HLA-DQB1,HMOX1,ICAM1,ID1,ID3,IGFBP4,IL10,IL1B,IL6,ITGA4,ITGB1,ITPR1,LMNA,MCL1,MEOX2,NOTCH4,NR2F2,NR4A2,PECAM1,PLAT,PLAU,PLPP3,PTGS2,RCAN1,RUNX1,SELE,SNCG,SPARC,SPP1,STC1,TE…	481 (19)
BACH1	-0.24	transcription regulator	Activated	2.071	0.0328	CEBPB,CXCR4,DUSP1,FTH1,FTL,HMOX1,IGF1,IL10,IL6,PDK4,SLC40A1,SPP1
ARID1A	-0.203	transcription regulator	Activated	2.066	5.17e-26	ACSL1,ACTN1,ADAM9,ARID5B,ARRB2,BCL2,BNIP3L,CAV2,CAVIN2,CCL3L3,CCL4,CD44,CD83,CDH5,CDKN1A,CLU,COL4A1,COLEC12,CXCL1,CXCL2,CXCL3,CXCL8,CYBA,DAB2,EGR1,ENG,EREG,ESAM,EZR,F13A1,F2R,FBLN2,FERMT2,FLNB,FN1,FZD4,GNA15,GSN,HES1,HNMT,HSPB1,ICAM1,ID2,IFI16,IGFBP7,IL10,IL18,IL1A,IL1B,INHBB,IRF1,IRS2,ITGA5,ITGA6,ITGB1,ITGB4,LITAF,LRP5,LRRC32,MGP,NCF2,NFIB,NFKBIA,NNMT,OCIAD2,OLR1,PALM2AKAP2,PDLIM5,PLAT,PLAU,PLCB…	532 (18)
SIGIRR	0.083	transmembrane receptor	Activated	2.062	2.4e-08	CCL3L3,CXCL2,CXCL3,IL10,IL18,IL1A,IL1B,IL1R1,IL6,NFKB1,TNF	375 (15)
N6AMT1		enzyme	Activated	2.056	0.000483	AFAP1L1,ANGPT2,APP,AQP1,BCL2,BTG1,CD320,CNN3,ESAM,FSTL1,IFITM3,LCP1,MECOM,NFIA,PRSS23,RASSF4,RB1,SLC44A2,TNFSF10
NRG1		growth factor	Activated	2.055	1.33e-13	ACTN1,ANGPT2,BCL2,CAV1,CAVIN1,CAVIN2,CCN1,CCN2,CDKN1A,CRIM1,CXCL8,CXCR4,DAB2,DUSP1,EGR1,EGR3,EMP2,FABP5,FGF2,FLNA,FN1,FSTL1,HES1,HIF1A,HMOX1,ID1,IER3,IL10,ITGAM,ITGB2,LHFPL6,LIFR,MAF,MARCKS,MCL1,MGLL,MSR1,MYC,NDRG1,NR4A3,PLAU,PLAUR,PTGS2,PXN,RUNX1,SELE,SGK1,SNAI1,STMN1,TGM2,TNFAIP1,UTRN,VEGFA,VEGFC,VIM,ZFP36	552 (20)
LAMP2	-0.451	other	Activated	2.037	0.0274	CTSD,FN1,HIF1A,ITGA6,ITGB4,LAMC1,RCAN1
diphenyleneiodonium		chemical reagent	Activated	2.03	9e-12	ALOX5AP,ATP6AP2,CXCL2,CXCL3,CXCL8,DUSP2,EGR1,EPAS1,FN1,HIF1A,HMOX1,IL18,IL1B,IL6,NFE2L2,NLRP3,PTGS2,PYCARD,SELE,TGFB1,TNF,UCP2,VEGFA,ZEB1	440 (14)
SMAD2	0.066	transcription regulator	Activated	2.025	9.95e-09	CCL20,CCN2,CDH5,CDKN1A,CEBPB,FLT1,FN1,GADD45B,HES1,HMOX1,IGF1,IL6,ITGB1,MET,S1PR1,SELE,SNAI1,TGFBR2,TIMP3,TNFSF13B,TPM1,VEGFA,VEGFC,VIM	603 (17)
conjugated linoleic acid		chemical drug	Activated	2.022	2.56e-06	CXCL8,CXCR4,DUSP1,FABP4,FCGR2B,IL10,IL10RA,IL1RN,ITGB2,NFKB1,NLRP3,PTGS2,SOCS3,TNF,TNFAIP3,TXN	503 (14)
sucrose		chemical - endogenous mammalian	Activated	2.018	0.00239	ACACB,APOE,APP,AQP1,IL6,MET,MPDZ,NPR1	254 (7)
phosphoenolpyruvate		chemical - endogenous mammalian	Activated	2.009	3.92e-08	CCL3L3,CCL4,CXCL16,CXCL3,IL18,IL1A,IL1B,IL33,IL6,TNF,TNFAIP2,TNFAIP3
wortmannin		chemical drug	Activated	2.008	7.38e-21	AKR1C3,BCL2,CCL4,CCN2,CD14,CD44,CDKN1A,CEBPD,CXCL16,CXCL8,EGR1,EZR,F2R,FN1,HIF1A,HMOX1,ICAM1,IGF1,IL10,IL1B,IL6,INSR,IRF1,IRF8,IRS2,ITGAM,MAF,MAP1LC3B,MCL1,MSR1,MT2A,MYC,NFE2L2,NFKB1,NFKBIA,NR4A3,PLAU,POSTN,PTGS2,PXN,RB1,SAMSN1,SELE,SELP,SNAI1,SOCS2,SOCS3,TFRC,TNF,TNFSF10,TPM1,TYMP,VCAM1,VEGFA,VIM	412 (15)
STAT (family)		group	Activated	2.007	0.00166	A2M,CDKN1A,CEBPD,IL6ST,IRF1,SOCS2,SOCS3,TNF	329 (10)
JQ1		chemical reagent	Activated	2.003	4.7e-06	BCL2,CD4,CDKN1A,CLEC10A,CXCL3,CXCL8,CXCR4,ERG,HAVCR2,HERPUD1,HLA-DMB,IL10,IL6,MAP1LC3B,MCL1,MYC,NFKB1,NFKBIA,PPP1R15A,PRDM1,PTGS2,RBPJ,SHC1,SOCS3,SPP1,TLR2,TNF,TNFAIP3,TNFSF10	448 (16)
F2R	0.66	G-protein coupled receptor	Activated	2.002	3.04e-20	ANGPT2,CCN1,CCN2,CD44,CXCL3,CXCL8,DUSP1,ECE1,EGR1,EGR3,F2R,FLT1,FN1,GJA1,GNA13,HMOX1,ICAM1,IGFBP7,IL1B,IL6,ITGA6,LAMB1,MCAM,PLAT,PLAU,PLAUR,PTGS2,S100A4,SELE,SELP,TEK,TFPI,TGM2,TJP1,TNFAIP3,VCAM1,VEGFA,VEGFC,VIM,VWF	511 (17)
Iberiotoxin		chemical reagent	Activated	2	0.00103	BCL2,ICAM1,SELE,VCAM1	245 (7)
UMN627		chemical reagent	Activated	2	0.000229	CXCL1,CXCL2,CXCL3,CXCL8
AC1Q3QWB		chemical reagent	Activated	2	0.00589	BCL2,CXCL8,IL1B,TNF
PDGF-DD (complex)		complex	Activated	2	0.0658	CLU,EGR3,FGF2,TUBB6
monobutyl phthalate		chemical toxicant	Activated	2	0.371	PIK3C2A,POSTN,RBM47,RBPMS
PPT1	-1.182	enzyme	Activated	2	0.00279	CCL4,CXCL3,OSM,TNF
rhesus theta-defensin 1		chemical - endogenous mammalian	Activated	2	2.16e-05	CCL3L3,CSF3,CXCL2,IL1A,IL1B,IL6	416 (19)
CHIT1		enzyme	Activated	2	0.00589	ELN,FN1,PXN,VIM	268 (7)
ADGRF5	1.015	G-protein coupled receptor	Activated	2	0.00589	CCL3L3,CXCL3,IL1RN,TNF	425 (18)
RLIM	0.229	enzyme	Activated	2	0.0173	CCN2,CDKN1A,FN1,VIM
mir-96		microRNA	Activated	2	0.214	FN1,GRB2,IFITM1,SLFN5,VIM,ZEB1
IL4I1	-0.481	enzyme	Activated	2	0.00279	CCL8,CXCL1,CXCL8,IL1A
DDX3X	0.36	enzyme	Activated	2	0.568	CDKN1A,RPL36,RPLP0,RPS3
trans-piceid		chemical drug	Activated	2	0.00103	IL18,IL1B,NLRP3,PYCARD
gelam honey		chemical reagent	Activated	2	0.00279	NFKB1,NFKBIA,PTGS2,TNF	426 (9)
HULC		other	Activated	2	0.0106	ITGB1,SNAI1,VIM,ZEB1
EGTA acetoxymethyl ester		chemical reagent	Activated	2	0.00103	CXCL8,PTGS2,TNF,VEGFA	421 (18)
lapatinib		chemical drug	Activated	2	0.254	AREG,EREG,HBEGF,MAP1LC3B
FZD4	0.963	G-protein coupled receptor	Activated	2	0.00415	CD34,PECAM1,PLVAP,SNAI1,VIM	424 (7)
CCL22		cytokine		1.999	0.000229	CCL3L3,CXCL2,CXCL3,TNF	271 (9)
sodium selenite		chemical drug		1.997	0.103	IL1B,PTGS2,TBXAS1,TNF
quinacrine		chemical drug		1.997	0.037	BCL2,CDKN1A,MCL1,PRNP
L-methionine		chemical - endogenous mammalian		1.99	8.85e-09	AREG,BTG1,CLU,CXCL2,DDIT4,ETS2,GADD45B,IFI16,IGFBP4,IL10,IL1B,IL6,NFKBIA,PLAT,PTGS2,RHOB,SPP1,TFRC,TNF	514 (20)
SLC4A1		transporter		1.987	0.00589	AQP1,FCER1G,FCGR1A,FCGR2A
HAND2		transcription regulator		1.987	2.48e-05	CCL3L3,CCL4,CXCL2,CXCR4,GJA1,IL6,PTGS2,PTPRB,S100A4,TPM1
KISS1		other		1.987	0.0261	EGR1,MT-RNR2,NFE2L1,RCAN1
LIMS2	0.978	other		1.987	0.00279	CTNNA1,GJA1,ITGB1,TJP1
SERPINH1	0.835	other		1.987	0.00103	COL4A2,MYC,SNAI1,VIM	411 (12)
benzoic acid		chemical - endogenous mammalian		1.987	0.00103	IL1B,ITGAM,ITGAX,TNF	403 (15)
WTAP	-0.206	other		1.986	0.0283	ADCY4,AREG,BCL2,CCL3L3,CD14,CXCL3,GRB2,IL1B,IL6,TNF
CYTOR	-0.32	other		1.986	0.037	MYC,SNAI1,VIM,ZEB1
SKF-38393		chemical reagent		1.986	0.00589	EGR1,FGF2,HBEGF,IGF1	577 (23)
epothilone B		chemical drug		1.982	0.037	BTG2,CDKN1A,MCL1,TNFSF10
Ginkgo biloba		chemical drug		1.982	0.0173	CCL3,CCL4,CCL8,IL1B
mir-132 (includes others)		microRNA		1.982	0.0611	HBEGF,NR4A2,RB1,TNF,ZEB2
ERG	0.913	transcription regulator		1.981	3.08e-12	ACTN1,ADGRG1,APOC1,ARHGAP4,ATP8B1,BACE2,CD164,CD59,CTNNA1,CXCL1,CXCL8,CXCR4,DAAM1,DSTN,EGFL7,ERG,ETS1,F2R,FLNB,FLT1,GRB2,HERPUD1,ICAM1,ICAM2,IFI16,IL6,IRS2,ITGA6,LAMA5,LAMB1,MAP4,MET,MPZL2,NDRG1,NEDD9,NR4A2,OLFM1,PECAM1,PHACTR2,PLAT,PLAU,PLAUR,PLEK,PLPP3,PRDM1,PREX2,PTGER4,PTPN6,PTPRM,PXN,RASIP1,RHOJ,RRAS,SELE,SNAI1,SPARC,SPP1,TACC1,TGFBR2,TRIOBP,UTRN,VIM,VWF,WIPF1,ZBTB16,ZEB1	561 (21)
pCPT-cAMP		chemical - kinase inhibitor		1.981	0.0658	APP,EGR1,MT-ND1,MT-ND5
GSTP1	-0.309	enzyme		1.981	0.0903	B3GNT5,HMOX1,IL1B,LYVE1,NFE2L2,RAB27A,TNF
AMBP		transporter		1.98	0.00589	CXCL2,CXCL3,IL1B,PLAU	448 (17)
gliotoxin		chemical toxicant		1.98	0.00279	BCL2,CCL20,IER3,TNF	308 (10)
tyrphostin AG 127		chemical drug		1.98	0.00589	BCL2,IL1B,PTGS2,TNF	395 (20)
EGR3	1.292	transcription regulator		1.98	0.000115	ACTN1,AHNAK,APOE,CPD,DOK2,EMB,GSN,HEG1,ID3,IL6ST,INHBB,ITGB1,LGALS1,LGMN,MYC,NDRG1,PLAUR,RAB20,S100A4,SOCS3,TSC22D1,ZBTB20,ZEB2	293 (7)
sulfasalazine		chemical drug		1.979	0.000659	ALOX5AP,CXCL8,ICAM1,IER3,IL1B,NFKBIA,TYMP	453 (13)
antrodia camphorata polysaccharide		chemical - endogenous non-mammalian		1.977	0.00279	IL18,IL1B,NLRP3,PYCARD
ACVR1		kinase		1.976	7.08e-06	CDKN1A,FSTL1,ICAM1,ID1,ID2,IL33,PROS1,SELE,VCAM1	377 (17)
TGFBR2	1.727	kinase		1.975	3.54e-16	ALOX5AP,AREG,BACE2,BCAT1,BCL2,C15orf48,C5AR1,CCL3L3,CCL4,CCN2,CD14,CD200,CD44,CD83,CDKN1A,CLU,CXCL2,DDIT4,EGR1,EPAS1,FGF2,FN1,FPR1,GADD45B,GATM,GJA1,HSPB1,ICAM1,ID1,ID3,IGF1,IL10,IL1A,IL1B,IL3RA,IL6,IRF8,ITGAM,LDHA,METRNL,MRC1,MSR1,MXD1,MYOF,NFIB,NFKBIA,NFKBIZ,PFN1,PTGS2,PTPRC,RAMP3,RBPJ,SELP,SLC7A5,SMAD1,SNAI1,SOCS3,SPARC,SPP1,TBXAS1,TGFB1,TGFBR2,TGIF1,TNF,TXNIP,VEGFA,VIM	591 (16)
PTPRB	1.664	phosphatase		1.974	0.00103	ANGPT2,CCN2,EMCN,FOXO1	316 (11)
pilocarpine		chemical drug		1.974	0.029	APP,LDHA,LGALS3,NLRP3,PDK4,TNF
dobesilic acid		chemical drug		1.97	0.0173	CD14,CYBB,IL1B,TNF
STK40	-0.174	kinase		1.969	0.000187	APOE,C1QA,C1QB,CCL3L3,CCL4,CXCL1,CXCL8,FABP4,FN1,IL1B,PTGS2	306 (9)
PDGFA		growth factor		1.969	0.000229	EGR1,ELN,FGF2,NES
USP37	-0.066	peptidase		1.969	3.09e-05	CEBPB,CXCL2,FCGBP,HAPLN3,IL6,MYC,NES,NUPR1,SELENOP,SNAI1,ZBTB16
pepstatin		chemical - protease inhibitor		1.969	0.00589	CAV1,CD151,IL1B,MAP1LC3B
PP1		chemical drug		1.958	7.18e-07	ANGPT2,CXCL16,CXCL8,CXCR4,GJA1,HMOX1,IL1A,IL1B,IL1RN,MYC,PTGS2,TJP1,TNF,VCAM1	485 (23)
1,1-bis(3'-indolyl)-1-(4-trifluoromethyl-phenyl)methane		chemical reagent		1.958	0.00103	CAV1,CAV2,CDKN1A,TNFSF10	244 (7)
IL1R2	-0.335	transmembrane receptor		1.956	5.62e-08	CCL20,CXCL2,CXCL3,CXCL8,GJA1,ICAM1,IL1B,IL6,TNF	313 (16)
UCN		other		1.951	0.00415	CXCL3,ICAM1,IL1B,IL6,TNF	512 (23)
TP73		transcription regulator		1.949	6.86e-16	ARL2,BCL2,BTG2,CCN1,CD83,CDKN1A,CITED2,CLEC7A,CNN3,COL18A1,CTSD,CXCL1,CXCL2,CXCL3,CYBA,DDIT4,EGR1,ENG,EREG,FGF2,FLT1,FN1,G0S2,GJA1,GPNMB,GRN,GSN,HAPLN3,HBEGF,HES1,HIF1A,HSPA1A/HSPA1B,ID2,IER3,IGFBP4,IL1B,IL6,ITGA5,ITGA6,ITGAX,ITGB2,ITGB4,JCAD,LAMA5,LCP1,LDHA,LIMA1,LYZ,MDK,MMP28,MPZL2,MYC,MYH9,N4BP2L2,NDRG1,NECTIN2,NFKB1,NUPR1,PECAM1,PERP,PIK3R3,PLAU,PNRC1,RB1,RNF144B,ROBO4,RUNX1,SAT1,SERPINA1,SNA…	547 (15)
colistin		biologic drug		1.949	0.000259	ALCAM,APOD,C1QA,C1QB,CD63,CITED2,CST3,CTSB,DNAJB4,FTH1,HAVCR2,IL10RA,LGALS1,LGALS3,NUAK1,PTPRM,SOCS2,SPP1,TJP1
kanamycin A		chemical drug		1.949	0.000321	ALCAM,APOD,C1QA,C1QB,CD63,CITED2,CST3,CTSB,DNAJB4,FTH1,HAVCR2,IL10RA,LGALS1,LGALS3,NUAK1,PTPRM,SOCS2,SPP1,TJP1
CF-02		chemical reagent		1.949	0.00103	IL18,IL1B,NLRP3,PYCARD	370 (14)
tyrphostin AG 1024		chemical drug		1.948	0.00279	HIF1A,IGF1,PTGS2,RB1	613 (24)
TFAM	0.144	transcription regulator		1.941	7.97e-05	ABLIM3,AREG,BCL2A1,FABP4,FABP5,IL1B,ITGA5,LDHA,METRNL,MT-CYB,MT-ND1,MT-ND5,PTGER4,STX11,ZBTB16	262 (7)
APOD	0.812	transporter		1.941	0.000229	APOD,IL1B,IL6,TNF	352 (12)
RWJ 67657		chemical drug		1.941	0.00103	CXCL8,IL1B,PTGS2,TNF	382 (14)
lenalidomide		chemical drug		1.939	4.13e-08	ACTG1,CAV1,CAV2,CCL3,CEBPB,CEMIP2,CITED2,FKBP11,FLNA,FN1,FZD4,HLA-DPB1,HLA-DRB1,IFI27,IL3RA,IRF8,ITPR1,LIMA1,LRP1,LRP5,MGLL,MYC,NFIB,NFKBIZ,OTUD1,PNP,PPIF,PROS1,PTPRC,PTPRM,RASSF4,REL,RGS1,RGS16,S100A16,SPI1,TCF4,TNF,TNFSF13B,UTRN,VIM,YPEL2	506 (21)
PNPLA2	0.522	enzyme		1.934	3.58e-05	ACSL1,BCL2,FABP4,ICAM1,IL10,IL1B,IL6,INSR,ITGAX,MRC1,MSR1,PDK4,PLIN2,TGFB1,TNF,UCP2	454 (19)
HNRNPK	0.274	other		1.933	1.41e-05	CAVIN2,CCN2,CDKN1A,IER3,ITGA6,KDM6B,LDLR,MYC,NFE2L2,PTGS2,RB1,UCP2,ZBTB20	454 (15)
P2RY1		G-protein coupled receptor		1.93	0.00103	FN1,IL6,SELE,VCAM1	443 (20)
diphtheria toxin		chemical - endogenous non-mammalian		1.929	1.44e-09	ALOX5AP,C1QA,CD163,CD63,CD74,CFH,COL4A1,CTSD,GPR183,HBEGF,IL18,IL1A,IL1B,INSR,LAMB1,LGALS1,LRRC32,LSP1,MERTK,NLRP3,PFKFB3,PIK3R1,PLAU,RPL3,S100A10,SOCS3,TGFBR3,TGM2,TLR2,TNF,TNFAIP3	584 (17)
FOXF1		transcription regulator		1.928	1.81e-05	CD34,CDKN1A,CXCL2,FGF2,FLT1,IL6,ITGA5,PECAM1,TEK,TNF,VCAM1
TYK2	-0.029	kinase		1.926	6.2e-06	C5AR1,CD4,CD74,CSF3,CTSS,ENPP2,HIF1A,HLA-A,HSP90AA1,IFI16,IL1B,IRF1,LIFR,LILRB2,NCF2,PSMB9,SLFN5,SOCS3,TAP1	518 (17)
miR-374b-5p (and other miRNAs w/seed UAUAAUA)		mature microRNA		1.924	7.55e-09	IL1A,IL6,KLF6,NFKBIZ,OSM,PDE4B,PTGER4,TNF,VEGFA,ZFP36	461 (10)
tempol		chemical drug		1.923	3.37e-05	AKR1C1/AKR1C2,CXCL2,CXCL8,CYBA,ICAM1,PLAUR,PTGS2,SGK1,SPP1,TGFB1,UCP2,VCAM1	476 (16)
zinc		chemical drug		1.923	5.52e-06	BEX3,CD86,HMOX1,IL10,IL1B,IL6,LIPA,MGP,MT2A,NFKBIA,PDE4B,PTGS2,RB1,TFRC,TGM2,TJP1,TNF	473 (17)
API5	-0.024	other		1.919	0.00103	FGF2,FN1,MYC,VIM	552 (18)
MDL 73811		chemical reagent		1.915	0.00019	APP,CDKN1A,FN1,LGALS3,PSAP,SHC1,TGM2
dapagliflozin		chemical drug		1.914	1.21e-05	CDKN1A,CXCL8,EPAS1,HIF1A,IL1B,STING1,TGFB1	592 (23)
OTUB1	0.014	enzyme		1.914	0.0135	ASAP1,CCN1,CCN2,CRIM1,MYOF,NUAK1,PTGS2
LRBA	0.052	other		1.912	8.87e-05	CCL3L3,FOXO1,IL1B,IL6,NHERF2,RDX,TNF	442 (18)
NUP98-KDM5A		fusion gene/product		1.912	1.21e-05	BCL2,C3AR1,C5AR1,LYZ,MCL1,MSR1,MYC
NUP98-NSD1		fusion gene/product		1.912	3.75e-05	BCL2,C3AR1,C5AR1,ID2,LYZ,MCL1,MSR1,MYC
SMAD1	0.746	transcription regulator		1.905	9.09e-11	BTG2,CCN2,CDKN1A,COL4A1,CXCL2,CXCL3,GADD45B,ICAM1,ID1,IRF1,MYC,SELE,SMAD1,SPP1,VCAM1,VEGFA	531 (21)
iodine		chemical - endogenous mammalian		1.902	1.85e-06	BCL2,FABP4,HIF1A,ICAM1,IL10,IL1B,IL6,VEGFA	524 (22)
siponimod		chemical drug		1.897	1.81e-05	BCL2,CD86,FCGR2A,GPR34,HAVCR2,IRF8,ITGAM,LSP1,NCKAP1L,PTPRC,RAMP3
CTSG		peptidase		1.897	0.00589	BCL2,FPR1,IL1B,TNF	320 (17)
2,4,5,2',4',5'-hexachlorobiphenyl		chemical toxicant		1.897	0.0154	AKAP12,BCL2,CLDN5,CREM,EBF1,GADD45B,MYC,PIK3C2A,POSTN,RBM47,RBPMS
G PROTEIN ALPHA (family)		group		1.89	1	CD200,DBI,ELK3,HSD17B12,NUCB1,PLS3,TUBB6
mifepristone		chemical drug		1.885	7.86e-25	ADAM15,APOE,AQP1,AREG,BCAT1,BCL2,C1QB,CAV1,CCN2,CD14,CD74,CDKN1A,CEBPB,CEBPD,CLEC3B,CLU,COL15A1,COL18A1,CTNNA1,CTSD,CYBA,CYBB,DDIT4,DLC1,DUSP1,EFNB2,EGR1,FBLN2,FCGR2B,FGF2,FN1,FTH1,GJA1,HBEGF,HLA-A,HLA-DQB1,ICAM1,IL10,IL1B,IL6,INHBB,IRS2,ITGA4,ITGAM,ITGB4,JAM2,KLF9,LAMA5,LDLR,LRP1,MERTK,MYC,NDRG1,NFE2L2,NFKBIA,PFKFB3,PLAT,POSTN,PTGS2,RAMP3,RGS2,RHOB,RHOC,S100A6,SNAI1,SOX17,SPP1,TCF4,TFPI,TGFB1,TI…	589 (22)
NX-13		chemical drug		1.876	1.85e-06	CCL3L3,CXCL2,CXCL8,IL10,IL1A,IL1B,IL6,TNF	292 (8)
PIM1	-0.013	kinase		1.868	1.82e-05	AKR1C1/AKR1C2,BCL2,C7,CAV2,CD44,CDKN1A,HMOX1,ID2,IL10,IL6,INSR,MET,MYC,PROS1,PTGS2,SERPINA1	446 (21)
aldesleukin		biologic drug		1.868	1.86e-12	AREG,BCL2,BTG2,CD86,CXCR4,DDIT4,DUSP2,FCGR2A,FCGR2B,FCGR3A/FCGR3B,GIMAP7,GLUL,HLA-DRA,HLA-DRB1,HLA-F,IFITM1,IFNGR2,IRF1,MYC,NFKBIA,NFKBIZ,OTUD1,PSMB9,RGS1,TAP1,TNFAIP3,TNFSF10,ZBTB16
HIF3A	0.517	transcription regulator		1.858	0.00279	EPAS1,HIF1A,PLAUR,VEGFA	541 (14)
MUC1		other		1.854	4.97e-05	APP,CD83,CD86,CDA,CXCL8,CYRIB,HIF1A,HLA-DRA,IFITM1,IL10,IL6,LDHA,MRC1,MYC,NFKBIA,PLAU,PNP,SERBP1,SNAI1,STING1,TNF,TYMP,VIM	577 (20)
GATA6	0.213	transcription regulator		1.847	3.92e-11	BCAM,BMPR2,CAV1,CD163,CDKN1A,CLEC10A,COL4A1,COL4A2,DAB2,ENG,FGF2,GPX1,HES1,IL10,IL1B,IRF8,KLF2,LAMB2,LYVE1,MRC1,MYC,MYH9,NFIA,PECAM1,PRDM1,SOX17,SOX7,SPARC,TGFB1,TNFSF10,VEGFC,VSIG4	443 (20)
POSTN	2.775	other		1.841	4.42e-05	ADAMTS4,EGR1,FN1,HES1,IL6,MYC,SPP1,TGFB1,TNF,VIM	553 (21)
EIF4EBP1	-0.383	translation regulator		1.833	0.00236	CEBPB,CEBPD,EGR1,IL10,IL1RN,IL6,IRF8,MAF,MYC,PTGS2,TNF	527 (18)
CCN2	0.894	growth factor		1.832	1.16e-07	ADAMTS1,ADAMTS4,BCL2,BCL2A1,CAVIN2,CCN2,CD44,COL4A2,EGR1,FLNB,FN1,HES1,HIF1A,IGF1,IL6,MYC,PODXL,RAMP2,SPARC,TGFB1,TIMP3,TMOD3,VEGFA	486 (16)
TNIP1	-0.05	other		1.831	7.8e-05	CCL20,CD4,CXCL2,CXCL3,HLA-A,IL1B,TNF,TNFAIP3	338 (15)
nifedipine		chemical drug		1.826	5.24e-05	FN1,IL1A,IL1B,IL6,INSR,LDLR,POSTN,PTGS2,SGK1,TNF,VCAM1,VEGFA	472 (20)
KCNIP3		transcription regulator		1.826	4.13e-05	CREM,FCGR2B,GPX1,IL10,IL1B,IL6,LDLR,METRNL,MID1,PDE2A,PTGER4,SOCS3,TGM2,TNFAIP3,ZFP36	555 (21)
beta-elemene		chemical - endogenous non-mammalian		1.814	0.00429	BCL2,CDKN1A,IFI27,IGF1,SNAI1,ZEB2
FOXP3		transcription regulator		1.811	1.42e-10	BCL2,CAPG,CCL3L3,CDKN1A,CXCR4,EGR1,FGL2,GBP4,HLA-A,ID2,IFNGR2,IGFBP4,IL10,IL10RA,IL6,LDHA,LGALS1,LGALS3,LRRC32,MAF,MGAT1,NFKB1,NPR1,NR4A3,NRN1,PRDM1,RGS1,RUNX1,SOCS2,TGFB1,TGM2,TNF,TNFAIP3,TXN,VEGFA,ZEB2	549 (20)
MEN1		transcription regulator		1.798	9.38e-07	CDKN1A,FABP4,FN1,FOXC1,HIF1A,IGFBP2,IL1B,INHBB,IRS2,MYC,SNAI1,TGFBR2,VIM	581 (25)
Am 580		chemical reagent		1.795	0.000634	APOD,DUSP1,FOLR2,HES1,IRF1,ITGA6,PLAT,PLIN2,RAI14,TGM2	311 (7)
MKNK1	-0.144	kinase		1.789	1.11e-08	ANXA5,BAG3,CCN1,CD34,CDH5,CFH,CLU,CYRIA,EGR1,ETS1,FLNA,FLNB,ID2,IFI16,ITM2A,LAMB2,LAMC1,MALAT1,MGP,MYC,NR4A3,PDK4,PDLIM5,PLTP,SERPINH1,SPARC,SPARCL1,TNF,TPP1,TXNIP,VIM	252 (7)
KDM3A	0.024	transcription regulator		1.786	0.000699	ALCAM,CCN1,CCN2,ETS1,HMOX1,IL33,MCAM,MYC,TNXB
resolvin D2		chemical - endogenous mammalian		1.785	1.32e-05	CXCL3,CXCL8,HMOX1,IL10,IL1B,IL6,ITGB2,LY96,NFKB1,TNF	463 (17)
SCD	-0.207	enzyme		1.784	2.14e-07	ACACB,BCL2,CCL3L3,CD44,CEBPB,CXCL3,CXCL8,EGR1,ELOVL7,ENG,FABP5,G0S2,HBEGF,HERPUD1,IGFBP2,IL18,IL1B,IL1RN,IL6,LIFR,MGLL,PDK4,SOCS3,SPP1,TNF,UCP2,UGCG,VCAM1	373 (16)
CDX2		transcription regulator		1.782	4.2e-07	BCL2,CAV1,CDKN1A,CLU,CXCL2,ETS1,EZR,IL1B,IL6,ITGB4,MTUS1,MYC,NLRP3,NR2F2,PRDM1,SNAI1,SOX17,SYNPO,TGFB1,TNF,VIM	598 (23)
MYOCD		transcription regulator		1.778	0.0081	CALD1,CDKN1A,FN1,GJA1,PTPRB,S100A4,SNAI1,TPM1,VEGFA
IL31		other		1.777	0.000917	CD86,IL33,IL6,RB1,SOCS2,SOCS3	467 (15)
NQO1	0.289	enzyme		1.773	0.000544	BCL2,C5AR1,CDKN1A,CXCR4,FPR1,IL6,LDHA,MT-CYB,MT-ND1,MT-ND5,PTGS2,SNAI1,SPI1,VCAM1	523 (22)
ezetimibe		chemical drug		1.772	0.000171	CH25H,CYBB,HMOX1,IL18,IL1B,LDLR,NCF2,NCF4,NFE2L2,NLRP3,TNF,TXNIP	471 (25)
eflornithine		chemical drug		1.77	0.00102	APP,CDKN1A,FN1,ITGAX,LGALS3,PSAP,RB1,SHC1,TGM2	602 (18)
RNF31		enzyme		1.769	5.38e-12	AREG,CCL20,CCL3L3,CCL4,CXCL1,CXCL16,CXCL2,CXCL3,CXCL8,CXCR4,EGR3,IGFBP4,IL10RA,IL13RA1,IL18,IL1A,IL1B,IL1RN,IL33,IL6,TNF	448 (14)
SMAD5	0.279	transcription regulator		1.767	3.06e-06	CCN2,CSF2RA,ICAM1,ID1,ID3,IL3RA,RUNX1,SELE,VCAM1,VEGFA	517 (17)
HIVEP1	-0.014	transcription regulator		1.766	6.97e-07	CXCL2,FCER1G,IL18,IL1A,IL1B,IL1R1,IL1RN,IL33,IL6,LY96,NFKB1,NFKBIA,RRAS,TGFBR2,TGFBR3,TNF,TNFAIP3,TNFRSF1B,TNFSF13B	440 (12)
eplerenone		chemical drug		1.765	2.08e-08	CCN2,CYBA,CYBB,FN1,ICAM1,IL1B,LGALS3,NFKB1,PTGS2,SPP1,TGFB1,TNF,VCAM1,VEGFA	499 (17)
methotrexate		chemical drug		1.762	1.47e-09	ACACB,ACTB,ACTG1,BNIP3L,BTG2,C1QB,C7,CCL3,CCL4,CCL8,CDKN1A,CFH,CFI,COL4A1,CSF1R,CTSS,CXCL8,DUSP1,EPAS1,FPR1,GSN,HMOX1,ICAM1,ID1,IL18,IL1A,IL1B,IL6,INSR,LRP1,LY96,MET,MYC,NR4A2,PBX1,PTGS2,SELENOP,SOCS3,SPP1,TGFB1,TIMP3,TNF,VCAM1	414 (16)
RLN2		other		1.759	0.00429	IL18,IL1B,NLRP3,PYCARD,TGFB1,VEGFA	305 (8)
ADA	0.132	enzyme		1.757	1.58e-05	CXCL2,CXCL3,HIF1A,IL6,PLAT,SPP1,TGFB1,TNF,VEGFA	435 (22)
pregna-4,17-diene-3,16-dione		chemical - endogenous non-mammalian		1.756	0.00267	BCL2,BCL2A1,MCL1,MYC,NFKB1,PTGS2,VEGFA	455 (11)
FBXO32		enzyme		1.754	0.0321	CCL20,CXCL2,CXCL3,HERPUD1,IL1B,IL1R1,IL6,PTGS2,RAB27A
apigenin		chemical - endogenous non-mammalian		1.754	3.17e-05	BCL2,CCL3L3,CCL4,CDKN1A,CREM,CXCL1,CXCL3,CXCL8,GPX4,HIF1A,HMOX1,HSP90AA1,ICAM1,IL10,IL1B,IL6,NCOA7,PTGS2,RB1,SELE,TNF,VCAM1	345 (15)
DEF6	-0.202	other		1.752	2.84e-06	FN1,IL10,IL6,PRDM1,SNAI1,TNF,VIM,ZEB1,ZEB2	372 (19)
APOE	-2.417	transporter		1.751	3.9e-23	ACSL1,ACTB,ADGRG1,APOD,APOE,APP,BCAM,C1QA,C1QB,C1QC,C3AR1,C5AR1,CAPNS1,CAV1,CCL3L3,CCL4,CCN1,CCN2,CD44,CD86,CLU,COL18A1,CSF2RA,CTSB,CTSD,CTSS,CXCL3,CYBB,DBI,EGR1,ENG,F2R,FABP5,FCGR1A,FCGR2B,GLUL,GPX4,HERPUD1,HMOX1,HSPA1A/HSPA1B,HSPG2,ICAM1,IGF1,IL10,IL10RA,IL1A,IL1B,IL1RN,IL6,INSR,ITGA5,ITGAM,ITGAX,LDLR,LIMS2,LIPA,LRP1,MGP,MSR1,MYC,NCF2,NFKB1,NFKBIA,OLR1,PHACTR1,PLAT,PLAU,PLIN2,PLPP3,PPP1R15A,PTG…	572 (19)
SRC (family)		group		1.75	8.59e-13	ATP1A1,EGR1,FGF2,FLT1,FN1,HIF1A,ICAM1,ID1,IL10,IL6,KLF2,MAOA,MCL1,PTGS2,PXN,S100A4,SNAI1,TJP1,TNF,VCAM1,VEGFC	385 (18)
PTAFR	-0.252	G-protein coupled receptor		1.744	2.06e-09	CCL3L3,CXCL2,CXCL8,IL1B,IL6,MCAM,MYC,NLRP3,PTGS2,SNAI1,TNF,VIM,ZEB1	562 (21)
COL1A1		other		1.744	0.00019	CDKN1A,CXCR4,ICAM1,SELE,SNAI1,VCAM1,VIM	461 (12)
cerulenin		chemical drug		1.741	0.000465	CDKN1A,IL10,IL1B,TNF,UCP2,VEGFA	537 (20)
IGFBP2	0.833	other		1.737	1.27e-06	ARRB2,CDH5,CHD9,EMP2,FN1,IGFBP2,IGFBP4,ITGA5,ITGA6,MALAT1,MYC,NEDD9,POSTN,PTPRB	612 (23)
xylooligosaccharide		chemical - endogenous non-mammalian		1.732	0.000229	CXCL2,IL10,IL1B,TNF	360 (9)
PDCD1		transmembrane receptor		1.732	7.18e-07	BCL2,CD86,CXCL8,HLA-DMA,IL10,IL1B,IL33,IL3RA,IL6,NLRP3,SLC7A5,TGFB1,TLR2,TNF	456 (18)
NFKBIE	-0.58	transcription regulator		1.732	3.02e-06	CSF3,CXCL3,CXCL8,ICAM1,SELE,TNF,VCAM1	370 (13)
mito-TEMPO		chemical reagent		1.732	0.00164	HIF1A,IL1B,IL6,NLRP3,PTGS2,TNF	442 (20)
RASSF1	-0.205	other		1.731	9.65e-18	APOE,AREG,BCL2,BMPR2,CAV1,CAV2,CDKN1A,CLU,COL4A1,COL4A2,CPE,CREG1,CRIP2,CXCR4,DAB2,EFNB2,EGR1,EMP1,FGF2,GSN,HBEGF,HES1,HLA-DPA1,LDB2,LITAF,MDK,MTUS1,MYC,NFKB1,PROS1,PTGS2,SELENOP,SPP1,SRPX,TGM2	496 (18)
IL1RN	-1.719	cytokine		1.729	6.33e-08	CCL20,CD44,CDKN1A,CTSS,CXCL1,CXCL3,CXCL8,GJA1,HLA-DQB1,ICAM1,IFI27,IGF1,IGFBP4,IL10,IL1A,IL1B,IL6,IRF1,KLF6,LIFR,PTGS2,SELE,SPP1,THEMIS2,TNF,TNFSF10,VEGFA,VEGFC	439 (16)
GDF11		growth factor		1.726	3.19e-05	BMPR2,CDH5,COL4A2,ICAM1,IL1B,IL6,ITGA5,PTGS2,SGK1,SMAD1,SPP1,TGFB1,TNF,VCAM1	474 (17)
PBLD		enzyme		1.72	3.02e-06	CXCL8,HIF1A,IL1B,IL6,TJP1,TNF,VEGFA	283 (7)
F10		peptidase		1.718	9.8e-07	CCN1,CCN2,CXCL8,EGR1,ICAM1,IL6,SELE,VCAM1,VEGFA	389 (16)
concanamycin A		chemical drug		1.715	0.000208	GRN,ICAM1,MET,NFKBIA,SELE,VCAM1	604 (21)
BCL3	-0.097	transcription regulator		1.714	4.54e-10	BCL2,CCL20,CD86,CXCL2,CXCL3,CXCL8,EGR1,HLA-DQB1,ICAM1,ID1,ID2,IL10,IL1A,IL1B,IL6,IRF1,NFKBIA,OLR1,PDK4,PLAUR,TNF	424 (13)
triflusal		chemical drug		1.71	2.75e-07	APP,CCL3,CCL4,CD74,CSF3,CXCL8,PTGS2,TGFB1,TNF	448 (12)
EIF5A2		translation regulator		1.709	0.0103	CEBPB,HERPUD1,HSPA6,NEDD9,TGFB1,TXNIP,VIM
schizandrin B		chemical - endogenous non-mammalian		1.709	0.00164	CCL4,IL10,IL1B,IL6,TGFB1,TNF	361 (15)
isoflurane		chemical drug		1.709	0.000449	BCL2,HMOX1,ICAM1,IL10,IL6,ITGAM,TNF,VEGFA	492 (17)
L-N6-(1-iminoethyl)-lysine		chemical reagent		1.709	7.73e-05	HMOX1,IL6,ITGAM,PTGS2,TGFB1,VEGFA	469 (15)
2-pentadecyl-2-oxazoline		chemical reagent		1.706	2.16e-05	CLDN5,IL10,IL1B,PTGS2,TJP1,TNF	411 (8)
IFN TYPE 1 (family)		group		1.706	0.0408	BCL2,CXCL8,IFI16,IL6,IRF1,TNFSF10,TNFSF13B
STAT1/3/5 DIMER (complex)		complex		1.706	7.08e-06	CEBPD,EPAS1,IL6ST,IRF1,MT2A,PLAU,SOCS2,SOCS3,TIMP3
GPNMB	-0.931	enzyme		1.698	0.000368	IL6,ITGA5,ITGB1,MYC,SNAI1,SPI1,TNF	521 (19)
IRF3	0.217	transcription regulator		1.687	1.67e-09	ADAM9,AHNAK,CALHM6,CCL3,CCL3L3,CCL4,CD86,CDKN1A,CXCL1,CXCL8,FCGR1A,FN1,HLA-F,ICAM1,IFI16,IFI27,IFITM3,IL10,IL1A,IL1B,IL33,IL6,IRF1,NECTIN2,PNP,PRNP,PTMS,SAP30,TAP1,TIMP3,TNF,TNFAIP3,TNFSF10,VCAM1,VIM	380 (16)
ATG7	-0.137	enzyme		1.687	5.65e-09	ACACB,ACSL1,APOE,ARPC3,CCN2,CD44,CDH5,CTSB,CXCL8,FN1,HIF1A,IL1B,IL6,MSR1,MYC,NFKBIA,PDLIM1,PECAM1,RCAN1,S100A4,SOCS3,SPP1,SYNPO,TEK,TGFB1,TGFBR2,TJP1,TNF	483 (16)
FGF8		growth factor		1.682	0.0143	COL18A1,CSF3,DUSP23,ELL2,MDK,NES,SHC1,SPARC,SPP1,TNXB
ALK		kinase		1.677	0.00146	AKR1C1/AKR1C2,CD44,EGR3,IL10,NES,SNAI1,WAS,WIPF1,ZEB1	543 (19)
F630028O10Rik		other		1.673	4.22e-07	CXCL2,IL1B,IL6,ITGAM,PTPRC,TGFB1,TNF
BRD7	-0.034	transcription regulator		1.672	0.0128	CDKN1A,FGF2,FN1,NDRG1,PYCARD,VIM
MFN2		enzyme		1.671	0.00922	BCL2,HIF1A,IL1B,IL6,PPP1R15A,TNF	474 (22)
ethylenediaminetetraacetic acid		chemical drug		1.671	1.21e-05	BCL2A1,CXCL8,EGR1,IL1B,MCAM,MET,TNF	555 (20)
TET3	-0.282	enzyme		1.667	4.13e-05	ACSL1,ADAMTS9,BMPR2,CCN2,CD86,EPAS1,FZD6,ID1,KLF9,LGALS3,MRC1,MSR1,TEAD1,TGFB1,TGM2	350 (12)
S1PR4		G-protein coupled receptor		1.667	6.07e-05	AQP1,CDH5,CLDN5,CXCL2,IFI16,IL6,OLFML2B,SELP,SPRY1	273 (7)
beta-carotene		chemical - endogenous mammalian		1.667	0.000183	DBI,FABP4,GJA1,HSPA1A/HSPA1B,IL1A,IL1B,IL6,PTGS2,TNF	441 (20)
biochanin A		chemical toxicant		1.664	3.61e-05	CD86,CXCL1,CXCL8,IL6,PTGS2,TGFB1,TNF	528 (21)
PD98059		chemical - kinase inhibitor		1.661	1.92e-33	AKAP12,ALOX5AP,ANGPT2,AREG,BCL2,CAV1,CCL20,CCL3,CCL3L3,CCL4,CCN2,CD14,CD37,CD4,CD44,CD74,CD83,CD86,CDKN1A,CEBPB,CEBPD,CLU,COL4A1,CREM,CTSB,CXCL1,CXCL2,CXCL3,CXCL8,CXCR4,DUSP1,ECE1,EGR1,EGR3,ELN,EMP1,EMP3,ENG,EPAS1,EREG,ETS1,F2R,FABP4,FGF2,FN1,FTH1,GJA1,GRN,HBEGF,HIF1A,HMOX1,ICAM1,ID3,IER3,IGF1,IL10,IL1A,IL1B,IL1RN,IL6,INSIG1,INSR,ITGA4,ITGAM,ITGAX,ITGB1,ITGB2,LAMA5,LDHA,LDLR,LIFR,MCF2L,MCL1,MET,M…	474 (14)
SERPINE2		other		1.66	5.8e-09	CCL20,CCL4,CD34,CXCL3,IL10,IL1A,IL1B,IL6,ITGB2,SELE,TNF	457 (15)
glutathione		chemical - endogenous mammalian		1.658	6.63e-05	BCL2,CCL3L3,CDKN1A,HIF1A,HMOX1,IL1B,IL6,MET,MYC,NDRG1,PTGS2,TNF,VCAM1,VEGFA	460 (17)
AXL	-0.546	kinase		1.655	2.77e-06	C15orf48,FCGR3A/FCGR3B,IL10,IL18,IL1B,IL6,LITAF,SNAI1,SOCS3,TNF,VIM	439 (17)
KLF2	2.429	transcription regulator		1.642	4.97e-15	ADAM15,ANGPT2,CAV1,CCL3,CCL4,CCN2,CD86,CDKN1A,COL4A1,CXCL2,CXCL3,CXCL8,CXCR4,EFNA1,ELN,EPAS1,FABP4,FLT1,HIF1A,HYAL2,ID1,ID3,IL1B,IL6,ITGB4,LEPR,MT2A,MYC,NDRG1,NFKBIA,PECAM1,PLPP3,PROS1,PTGS2,S1PR1,SLCO2A1,TCF4,TFPI,TFRC,TGFB1,TNF,TNFSF10,VCAM1,VWF	442 (17)
BMPR2	1.005	kinase		1.639	0.000238	CXCL8,EFNB2,EHD2,FN1,ICAM1,ID1,ID2,LEPROT,PRNP,SELE,SNAI1,SPP1,VCAM1,YWHAH	522 (24)
CFLAR	-0.331	other		1.635	0.0103	CDKN1A,CSF3,CXCL8,HMOX1,IL1B,NFKB1,TNF
CYGB	0.753	transporter		1.633	0.00274	CD74,CXCR4,MDK,NLRP3,SYK,TNFAIP3
PPP2R5C	-0.178	other		1.633	0.00164	BCL2,BCL2A1,CXCL8,NFKB1,REL,TNFAIP3	530 (15)
GRIN1		ion channel		1.633	0.0128	EGR3,FN1,IL1B,SEMA6A,SPARC,TNF
tacrolimus		chemical drug		1.627	7.5e-13	ABLIM1,APOD,APP,AREG,BASP1,BCL2,CAPG,CCL4,CD200,CD74,CXCL2,CXCL8,CXCR4,CYBB,DOCK9,EGR1,ELL2,FABP4,FKBP1A,FLNA,FN1,ID1,ID3,IGFBP4,IL10,IL1B,IL33,ITPR1,LRRC32,MAF,MARCKSL1,MYC,NFKBIA,PIK3R1,PLIN2,PRNP,PTGS2,RCN1,SPP1,TGFBR3,TJP1,TNF,TNFRSF1B,TNFSF10,VEGFC	508 (18)
ATM	-0.37	kinase		1.625	0.000335	ACTB,CCN2,CDKN1A,CLU,CXCL8,DUSP1,FN1,GADD45B,HMOX1,HSP90AA1,IL33,IL6,IRF1,TGM2,TNFAIP3	465 (15)
TRIB3		kinase		1.617	0.000297	ACTB,DDIT4,FABP4,HERPUD1,HIF1A,ID1,LDHA,TIMP3,WWTR1	352 (11)
LIPE		enzyme		1.613	4.13e-09	ACSL1,AQP1,BCL2,CD74,CEBPB,CITED2,EGR1,FABP4,G0S2,GJA1,GRB10,HSPA1A/HSPA1B,ID2,IL1B,IL6,INMT,ITGA6,MEOX2,MRC1,MSR1,PAM,PDK4,PLIN2,POSTN,PRDX2,PTGS2,RB1,SOX18,TGFB1,TKT,TNF	441 (21)
S-adenosylmethionine		chemical - endogenous mammalian		1.612	0.00336	CCN1,HMOX1,IL10,MAF,PLAU,PRMT1,TGFB1,TNF	535 (20)
miR-31-5p (and other miRNAs w/seed GGCAAGA)		mature microRNA		1.608	0.00231	CXCL1,CXCL8,HIF1A,IL1B,ITGA5
EGLN1	0.156	enzyme		1.607	1.37e-10	ANGPT2,AREG,CAV1,CCL20,CD86,CXCR4,EPAS1,HES1,HIF1A,ICAM1,IL1A,IL1B,IL6,MYC,PTGS2,TGFB1,TGFBR2,TNF,VCAM1,VEGFA	489 (20)
APLN		other		1.607	1.64e-06	ANGPT2,BCL2,CCN2,CD34,CDH5,CXCR4,EGR1,MYC,NOSTRIN,PECAM1,S100A4,SOX18,TAGLN2,TEK,TGFBR2,VIM	522 (24)
Brd4		kinase		1.604	0.000883	COL4A1,COL4A2,GPR183,IL1A,IL6,ITGA6,LGALS3,LY86,MYC,PECAM1,PLAT,PLAU,SELE,SLC25A25,TNFSF10	545 (18)
TGFBR1	-0.646	kinase		1.604	4.09e-09	C1QA,C1QB,C3AR1,CCL4,CCN2,CD86,CDH5,CDKN1A,CLDN5,CXCL3,FN1,HMOX1,IL1B,IL1RN,IL6,ITGB2,MYC,PDK4,RUNX1,SNAI1,TGFBI,VEGFC,VIM,ZFP36	431 (15)
miR-155-5p (miRNAs w/seed UAAUGCU)		mature microRNA		1.603	1.8e-05	CCL20,CCL3,CCL4,CCN1,CEBPB,CSF1R,CXCL1,CXCL2,CXCL3,CXCL8,DNAJB1,ETS1,GNA13,HSD17B12,IL13RA1,IL1A,IL1B,IL6,MAF,MAFB,MET,PDLIM5,PIK3R1,PODXL,PTGS2,RAI14,SLA,SMAD1,SPI1,SYNE2,TCF4,TNF,VIM	446 (14)
rosuvastatin		chemical drug		1.6	0.00336	CYBA,CYBB,HMOX1,IL6,LDLR,NCF4,PHACTR1,TNF	543 (18)
cetuximab		biologic drug		1.6	0.00274	BCL2,BNIP3L,FN1,HIF1A,HSPB1,PLAUR	521 (24)
CCDC50	0.471	other		1.598	4.22e-07	CXCL2,CXCL3,CXCL8,IL1A,IL1B,IL6,TNF	301 (7)
helenalin		chemical - endogenous non-mammalian		1.596	3.75e-05	CCL20,CXCL1,CXCL3,HMOX1,IL6,NFKBIA,PRDM1,PTGS2	401 (14)
IFNA2		cytokine		1.596	2.35e-10	BAG3,BCL2,CAV1,CCL3,CCL8,CD86,CDKN1A,CYB5A,FCER1G,FGF2,GBP4,HBEGF,HIF1A,HLA-A,HLA-DRB1,HLA-E,HSPA6,IFI16,IFI27,IFITM1,IFITM2,IFITM3,IL10,IL1B,IL6,IRF1,LILRB2,LY6E,LYN,MET,MT1M,MT1X,MT2A,MYC,NPDC1,PLAT,RB1,SAMSN1,SERPINB9,SOCS2,SOCS3,TAP1,TGM2,THEMIS2,TNF,TNFRSF10D,TNFSF10,VCAM1,VEGFA,VEGFC	519 (15)
NLRC5	0.194	transcription regulator		1.589	3.21e-05	HLA-A,HLA-E,HLA-F,IL10,IL1B,IL6,PSMB9,TAP1,TNF	435 (17)
IGG1 (complex)		complex		1.584	6.07e-05	BCL2,CD14,CD86,CTTN,CXCL8,ITGA4,ITGA5,MCL1,TNF	479 (16)
MYF6		transcription regulator		1.579	2.49e-11	ACACB,CDKN1A,CTSB,FGF2,FSTL1,GSN,HBEGF,IGF1,IL10,IL1A,IL1RN,IL33,IL6,METRNL,NAMPT,OSM,SPARC,SPP1,TGFB1,TNF,VEGFA,VEGFC	208 (7)
CEP-1347		chemical drug		1.577	0.000917	CCL3L3,CCL4,IL6,PLAU,PTGS2,TNF	461 (19)
STIM1	0.034	ion channel		1.565	0.00012	CDKN1A,FLT1,FOXO1,GPX1,HMOX1,IL10,IL6,ITGA5,ITGA6,KLF2,MYC,RB1,RPS28,TGFB1,TNF,VEGFA	535 (20)
FOXC1	1.752	transcription regulator		1.555	2.51e-05	CLU,CXCR4,EFNB2,EGR1,FOXO1,GBP4,GPNMB,HLA-DQB1,HLA-F,ICAM1,IFI27,IFITM1,IFITM3,IRF1,KLF2,KLF6,MAFB,MID1,MYC,RUNX1,SOCS3,SPP1,TSC22D1	496 (23)
HSPA9	0.011	other		1.555	0.000297	CDKN1A,FN1,FOXO1,HES1,MYC,NEDD9,PBX1,RPL7,VIM	585 (23)
TAP1	0.82	transporter		1.554	0.000465	CXCL8,HLA-A,IL1B,IL6,PSMB9,TNF	373 (17)
FERMT2	0.741	other		1.554	0.000917	CCN2,FN1,FOXO1,IL6,SPP1,TNF	526 (20)
FGF10		growth factor		1.554	7.94e-05	AHNAK,CEBPB,CTSB,LDLR,PERP,PTGS2,S100A13,S100A6,SNAI1,TGFB1,TIMP3,TMOD3	590 (21)
isotretinoin		biologic drug		1.554	0.000466	BCL2,CDKN1A,CXCL8,IL6,IRF1,OLR1,PTGS2,TFRC,TLR2,TNFAIP2,TNFSF10,VCAM1	492 (18)
glycine		chemical - endogenous mammalian		1.554	0.00164	CDKN1A,IL10,IL1B,ITGAM,TNF,VEGFA	519 (18)
staurosporine		chemical drug		1.552	4.9e-10	ANXA5,APP,BCL2,BTG2,CCL4,CD53,CDKN1A,CREG1,CXCL8,FCGR2A,HMOX1,ICAM1,IGF1,IL1B,IL6,INHBB,ITGB2,MCL1,MYC,NEDD9,PLAT,PLAU,PRDM1,PTGS2,RCAN1,S1PR1,SELE,TGFBR3,VEGFA,VIM	532 (20)
ACVR2A		kinase		1.551	2.81e-05	ICAM1,ID1,ID2,SELE,VCAM1	341 (10)
TRAF3	-0.18	enzyme		1.545	0.000342	CCL20,CD86,CXCL2,CXCL3,GPR34,ICAM1,IL10,IL1B,IL6,MCL1,MET,MPEG1,NDRG1,NFKBIA,TNF,TNFAIP3	298 (15)
SDCBP	-0.226	enzyme		1.543	0.0489	ITGA6,ITGB4,SNAI1,TJP1,VIM
metronidazole		chemical drug		1.54	2.57e-06	ALCAM,APOD,C1QA,C1QB,CD63,CITED2,CST3,CTSB,DNAJB4,FTH1,HAVCR2,IL10,IL10RA,IL1B,IL1R1,IL6,LGALS1,LGALS3,NUAK1,PTPRM,SOCS2,SPP1,TJP1,TNF	436 (19)
RASSF5	-0.685	other		1.539	0.0304	CDKN1A,CIRBP,CXCL2,CXCL8,IL6,MDK,SAT1,TNF
ROCK1	-0.509	kinase		1.539	3.21e-05	APP,CCN2,CD44,COL4A2,ETS1,FBLN2,ICAM1,LAMC1,VCAM1	422 (17)
HAVCR1		other		1.535	2.24e-07	BHLHE41,CCN1,CEBPB,EREG,HIF1A,HLA-F,IFI27,IL10,IL6,IL6ST,IRF1,LYN,NAMPT,NFKB1,NFKBIA,PFKFB3,PLAUR,PLIN2,PSMB9,RB1,SOCS3,SPARC,TAP1,TNF,TSPAN18,VEGFA	458 (19)
vitamin D		chemical drug		1.53	1.79e-08	ADAMTS1,BCL2,CCL3L3,CCN1,CDKN1A,IFI27,IL10,IL1B,IL6,INSR,MGP,NFKB1,NFKBIA,SGK1,SPP1,TNF	461 (21)
VCAN	0.401	other		1.53	9.56e-17	ADAMTS9,APOE,CCL20,CCL3L3,CCL4,CD34,CD59,CDKN1A,CEBPB,CLU,CPE,CXCL2,CXCL3,CXCL8,CYBA,ELN,ENPP2,FABP5,FN1,HYAL2,ICAM1,IFITM1,IGFBP4,IL10,IL1B,IL1RN,IL6,INHBB,IRF8,ITGA5,ITGB1,LAMB1,LGALS3,METRNL,NFKB1,NFKBIA,OLFML2B,PAM,PLAU,RBPJ,RGS2,TGFB1,TMEM204,TNF,VCAM1,VEGFA,YBX3	426 (18)
RETNLB		other		1.523	2.13e-11	CCL3L3,CCN2,CD86,ELN,FABP4,FN1,FZD6,IGF1,IL13RA1,IL1B,IL6,IRS2,MAP3K6,MID1,MYC,MYCT1,SMAD1,SOCS2,STK17B,STOM,TGFB1,TINAGL1,TLR2	441 (19)
glucosamine		chemical - endogenous mammalian		1.513	0.00111	BCL2,CXCL1,CXCL3,CXCL8,ICAM1,IL6,INSR,LEPR,MT-ND1,PTGS2,TNF,TXNIP	510 (18)
OGT	-0.023	enzyme		1.51	1.55e-05	APP,CDKN1A,CPE,CSF3,CXCL1,CXCL2,CXCL3,CXCL8,ELK3,ELL2,ELOVL7,FKBP1A,IGFBP2,IL1B,IL6,INSR,MET,MYC,RGS16,STC1,TGM2,TNF,VIM	438 (13)
maslinic acid		chemical - endogenous non-mammalian		1.51	0.0189	ACTN1,BCL2,CD44,CEBPB,ETS1,GRB2,IL6ST,PIK3R1,PLAUR,PTGS2,PXN,SHC1,SLC1A3,TGFB1,TNF
ZC3H11A		other		1.508	0.00236	APOE,COL4A1,COL4A2,FN1,INHBB,JAM2,LDHA,MDK,SPARC,SPP1,STMN1
HBB		transporter		1.508	4.22e-11	CCL20,CCL3,CCL3L3,CCL4,CSF3,CXCL1,CXCL2,CXCL3,CXCL8,FLT1,HIF1A,ICAM1,IL10,IL1A,IL1B,IL1R1,IL1RN,IL6,NFKB1,PECAM1,PTGER4,PTGS2,SELE,TGFB1,TNF,TNFAIP3,VCAM1	456 (15)
ETV1	0.223	transcription regulator		1.506	0.00274	CXCR4,MET,PLAUR,TGFBR2,VIM,WWTR1
temozolomide		chemical drug		1.504	0.00144	BCL2,CD44,CDKN1A,CXCL8,CYBB,ID1,IL6,NFE2L2,NFKBIA,SRPX,STING1,VIM	464 (21)
SUCNR1	-0.252	G-protein coupled receptor		1.504	3.61e-05	COL4A2,IL1B,ITGB1,LAMA5,LAMB1,LAMB2,LAMC1
bortezomib		chemical drug		1.504	2.52e-08	BAG3,BCL2,BCL2A1,BNIP3L,CAV1,CCL4,CDKN1A,CEBPD,CSF2RA,CXCL2,CXCL8,CXCR4,DNAJB1,DNAJB4,FOXO1,GADD45B,GPNMB,HIF1A,HSP90AA1,HSPA1A/HSPA1B,ICAM1,IGF1,IL10,IL1B,IL33,IL6,IL6ST,ITGA4,KLF9,MCL1,MYC,NECTIN2,NFKB1,PPP1R15A,PRDM1,PTGS2,RBPJ,SNAI1,TGFB1,TNF,TNFSF10,VCAM1,VEGFA,VIM	433 (15)
FLNA	0.726	other		1.501	0.00164	CTSB,ITGB1,LAMC1,PXN,SYNPO,TNF	500 (24)
IGFBP1		other		1.501	0.000465	BCL2,CEBPB,IGF1,ITGA5,ITGB1,TGFB1	542 (21)
NSUN6	0.097	enzyme		1.5	3.54e-08	CAVIN2,CCN1,CCN2,CRIM1,DAB2,EMP2,FGF2,FLNA,FSTL1,ITGB2,LHFPL6,MARCKS,NDRG1,SGK1,STMN1,TGM2
12-(3-adamantan-1-yl-ureido) dodecanoic acid		chemical reagent		1.497	0.0204	BCL2,FABP4,IL10,MCL1,NFKB1,PRDX2,PYCARD,TNF,TNFRSF1B,TNFSF10
EDN1		cytokine		1.495	2.9e-17	ACTB,ANXA5,AREG,BCL2,BCL2A1,CALCRL,CCN1,CCN2,COL4A1,CST3,CXCL8,CXCR4,CYBB,EGR1,EREG,EZR,FGF2,FN1,GJA1,GRN,HBEGF,HIF1A,ICAM1,IL18,IL6,INSR,ITGA5,ITGAM,ITGB1,LEPR,MARCKSL1,MCAM,MYC,OLR1,PLAU,PLAUR,PLCB4,PTGER4,PTGS2,PXN,RAMP3,SELE,SOCS3,TGM2,TIMP3,TPM4,VCAM1,VEGFA,VEGFC,VIM,VWF,ZEB1	591 (19)
DSCAM		other		1.492	0.0081	ARHGAP4,GSN,ID3,KLF9,MYC,NEURL1B,PCDH17,SYNPO,VIM
LDLR	0.878	transporter		1.492	1.18e-15	ALCAM,APOE,C1QA,CCL3L3,CCL4,CD4,CDKN1A,CLEC4E,CXCL1,CXCL2,CXCL8,DUSP1,EGR1,ENG,FABP5,FCGR1A,FGL2,FPR1,GATM,GJA1,HSPG2,ICAM1,IER3,IL10,IL1A,IL1B,IL1RN,IL6,ITGAM,LAIR1,LCP2,LDLR,LRP1,LSP1,LY86,LYZ,MERTK,MSR1,MYC,PLAU,PLIN2,PLTP,PPP1R15A,PSMB9,RGS1,SELE,SPP1,TAP1,TNF,UCP2,VCAM1	555 (16)
nicotine		chemical drug		1.49	3.37e-12	BCL2,CCL3,CCL4,CCN2,CD44,CD86,CDKN1A,CEBPB,CXCL3,CXCL8,DBI,EGR1,FGF2,FN1,GJA1,HIF1A,HMOX1,ICAM1,ID1,IGF1,IL10,IL1A,IL1B,IL6,ITGAM,LDLR,LGALS3,LITAF,MRC1,NFKB1,PLAT,PLAUR,POSTN,PTGS2,SELE,SPP1,TNF,VEGFC,VIM,ZEB1,ZFP36	427 (16)
IL37		cytokine		1.49	2.4e-08	CCL4,CSF3,CXCL2,CXCL3,CXCL8,IL1A,IL1B,IL1RN,IL6,TNF,VCAM1	417 (16)
WRN	0.142	enzyme		1.489	1.85e-06	CDKN1A,CXCL1,CXCL2,CXCL8,HIF1A,IL1A,IL1B,IL6	553 (17)
N-[N-(3,5-difluorophenacetyl-L-Ala)]-S-phenylglycine t-butyl ester		chemical - protease inhibitor		1.487	1.36e-10	ADGRG1,APP,BCL2,BMPR2,CXCL1,CXCL2,CXCR4,ETS2,FLT1,GADD45B,HES1,ICAM1,IER3,IL10,IL1A,IL1B,IL6,INSIG1,ITGA5,LDLR,MYC,NFKB1,RBPJ,REL,S100A4,SGK1,SNAI1,SPP1,TGFB1,TGFBI,TNF,VEGFA	442 (17)
LIN28B		other		1.485	5.27e-06	CCN2,CD44,CDKN1A,CTTN,ITGB4,MYC,SNAI1,TGFBR3,TNF,VIM,ZBTB20,ZEB1,ZEB2	265 (7)
HOXA9		transcription regulator		1.483	2.41e-09	ADGRG1,AKAP13,ARPC5,BCL2,CALCRL,CCL3,CD34,CDC37,CDK17,CELF2,CREM,CYBB,EPS8,ERG,ETS2,FCGRT,GLRX,GPR183,ID2,IGF1,LY86,LYN,LYZ,MAFB,MYC,NFIA,PTPRC,RAB31,RDX,SELE,SERPINB9,SPNS2,SPP1,TACC1,TPR,TSC22D1,VIM,YES1
G PROTEIN ALPHA I (family)		group		1.481	4.57e-08	ADAMTS1,ADAMTS9,C15orf48,CCN1,CEBPD,F2R,FCGR2A,FCGR2B,GBP4,HLA-A,IFITM3,LDLR,NR4A3,PSMB9,RAB20,SOCS3,TAGLN2,TAP1,TUBB6	311 (9)
let-7 (includes others)		microRNA		1.481	0.000358	APP,BCAT1,BTG2,CD44,CEBPD,COL4A1,CXCL8,DLC1,FN1,HMOX1,ID2,IGF1,IL10,IL1B,IL6,IRS2,ITGA4,MGAT1,MYC,NFKB1,PCGF2,PLAUR,PTGS2,RCAN1,S100A4,SH2B3,TNF,VIM,ZFP36	519 (18)
salicylic acid		chemical drug		1.479	6.73e-08	CCL3,CCL4,CCN2,CSF3,CXCL8,IL1A,IL1B,IL6,MCL1,OLR1,PTGS2,SELP,TGFB1,TNF,TNFSF10,VCAM1	449 (16)
YAP1	0.317	transcription regulator		1.479	8.61e-14	ACTG1,ADAM9,ADAMTS1,AREG,CAVIN2,CCN1,CCN2,CD44,CDKN1A,CKLF,COL4A1,COL4A2,CRIM1,CSF3,CTSD,CXCL2,CXCL3,CXCL8,CXCR4,DAB2,DOCK9,EGR1,EMCN,FLNA,FLNB,FN1,FTL,HBEGF,HLA-E,HLA-F,ICAM1,ID1,ID2,IFI27,IGFBP4,IL10,IL1A,IL1B,IL6,IL6ST,ITGA5,ITGB1,ITGB2,ITPR1,LAMC1,LDHA,LIFR,LMNA,LRP1,MAP1LC3B,MPDZ,MRC1,MYC,MYH9,NDRG1,NFKBIA,NUPR1,PDK4,PECAM1,PHACTR2,PTGS2,RASSF4,RPL10A,RPL18,RPL24,RPL3,RPL35A,RPL5,RPL7,RPLP0,…	562 (22)
BPIFA1		other		1.477	0.000151	CCL20,CXCL2,CXCL3,IL1B,IL6
SLC7A11		transporter		1.477	3.02e-06	GPX4,IL1B,MYC,NES,PTGS2,TNF,VIM	432 (17)
mir-155		microRNA		1.466	1.93e-07	BCL2,CCL3,CD163,CDH5,CDKN1A,CEBPB,CSF3,CXCL8,DNAJB1,HIF1A,HMOX1,ICAM1,IL10,IL13RA1,IL1B,IL6,IRF8,ITGB2,MAF,MRC1,PECAM1,PSIP1,PTGS2,S1PR1,SNAI1,SOCS3,SPI1,TGFB1,TNF,VIM	492 (16)
fucoidin		chemical drug		1.463	0.000449	BCL2,CDKN1A,CXCL8,IL1B,IL6,MCL1,TNF,TNFSF10	410 (19)
EGLN3	0.49	enzyme		1.461	0.0011	EPAS1,HIF1A,IL1A,IL1B,LDHA,VCAM1,VEGFA	500 (21)
pomalidomide		chemical drug		1.461	0.00415	CCL3,CEBPB,IL1A,MYC,SPI1	494 (16)
vorinostat		chemical drug		1.461	1.23e-09	ADAMTS1,ATRX,BCL2,BTG1,CCL3L3,CD74,CDKN1A,CLU,CTSD,CXCL8,DLC1,DUSP1,EGR1,FABP4,FN1,GRN,HLA-DQB1,HLA-DRB5,HMOX1,ICAM1,IL10,IL1A,IL1B,IL6,IRF1,LDLR,LYZ,MCL1,MYC,NDRG1,NEDD9,NFKBIA,OSM,PRDM1,PTGS2,RB1,RGS2,SOCS3,SPI1,TEK,TNF,TNFSF10,TXN,VEGFA,VEGFC,VIM	519 (19)
PF-562271		chemical drug		1.461	2.4e-08	CCL3L3,CCL4,CD44,HLA-E,IL1A,IL1B,IL6,MCL1,MYC,NFKB1,TNF	509 (20)
PT1001B		chemical reagent		1.461	0.000151	CCN2,CXCL16,FN1,PRMT1,TNF
ZC3H12A	-0.403	enzyme		1.46	1.44e-08	BCL2,C15orf48,CEBPB,CEBPD,CMIP,CTSS,DUSP1,ENG,EREG,FABP4,FAM107B,FCGR2B,FLNB,FTH1,GBP4,GPR183,ICAM1,IL10RA,IL1B,IL33,IL6,IRF8,MAF,NFKBIZ,PECAM1,PLEK,RAC2,REL,RGS2,SAMSN1,TGFB1,TNF,TNFAIP2,TNFAIP8,TNFRSF1B,ZFP36	484 (17)
MEK (family)		group		1.46	2.84e-10	APOE,B3GNT5,BCAM,CCN2,CD164,CD200,CD63,CDKN1A,CLU,CPD,CPM,CSF1R,CXCL8,DDX21,DSE,EGR1,EGR3,EPAS1,EREG,ETS1,HIF1A,HLA-F,HSPB1,ICAM1,ID1,ID2,IER3,IL10,IL1B,IL6,IRF1,ITGA6,ITGB1,LAMB1,LAMB2,MAF,MCL1,MYC,NES,OSM,PLPP3,PODXL,PTGS2,PTPRM,RUNX1,SEMA6A,SH2B3,SNCG,SPRY1,SUN1,TNF,TNFAIP3,VEGFC,VIM,ZEB1	557 (18)
ascorbic acid		chemical - endogenous mammalian		1.455	3.15e-08	CDKN1A,CXCL8,FTH1,FTL,HIF1A,IGF1,IGFBP2,IGFBP4,IL6,ITGB1,LDLR,MGP,NDRG1,NUPR1,PTGS2,SPARC,SPP1,TFRC,TGFB1,TNF	479 (21)
MALAT1		other		1.455	0.0154	CCN2,HIF1A,SNAI1,VEGFA,VIM
IKBIP	0.171	other		1.455	2.16e-05	CXCL1,CXCL2,IL1B,IL6,NFKBIZ,TNF	488 (13)
DMP1		other		1.45	0.000149	C1QB,CDH5,CXCL8,F13A1,GPR84,IL6,SPP1,STAB1
LEF1		transcription regulator		1.449	7.96e-18	ARHGDIB,ARRB2,BCL2,BMPR2,CAV1,CCL4,CD200,CD44,CD83,CDKN1A,CEBPD,CHCHD10,CPE,CTTN,CXCR4,EMILIN2,ENPP2,EPHX1,FN1,G0S2,HES1,ID2,IFITM3,IL6,LAIR1,LAMC1,LYZ,METRNL,MGLL,MXD1,MYC,NCOA7,NLRP3,NR2F2,NRN1,PLCB4,PLTP,PRDM1,PTGS2,RASGEF1B,RBPMS,S100A4,SGK1,SH3BGRL2,SPP1,SPRY1,STX11,TCF4,TGFB1,TLR2,TMEM176A,TSC22D1,VIM,YPEL2	562 (26)
IMD-0354		chemical reagent		1.446	0.000151	CXCL8,IL1B,IL6,NFKBIZ,TNF	468 (13)
SMPD3		enzyme		1.446	2.81e-05	APP,FOXO1,ICAM1,IGF1,VCAM1	471 (22)
TET1		enzyme		1.446	0.00181	BMPR2,CCN2,FCER1G,FZD6,ID1,KLF2,MPEG1,SLC40A1,SOX17,TEAD1,TGFB1
Ac-YVAD-CMK		chemical - protease inhibitor		1.446	0.000151	IL18,IL1B,IL6,NLRP3,TNF	363 (14)
leupeptin		chemical - protease inhibitor		1.446	0.00684	APP,CAV1,CD151,FOXO1,ITGB1
dichlororibofuranosylbenzimidazole		chemical toxicant		1.446	0.000917	CDKN1A,CTSD,CXCL8,HIF1A,MCL1,MYC	526 (23)
NONO	0.017	transcription regulator		1.446	0.0085	CALHM6,CCL4L1/CCL4L2,CCL8,EREG,FOXO1,GBP4,IFI27,IFITM1,IFITM2,LDHA,LY6E,NUPR1,PDE2A,PDE4B,PIK3R1,SLFN5,TNFSF10,TNFSF13B,VAMP5
S100A4	-2.944	other		1.444	0.000118	CDH5,CDKN1A,CSF3,CXCL3,EFNA1,FN1,ICAM1,PLAU,SNAI1,TJP1,VCAM1,VIM	379 (17)
FGF21		growth factor		1.443	0.00185	BCL2,COX7A1,EGR1,IGF1,IRS2,ITGAM,ITPR1,LDLR,PDK4,TGFB1,TNF,VIM	582 (23)
IRF1	1.273	transcription regulator		1.442	5.56e-07	APOL3,BCL2,CCL20,CD74,CDKN1A,CEBPB,CTSS,CXCL16,CXCL2,CXCL3,CXCL8,CYBB,FGL2,FN1,GBP4,IFI27,IFITM1,IFITM3,IL10,IL18,IL1B,IL33,IL6,IRF1,MYC,NCF2,PSMB9,PTGS2,SPI1,TAP1,TGFB1,TNF,TNFSF10,TNFSF13B,VCAM1	508 (14)
TWIST1		transcription regulator		1.44	5.69e-16	ADAMTS1,ALCAM,AOPEP,APOD,BCL2,C1QTNF1,CD44,CDKN1A,CLU,COL4A1,CXCL8,EFNB2,EMP3,ETS1,FCGBP,FN1,FOXO1,GSN,HEG1,HLA-F,ICAM1,IFI27,IFITM1,IGFBP4,IL10,IL1B,IL6,LGALS3,LMNA,MET,MRC1,MYC,PAM,RHOC,S100A4,SNAI1,SPP1,TGFB1,TGFBI,TGFBR2,TIMP3,TNF,VEGFA,VIM,ZEB1,ZEB2	570 (20)
polyphosphate		chemical - endogenous mammalian		1.436	0.000476	ICAM1,ITGAM,SELE,SPP1,VCAM1	412 (19)
CORT		other		1.434	3.21e-05	CCL3L3,CCL4,CXCL3,IL10,IL18,IL1A,IL1B,IL6,TNF	319 (10)
Tcf7		transcription regulator		1.432	4.6e-18	ARHGDIB,BCL2,BMPR2,CCL3L3,CCL4,CD200,CD4,CD83,CDKN1A,CEBPD,CHCHD10,CPE,CTTN,EGR3,ELK3,EMILIN2,ENPP2,EPHX1,G0S2,GPX1,HES1,HIF1A,ID2,ID3,IFITM3,IL1R1,JAM2,KLF6,LAIR1,LAMC1,LDLR,LYN,LYZ,MAF,MCAM,METRNL,MGLL,MXD1,NCOA7,NFKB1,NR2F2,NRN1,NUPR1,PECAM1,PLCB4,PLTP,PRDM1,PSAP,RASGEF1B,RBPMS,REL,S100A4,SH3BGRL2,SOCS2,SOCS3,SPRY1,STX11,TCF4,TGFB1,TMEM176A,TNF,TSC22D1,YPEL2	624 (18)
PD 153035		chemical drug		1.432	0.0105	CXCL8,ITGA6,MCL1,PTGS2,VEGFA
grepafloxacin		chemical drug		1.432	2.81e-05	CXCL8,IL1A,IL1B,IL6,TNF	271 (7)
BMS-345541		chemical drug		1.432	0.00684	CXCL8,IL1B,IL6,NFKBIZ,TREM1	380 (18)
Trolox C		chemical drug		1.432	0.000476	CCL3L3,CXCL8,HIF1A,MCL1,UCP2	413 (17)
miR-125b-5p (and other miRNAs w/seed CCCUGAG)		mature microRNA		1.431	0.00555	ADAMTS1,BCL2,CD44,CDH5,HMOX1,ID1,ID2,ID3,IL1B,IL1RN,IL6,LCP1,LIPA,NFE2L2,PERP,SH2B3,TNF	584 (17)
2-amino-5-phosphonovaleric acid		chemical - other		1.425	0.00266	ADAMTS1,ARID5A,CAVIN2,DUSP1,EGR1,EGR3,FOXO1,GADD45B,NR4A2,NR4A3,NRN1,OLFM1,PLEKHO1,PTGS2,RASGEF1B,RGS2,TNFAIP3,TSPAN18	399 (16)
POU5F1		transcription regulator		1.42	1.08e-07	BAG3,BCL2,BCL2A1,BNIP3L,BTG1,CCL20,CD63,CDKN1A,CTSB,CTSD,CXCL3,CXCL8,DUSP1,GBP4,HIF1A,ID3,IER5,IL6,IL6ST,KLF2,LDHA,MCL1,MYC,NCKAP1,NPC2,NR2F2,PECAM1,PODXL,PSAP,PYCARD,RCAN1,SERPINA1,SMAD1,SNAI1,SOCS3,SOX17,SPP1,TEAD1,TGFB1,TNF,TNFSF10,VEGFA,VIM,YES1,ZEB1,ZEB2,ZFHX3	577 (24)
levodopa		chemical - endogenous mammalian		1.419	7.95e-06	ACKR1,AIF1,ARHGAP4,ARRB2,BCL2,C1QA,CAP1,CAPG,CASKIN2,CD200,CD63,CLDN5,COL4A1,COTL1,CRTAC1,CTSB,CTSZ,CYTH4,DAAM1,DUSP1,ECE1,EGFL7,ETS2,FBLN2,FCGRT,FOXO1,FTL,GADD45B,GNA13,GRB10,HBEGF,HCLS1,HCST,HLA-A,IER3,IGFBP2,KLF6,KLF9,LAPTM5,LDB2,LMNA,LRRC1,MRPL33,MXD1,NASP,NCF4,NPC2,NUAK1,PIK3R1,PLEK,PSAP,RAB13,S100A10,SEC14L1,SH3BGRL3,SHANK3,SHC1,SLC44A2,SNX9,STAB1,TCF4,TMEM70,TNFAIP1,TRIOBP,WIPF1,WWTR1,ZEB1…
TFRC	-1.628	transporter		1.414	0.0204	ADGRG1,CDKN1A,DDIT4,F13A1,FTH1,FTL,HERPUD1,HMOX1,ID2,ITGAM,ITGB2,LDHA,LRRC25,MS4A6A,MT-ND5,PFKFB3,PPP1R15A,RGS1,SULF2,TNFSF10
icilin		chemical reagent		1.414	4.14e-07	CCL3L3,CCL4,CSF3,CXCL2,IL1A,IL1B,IL6,TNF	323 (10)
Bvht		other		1.414	0.000721	CYGB,EBF1,ETS1,ITGA4,LSP1,SNAI1,TIE1,VIM
NODAL		growth factor		1.414	0.000721	CCN2,CD34,CD86,IL10,ITGAX,MRC1,SOX17,TNF	501 (17)
CTNND1	0.219	other		1.414	0.00279	CDH5,CXCL8,SNAI1,VIM	466 (17)
DMH1		chemical reagent		1.414	0.000266	BMPR2,CAV1,IL10,IL18,MRC1,PTGS2,SPP1,VEGFC
sulindac		chemical drug		1.414	0.0206	APP,CDKN1A,G0S2,IL1B,MYC,PTGS2,RB1,VEGFA
FGFR2		kinase		1.412	1.65e-14	BCL2,CDKN1A,COL4A1,COL4A2,CPE,DAB2,FN1,GJA1,GLIPR1,GRB10,HES1,ICAM1,ID2,IGF1,IL10,IL1A,IL1B,INHBB,ITGA5,ITGB1,LAMB1,MYC,NOSTRIN,PLAUR,SNAI1,SOX17,SOX7,SPP1,VCAM1,VEGFA,VEGFC,ZEB1	516 (21)
paricalcitol		chemical drug		1.411	2.37e-07	ATP6AP2,BCL2,FN1,ICAM1,IL1B,NLRP3,PTGER4,PTGS2,PYCARD,TFPI,TGFB1,TNF,VCAM1	417 (18)
JAK inhibitor I		chemical drug		1.408	0.00274	CXCL1,CXCL2,CXCL3,PTGS2,SGK1,SOCS3	490 (16)
mannitol		chemical - endogenous mammalian		1.408	0.00415	AKR1B1,CCN2,FN1,ICAM1,MPDZ	439 (10)
LILRB4	-0.685	other		1.408	0.000465	CLEC4E,IL10,IL1A,IL1B,IL6,TNF	452 (15)
WWTR1	1.786	transcription regulator		1.407	1.52e-08	CCN1,CCN2,CD44,CDKN1A,CSF3,CXCL1,CXCL2,CXCL3,CXCL8,EMP1,FN1,GJA1,HES1,ICAM1,ID2,IL1A,IL1B,IL6,IQGAP2,ITGB2,LAMA5,SPP1,SYNPO,VCAM1	519 (24)
PTGES3	0.073	enzyme		1.406	0.000151	CTSD,HIF1A,MYC,NUPR1,TM4SF1	598 (20)
NFIX	0.225	transcription regulator		1.406	0.00274	CCL8,CLEC3B,CXCL8,FABP4,POSTN,SPARCL1
ARRB2	-1.657	other		1.404	3.89e-07	BCL2,CXCL2,CXCL3,EGR1,HIF1A,IL10,IL1B,IL6,MYC,NFKBIZ,PTGS2,TGFB1,TNF,VEGFA	484 (15)
LOXL2	0.281	enzyme		1.4	0.00231	FN1,PECAM1,RAMP3,SNAI1,VIM
MSB0011359C		biologic drug		1.4	9.3e-13	BASP1,BTG2,CCL3L3,CDKN1A,CLEC10A,CXCL3,DUSP1,EGR1,F13A1,FCGRT,FOLR2,GADD45B,HSPA1A/HSPA1B,IER3,IL1B,IRF1,KLF2,LYVE1,MPEG1,OGFRL1,OSM,PLTP,RGS1,TGFBI,TGM2
GSK2193874		chemical reagent		1.4	1.85e-06	CCL3L3,CCN1,CXCL3,HBEGF,IGF1,IL10,IL6,TNF	275 (7)
TWIST2		transcription regulator		1.399	3.37e-05	CD44,CDKN1A,FN1,IL1B,KLF6,MAF,POSTN,SNAI1,TGFB1,TNF,VIM,ZEB1,ZEB2	529 (18)
gefitinib		chemical drug		1.398	5.67e-09	ADAMTS1,AREG,BCL2,BTG2,CEBPB,CEBPD,COL15A1,CTNNAL1,CTSB,CXCL2,CXCL8,EFNA1,EGR3,FLT1,FMO2,GADD45B,GJA1,HIF1A,HMOX1,HSPB1,ID1,IGF1,IL1B,LIFR,OSM,PLAUR,PTGS2,RHOB,TGM2,TIMP3,TLR2,TNF,TNFSF10,VEGFA,VIM	495 (14)
C1QTNF1	0.632	other		1.396	0.00279	FN1,IL1B,IL6,TNF	457 (23)
caffeine		chemical drug		1.393	0.000106	BCL2,CAV1,CCN2,CDKN1A,CXCL8,EGR1,EPAS1,HIF1A,ITGAM,LRP1,PTGS2,SNAI1,VIM	530 (22)
ammonium chloride		chemical drug		1.393	2.52e-07	APP,ATP1A1,CD151,CTSB,FOXO1,GRN,IL1B,IL6,LDLR,MET,RCAN1,TFRC	610 (18)
MBD2	0.004	transcription regulator		1.39	0.0408	ACTB,ADAM15,APOE,CDKN1A,NUPR1,PLAU,VIM
IFIT2	-0.341	other		1.387	0.00589	HIF1A,IL1B,IL6,TNF	381 (12)
octyl gallate		chemical reagent		1.387	0.00279	APP,GPX1,IL1B,TNF
RELL1	0.027	other		1.387	0.000476	CD83,ETS1,ICAM1,SELE,VCAM1
FANCA		other		1.387	0.000208	CDKN1A,EGR1,HES1,IL1B,TNF,UCP2	534 (21)
HMGCR	0.078	enzyme		1.387	0.000476	CCN1,CCN2,IL1B,IL6,PRNP	567 (22)
N'-((4-oxo-4H-chromen-3-yl)methylene)nicotinohydrazide		chemical reagent		1.387	0.00415	IER3,IL1B,IL6,PRDM1,TNF	261 (7)
SJN 2511		chemical drug		1.387	2.81e-05	CDKN1A,CLDN5,LRRC32,SOX17,TJP1	184 (7)
vinorelbine		chemical drug		1.387	0.00274	CD74,HLA-E,LGALS1,LGALS3,RAC2,TYMP
GH1		growth factor		1.384	0.000201	BCL2,CEBPB,CEBPD,CLU,CXCR4,DBI,EGR1,FN1,ID2,ID3,IGF1,IL6,LDLR,SNAI1,SOCS2,SOCS3,SPP1,TKT,VIM,ZFP36	595 (24)
fingolimod		chemical drug		1.381	2.9e-07	BCL2,CCL20,CCL4,CCN2,CD86,CDKN1A,CXCL2,FN1,HLA-DQB1,ICAM1,IL10,IL1B,IL6,ITGB2,PECAM1,S1PR1,TGFB1,TNF	517 (14)
MSTN		growth factor		1.378	9.55e-08	ADAMTS4,AKR1C3,CCN2,CDKN1A,CEMIP2,COLEC12,CXCL1,DSE,FN1,HIF1A,IGF1,IL6,INHBB,LPXN,MAP1LC3B,PCDH19,PLCXD3,SERPINH1,SLC7A5,SMAD1,SPP1,TGFB1,TNXB,VEGFA,VIM	477 (19)
dopamine		chemical - endogenous mammalian		1.378	5.79e-07	ATP1A1,ATP8B1,BCL2,BTG2,CCL3L3,CXCL2,CXCL3,CXCL8,DUSP2,EGR1,EGR3,HIF1A,HMOX1,IFI16,IL1A,IL1B,IL6,LDLR,NFKB1,NR4A3,SLC1A3,TNF,TNFAIP3,VEGFA	515 (18)
dihydroartemisinin		chemical drug		1.377	0.00922	BCL2,CDKN1A,FTH1,GPX4,MYC,PTGS2	530 (21)
SYT11	-0.123	transporter		1.372	2.16e-05	CAVIN1,EHD2,IL10,IL6,TNF,VIM	457 (17)
BMP2	0.147	growth factor		1.37	2.9e-05	BCL2,BMPR2,CDKN1A,ETS1,FABP4,FGF2,FN1,FOXO1,GADD45B,ID1,ID2,ID3,IFI16,KLF9,LRP5,MYC,POSTN,PTGS2,SMAD1,SPARC,SPP1,TGM2,TIMP3,VEGFA,VIM,ZBTB16	436 (18)
CDX1		transcription regulator		1.369	0.000266	BCL2,CLU,CXCL2,IL1B,IL6,NLRP3,PTGS2,TNF	561 (22)
SIRT1	-0.214	transcription regulator		1.366	2.11e-08	ACTB,BCL2,CAV1,CD63,CD74,CD83,CDKN1A,CEBPB,CLEC10A,CMIP,CORO1A,EPAS1,FABP4,FN1,FOXO1,HIF1A,HLA-A,HLA-DQB1,HLA-DRB5,HMOX1,ICAM1,ID1,IFITM3,IGF1,IL10,IL1B,IL6,KLF2,LAMB1,LAPTM5,LDHA,LDLR,LGALS3,LY6E,MAF,MAOA,MAP1LC3B,MCL1,MGAT1,MYC,NFE2L2,PDK4,PSMB9,RGS16,RPL10A,SOCS3,SYNPO,TAP1,TFPI,TGM2,TIMP3,TNF,UCP2,VCAM1,VIM,ZEB1	584 (20)
JAG1	0.526	growth factor		1.361	3.93e-06	APOD,CD86,CDKN1A,DUSP1,DUSP2,HES1,LIFR,MAOA,MYC,NOTCH4,NR2F2,SNAI1,SPP1,TGFB1,TIMP3,VIM	502 (22)
TD139		chemical drug		1.36	2.77e-06	C1QA,C1QB,C1QC,C3AR1,CD84,ICAM1,IL1B,IL6,LGALS1,LGALS3,TNF
PRDM1	-0.968	transcription regulator		1.358	8.87e-19	ADGRG1,BCL2A1,CCL20,CD44,CD53,CD74,CD86,CFH,CSF3,CXCL2,CXCL3,CXCR4,CYTH4,DDIT4,ERG,FTH1,GIMAP7,GPR84,HLA-A,HLA-DMA,HLA-DMB,HLA-DRA,ICAM1,ID2,ID3,IL10,IL1A,IL1B,IL6,IRF8,ITGA4,ITGAM,ITPR1,LGALS1,LGALS3,MAF,MAFB,MALL,MCL1,MIR155HG,MS4A4A,MT2A,MYC,NLRP3,PIK3AP1,PRDM1,PTPN6,RAPGEF3,RGS16,SLCO2B1,SNAI1,SOCS2,SPRY1,THEMIS2,TNF,TNFRSF10D,TNFRSF1B,TNFSF10,TNFSF13B	606 (19)
SIX1		transcription regulator		1.357	0.000209	ABLIM1,ACSL1,CDKN1A,CFD,CLU,FN1,HBEGF,IGF1,LSP1,POSTN,PRNP,VEGFC,ZEB1	413 (15)
IRS1		enzyme		1.355	2.29e-11	CCN2,CEBPB,CEBPD,COL4A1,COL4A2,COX7A1,EFNB2,EGR1,FABP4,GAS5,GJA1,HMOX1,ID2,IGF1,IGFBP4,IL6,INSR,IRS2,LDLR,MYC,PDLIM5,PIK3R1,PLPP3,SNAI1,SPARCL1,SPP1,TGFBI,TNXB,UCP2,VEGFA	554 (22)
methylprednisolone		chemical drug		1.353	8.86e-26	A2M,ACSL1,ADGRL2,AKR1C3,ASAH1,ATP1A1,ATP1B1,BTG1,C1QB,CCL3,CCL4,CCN2,CD44,CD74,CDKN1A,CITED2,CNN3,CREG1,CREM,CST3,CTSS,CXCL3,CYBB,DAB2,DDIT4,DUSP1,DUSP2,ECE1,EFNA1,EMP1,ENPP2,EPHX1,FABP5,FCGR2A,FCGR2B,FGL2,FN1,FSTL1,G0S2,GAS5,GATM,HMOX1,HNMT,HSD17B12,HSPA1A/HSPA1B,HSPH1,HYAL2,ID1,ID3,IGF1,IGSF6,IL10,IL1A,IL1B,IL1R1,IL1RN,IL6,IL6ST,INSIG1,IRF1,ITGA5,ITGB1,ITPR1,KLF9,LAMB2,LDLR,LIPA,LYN,LYVE1,MAFB,…	571 (18)
HMGA2		enzyme		1.352	1.29e-06	BCL2A1,CXCR4,FN1,ID2,IL1B,IL6,SNAI1,SPP1,TNF,VIM	430 (19)
ZNF24	0.274	transcription regulator		1.351	0.00231	IL1B,IL6,NFKBIA,TNF,VEGFA	314 (14)
prednisolone		chemical drug		1.344	1.11e-10	APOE,APP,BAG3,BCL2,BTG1,CALD1,CD163,CD86,CEBPD,CTSB,CTSS,CXCR4,CYGB,DRAM2,DUSP1,FMO2,GK,HES1,HIF1A,HSP90AA1,IGF1,IL10,IL1B,IL6,INSR,IRS2,ITGA4,ITGAM,KLF9,MAP1LC3B,MCL1,MYH9,NFKB1,NOTCH4,PLAT,PRDX2,PRNP,PTGS2,RB1,SGK1,SPP1,SRGN,TGFB1,TGM2,TNF,TNFAIP3,TNFSF10,TXNIP,UTRN,ZBTB16	535 (17)
acetovanillone		chemical drug		1.343	1.02e-05	APP,DUSP1,GPX1,HIF1A,HMOX1,MSR1,NCF2,OLR1,PTGS2,TXN,UCP2	554 (22)
fulvestrant		chemical drug		1.343	6.4e-11	AREG,BCL2,BMPR2,CAV1,CAV2,CCN1,CD74,CDKN1A,CEBPD,CTSD,DDIT4,EGR1,EGR3,F2R,FABP4,FKBP1A,FLT1,GJA1,HES1,ICAM1,ID1,ID2,IER3,IGF1,IL1B,INHBB,IRF1,ITGB1,LDLR,LEPR,MYC,PRSS23,PTGS2,RB1,SELENOP,SELP,SERPINB9,SLC7A5,SNCG,STC1,STMN1,TFRC,TGFB1,TGFBR3,TNF,TXNIP,VCAM1,VEGFA,ZEB1	581 (22)
MCB-613		chemical reagent		1.342	2.81e-05	CCL4,IL1B,IL6,SPP1,TNF
EIF4B	0.336	translation regulator		1.342	0.00415	CCL20,CXCL3,MCL1,TNF,TNFAIP3
TRPS1	-0.636	transcription regulator		1.342	0.00274	ACSL1,FN1,RUNX1,SEMA6A,SNAI1,ZEB1	317 (7)
B3GALT2		enzyme		1.342	0.000476	IL1B,IL6,NLRP3,PYCARD,TNF
PON2	0.306	enzyme		1.342	0.000151	C5AR1,CXCL2,IL6,TFPI,TNF	370 (14)
Org 48762-0		chemical drug		1.342	0.000151	CCL3L3,CCL4,IL1B,IL6,TNF	428 (10)
fontolizumab		biologic drug		1.342	0.00415	CCL8,CXCL1,IL6,NAMPT,TNF
COMMD1	-0.182	transporter		1.342	0.0172	DDIT4,LDHA,NFKBIA,PFKFB3,TFRC,VEGFA
LTBP2	-0.156	other		1.342	0.00114	CCL20,FABP4,IL1B,IL6,LMNA	364 (13)
telaglenastat		chemical drug		1.342	0.000151	ICAM1,IL10,ITGB2,MRC1,VEGFA	444 (11)
ubiquinone 9		chemical - endogenous mammalian		1.342	2.81e-05	HSPA1A/HSPA1B,IL1A,IL1B,IL6,TNF	468 (16)
tranexamic acid		chemical drug		1.342	2.81e-05	IL1A,IL1B,MYC,PLAU,TNF	471 (13)
ROR1		kinase		1.339	4.3e-07	ARPC2,CCN1,CCN2,EMP2,FSTL1,ITGB2,LHFPL6,MYC,NDRG1,PTPN6,RPS4Y1,SGK1,SNAI1,STMN1,TJP1,VIM,ZEB1	522 (17)
LY294002		chemical drug		1.337	8.31e-34	ADAMTS1,AKR1C1/AKR1C2,ALOX5AP,ANGPT2,APOE,BCL2,CCL20,CCL8,CCN1,CCN2,CD14,CD44,CD74,CD83,CD86,CDKN1A,CEBPB,CREM,CSF3,CST3,CXCL1,CXCL16,CXCL2,CXCL3,CXCL8,DUSP1,EFNB2,EGR1,EGR3,EPAS1,EREG,ETS1,ETS2,F2R,FGF2,FLT1,FN1,FOXC1,FOXO1,FTH1,GJA1,GK,GPR183,GPX4,GRB10,GRN,HAVCR2,HBEGF,HERPUD1,HES1,HIF1A,HLA-DRB1,HMOX1,ICAM1,IER3,IGF1,IGFBP2,IL10,IL1A,IL1B,IL1RN,IL33,IL3RA,IL6,INHBB,INSR,IRF1,IRS2,ITGAM,LAMB1,…	405 (14)
EZR	-0.926	other		1.331	0.000438	BCL2,DDIT4,IGFBP2,IL10,IL1B,IL6,ITGB4,MYC,PTGS2,TNF	453 (20)
tranilast		chemical drug		1.322	2.77e-06	CD86,CDKN1A,CXCL1,CXCL8,FOXO1,IL10,IL6,TGFB1,TNF,TXNIP,VCAM1	514 (20)
ADIPOQ		other		1.32	3.41e-16	ACACB,ACSL1,BCL2,CCL20,CCN2,CD163,CDKN1A,CEBPB,CLEC10A,CXCL1,CXCL2,CXCL3,CXCL8,CYBA,CYBB,DUSP1,EGR1,FABP4,FN1,FZD4,FZD6,HBEGF,HMOX1,ICAM1,IGFBP4,IL10,IL18,IL1B,IL6,LDLR,LEPR,MSR1,NCF2,NCF4,NFKBIA,PTGS2,SHC1,SOCS3,SPI1,TGFB1,TNF,TNFAIP3,UCP2,VCAM1,VEGFC	420 (17)
RETN		other		1.32	2.71e-08	CCN2,CXCL3,FABP4,FABP5,HMOX1,ICAM1,IL1B,IL6,INSR,LDLR,MYC,PLAT,PTGS2,SELE,SELP,SOCS3,SPP1,TNF,VCAM1	413 (18)
medroxyprogesterone acetate		chemical drug		1.319	1.94e-21	ACTG1,ACTN4,ADAMTS1,ADCY4,ANGPT2,ARPC1B,ASAH1,B4GALT1,BCL2,BMPR2,BTG2,C15orf48,CAPN2,CAV1,CAV2,CCL3,CCL4,CCN1,CCN2,CD44,CDKN1A,CFD,CTNNA1,CTSB,CXCR4,CYSTM1,ENPP2,ETS1,EZR,F2R,FAM107A,FGF2,FLNB,FN1,FOXO1,FZD4,GLUL,GSN,HIF1A,ICAM1,ID1,ID2,ID3,IGF1,IGFBP7,IL10,IL18,IL1A,IL1B,IL6,IL6ST,INSR,IQGAP2,ITGA4,ITGA6,ITGB1,ITGB2,LAMB2,LEPR,LGMN,LIFR,LIPA,LMNA,MAOA,MPZL2,MYC,MYH9,MYL12A,NFKBIA,NOTCH4,NPR1,PIK…	633 (21)
CYP7A1		enzyme		1.319	0.0154	IL1B,IL6,LDLR,PTGS2,TNF
choline		chemical - endogenous mammalian		1.319	2.11e-05	CDKN1A,ELN,FLT1,HMOX1,IL10,IL1B,IL6,MPDZ,PTGS2,SPP1,TFRC,TNF	484 (16)
FOXM1		transcription regulator		1.318	4.13e-09	CAV1,CCL4,CD44,CDKN1A,CTNNAL1,FLT1,FN1,FOXO1,IGF1,IL1B,IL1RN,IL6,ITGA5,ITGB1,LDHA,MAP1LC3B,MET,MYC,NES,NFKB1,PECAM1,PLAUR,PRDX2,SNAI1,STMN1,TGFBR2,TJP1,VEGFA,VIM,ZEB1,ZEB2	528 (16)
GATA4		transcription regulator		1.316	2.54e-11	BCL2,CCL3L3,CCL4,CCN2,CXCL2,CXCR4,DAB2,EPHX1,FGF2,GJA1,HES1,ID1,IFI16,IL6,INHBB,INMT,IRF8,LDHA,MYC,MYH9,NOTCH4,POSTN,PRDM1,PTGS2,PTPRB,S100A4,SPP1,TGFBI,TGM2,TPM1,VCAM1,VIM	335 (12)
mir-135 (includes others)		microRNA		1.316	0.000449	ALOX5AP,BAG3,HIF1A,IL1B,IL1R1,MCL1,SPP1,TGFB1
(S,R)-3-(4-hydroxyphenyl)-4,5-dihydro-5-isoxazole acetic acid, methyl ester		chemical reagent		1.311	0.00111	CXCL16,CXCL8,CXCR4,IL10,IL1B,IL6,IL6ST,TNF	474 (17)
SOX17	1.101	transcription regulator		1.31	0.000123	AKR1C1/AKR1C2,AKR1C3,BMPR2,COL4A1,COL4A2,LAMB1,NFE2L2,SOX17,SOX7,SPARC
ATG16L1	-0.004	enzyme		1.3	3.61e-05	CH25H,CXCL2,IL18,IL1A,IL1B,IL6,NFKBIA	324 (17)
histone deacetylase inhibitor		chemical drug		1.298	0.0103	BCL2,CDKN1A,FGF2,GSN,MYC,TGFB1,TXNIP
KN-62		chemical drug		1.294	3.75e-05	CXCL8,EGR1,IL1B,IL6,PPP1R15A,PTGS2,TNF,VCAM1	419 (19)
COP1	0.198	enzyme		1.292	5.27e-07	APOE,BCL2,CDKN1A,CEBPB,CXCL3,EGR3,FPR1,FTH1,GJA1,GPNMB,ICAM1,IFI16,IGFBP4,ITGAX,TPD52L1	562 (15)
ursodeoxycholic acid		chemical - endogenous mammalian		1.29	5.27e-06	CCL20,CCN2,COL4A1,DLC1,LGALS3,MAF,NFE2L2,NFKB1,PTGS2,SPARC,SPP1,TGFB1,TNF	505 (19)
ALOX5	-0.713	enzyme		1.285	2.47e-10	ADGRG1,ADGRL4,AKAP12,APP,AREG,BCL2A1,BHLHE41,CCL3L3,CDKN1A,CFI,DDIT4,EVI2A,FCGRT,HSP90AA1,HSPA1A/HSPA1B,IGFBP7,IL1B,LIMS2,LSP1,MSR1,MYC,NOSTRIN,PAM,PDE4B,PDLIM1,PDLIM5,PTGS2,RGS16,S100A4,SLC1A3,SLFN5,SPP1,SRGN,TGFB1,THSD7A,TNF,TSHZ2	575 (19)
BCL6	-0.134	transcription regulator		1.283	1.47e-09	A2M,ALCAM,BCL2,BCL2A1,CCL3,CCL3L3,CCL4,CD151,CD44,CDKN1A,CLEC10A,CPD,CXCL3,EGR3,FCGRT,FGF2,FTH1,GPX4,IL10,IL13RA1,IL18,IL1A,IL1B,IL6,IRF1,IRF8,KLF6,LDLR,LITAF,LMNA,MAF,MGP,MIR155HG,MRC1,MYC,NFKB1,PRDM1,PRSS23,SOCS2,SOCS3,SYK,TGFB1,TNF	447 (16)
BACH2		transcription regulator		1.281	5.24e-05	BCL2,FOXO1,HMOX1,ID3,IL10,IL6,LAMC1,MAF,MAFB,MCL1,PRDM1,TNF	566 (22)
HOXA7		transcription regulator		1.276	0.000368	ADGRG1,CALCRL,CD34,ERG,LY86,TSC22D1,VIM
MLN120B		chemical drug		1.275	4.03e-08	CTSB,CXCL1,CXCL2,CXCL8,ICAM1,IL1B,IL6,PTGS2,TNF,TNFRSF1B	467 (18)
PTEN	-0.291	phosphatase		1.274	1.44e-20	ACSL1,ADAMTS9,AKR1C3,ALOX5AP,ANGPT2,BACE2,BCL2,BTG1,BTG2,CALCRL,CCL3L3,CCL4,CD44,CD86,CDH5,CDKN1A,CEBPB,CFD,CITED2,CNN3,COL15A1,COL18A1,COL4A1,COL4A2,CTNNA1,CTSB,CTSZ,CXCL2,CXCL3,CXCL8,CXCR4,DAAM1,DUSP1,EFNB2,EPAS1,ETS1,ETS2,FABP4,FLT1,FN1,FOXO1,FTH1,FZD6,G0S2,GPX4,GRB10,HCLS1,HIF1A,HLA-DMA,HSPA1A/HSPA1B,IFNGR2,IGF1,IGFBP2,IL10,IL18,IL1A,IL1B,IL6,INMT,IRS2,ITGB1,KLF6,LDLR,LEPROT,LGALS3,LY6E,MACRO…	606 (20)
PTX3		other		1.271	1.62e-07	CCL3L3,CCL4,CCN2,CD86,CXCL2,CXCL8,EGR3,FN1,ICAM1,IGF1,IL1B,IL6,NFKB1,TLR2,TNF	489 (16)
entinostat		chemical drug		1.271	4.2e-07	BCL2,CCL8,CD44,CD83,CDKN1A,CSF2RA,DUSP1,GSN,HIF1A,ITGAM,ITGAX,LYVE1,MCL1,MYC,NFE2L2,PSMB9,RB1,TGFBR2,TNFSF10,TXN,VEGFA	445 (14)
GW9662		chemical reagent		1.269	2.4e-06	BCL2,CAV1,CCN2,CD14,CD83,CD86,CDKN1A,FABP4,FN1,HLA-DRA,IL1B,IL6,INSIG1,IRS2,LDHA,PLIN2,PTGS2,TGFB1,TNF,UCP2,VCAM1	439 (20)
15(S)-HETE		chemical - endogenous mammalian		1.268	0.0216	EGR1,FABP4,FGF2,PECAM1,PTGS2
lisinopril		biologic drug		1.267	0.000108	ARHGDIB,CYBB,IL1B,ITGB2,LDLR,S100A6,TGFB1,TNF,VEGFA	429 (19)
LAPTM5	-3.003	other		1.265	0.00386	CCL3L3,COL4A1,COL4A2,CXCL16,CXCL3,CXCR4,IL6,OLR1,TLR2,VWF	373 (11)
EXT1		enzyme		1.258	6.61e-06	ACACB,CD44,CEBPB,CEBPD,FABP4,FN1,MYC,SNAI1,VIM,ZEB1	554 (20)
dacinostat		chemical drug		1.257	0.000266	ANGPT2,BCL2,CDKN1A,CEBPD,HIF1A,IL10,TEK,VEGFA	467 (14)
magnolol		chemical - endogenous non-mammalian		1.254	0.000149	BCL2,CDKN1A,CXCL8,HIF1A,IL10,IL6,PTGS2,TNF	523 (22)
geranylgeranyl pyrophosphate		chemical - endogenous mammalian		1.254	0.000699	APP,ICAM1,IL1B,IL6,KLF2,PTGS2,TNF,VCAM1,VEGFA	422 (20)
FSHR		G-protein coupled receptor		1.254	5.74e-07	APP,CEBPB,CPE,DUSP1,FABP5,INHBB,LGMN,PLAT,PPP1CB,TJP1,VEGFA	474 (19)
OPA1	-0.002	enzyme		1.253	0.00274	IL1B,IL6,NLRP3,PYCARD,TLR2,TNF	488 (17)
Trp53cor1		other		1.253	0.00415	CDKN1A,IL1B,IL6,MCL1,PERP	516 (19)
FEM1A		transcription regulator		1.253	0.000151	CCL4,CXCL2,IL1B,IL6,TNF	513 (18)
BMP10		growth factor		1.251	1.29e-12	A2M,AASS,AQP1,BMPR2,CD74,CD83,CFI,ENG,FCGR2A,FCGR3A/FCGR3B,FGF2,FGL2,FN1,HLA-A,ICAM1,ID1,ID2,ID3,IGFBP7,IL1B,LEPR,MSR1,NFKBIA,NR4A2,NR4A3,SELE,VCAM1	427 (10)
MIR101 (family)		group		1.245	3.06e-06	BCL2,CDH5,CLDN5,DUSP1,IGF1,MCL1,MET,PTGS2,STMN1,VEGFA	404 (7)
promegestone		chemical drug		1.24	5.12e-08	AREG,BTG2,CCN2,CDKN1A,CEBPB,CTSD,HBEGF,IER3,IL1R1,INHBB,IRS2,MT1X,MT2A,MYC,NFKBIA,PDK4,RGS2,SGK1,TXNIP,ZBTB16	572 (20)
INSIG1	-1.373	other		1.238	9.3e-07	ACACB,ALOX5AP,APOE,CLEC4E,CLEC7A,CXCL2,CXCL3,CXCR4,FABP4,FABP5,IL6,IRF8,IRS2,LDLR,LIPA,MRC1,NFE2L2,NFKBIZ,OLR1,PLIN2,RAB27A,TGFB1,UCP2	475 (13)
USP18		peptidase		1.237	7.1e-07	CCL3,CCL3L3,CCL4,CCL4L1/CCL4L2,CXCL1,FPR1,IFITM3,IL10,IL1B,IL1R1,IL1RN,IL6,IRF1,NFKB1,SGK1,SOCS3,TNFAIP2,TNFSF10	363 (12)
LPA		other		1.236	0.00279	CXCL8,ICAM1,SELE,VCAM1	380 (16)
EIF4EBP3		other		1.236	0.000229	IL6,IRF8,PTGS2,TNF
simvastatin		chemical drug		1.235	5.17e-18	ADAMTS1,ANGPT2,APOE,APP,BCL2,C5AR1,CALD1,CCL20,CCL3,CCN1,CCN2,CD14,CDKN1A,COTL1,CXCL2,CXCL3,CXCL8,CYBB,F2R,GJA1,HIF1A,HMOX1,ICAM1,IL10,IL18,IL1B,IL6,IRF1,ITGB2,ITGB4,KLF2,LDLR,LRP5,MAP1LC3B,MYC,NCF2,NFKBIA,OLR1,PECAM1,PHACTR1,PLAT,PTGS2,RHOB,S100A6,SELE,SELP,SOCS3,SPP1,TLR2,TNF,VCAM1,VEGFA,VIM,VWF	379 (12)
NT5E	0.322	phosphatase		1.231	8.87e-05	IGF1,IL13RA1,IL1B,IL6,SPP1,TGFB1,TNF	398 (15)
SDC1		enzyme		1.231	0.00114	CXCL2,CXCL3,ETS1,IL6,TGM2	486 (16)
PBX1	0.617	transcription regulator		1.231	0.000183	ANGPT2,CDKN1A,CYBB,FGF2,IL10,NCF2,PBX1,PLAU,RPLP0	440 (14)
actinomycin D		biologic drug		1.227	4.84e-15	ACTB,APP,ATP1A1,BCL2,BCL2A1,CAV1,CCN1,CCN2,CDKN1A,CPD,CXCL1,CXCL8,DDIT4,DUSP1,EPAS1,ETS1,FLNA,FN1,FPR1,FTH1,HBEGF,HIF1A,HMOX1,HNRNPA1,ID2,IGFBP4,IL6,IRF1,IRS2,MAOA,MCL1,MYC,OSM,PERP,PFKFB3,PLAU,PLAUR,PTGS2,PXN,RGS2,SELE,SLC40A1,SOCS3,SPP1,TAP1,TGFB1,TLR2,TNF,TNFAIP2,TNFRSF1B,VEGFA,VEGFC	442 (16)
WNT1		cytokine		1.227	0.000132	CDKN1A,EGR1,EIF4E,ENPP2,ETS2,FN1,GRN,HES1,IGF1,ISLR,LY6E,MYC,NOTCH4,PTGS2,RPS6,SNAI1,SPP1,TJP1,VEGFC	575 (23)
ginsenoside Rb1		chemical - endogenous non-mammalian		1.227	2.77e-06	CXCL8,CYBA,CYBB,HBEGF,ICAM1,IL1B,IL6,MT-ND1,PECAM1,TNF,VCAM1	449 (20)
SERPINA1	-0.92	other		1.224	7.4e-05	CXCL8,FABP4,HSPH1,IL10,IL1A,IL1RN,IL6,LDLR,MCL1,NFKB1,RGS16,TLR2,TNF	498 (16)
lithocholic acid		chemical - endogenous mammalian		1.215	6.61e-06	BCL2,CD86,GRN,IL1B,IL6,LDLR,PLAUR,TGFB1,TGFBR2,TNF	510 (22)
HDAC8	0.18	transcription regulator		1.214	0.037	CDKN1A,FN1,SNAI1,VIM
LIPA	-1.026	enzyme		1.213	1.56e-07	ACACB,CAPG,CD63,CTSD,CTSS,GPNMB,IL1B,LGALS3,LYZ,NFIA,NPC2,PECAM1,PLD3,PYCARD,RPS6,SEPTIN10,TNF	281 (7)
potassium chloride		chemical drug		1.212	2.22e-05	ATP1A1,ATP1B1,BTG2,EGR1,HERPUD1,ID1,ID3,IGF1,IL1B,MYC,NR4A2,NR4A3,PIK3R1,PTGS2,RB1,SPP1,TXNIP	486 (22)
ROCK2	0.239	kinase		1.21	8.07e-05	APP,CD44,CXCL8,FABP5,FN1,ICAM1,MAF,PRDM1,SPP1,VCAM1,VIM	401 (15)
streptozocin		chemical drug		1.208	5.23e-11	ANGPT2,ATP1A1,ATP1B1,BCL2,CCL3L3,CCN2,CD163,CDKN1A,CLU,COL4A1,CREM,CXCL2,FABP4,FN1,FOXO1,GPX4,HIF1A,HMOX1,HSPG2,ICAM1,IGF1,IL10,IL1B,IL6,INSR,IRS2,LGALS3,MAF,MAFB,MAP1LC3B,MSR1,NFE2L2,PDK4,PTGS2,ROBO4,SELE,SELP,SLC1A3,SPP1,TGFB1,TLR2,TNF,TXNIP,VCAM1,VEGFA,VIM	399 (16)
fenretinide		chemical drug		1.203	0.00473	BCL2,BCL2A1,GRB2,HIF1A,IGF1,IGFBP7,IL1B,IL6,MYC,NCF2,NFKBIA,PPP1R15A,PTGS2,VEGFA	388 (15)
GMFG	-0.679	growth factor		1.199	0.000229	IL6,ITGA5,ITGB1,TNF	436 (17)
mir-127		microRNA		1.198	3.02e-06	CLEC10A,DUSP1,IL10,IL1B,IL6,MRC1,TNF	260 (7)
GRN	-0.948	growth factor		1.195	2.37e-23	AIF1,APOC1,APOE,APP,ATP6V1B2,BCL2,C1QA,C1QB,C1QC,C3AR1,CCL3,CCL4,CD14,CD200,CD74,CD84,CH25H,CLEC7A,CLU,CST3,CTSB,CTSD,CTSS,CTSZ,CXCL2,CYBA,EGR1,EMP1,GPNMB,GPR34,GRN,HIF1A,HLA-DRA,HLA-DRB1,ICAM1,IGF1,IL10,IL1B,IL6,IRF8,ITGAX,ITGB2,LGALS3,LIPA,LYZ,MERTK,MS4A4A,MS4A6A,NPC2,OLR1,PECAM1,PIK3R1,PREX2,PROS1,RHOB,SLCO2B1,SPI1,SPP1,STAB1,TGFB1,TIE1,TM4SF1,TNF,TXNIP,TYROBP,VEGFA	538 (17)
GLUL	-0.836	enzyme		1.195	8.87e-05	CAV1,CXCR4,GLUL,MRC1,MSR1,SLC7A5,TNF	290 (7)
MFAP5		other		1.195	0.00267	CCL3,CFD,DUSP1,F2R,PECAM1,SPP1,TFPI
1L-6-hydroxymethyl-chiro-inositol 2-(R)-2-O-methyl-3-O-octadecylcarbonate		chemical drug		1.192	0.00589	CXCL16,IL6,MT2A,PTGS2	437 (19)
SYNCRIP	0.313	other		1.192	0.00103	FN1,SNAI1,VIM,ZEB2	362 (11)
arginine methyltransferase inhibitor-1		chemical reagent		1.192	0.00103	CDKN1A,CEBPB,PRMT1,PTGS2	211 (7)
oxamic acid		chemical - endogenous non-mammalian		1.192	0.00103	HIF1A,IL1B,IL6,TNF	471 (16)
FHL2		transcription regulator		1.192	4.44e-06	CD44,CDH5,CLDN5,CLEC10A,CTSD,CXCL8,FZD4,FZD6,IL10,MYC,PIK3R1,PIK3R3,S1PR1,SPP1,TEAD1,TGFB1,TGFBR2,TJP1,TNF	574 (24)
BMPR1A		kinase		1.188	0.0261	CDKN1A,ID1,ID3,TNF
ROCK (family)		group		1.188	3.63e-06	APP,CAVIN1,CCN2,CDKN1A,CXCL8,ETS1,FABP4,FN1,ICAM1,MYC,SPP1,TGFB1,TJP1,VCAM1	415 (18)
NDP		growth factor		1.188	0.00103	ANGPT2,FGF2,NUPR1,PSIP1
Z-LLL-CHO		chemical - protease inhibitor		1.184	1.12e-08	ACTB,AKR1B1,AKR1C1/AKR1C2,APP,ARHGDIB,ATP1A1,BCL2,BCL2A1,CCN2,CDKN1A,CEBPB,CLIC1,CLU,CTSB,CTTN,CXCL2,CXCL8,DUSP1,EIF4E,EPAS1,ETS1,FGF2,FOXO1,G0S2,HIF1A,HMOX1,HSP90AA1,HSPB1,ICAM1,IER3,IL1B,IL6,IRS2,ITGB1,MCL1,MET,MYC,NCF2,NFE2L2,NFKBIA,PFKFB3,PFN1,PRDM1,PTGS2,PTPN6,PXN,RB1,RPLP0,SNAI1,SOCS3,STMN1,TJP1,TNF,TREM1,TXN,VAMP8,VCAM1,VEGFA,WAS,WWTR1,YBX3	484 (15)
RRAS2		enzyme		1.183	2.99e-13	ALCAM,C5AR1,CAV1,CCL20,CD14,CD74,CFH,CSF3,EGR1,EGR3,ETS2,FPR1,HES1,HLA-DMA,IER3,IFITM1,IFITM2,IFITM3,IL18,ITGA5,LAMB1,MDK,MPZL2,NAMPT,NR4A3,PLAU,POSTN,PSMB9,PXN,RGS1,RGS16,SELE,SHC1,TNFAIP3,VEGFC	378 (16)
MYB		transcription regulator		1.177	2.76e-10	BCL2,C15orf48,CD14,CD34,CD4,CNN3,COL4A1,CSF3,CXCL16,CXCL2,CXCR4,ESAM,FN1,FOXO1,GIMAP7,HIF1A,ICAM1,IGF1,IL1A,IL6,ITPR1,MYC,NEDD9,NFKB1,P2RY13,PDE2A,PTGS2,REL,RGCC,SNAI1,SOCS2,SPP1,VIM	492 (14)
xanthohumol		chemical drug		1.177	0.029	HMOX1,ICAM1,IL1B,LY96,MYC,TNF
IGF2BP3		translation regulator		1.175	3.21e-05	BCL2,CD44,CDKN1A,HES1,LYZ,MYC,SMS,SNAI1,TIMP3	429 (19)
CSDE1	-0.172	enzyme		1.172	0.037	CTTN,FN1,MYC,VIM
MAPKAP1	-0.053	other		1.172	0.0105	CXCR4,HIF1A,IFI16,SLFN5,SNAI1
GABPA	0.326	transcription regulator		1.172	0.000392	AKR1C3,CCL20,CCL8,HMOX1,IL18,ITGB2,RB1,ROBO4,RRAS,SPI1,UTRN	309 (11)
COMPLEMENT (complex)		complex		1.172	0.00114	CLU,CSF3,ITGAM,SELP,VCAM1	429 (18)
PDGFC	-0.432	growth factor		1.17	0.000659	COL4A2,FGF2,FLT1,MYC,TEK,TGFB1,VEGFA	514 (16)
MED1	0.075	transcription regulator		1.169	0.000249	ACACB,CDKN1A,CFD,EBF1,ELK3,ELL2,FABP4,FOXO1,HSD17B12,ICAM2,ID2,IGF1,IL1B,IRF8,MCL1,MET,MYC,NAMPT,NFKBIA,OLR1,PDK4,PODXL,PRDM1,PTPRM,TGM2	570 (25)
MAK683		chemical drug		1.165	0.037	FOXO1,IL1B,IL6,MET
dapansutrile		chemical drug		1.165	0.000229	IL1B,IL6,NFKB1,TGFB1	476 (15)
allopurinol		chemical drug		1.165	4.46e-12	A2M,ADAMTS1,ATP6AP2,CD14,CD44,CLU,EMP3,FCGR2A,FCGR2B,GAS5,GPNMB,HMOX1,IER3,IL1B,ITGB4,LGALS3,MRC1,MYC,PTGS2,RCN1,S100A10,SPP1,STING1,TGIF1,TMSB10/TMSB4X,TXNIP,VIM	481 (19)
gentamicin		chemical drug		1.165	1.92e-08	ALCAM,APOD,AQP1,BTG2,C1QA,C1QB,CCNL1,CD63,CEBPB,CITED2,CLU,CNKSR3,CST3,CTSB,CTSD,DNAJB4,EGR1,ENPP2,FTH1,GAS5,GATM,GUK1,HAVCR2,HMOX1,HSP90AA1,HSPA1A/HSPA1B,HSPB1,ICAM1,IL10,IL10RA,IL1B,IL6,IRF1,KLF6,KYNU,LGALS1,LGALS3,LITAF,MAF,MYC,NUAK1,PLIN2,PTPRM,RGCC,SOCS2,SPP1,TAP1,TFRC,TGFB1,TJP1,TNF,TSC22D1,VCAM1,YBX3,YWHAH	458 (22)
MEG3		other		1.164	0.00231	FN1,HIF1A,VIM,ZEB1,ZEB2	523 (15)
FOSL1	0.158	transcription regulator		1.159	1.32e-08	CCL3L3,CCL4,CCN1,CD44,CSF3,CXCL8,DOCK9,EGR1,ELN,IL10,IL1B,IL6,ITGB4,MET,MT2A,PLAU,PLAUR,PRDM1,SNAI1,SPARC,TNF	488 (20)
troglitazone		chemical drug		1.158	1.32e-13	ACSL1,BCL2,CAV1,CAV2,CCL3,CD34,CD59,CD86,CDKN1A,CEBPD,CFD,CHCHD10,COL15A1,COL4A1,COX7A1,CTNNAL1,CXCL1,CXCL3,CXCL8,DBI,EGR1,ETS1,FABP4,FABP5,FN1,G0S2,HLA-DRA,HMOX1,ICAM1,IFI16,IL1B,IL6,ITGA6,ITM2A,MCL1,MSR1,MT-ND1,MYC,NDRG1,NFKB1,NFKBIA,NNMT,NR2F2,NR4A3,PDK4,PLIN2,PTGS2,RB1,RGS10,SELE,SNAI1,SPP1,TBXAS1,TGFB1,TGIF1,TNF,UCP2,VCAM1,VEGFA	537 (20)
NGFR		transmembrane receptor		1.158	6.07e-05	A2M,APP,IL10,IL1B,LDLR,PLAT,RB1,RHOB,TNF	553 (20)
PHB1	0.062	transcription regulator		1.157	0.00166	BCL2,CXCL8,IL1B,MYC,NFKBIA,TCF4,TGFB1,TNF	487 (17)
apomorphine		chemical drug		1.156	0.00239	BCL2,EGR1,FGF2,GJA1,HMOX1,IL6ST,PTGS2,TNF	564 (23)
METTL3		enzyme		1.155	0.000149	BTG2,CCL3L3,CDKN1A,FOXO1,ICAM1,IL1B,IL1R1,IL6,ITGAM,LDHA,LYZ,NLRP3,NNMT,PERP,PLTP,PTPRC,RB1,SMS,SNAI1,SOCS3,TNF,VIM	461 (19)
RAD51		enzyme		1.155	0.0161	CD44,CDKN1A,EREG,GADD45B,GPX4,HMOX1,IRF1,LGALS3,NEDD9,PPT1,SAT1,TIMP3
TGFB2		growth factor		1.155	2.82e-07	CCN2,CD59,CD86,CDH5,COL4A1,CXCL16,DDIT4,EGR1,FGF2,FN1,HBEGF,HMOX1,HSPG2,ID3,JAM2,MGLL,PDK4,PECAM1,PPIF,RUNX1,S100A4,SESN1,SLC7A5,SMAP2,SPP1,SULF1,TGFB1,TGFBR2,TGFBR3,TUBB4B,TXNIP,VEGFA,VIM	607 (19)
NKX2-3		transcription regulator		1.154	1.16e-05	ANGPT2,ARHGDIB,BMPR2,BTG1,C2CD4B,CAVIN2,CD34,CDKN1A,CXCL16,CXCL8,EMCN,FGF2,GALNT15,GIMAP7,HLA-F,KLF2,LGMN,LY6E,MCTP1,MMRN1,MT1M,POSTN,PSMB9,PTGS2,PTPRE,SLC40A1,SRPX,TAP1,TNFRSF10D,TYMP,UACA,UNC93B1,VCAM1,YPEL2
GSK583		chemical drug		1.154	0.00103	IL1A,IL1B,TNF,VCAM1	309 (15)
TRIM2		enzyme		1.153	0.00764	FTL,ITGA5,ITGB1,ITGB4,NFE2L2,PRDX2,TXN
NLRX1		other		1.152	6.28e-12	ANGPT2,CAV1,CD44,CDKN1A,COL4A2,CSF1R,DAB2,DDIT4,DOK2,DUSP1,EFNA1,EGR1,ENG,EPAS1,EPS8,FGF2,FLT1,GJA1,GNG11,GRB10,HBEGF,HSP90AA1,ID1,ID2,IL10,IL1A,IL1B,IL1R1,IL6,INSR,IRF1,IRS2,ITGA6,ITGAM,ITGAX,ITGB1,ITGB2,NFKB1,NFKBIA,PFKFB3,PIK3R1,PTPN6,PXN,REL,RHOB,SELENOP,SH3BGRL,SHC1,SNAI1,SNX2,SNX6,TCF4,TGFBR3,TNF,TNFAIP3,ZEB2	417 (13)
ETS1	0.743	transcription regulator		1.151	1.31e-18	ARHGDIB,ARL4C,ARPC2,CAV1,CCN2,CD14,CD44,CDH5,CDKN1A,CITED2,CSF1R,EGR1,ETS1,ETS2,FCGR2A,FLT1,FN1,HCST,HMOX1,HSPA1A/HSPA1B,HSPA6,ICAM1,ID2,IL10,INSIG1,ITGAM,ITGB2,LAIR1,LAMA5,LAMB1,LAMC1,MCAM,MCL1,MET,MSR1,MYC,NPR1,PERP,PLAU,PRDM1,RUNX1,SNAI1,SPI1,SPP1,SRGN,TBXAS1,TGFBR2,TNF,VEGFA,VIM,WAS,ZEB1,ZEB2	558 (24)
IFNB1		cytokine		1.15	2.9e-10	ANXA5,APOL3,BCL2,CAPN2,CCL3,CCL4,CD14,CD83,CD86,CDKN1A,CH25H,CLEC4E,CREM,CXCL2,CXCL3,CXCL8,F2R,FBLN2,FGF2,FKBP9,GBP4,HLA-A,ICAM1,IFI16,IFI27,IFITM1,IL10,IL18,IL1A,IL1B,IL1R1,IL6,IRF1,ITGAX,ITGB2,KDM6B,LAMB1,MGST2,MYC,NNMT,PDK4,PRDM1,PTGS2,REL,SPP1,SPRY1,TNF,TNFSF10	368 (17)
INHA		growth factor		1.148	1.93e-07	ADAMTS1,AREG,BCL2,CCN1,CCN2,EMILIN2,EPHX1,EREG,IGFBP4,IL1R1,INHBB,JAM2,LMNA,MYC,PIK3R1,PRSS23,PTGS2,SGK1,TJP1	359 (12)
zoledronic acid		chemical drug		1.145	8.74e-06	BCL2,CCN1,CDKN1A,CXCL8,CXCR4,FLT1,IL1B,IL6,PTGS2,SPARC,TNF,TNFSF10,VEGFA	451 (20)
ANXA1	-0.181	enzyme		1.142	6.5e-08	ANGPT2,CD83,CD86,COL18A1,CXCL2,CXCL8,CXCR4,HAVCR2,IL1B,IL6,ITGAM,ITGB2,LGALS1,LGALS3,PLAU,PTGS2,TGFB1,TYMP	460 (14)
GDF2		growth factor		1.141	5.35e-15	ATP1A1,BMPR2,CAV1,CXCL8,CXCR4,EFNB2,EMB,ENG,ENPP2,GADD45B,HES1,HIF1A,ICAM1,ID1,ID2,ID3,IGF1,LYVE1,MYC,NFKBIA,NINJ1,POSTN,SELE,SERPINB9,SLC40A1,SLC7A5,SLCO2A1,SMAD1,SOCS2,SPARCL1,SPP1,TGFB1,VCAM1,YWHAH	473 (19)
TNFAIP3	-2.778	enzyme		1.14	6.5e-08	BCL2,CCL20,CXCL8,ICAM1,IL10,IL1A,IL1B,IL6,NFKBIA,NLRP3,SELE,SOCS3,TFRC,TGFB1,TJP1,TNF,TNFAIP3,VCAM1	463 (17)
N-(1-carbamoyl-2-phenyl-ethyl) butyramide		chemical reagent		1.134	3.61e-05	CD14,IL1B,IL6,PTGS2,SOCS3,TLR2,TNF	283 (7)
echinomycin		chemical drug		1.134	3.02e-06	ADAMTS1,CAVIN1,CAVIN2,CXCR4,IL1A,IL6,VEGFA	344 (10)
MEIS2	0.491	transcription regulator		1.134	3.61e-05	BCL2,ID1,ID3,IGF1,LMNA,MECOM,PBX1
LYL1	0.008	transcription regulator		1.134	1.32e-05	ADGRG1,ANGPT2,BTG2,CDH5,EGR1,ERG,ID1,ID3,NFKB1,TSPAN18	112 (4)
WFS1	0.268	enzyme		1.134	0.000659	CYBB,IL18,IL1A,IL1B,LGALS3,LYZ,UACA
PCDH10		other		1.134	3.61e-05	CXCL8,EGR1,EREG,OTUD1,RASA4,SOX7,TGFB1
N-(3-(aminomethyl)benzyl)acetamidine		chemical reagent		1.134	0.00278	CXCL8,HMOX1,IL1B,IL6,ITGB1,NLRP3,TNF,TNFRSF10D,TNFRSF1B	503 (21)
PAX5-ELN		fusion gene/product		1.134	0.00555	CYBB,EPAS1,LPXN,RAPGEF3,SH3BGRL2,TGFBR3,TREM1
JMF3086		chemical reagent		1.134	1.21e-05	CXCL2,CXCL3,IL1B,IL6,PTGS2,TNF,VIM	493 (16)
cannabidiol		chemical drug		1.134	0.000297	FN1,HIF1A,ID1,ID2,IL1B,PTGS2,SOCS3,STING1,TNF	477 (16)
MIA-602		chemical reagent		1.133	0.00231	IGF1,IL1B,IL6,PTGS2,TNF	426 (9)
docosapentaenoic acid		chemical reagent		1.131	0.00589	IL1B,IL6,ITGAX,PTGS2	362 (11)
DNASE2	0.193	enzyme		1.131	0.00684	CH25H,CXCL2,GPNMB,TNF,TNFSF10
CLEC4G		other		1.127	2.08e-08	AREG,CCN2,CSF3,EBF1,EGR3,FZD4,HBEGF,IL1B,IL6,NOTCH4,TGFB1,TNF,VEGFA,VEGFC
HES1	0.677	transcription regulator		1.126	0.00278	BCL2,CD4,CDKN1A,CFD,DUSP1,HES1,IL6,KDM6B,SPP1	418 (23)
CARM1	-0.107	enzyme		1.123	2.77e-06	CDKN1A,CSF3,CXCL3,DDIT4,EGR3,FTH1,FTL,HSP90AA1,ICAM1,IGFBP4,MYC	610 (23)
TAF4		transcription regulator		1.121	0.000129	AREG,CCN2,ETS1,GAS5,HBEGF,ID2,IL1RN,ITGA6,MAP3K6,MXD1,RUNX1,SPP1,TGFB1,VEGFC	267 (7)
chloroquine		chemical drug		1.118	1.14e-15	APP,ATP1A1,BCL2,CD83,CD86,CTSD,CXCL8,FN1,FOXO1,GJA1,GPX1,GRN,HIF1A,IL1B,IL6,LEPR,LIFR,MAP1LC3B,MET,NNMT,PRNP,RCAN1,S1PR1,SELE,SNAI1,SOCS3,TFRC,TNF,TNFSF10,TNFSF13B,TXN,VEGFA	588 (17)
2-aminopurine		chemical reagent		1.118	0.00176	CXCL1,CXCL8,HMOX1,IGF1,IL6,PTGS2,TNF	580 (22)
PD 168393		chemical drug		1.117	0.00589	BCL2,CXCL8,MCL1,RGS16	543 (18)
methylnitronitrosoguanidine		chemical toxicant		1.115	0.00617	BTG1,BTG2,CDKN1A,EGR1,IRF1,PLAT,PLAU,TNFSF10	553 (20)
clodronic acid		chemical drug		1.115	1.76e-10	CD86,FCGR2B,HMOX1,ICAM1,IL10,IL1B,IL6,MRC1,MSR1,POSTN,SELE,SELP,TGFB1,TNF,VCAM1	533 (19)
ELF1	-0.009	transcription regulator		1.114	0.000659	CD4,CITED2,FCER1G,IL10,NCF2,SPI1,TEK
PI3		other		1.109	0.000151	CEBPB,CXCL8,FGF2,NFKBIA,TNF	431 (15)
PPP1R13L	0.217	transcription regulator		1.109	0.0105	CDKN1A,GJA1,ITGB1,NFE2L2,PERP
Ki16425		chemical reagent		1.109	0.00279	IL1B,PLPP3,PTGS2,TNF	498 (19)
N-methyl-D-aspartate		chemical drug		1.107	0.00373	APP,BCL2,EGR1,FGF2,MYC,PSIP1,PTGS2,SLC1A3,TNF	436 (18)
EBF1	0.64	transcription regulator		1.106	0.000171	ACACB,CCL3,CCL3L3,CCL4L1/CCL4L2,CEBPB,CSF1R,EBF1,FOXO1,IL6,INSR,IRF1,IRF8,MPEG1,MYC,PIK3R1,PIK3R3,POSTN,PPP1CB,PRDM1,PTPRC,RHOQ,SOCS3,TLR2	470 (22)
bardoxolone methyl		chemical drug		1.105	4.14e-05	AKR1C1/AKR1C2,BCL2,CCL3L3,CCL4,CLU,ENPP2,HMOX1,IL10,IL1B,IL6,LMNA,LUCAT1,MT-CYB,MYC,PID1,PTGS2,TNF	493 (18)
1-palmitoyl-2-oleoylglycero-3-phosphoglycerol		chemical reagent		1.103	0.000229	CXCL8,IL1B,IL6,TNF	423 (22)
GSK0660		chemical reagent		1.103	0.00103	C1QA,C1QB,FN1,PDK4	211 (7)
HK2		kinase		1.103	0.037	MCL1,SNAI1,VIM,ZEB1
NOTCH4	0.591	transcription regulator		1.102	2.48e-05	CD86,EFNB2,HES1,IL10,IL6,IRF1,NOTCH4,RBPJ,TEK,TIE1	437 (11)
PSEN1	-0.066	peptidase		1.1	3.34e-10	ACSL1,ACTB,ACTG1,AIF1,APOE,APP,ATP1B1,BASP1,C1QA,C1QB,C1QC,C3AR1,CAP1,CCL3L3,CCL4,CD74,CTSD,CTSS,CTSZ,CXCL2,DBI,DSTN,DUSP1,EGR1,EMP1,ENPP2,F2R,FKBP1A,FZD4,GADD45B,GAS5,GJA1,HES1,HLA-E,HSP90AA1,IGF1,IL10,IL1B,IL6,INSR,LDLR,LRP1,MERTK,MSR1,MYC,NUPR1,PIK3R1,PLVAP,PTGS2,RBPJ,RHOQ,RPGR,SPTAN1,STAB1,STMN1,TGFB1,TGFBR2,TLR2,TNF,TNXB,TUBA1B,TUBB4B,TUBB6,TXN	587 (18)
naringenin		chemical - endogenous non-mammalian		1.1	1.81e-05	CCL4,CXCL1,CXCL8,GJA1,HMOX1,LDLR,LYN,PTGS2,TGFB1,TLR2,VIM	466 (21)
CCDC88A	-0.709	other		1.095	0.000476	CXCL3,IL1A,IL1B,IL6,TNF	508 (17)
CpdX		chemical reagent		1.095	0.000151	IL10,IL1B,IL6,PTGS2,TNF
CpdX-D3		chemical reagent		1.095	2.81e-05	IL10,IL1B,IL6,PTGS2,TNF
cordycepin		chemical drug		1.095	0.00764	HIF1A,HMOX1,IL10,IL1R1,LDLR,MCL1,MYC	558 (21)
mevastatin		chemical drug		1.095	0.00274	ADAMTS1,APOE,CDKN1A,LDLR,PTGS2,TNF	487 (25)
GDNF		growth factor		1.093	0.000551	ACTB,CLDN5,CTSB,EGR1,FN1,ITGA6,LGALS1,NRN1,RPS4Y1,STC1,TNF	518 (20)
8-(4-chlorophenylthio)-guanosine-3', 5'-cyclic monophosphate		chemical reagent		1.091	0.0106	CCL3L3,CDKN1A,IL6,TNF
CDKN2AIP	-0.18	transcription regulator		1.091	0.0173	HMOX1,HSPA1A/HSPA1B,HSPA6,NUPR1
MESP1		transcription regulator		1.091	0.00589	FOXC1,SNAI1,ZEB1,ZEB2
pictilisib		chemical drug		1.091	0.00114	CXCL8,HIF1A,INSR,LDHA,TNFSF10	468 (20)
HOXD3		transcription regulator		1.091	0.0173	ITGA5,TGFBI,TGM2,TSPAN7
glaucocalyxin A		chemical - endogenous non-mammalian		1.091	0.000229	IL1B,IL6,PTGS2,TNF	421 (9)
beta-glycerophosphoric acid		chemical - endogenous mammalian		1.091	0.00114	CDKN1A,MGP,PTGS2,SPARC,SPP1	179 (7)
as605240		chemical drug		1.091	1.21e-05	CXCL2,CXCL3,IL10,IL1B,IL6,TGFB1,TNF	398 (14)
thymoquinone		chemical drug		1.091	0.00278	BCL2,CD14,CDKN1A,CXCR4,HMOX1,IL10,SAT1,TNF,TNFSF10	409 (17)
fish oils		chemical drug		1.091	0.0046	ACSL1,CCL3L3,CEBPB,IL10,IL1A,IL1B,PIK3R1,PTGS2	491 (17)
pterostilbene		chemical drug		1.091	0.000659	BCL2,CD86,HES1,IL6,MET,PLAU,TNF	451 (18)
SMAD2/3/SMAD4 (complex)		complex		1.091	2.48e-05	AREG,BCL2,CCN2,CDKN1A,CXCR4,MXD1,MYC,SNAI1,SOX17,VIM	520 (27)
BMP4	0.217	growth factor		1.088	1.38e-15	ADGRG1,BCL2,BHLHE41,CCN1,CDH5,CDKN1A,CEBPB,CSF3,EFNA1,EGR1,ELK3,ENG,FZD4,GJA1,HES1,ID1,ID2,ID3,IL1A,IL6,INHBB,ITGA4,KLF9,LCP1,LYN,MXD1,MYC,NES,NUPR1,PFKFB3,POSTN,PRDM1,RAPGEF3,RHOB,S1PR1,SLC40A1,SMAD1,SNAI1,SOX17,SPARC,SPI1,SPNS2,SULF1,TGFB1,TGM2,VEGFA	626 (25)
NTRK2		kinase		1.086	5.52e-06	APP,CDKN1A,CEBPB,EGR1,FGF2,IL1B,IL6,MYC,PIK3R1,PYCARD,RB1,SERTAD1,SPP1,TNF,TNFSF10,VEGFA,VIM	425 (19)
CD9	-0.026	other		1.084	0.00019	ITGA5,ITGA6,ITGB1,MYC,TJP1,TNF,VEGFA	576 (22)
glycyrrhetinic acid		chemical drug		1.084	0.00274	ATP1A1,ATP1B1,BCL2,CCL3L3,ICAM1,IL6	452 (19)
IL15RA	0.095	transmembrane receptor		1.083	1.85e-06	BCL2,CD44,CD84,IL10,IL6,ITGAX,PTPRC,TNF	388 (19)
mir-9 (includes others)		microRNA		1.082	0.0128	CXCR4,ETS1,NFKB1,PRDM1,RUNX1,ZFP36
JAK1	0.098	kinase		1.08	6.11e-09	CCL3L3,CD14,CDKN1A,CSF3,ENPP2,HIF1A,HLA-A,HLA-F,ICAM1,ID1,IL10,IL1B,IL6,IL6ST,IRF1,PSMB9,RUNX1,SLC1A3,SNAI1,SOCS3,TAP1,TGFB1,TNF	468 (13)
LIMS1	0.171	other		1.079	0.00415	CTNNA1,GJA1,HIF1A,ITGB1,TJP1
bexarotene		chemical drug		1.078	4.31e-11	ADIRF,AKR1C1/AKR1C2,AKR1C3,ALCAM,APOE,APP,BCL2,CCN1,CFD,CPLX1,CST3,DDIT4,DUSP1,EGR3,FABP4,GUK1,HERPUD1,ICAM1,ID1,IL1B,ITM2A,ITPR1,MAF,MALAT1,MERTK,NR4A2,PIK3R1,PLAT,PLAUR,PNRC1,PTGS2,RABAC1,SELENOM,SLC7A5,SPARC,TGFB1,TGM2,TM4SF1,VAMP8,VCAM1	475 (22)
miR-146a-5p (and other miRNAs w/seed GAGAACU)		mature microRNA		1.078	0.000544	CCL8,CD44,CFH,CXCL3,CXCL8,CXCR4,IL10,IL1B,IL1R1,IL6,ITGB1,NFKBIA,NOVA1,TNF	533 (15)
SPHK1	0.408	kinase		1.075	4.57e-08	APP,CCN2,CDKN1A,CTTN,CXCL8,EGR1,FN1,HIF1A,ICAM1,IL10,IL1B,IL33,IL6,PTGS2,SELP,SNAI1,SOCS3,TNF,TNFSF13B	516 (22)
eritoran		chemical drug		1.073	2.81e-05	CXCL8,IL10,IL1B,IL6,TNF	501 (15)
CREBZF	0.172	transcription regulator		1.069	0.0216	CEBPB,HERPUD1,HSPA1A/HSPA1B,INSIG1,PDK4
CK2 (complex)		complex		1.067	0.0106	CYBB,INSR,MYC,ZFP36
triamcinolone hexacetonide		chemical drug		1.067	0.00103	ICAM1,IL1A,IL1B,TNF
GPRC6A		G-protein coupled receptor		1.067	0.00103	EGR1,FOXO1,PLIN2,TNF	431 (11)
B3GNT2	0.136	enzyme		1.067	0.000229	CD14,IL1B,IL6,TNF	291 (10)
GPR39		G-protein coupled receptor		1.067	0.00589	ANGPT2,CLU,CXCL8,RGS16
HDAC11		transcription regulator		1.067	0.00415	IL10,IL18,IL1B,IL6,TNF	444 (20)
BCL11A		transcription regulator		1.067	0.00279	BCL2,CLEC5A,ITGA6,VIM
IRAK1/4 inhibitor I		chemical drug		1.067	0.00103	IL1B,IL6,NLRP3,TNF	437 (15)
LGALS7/LGALS7B		other		1.067	0.00279	EGR1,IL10,IL1B,IL6	437 (20)
LOX		enzyme		1.067	0.00642	BCL2,ELN,LRP5,MYC,SNAI1,TEK	449 (21)
IL17B		cytokine		1.067	0.00103	BCL2,CDKN1A,CSF3,IL6	495 (16)
methylamine		chemical - endogenous mammalian		1.067	0.000229	FN1,IL1B,IL6,MET	312 (9)
epoxyeicosatrienoic acid analog B		chemical reagent		1.067	0.00279	CYBB,IL1B,IL6,TNF
epoxyeicosatrienoic acid analog A		chemical reagent		1.067	0.00279	CYBB,IL1B,IL6,TNF
acadesine		chemical drug		1.067	0.00231	CDKN1A,EGR1,IL1B,LDLR,PTGS2	529 (21)
C-miR146a		chemical reagent		1.067	0.0173	IL1B,IL6,NFKB1,TNF
NCL	0.453	other		1.066	6.61e-06	ANGPT2,CDKN1A,HIF1A,HSPA1A/HSPA1B,IL6,KLF2,LAMB1,MDK,MYC,TNF	467 (23)
dimethylnitrosamine		chemical toxicant		1.056	7.47e-06	CDKN1A,COL4A1,HMOX1,ICAM1,IL1B,IL6,NFE2L2,RAB13,TGFB1,TGM2,TNF,VIM	524 (17)
RARB		ligand-dependent nuclear receptor		1.055	1.17e-09	ACSL1,ARHGAP4,BCL2A1,CDH5,CDKN1A,CXCL2,CXCL8,EGR1,ETS1,EZR,FOLR2,ICAM1,ID1,ID3,IFI27,IFITM1,IL1B,IL6,INSR,LYZ,PTGS2,SERPINA1,SPP1,TGFB1,TJP1,VEGFA,VEGFC,YES1	566 (22)
fisetin		chemical drug		1.054	0.00239	BCL2,CCL3L3,ICAM1,MCL1,MYC,NFKBIA,PTGS2,VIM	376 (16)
creatine		chemical - endogenous mammalian		1.053	0.00164	CXCL2,CXCL3,CXCL8,GATM,IL6,TLR2	537 (22)
E2F1		transcription regulator		1.053	0.043	ANGPT2,ARHGAP4,BCL2,CALD1,CAV1,CD44,CDKN1A,CITED2,CLIC1,CRIP2,CTSB,CYB5A,DUSP1,EGR1,FGF2,FLT1,FOXO1,HES1,ICAM1,ID3,IGF1,INMT,IRS2,MAF,MCL1,MYC,NFKBIA,NR4A3,PDK4,PIK3R1,PSMB9,RB1,RHOQ,SELE,SOX7,STK17B,STMN1,TAP1,TGFB1,TNF,UCP2,VCAM1,VEGFA,VIM,YBX3,ZFP36
pentoxifylline		chemical drug		1.051	1.52e-09	CCN2,CXCL3,CYBB,ICAM1,IL10,IL1B,IL6,ITGAM,NFKBIA,POSTN,REL,TGFB1,TNF,VCAM1,VEGFA	386 (13)
8-bromoguanosine 3',5'-cyclic monophosphate		chemical reagent		1.048	1.73e-06	CAV1,CDKN1A,HMOX1,IL1B,IL6,ITGAM,PLAUR,S100A10,SNAI1,TAGLN2,TGFB1,VCAM1,VEGFA	372 (14)
LAT2	-0.669	other		1.048	2.81e-05	CCL3L3,CXCL8,IL10,IL6,TNF	377 (19)
IL2RG	-0.171	transmembrane receptor		1.042	0.00386	ARHGAP45,BCL2,ETS1,HLA-A,IL6,KLF2,MYC,NPC2,SESN1,TNF	526 (21)
FGF2	0.627	growth factor		1.042	3.51e-30	ADGRL2,AKR1B1,ANGPT2,AQP1,AREG,BCL2,BTG2,CAV1,CCL20,CCN1,CD34,CDH5,CDKN1A,CSF3,CXCL2,CXCR4,CYGB,EFNB2,EGR1,ELN,ENPP2,EPAS1,EREG,ETS1,FABP4,FGF2,FLNA,FLT1,FN1,FOXO1,FTH1,GJA1,GPNMB,HBEGF,HES1,HIF1A,ICAM1,ID2,ID3,IER3,IFITM2,IGF1,IGFBP2,IGFBP4,IL1B,IL6,ITGA4,ITGA5,ITGB1,LAMB1,LMNA,LRP5,LYVE1,MCAM,MEOX2,MET,MGP,MYC,NES,NFKB1,NOTCH4,NR4A2,PECAM1,PLAT,PLAU,PLAUR,PTGS2,PTPRE,RB1,RUNX1,S100A10,S100A4,SE…	482 (16)
ciprofibrate		chemical drug		1.04	1.31e-05	ADAMTS1,CD63,COL4A2,CSTB,DBI,ETS2,FABP4,ICAM1,IGF1,IGFBP2,MGLL,NFKBIA,NPC2,PALMD,PDK4,PLIN2,SERPINA1,SLCO2A1,SLCO2B1,TAGLN2	500 (19)
etanercept		biologic drug		1.04	6.61e-06	CCL20,CD83,CXCL8,CYBB,ICAM1,IL1B,IL6,PTGS2,RBPJ,TNF	406 (17)
101.10 peptide		chemical reagent		1.038	3.02e-06	GJA1,IL10,IL1B,IL1RN,IL6,PTGS2,TNF	481 (21)
FOXP1	0.563	transcription regulator		1.038	3.21e-05	CDKN1A,CSF1R,IL1B,IL6,IRF1,ITGAM,NFIA,PRDM1,TNF	451 (20)
SULF2	1.12	enzyme		1.035	0.00274	BCL2,POSTN,SMAD1,SOCS2,SOCS3,TGFB1	540 (20)
SENP1		peptidase		1.035	0.000392	CD34,COL4A1,CTSD,CYBB,ENG,LAMA5,LDLR,MYC,UCP2,VEGFA,VIM	524 (22)
MTA1	0.218	transcription regulator		1.033	0.0274	EMP1,GPRIN3,MYC,PIK3R1,SLC16A10,SNAI1,TNF
TCF12	-0.112	transcription regulator		1.031	6.73e-07	CD4,CDKN1A,CSF1R,ETS1,FN1,FOXO1,GJA1,GLUL,ID2,ID3,IL10RA,IRF1,ITGA4,KLF2,KLF6,LDHA,MAF,NR4A3,S1PR1,STK17B,TNFAIP1,VEGFA,ZBTB16	238 (11)
ID1	3.214	transcription regulator		1.03	7.4e-05	CCN2,CDKN1A,EGR1,FABP4,FAM110D,FN1,ICAM1,IFI16,MYC,PCGF2,SNAI1,TNF,VIM	526 (22)
ECM1	-0.193	transporter		1.028	7.8e-05	GRN,MYC,PXN,S100A4,SNAI1,VIM,ZEB1,ZEB2	540 (16)
MEF2D	-0.196	transcription regulator		1.028	0.000842	CCN2,FN1,HMOX1,IL10,KLF2,MEOX2,NFE2L2,SYK,TGFB1,VIM,ZEB1,ZFP36	485 (14)
GNAQ	-0.105	enzyme		1.026	1.62e-11	ADAMTS1,AREG,BNIP3L,BTG2,C15orf48,CCN1,CCN2,CD44,CITED2,CREM,CXCL3,CXCL8,EFNB2,EGR1,EMP1,IL1RN,IL6,INSIG1,LGALS3,LMCD1,MEOX2,MYC,NFIA,NFIB,NR4A2,NR4A3,OLR1,PLAT,PLAUR,PTGS2,RHOB,SGK1,SOCS3,VCAM1,VEGFA	564 (20)
dabrafenib		chemical drug		1.026	3.61e-05	GPNMB,IL10,IL1B,ITGAX,NLRP3,PYCARD,TGFB1	407 (8)
OSMR	0.552	transmembrane receptor		1.026	0.000106	BCL2,C15orf48,CD4,CXCL2,GBP4,IL6,IL6ST,ITGAX,OSM,PSMB9,SERPINA1,SOCS3,ZFP36	507 (17)
tripterine		chemical - endogenous non-mammalian		1.025	7.56e-09	BAG3,CCL20,CXCL1,CXCL2,CXCL8,DNAJB1,HSPA1A/HSPA1B,HSPH1,ICAM1,IL1B,IL1R1,IL6,OLR1,TNF,TNFAIP2,TNFAIP3,VCAM1	544 (17)
IRAK3	-0.323	kinase		1.017	9.09e-11	BCL2A1,CCN2,CXCL2,CXCL3,CXCL8,ETS2,GPR84,IL1B,IL6,NFKBIA,NLRP3,PYCARD,TGFB1,TNF,TNFAIP3,VIM	349 (19)
NCOA2	-0.001	transcription regulator		1.016	8.67e-08	CCL3L3,CCL4,CDKN1A,CEBPB,CFD,EGR1,F2R,FABP4,GPR34,GPX1,GPX4,HLA-A,IL1A,IL1B,IL6,IRF1,LDLR,LYZ,NFKBIA,NR4A2,NR4A3,P2RY13,PLIN2,PLTP,PTGS2,RGS2,SNAI1,TNF	641 (23)
FSHB		other		1.016	7.73e-05	CCN2,FABP5,INHBB,PLAT,SGK1,TJP1
TBX3		transcription regulator		1.014	0.0125	ADA2,ADAMTS9,EGR1,F2R,GJA1,GNG11,ID1,MYC,PIK3R1,PLPP3,SNAI1,STMN1,VIM,ZEB2
CLDN7		other		1.014	2.49e-05	ABLIM1,APOE,ARHGDIB,ASAP1,CCL20,CCN2,CXCL8,IGFBP7,LGALS3,LIMA1,MT1X,MT2A,NCOA7,NNMT,PRNP,PRSS23,RNASET2,RPL34,SLCO2A1,TINAGL1,TJP1,TSPAN12
PTGDR		G-protein coupled receptor		1.011	0.000229	IFI16,IL1B,PTGS2,TNF	437 (18)
STK11	-0.124	kinase		1.011	0.000176	A2M,ALCAM,ATP6V1F,CDKN1A,CSF3,CTSD,CXCL1,CXCL2,CXCL3,CXCL8,EREG,FN1,GADD45B,HIF1A,ID1,IL1A,IL1B,IL33,IL6,LDHA,MAP1LC3B,MCAM,MYC,NEDD9,NR4A2,PALM2AKAP2,PDE2A,PNP,PTGS2,RB1,RGS1,RPS6,SNAI1,SPARCL1,SPP1,STK17B,TKT,TNFAIP3,TNFSF10,VEGFA	493 (16)
HOTAIR		other		1.009	6.2e-09	CDKN1A,CEBPD,CXCL8,HIF1A,ICAM1,IFITM1,IL18,IL1B,IL6,JAM2,MPZL2,MYC,NFKBIA,NLRP3,SNAI1,TEAD1,TNF,ZEB1	556 (25)
BRAF	0.009	kinase		1.009	6.83e-16	ADAMTS9,APP,AREG,B3GNT5,BCAM,BCL2,CCL20,CCN1,CD164,CD63,CD86,CDKN1A,CEBPB,COL15A1,COL18A1,COL4A1,COL4A2,CORO1A,CPM,CSF1R,CSTB,CTSB,CXCL1,CXCL2,CXCL8,CYB5R3,DSE,DSTN,EFNA1,EGFL7,EGR1,EMCN,EPAS1,EREG,FGF2,FN1,FOXO1,HIF1A,HLA-F,HSPB1,HSPG2,ICAM1,IGFBP7,IL1A,IL1B,IL6,INHBB,ITGB1,ITGB4,LAMB1,LIMS2,MAFB,MCL1,MDK,MECOM,MT1X,MTUS1,MYC,NR2F2,PDLIM1,PFN1,PLAUR,PODXL,PSMB9,PTPRE,PTPRM,PYCARD,RAB20,RAB31,RAS…	611 (22)
THY1		other		1.003	0.000917	CLU,ETS1,NES,TGFB1,VEGFA,VIM	573 (20)
stallimycin		biologic drug		1.002	8.07e-05	CXCL8,IFI16,IFI27,IFITM1,IL1A,IL1B,IL3RA,IL6,IRF1,TNF,TNFSF10	510 (15)
phenyl-N-tert-butylnitrone		chemical reagent		1.002	1.55e-07	CD83,CD86,CXCL8,FN1,HMOX1,HSPA1A/HSPA1B,IL6,PTGS2,TGFB1,TNF	463 (18)
trichostatin A		chemical drug		1	1.06e-21	ACTB,ADAMTS1,ADGRL2,AKAP12,AKR1B1,APOE,APP,AREG,BCAT1,BCL2,BCL2A1,BLVRB,BTG1,CCL20,CCL3,CD14,CD34,CD44,CD86,CDKN1A,CEBPB,CLEC3B,CLU,COLEC12,CPD,CREM,CRTAC1,CTSB,CTSD,CXCL1,CXCL2,CXCL3,CXCL8,CXCR4,CYBB,DLC1,DOK2,DUSP1,EFNB2,EIF4E,ENPP2,EPHX1,EREG,EZR,F2R,FABP4,FGF2,FLT1,FN1,FOXC1,FOXO1,FTH1,FTL,GLRX,GPX4,GRB2,GSN,HDGFL3,HES1,HIF1A,HLA-DQB1,HLA-DRA,HLA-DRB1,HMOX1,ICAM1,ID1,ID2,ID3,IFITM1,IGFBP2,IGF…	615 (21)
MB		transporter		1	0.00103	EPAS1,HIF1A,VCAM1,VEGFA	545 (22)
inulin		chemical - endogenous non-mammalian		1	0.00103	HIF1A,IL1RN,LGALS3,TLR2
estradiol-17beta-benzoate		chemical reagent		1	3.91e-05	ALOX5AP,CCDC85B,CD74,ENPP2,ETS2,EZR,GLUL,HLA-A,IGFBP2,INMT,ISLR,LAMB1,MGP,MYC,NR4A2,RPL24,STC1,SULF1,TGFB1,TNXB
5-stearic acid hydroxy stearic acid		chemical - endogenous mammalian		1	0.00103	CCL3L3,IL1B,IL6,TNF	291 (7)
10-(9Z-hexadecenoyloxy)-octadecanoic acid		chemical - endogenous mammalian		1	0.00103	CCL3L3,IL1B,IL6,TNF	352 (11)
MLT-827		chemical - protease inhibitor		1	0.000229	CXCL2,IL1B,IL6,TNF
saponaria officinalis extract, hexane sub-fraction 1		chemical reagent		1	0.00103	CD86,IL1B,IL6,TNF
styrene		chemical toxicant		1	0.000229	EGR1,IL6,TNF,TNFSF10
triptonide		chemical - endogenous non-mammalian		1	0.00279	CD44,MYC,PTGS2,VEGFA
PKG (family)		group		1	0.037	BCL2,EGR1,PRDX2,TXN
PLC (family)		group		1	0.00231	CXCL8,EGR3,MYC,PTGS2,TNF	396 (19)
HXL131		chemical reagent		1	0.00589	CCN1,DUSP1,IL6,TNFRSF10D
PKNOX2		transcription regulator		1	0.037	BTG2,CDKN1A,EGR1,VIM
MFSD2A		transporter		1	0.000699	COL15A1,CXCL16,CXCL2,INSIG1,LDLR,TGFB1,TGFBI,TLR2,VCAM1	238 (7)
ZNF503	-0.29	other		1	0.0106	EBF1,FOXO1,MERTK,TJP1
TNFAIP8L1		other		1	0.00589	CLEC4E,CXCL2,IL1A,IL6	415 (9)
MESP2		transcription regulator		1	0.00279	FOXC1,SNAI1,ZEB1,ZEB2
FUT8	0.122	enzyme		1	0.0106	ELN,FZD6,NFE2L2,TFRC
SKIC2		enzyme		1	0.00373	BCAT1,DDIT4,GLRX,IL33,LDHA,PPP1R15A,SLC7A5,STC1,TFRC
oxymatrine		chemical drug		1	0.00922	BCL2,FN1,HMOX1,PTPRC,TGFB1,TNF	534 (20)
astragalin		chemical - endogenous non-mammalian		1	0.00589	ICAM1,IL1B,PTGS2,TNF	274 (7)
GRB2	-0.842	other		1	0.0261	IL6,PLAU,PRDM1,SNAI1
MAPK8IP1		other		1	0.0261	APP,IL6,PLAU,TNF
GRK2	-0.685	kinase		1	0.00231	C5AR1,IL10,IL6,INSR,TNF	457 (20)
EEF1A2		translation regulator		1	0.00589	CYBA,CYBB,IL10,ITGB2
AHSG		other		1	0.0154	AKR1C3,CXCL8,IL6,SPP1,TNF
PMEPA1	-0.002	other		1	0.00279	BCL2,CDKN1A,SNAI1,ZEB1	410 (12)
Ctcflos		other		1	0.00103	CEBPB,COX7A1,EBF1,NFIA
PCK1		kinase		1	0.0173	IL1B,IL6,IRS2,TNF
DUSP4	-0.386	phosphatase		1	0.0173	DUSP1,IL6,SNAI1,VIM
miR-511-5p (miRNAs w/seed UGUCUUU)		mature microRNA		1	0.00279	CCL3,CXCL8,IL6,TNF	290 (12)
IPO5	0.213	transporter		1	0.000229	ID3,IL33,PRDM1,SOX17
CRY2		enzyme		1	0.0173	IL1B,IL6,SGK1,TNF
TNFRSF11A		transmembrane receptor		1	0.00589	AKAP13,FN1,SNAI1,VCAM1	435 (14)
CTSE		peptidase		1	0.00279	CD86,CTSB,IL18,IL1B	211 (7)
MYO6	0.481	other		1	9.02e-05	ACTG1,CDC42BPA,DNAJB4,DUSP1,EGR3,GLRX,IER3,IGFBP7,KLF9,MAST4,MSRB3,NFKBIZ,RASA4,RHOB,SLC44A2,STX11
17-epi-resolvin D1		chemical - endogenous mammalian		1	0.000229	CXCL2,CXCL3,IL6,PTGS2	457 (14)
USP4	-0.052	peptidase		1	0.00279	CXCR4,ID1,ID3,SOX17
COPA	0.018	transporter		1	0.00279	CXCL8,IL1A,IL1B,IL6	428 (22)
TNK1		kinase		1	0.0105	APP,IFI16,IL10,IL6,TNFSF10
SLC9A1		ion channel		1	0.00279	CXCL8,ICAM1,SELE,VCAM1	422 (16)
CRY1	0.262	enzyme		1	0.0261	IL1B,IL6,SGK1,TNF
GPR37		G-protein coupled receptor		1	0.00279	CCL3L3,IL1B,IL6,MAP1LC3B	307 (13)
2-[[9-isopropyl-6-[[4-(2-pyridyl)phenyl]methylamino]purin-2-yl]amino]butan-1-ol		chemical drug		1	0.00589	CCL3L3,CD86,IL6,TNF
MYH9	1.359	enzyme		1	0.0216	HES1,MYC,PXN,VEGFA,VIM
fenebrutinib		chemical drug		1	0.00279	BCL2,CD86,MCL1,MYC	461 (15)
15-E2-isoketal modified phosphatidylethanolamine		chemical reagent		1	0.00589	CXCL8,ICAM1,SELE,VCAM1	271 (7)
Z-551		chemical reagent		1	0.0173	IL1B,ITGAM,TNF,UCP2
bepafant		chemical reagent		1	0.000229	FGF2,IL1A,TNF,VEGFA	283 (7)
2-mercaptoethylguanidine		chemical reagent		1	0.000229	CXCL3,IL1B,LDLR,TNF
oxonic acid		chemical drug		1	0.00589	AREG,CCN2,ICAM1,VCAM1
ISRIB		chemical reagent		1	0.0106	APOE,CCL20,IL6,LDLR
levofloxacin		chemical drug		1	0.00103	CDKN1A,CXCL8,IL1A,IL6
sappanone A		chemical - endogenous non-mammalian		1	0.000229	IL1B,IL6,PTGS2,TNF	479 (14)
bombesin		chemical - endogenous mammalian		1	0.0106	GRB10,MET,MYC,ZBTB16
Z-DEVD-FMK		chemical - protease inhibitor		1	0.00589	CXCL2,CXCL3,FCER1G,MCL1	373 (7)
lycopene		chemical drug		1	0.037	BCL2,CDKN1A,KLF2,PTGS2
alpha-hydroxyglutarate		chemical - endogenous mammalian		1	0.000229	FN1,VIM,ZEB1,ZEB2
epoxyeicosatrienoic acid		chemical - other		1	0.00279	IL1B,IL6,PTGS2,TNFAIP3	296 (11)
9-palmitic acid hydroxy stearic acid		chemical - endogenous mammalian		1	0.00103	CCL3L3,IL1B,IL6,TNF	291 (7)
C-21		chemical drug		1	0.00274	CCN2,IL1B,IL6,SPP1,TGFB1,TNF	311 (11)
Tnfsf9		other		1	0.000465	IL10,IL6,MRC1,TGFB1,TNF,VCAM1	453 (16)
SIAH1	-0.141	enzyme		1	1.34e-09	CDKN1A,CEBPB,CLEC4E,CTSB,CTSD,CXCL16,FABP4,GLUL,HIF1A,ID2,IFITM2,IGF1,IL1B,LGALS3,PLAUR,SOCS3,SPP1,VEGFA,VIM	610 (24)
manumycin A		chemical reagent		1	2.16e-05	CXCL8,FN1,IL1B,PTGS2,TNF,VEGFA	532 (23)
phenylbutazone		chemical drug		1	6.2e-09	A2M,ADAMTS1,CD44,CLU,FCGR2A,GAS5,GPNMB,IER3,ITGB4,LGALS3,MRC1,PTGS2,RCN1,S100A10,SPP1,STING1,TMSB10/TMSB4X,VIM	455 (12)
APC	0.079	enzyme		0.999	1.44e-09	AREG,CD44,CDKN1A,CLU,CXCL2,CXCL3,EREG,GLUL,HES1,HIF1A,ICAM1,ID1,ID2,ID3,IGF1,IL10,IL6,ITGAM,LAMB1,MYC,PDK4,PTGS2,RHOB,SGK1,SNAI1,SPP1,TIMP3,TJP1,TNF,VEGFA,ZEB1	558 (18)
stattic		chemical reagent		0.997	0.0167	BCL2,CCN2,FN1,IL1B,IL6,MCL1,TGFB1,VEGFA
ELAVL1	-0.041	other		0.995	3.26e-16	ACACB,APOD,ATP1B3,CCL8,CCN1,CCN2,CD63,CD83,CD86,CDKN1A,CFD,CTSS,CXCL2,CYBA,CYBB,DUSP1,FABP4,FCGR2A,FLNA,GLIPR1,HIF1A,HLA-A,HLA-DRB5,HMOX1,IFI16,IFITM3,IL13RA1,IL1A,IL1B,IL1R1,IL6,IRF1,ITGAM,LEPR,MPEG1,MYC,NCF2,NCF4,NFKBIA,PCGF2,POSTN,PSAP,PTGS2,PTPRC,RPS6,SAT1,SNAI1,SYK,TJP1,TLR2,TNF,TRIOBP,VCAM1,VEGFA,VIM,ZEB1,ZFP36	492 (17)
TSC1		other		0.993	1.18e-07	ACACB,ATP6AP2,ATP6V0B,ATP6V1B2,BCL2,CAV1,CCN2,CLIC1,CTSB,CTSD,FLNA,FOXO1,GLRX,GLUL,HMOX1,IL6,IRS2,ITPR1,LITAF,NIBAN1,NPC2,PLAU,PSAP,RPS6,SPP1,TNF	468 (23)
IFNAR1	0.012	transmembrane receptor		0.992	5.68e-07	CCL20,CCL3L3,CCL4,CD86,CH25H,CLEC4E,CXCL2,CXCL3,FN1,GBP4,HLA-A,IFI16,IFITM1,IFITM2,IFITM3,IL10,IL18,IL1A,IL1B,IL6,IRF1,LY6E,MYC,PLAT,PTGS2,SOCS3,TGM2,TLR2,TNF,TNFAIP2,TNFAIP3,TNFSF10,TNFSF13B,VCAM1	374 (13)
PRMT5		enzyme		0.992	0.0105	CEBPB,COX7A1,FABP4,LDHA,MYC,PRDM1,SNAI1,TNFAIP3
ACKR3	0.439	G-protein coupled receptor		0.99	3.87e-09	AKR1C3,BCL2,CDKN1A,CFH,CXCR4,ELN,HBEGF,IGFBP7,IL6,MYC,RB1,RRAS,STMN1,TNF,VWF	537 (20)
TFAP4		transcription regulator		0.986	0.00811	CD44,CDKN1A,EGR1,FN1,ID1,RCAN1,SNAI1,VIM	510 (13)
EPHX2		enzyme		0.983	0.00176	APP,HES1,ICAM1,IL1B,IL6,SELE,VCAM1	430 (19)
32-134D		chemical reagent		0.98	2.77e-06	CCL20,CSF3,CXCL2,CXCL3,HAVCR2,IL10,IL6,LDHA,OSM,TNF,VEGFA
thalidomide		chemical drug		0.973	9.06e-07	ANGPT2,APP,CAV1,CXCL8,FGF2,GADD45B,ICAM1,IL1B,IL6,ITGAM,PECAM1,PLAUR,TGFB1,TNF,VEGFA	425 (15)
vinpocetine		chemical drug		0.973	2.16e-05	CXCL3,CXCL8,ICAM1,IL1B,TNF,VCAM1	355 (16)
CDH1		other		0.972	8.73e-06	ACTB,CD44,FN1,IFI27,IFITM1,MCAM,MYC,PFKFB3,PIK3R1,PLAUR,S100A4,TGFB1,TJP1,TNF,VEGFA,VIM	603 (25)
ADCY (family)		group		0.97	7.08e-06	CDKN1A,CREM,FGF2,GJA1,IL1B,IL6,NR4A2,TNF,TXN	513 (20)
UPF2	0.164	other		0.97	0.000465	CLU,GRN,PTGS2,RCAN1,TNFAIP3,TSPAN12
GADD45A	-0.115	other		0.97	0.00642	BCL2,CDKN1A,CXCL2,CXCL3,IL1B,IL6	410 (16)
NCOA4	-0.663	transcription regulator		0.97	0.00274	AKR1B1,CCN2,FABP5,FTH1,FTL,PLTP	470 (7)
ATP-gamma-S		chemical reagent		0.967	1.15e-09	AREG,BTG1,CCL20,CCL3,CCL4,CCL8,CD83,CD86,CREM,CSF1R,CXCL2,CXCL8,CXCR4,EREG,IL10,IL1A,IL1R1,IL1RN,IL6,MPEG1,NCF2,NLRP3,PRDX2,PYCARD,SOCS3,TNF	433 (15)
TAB1		enzyme		0.967	2.18e-06	CCL20,CDKN1A,CH25H,CXCL8,IL1B,IL6,MCL1,NFKB1,NFKBIA,PTGS2,RGS2,SELE,TNFSF10,TNFSF13B	405 (18)
RARRES2		transmembrane receptor		0.967	0.000659	CD44,CXCL2,CXCL3,IL1B,IL6,TNF,VCAM1	515 (20)
PTPN6	-0.865	phosphatase		0.96	1.53e-09	BCL2,CCL3L3,CD44,CD86,CXCL8,CYBB,ETS1,FN1,IL10,IL1B,IL6,IRF1,ITGB2,LYN,MCL1,MYC,NCF2,PTPN6,TNF,TNFRSF1B,VIM	447 (13)
USP29		peptidase		0.958	0.00589	HIF1A,LDHA,MYC,SNAI1	519 (14)
HISTONE H4 (family)		group		0.957	2.66e-08	AKAP12,CCL4,CDKN1A,CXCL3,CXCL8,FLT1,GADD45B,HES1,ICAM1,IL1A,IL1B,IL6,IRF1,KLF2,PREX1,PTGS2,RPL10A,RPS6,SELE,SOCS3,SPP1,SYNPO,TGFBR2,TNF,TNFAIP3,TNFSF10,VCAM1	477 (21)
BMP (family)		group		0.956	3.61e-05	CCN2,ID1,ID2,IL6,IRF1,SMAD1,SPP1	472 (20)
rabeprazole		chemical drug		0.954	0.000208	CCL3L3,CXCL3,FLT1,ICAM1,IL1B,TNF	319 (11)
indole-3-carbinol		chemical drug		0.954	0.00274	BCL2,CDKN1A,LCP1,NFE2L2,RB1,SPP1	483 (25)
SATB2-AS1		other		0.954	0.0173	BCL2,CDKN1A,HIF1A,VIM
dihydrotestosterone		chemical - endogenous mammalian		0.953	1.45e-29	ACTB,ADAMTS1,AIF1,APOD,APOE,APP,AQP1,AREG,ATP2B1-AS1,BASP1,BCL2,BMPR2,BTG2,C1orf21,CCN2,CD63,CD74,CDKN1A,CLU,COL4A1,CYBB,DBI,DUSP2,EFNA1,EGR1,ELN,ELOVL7,ERG,F2R,FABP4,FGF2,FLNB,FN1,FOXO1,FTH1,FTL,FZD6,G0S2,GLUL,GPX4,GRB10,GRN,GSN,HIF1A,HLA-A,HSP90AA1,HSPA1A/HSPA1B,HSPB1,ID2,IGF1,IGFBP2,IGFBP4,IGFBP7,IL10,IL1A,IL6,IL6ST,INHBB,INSR,IQGAP2,IRS2,ITGB1,LAMA5,LDHA,LDLR,LGALS1,LY6E,LYZ,MAF,MAOA,MCAM,MGL…	676 (20)
LETMD1	0.133	other		0.951	2.84e-06	CDKN1A,CXCL8,CYBB,IL10,IL1B,IL6,IRF1,PTGS2,TNF	398 (15)
miR-291a-3p (and other miRNAs w/seed AAGUGCU)		mature microRNA		0.95	0.00842	ADAM9,APP,CCL3,CD44,CD83,CDKN1A,HERPUD1,IL6,NR4A2,RNF149,STX11,TGFBR2,TNF,TNFAIP1,TXNIP,VEGFA
NS-398		chemical reagent		0.949	1.17e-10	ANGPT2,ATP6AP2,BCL2,BTG2,CAPN2,CD86,CDKN1A,CEBPB,CXCL8,CXCR4,F2R,FGF2,HIF1A,ICAM1,IGF1,IL10,IL1A,IL1B,IL6,MCL1,PSMB9,PTGS2,SPP1,TFRC,TNF,TREM1,VEGFA	383 (13)
SOX11		transcription regulator		0.946	0.000182	ADAM9,ADAMTS4,CAV1,CCL3L3,CD86,CSF2RA,CXCR4,DIPK2B,EBF1,EGR1,GPR34,HLA-DRB5,IL6,IL6ST,ITGA4,ITGB1,PAG1,POSTN,PRDM1,RGS2,SMAD1,TNXB	262 (7)
IGFBP5		other		0.946	0.00274	BCL2,EFNB2,EGR1,IGF1,LAMC1,PFKFB3	488 (24)
RAB4A	-0.29	enzyme		0.946	8.87e-05	CD4,CD44,ITGA5,SPARC,TGFB1,VIM,ZEB1	335 (11)
onapristone		chemical drug		0.946	7.73e-05	ADAMTS1,CTSD,HBEGF,RUNX1,TGFB1,VEGFA	482 (19)
HTT	-0.129	transcription regulator		0.945	0.00022	ACKR1,ADAMTS4,AKAP12,APOE,APP,AQP1,ATP1A1,BASP1,BCL2,CCN2,CD74,CDKN1A,CEBPB,CITED2,COL18A1,COL4A1,COL4A2,CSF1R,CTSD,CTTN,DNAJB1,EBF1,EGR1,ELOVL7,EMP3,ENPP2,FN1,GATM,GLUL,GSN,HAPLN3,HBEGF,HIF1A,IFI16,ITGB1,ITPR1,KLF9,LDHA,LDLR,MCAM,MGLL,MGP,MPEG1,MT-CYB,NFE2L2,NFIB,NR4A2,PCGF2,PDE2A,PDE4B,PDXK,PFN1,PLAUR,PLCB4,PLPP3,PSAP,PSMB9,RGS16,SAT1,SELENOP,SERPINA1,SERPINH1,SESN1,SGK1,SLC1A3,SLC40A1,SOCS2,SP…	607 (24)
SNAI1	0.568	transcription regulator		0.944	2.76e-10	ACTN1,CCN1,CCN2,CD44,CDH5,CDKN1A,CTTN,CXCL8,FLNA,FLNB,FN1,GSN,ID1,ITGB1,LIMA1,NES,PTGS2,SERPINH1,SNAI1,SPARC,SPARCL1,TGFB1,TGFBR2,TGFBR3,TJP1,TMOD3,TPM1,TPM4,VIM,WAS,WIPF1,ZEB1,ZEB2	611 (22)
nimesulide		chemical drug		0.943	0.0261	APP,AREG,EREG,PTGS2
U0126		chemical drug		0.942	1.13e-26	ADAMTS4,ANGPT2,AQP1,AREG,ATP6AP2,BCL2,CAV1,CCL3,CCL3L3,CCL4,CCN2,CCNL1,CD200,CD44,CDH5,CDKN1A,CEBPB,CEBPD,COL4A1,CSF1R,CSF3,CXCL1,CXCL2,CXCL3,CXCL8,CXCR4,CYBB,DAB2,DUSP1,EGR1,EGR3,ELN,EMP1,ENPP2,EREG,ERG,ETS1,FABP4,FGF2,FN1,G0S2,GADD45B,GJA1,GPR34,GRN,GSN,HBEGF,HERPUD1,HIF1A,HMOX1,ICAM1,IER3,IL10,IL1A,IL1B,IL6,IRF1,ITGA5,ITGA6,ITGB1,ITPKC,KDM6B,LAMB1,LDLR,LIFR,MACF1,MCL1,MET,MYC,NES,NFE2L2,NR4A2,…	538 (17)
PTBP3	-0.263	other		0.942	0.00103	FN1,VIM,ZEB1,ZEB2
bromodeoxyuridine		chemical drug		0.941	1.41e-05	CXCL8,IFI16,IFI27,IFITM1,IGFBP4,IL1A,IL1B,IL3RA,IL6,IRF1,TGFBI,TNF,TNFSF10	561 (22)
ZNF32	0.001	transcription regulator		0.94	0.00589	ALCAM,LEPR,S100A4,TGFB1
ML-193		chemical reagent		0.94	0.00103	FABP4,IL1B,IL6,TNF	293 (7)
SLPI		other		0.939	6.07e-05	CD86,CTSS,CXCL8,ICAM1,IL6,MCL1,NFKBIA,TGFB1,TNF	351 (17)
ERBB3		kinase		0.939	1.04e-12	ACTB,ADAM9,CCN1,CCN2,CDKN1A,CLU,CXCR4,DUSP1,EGR1,EMP2,EZR,FBLN2,FGF2,FN1,FSTL1,GAS5,HBEGF,HIF1A,HMOX1,ITGB2,LHFPL6,NDRG1,PTGS2,RRAS,SGK1,SNAI1,SOCS3,SPARC,STMN1,TGM2,TIMP3,TNXB,VEGFA	592 (21)
alvocidib		chemical drug		0.935	0.0133	AIF1,BCL2,CDKN1A,ITGAM,MCL1,RB1,TXN,VEGFA
NR1H4		ligand-dependent nuclear receptor		0.929	5.2e-13	ADAMTS4,APOE,ATP8B1,CCL14,CCL3L3,CCN1,CCN2,CDH5,CEBPB,COL15A1,CTSB,CTSZ,CXCL3,FABP5,FN1,GPX1,IL1B,IL6,INSR,ITGAM,LAMB2,LDHA,LDLR,MYC,OSM,PLTP,PTGS2,S1PR1,SERPINA1,SOCS3,SPP1,TGFB1,TGFBI,TGM2,TNF,TXNIP	448 (13)
branched chain amino acids		chemical drug		0.928	0.00642	CD83,HIF1A,MCL1,TEK,TGFB1,VEGFA	442 (11)
OLFM4		other		0.927	0.000229	CCL3L3,IL1B,PTGS2,TNF	408 (13)
CD180		other		0.927	0.000151	BCL2A1,CD86,IL10,IL6,TNF	451 (20)
molibresib		chemical drug		0.927	0.00279	CXCL8,IL10,IL6,PTGS2
atipamezole		chemical drug		0.927	0.00589	EGR1,ICAM1,IL6,TNF	326 (11)
RV 538		chemical reagent		0.927	0.0106	ICAM1,IL1B,PRNP,TNF
trientine		chemical drug		0.927	0.000476	FN1,IGF1,IGFBP2,IGFBP4,TGFB1
mastoparan		chemical toxicant		0.927	0.00103	IL1B,IL6,SELE,TNF	360 (19)
4-octyl itaconate		chemical reagent		0.927	1.58e-05	CCL3L3,HIF1A,HMOX1,IL18,IL1B,NFE2L2,PTGS2,TGFB1,TNF	499 (17)
2-deoxyglucose		chemical drug		0.925	1.49e-06	APP,BCL2,CDKN1A,CITED2,CSF1R,CXCL8,DDIT4,FN1,GPX1,HIF1A,IL1B,IL6,INSR,IRF8,LDHA,MCL1,MYC,PTGS2,SPI1,SPP1,TNF,TXNIP	443 (18)
superoxide		chemical - endogenous mammalian		0.923	8.01e-08	CAV1,CLU,CYBA,FN1,HMOX1,ICAM1,ID3,IL1B,IL6,MARCKSL1,PTGS2	437 (18)
HLX	0.316	transcription regulator		0.92	2.52e-07	AREG,CD34,CD44,CTSS,CXCL8,EGR1,HES1,ICAM1,KYNU,MYC,PRDM1,RB1	247 (7)
PTGS2	-1.162	enzyme		0.917	4.73e-28	AIF1,ANGPT2,AQP1,AREG,BCL2,C5AR1,CCL3L3,CCL4,CD163,CD44,CD74,CDKN1A,CLEC7A,CLU,CSF3,CST3,CTSD,CXCL3,CXCL8,CXCR4,CYBB,DUSP1,EGR1,EZR,FABP4,FCGR3A/FCGR3B,FCGRT,FLT1,FN1,HBEGF,HLA-A,HLA-DMA,HLA-DMB,HLA-DQB1,HLA-DRB5,ICAM1,IGF1,IL10,IL1B,IL6,ITGA6,ITGB4,LRP1,MCL1,MRC1,MSR1,MYC,NFE2L2,NR4A2,PSAP,PTGER4,PTGS2,PYCARD,SNAI1,SOCS2,STAB1,STC1,TEK,TFRC,TGFB1,TGM2,TNF,TNFSF10,TREM1,VEGFA,VEGFC	460 (16)
MEF2C	0.04	transcription regulator		0.915	7.4e-05	CCL3L3,CCL4,CDKN1A,CXCL2,CXCR4,FTH1,GJA1,IL6,KLF2,POSTN,PTGS2,PTPRB,S100A4,SYK,TPM1,VIM,ZFP36	457 (24)
FL3		chemical reagent		0.913	1.8e-07	BCAT1,BCL2,CD74,EIF4E,ETS1,HNRNPA1,LCP1,LDHA,LYN,MYC,NAMPT,NFKB1,PFN1,REL,S100A10,S100A6,TFRC,YBX3	374 (10)
CBFA2T3	0.061	transcription regulator		0.905	0.00019	CD4,ID2,ITGAM,PFKFB3,PTPRC,RCAN1,TYROBP
NORAD	0.15	other		0.905	0.000187	BASP1,CCN1,CCN2,COL4A1,COL4A2,GADD45B,ID3,IGFBP4,LMCD1,RHOB,SGK1	309 (7)
LLGL2		other		0.905	1.81e-05	CCN1,CCN2,CRIM1,DUSP1,EMP2,FSTL1,ITGB2,LHFPL6,NDRG1,SGK1,STMN1
RBM5	0.271	other		0.905	0.00236	ADAM9,BCL2,BTG2,HSP90AA1,ICAM1,IFITM3,INSIG1,MCL1,SERPINH1,TNFRSF10D,UCP2
PXDN	0.265	enzyme		0.905	3.92e-08	CDKN1A,CYBB,DDIT4,DUSP1,IL1B,IL6,IRS2,KLF6,MYC,NFKB1,TAGLN2,TNF
amlexanox		chemical drug		0.905	5.47e-06	C5AR1,CD163,CD34,CLEC10A,CLEC3B,CSF1R,CYB5A,GBP4,HIF1A,IGF1,IL33
ziritaxestat		chemical drug		0.905	0.00236	AKR1C1/AKR1C2,AKR1C3,C3AR1,CCN2,DDIT4,FYB1,HMOX1,SGK1,SULF1,TNF,TNFSF10	296 (7)
ruxolitinib		chemical drug		0.902	3.07e-10	BCL2,CCL3L3,CD44,CTSD,CXCL2,IFITM1,IFITM3,IL18,IL1B,IL6,IL6ST,LIFR,MAP1LC3B,MCL1,MSR1,MT-ND5,MT-RNR1,MTATP6P1,MYC,NAMPT,NLRP3,PFKFB3,PRDX2,PTGS2,PYCARD,RAB20,SOCS2	518 (12)
NR1I2		ligand-dependent nuclear receptor		0.902	3.58e-06	CCL3L3,CDKN1A,CLEC4E,CSF3,CXCL2,CXCL3,EGR1,GLUL,IGF1,IL10,IL18,IL1B,IL33,IL6,INSIG1,LYZ,MGP,MYC,NFKB1,NLRP3,OSM,PTGS2,TGM2,TJP1,TNF	467 (14)
DUSP10	-0.382	phosphatase		0.9	0.0106	FN1,IL6,MRC1,TNF
LAMA2		other		0.9	0.0173	CDH5,CLDN5,PAG1,PLVAP
10-(6'-ubiquinonyl)decyltriphenylphosphonium		chemical drug		0.899	1.31e-06	GPX1,IL18,IL1A,IL1B,IL6,NFE2L2,PPIF,PTGS2,SOCS3,TNF,UCP2	434 (19)
paraquat		chemical toxicant		0.896	1.08e-05	ANGPT2,CCN2,CEBPD,CXCL8,CYBB,ELN,FN1,GPX1,HMOX1,IL6,ITGAM,KLF2,KLF6,LIFR,MRTFB,NFIB,PLTP,PTGS2,TGFB1,TXN,VEGFA	528 (20)
RXR (family)		group		0.896	9e-12	APOE,BCL2,BTG2,C1QA,CDKN1A,CSF3,CTSB,CTSS,HBEGF,IGF1,IL1A,IL1B,IL6,INSIG1,INSR,ITGB2,KDM6B,MGP,MYC,PDK4,PLIN2,PLTP,PTGS2,SPP1	486 (22)
PLA2G2D		enzyme		0.896	7.73e-05	IL1B,IL6,ITGAM,ITGAX,MRC1,TNF	467 (18)
SH3KBP1	-0.705	other		0.896	8.87e-05	BCL2A1,CD86,FN1,HIF1A,MYC,PRDM1,SNAI1	522 (22)
MBP	-0.627	other		0.896	3.61e-05	IL10,IL6,LEPR,MYC,PTPRC,TGFB1,TNF	440 (16)
FKBP5	-0.586	enzyme		0.896	0.0128	CDKN1A,FABP4,ICAM1,MYC,PDK4,UCP2
KLK1		peptidase		0.896	7.73e-05	CCN2,CYBB,IL10,IL6,NCF2,TGFB1	524 (16)
Muc1		other		0.896	0.000208	CSF1R,CXCL2,IL33,IL6,MRC1,TNF	165 (4)
6-aminopyrazolopyrimidine derivative compound II		chemical drug		0.896	7.73e-05	CCL3L3,IFITM3,IL10,IL1A,IL6,TNF	335 (13)
PAEP		other		0.896	0.000476	CD83,CXCL1,CXCL16,HBEGF,VEGFA	270 (7)
arachidonic acid		chemical - endogenous mammalian		0.896	1.76e-11	AKR1C1/AKR1C2,AKR1C3,BCL2,BCL2A1,CD83,CD86,CLU,EGR1,FABP4,HMOX1,IL1B,IL6,KLF6,LDLR,MRC1,NFKBIA,PECAM1,PLAU,PLTP,PTGS2,RGS2,SELP,SPP1,TNF,TNFRSF1B,UCP2,VCAM1,VIM	481 (23)
ZBTB17		transcription regulator		0.894	0.0133	BCL2,CDKN1A,EGR1,IER3,LDLR,SPTBN1,TNFAIP2,ZFP36
MYOD1		transcription regulator		0.894	6.07e-06	ACACB,BCL2,CDKN1A,COL4A1,DUSP1,ENPP2,FSTL1,GRB2,ID2,IFI16,IGF1,KLF6,MAFB,PLEKHO1,PNP,POSTN,RAC2,RB1,RRAS,RUNX1,SELENOW,SPTBN1,TGFB1,TGFBR3,TJP1,TKT,ZEB1	568 (22)
REN		peptidase		0.893	0.000208	CCN2,CD86,FGF2,ICAM1,IL6,TNF	545 (19)
tauroursodeoxycholic acid		chemical - endogenous mammalian		0.891	0.000266	BCL2,CCN2,CXCL8,IL1B,IL6,NFKB1,NLRP3,TNF	439 (18)
TRIM38	-0.112	enzyme		0.889	2.06e-10	CCL3L3,CCL4,CD44,CD86,COL4A1,COL4A2,CXCL3,CXCL8,CXCR4,ELOVL7,FABP4,ICAM1,IL1B,IL3RA,IL6,ITGA4,ITGA6,ITGAM,ITGB2,LAMB2,PLIN2,PLPP3,PTPRC,SELE,TLR2,TNF,TNFAIP3,VCAM1	491 (18)
WNT4		cytokine		0.886	7.47e-06	CDH5,FOXO1,GJA1,ID1,PECAM1,PLIN2,POSTN,PTGS2,SPARC,SPP1,TGFB1,VWF	573 (23)
diacerein		chemical drug		0.886	0.0106	BCL2,IL1B,IL6,TNF
SFRP4		transmembrane receptor		0.883	1.62e-05	AREG,EREG,FN1,IL18,LDLR,MYC,PTGS2,VIM	515 (13)
mir-126 (includes others)		microRNA		0.882	0.000659	ADAM9,EGFL7,PTPRC,SPI1,TAGLN2,VCAM1,VEGFA	202 (7)
PRO-INFLAMMATORY CYTOKINE (family)		group		0.882	1.23e-07	AKR1B1,APOE,CLU,FGF2,GLUL,HMOX1,ICAM1,IL6,LGALS1,NFE2L2,OLR1,SELE,SELP,SOCS3,TLR2,VCAM1	461 (18)
SFLLRN (PAR1-activator)		chemical reagent		0.878	7.94e-05	ACTB,DOK2,DSTN,F13A1,FLT1,HSPB1,IL6,PDLIM1,PLEK,RGS10,SELP,TAGLN2
GDF9		growth factor		0.877	3.06e-06	CCN2,HSPG2,ID1,ID2,ID3,INHBB,ITGA6,PLAU,PTGS2,PXN	462 (22)
CDH2		other		0.873	0.000266	BCL2,CCN2,CDH5,CDKN1A,FN1,NDRG1,VIM,ZEB1	606 (24)
UTP		chemical - endogenous mammalian		0.872	0.0105	CD14,FLNA,ICAM1,SPP1,VCAM1
irbesartan		chemical drug		0.87	0.000464	CYBB,ICAM1,IL1B,IL6,INSR,ITGAM,TGFB1,TNF,VCAM1	433 (17)
saikosaponin-D		chemical - endogenous non-mammalian		0.866	0.00103	IL1B,IL6,PTGS2,TNF
erythromycin		chemical drug		0.866	5.17e-08	CD86,CXCL8,ICAM1,IL10,IL1B,IL6,TLR2,TNF	417 (19)
TRIM28	0.125	transcription regulator		0.866	2.31e-09	AREG,ARID5A,CCL4,CXCL1,CXCL8,CXCR4,EGR1,EPAS1,ETS1,IGF1,IL1B,IL1R1,IL6,INHBB,KLF2,NFKB1,NIBAN1,RAMP3,RCAN1,S100A4,SULF1,TNF,VIM	540 (19)
cyanidin 3-O-glucoside		chemical - endogenous non-mammalian		0.865	0.00279	IL1B,IL6,PTGS2,TNF	461 (24)
PKP2		other		0.865	0.00103	FN1,GJA1,IL1A,TGFB1	423 (7)
anandamide		chemical - endogenous mammalian		0.864	0.00336	FGF2,FKBP1A,IL10,IL1B,IL6,PLIN2,PTGS2,TNF	413 (19)
NDFIP1	-0.399	other		0.862	0.0173	IL1B,IL6,LYN,TNF
TEAD4		transcription regulator		0.861	2.42e-07	ARID5B,CALD1,CAV2,CCN1,CCN2,CD34,CDKN1A,FABP4,FLT1,HIF1A,NFKBIA,NFKBIZ,NUAK1,POSTN,RB1,RCAN1,SLFN5,SMAD1,SNAI1,SULF1,TPM1,VEGFA,VIM	550 (17)
cyclosporin A		biologic drug		0.861	8.69e-21	A2M,ABLIM1,AKR1B1,APOD,APOE,APP,ATP1A1,BCAT1,BCL2,CAV1,CCL4,CCN2,CD14,CD163,CD200,CD44,CD83,CD86,CDKN1A,CLU,COL4A2,CXCL1,CXCL8,CXCR4,CYBA,DDIT4,EGR1,ELL2,EMP3,FCGR2A,FLNA,FLT1,FN1,FOXO1,GAS5,GJA1,GPNMB,HERPUD1,HIF1A,HMOX1,HSP90AA1,ICAM1,ID3,IER3,IL10,IL1A,IL1B,IL6,IQGAP2,ITGB4,ITPR1,LDLR,LGALS3,LYN,LYVE1,MAF,MRC1,MYC,NFKB1,NFKBIA,PAM,PERP,POSTN,PTGS2,RCAN1,REL,RUNX1,S100A10,SELE,SERPINH1,SPP1,SRP…	551 (17)
PADI2		enzyme		0.854	8.01e-08	ADAMTS9,CXCL2,CXCL3,CXCL8,FN1,IL6,MYC,PTGS2,SNAI1,TNFRSF1B,VIM	456 (19)
SB 290157		chemical reagent		0.853	0.000183	C3AR1,CD86,CXCL2,CXCL3,IL1B,IL6,PTGS2,SPP1,TNF	357 (13)
IL25		cytokine		0.852	6.9e-07	BTG2,CCL3,CD74,CLDN5,CSF3,CXCL8,DUSP1,FGF2,FLT1,HLA-DQB1,IL10,IL1B,IL33,IL6,PLIN2,TGFBR3,TNF	526 (15)
EGR2	0.373	transcription regulator		0.85	1.99e-07	ACTN1,AHNAK,APOE,BCL2,BNIP3L,CDKN1A,CEBPB,CPD,CSF1R,DOK2,EGR1,EMB,FGF2,GSN,ID2,ID3,IL10,IL1A,IL1B,IL6ST,ITGB1,LGALS1,LGMN,MYC,NDRG1,PLAUR,PRDM1,RAB20,S100A4,SLC1A3,SMAD1,SOCS3,TFRC,TGFBR3,TNFSF10,TSC22D1,VEGFA,ZBTB16,ZBTB20,ZEB2	552 (20)
idelalisib		chemical drug		0.849	0.000151	MCL1,MYC,S1PR1,TGFB1,UGCG	575 (21)
mir-379 (includes others)		microRNA		0.849	0.00589	HIF1A,IL18,TXNIP,VEGFA
PON1		phosphatase		0.849	0.00231	HMOX1,ICAM1,IL6,MSR1,TNF	447 (20)
BRMS1	0.036	transcription regulator		0.849	0.000151	CXCR4,GJA1,IL6,PLAU,SPP1	493 (15)
F ACTIN (complex)		complex		0.849	0.00103	CCN2,CD86,CTSS,FLNA	229 (7)
PLAGL1	-0.241	transcription regulator		0.849	1.62e-05	CCL20,CDKN1A,FABP4,IL10,LDHA,OSM,PLIN2,TGFB1	494 (13)
HSF2		transcription regulator		0.849	0.0105	CLU,HIF1A,HSPA1A/HSPA1B,HSPB1,HSPH1,IL1B,TNF,TXN
ATF5	-0.417	transcription regulator		0.849	0.00114	GAS5,ID1,MCL1,PLAT,TXNIP	228 (5)
DIO3		enzyme		0.846	1.57e-09	ALOX5AP,CFH,CIRBP,CPM,EPAS1,HLA-A,IER5,IRF8,ITGA4,ITGAM,ITGB2,KLF9,LAPTM5,MEOX2,MSR1,NPR1,STC1,VCAM1
leptomycin B		chemical drug		0.842	0.000917	CCL20,CDKN1A,IL1B,IL6,PTGS2,TNF	434 (25)
KDM6B	-1.324	enzyme		0.842	1.62e-05	CCL3L3,FN1,IL1B,IL6,SNAI1,STING1,TNF,VIM	478 (19)
SIAH2	-0.341	transcription regulator		0.841	2.71e-08	AKR1C3,CEBPB,CLEC4E,CTSB,CTSD,CXCL16,FABP4,GLUL,HIF1A,ID2,IFITM2,IGF1,IL1B,LGALS3,PLAUR,SOCS3,SPP1,VEGFA,VIM	545 (19)
LIF		cytokine		0.841	7.21e-18	A2M,AHNAK,AREG,CCL3L3,CD34,CD44,CDH5,CDKN1A,CEBPB,CEBPD,CSF1R,CXCL2,CXCL8,EGR1,ENPP2,EREG,FN1,GLUL,HBEGF,HES1,HIF1A,ID2,IFI16,IGF1,IL1B,IL6,IL6ST,IRF1,JAM2,LIFR,MT-CYB,MT-ND1,MT-ND5,MYC,NES,PECAM1,PTGS2,SOCS2,SOCS3,SPP1,TMEM176A,TMEM176B,TNF,TSPAN7,VEGFA,VWF	516 (21)
herbimycin		chemical drug		0.838	3.37e-05	BCL2,CCN2,CXCL8,CXCR4,DUSP1,F2R,ICAM1,IL1B,IL6,PLAU,PTGS2,TNF	487 (19)
propranolol		chemical drug		0.835	1.3e-08	APP,DUSP1,ICAM1,IGF1,IL6,LEPR,MAOA,MYC,NFKBIA,PTGS2,SELP,VEGFA	425 (18)
CTLA4		transmembrane receptor		0.835	8.74e-06	CD83,CD86,CXCL8,ICAM1,IL10,IL3RA,ITGAX,PRDM1,SELE,SELP,SLC7A5,STX11,TGFB1	545 (19)
TCF/LEF (family)		group		0.832	7.08e-06	FN1,GJA1,IL1B,IL6,ITGB1,MYC,PTGS2,S100A4,VIM
rat pegylated super leptin antagonist (mutant D23L/L39A/D40A/F41A)		chemical reagent		0.832	0.00103	IGF1,IL10,LEPR,TNF
WBP2	0.14	transcription regulator		0.832	0.0409	COL4A1,COLEC12,CSF3,CXCL1,CXCL2,CXCL3,CXCL8,EGR1,HNMT,IL1B,PTGS2,SLC1A3,SPRY1
immethridine		chemical reagent		0.832	6.59e-09	C5AR1,CD14,CD44,CFI,CTSS,CXCL3,FCGR1A,IFI16,IL6,OLR1,SOCS3,SPP1,VCAM1
CSHL1		growth factor		0.832	0.00176	CCN2,IGF1,IRF1,PIK3R1,SERPINH1,SOCS2,SOCS3	513 (22)
NR4A1	0.072	ligand-dependent nuclear receptor		0.831	3.92e-05	AKR1C1/AKR1C2,APOD,APOE,BCL2,CCN2,CDH5,CLDN5,ELK3,FABP4,FN1,G0S2,HIF1A,HMOX1,ICAM1,ID1,IL10,IL1B,IL6,ITGB1,ITGB4,LDLR,LY6E,MARCKSL1,MYC,NFKBIA,NR4A2,NR4A3,PDK4,RAMP3,RASSF4,SAT1,SPINT2,TAGLN2,TJP1,TNF,TNFSF10,UCP2,VCAM1	478 (20)
gamma-tocotrienol		chemical drug		0.831	1.62e-05	CSF3,IL18,IL1B,IL6,NFKBIA,NLRP3,TNF,TNFAIP3	528 (19)
Go 6976		chemical drug		0.831	5.06e-11	CCL4,CD83,CDKN1A,CSF3,CXCL2,CXCL3,CXCL8,CYBB,ETS1,FLT1,FN1,HMOX1,IL10,IL6,ITGA5,ITGB1,NFKBIA,NR4A2,PTGS2,STC1,TNF,VCAM1	480 (15)
FLZ		chemical drug		0.831	0.0106	APP,DDIT4,PTGS2,TNF
baicalin		chemical - endogenous non-mammalian		0.83	1.28e-05	BCL2,CCL20,CIRBP,CXCL8,HES1,HMOX1,IL1B,IL6,MDK,SPARC,TLR2,TNF	517 (20)
NFATC1	-0.054	transcription regulator		0.828	1.97e-07	BCL2,CYBB,EGR3,FKBP11,HMOX1,ICAM1,IL1B,IL33,IL6,MYC,PAG1,PLS3,PRDM1,PTGS2,RCAN1,SPP1,TNF,TNFSF10,UTRN,VCAM1	496 (24)
TSC2	0.069	other		0.826	3.52e-09	A2M,ATP6AP2,ATP6V0B,ATP6V1B2,BCL2,CDKN1A,CREG1,EGR1,EMP3,ENPP2,FAM107A,GPNMB,GSN,HIF1A,HMOX1,HSPB1,IFITM3,IL13RA1,IL1R1,IRS2,LGALS3,MCL1,MGP,NFE2L1,NIBAN1,NPC2,PDK4,PLAU,RASSF4,S100A6,SOCS3,TMEM176A,TMEM176B,UCP2,VAMP8,ZFP36	561 (20)
RNA fragment		chemical - endogenous mammalian		0.819	0.0106	IL6,MYC,NFKBIA,SLC40A1
L-tryptophan		chemical - endogenous mammalian		0.816	0.000917	CXCL8,HLA-A,IL6,LILRB2,S100A6,TNF	495 (23)
SOD (family)		group		0.816	0.00019	CCL3L3,CCL4,CXCL3,HLA-DRA,HMOX1,ICAM1,VCAM1	490 (17)
GPX8	0.272	enzyme		0.816	2.16e-05	CD44,CSF3,FN1,IL1B,IL6,ITGB4	292 (7)
SAMD8	0.025	enzyme		0.816	0.00642	ACACB,FABP4,FABP5,IL3RA,TNF,YWHAH
ARL13B	0.181	other		0.816	7.73e-05	CDKN1A,CXCL1,CXCL8,IL1A,IL1B,IL6
HYAL1	0.297	enzyme		0.816	0.0408	BMPR2,IGFBP4,LPXN,PSMB9,SPP1,SRPX,TGFBR2
PRDM16		transcription regulator		0.816	0.0452	CCN1,CDKN1A,ELN,GBP4,IL1B,TNF
NELFB	-0.105	other		0.816	0.00267	CCN2,CDKN1A,GADD45B,POLR2L,RPLP0,RPS3,VEGFA
ARL3	0.092	enzyme		0.816	7.73e-05	CDKN1A,CXCL1,CXCL8,IL1A,IL1B,IL6
SFTPD		other		0.816	8.87e-05	CD14,CXCL2,CXCL3,IL10,IL1B,TGFB1,TNF	458 (18)
DSG2	0.491	other		0.816	0.000465	ARPC3,CDH5,EPAS1,HIF1A,MACF1,RAC2
HSPG2	2.591	enzyme		0.816	0.0172	BCL2,CTSS,CXCR4,DRAM2,HSP90AA1,IGF1
CYBA	-3.15	enzyme		0.816	3.61e-05	CDKN1A,CYBB,EPAS1,FN1,IL6,TNF,VEGFA	401 (19)
ellagic acid		chemical - endogenous non-mammalian		0.816	0.00274	AKR1B1,BCL2,CDKN1A,HMOX1,IL1B,PTGS2	406 (15)
clorgyline		chemical drug		0.816	0.000917	CEBPD,HIF1A,IL10,MCL1,MYC,SOCS3	543 (19)
W7		chemical reagent		0.816	0.00164	CD14,CD83,CD86,CXCL8,IL10,IL6	466 (18)
HISTONE DEACETYLASE (complex)		complex		0.816	0.00166	BCL2,CCN1,CSF2RA,CXCR4,ID2,PLAT,PLAU,TNF	628 (22)
cyclomaltodextrin		chemical drug		0.816	0.000208	CCL3L3,CSF3,CXCL3,IL1B,IL6,TNF	423 (18)
iguratimod		chemical drug		0.816	3.45e-06	CSF3,CXCL1,CXCL2,CXCL3,IL6,TNF	389 (14)
CIAP (family)		group		0.813	8.01e-08	BCL2,CCL3L3,CCL4,CSF3,CXCL2,IL10,IL1A,IL1B,IL6,MYC,TNF	499 (11)
butaprost		chemical drug		0.812	4.03e-08	CCL3L3,CCL4,CCN2,IL10,IL1B,IL6,PTGS2,SOCS3,TGFBR3,TNF	472 (17)
CD247		transmembrane receptor		0.812	0.0228	CYBA,FCER1G,FCGR2A,HSP90AA1,IL10,ITPR1,NASP,NKTR,SRP14
CD200	0.874	other		0.809	9.8e-07	CCL3L3,CLEC7A,IL10,IL1B,IL6,MET,MRC1,TLR2,TNF	538 (16)
perilla alcohol		chemical drug		0.808	2.16e-05	BCL2A1,CD59,CDKN1A,IL1B,NFKBIA,SELP	381 (16)
FZD7		G-protein coupled receptor		0.808	0.00274	CD44,CDH5,CLDN5,GPX4,MYC,TJP1	478 (10)
ciglitazone		chemical drug		0.806	2.47e-12	APOE,BCL2,CAV1,CAV2,CD34,CDKN1A,CXCL1,CXCL8,CYBB,FLT1,FN1,GSN,HLA-DRA,ICAM1,IFITM2,IGFBP2,IL10,IL6,LAMB1,MXD1,NFKBIA,OLR1,PTGER4,PTGS2,SELE,SERPINA1,TNF,TNFSF10,VCAM1	431 (16)
NPM1	0.096	transcription regulator		0.805	4.27e-12	AKR1C1/AKR1C2,AKR1C3,CCL3,CCL4,CCN1,CCN2,CEBPB,COL4A1,COL4A2,CSF1R,CSF3,CXCL1,CXCL2,CXCL3,CXCL8,EGFL7,EGR1,EGR3,ETS1,FN1,FTH1,GJA1,HBEGF,HMOX1,ICAM1,IL1A,IL1B,IL6,IL6ST,NUAK1,SEMA6A,SGK1,STC1,TGFBI,TNF,TNFAIP3,VEGFA,VEGFC	566 (18)
SOX9		transcription regulator		0.801	6.97e-07	ADAMTS1,CCN2,CD44,CDKN1A,CITED2,CXCR4,FN1,FOXC1,HES1,IL6,INHBB,MSRB3,MYC,POSTN,RBPJ,S100A4,SULF2,TGFB1,VEGFA	582 (24)
CTSK		peptidase		0.8	7.8e-05	BCL2,CDKN1A,IL6,NLRP3,PTGS2,SNAI1,TLR2,VIM	514 (19)
15-deoxy-delta-12,14 -PGJ 2		chemical - endogenous mammalian		0.8	6.26e-22	ADAMTS4,BCL2,CAV2,CCL3,CCN2,CD200,CDH5,CDKN1A,CEBPD,CTSB,CTSD,CXCL2,CXCL8,CYBB,DNAJB1,EGR1,FABP4,FLT1,FN1,FTH1,GSN,HLA-A,HLA-DRA,HMOX1,HSPB1,ICAM1,IFITM2,IL10,IL1A,IL1B,IL6,IRF1,ITGAM,LAMB1,MAP1LC3B,MCL1,MSR1,MXD1,MYC,NFE2L2,NFKB1,NFKBIA,PECAM1,PLAU,PTGS2,REL,SELE,SERPINA1,SOCS3,SOX17,SPP1,TBXAS1,TGIF1,TNF,VCAM1,VEGFA	384 (13)
HSPB8	0.168	kinase		0.799	0.000183	ACSL1,BAG3,BMPR2,CXCL8,ICAM1,IL6,LDHA,MAP1LC3B,VIM	374 (18)
acrolein		chemical toxicant		0.799	0.0154	IL10,IL6,MYC,PTGS2,TNF
ERN1	-0.325	kinase		0.797	0.0316	CEBPB,CEBPD,CXCL2,ETS1,FKBP11,FN1,IFITM1,IL1B,IL6,MAP1LC3B,MCL1,MPZL2,PLIN2,PROS1,SPARC,TINAGL1,TNF,TXNIP,VEGFA
CXCL12	-0.361	cytokine		0.795	1.03e-10	AIF1,AKR1C3,ATRX,BCL2,CD14,CD4,CD44,CXCL8,CXCR4,DOCK9,EGR1,F2R,FLNA,FN1,HCLS1,HES1,ICAM1,ID1,IFI27,IFNGR2,IGFBP7,IL1A,IL1B,IL6,ITGAX,ITGB1,ITGB4,LCP2,MARCKS,MYC,PLAU,PTGS2,RHOC,RRAS,SELE,SNAI1,SOCS2,SOCS3,TNF,TNFRSF10D,TNFRSF1B,TNFSF10,VIM,ZBTB16	447 (18)
LGR4		transmembrane receptor		0.794	1.85e-08	BLVRB,CD14,GLUL,IL1A,IL1B,IL6,MYC,SLC16A10,SNAI1,TNF,VIM,ZEB1,ZEB2	561 (22)
mir-10 (includes others)		microRNA		0.794	0.00146	BMPR2,CCN1,CD44,CD86,DRAM2,GJA1,HIF1A,HMOX1,IL6,LIFR,MAF,MCL1,NFE2L2,PRDM1,RB1,SH2B3,TGFBR2,TNF,VEGFA	547 (19)
budesonide		chemical drug		0.793	7.46e-10	ABLIM1,ABLIM3,ACTG1,AREG,B4GALT1,CCL3L3,CDA,CDKN1A,CNN3,CPEB4,CSF3,CXCL2,CXCL8,DOCK9,EMP1,EPB41L4A,EREG,GNA15,HIF1A,IFITM3,IL10,IL13RA1,IL18,IL1RN,IL6,ITGAM,ITPR1,KLF9,LAPTM5,LCP2,LDB2,LGMN,MAF,MGLL,MXD1,NAMPT,PDLIM1,PFKFB3,PHACTR2,PPP1CB,PRDM1,RASGEF1B,RHOC,SAMSN1,SASH1,SNX9,SRGAP1,TFPI,TLR2,TMOD3,TNF,UACA	548 (22)
green tea polyphenol		chemical drug		0.792	1.28e-05	CAV1,CDKN1A,HMOX1,ICAM1,IGF1,IL1B,IL6,PIK3R1,PLAU,PTGS2,TGFB1,VEGFA	530 (19)
pyrrolidine dithiocarbamate		chemical reagent		0.791	2.25e-14	BCL2,BCL2A1,CCL20,CCL3L3,CCL4,CCN2,CXCL1,CXCL2,CXCL3,CXCL8,CXCR4,FABP4,HIF1A,HLA-DRA,HMOX1,ICAM1,IGF1,IL10,IL1A,IL1B,IL6,IRF1,MYC,NFKB1,NFKBIA,PECAM1,PTGS2,SAMSN1,SELE,SELP,STMN1,TLR2,TNF,VCAM1,VEGFA	344 (11)
STAT3/STAT3 (complex)		complex		0.789	1.52e-09	A2M,BCL2,CDKN1A,FPR1,FTL,HIF1A,ICAM1,IL10,IL6,MAOA,MCL1,MYC,SOCS3,TIMP3,VEGFA	567 (24)
MELK		kinase		0.788	1.62e-05	CDKN1A,FN1,FTH1,GPX4,HMOX1,MCL1,MYC,VIM	570 (22)
NEIL2		enzyme		0.788	1.53e-09	ACTB,CCL20,CCL3L3,CCL4,CD14,CEBPB,CXCL2,CXCL3,IL18,IL1A,IL1B,IL1R1,IL1RN,IL6,ITGB2,LY96,NFKB1,PTGS2,SELE,TLR2,TNF	442 (12)
artesunic acid		chemical drug		0.788	0.000266	BCL2,CD4,IL1B,IL6,PTGS2,TGFB1,TNF,VIM	432 (18)
SUMO2	-0.038	enzyme		0.788	0.000721	CAV1,CAV2,CD59,CXCL16,IL6,LY6E,PIK3R1,PNP	42 (3)
UM101		chemical drug		0.788	1.62e-05	CD200,CXCL1,CXCL8,ELOVL7,GBP4,IL1A,IL1B,TCHH	283 (7)
hydroxypropyl-beta-cyclodextrin		chemical drug		0.786	0.000208	APOD,APOE,CCL3L3,CD44,CTSB,CTSD,ENG,HSPG2,IL1A,IL1B,IL6,ITGAX,LAMA5,LDLR,LIPA,NPC2,PLTP,TNF,VCAM1	412 (18)
erastin		chemical drug		0.786	0.00274	CDKN1A,FTH1,GPX4,HMOX1,MAP1LC3B,TFRC	577 (23)
4-hydroxynonenal		chemical toxicant		0.785	1e-07	AKR1B1,AKR1C1/AKR1C2,APP,BAG3,CCN2,CTSB,HSPA1A/HSPA1B,ICAM1,IL18,IL1B,IL6,PTGS2,TGFB1,TNF	559 (25)
ANPEP		peptidase		0.785	4.22e-07	CD63,IL1B,IL1RN,IL6,NDRG1,TGFB1,TNF	203 (7)
oblimersen		biologic drug		0.784	0.0204	BCL2,CDKN1A,CEBPD,CXCL8,DUSP1,EFNB2,GADD45B,IFI16,IFI27,IFITM1
FOXC2		transcription regulator		0.784	3.9e-06	ANGPT2,CFD,CXCR4,EFNB2,FABP4,FN1,GPNMB,INSR,IRS2,MET,PTGS2,SNAI1,SPP1,VIM,ZEB1	442 (21)
sunitinib		chemical drug		0.784	2.72e-09	ANGPT2,CCN2,CD44,CDKN1A,COL4A2,CTNNA1,CXCL3,CXCR4,ECE1,FN1,HIF1A,ICAM1,ITGA4,ITGA6,ITGB1,ITGB2,LAMB1,LAMC1,MET,RUNX1,TGFBI	512 (20)
ADP		chemical - endogenous mammalian		0.781	6.04e-06	CCL4,CREM,CXCL8,HMOX1,IL1B,IL6,SELP,TNF	477 (19)
quinolinic acid		chemical - endogenous mammalian		0.775	0.0172	BCL2,EGR1,HSPA1A/HSPA1B,MYC,PTGS2,TNF
MARCHF2	-0.128	enzyme		0.775	0.00589	IL1B,IL6,TFRC,TNF	379 (17)
MNT		transcription regulator		0.775	1.51e-06	ARHGAP45,ATP1B1,BLVRB,CD53,CYBB,GADD45B,ID1,KLF6,LDHA,LEPR,MPEG1,MYC,SERPINH1,TNF,TXNIP
RHO		G-protein coupled receptor		0.775	6.46e-05	APP,AQP1,C1QA,CD44,CD74,CEBPB,CEBPD,CSF1R,CTSS,FGF2,FKBP9,HCLS1,INHBB,LAMB2,LGALS1,MARCHF1,NECTIN2,NPDC1,P2RY13,PSMB9,S100A6,SELENOP,SGK1,TGFB1,TGFBR2,TNFAIP3	352 (12)
vismodegib		chemical drug		0.775	3.7e-09	A2M,BCL2,CD14,CDA,CSF3,GPX1,IGF1,IL18,IL1A,IL1B,IL33,IL6,LGALS3,NFE2L2,TNF,TNFSF10,VEGFA	493 (16)
SOX6		transcription regulator		0.772	0.037	CDKN1A,HSPG2,MYC,SOCS3
HISTONE H3 (family)		group		0.772	3.71e-13	ADGRA2,AKAP12,BCL2,CAV1,CDKN1A,CRIP2,CSF1R,CTNNA1,CXCL8,CYRIA,DUSP2,EFNA1,EGR1,FABP4,FLT1,HES1,ICAM1,ID1,ID2,IFITM3,IGF1,IGFBP2,IGFBP4,IL10,IL1A,IL1B,IL6,ITGA5,KLF2,MAF,MET,MGLL,MTUS1,MYC,NFKBIA,PIK3R1,PRDM1,PROS1,PTGS2,RB1,RCAN1,RGS10,RPL10A,RPS6,S100A16,SEC14L1,SELE,SEMA6A,SGK1,SHANK3,SNAI1,SOCS3,SOX17,SPP1,STOM,SYNE2,TGFB1,TGFBR2,TLR2,TM4SF18,TNF,TNFAIP3,TNFSF10,TXNIP,VAMP8,VCAM1,VEGFA,ZEB1,ZE…	515 (18)
PDGF/AA (complex)		complex		0.772	4.83e-07	AREG,CDKN1A,EREG,FGF2,HBEGF,IGF1,IL6,LDLR,TGFB1,VIM	499 (21)
atractylon		chemical - endogenous non-mammalian		0.771	3.06e-06	BCL2,CXCL3,CXCL8,ICAM1,IL1B,IL6,PTGS2,TGFBR2,TNF,VIM	395 (18)
protectin D1		chemical - endogenous mammalian		0.769	1.55e-07	BCL2,BCL2A1,CCL20,HMOX1,IL10,IL1B,IL6,PTGS2,TNF,TNFAIP2	468 (18)
CALR	-0.333	transcription regulator		0.767	2.26e-06	B4GALT1,CDKN1A,CTTN,CXCL3,FN1,GJA1,ICAM1,INSR,ITGA5,PTGS2,TGFB1,TNF	499 (18)
PRF1		transporter		0.766	4.22e-07	CCL3L3,CD44,IL10,IL18,IL1B,IL6,TNF	441 (14)
MAP2K6	0.126	kinase		0.766	6.06e-06	BCL2,CCL8,CD83,CD86,CDKN1A,CXCL8,IL6,IRS2,LDLR,NPR1,PLAU,PTGS2,SLC1A3,SNAI1,TNFSF10	408 (18)
tyrphostin AG490		chemical drug		0.763	1.76e-11	A2M,AKR1C3,BCL2,CCN2,CDKN1A,CTTN,CXCL2,CXCL8,ENPP2,FGF2,HIF1A,ICAM1,IGF1,IL10,IL1B,IL6,IRF1,LY96,LYN,MCL1,MYC,PTGS2,S100A10,SOCS3,SPP1,TNF,TNFSF10,VEGFA	524 (18)
KDM6A	-0.004	enzyme		0.763	8.87e-05	ARHGDIB,CDKN1A,CFI,CRIP2,ICAM1,SELE,VCAM1
FASN		enzyme		0.763	1.43e-05	CAV1,CFD,CXCL8,DDIT4,FABP4,FOXO1,IL10,IL1B,IL6,MET,PTGS2,RBP7,TNF,VIM	484 (23)
GW2580		chemical drug		0.762	0.00103	CYBB,IL1B,IL6,TNF	386 (19)
UNC5B		transmembrane receptor		0.762	0.00279	CXCL2,IL10,IL6,TNF	313 (7)
ITGA2	0.295	transmembrane receptor		0.762	0.00103	IGF1,IL6,ITGA5,ITGB1	540 (22)
SPINT2	-0.937	other		0.762	0.0173	CXCL2,LDB2,PLAU,TGFB1
tamibarotene		chemical drug		0.762	0.00589	HMOX1,ISLR,ITGB2,LEPR
ferulic acid		chemical - endogenous non-mammalian		0.762	6.07e-05	APP,BCL2,CD34,CDKN1A,CSF3,GPX1,HMOX1,IL1B,TNF	518 (20)
resveratrol		chemical drug		0.76	3.78e-10	AIF1,APP,BCL2,BCL2A1,CCL3,CCL3L3,CD14,CD163,CD86,CDKN1A,CSF1R,CXCL2,CXCL3,CXCL8,CYBB,ECE1,EGR1,FABP4,FN1,FOXO1,GPX1,HIF1A,HMOX1,ICAM1,IL10,IL18,IL1B,IL6,LDLR,LITAF,MALAT1,MCL1,MRC1,MYC,NFE2L2,NFKB1,NFKBIA,PDK4,PLAU,PPP1R15A,PTGS2,SELP,SPP1,TFRC,TGFB1,TNF,VCAM1,VIM,ZEB1	390 (14)
laduviglusib		chemical drug		0.758	4.2e-06	GPNMB,HES1,IL10,IL33,IL6,ITGAM,KLF2,MYC,SNAI1,SOX17,SPP1,TNF	593 (25)
PTGER1		G-protein coupled receptor		0.758	1.21e-05	CXCL8,FN1,ICAM1,IL10,IL6,PTGS2,VEGFC	461 (20)
TP53	0.082	transcription regulator		0.757	5.76e-30	A2M,ACACB,ACSL1,ACTB,ACTN1,ACTN4,AKAP12,AKAP13,AKR1B1,APBB2,APOE,APP,AREG,ARHGAP45,ARPC1B,ARPC2,ARRB2,ATP1A1,BAG3,BCAT1,BCL2,BCL2A1,BHLHE41,BMX,BTG1,BTG2,C1QC,CALCRL,CAP1,CAPNS1,CAV1,CAV2,CCL3L3,CCL4,CCN1,CCN2,CCNL1,CD44,CD59,CDC42BPA,CDH5,CDKN1A,CEBPB,CEBPD,CITED2,CLU,CNN3,COL18A1,COL4A1,COL4A2,CORO1A,COX7A1,CSF1R,CSF2RA,CSTB,CTSB,CTSD,CXCL1,CXCL2,CXCL3,CXCL8,CYB5A,DBI,DDIT4,DLC1,DNAJB4,DSTN,DUS…	679 (23)
GLI3		transcription regulator		0.756	0.00068	BCL2,DUSP1,DUSP2,EBF1,EGR1,FOXO1,IRF1,KLF2,LAPTM5,NFKBIZ,RUNX1,STMN1,TNFAIP3	407 (7)
C1QA	-4.841	other		0.756	2.18e-06	C3AR1,C5AR1,CD163,CD44,EGR1,F2R,HLA-A,HLA-E,IL6,MERTK,S100A10,TAP1,TNF,VIM	563 (16)
dactolisib		chemical drug		0.755	0.00183	BCL2,CDKN1A,CITED2,DDIT4,IL6,LDHA,MAP1LC3B,MCL1,MYC,RPS6,SAP30,SNAI1,STC1	396 (20)
mir-214 (includes others)		microRNA		0.754	0.00146	ALCAM,BCL2,CEBPB,IL1B,IL6,LDLR,NFKB1,PTGS2,TNF	409 (18)
decitabine		chemical drug		0.754	5.12e-13	ADAMTS1,ADGRL2,AKAP12,APOE,ARHGDIB,BCAT1,BCL2,BMPR2,BTG1,CAV1,CCN2,CD44,CD59,CD86,CDA,CDKN1A,CLDN5,CLU,CRTAC1,CXCL3,CXCR4,DLC1,DUSP1,EFNB2,EGR3,EIF4E,EZR,FGF2,FILIP1,FN1,FOXC1,GADD45B,GLRX,GPX1,GRB2,GSN,HBEGF,HDGFL3,HLA-A,HLA-E,HLA-F,HSPA1A/HSPA1B,ICAM1,ID1,IFI16,IFI27,IFITM1,IGFBP2,IGFBP7,IL1B,IL6,ITGA4,ITGAX,KLF6,LDLR,LEPR,LGALS1,LGALS3,LY96,MAF,MAFB,MET,MYC,NDRG1,NECTIN2,NFIB,NFKBIA,NR4A2,NR4A…	661 (22)
isocoumarin NM-3		chemical drug		0.751	2.81e-05	ANGPT2,PECAM1,TGFB1,TNF,VEGFA
niclosamide		chemical drug		0.75	0.00279	BCL2,CCN2,LDHA,MCL1	471 (11)
TGFB1	-0.759	growth factor		0.749	8.48e-57	AASS,ABLIM3,ACKR1,ACTN1,ADAM15,ADAMTS4,AHNAK,AKR1C1/AKR1C2,ALOX5AP,AOPEP,APOE,APP,AQP1,AREG,ARID5B,ARPC2,ATP1B1,BCAT1,BCL2,BMPR2,BNIP3L,BTG1,C1QA,C1QB,C1QC,C3AR1,C5AR1,CALCOCO2,CALD1,CAP1,CAPNS1,CAV1,CAV2,CAVIN2,CCDC85B,CCL20,CCL3,CCL3L3,CCL4,CCL8,CCN1,CCN2,CD14,CD163,CD34,CD4,CD44,CD59,CD74,CD83,CD86,CDH5,CDK17,CDKN1A,CEBPB,CEBPD,CELF2,CFD,CFH,CFI,CITED2,CLU,CNN3,COL18A1,COL4A1,COL4A2,COTL1,CRIP…	592 (17)
SFRP5		transmembrane receptor		0.747	1.21e-05	CXCL8,CXCR4,IL1B,IL6,PTGS2,TCF4,TNF	362 (11)
C5AR2	-0.247	G-protein coupled receptor		0.746	6.04e-06	CSF3,CXCL2,CXCL3,CXCL8,IL10,IL1B,IL6,TNF	492 (18)
triamcinolone acetonide		chemical drug		0.745	6.96e-10	ACSL1,AKAP13,AQP1,ARL4C,BCL2,BCL2A1,BTG2,CAPG,CD44,DUSP1,EFNB2,EGR1,ELK3,ERG,IGFBP4,IL6ST,INSIG1,KLF9,LDLR,LSP1,MT1M,MT1X,MT2A,MYC,NFKBIA,PCDH19,PLAU,RGCC,RGS16,RGS2,RUNX1,SEMA6A,SOCS2,SPP1,SPRY1,SRGN,TNFAIP8,TXNIP,VWF,ZBTB16	518 (15)
HMOX1	-1.654	enzyme		0.744	5.87e-17	ANGPT2,AQP1,BCL2,CD14,CDKN1A,CXCL1,CXCL2,CXCL3,CXCL8,ENG,FLT1,HMOX1,ICAM1,ID1,ID3,IGF1,IL10,IL1B,IL1RN,IL6,ITGAM,MAP1LC3B,MRC1,MSR1,NFE2L2,NR4A2,PECAM1,PTGS2,SELE,SPARC,TEK,TGFB1,TNF,TYMP,VCAM1,VEGFA,ZFP36	474 (17)
lovastatin		chemical drug		0.743	7.28e-10	ADAMTS1,APOE,BCL2,CCN2,CD86,CDKN1A,COTL1,HMOX1,IGF1,IL10,IL1A,IL1B,IL6,IRF1,KLF2,LDLR,LMNA,MCL1,MYC,PIK3R3,PLAT,PTGS2,RB1,RHOB,RHOC,TAGLN2,TFPI,TGFB1,TNF,VWF	414 (18)
chloropromazine		chemical drug		0.743	0.0167	CD83,IL10,IL18,IL1B,LDLR,NR4A2,NR4A3,TNF
HGF	-0.148	growth factor		0.742	6.06e-27	A2M,ADAMTS1,ADGRF5,ADGRG1,ADGRL2,AKAP12,AKAP13,ANGPT2,ARPC5,BCL2,BCL2A1,CALCRL,CAV1,CCL14,CCL4,CCN1,CCN2,CD44,CDKN1A,CITED2,COL4A1,CXCL2,CXCL8,CXCR4,DDX21,DUSP1,EFNB2,EGR1,EMP1,EMP2,ETS1,FLNA,FLT1,FN1,GNA13,GRB10,HBEGF,HES1,HMOX1,ICAM1,ID1,IER3,IGF1,IGFBP4,IL10,IL1B,IL3RA,IL6,IL6ST,INSIG1,IRF8,ITGA6,ITGB1,ITPR1,KLF6,LDHA,LDLR,LGMN,LYVE1,MCL1,MEOX2,MERTK,MET,MID1,MYC,NAMPT,NES,NFKB1,NFKBIZ,NR4A2,N…	484 (16)
hymecromone		chemical drug		0.742	0.00111	ADAMTS4,BCL2,CAV1,CD44,CXCL8,CXCR4,MCL1,NFKB1	399 (17)
TREM2	-0.615	transmembrane receptor		0.741	1.5e-17	APP,BCL2,CCL20,CCL3L3,CD86,CITED2,CTSB,CXCL2,FABP4,FABP5,FGF2,HIF1A,HLA-A,IL10,IL1A,IL1B,IL6,IRF8,ITGAX,LGALS1,LGALS3,LIPA,NFKBIA,P2RY13,PTGS2,SULF2,TNF,TNFAIP3,TREM1	480 (16)
CREM	-1.843	transcription regulator		0.74	2.95e-08	ADAM9,APOE,APOLD1,BCL2,BTG2,CD86,CEBPB,CH25H,CREM,CXCL8,DUSP1,EGR1,GADD45B,HLA-DRA,IRS2,LDLR,MCL1,MIDN,NPC2,NR4A2,PDXK,PPP1R15A,RHOB,SERTAD1,TNF,VEGFA	582 (22)
minocycline		chemical drug		0.738	1.13e-08	BCL2,CD163,CD86,CXCL8,CYBB,GJA1,ICAM1,IL10,IL18,IL1A,IL1B,IL6,IL6ST,ITGAM,ITGAX,ITGB1,PTGS2,TNF,TNFRSF1B,VCAM1	503 (20)
ADCYAP1		other		0.738	2.34e-13	ACTN1,BCAM,BCL2,BTG2,CCL3L3,CCL4,CD86,CEBPB,CEBPD,CNN3,CRTAC1,CXCL2,CXCL3,EGR1,EGR3,EMB,ENPP2,ID3,IER3,IL10,IL6,IRF1,ITGAM,MCAM,MYC,NFKBIA,POSTN,RGCC,RHOB,S100A10,SLC1A3,SMAD1,SOCS3,SPARC,TCF4,TGFBI,TMSB10/TMSB4X,TNF,TSC22D1,UCP2	525 (17)
APH-1 (family)		group		0.737	0.000335	APOE,APP,C3AR1,CCL3L3,CD63,CD83,CDKN1A,CTSB,CTSS,HLA-A,LYZ,RPL35A,RPS28,SELENOP,TAGLN2	213 (6)
AURKA		kinase		0.732	0.037	CDKN1A,LDHA,MYC,SNAI1
Traj18		other		0.73	0.00114	CD86,CXCL2,CXCL3,IL6,TNF	495 (14)
ITCH	-0.085	enzyme		0.73	0.0167	CCN1,CCN2,IL1A,IL1B,IL6,SLC7A5,TFRC,TNF
CRBN	0.225	enzyme		0.728	0.00429	FN1,IL1B,IL6,MYC,PTGS2,SMS	518 (21)
MAP2K5		kinase		0.726	0.0304	CREM,CXCL8,ID1,INSIG1,KLF2,LDLR,NR4A3,PTGS2
anakinra		biologic drug		0.725	1.02e-05	CCL4,CXCL1,HMOX1,ICAM1,IL1A,IL1B,IL6,PTGS2,SELE,TNF,VCAM1	427 (16)
R-WIN 55,212		chemical reagent		0.725	0.00239	BCL2,CXCL8,ICAM1,IL1B,IL6,RB1,TNF,VCAM1	427 (19)
clarithromycin		chemical drug		0.721	2.16e-05	CXCL8,FN1,IL10,IL1B,IL6,TNF	537 (21)
atorvastatin		chemical drug		0.718	5.28e-13	APOE,APP,BCL2,CAV1,CCN1,CCN2,CD59,CXCL8,CXCR4,CYBA,CYBB,DUSP1,EGR1,ENG,F2R,FLT1,GADD45B,GJA1,HMOX1,ICAM1,IER3,IL10,IL6,INSR,ITGB2,LDLR,NLRP3,OLR1,PDXK,PHACTR1,PLAT,POSTN,PRNP,PTGS2,RGS1,RHOB,SELE,SELP,SLCO2B1,SPP1,TGFB1,TLR2,VCAM1,VEGFA,ZFP36	538 (15)
AR		ligand-dependent nuclear receptor		0.717	2.55e-10	AASS,AKR1C3,BASP1,BCL2,BMPR2,CAV1,CAV2,CCDC85B,CCL3L3,CCN2,CD302,CDKN1A,CEBPB,CMIP,CNN3,COTL1,DDIT4,DUSP2,EGR1,EMB,EPAS1,EPHX1,ETS2,FABP5,FOXO1,FZD6,GJA1,GSN,HIF1A,HLA-A,HSPH1,ICAM1,IGF1,IL1A,IL1R1,IL6,ITGA6,ITGB4,LAMA5,LHFPL6,MAOA,MECOM,MRPL33,MT-RNR2,MYC,NDRG1,NUPR1,PLAT,PLAU,PLS3,PLTP,PROS1,RAB3C,RBPJ,RHOB,SGK1,SNAI1,SPP1,SULF2,TBXAS1,TGFB1,TGFBR2,TIMP3,TJP1,TMEM176A,TMEM176B,TNF,TNFAIP2,TNFSF…	588 (20)
FANCC		other		0.714	0.000286	ATP1B1,FZD4,FZD6,HES1,IL1B,IL1R1,MYOF,NUAK1,PTGS2,PTPRC,RPGR,TNF,WWTR1	561 (22)
TRIM37		enzyme		0.712	0.029	CD63,EGR1,SNAI1,TGFB1,VIM,ZEB1
CHROMR	-0.029	other		0.712	0.00426	CCL8,CD163,CDKN1A,CEBPD,DDIT4,GBP4,IFI16,IFI27,IFITM1,IFITM3,IL1RN,IRF1,LIPA,LY6E,MAFB,MARCHF1,MCL1,PFKFB3,RAB27A,RASSF4,TNFAIP3,TNFSF10,TYMP,VAMP5,VEGFC
PREX1	-0.756	other		0.707	7.8e-05	ADGRG1,CD151,F2R,HBEGF,ID2,LAMB1,LMNA,PLAU
1810019D21Rik		other		0.707	0.00239	AREG,CDKN1A,GPX1,ITGB2,PALMD,PLAU,RAPGEF3,ZEB1
AIP	0.023	transcription regulator		0.707	0.0046	ADGRL4,C3AR1,DUSP1,GNG11,PDE4B,RGS16,RGS2,S1PR1
SHC1	0.973	other		0.707	0.000176	BCL2,CDKN1A,CXCL1,EGR1,FTH1,FTL,ICAM1,ITGAM,KLF2,S1PR1,SELE,SHC1,TEK,TXN	573 (23)
pimagedine		chemical drug		0.705	2.97e-07	BCL2,CAV1,CCN2,COL4A1,CXCL8,GADD45B,HBEGF,HMOX1,ICAM1,IL6,LAMB1,TGFB1,TNF,TNFSF10,VEGFA	518 (20)
TCF3	0.055	transcription regulator		0.701	1.74e-07	ACACB,ALCAM,AREG,ARHGAP4,CD4,CDH5,CDKN1A,CSF1R,DSTN,EBF1,ETS1,ETS2,FKBP11,FOXO1,GADD45B,GLUL,HCST,ID2,ID3,IFI16,IL1B,IL6,IRF1,IRF8,ITGA4,KLF2,KLF6,LDHA,MAF,MYC,NR4A3,NUPR1,PRDM1,PRDX2,PSAP,RASA4,RASSF4,RGS16,S1PR1,SELENOP,SLC7A5,SNAI1,SOCS3,STK17B,TCEAL9,TNF,VEGFA,ZBTB16	335 (19)
GDF15		growth factor		0.7	0.000149	CDKN1A,IL6,PLAU,PLAUR,SNAI1,TIMP3,TNF,VIM	625 (23)
8-bromo-cAMP		chemical reagent		0.697	1.35e-17	ACTG1,ACTN4,ADCY4,APP,ARPC1B,ASAH1,B4GALT1,BMPR2,CAPN2,CAV1,CAV2,CCN2,CDKN1A,CEBPB,CFD,CLU,CREM,CTNNA1,CTSB,CTSD,DUSP1,EGR1,ETS1,EZR,F2R,FGF2,FLNB,FN1,FOXO1,FZD4,GJA1,GLUL,GSN,HIF1A,ID1,ID2,ID3,IGF1,IL1B,IL6,IL6ST,INHBB,INSR,IQGAP2,ITGA4,ITGA6,LAMB2,LDLR,LEPR,LGMN,LIFR,LIPA,MAOA,MYC,MYH9,MYL12A,NFKBIA,NOTCH4,NPR1,PDE4B,PIK3R1,PLAT,PPP1CB,PPT1,PTGS2,PXN,RAC2,RUNX1,SAT1,SGK1,SHC1,SMAD1,SMS,SPP1,SPR…	674 (23)
resolvin D1		chemical - endogenous mammalian		0.693	3.21e-09	CXCL2,CXCL3,CXCL8,CXCR4,HMOX1,IL10,IL18,IL1B,IL33,IL6,NFKB1,PTGS2,TGFB1,TNF	481 (18)
SECRETASE GAMMA (complex)		complex		0.692	0.000465	APP,CD83,CD86,HES1,IL10,MYC	523 (24)
PX 478		chemical drug		0.691	6.04e-06	CCL3L3,CCL4,HIF1A,ICAM1,IL1B,LDHA,TNF,VCAM1	306 (7)
NKX2-1		transcription regulator		0.689	4.09e-09	ADGRF5,AQP1,AREG,BCL2A1,CD14,CD74,CLU,CYGB,EMP2,ENPP2,ESAM,HLA-A,IER3,INMT,LSP1,LYZ,MTUS1,RAC2,SERPINB9,SNAI1,SOX17,TGFB1,TSPAN7,VEGFA	321 (7)
N4BP1	-0.08	enzyme		0.688	3.21e-05	CCL3L3,CCL4,CSF3,CXCL2,HLA-A,IL10,IL1B,IL6,TNF	442 (12)
azithromycin		chemical drug		0.686	7.73e-05	CXCL3,IL1B,IL6,MRC1,TNF,TREM1	530 (24)
NFKBIB	-0.057	transcription regulator		0.686	9.07e-08	BCL2A1,CD86,CXCL1,CXCL2,CXCL8,EGR1,ICAM1,IL1B,IL6,NFKBIA,PLAU,SELE,TEK,TNF,TNFSF10,VCAM1,VEGFA	378 (14)
TMPRSS2-ERG		fusion gene/product		0.684	1.27e-06	AREG,C15orf48,CEBPB,CYBA,DDIT4,EREG,FRY,GNG11,ID1,ID3,IL1A,KLF9,MYC,NUPR1,PLAT,PRSS23,RNF144B,TGFBI,TLR2,VEGFC,VIM,ZEB1,ZEB2	543 (12)
SCGB1A1		cytokine		0.679	0.000659	CDKN1A,COL4A1,CXCL8,FN1,IL10,ITGB2,PTGS2	556 (17)
SPARC	2.018	other		0.678	0.000534	AKR1C3,CEBPD,CFD,FN1,HES1,IL1B,IL6,LYVE1,NDRG1,NES,PAG1,PCGF2,SNAI1,SPARC,TGFB1,TNF,VIM	525 (24)
bezafibrate		chemical drug		0.676	0.000702	ACACB,ACSL1,APOE,CYB5A,DBI,FABP4,ICAM1,INSIG1,LGALS3,MGLL,NPC2,PDK4,PTGS2,TNF,UCP2	386 (15)
HMGA1	-0.381	transcription regulator		0.675	5.33e-13	CAV1,CAV2,CCN1,CD44,COL4A1,COL4A2,CPE,DAB2,DRAM2,EGR1,EPB41L4A,FSTL1,GNA15,GSN,ID3,IER3,IGF1,IGFBP4,IGFBP7,IL6,INSIG1,INSR,KLF2,LAMB1,LY6E,MGAT1,MSRB3,MT1M,MYC,MYH9,NFIB,PTGS2,RHOB,SERPINH1,SNAI1,SOX17,SPARC,SRPX,SYK,VIM	589 (20)
DCN		other		0.675	3.77e-08	CCN2,CDKN1A,DUSP1,ENG,FGF2,HIF1A,HLA-DQB1,ICAM1,IL1B,IL6,ITGB1,MET,S1PR1,TGFB1,TIMP3,TNF,VCAM1,VEGFA	565 (20)
lactic acid		chemical - endogenous mammalian		0.672	6.38e-08	ACTG1,AHNAK,ATP1A1,CCN2,CLEC4E,CLU,COL18A1,CPLX1,CXCL8,FBLN2,FN1,FSTL1,HIF1A,HNRNPA1,HSPH1,IGF1,IL1B,LAMA5,LDHA,LRP1,LY96,MRC1,OLFM1,PABPC1,PCDH17,SNAI1,SPARC,SPARCL1,STOM,TCF4,TEAD1,TSPAN18,TXN,WWTR1	570 (26)
CD274		transmembrane receptor		0.671	6.67e-10	CCL3L3,CCN2,CD86,CDKN1A,CXCL2,FGF2,FN1,GJA1,ICAM1,IGF1,IL10,IL1B,IL6,MYC,PECAM1,PTGS2,SELE,SNAI1,STING1,TGFB1,TNF,TNFSF10,VCAM1,VEGFA,VIM	389 (17)
TRAIP		enzyme		0.67	0.0363	CSF3,IL10,IL1A,IL1B,IL6,MYC,TNF,VIM
PITX2		transcription regulator		0.67	0.00158	ATP1A1,ATP1B1,EGR1,FMO2,FOXC1,FOXO1,FZD4,GPX4,ITGB1,LDHA,MYC,NFE2L2,PRDX2,SNAI1,VIM,ZEB2	570 (19)
kawain		chemical - endogenous non-mammalian		0.668	0.000917	HMOX1,IL6,NFKB1,NLRP3,TLR2,TNF	284 (7)
PSMB11		peptidase		0.667	4.23e-09	CAV1,CTSS,CXCL3,FLT1,GADD45B,HMOX1,HSPA1A/HSPA1B,ITGAM,LAMB2,LGALS3,LIFR,LSP1,MT-ND1,MT-ND5,MT-RNR1,MT-RNR2,NR4A2,OLFML2B,PTGS2,PTPRC,RHOB,S1PR1,TNFRSF1B,TNFSF10,VEGFC
LILRB1	-0.394	transmembrane receptor		0.666	1.58e-05	BCL2,CAV1,CXCL8,HSPB1,IL10,ITGB1,MAF,PRDM1,TNF	380 (15)
FEV		transcription regulator		0.665	0.0156	CXCR4,ICAM1,ITGB1,JAM2,NFIA,NR2F2,SLC1A3,VCAM1,VIM
MASTL		kinase		0.664	0.0241	ARHGDIB,ASAP1,BMPR2,ESAM,KYNU,RAC2,SH2B3,SNTB2,TPM4,TUBB6
SAMHD1	-0.504	enzyme		0.663	0.00684	IFI27,IL6,NFKB1,NFKBIA,TNF	487 (16)
sudemycin D6		chemical reagent		0.663	0.000465	CXCL1,ICAM1,IFI27,IFITM1,IL1B,TNFSF10
ZEB2	-1.563	transcription regulator		0.661	0.00226	CCL3L3,CDKN1A,GATM,ID2,ID3,MEOX2,MYC,SNAI1,VCAM1,VIM	367 (17)
IL13		cytokine		0.659	1.06e-32	ACSL1,ADAM15,ADAM28,ADAMTS4,AIF1,ALOX5AP,BCL2A1,C3AR1,CAPN2,CCL20,CCL3,CCL3L3,CCL4,CCN2,CD14,CD163,CD37,CD4,CD44,CD86,CEBPB,CFI,CLEC10A,CLEC4E,CLEC7A,COL18A1,CSF2RA,CTNNAL1,CTSB,CTSS,CXCL1,CXCL2,CXCL3,CXCL8,CXCR4,CYBB,DIPK2B,EGR1,ENPP2,EPAS1,EZR,F13A1,FABP4,FCGR1A,FCGR2A,FCGR2B,FCGR3A/FCGR3B,FKBP1A,FN1,G0S2,GPNMB,GPX4,GSN,HBEGF,HLA-DRB5,HMOX1,ICAM1,IFNGR2,IGF1,IL10,IL13RA1,IL18,IL1B,IL1R1,IL1RN,I…	538 (18)
HAVCR2	-0.778	other		0.659	6.61e-06	BAG3,CD86,CDKN1A,CXCR4,IL10,IL18,IL1B,IL6,NLRP3,TNF	501 (15)
PTPN3		phosphatase		0.659	0.0292	CDKN1A,FN1,MYC,TGFBI,TGM2
GAS6	0.145	growth factor		0.656	7.8e-05	CCN1,IL1B,IL6,MSR1,NFKB1,PROS1,SOCS3,TNF	424 (19)
4-hydroxytamoxifen		chemical drug		0.653	7.53e-13	AREG,BCL2,CAPNS1,CCN1,CCN2,CDKN1A,CEBPB,CEBPD,CLU,CTSD,DDIT4,DDX21,DUSP1,EGR1,FABP4,FOXO1,GLRX,IER3,IGF1,IL10,IL6,MT1X,MT2A,MYC,NEDD9,NFKBIA,NR4A2,PDK4,PPP1R15A,PTGER4,RB1,RGS16,RND1,SERPINB9,SGK1,TM4SF1,TNF,TNFAIP3,TPM1,ZEB1,ZFP36	563 (19)
EIF2AK2	0.017	kinase		0.653	1.89e-07	BCL2,BCL2A1,CDKN1A,CEBPB,CEBPD,CXCL8,EGR1,IFI27,IFITM1,IFITM2,IL1A,IL1B,IL6,IRF1,IRS2,MT1M,MYC,NEDD9,NFKBIA,NNMT,PPP1R15A,SELE,SOCS3,TNF,TNFAIP3	506 (17)
phenacetin		chemical drug		0.653	4.2e-06	A2M,CD44,CLU,GAS5,IER3,LGALS3,MRC1,MYC,S100A10,SPP1,TMSB10/TMSB4X,VIM	260 (7)
2-(4-acetoxyphenyl)-2-chloro-N-methylethylamine		chemical reagent		0.651	6.04e-06	CCL3,CXCL8,IL10,IL1B,IL6,NFKB1,SELE,TNF	621 (17)
heparan sulfate		chemical - endogenous mammalian		0.651	2.16e-05	CXCL2,CXCL3,FGF2,ICAM1,IL6,PRNP	510 (18)
740 Y-P		chemical reagent		0.651	0.000151	ICAM1,IL6,SNAI1,TNF,VIM	349 (11)
belinostat		chemical drug		0.651	0.00429	BTG2,CDKN1A,EPAS1,ID2,MCL1,MYC	432 (16)
IFRD1	-0.373	other		0.651	0.0383	CCN2,CTSZ,IGF1,MYC,SPP1
L 663536		chemical reagent		0.651	0.0292	BCL2,FGF2,IL6,SPP1,TNF
T 0070907		chemical reagent		0.651	0.00114	CDKN1A,HMOX1,ID3,PTGS2,TNF	553 (23)
ILK	-0.182	kinase		0.651	3.9e-06	BCL2,CD44,CDKN1A,CNKSR3,FN1,HNRNPA1,IL1B,IL6,ITGA6,ITGB1,NFKBIA,SNAI1,TGFB1,TNF,ZEB1	418 (19)
camptothecin		chemical drug		0.65	2.24e-17	APBB2,APOE,AREG,ARRB2,BAG3,BCL2,BCL2A1,BNIP3L,BTG2,CCL20,CCL3,CD200,CD53,CD59,CD83,CD86,CDKN1A,CLU,CTSS,CXCL1,CXCL2,CXCL3,CXCL8,FCGR2B,FGL2,FLT1,FOXC1,FOXO1,FPR1,GADD45B,GLIPR1,GPNMB,GRB10,HBEGF,HIF1A,HLA-A,HLA-DQB1,HLA-E,HLA-F,HSP90AA1,HSPA1A/HSPA1B,HSPB1,HSPH1,ICAM1,ID1,ID3,IER5,IFI16,IL10,IL10RA,IL13RA1,IL18,IL1A,IL1B,IL6,INSIG1,IQGAP2,IRF1,ITPR1,LAMB2,LDLR,LGALS3,LILRB2,LITAF,LST1,MARCKSL1,MC…	468 (11)
selumetinib		chemical drug		0.647	0.0272	BMX,CDKN1A,DDX21,GPNMB,HIF1A,INSR,LYN,MERTK,MET
morphine		chemical drug		0.647	0.000131	AIF1,BCL2,CCL3L3,CDKN1A,CXCL8,CYBB,IL10,IL18,IL1B,IL6,ITGAM,PLAT,PTGS2,SPARC,SYNPO,TLR2,TNF,TXN	511 (20)
CNR1		G-protein coupled receptor		0.645	0.00027	APOE,EPS8,FGF2,GPX1,IGF1,IL10,IL6,MDK,PECAM1,PIK3C2A,PLAU,PTGS2,S100A6,TGFB1,TJP1,TNF,VEGFC	430 (19)
KNG1		other		0.643	3.21e-05	APP,CCN2,CXCL8,FGF2,IGF1,IL1B,IL6,PTGS2,TGFB1	434 (18)
EPCAM		other		0.642	4.72e-08	CDKN1A,CXCL3,CXCL8,EGR1,FABP5,ID1,IL1B,IL6,IRF1,MYC,SNAI1,VIM,ZEB1,ZEB2	554 (18)
bempedoic acid		chemical drug		0.64	7.73e-05	CCL4,CXCL8,ICAM1,IL1B,IL6,TNF	502 (21)
FFAR1		G-protein coupled receptor		0.64	0.000917	FABP4,IL1B,IL6,IRS2,TGFB1,TNF	484 (22)
PINK1	0.218	kinase		0.64	0.00429	HIF1A,IL18,IL1B,NLRP3,PYCARD,VEGFA	458 (20)
TRPA1		transporter		0.64	0.000465	CXCL3,CYBB,IL1B,IL6,TIMP3,TJP1	350 (14)
J11-Cl		chemical reagent		0.64	2.16e-05	CCL20,CSF3,CXCL2,CXCL3,IL6,PTGS2	434 (19)
emodin		chemical drug		0.64	3.18e-09	BCL2,CD86,CDKN1A,CLDN5,CSF1R,CXCL3,CXCL8,CXCR4,FN1,ICAM1,IL10,IL1B,IL6,MRC1,SELE,TNF,VCAM1,VIM	513 (19)
FCGR2B	-0.903	transmembrane receptor		0.637	4.7e-08	APP,CCL3,CD86,CLEC4E,GPR84,ICAM1,IFI27,IL10,IL1A,MARCKSL1,SOCS3,TNF,VEGFA	340 (18)
VASP	-0.453	other		0.637	3.61e-05	EPAS1,HIF1A,IL1B,ITGA4,MYC,SELP,TNF	550 (24)
SERPINB7		other		0.635	1.24e-07	ADAM9,ADAMTS4,CALCRL,CCL20,CPE,CTSB,CTSD,CTSZ,CXCL1,CXCL2,CXCL3,ICAM1,IL1B,INHBB,ITGB4,LGMN,PLAU,TGFB1,TLL1,TNF,TNFAIP3,VEGFA
FPR2		G-protein coupled receptor		0.634	0.000917	CXCL3,CXCL8,IL10,IL1B,IL6,TNF	485 (18)
KN 93		chemical drug		0.632	7.52e-05	CD83,CXCL2,CXCL3,ETS1,IL6,MCL1,NR4A2,SELE,SELP,VCAM1	374 (15)
PRKCB	-0.281	kinase		0.631	4.57e-08	APP,CD83,CD86,CDKN1A,EGR1,FGF2,FN1,FOXO1,HIF1A,ICAM1,IGF1,IL10,IL6,IRS2,MYC,PFKFB3,PTGS2,TGFB1,TGFBR2	463 (20)
FABP3		transporter		0.626	3.06e-06	BCL2,CXCL8,EGR1,FN1,IL1B,IL6,PLAU,PTGS2,TLR2,VEGFA	514 (22)
SMAD3	0.07	transcription regulator		0.626	7.44e-16	ADAM15,ADAM9,ADAMTS1,AREG,BCL2,CCL20,CCL3L3,CCL4,CCN2,CD59,CDH5,CDKN1A,COL4A1,COL4A2,CXCL3,EGR1,ELN,ENG,EREG,FCGR2B,FN1,FOXO1,GADD45B,HBEGF,HIF1A,HMOX1,ID1,ID2,ID3,IL1B,IL6,ITGB1,JAM2,LAMB1,LAMC1,LDLR,MXD1,MYC,PTGS2,RHOB,RPS6,RPS8,S1PR1,SMAD1,SNAI1,SPARC,SPP1,TGFB1,TIMP3,TNF,TPM1,VEGFA,VEGFC,VIM,ZEB2,ZFP36	641 (21)
zinc sulfate		chemical drug		0.626	0.00231	HMOX1,IL10,IL1B,IL6,TNF	588 (26)
piperine		chemical drug		0.626	0.00231	BCL2,IL6,IRF1,PTGS2,TNF	517 (19)
BTG2	0.619	transcription regulator		0.626	5.27e-06	BTG2,CCL20,CXCL1,CXCL2,CXCL3,CXCL8,HMOX1,IGFBP2,IGFBP4,IL1A,IL1B,IL6,NFKBIA	590 (19)
Sn50 peptide		chemical toxicant		0.625	1.53e-09	APOE,BCL2,BCL2A1,CCN2,CXCL2,CXCL8,GJA1,HMOX1,ICAM1,IFNGR2,IL1B,IL6,MYC,PTGS2,SLC1A3,SNAI1,STC1,TNF,TNFSF10,TYMP,VCAM1	381 (14)
tetrodotoxin		chemical drug		0.625	0.00236	ATP1B1,CD200,EGR1,GRB10,HNMT,ID1,INSIG1,PDE4B,PLCXD3,PTGS2,TAP1,TLL1	482 (23)
PRLR		transmembrane receptor		0.621	8.87e-05	A2M,AKR1C3,CDKN1A,CFD,FABP4,FGF2,MYC	510 (21)
LH (complex)		complex		0.62	5.26e-10	ACTB,ACTN1,ADAMTS1,ADGRG1,AKAP12,AREG,ARL4C,ARPC1A,BNIP3L,COL15A1,COL18A1,CXCL8,CXCR4,DAB2,DUSP1,EGR1,EREG,EZR,GADD45B,GJA1,GK,IL6,INHBB,ITPR1,LDLR,MAFB,MAP1LC3B,MCL1,MYC,NPC2,PDXK,PLAT,PLPP1,PSIP1,PTGS2,PTPRE,RAB27A,RAB31,RAPGEF3,RASAL2,RGS16,RGS2,RHOB,RPL10A,RPL24,RPL3,RPL35A,RPL5,RPL7,RPS18,RPS28,RPS4Y1,RPS6,RPS8,RUNX1,SGK1,TCF4,TNFAIP3,TPM1,VEGFA,VEGFC,YBX3,ZBTB16	570 (24)
EPHB4	0.454	kinase		0.619	0.000108	CSF2RA,CXCR4,IGFBP4,LDLR,MYC,RUNX1,TEK,TGFB1,TGFBR2
SPZ1		transcription regulator		0.618	8.87e-05	CD44,FN1,HIF1A,SNAI1,VEGFA,VIM,ZEB1	363 (7)
HSF1	0.387	transcription regulator		0.618	0.00193	BAG3,BCL2,CCN2,CEBPB,CLU,COL18A1,CSF3,DNAJB1,HMOX1,HSP90AA1,HSPA1A/HSPA1B,HSPB1,HSPH1,ICAM1,IGFBP4,IL1B,IL6,INHBB,LDHA,LDLR,MCL1,NASP,NFKB1,PLIN2,POSTN,SERPINH1,SHC1,SPTAN1,TNF,VCAM1	568 (21)
PPP3CA	0.501	phosphatase		0.614	4.62e-07	APP,BCL2,CDKN1A,CXCL2,DUSP2,FN1,FTL,GRN,LITAF,MYC,PLPP3,PSAP,PTGS2,RCAN1,S100A4,SNAI1,SPP1,TNF,VIM	515 (22)
lipoxin A4		chemical - endogenous mammalian		0.612	2.03e-07	CDKN1A,CXCL8,FN1,HMOX1,ICAM1,IL10,IL18,IL1B,IL6,NLRP3,PTGS2,SELE,TGFB1,TNF	406 (19)
retinoid		chemical drug		0.612	3.22e-10	CDKN1A,DUSP1,FOLR2,GJA1,HBEGF,ITGA6,LIMA1,MYC,PTGS2,TGFB1,TGFBI,TLR2,TNFSF10,VEGFA	556 (23)
POR	-0.052	enzyme		0.612	1.98e-05	ACSL1,ACTG1,ANXA5,CD74,EREG,FOXC1,GADD45B,HIF1A,HLA-A,HLA-DMA,HLA-DQB1,HLA-DRB5,HMOX1,HSD17B12,HSPH1,INSIG1,LDLR,LGALS1,MAP3K6,PDK4,PFKFB3,PRNP,TMEM176A,VEGFA	389 (12)
ethylene glycol tetraacetic acid		chemical reagent		0.611	0.000108	BCL2,CD83,CD86,CXCL8,EGR1,IL10,IL6,ITGAM,RCAN1	406 (17)
corticosterone		chemical - endogenous mammalian		0.608	7.73e-10	APP,ATP1A1,ATP1B1,BCL2,CALD1,CAV1,CCN2,CDKN1A,CEBPB,CLDN5,CYBA,DDIT4,DOCK8,FGF2,GLUL,IL6,ITGB1,KLF9,MAOA,MERTK,MYC,PDK4,PTGS2,SGK1,TGM2,TLR2,TNF,UCP2	524 (20)
mir-34 (includes others)		microRNA		0.607	1.86e-05	BCL2,BNIP3L,CPD,CSF1R,CXCL3,CYRIB,EMP1,FN1,HIF1A,LYST,MARCKS,MET,MYC,NCKAP1,PFKFB3,PPP1CB,SOX17,STMN1,TIMP3,TNF,TUBB4B	591 (23)
oxaliplatin		chemical drug		0.605	0.0429	BCL2,CD44,CDKN1A,MYC,RPS6,SAT1,TMSB10/TMSB4X,VIM
ACTIVIN (family)		group		0.603	3.7e-12	BHLHE41,BMPR2,CALCRL,CCL20,CCN1,CCN2,CD44,CDKN1A,CLEC3B,CXCR4,DDIT4,ELK3,ELN,ENG,ENPP2,FZD4,HIF1A,ID1,IL10,IL10RA,IL1A,IL1B,INHBB,ITGB1,KLF9,KYNU,LYN,MAF,MAFB,MGP,PRDM1,RAPGEF3,RGS2,RHOB,RUNX1,S1PR1,SOX17,SPARC,SRGN,TNF	508 (16)
vancomycin		biologic drug		0.602	2.59e-13	A2M,AASS,ADAMTS1,ALCAM,APOD,ARPC3,C1QA,C1QB,CD14,CD44,CD63,CITED2,CLU,CST3,CTSB,CXCL2,DNAJB4,EMP3,FCGR2A,FMO2,FTH1,GAS5,GPNMB,HAVCR2,HMOX1,IER3,IL10,IL10RA,IL1B,IL6,ITGB4,LGALS1,LGALS3,MRC1,MYC,NUAK1,PTPRM,RCN1,S100A10,SOCS2,SPP1,STING1,SYNPO,TGIF1,TJP1,TMSB10/TMSB4X,TNF,VIM	505 (25)
isoliquiritigenin		chemical - endogenous non-mammalian		0.6	0.0011	BCL2,CCN2,CDKN1A,IL1B,IL6,PTGS2,TGFBR2	438 (19)
CALC (family)		group		0.6	0.00231	CD86,CREM,IL33,TNF,VEGFC	414 (16)
PLAT	1.963	peptidase		0.598	0.000464	CCL3L3,FN1,IL1B,IL6,MYC,PLAT,STING1,TGFB1,TNF	514 (17)
KPNA2	-0.227	other		0.594	0.0173	CAPN2,ITGA6,SNAI1,SPARC
VR23		chemical reagent		0.594	0.000229	CXCL8,IL1B,IL6,TNF	399 (7)
LAMININ5 (complex)		complex		0.594	0.0106	FN1,S100A10,SPARC,SPP1
FNDC5		other		0.592	7.73e-05	FABP4,IL1B,IL6,LRP5,SPP1,TNF	531 (19)
AGER		transmembrane receptor		0.589	1.48e-14	APP,BCL2,C1QB,C1QC,CCL3,CCL3L3,CCL4,CDKN1A,COL4A1,CXCL2,CXCL3,CXCL8,EGR1,FLT1,FN1,ICAM1,IGF1,IL10,IL1B,IL6,PTGS2,SELE,SNAI1,TGFB1,TJP1,TNF,TXNIP,VCAM1,VEGFA	418 (19)
IMMUNOGLOBULIN (complex)		complex		0.589	2.46e-50	ACSL1,ADAM9,ADCY4,AIF1,ANGPT2,APOC1,APOE,APP,AREG,BCAT1,BCL2,BCL2A1,BLVRB,C1QA,C1QB,C1QC,C3AR1,C5AR1,C7,CALHM6,CAPG,CCL20,CCL3,CCL3L3,CCL4,CCL8,CCN2,CD14,CD163,CD164,CD200,CD34,CD44,CD63,CD74,CD83,CD86,CDKN1A,CEBPB,CEBPD,CFD,CH25H,CLEC7A,CLU,COL4A1,COL4A2,CPD,CSF1R,CSF3,CST3,CTSB,CTSD,CTSS,CTSZ,CXCL1,CXCL16,CXCL2,CXCL3,CXCL8,CXCR4,CYBA,DBI,DDIT4,DUSP1,EGR1,EGR3,ELN,ELOVL7,ENG,ETS2,F13A1,FAM107A,F…	521 (14)
PAX5		transcription regulator		0.588	3.14e-06	BCL2,CSF1R,CSF2RA,CTNNA1,FN1,GPRIN3,ID3,IL6ST,INSR,LCP2,MET,MYC,NEDD9,PRDM1,RGS10,SLC16A10,TREM1,TXNIP,VIM	586 (22)
NRP1	0.346	transmembrane receptor		0.588	5.47e-06	BCL2,CCL20,CD86,FN1,HLA-DQB1,ID1,IL1B,IL6,MCL1,RCAN1,TNF	462 (18)
ILKAP	0.033	phosphatase		0.588	3.06e-06	CD86,FOXO1,IL10,IL1B,IL6,MYC,NDRG1,NR4A3,SPI1,TNF	437 (18)
resolvin E1		chemical - endogenous mammalian		0.588	6.61e-06	CCL3L3,CCL4,CDKN1A,CXCL2,HMOX1,IL10,IL1B,IL6,SPP1,TNF	368 (15)
cisplatin		chemical drug		0.588	8.93e-17	A2M,ACTB,ADAMTS1,ADAP2,AKR1C1/AKR1C2,ANXA5,AQP1,BCL2,BCL2A1,BHLHE41,BNIP3L,BTG2,C11orf96,CAPN2,CAV1,CCN2,CD14,CD44,CD53,CDKN1A,CLU,CTSB,CXCL3,CXCL8,CYBB,DDIT4,DUSP1,ECE1,EFNA1,EGR1,EMP3,EPHX1,FABP4,FCGR2A,FLT1,FN1,G0S2,GAS5,GPNMB,HDGFL3,HIF1A,HLA-A,HMOX1,HNRNPA1,ICAM1,ID2,IER3,IER5,IFITM1,IGFBP7,IL10RA,IL18,IL1A,IL1B,IL6,IL6ST,INMT,ITGA6,ITGB1,ITGB4,LAMB1,LGALS3,LIPA,LMNA,LYZ,MAOA,MAP1LC3B,MARCKS…	523 (16)
nitrofurantoin		chemical drug		0.583	2.04e-15	A2M,ACTB,ACTG1,ADAMTS1,ANXA5,APOE,BTG2,CAPN2,CCL3L3,CFI,CLU,CST3,CTSB,CTSS,CXCL3,DBI,EIF4E,GAS5,GPNMB,HMOX1,ID1,IER3,IGF1,IL10,IL1B,IL6,ITGB1,ITGB4,LGALS3,MET,MYC,NFKBIA,PLAT,PRDX2,RPS8,S100A10,SELENOP,SERPINA1,SPP1,STMN1,TIMP3,TXN,VCAM1,VEGFA
IL12A		cytokine		0.583	0.000297	CD86,ICAM1,IL10,IL1A,IL1B,IL6,SOCS3,TNF,VCAM1	456 (15)
rolipram		chemical drug		0.582	2.59e-09	AREG,CCL20,CD86,CXCL8,CXCR4,DUSP1,IL10,IL1B,IL1R1,IL1RN,IL6,NLRP3,PDE4B,PTGS2,PYCARD,SOCS3,SYNPO,TGFB1,TNF	447 (18)
cerivastatin		chemical drug		0.582	1.86e-12	CCL3,CCN2,CDKN1A,CXCL8,DBI,FGF2,FN1,GPX1,HMOX1,HSPB1,ICAM1,IL6,INSR,ITGB2,ITGB4,KLF2,MYC,PLAT,PLAU,PLAUR,PTGS2,TGFB1,TGFBR3,TIE1,TMSB10/TMSB4X,TNF,VCAM1,VEGFA	449 (17)
miR-24-3p (and other miRNAs w/seed GGCUCAG)		mature microRNA		0.579	0.0489	DUSP1,IL6,MYC,TGFB1,TNF
topotecan		chemical drug		0.577	5.24e-07	ACSL1,ACTB,AIF1,AKAP12,ARPC1B,BCL2A1,BTG1,CCL4,CD14,CD200,CD83,CDKN1A,CEBPD,CITED2,CSF3,CXCL3,CYB5A,EGR1,EGR3,EMB,ENG,GADD45B,GPX1,HIF1A,HLA-E,HSPA1A/HSPA1B,ICAM1,IL10,IL1A,IL1B,IL1R1,IL6,IRF1,MARCKSL1,MCL1,MGST2,MYC,NFIA,NFKBIA,NINJ1,PDE4B,PNP,PRNP,PTGS2,PTPRM,RBPMS,SELP,SEPTIN10,SLC7A5,SOCS3,TNF,TNFAIP3,TNFRSF1B,VEGFA,ZFP36	561 (22)
PI3KΓ (family)		group		0.577	0.00103	IL10,IL1B,SELE,TNF	352 (13)
IL13RA2		transmembrane receptor		0.577	0.00589	AREG,CLEC10A,LILRB3,TGFB1	315 (7)
PIAS4		transcription regulator		0.577	0.00103	CXCL2,IL1B,IRF1,PDK4	356 (15)
ACE		peptidase		0.577	0.0154	CCL20,CCN2,CEBPB,LDHA,MDK
salirasib		chemical drug		0.577	0.000466	CITED2,HIF1A,LDHA,LGALS1,PFKFB3,PLAT,PLAU,STC1,TGM2,TJP1,VEGFA,VEGFC	358 (12)
mir-15 (includes others)		microRNA		0.577	0.000428	ACACB,APP,BCL2,FGF2,FMNL1,FOXO1,HSPA1A/HSPA1B,IL1B,IL6,MCL1,NRN1,PLAUR,PTGS2,RNF144B,TNF,UCP2,ZEB1	443 (17)
vitamin E		chemical drug		0.572	1.34e-09	BCL2,CAV1,CD44,CD53,CDKN1A,EGR1,IL1A,IL1B,KLF6,PLAT,PRMT1,PTGS2,SELP,SPP1,TGFB1,TNF,UCP2,VCAM1,VEGFA	441 (19)
RNF5	-0.186	enzyme		0.571	6.07e-06	ADAM15,CCN2,CD14,CD34,CD86,COL15A1,CST3,CTTN,CXCL3,EMP2,IGF1,IL1B,IL6,NFKB1,S1PR1,SPRY1,STMN1,TGFB1,TLR2,TNF,TNFRSF1B	197 (7)
OSM	-1.525	cytokine		0.571	6.37e-16	A2M,ACKR1,ADAMTS1,ADAMTS4,AKR1C1/AKR1C2,AKR1C3,ANGPT2,ARL4C,ASAH1,BCL2,CCL20,CDA,CDK17,CDKN1A,CEBPD,CH25H,CPM,CSF3,CXCL1,CXCL2,CXCL3,CXCL8,EGR1,EMP3,ETS2,F8,FGF2,FN1,FOXC1,GLUL,GPNMB,HBEGF,HIF1A,HLA-A,HLA-F,HMOX1,ICAM1,ID1,ID2,IER3,IL10,IL13RA1,IL18,IL1B,IL33,IL6,IL6ST,IRF1,LDLR,LEPR,LIFR,LITAF,MAOA,MARCKS,MGLL,MPZL2,MRC1,MT1X,MT2A,MYC,NAMPT,NUAK1,OSM,PDLIM5,PFKFB3,PKIG,PLAU,PLCB4,POLR2L,PRDM1,PR…	485 (13)
iloprost		chemical drug		0.571	0.000465	ANGPT2,CCN2,CXCL8,IL10,IL1B,TNF	467 (22)
TSHZ3	-0.084	transcription regulator		0.57	0.00764	IGSF21,LDB2,PDE2A,RAMP3,SLA,TSHZ2,TXNIP
S1PR2		G-protein coupled receptor		0.568	0.0216	ICAM1,PTGS2,SELE,TGFB1,VCAM1
USP39	-0.105	peptidase		0.565	0.000634	IL1B,IL6,INSR,MAP1LC3B,MYC,NFKBIA,PTGS2,TGFB1,TNF,VEGFA	585 (14)
GPI	0.021	enzyme		0.563	8.87e-05	CAV1,CXCL8,FN1,SNAI1,VIM,ZEB1,ZEB2	605 (22)
SLC39A8	-0.31	transporter		0.563	0.000449	COL15A1,CRIP2,DAB2,FTH1,FTL,IL6,ITGA5,TNF
CDK2		kinase		0.563	0.000699	CD34,CDKN1A,MT2A,MYC,RAB27A,RB1,TNF,TNFAIP3,UCP2	544 (27)
birabresib		chemical drug		0.563	0.0336	ADAMTS1,BCAT1,EFNB2,LDB2,MYC,RAI14,VCAM1
ZNF507		transcription regulator		0.562	0.0216	BCL2,SNAI1,VIM,ZEB1,ZEB2
bafilomycin A1		chemical drug		0.561	0.00111	CD151,CD83,FOXO1,GRN,HSP90AA1,IL1B,IL6,NFKBIA,PTGS2,RHOB,TFRC,TNF	530 (20)
taxifolin		chemical - endogenous non-mammalian		0.557	0.000368	AIF1,APOE,APP,HMOX1,IL1B,IL6,TNF	409 (18)
RPTOR		other		0.556	1.55e-05	BCL2,CD86,CSF1R,FCGR1A,FGF2,HIF1A,IL10,IL13RA1,IL1B,IL1R1,IL6,IRF8,ITGAM,ITGAX,LDHA,MRC1,MYC,NLRP3,PTGS2,PYCARD,RPS6,SNAI1,SOCS3,SPI1,TNF	513 (22)
bosentan		chemical drug		0.555	0.00114	EZR,ICAM1,PXN,TGFB1,TNF	446 (18)
RAR/RXR/RETINOIC ACID (complex)		complex		0.555	0.0105	DUSP1,KLF2,LAMB1,TGM2,VEGFA
PDCD10	0.109	other		0.555	0.0154	ANXA5,HIF1A,KLF2,VEGFA,VWF
PRKG1		kinase		0.555	0.0103	BCL2,CCN2,CDKN1A,FN1,ID1,TGFB1,VCAM1
TICAM2		other		0.555	0.00684	CCL4,IL1B,IL6,IRF1,TNF	415 (19)
ITGB8		other		0.555	0.00415	APOE,CDKN1A,MACF1,RAC2,TGFB1	239 (7)
CCX771		chemical reagent		0.555	0.000476	CD44,CXCR4,ITGB1,PECAM1,TJP1	334 (10)
PROX1	-0.185	transcription regulator		0.555	0.00642	ALCAM,ANGPT2,CD34,CPE,IL18,LYVE1
BP-1-102		chemical reagent		0.555	0.000476	ICAM1,IL1B,IL1RN,IL6,TNF	518 (12)
3-hydroxybutyric acid		chemical - endogenous mammalian		0.555	0.00114	FOXO1,HMOX1,IL1B,IL6,NLRP3	437 (22)
pimozide		chemical drug		0.555	0.0105	BCL2,CSF1R,EREG,IRF8,MCL1
methylselenic acid		chemical reagent		0.555	2.88e-06	ACTN4,ADAMTS1,AKR1C1/AKR1C2,APOD,B4GALT1,BCL2A1,BLVRB,CD44,CDKN1A,CLU,CORO1A,EPHX1,FN1,ID1,ID2,ID3,IGF1,IRF1,ITGB4,MCL1,MXD1,MYC,NDRG1,NFKB1,PLCB4,RAB31,RABAC1,RB1,RGS10,RHOB,RHOQ,SAT1,SGK1,TGFBR3,TLR2,TNFAIP3,TUBB4B,VEGFA,VEGFC,ZBTB16	640 (20)
rutin		chemical drug		0.555	0.000476	BCL2,CD44,MYC,PTGS2,SLCO2B1	469 (21)
SERPINF1	-0.391	other		0.554	1.57e-09	BCL2,BCL2A1,CCN2,CD34,CDH5,CXCL8,CYBA,CYBB,G0S2,IL10,MYC,NFKB1,NFKBIA,SELP,TGFB1,TJP1,TNFSF10,VIM	478 (15)
NSC23766		chemical reagent		0.554	4.03e-08	CCN2,FN1,FOXO1,HMOX1,IL10,IL1B,MCL1,NCF2,PTGS2,SELP	497 (18)
adenine		chemical - endogenous mammalian		0.552	1.55e-07	AREG,CCN2,CXCL8,FCGR2A,FCGR2B,ICAM1,IL1B,MYH9,TGFB1,VCAM1	320 (12)
PKM	-0.409	kinase		0.55	0.0036	CD86,EGR1,HIF1A,IL18,IL1B,IL6,ITGB1,LDHA,MYC,NFE2L1,PDK4,PGLS,TGM2,TNF,VEGFC	504 (23)
AKT2	0.02	kinase		0.548	0.00181	BCL2,CDKN1A,CEBPB,FOXO1,IL1B,IL6,ITGB1,SPRY1,TGFB1,TNF,VIM	541 (22)
SCAP	0.041	other		0.548	0.0011	ACACB,ACSL1,CSF1R,CXCL8,CYB5A,FABP5,ID1,IL6,INSIG1,LDLR,LGALS3,OLR1,PTGER4,PTGS2,VIM	474 (13)
SGK1	-1.69	kinase		0.548	0.000438	CCN2,CDKN1A,FABP4,HBEGF,IL1B,IL6,NLRP3,SGK1,SLC1A3,TNF	520 (22)
MERTK	-0.902	kinase		0.548	5.74e-07	C5AR1,FCGR3A/FCGR3B,FGL2,IL10,IL18,IL1B,IL6,RGCC,SLA,SOCS3,TNF	533 (16)
SND1	-0.126	transcription regulator		0.547	0.00926	ADIRF,ATP8B1,BACE2,EMP1,EREG,GRB2,ID1,IFI16,KYNU,LAPTM5,PTGER4,PTGS2,PTPRM,VIM
tert-butyl hydroperoxide		chemical toxicant		0.545	0.00176	CLU,CXCL8,FN1,GJA1,GPX4,PTGS2,TGFB1	506 (19)
Il3		cytokine		0.544	9.02e-05	BCL2,CD14,CDKN1A,CSF1R,CSF3,EGR1,IGF1,IL6,ITGAM,LYZ,MCL1,MYC,OSM,RPS6,SPP1,TNFRSF1B	451 (22)
CXCR4	-1.732	G-protein coupled receptor		0.541	5.06e-11	BCL2,CCL20,CD44,CDKN1A,CXCL1,CXCL8,CXCR4,EGR1,ID1,ID2,IGFBP7,IL10,IL1B,IL6,MYC,RRAS,TNF,TNFRSF10D,TNFSF10,VEGFA,ZBTB16,ZEB1	459 (22)
TGFB3		growth factor		0.54	4.5e-06	BCL2,CCN1,CCN2,CD59,CDKN1A,ELN,ENG,ETS1,FGF2,FN1,GJA1,MGP,PLAUR,SNAI1,TGFB1,TGFBR3,TIMP3,TJP1,TPM1,VEGFA,ZEB2	536 (16)
trans-cinnamaldehyde		chemical drug		0.539	0.00922	CDKN1A,CXCL8,EGR1,HMOX1,NFE2L2,PTGS2	346 (10)
eprenetapopt		chemical drug		0.537	0.0156	BCL2,GADD45B,GJA1,IGFBP7,IRF1,MAP4,MCL1,NECTIN2,SLC7A5
teasaponin		chemical - endogenous non-mammalian		0.537	0.000151	IL1B,IL6,NFKBIA,SOCS3,TNF
BIRC5		other		0.537	6.73e-08	BCL2,C1QC,CCN2,CD53,CD74,CDKN1A,FCGR2B,FN1,HLA-DQB1,ITGA5,LYZ,MCL1,MYC,VEGFC,VIM,VWF	552 (21)
TFAP2C		transcription regulator		0.537	9.32e-05	ALCAM,CCN2,CD44,CDKN1A,EGR3,F2R,FOXC1,GPX1,GPX4,MT1X,MT2A,MYC,TACC1,TNFAIP3	531 (15)
tetrabromobisphenol A		chemical toxicant		0.535	5.88e-06	CCL3,CCN2,CEBPB,COL15A1,ENG,MYC,SERPINH1,SNAI1,TGFB1,TGFBR2,TGIF1,TIMP3,TNF,VEGFA	570 (20)
LAT		other		0.532	0.0106	IL10,IL6,SELP,TNF
METTL1		enzyme		0.53	0.0261	FTH1,MYC,SNAI1,VIM
parthenolide		chemical drug		0.528	7.18e-07	BCL2,CCN2,CLDN5,CXCL2,CXCL3,CXCL8,HMOX1,IL1B,IL6,NFE2L2,PDK4,PTGS2,TNF,VCAM1	428 (17)
NFAT (complex)		complex		0.526	3.21e-05	AIF1,CD86,CYGB,ICAM1,IL33,IL6,SLC1A3,SPP1,TNF
aflatoxin B1		chemical - endogenous non-mammalian		0.522	4.9e-08	A2M,APP,CD320,CDKN1A,CFD,CXCL2,EZR,FABP4,GJA1,HLA-A,HLA-DQB1,ID1,IGFBP7,IRS2,ITGA5,ITGB4,LAMA5,LDLR,LEPR,MET,NCF2,NDRG1,NPDC1,PPIC,PRNP,RCN1,RGS2,RHOC,SERPINB9,SPARC,SPP1,STMN1,SULF2,VEGFA	412 (14)
B2M	0.327	transmembrane receptor		0.522	3.21e-05	CCL3L3,FCGRT,HLA-A,HLA-DQB1,HLA-DRB5,HLA-E,IL1B,IL6,TGFB1	484 (20)
ABCA1	-0.602	transporter		0.521	9.28e-06	APOE,APP,CCL3L3,CSF3,CXCL3,IL1B,IL6,INSIG1,LDLR,NAMPT,PIK3R1,PTGS2,SELP,TNF	424 (19)
NR1H (family)		group		0.521	3.92e-11	ACACB,APOC1,APOD,APOE,ATP1B1,BCL2,CAV1,CCL3,CCL3L3,CLEC4E,CSF3,CXCL1,CXCL8,ECE1,ELOVL7,F2R,FLT1,IL10,IL1B,IL6,ITPR1,MARCKSL1,MERTK,NFKBIZ,NLRP3,PLTP,PTGS2,SELP,TAP1,TIMP3,TNF,ZBTB16	470 (17)
epirubicin		chemical drug		0.518	2.48e-05	BCL2,CAV1,CDKN1A,DUSP1,EZR,HIF1A,IL1B,IL6,MYC,NFIA	551 (21)
JARID2	-0.28	transcription regulator		0.518	0.0128	CDKN1A,RB1,TGFB1,TNF,ZEB1,ZEB2
MST1		growth factor		0.518	3.21e-05	CCN2,IL18,IL1RN,IL6,IRF8,MSR1,PTGS2,SPP1,TNF	491 (20)
IDO1		enzyme		0.516	5.47e-06	CD86,FCGR1A,IL10,IL6,ITGAX,LRP1,MYC,SLC7A5,TGFBR3,TNF,VEGFA	474 (18)
CIP2A		other		0.513	1.64e-06	BCL2,COL15A1,EGR1,FAM110D,GPNMB,GPR183,IER3,MYC,PDE2A,PDK4,PLAUR,PTPRB,RAB31,RHOC,S100A16,SAT1	440 (7)
indican		chemical - endogenous mammalian		0.512	2.37e-07	ANGPT2,ATP6AP2,CDKN1A,CITED2,CXCR4,HMOX1,ICAM1,IL1B,NFE2L2,PTGS2,SELE,SELP,TGFB1	489 (16)
3,3'-diindolylmethane		chemical drug		0.509	0.00297	BCL2,CDKN1A,HLA-A,HMOX1,IL1B,IL6,MAP1LC3B,NFKBIA,PTGS2,TAP1,VIM,ZEB1	489 (15)
IMMT	-0.038	other		0.508	0.000897	AREG,CCL20,CXCL1,CXCL2,CXCL3,CXCL8,ETS2,IL6,LAMB2,VEGFC	492 (13)
AFAP1-AS1		other		0.508	0.0154	BCL2,PFN1,RAB11A,RAC2,RHOC
GNA12	-0.188	enzyme		0.508	0.00177	ARPC5,BCL2,CXCL8,EZR,F2R,GNA13,ITGA6,MYC,PIK3R1,PTGS2,PXN,RDX,VEGFA,VIM	460 (19)
CYP1B1		enzyme		0.508	0.0143	GATM,HMOX1,IGFBP2,MCAM,MID1,MYC,PPIC,RGS16,SOCS2,TNFSF10
NEDD4L	-0.066	enzyme		0.507	0.000465	CCL20,CXCL2,CXCL3,GJA1,IL6,TNF	485 (18)
KLRC4-KLRK1/KLRK1		transmembrane receptor		0.507	0.00231	CD44,IL10,TNF,TNFSF10,VEGFA	407 (14)
ZEB1	0.801	transcription regulator		0.506	3.14e-06	CCN1,CCN2,CD163,CD74,DOCK9,FN1,IL10,IL1B,ITGB4,MPZL2,MRC1,NFKB1,PLAU,PTGS2,RBM47,S100A10,TGFBI,VIM,ZEB1	540 (21)
niacinamide		chemical - endogenous mammalian		0.504	1.08e-05	BCL2,BCL2A1,CCNL1,CD14,CDKN1A,CITED2,CXCL8,ICAM1,IL10,IL6,IRF1,ITGAM,MCL1,MYC,NNMT,PDK4,PTGS2,RB1,RHOJ,SHC1,TNF	454 (23)
NOTCH (family)		group		0.502	5.17e-09	ABLIM1,ADAM15,CAPG,CDKN1A,CLEC10A,DUSP1,FABP4,FCGR2A,FCGR2B,GADD45B,GATM,HES1,ID1,ID2,ID3,IL10,IL13RA1,IL6,MCL1,MET,MYC,PIK3AP1,PLAU,RGCC,SMAD1,TNF,VEGFA,ZEB1,ZEB2	468 (22)
CAPN6		peptidase		0.5	6.7e-05	ACTG1,AREG,BMPR2,CCN2,CTNNA1,FZD4,FZD6,ID1,ID2,ITGB2,PPP1CB,SMAD1,TEAD1,TGFB1,TGFBR2,WWTR1
mir-302 (includes others)		microRNA		0.497	0.00231	CCL3,CXCL8,IL6,NR2F2,TNF	264 (7)
ML385		chemical reagent		0.493	0.0292	AKR1C3,GPX4,HMOX1,NFE2L2,SPP1
GFI1		transcription regulator		0.493	2.66e-07	CD53,CDKN1A,CXCL8,CXCR4,ETS1,ETS2,F2R,FOXO1,GJA1,GPR183,ICAM1,ID2,IL10,IL1A,IL1B,IL1R1,IL6,IRF1,KLF2,LYZ,MAFB,MYC,NFKB1,NFKBIA,OSM,RB1,REL,S1PR1,SERPINA1,SGK1,TNF	532 (18)
secukinumab		biologic drug		0.492	0.000476	BCL2,CCL20,CXCL8,FN1,IL6	278 (7)
IKK-2 inhibitor VIII		chemical drug		0.492	0.000476	BCL2,CCL20,CXCL8,FN1,IL6	274 (7)
NOS (family)		group		0.492	0.00231	CD59,EGR1,HMOX1,OLR1,VEGFA	433 (20)
ATF1	0	transcription regulator		0.492	0.000464	ATP1A1,BCL2,CEBPB,EGR1,FTH1,HMOX1,PTGS2,TEAD1,TGFBR2	260 (7)
NEDD9	1.356	other		0.492	0.0078	APP,CD44,DDIT4,LRP1,NRN1,PLIN2,RPGR,STC1,TXNIP,VIM
IL17RA	-0.188	transmembrane receptor		0.49	5.59e-07	APOE,CCL20,CSF3,CXCL2,CXCL3,CXCL8,IL1A,IL1B,IL6,SELE,SELP,TNF	358 (17)
HOXA5		transcription regulator		0.49	4.7e-08	CCL20,CDKN1A,CXCL8,EGR1,GADD45B,IGF1,IL6,NFKBIA,PTGS2,SAT1,TGFB1,TJP1,VIM
HOXA10		transcription regulator		0.486	6.33e-10	ACTB,ALOX5AP,APOE,AQP1,ARL2,CDKN1A,CFD,CLDN5,COL15A1,CYBB,ENPP2,ERG,FCER1G,FLT1,FN1,GJA1,HLA-DQB1,HSP90AA1,ID1,ID2,IL1R1,INMT,KLF9,LEPR,LYZ,NCF2,PIK3R1,PROS1,PTGER4,RHOG,SAT1,STK17B,TGFBR3,TNFSF13B,TNXB
TRAF2		enzyme		0.485	0.000195	CXCL3,CXCL8,EFNA1,GPR34,ICAM1,IL6,ITGB1,KLF2,MPEG1,NDRG1,NFKB1,PRNP,SELE,TNF,TNFAIP3	327 (18)
napabucasin		chemical drug		0.484	1.89e-05	ACTB,ALCAM,BCL2,CD34,CD44,CXCL8,ENG,ID1,ITGA4,ITGA6,ITGB1,MCL1,MERTK,MYC,NFKB1,PECAM1,PLAUR,RPLP0	347 (11)
3-aminobenzamide		chemical toxicant		0.482	0.0216	CDKN1A,CXCL1,ICAM1,IL1B,TNF
MR-409		chemical reagent		0.478	0.000149	EPAS1,F2R,HIF1A,IL1B,IL6,MAFB,RHOB,TNF	403 (7)
WWTR1-CAMTA1		fusion gene/product		0.478	0.00019	CCN2,CEBPD,CXCL2,S100A6,SOX7,TEAD1,VEGFA
asoprisnil		chemical drug		0.478	0.000659	APOD,BCL2,G0S2,IGF1,IGFBP2,SGK1,TGFBR2
STK26		kinase		0.478	0.0011	FN1,ITGA5,SNAI1,TCF4,TGFB1,VIM,ZEB2	543 (18)
RAS (family)		group		0.475	3.24e-10	B4GALT1,BCL2,CAV1,CCN2,CDKN1A,CXCL8,EGR1,FN1,HMOX1,IGF1,IL1A,IL1B,IL6,IRF1,LDLR,MET,MYC,NFKB1,PLAU,PLAUR,PRDM1,PTGS2,SNAI1,TGM2,TNF,VEGFA,VIM,ZEB1	534 (16)
AGT		growth factor		0.475	1.08e-39	ACTB,ADAMTS4,ANGPT2,AREG,ATP1A1,ATP1B1,ATP6AP2,BCL2,C1QTNF1,C5AR1,CAV1,CAVIN1,CCL3L3,CCL4,CCL8,CCN2,CD14,CD44,CD86,CDH5,CDKN1A,CFI,COL15A1,COL18A1,COL4A1,COL4A2,COX7A1,CPE,CREM,CRIM1,CTSS,CXCL2,CXCL3,CXCL8,CYBA,CYBB,DAB2,DUSP1,ECE1,EFNB2,EGR1,ELN,ENG,EREG,ETS1,F2R,FCGR1A,FCGR2B,FGF2,FLT1,FN1,GFOD1,GJA1,GPX1,GPX4,GRN,HBEGF,HCLS1,HES1,HIF1A,HMOX1,HSPA1A/HSPA1B,HSPB1,HSPG2,ICAM1,ID3,IFI16,IGF1,IGFBP…	555 (15)
PTTG1		transcription regulator		0.474	0.00142	ATRX,BCL2,CD44,CDKN1A,CEBPB,CEBPD,CLU,FGF2,HIF1A,IGF1,MYC,SNAI1,VEGFA,VIM	619 (20)
SP1	0.223	transcription regulator		0.47	1.33e-22	ACSL1,ADAMTS1,ADCY4,AFAP1L1,AKAP12,APOE,BACE2,BCL2,BNIP3L,CAV1,CCL20,CCN2,CD59,CDH5,CDKN1A,CEBPB,CEBPD,CIRBP,CITED2,CPLX1,CREM,CSTB,CTSD,CXCL3,CXCL8,CXCR4,DLC1,EGR1,ENG,EREG,EZR,F2R,FGF2,FLNA,FLT1,FN1,FOLR2,GJA1,GPX4,HBEGF,HES1,HIF1A,HMOX1,ICAM1,IFITM3,IGF1,IGFBP4,IL10,IL1A,IL1B,INSR,IRF1,ITGAM,ITGAX,ITPR1,JAM2,KLF6,LDLR,LIPA,MAOA,MCL1,MEOX2,MET,MRC1,MYC,NCF2,NDRG1,NES,NFKB1,NFKBIA,NPR1,PABPC1,PC…	485 (21)
leuprolide		biologic drug		0.469	0.0154	APP,BCL2,EGR1,NR4A3,TGFB1
celecoxib		chemical drug		0.468	0.000201	APP,BCL2,BCL2A1,CDKN1A,HIF1A,HMOX1,ICAM1,IL1B,MCL1,MET,PECAM1,PTGS2,SELP,TGFBR2,TLR2,TNF,TNFRSF10D,TNFRSF1B,VCAM1,VEGFC	403 (15)
vitamin K3		chemical drug		0.467	1.41e-05	BCL2,CCL20,CD44,EGR1,HIF1A,HMOX1,IL1A,KLF6,MAP1LC3B,MYC,NAMPT,NFE2L2,NUPR1	535 (20)
KAT2A	0.3	enzyme		0.466	0.0364	ACTN4,ADAMTS1,AKAP12,EMP1,FABP5,HLA-DQB1,HSP90AA1,LDHA,PDLIM1,PFKFB3,PIK3R1,SULF1,TGIF1
PD173074		chemical reagent		0.466	0.000339	ADGRG1,CCL3,CDH5,CEBPB,EFNA1,LCP1,MXD1,MYC,NUPR1,SLC40A1,SPNS2,TGM2
FOCAL ADHESION KINASE (family)		group		0.465	0.00267	BCL2,EFNB2,FZD4,ICAM1,IL6,ITGB2,VCAM1	427 (19)
TNFRSF1A	0.42	transmembrane receptor		0.465	3.03e-15	ANGPT2,CCL20,CCL3L3,CCL4,CCN2,CD44,CD83,CD86,CDKN1A,CEBPB,CSF3,CXCL1,CXCL2,CXCL3,CXCL8,EFNA1,FLT1,ICAM1,IER3,IGF1,IL10,IL1A,IL1B,IL6,ITGAM,NFE2L2,PLAU,SELE,SELP,SOCS3,TFRC,TGFB1,TNF,TNFAIP3,VCAM1,VEGFA	471 (11)
GSN	1.411	other		0.465	8.87e-05	BCL2,FN1,PLAU,PLAUR,POSTN,TGFB1,TNF	604 (22)
LRRK2	-0.157	kinase		0.463	0.0383	CTSB,CTSD,IL1B,MAP1LC3B,TNF
CA074-methyl ester		chemical reagent		0.463	0.00231	APP,BCL2,CTSB,IL1B,NLRP3	522 (23)
SYVN1	0.044	transporter		0.462	2.12e-05	ADAM9,APP,ATP1A1,ATP1B3,BCAT1,CAVIN1,CD151,CD44,CDA,DAB2,DUSP1,HLA-A,HSPB1,IFITM2,IL18,IL1B,ITGA6,ITGB1,ITGB4,MCAM,MYOF,NFE2L2,OLR1,PFN1,PLPP3,PODXL,RPL18,SLC7A5,STOM,TFRC,VIM	561 (16)
NTN1		growth factor		0.461	3.02e-06	ACTB,CTSB,CXCL2,IL10,IL6,PTGS2,TNF	581 (29)
THPO		cytokine		0.461	6.08e-07	CD44,CTTN,CXCL1,ICAM1,IL1B,IL6,IRF1,MYC,NFE2L2,NFKBIA,NFKBIZ,REL,RPS6,RUNX1,SELP,SH2B3,SOCS3,TAP1,TNF,TNFAIP3,VEGFA	405 (18)
PRKCQ		kinase		0.456	0.00111	CD44,CDKN1A,EZR,IL10,IL6,ITGB1,RB1,TNF	512 (24)
tetrachlorodibenzodioxin		chemical toxicant		0.451	1.24e-17	ACTN1,ADCY4,AIF1,AKR1B1,ALCAM,ALOX5AP,B4GALT1,BCAT1,BCL2,BMPR2,BTG1,CCN1,CCN2,CD86,CDKN1A,CEBPB,COL18A1,CTSD,CXCL8,EBF1,ELN,EMP3,EREG,ETS2,FMO2,GADD45B,GLRX,GLUL,GNG11,GRN,HES1,HLA-DMA,HMOX1,HSPA1A/HSPA1B,HYAL2,ID3,IL10,IL10RA,IL1B,IL1R1,IL6,IRF1,ITGA5,ITGAX,ITGB1,JCAD,KLF2,LYST,MAFB,MGP,MYC,NCF4,NEDD9,NFE2L2,PDE4B,PERP,PLAUR,PODXL,PRDM1,PTGS2,S100A4,S1PR1,SAT1,SERPINH1,SESN1,SH3BGRL2,SLC16A10,SL…	624 (20)
MSI2	0.116	other		0.449	0.000464	CCN1,CDKN1A,CLDN5,FN1,HES1,IL6ST,MYC,SNAI1,VIM	509 (15)
aliskiren		chemical drug		0.447	2.81e-05	ATP6AP2,CXCL2,FN1,IL6,TNF	136 (4)
VOLTAGE-GATED CALCIUM CHANNEL (complex)		complex		0.447	0.000476	CD34,ITGAM,ITPR1,NR4A2,PTPRC
1'-acetoxychavicol acetate		chemical reagent		0.447	0.0105	BCL2,BCL2A1,ICAM1,MYC,PTGS2
SGPP1	-0.431	phosphatase		0.447	2.81e-05	APP,IL1B,IL6,PTGS2,TNF	456 (16)
CTR9	0.366	other		0.447	0.00231	EGR3,EPAS1,IGFBP4,MYC,RAB31	523 (16)
MAP3K21		kinase		0.447	2.81e-05	CXCL1,CXCL8,IL6,SNAI1,VIM	443 (13)
EIF4G2	0.378	translation regulator		0.447	0.00164	ACTB,CDKN1A,CTSD,HIF1A,PLAT,PTGS2
BMS-754807		chemical drug		0.447	0.000476	BCL2,CLU,ELN,MET,TGFBR2	210 (7)
CAVIN1	2.377	transcription regulator		0.447	0.00164	ACSL1,CDKN1A,IL6,ITGAX,MYC,TNF	544 (23)
CASP3	-0.141	peptidase		0.447	0.0226	BCL2,CAPN2,CDKN1A,MCL1,RB1,TNF
PIKFYVE	-0.172	kinase		0.447	0.00415	CD86,CTSD,FCGR1A,MAP1LC3B,RPS6
PLIN2	-1.87	other		0.447	0.000151	APOE,IL6,PLIN2,TNF,UCP2	476 (17)
IL36RN		cytokine		0.447	2.81e-05	CXCL8,IL10,IL1B,IL6,TNF	283 (8)
SMURF2	0.02	enzyme		0.447	0.00642	CCN2,CEBPB,FN1,NEDD9,SMAD1,TGIF1	509 (18)
PCSK1		peptidase		0.447	2.81e-05	IGF1,IL10,IL1B,IL6,TNF	497 (25)
montelukast		chemical drug		0.447	0.00114	CD63,CXCL8,IL10,IL6,NFKB1	496 (17)
acetazolamide		chemical drug		0.447	0.00231	AQP1,IL1A,IL1B,IL6,NFKB1
D609		chemical reagent		0.447	0.000917	CXCL8,IL6,ITPR1,PTGS2,TNF,VCAM1	450 (22)
tetrathiomolybdate		chemical drug		0.447	0.00684	IL1A,ITGAM,PDXK,S100A13,VCAM1
lamivudine		chemical drug		0.447	0.00114	CXCL8,EREG,IL1B,NLRP3,PDE4B	220 (7)
SB204990		chemical reagent		0.447	0.00114	IL1B,IL6,MYC,NR4A3,SPI1
gemfibrozil		chemical drug		0.446	0.0118	APOE,APP,IL1B,IL6,LDLR,MYC,NFKBIA,SOCS3,TNF,TPP1
LRP1	-1.328	transmembrane receptor		0.445	9.28e-06	APP,CCL3L3,CCL4,CD14,CTSD,IL1B,IL6,INSR,ITGB1,LRP1,PLIN2,PTGS2,SPTAN1,TNF	403 (17)
propofol		chemical drug		0.444	5.24e-05	BCL2,CCN2,CD14,CD44,CYBB,EGR1,HMOX1,IL1B,IL6,TNF,VIM,ZFP36	533 (21)
Sb202190		chemical drug		0.443	4.2e-14	BCL2,CCL3,CCN2,CD86,CDKN1A,CEBPB,CXCL8,EGR1,FN1,HIF1A,HMOX1,ICAM1,IL10,IL18,IL1B,IL6,LDLR,PTGS2,RB1,RHOB,RUNX1,SELE,SGK1,SNAI1,SPI1,SPP1,TNF,TYMP,VCAM1,VEGFA,VIM,VSIG4,ZEB1	397 (14)
docetaxel		chemical drug		0.442	0.000165	BCL2,CDKN1A,CYBB,EPS8,FGF2,HIF1A,IL10,IL1B,MCL1,PLAU,PTGS2,TNF,TNFSF10,TUBB4B,TUBB6,UGCG,VEGFA	464 (14)
GPER1		G-protein coupled receptor		0.441	2.82e-13	AREG,ASAH1,CCN1,CCN2,CDKN1A,CEBPD,CXCL2,CXCL3,DDIT4,DUSP1,EGR1,EREG,IGF1,IL1B,IL6,ITGAM,MT1X,MT2A,MYC,NFKBIA,NR4A2,PPP1R15A,PTGER4,RGS16,RND1,TNF,TNFAIP3,ZFP36	674 (21)
ERFE		other		0.44	0.0105	FABP4,ID1,ID2,NFE2L1,NFE2L2
USP14	0.022	peptidase		0.44	0.000151	HIF1A,MET,MYC,TNF,VEGFA	547 (17)
CALCINEURIN A (family)		group		0.44	0.0154	CCN2,GJA1,INSR,TGFB1,UTRN
TEK	0.861	kinase		0.436	4.14e-07	AKAP12,CDKN1A,CLDN5,IL1A,IL6,TJP1,TNF,VEGFA	424 (19)
VTN		other		0.435	9.09e-11	BCL2,CDKN1A,CXCL3,EFNB2,IL1B,IRF8,ITGA4,ITGA5,ITGAM,ITGB1,PLAU,PLAUR,PTGS2,PXN,S100A10,TNF	415 (19)
SIRPA	-0.578	transmembrane receptor		0.429	8.87e-05	CCL3L3,CD63,CSF3,CXCL8,IL1B,IL6,TNF	483 (17)
HBP1	-0.083	transcription regulator		0.429	0.0173	CDKN1A,CTSB,PDK4,PTGS2
CFTR		ion channel		0.428	3.77e-06	AQP1,CAPG,CAV1,CFH,CFI,CXCL3,CXCL8,IL1B,IL6,ITPR1,NFKB1,NFKBIA,NFKBIZ,PTGS2,SOCS3,TNF,TNFAIP3	463 (14)
ACE2		peptidase		0.426	0.000699	CCN2,CXCL2,CXCL3,CYBB,FN1,IL1B,IL6,PTGS2,TNF	334 (14)
CLEC14A	2.171	other		0.425	0.000476	EGR1,IL1B,IL6,PLAUR,TNF	257 (7)
CBL	-0.151	enzyme		0.425	1.41e-05	BCL2,CCL3L3,CDKN1A,CXCL2,CXCL3,FN1,HMOX1,IL1B,IL6,INSR,LYN,PXN,TNF	458 (21)
mir-26 (includes others)		microRNA		0.423	3.09e-05	BCL2,CXCL3,IL6,MALAT1,MCL1,PFKFB3,PTGS2,RB1,SMAD1,SNAI1,VIM	295 (7)
valsartan		chemical drug		0.422	1e-12	ANGPT2,APP,AQP1,CD163,CD34,CTSS,CYBA,CYBB,ENG,FABP4,FGF2,FN1,GJA1,ICAM1,IL1B,IL6,MRC1,POSTN,PTGS2,SPP1,TGFB1,TNF	528 (25)
mir-101 (includes others)		microRNA		0.42	0.000108	CLDN5,DUSP1,FZD6,IL1B,IL6,PTGS2,RUNX1,STMN1,TNF	369 (14)
IRGM		enzyme		0.419	0.000414	CXCL1,CXCL2,CXCL3,GBP4,HLA-F,IFI16,IFITM1,IFITM3,IL1A,IL1B,MAP3K6,NFKBIA,NINJ1,SOCS3,TNF,TNFAIP2,TNFAIP3,TNFSF10	449 (18)
LRP6	0.319	transmembrane receptor		0.418	2.97e-07	APP,CAV1,CCN2,CXCL2,CXCL3,IL10,IL1A,IL1B,IL6,LEPR,MYC,SPP1,TGFB1,TNF,VIM	562 (21)
YM-58483		chemical reagent		0.418	0.0489	CXCL8,IL1B,IL6,RPS28,TNF
hydroquinone		chemical - endogenous mammalian		0.418	0.000917	HIF1A,HMOX1,IL1B,IL6,LDHA,TNF	477 (19)
PTPN2	-0.366	phosphatase		0.416	0.000108	BCL2,CCL3L3,IL10,IL1B,IL6,MET,MT-CYB,PPP1R15A,TNF	392 (21)
polymyxin B		biologic drug		0.416	3.02e-06	CXCL8,IL10,IL1B,IL6,LDLR,TNF,VCAM1	450 (14)
PROCR	0.384	other		0.415	2.52e-07	ANGPT2,GBP4,ICAM1,IL1B,IL1R1,IL6,IRF8,MYC,TEK,TJP1,TNF,VCAM1	407 (16)
NPC1		transporter		0.415	2.61e-09	APOE,ATP6V1B2,ATP6V1F,CAV1,CAV2,CCL3L3,CD63,CD74,CSF1R,CTSB,CTSD,CTSZ,EGR1,FABP5,FTH1,FTL,GPR34,GRN,HLA-A,HLA-DQB1,HLA-DRB5,IL1A,ITGAX,ITPR1,LDLR,LGALS3,LIPA,LYZ,MERTK,MRC1,NPC2,PTGS2,TAP1,TGFB1,TNF,TYROBP	445 (15)
L-lysine		chemical - endogenous mammalian		0.414	0.0106	CXCL2,DDIT4,IGF1,IL6
leukotriene C4		chemical - endogenous mammalian		0.413	1.55e-07	APP,CCL4,CXCL8,EGR1,EGR3,ICAM1,PTGS2,SELP,TNF,VCAM1	453 (21)
ATF3	0.365	transcription regulator		0.411	0.000182	BHLHE41,CCL4L1/CCL4L2,CD83,CDKN1A,CXCL1,CXCL16,GBP4,GSN,HSPB1,ICAM1,ID1,IL1B,IL6,LDLR,MT2A,NES,NFKBIZ,PPP1R15A,RAB11A,SELE,TLR2,TNF	439 (15)
KLF4	0.234	transcription regulator		0.409	5.67e-11	ADAMTS1,AIF1,ALCAM,CD14,CD34,CD44,CDKN1A,CEBPB,CLEC10A,CSF1R,CXCL3,CXCL8,DUSP1,FLT1,FN1,GBP4,HBEGF,HES1,HLA-DQB1,HSPB1,ID3,IER5,IFITM3,IL10,IL6,ITGAM,MRC1,MYC,NCKAP1,NOTCH4,OSM,PECAM1,PLAT,PLAUR,PRDM1,RCAN1,SERPINA1,SERPINH1,SMAD1,SOX17,TEAD1,TEK,TGFB1,TNFSF10,VCAM1,VEGFA,VIM	606 (24)
APEX1	-0.333	enzyme		0.408	0.000193	CDKN1A,EGR1,EGR3,FTH1,IL10,IL1A,IL6,PTGS2,RGS2,VEGFA	453 (20)
LMO2	0.028	transcription regulator		0.408	1.78e-12	ACTB,ADAMTS9,ADGRG1,BCL2,BMPR2,CD34,CD53,CDH5,CDKN1A,CLEC4E,COL18A1,CSF2RA,CSTB,ENG,ERG,ETS1,ETS2,F2R,FTH1,FZD6,GJA1,GPR183,GPR34,GRB10,GSN,IRS2,LGALS1,LMCD1,LSP1,LYN,MDK,MGLL,MGST2,MYC,NCKAP1,NDRG1,NOVA1,PAG1,PBX1,SAMSN1,SERTAD1,SLC40A1,SNTB2,SPI1,SYNE2,TAMALIN,TAP1,TGFB1,THEMIS2,TLR2,TNFAIP3,TNFRSF1B,TNS2,TXNIP,UNC93B1,ZEB1,ZFHX3
SMARCB1	0.025	transcription regulator		0.405	4.13e-09	A2M,ACSL1,ARHGAP4,ATP1B1,BAG3,BNIP3L,BTG1,CD44,CDKN1A,COL18A1,CTTN,CXCR4,DOCK8,EIF4E,ETS2,FABP4,FCGR1A,FCGR2A,GJA1,GSN,HBEGF,HES1,IFI16,IFITM1,IGFBP2,IL1A,MYC,PERP,POSTN,PTMS,SPARC	610 (22)
SNHG20		other		0.402	0.00114	CDKN1A,MYC,VIM,ZEB1,ZEB2
mir-29 (includes others)		microRNA		0.402	3.86e-06	ADAMTS9,ARPC3,BCL2,CCL8,COL4A2,ELN,FN1,IGF1,LAMC1,MCL1,NASP,OLR1,PIK3R1,SERPINH1,SNAI1,SPARC,TIMP3,TNFAIP3,VEGFA,VIM	518 (18)
ACVRL1	0.193	kinase		0.4	5.32e-14	ACTB,ANGPT2,BMPR2,CDKN1A,CXCL8,CXCR4,EFNA1,EFNB2,ENG,ICAM1,ID1,ID2,LYVE1,MYC,PLAT,PLAU,PLAUR,PXN,SELE,SMAD1,VCAM1,VEGFA	466 (19)
BTRC		enzyme		0.396	0.000699	BCL2A1,CDKN1A,CTTN,CXCL8,GLUL,IL1B,IL6,SNAI1,WWTR1	444 (24)
KDR	0.541	kinase		0.396	0.000187	A2M,ANGPT2,CXCR4,FABP4,HAVCR2,HMOX1,PTGS2,SELE,SOX18,TJP1,VEGFA	450 (18)
HADH	-0.289	enzyme		0.396	0.000108	AASS,HSPA1A/HSPA1B,IL1B,IL6,PIK3C2A,RGS16,S100A6,TNF,TXNIP
desmopressin		biologic drug		0.396	0.000166	ACTB,AHNAK,AKR1B1,ATP1A1,CAPG,CTSD,CYBA,ESAM,F8,FLNA,HSPA1A/HSPA1B,HSPH1,LIMA1,LMNA,PLS3,PXN,RPS3,VWF,YWHAH
panobinostat		chemical drug		0.394	0.00494	CDKN1A,CEBPD,CITED2,FLNA,FN1,MCL1,MYC,NEDD9,PTGS2,VIM	524 (22)
SREBF2	0.089	transcription regulator		0.394	9.55e-08	ACSL1,AREG,CCN1,CCN2,CDKN1A,CXCL1,CXCL8,CXCR4,CYB5A,DBI,FABP5,HLA-A,ICAM1,IL6,INSIG1,IRF1,IRS2,KLF6,LDLR,LIPA,LRP1,NLRP3,PLIN2,TAP1,VCAM1	467 (19)
NREP	0.135	other		0.394	0.00415	FGF2,ITGA5,TGFB1,TGFBR2,VEGFA	270 (7)
CALCA		other		0.392	3.54e-13	AHNAK,AKAP13,CCL4,CD44,CD83,CD86,CREM,CXCL8,CXCR4,CYBA,EPAS1,ESAM,ETS1,FGL2,FLT1,GADD45B,HAVCR2,HIF1A,ICAM1,ID2,IER3,IGF1,IL6,LGALS1,LIMA1,LMNA,MYC,NFKBIA,PDLIM1,PRDM1,PRXL2A,PTGER4,PXN,RAMP3,RBPJ,SERPINB9,SPI1,TNF,TNFAIP3,ZEB2	571 (18)
HOXA11-AS		other		0.392	0.00684	BCL2,CDKN1A,SNAI1,ZEB1,ZEB2	504 (19)
NR3C2	0.213	ligand-dependent nuclear receptor		0.392	1.26e-15	ADAMTS1,APOE,ARPC2,ATP1B1,BCL2,BCL2A1,CCL3L3,CCN2,CNKSR3,CNN3,CXCL8,CXCR4,DDIT4,EGR1,FGF2,FKBP1A,FN1,GPX1,HLA-DQB1,ICAM1,IGF1,IL1B,IL6,KLF9,LYST,NFIA,NR4A2,PLAT,PTGS2,RGS2,SGK1,TGFB1,TGFBI,TGM2,TNF,VCAM1,VEGFA	522 (20)
ST6GAL1	-0.041	enzyme		0.391	8.07e-05	ADAM15,ALCAM,CAV1,CXCL8,FN1,HIF1A,IL6,LRP1,MCAM,MET,SNAI1	519 (18)
pinaverium		chemical drug		0.391	2.81e-05	CXCL2,ICAM1,IL1B,IL6,TNF
GHSR		G-protein coupled receptor		0.391	0.000151	IGF1,IL1B,IL6,IRS2,TNF	463 (21)
PPP1R14B	0.306	phosphatase		0.391	0.000151	EPAS1,FLT1,HIF1A,PECAM1,VEGFA
XAV939		chemical reagent		0.391	0.00278	AASS,AHNAK,ARGLU1,IGFBP2,RRAS,S100A4,SPP1,VAMP8,ZEB1
CH-223191		chemical reagent		0.391	0.0154	IL10,MAF,MCL1,PTGS2,TJP1
tyrphostin AG 1296		chemical drug		0.391	0.000151	CD14,ICAM1,ITGAM,PTGS2,TGFB1	498 (18)
FBXO42		other		0.391	0.00231	CXCL8,ICAM1,IL6,TNF,VCAM1	356 (11)
mir-322 (includes others)		microRNA		0.391	0.0154	BCL2,FGF2,FN1,MGLL,VIM
APOA1		transporter		0.39	1.51e-06	APOE,APP,CAV1,CYBB,ICAM1,IL1B,IL6,INSIG1,ITGAM,KLF2,PTGS2,TGFB1,TLR2,TNF,VCAM1	456 (18)
PAK1	-0.543	kinase		0.39	7.47e-06	BCL2,CCN1,CCN2,CDKN1A,CTSD,FN1,HES1,ITGAM,ITGB2,MYC,TFPI,VEGFA	592 (24)
verapamil		chemical drug		0.389	1.23e-07	CD59,FN1,GJA1,HLA-A,HLA-DPA1,HLA-DRA,IL1B,IL6,INSIG1,LDLR,MYC,S100A10,S100A6,SNAI1,TXNIP,VCAM1	476 (18)
ETV5	-0.635	transcription regulator		0.389	3.19e-20	AHNAK,ALCAM,C5AR1,CAV1,CAVIN1,CAVIN2,CD14,CDKN1A,CSF3,CTNNA1,CXCR4,CYBB,EMP2,FN1,ICAM1,ICAM2,IL6,ITGA5,ITGB1,LCP2,LGALS3,LYN,LYZ,MAF,MET,NFKBIA,PKP4,PLAUR,RAB27A,RGS1,S100A6,SPP1,TIMP3,TINAGL1,TJP1,TNFRSF1B,VEGFA,WWTR1,ZEB1	442 (17)
chelerythrine		chemical drug		0.389	2.28e-07	ATP6AP2,CXCL3,CYBA,CYBB,ICAM1,IL6,MCL1,NFKBIA,SELE,VCAM1,VEGFA	399 (16)
ethyl pyruvate		chemical drug		0.388	8.87e-05	BCL2,HMOX1,IL10,IL6,PTGS2,TJP1,TNF	408 (21)
PPIA	-0.19	enzyme		0.382	8.87e-05	CLDN5,IL1B,IL6,PECAM1,SNAI1,TAGLN2,TNF	347 (16)
SPHK2		kinase		0.381	0.000449	APP,CDKN1A,IL6,KLF2,LYN,TCF4,TNF,YES1	446 (23)
KEAP1	0.038	other		0.381	7.47e-06	BCL2,HIF1A,HMOX1,IL10,IL18,IL1B,IL6,NFE2L2,SELP,TBXAS1,TNF,VCAM1	448 (21)
betaine		chemical - endogenous mammalian		0.381	0.000699	FGF2,IL10,IL18,IL1B,IL6,MRC1,NLRP3,PTGS2,TNF	491 (14)
SMAD (complex)		complex		0.38	1.62e-05	CCN2,CDKN1A,ID1,ID2,ID3,MCL1,MYC,VEGFA	407 (13)
7(R)-maresin 1		chemical - endogenous mammalian		0.38	1.04e-07	AREG,CCL3L3,CCL4,CSF3,CXCL2,CXCL3,HMOX1,IL1B,IL6,NFKB1,TGFB1,TNF	465 (14)
caffeic acid phenethyl ester		chemical drug		0.379	2.29e-11	BCL2,CD44,CD83,CDKN1A,CTSB,CXCL3,CXCL8,EGR1,FCGRT,FTH1,FTL,HMOX1,HSPB1,ICAM1,IL1B,IL6,KLF6,NFE2L2,NFKB1,NFKBIA,OLR1,PTGS2,RB1,RHOB,S100A6,TGFB1,TLR2,TNF,VCAM1,VIM	368 (12)
misoprostol		chemical drug		0.378	3.02e-06	CSF1R,IL10,IL1B,IL6,PTGS2,SOCS3,TNF	381 (18)
wood smoke particle		chemical reagent		0.378	0.00019	CCN2,CXCL8,EGR1,IL1A,IL1B,MT2A,MYH9
plumbagin		chemical drug		0.378	0.00555	BCL2,BCL2A1,CYBB,IL6,PECAM1,PTGS2,PTPN6	390 (16)
RABL6	0.139	other		0.378	0.0174	BTG2,FERMT2,HBEGF,HMOX1,MYC,PTPRM,SERPINH1
NGEF		other		0.378	0.0135	APOL3,CXCR4,GPNMB,MAFB,PECAM1,TNFSF10,TSPAN7
abemaciclib		chemical drug		0.378	0.00176	APOD,CPE,HBEGF,LAMC1,PLAT,PLTP,TGFBI
H-[1,2,4]oxadiazolo[4,3-alpha]quinoxalin-1-one		chemical reagent		0.378	0.000449	CD83,CD86,CDKN1A,HMOX1,ICAM1,IL1B,PLAUR,PTGS2	361 (16)
1,10-phenanthroline		chemical toxicant		0.378	3.61e-05	CDKN1A,CXCL1,FLT1,HIF1A,HMOX1,IL6,PRNP	597 (21)
di(2-ethylhexyl) phthalate		chemical toxicant		0.378	0.0274	CXCL1,CXCL8,EGR1,MYC,SLCO2A1,SLCO2B1,ZFP36
amino acids		chemical - endogenous mammalian		0.378	0.00239	ACTB,HIF1A,IGF1,IL6,MYC,RPS6,SELE,SLC7A5	536 (22)
prostaglandin E2		chemical - endogenous mammalian		0.377	5.15e-43	ADAMTS1,ADAMTS4,AIF1,ANGPT2,APP,AREG,ATP1A1,BCL2,BTG1,C5AR1,CALCRL,CALHM6,CCL20,CCL3,CCL3L3,CCL4,CCL8,CCN2,CD14,CD44,CD74,CD83,CD86,CDKN1A,CEBPB,CEBPD,CH25H,CLEC7A,CREM,CSF3,CXCL1,CXCL3,CXCL8,CXCR4,DUSP1,EGR1,EREG,ETS1,F2R,FBXO31,FGF2,FLT1,FN1,FOXO1,GJA1,HEG1,HIF1A,HLA-A,HLA-DMA,HLA-DMB,HLA-DQB1,HLA-DRB5,HMOX1,ICAM1,IER3,IGF1,IGFBP4,IGFBP7,IL10,IL18,IL1A,IL1B,IL1R1,IL1RN,IL6,IRF1,ITGA5,ITGAM,ITGB…	549 (16)
14,15-epoxyeicosatrienoic acid		chemical - endogenous mammalian		0.375	0.00231	APP,CD44,FABP4,FGF2,PLAT	543 (19)
N-nitro-L-arginine methyl ester		chemical drug		0.373	4.29e-12	BCL2,CCN2,CD83,CD86,CXCL2,CXCL3,CXCL8,CYBA,CYBB,FN1,GJA1,HIF1A,HMOX1,ICAM1,IL1B,IL6,INSIG1,LDLR,NFKBIA,OLR1,PDK4,PERP,PTGS2,SELE,TGFB1,TLR2,TNF,VCAM1,VEGFA	371 (15)
MMP8		peptidase		0.373	3.61e-05	CCL3L3,CCN2,CXCL8,IL6,MET,TGFB1,TNF	386 (18)
CST3	-1.77	other		0.372	0.000476	APP,FGF2,IL1B,IRF8,NFKBIA	489 (16)
LG100268		chemical reagent		0.372	0.0216	APOE,LDLR,NDRG1,PLIN2,TNF
buparlisib		chemical drug		0.371	0.000917	C15orf48,ITGAX,MCL1,NFE2L2,PAG1,RPS6
ADAMTSL2		other		0.37	1.57e-09	ACTB,CCN2,COL15A1,CTNNA1,ELN,ICAM1,ITGA4,ITGA5,ITGA6,ITGAM,ITGB4,POSTN,SELP,SPP1,TGFB1,TGFBI,TIMP3,VCAM1
COL5A1	0.272	other		0.368	0.000699	APOE,CTSD,FBLN2,FN1,FSTL1,ITGB1,LGALS1,LGALS3,S100A6	288 (7)
TBX5		transcription regulator		0.366	2.03e-08	CCL20,CCL3L3,CCL4,CXCL2,CXCL8,CXCR4,GJA1,IFI16,IL6,POSTN,PTGS2,PTPRB,S100A4,TPM1,VIM	550 (19)
trovafloxacin		chemical drug		0.366	9.62e-07	CDKN1A,CXCL2,CXCL3,ETS2,HLA-A,HMOX1,ICAM1,IL6,IRF1,LDLR,NFKBIA,PDE4B,RDX,SELE,SOCS2,SOCS3,TGIF1,TGM2,TNFAIP3,VEGFA	493 (13)
amphetamine		chemical drug		0.364	0.00297	BCL2,CSF1R,EFNB2,EGR1,EZR,ICAM1,IL10,RDX,RGS2,SGK1,TGFBR2,TNFAIP3	456 (22)
MCC950		chemical reagent		0.364	7.45e-10	CD44,CD86,CXCL2,CXCL8,CXCR4,IL18,IL1B,IL6,ITGA4,ITGAM,ITGAX,LMNA,MRC1,NLRP3,PECAM1,PYCARD,TGFB1,TNF	415 (19)
spermine		chemical - endogenous mammalian		0.362	4.03e-08	CCL3,CCL4,IGFBP2,IL1B,IL6,ITGB2,OAZ1,SAT1,TLR2,TNF	597 (27)
SMARCA5	0.142	transcription regulator		0.361	0.0023	ALOX5AP,CD44,CD53,CDKN1A,ERG,ETS2,HES1,HLA-A,IFITM2,IGFBP4,LYN,MAST4,MPZL2,NINJ1,TMEM176B,UNC93B1	280 (7)
SFTPA1		transporter		0.36	4.5e-13	AKR1C1/AKR1C2,ARRB2,CCL3,CCN1,CCN2,CXCL2,CXCL3,EGR1,EVI2B,HBEGF,HSPA6,IL10,IL1A,IL1B,IL6,KLF2,MRC1,MYC,NAMPT,PDK4,PLIN2,TGFB1,TNF	516 (20)
pidnarulex		chemical drug		0.359	0.00229	BTG2,CDKN1A,CPEB4,CST3,DBI,EGR1,FKBP9,IER3,MAP1LC3B,RPS4Y1,SESN1,STING1,TNFRSF10D
MIR124 (family)		group		0.359	0.000193	CAV1,IL1B,IL6,NES,PTPRC,RHOG,SPI1,SRGAP1,TNF,VIM	445 (12)
IL11		cytokine		0.357	1.89e-13	A2M,BCL2,BCL2A1,CCL20,CEBPD,CXCL8,EZR,F8,FABP4,ICAM1,IGF1,IGFBP2,IL10,IL18,IL1B,IL6,IL6ST,IRF1,POSTN,SNAI1,SOCS3,SPP1,STX11,TNF,VCAM1,VWF	405 (19)
BCR-ABL1		fusion gene/product		0.357	0.000549	BCL2,BCL2A1,CAV1,CEBPB,CXCR4,EPAS1,HIF1A,HMOX1,ID1,LDHA,MECOM,MSR1,MYC,OSM,SOCS2,TNFSF10	569 (17)
NR4A3	-2.149	ligand-dependent nuclear receptor		0.355	0.000249	AASS,CDKN1A,CXCL3,ELN,FABP4,FN1,FOXO1,HIF1A,IFI16,IGF1,IL10,IL1B,IL1R1,IL6,MCF2L,MYC,NR4A3,PDK4,PTGS2,UCP2	496 (23)
lactacystin		chemical - protease inhibitor		0.354	8.12e-09	ACTB,AKR1B1,AKR1C1/AKR1C2,APP,ARHGDIB,ATP1A1,BAG3,CDKN1A,CLIC1,CTSD,CXCL8,CXCR4,CYB5A,DUSP1,EIF4E,FOXO1,FTL,GJA1,HIF1A,HLA-A,HMOX1,HSPB1,IL6,IRS2,ITGB4,LDLR,NEDD9,NFE2L2,NFKBIA,PFN1,PTGS2,PXN,RPLP0,SAT1,SH3BGRL,SNTB2,STMN1,SYK,TLR2,TNF,TXN	603 (19)
JUND	0.327	transcription regulator		0.354	1.24e-11	C1QB,C3AR1,C5AR1,CFD,CLU,CXCL16,CYBB,FTH1,HIF1A,HMOX1,IL10,IL6,ITGB4,NCF2,PLAU,PLAUR,SAT1,SERPINB9,SPP1,TNF,VEGFA	551 (20)
raloxifene		chemical drug		0.353	7.95e-13	ADIRF,AREG,BCL2,CDKN1A,CLU,DDIT4,DUSP1,EGR3,ENG,ENPP2,F2R,FLNB,HES1,HMOX1,HSPA1A/HSPA1B,IER3,IGF1,IGFBP4,IL18,IL1R1,IL6,INHBB,ITGB1,KLF6,KYNU,LAMB1,LAMB2,LDLR,LITAF,NDRG1,PRSS23,PTGS2,SNCG,SPP1,STC1,TFRC,TGFBR2,TIMP3,TM4SF1,TNF	594 (21)
isoproterenol		chemical drug		0.352	4.9e-10	APP,ATP1A1,BCL2,CAV1,CCL3L3,CREM,CSF3,FGF2,HMOX1,IL10,IL18,IL1B,IL6,LGALS3,MERTK,NAMPT,NLRP3,NR4A3,PLAT,PLIN2,PRNP,PTGS2,RAB27A,TGFB1,TGFBR3,TNF,TNXB,UCP2,VEGFA,VWF	493 (21)
mir-199 (includes others)		microRNA		0.352	0.0103	ALOX5AP,BCL2,HIF1A,MYC,SMAD1,VEGFA,VIM
IFNA1/IFNA13		cytokine		0.351	0.0189	CCL8,CD83,CD86,IFI27,IFITM1,IL1B,IRF1,MYC,PTGS2
UNC9995		chemical reagent		0.351	0.00415	IL18,IL1B,IL6,STING1,TNF	403 (7)
IRP (family)		group		0.351	7.73e-05	APP,EPAS1,FTH1,FTL,SLC40A1,TFRC
IKBKB-DT		other		0.351	0.00114	CCL20,CXCL8,IL1A,IL6,MYC	277 (9)
IGM (complex)		complex		0.348	4.47e-07	BCL2,BCL2A1,CCL3,CD44,CDKN1A,CXCL8,DUSP2,EGR1,FCGR2B,ID3,IL10,IL1B,IL6,MCL1,MYC,NFKB1,PRDM1,SAMSN1,TNF,UGCG	390 (19)
JAK (family)		group		0.342	5.24e-05	CD83,HIF1A,IFITM3,IGF1,IL10,IL33,IL6,PTGER4,PTGS2,SOCS2,SOCS3,VIM	548 (20)
TNFRSF6B		transmembrane receptor		0.342	2.16e-05	CXCL8,ICAM1,IL10,IL6,TNF,VCAM1	327 (17)
TIMP3	2.039	other		0.341	0.000238	APP,CEBPB,ENG,FKBP1A,IL6,MET,NFKB1,SMAD1,TGFB1,TGFBR2,TGFBR3,TNF,VIM,ZEB2	454 (17)
ACTN4	1.171	transcription regulator		0.34	0.00684	CXCL8,IL1B,MYC,PDLIM1,SNAI1	545 (18)
MYBL2		transcription regulator		0.34	0.0336	BCL2,CLU,ELN,ID1,ITGB1,MYC,VIM
eicosapentaenoic acid		chemical drug		0.34	2.06e-10	APOE,CD44,CD83,CD86,CEBPB,CEBPD,CSF1R,ELN,HMOX1,IGF1,IL10,IL1B,IL1R1,IL6,ITGAX,LDLR,MRC1,NFE2L2,NFKB1,PDK4,PLIN2,PTGS2,SELENOP,SPI1,TGFB1,TGFBR2,TNF,TNFRSF1B	469 (21)
ADRB2	0.121	G-protein coupled receptor		0.34	6.07e-05	ANGPT2,ATP1A1,ATP1B1,CD86,IL10,IL33,IL6,SPP1,TNF	412 (20)
Cyp2c23		enzyme		0.339	0.0106	CD86,ITGAM,MERTK,MS4A7
miR-130a-3p (and other miRNAs w/seed AGUGCAA)		mature microRNA		0.335	0.0011	CXCL2,CXCL3,IL6,MAFB,MEOX2,TNF,ZEB1	421 (9)
JAK1/2 (family)		group		0.333	0.000464	CD74,FAM107A,HLA-DRA,HLA-DRB5,IL6,IRF1,PDE2A,PSMB9,TNF	538 (16)
cicaprost		chemical drug		0.333	6.07e-05	ADAMTS1,CXCR4,FGF2,HIF1A,IL10,IL1B,IL1R1,IL6,VEGFA	531 (20)
SOX2		transcription regulator		0.331	7.07e-11	ADAMTS4,ARPC1B,CASKIN2,CCL20,CCN2,CD44,CDKN1A,CEMIP2,CITED2,CNKSR3,CSF1R,CTNNAL1,CXCL3,CXCL8,CXCR4,DUSP1,ETS2,FAM107B,FLT1,GADD45B,GBP4,GJA1,GSN,ID2,ID3,IER5,IGF1,IL6,KLF6,LIMA1,LIMS2,LMCD1,MYC,NCKAP1,NOTCH4,PECAM1,PIK3R1,PIK3R3,PRDM1,RASGEF1B,RBPJ,RCAN1,S100A13,SEMA6A,SERPINA1,SMAD1,SNAI1,SOX17,SPP1,TEAD1,TGFB1,TIMP3,VEGFA,VEGFC,VIM,WIPF1,ZFHX3	617 (27)
IFNAR (family)		group		0.331	6.73e-07	CD74,CD86,FCER1G,HLA-A,HLA-E,IFI16,IFITM3,IL10,IL1B,IL6,IRF1,IRF8,ITGA4,KDM6B,NLRP3,PSMB9,SPP1,TAP1,TLR2,TNF,TNFSF10,UNC93B1,VCAM1	413 (15)
4-methylene-2-octyl-5-oxotetrahydrofuran-3-carboxylic acid		chemical reagent		0.33	0.000465	HMOX1,IL10,IL1B,IL6,NFE2L2,TNF	425 (17)
OSMI-1		chemical reagent		0.326	0.037	ALCAM,ATP1B1,CDKN1A,ZEB1
NFYA		transcription regulator		0.323	7.1e-07	BCL2,CDKN1A,EGR1,EPHX1,F8,FTH1,GADD45B,HLA-DQB1,HLA-DRA,ICAM1,IGF1,IRF1,NPR1,PPP1R15A,RHOB,TGFBR2,TXNIP,VWF	565 (22)
NR1H2	0.031	ligand-dependent nuclear receptor		0.323	1.96e-09	APOE,AQP1,CCL4,CH25H,CSF3,CXCL16,CXCL2,GBP4,IL1B,IL1RN,IL6,ITGAX,LDLR,MRC1,NFKBIA,PLTP,PTGS2,RB1,SLC16A10,TNF,VEGFA,VEGFC	403 (19)
N(G)-monomethyl-D-arginine		chemical - endogenous mammalian		0.323	5.47e-06	CXCL3,HLA-DRA,HMOX1,IL10,ITGB2,PLAUR,PTGS2,SELP,TNF,VCAM1,VEGFA	525 (19)
anisomycin		chemical - endogenous non-mammalian		0.321	9.03e-09	AQP1,BCL2,CDH5,CDKN1A,CXCL8,CYBB,DUSP1,EGR1,GJA1,HIF1A,IL10,IL6,IRF1,LDLR,MCL1,PLAU,PLAUR,POSTN,SNAI1,SPP1,TNF,VEGFA	492 (22)
miR-26a-5p (and other miRNAs w/seed UCAAGUA)		mature microRNA		0.319	0.0046	CDKN1A,CXCL3,MYC,PFKFB3,PTGS2,RB1,SMAD1,TGFBR2	298 (7)
PECAM1	2.85	other		0.319	0.000917	BCL2,CD44,CDH5,IL6,SELP,TNF	486 (18)
arginine		chemical - endogenous mammalian		0.316	1.81e-05	BCL2,DDIT4,EGR1,HIF1A,IGF1,MYC,PIK3R1,PTGS2,SLC7A5,TGFB1,TNF	525 (21)
NGF		growth factor		0.316	8.75e-08	A2M,ADGRL2,APP,BCL2,BTG2,CAV1,CAV2,CCL4,CD83,CD86,CDKN1A,CITED2,DUSP1,EGR1,EHD4,EPAS1,HMOX1,ID1,ID3,IER3,LDLR,LIFR,LRP1,MCL1,MYC,PLAUR,SHC1,SHTN1,SLC40A1,STOM,TGFB1,TNF,TXN,VEGFA,VEGFC,YES1,ZFP36	489 (15)
mir-146 (includes others)		microRNA		0.316	0.00643	CCL3,CD163,CXCL3,CXCL8,DUSP1,EVI2B,HIF1A,IFITM3,IL10,IL1B,IL6,ISLR,MYC,NFKBIA,PTGS2,RUNX1,TNF	372 (14)
ANXA2	0.371	other		0.311	0.0336	CDKN1A,IL6,MYC,PTGS2,S100A10,SESN1,TNF
FBXW7	0.05	enzyme		0.309	0.000208	APP,BCL2,CCN2,CEBPD,FABP4,HLA-DPA1,HLA-DRA,HSPB1,HSPH1,LDLR,LIPA,MGLL,MT-CYB,MT-ND1,MYC,NFKBIA,NOTCH4,RHOB,TGFB1	619 (24)
MGAT5	-0.197	enzyme		0.309	0.000465	ITGA5,ITGB1,MYC,PTPRC,SNAI1,TNF	530 (20)
piceatannol		chemical - endogenous non-mammalian		0.309	0.0102	ANGPT2,BCL2,HMOX1,ICAM1,IL1B,IL6,MYC,PTGS2,TNF
E2F (family)		group		0.308	0.00622	CAV1,EPAS1,HIF1A,HNRNPA1,IGF1,ITGA5,ITGA6,ITGB1,ITGB4,MYC,NASP,STMN1,YBX3
DLX1		transcription regulator		0.308	0.0102	AREG,CD44,DAB2,FSTL1,GJA1,SNAI1,TGFBI,VEGFC,VIM
evodiamine		chemical - endogenous non-mammalian		0.308	0.000464	BCL2,BCL2A1,CDKN1A,CXCL8,ICAM1,MCL1,MYC,PTGS2,SELE	530 (19)
CREBBP	0.058	transcription regulator		0.306	8.79e-15	AKAP12,ARID5A,BCL2,CAPG,CCL3,CCN1,CD44,CD53,CD59,CD74,CDH5,CDKN1A,CNN3,CRIM1,CXCL8,CXCR4,CYBB,DNAJB4,DUSP1,EGR1,EGR3,ESAM,EVI2A,FABP4,FGF2,GIMAP7,HLA-DRA,ICAM1,IL10,IL10RA,IL6,IRF1,ITGA6,KLF2,LDLR,MAF,MCF2L,MYC,NABP1,NDRG1,NFE2L2,NFKBIA,NR4A2,NR4A3,PBX1,PSMB9,PTGS2,RAPGEF3,RB1,RCSD1,RGS2,SELE,SELP,SOCS3,STOM,TLR2,TNF,TNFAIP1,TNFAIP3,TNFSF10,UTRN,VCAM1,VEGFA,YPEL2	524 (22)
aldosterone		chemical - endogenous mammalian		0.304	1.08e-11	ADAMTS1,ATP1A1,ATP1B1,CCN2,CNKSR3,CXCL8,CYBA,CYBB,DUSP1,EGR1,ELN,EMB,FABP4,FKBP1A,FLT1,FN1,ICAM1,IL10,IL6,IRS2,LGALS3,NCF2,NFKBIA,OLR1,PLAUR,POSTN,PTGS2,RGS2,SGK1,SPP1,TGFB1,TNF,VCAM1,VIM,ZBTB16	479 (20)
rimonabant		chemical drug		0.302	0.000108	CXCL8,FGF2,FKBP1A,IL1B,IL1RN,IL6,PTGS2,TGFB1,TNF	501 (19)
CTCF	0.048	transcription regulator		0.302	1.53e-09	APP,CCL3L3,CD14,CD83,CDKN1A,CXCR4,EGR1,HLA-DQB1,HLA-DRB1,HLA-DRB5,HSPA1A/HSPA1B,IL1R1,IL6,LYZ,MDK,MYC,PTGS2,SGK1,TLR2,TNF,ZBTB16	546 (25)
TGFB2-AS1		other		0.302	0.000551	ADAM15,AREG,BCL2,BMPR2,CTSB,EREG,LIFR,MARCHF1,MGP,PLPP3,SELENOP	351 (7)
EOMES		transcription regulator		0.301	4.64e-05	ALCAM,BCL2,CEMIP2,CXCR4,FOXC1,ITGA4,PCDH19,PRDM1,PREX1,RGS2,SOX17,TCF4,TGFBI,TNFSF10
CGAS	0.003	enzyme		0.301	0.000842	CDKN1A,CXCL3,CXCL8,IFI27,IFITM3,IL1A,IL1B,IL6,MAP1LC3B,STING1,TAP1,TNF	355 (16)
NOTCH3		transcription regulator		0.3	1.13e-08	ACTN1,APOD,BCL2,CDKN1A,COL15A1,COL18A1,EPAS1,FN1,HES1,ICAM1,ID1,IL10,IL6,ITGAX,MSR1,PBX1,RBPJ,SPARC,VEGFA,VIM	531 (19)
silicon dioxide		chemical drug		0.3	0.00391	CST3,CXCL8,EGR1,IL1B,IL6,MAP1LC3B,TNF	438 (19)
LTF		other		0.295	0.00019	CCL3L3,CD86,CDKN1A,CXCL3,IL10,IL6,TNF	371 (16)
TNFSF15		cytokine		0.295	4.42e-05	CD83,CD86,CXCL2,CXCL8,FN1,IL6,POSTN,SPP1,TNF,VIM	429 (15)
anacardic acid		chemical - endogenous non-mammalian		0.294	0.00274	CD44,CXCL8,FN1,IL33,IL6,PLAT	512 (19)
RTN4R		transmembrane receptor		0.294	0.000476	APP,IL1B,IL6,PTGS2,TNF	446 (19)
D-galactose		chemical - endogenous mammalian		0.293	7.8e-05	AKR1B1,BCL2,CDKN1A,EPAS1,HIF1A,IL6,SHC1,TNF
TNFAIP6		other		0.287	9.8e-07	CXCL2,IL10,IL1B,IL6,MRC1,SNAI1,SPINT2,TNF,VIM	465 (14)
pravastatin		chemical drug		0.287	1.27e-06	APP,CAV1,COTL1,GJA1,HMOX1,ICAM1,IL10,IL1B,IL6,LDLR,TGFB1,TNF,VEGFA,VWF	452 (20)
JAK2	-0.225	kinase		0.285	3.57e-13	ACTB,ACTN1,AKAP12,AKR1C3,CDKN1A,CXCL8,CYBB,EGR1,ENPP2,FCGR2B,FGF2,FN1,FOXO1,ICAM1,IL1B,IL6,IRF1,ITGA5,ITGAM,LY6E,LYN,MYC,MYL12A,NFKBIZ,OSM,PDE2A,PECAM1,PFN1,PSMB9,PTGS2,SELP,SERPINH1,SLC1A3,SOCS3,TAP1,TGM2,TNF,TSC22D1	536 (19)
mir-320 (includes others)		microRNA		0.285	0.00684	AQP1,IGF1,MCL1,MYC,TFRC
PAX4		transcription regulator		0.283	0.00103	GRB2,ID2,MYC,VIM
AZD1390		chemical drug		0.283	0.00103	ICAM1,IL1B,TNF,VCAM1	293 (7)
YY1	-0.211	transcription regulator		0.28	2.04e-05	ALCAM,BTG2,CAPG,CD34,CDKN1A,CEBPB,CLU,COL15A1,CXCR4,CYBB,DDIT4,DNAJB4,EGR1,HIF1A,HLA-DRA,HMOX1,ID2,ID3,IL1B,IL1R1,KLF2,LDHA,LDLR,MYC,NFKBIZ,PCAT19,PERP,PPP1R15A,SLC1A3,STC1,TCF4,TGFBI,TGM2,VEGFA,VEGFC,VIM,VWF	581 (27)
COLLAGEN TYPE I (family)		group		0.28	0.00684	IL1RN,MSR1,SNAI1,SPARC,ZEB1
USP7	0.018	peptidase		0.279	0.0321	CDKN1A,FLNA,GK,HSPH1,IL6,MYC,PLIN2,S100A16,TNF
EPHA2	0.161	kinase		0.278	6.67e-10	BCL2,CXCL2,DUSP1,EGR1,FGF2,GRN,IER3,IL18,IL1B,IL33,KLF6,NES,NFKBIZ,RCAN1,SELE,SGK1,TJP1,VCAM1,ZFP36	484 (19)
HIBCH	0.419	enzyme		0.277	0.00284	BCAT1,CEBPB,CXCL1,CXCL3,CYB5R3,GK,ICAM1,IRF1,NFKBIA,PDK4,PIK3R1,PIK3R3,TNFAIP3
CD81	0.185	other		0.277	0.00684	CD86,ICAM1,ID1,TNF,VCAM1	372 (17)
AKAP12	1.143	transporter		0.277	0.00589	HIF1A,IL1B,IL6,TNF	478 (20)
LDB1		transcription regulator		0.277	3e-12	ACTB,ADAMTS9,ADGRL2,ALCAM,BCL2,BMPR2,CD34,CD53,CDH5,CDKN1A,CLEC4E,COL18A1,CSF2RA,CSTB,ENG,F2R,FTH1,FZD6,GJA1,GPR183,GPR34,GRB10,GSN,IL18,IRS2,LGALS1,LMCD1,LSP1,LYN,MDK,MGLL,MGST2,NCKAP1,NDRG1,NOVA1,PAG1,PBX1,SAMSN1,SEMA6A,SERTAD1,SLC40A1,SNTB2,SPARC,SPI1,SYNE2,TAMALIN,TAP1,TGFB1,THEMIS2,TLR2,TNFAIP3,TNFRSF1B,TNS2,TXNIP,UNC93B1,ZEB1,ZFHX3
EHMT1	0.018	enzyme		0.277	9.02e-05	ACSL1,ATP1A1,CDKN1A,CEBPD,CYB5A,EFNA1,GFOD1,IL6,MMP28,PLIN2,PLPP1,RGCC,SAT1,SH3TC1,TNF,TNS2	419 (7)
8-oxo-7-hydrodeoxyguanosine		chemical - endogenous mammalian		0.277	2.81e-05	CXCL8,ICAM1,IL6,PTGS2,TNF	485 (18)
ISG15	-0.39	other		0.277	0.0336	COL15A1,CTSS,FBLN2,HLA-A,IFITM3,IL10,TGM2
K-252		chemical drug		0.277	8.87e-05	CD14,CXCL8,ITGAM,NDRG1,NRN1,SPP1,VEGFA	496 (19)
FURIN	-0.102	peptidase		0.277	0.00169	FOXO1,GJA1,HES1,ITGAX,PTGS2,RAB27A,TGFB1,TGFBR2,TNF,VEGFA	452 (16)
MAS1		G-protein coupled receptor		0.275	7.73e-05	CLEC10A,CYBB,IL1B,IL6,MRC1,TNF	438 (21)
PTGER4	-0.932	G-protein coupled receptor		0.275	1.98e-12	ADAMTS4,APP,CCL20,CCL3L3,CCL4,CD44,CH25H,CITED2,CXCL8,CXCR4,CYBB,CYRIA,EGR1,GBP4,HAVCR2,HERPUD1,ICAM1,IFI16,IL10,IL18,IL1B,IL6,IRF1,MAFB,NCF2,OLR1,OSM,PTGS2,RNF144B,S1PR1,SAP30,SLFN5,SPP1,TAGLN2,TNF,TNFSF10	564 (14)
RGS10	-2.209	enzyme		0.275	2.03e-08	CCL3L3,CXCL2,IL10,IL10RA,IL18,IL1A,IL1B,IL6,IL6ST,ITGAM,ITGB2,SELP,TGFB1,TNF,TNFRSF1B	462 (13)
tin protoporphyrin IX		chemical drug		0.271	0.000151	CD86,ENG,FLT1,HMOX1,TNF	320 (11)
ADAM17	-0.253	peptidase		0.269	2.63e-09	ACTG1,AHNAK,AREG,CAVIN1,CD163,CLIC1,CSF3,CXCL2,CXCL3,CXCL8,EFNB2,EHD2,FN1,HES1,HSPB1,HSPH1,IL6,IL6ST,IRF1,ITGB1,MRC1,MYH9,PLAT,PRNP,SOCS3,SPP1,TNF,ZFHX3	476 (13)
STAT6	0.07	transcription regulator		0.268	4.99e-19	ABLIM1,ACSL1,ACTB,AHNAK,AKAP13,APOE,APOLD1,AREG,ARID5A,BCL2,CCL20,CCL3L3,CCL8,CDKN1A,CTSB,CTSS,CXCL2,CXCL3,CYBB,CYRIA,EGR1,EPHX1,FABP4,FCER1G,FCGR1A,FCGR2A,FCGR3A/FCGR3B,FN1,GADD45B,GATM,GNA15,HLA-DMA,HLA-DMB,IFI16,IFITM3,IGF1,IL10,IL10RA,IL1A,IL1B,IL1RN,IL33,IL6,IL6ST,INPP1,IRF1,IRS2,KDM6B,LCP2,LIFR,MAF,MAOA,MIR155HG,MMP28,MPEG1,MRC1,NEDD9,NFKBIA,PDK4,PREX1,PRNP,PROS1,PTGS2,RASSF4,S100A10,SAMSN1…	562 (14)
NR3C1	-0.234	ligand-dependent nuclear receptor		0.268	8.87e-19	A2M,ACSL1,ACTB,ACTN1,ALOX5AP,APOE,APOL3,APP,AQP1,ARPC2,ARRB2,ATP1B1,BAG3,BCL2,BNIP3L,BTG1,C1QTNF1,CAPN2,CAV1,CAVIN2,CCL20,CCL3L3,CCL4,CCN1,CCN2,CD163,CD83,CDKN1A,CEBPB,CEBPD,CH25H,CLDN5,CLEC7A,CPEB4,CXCL2,CXCL3,CXCL8,CXCR4,DBI,DDIT4,DUSP1,EFNA1,EGR1,EMP1,F2R,FABP4,FCER1G,FN1,FOXO1,GADD45B,GLIPR1,GLUL,GPX1,HERPUD1,HIF1A,HSD17B12,HSPA6,ICAM1,IER3,IGF1,IL10,IL10RA,IL13RA1,IL18,IL1A,IL1B,IL33,IL3RA,I…	690 (19)
CLIC4	0.405	ion channel		0.268	9.06e-07	APOE,CD63,CFH,CFI,CST3,CXCL2,IER3,IL1B,IL6,PILRA,PLTP,TIMP3,TNF,VEGFA,VIM	437 (19)
mir-181 (includes others)		microRNA		0.267	4.2e-07	APP,BCL2,CD163,CDKN1A,CXCL8,ICAM1,IL1B,IL6,IRF8,KLF6,MCL1,NOVA1,PTGS2,SH2B3,SNAI1,TGM2,TIMP3,TNF,VCAM1,VIM,ZEB2	461 (16)
TFAP2A		transcription regulator		0.267	3.39e-06	ALCAM,APOE,BCL2,CCL4L1/CCL4L2,CDKN1A,CXCL1,CXCL2,CXCL8,EREG,F2R,LIPA,MT2A,MYC,PAG1,PLAU,PLAUR,PODXL,PSAP,RPL7,RPLP0,SESN1,TNF,TPM1,VEGFA	593 (22)
SIRT3		enzyme		0.265	0.00012	ANGPT2,BCL2,CDH5,HIF1A,IL10,IL1B,IL6,MT-CYB,MT-ND1,MT-ND5,NES,PECAM1,TFRC,TNF,VEGFA,VIM	525 (23)
obeticholic acid		chemical drug		0.263	7.18e-07	CCN2,CXCL2,CXCL3,FN1,GPX4,ICAM1,IL10,IL1B,IL6,PDK4,PLTP,PTGS2,TGFB1,TNF	428 (16)
PAX3-FOXO1		fusion gene/product		0.263	1.04e-08	ACTN1,AKAP12,AKR1B1,ANXA5,ARHGDIB,ATP1A1,BTG2,CCN1,CD63,CDKN1A,CLIC1,CXCR4,DBI,DUSP1,EMB,FABP5,FLNA,FOXO1,GRN,HMOX1,HSP90AA1,HSPA1A/HSPA1B,IER3,IGFBP2,IL6ST,INPP1,ITGA5,MCAM,MEOX2,MET,MT1X,MYH9,NFIB,PDE4B,PKIG,PPIC,PRSS23,RPS6,SLC7A5,SPP1,SPRY1,TUBB4B,VIM	360 (7)
HDAC4		transcription regulator		0.258	0.000267	C1QC,CDKN1A,HIF1A,HLA-DRA,IFITM3,IL6,KLF2,LDB2,LDHA,NEDD9,NR4A2,PTGS2,RAB3C,RGS2,TNF,TSPAN7,VCAM1,VEGFA	376 (18)
alpha-tocopherol succinate		chemical drug		0.258	4.22e-07	BCL2,EGR1,FGF2,IL1A,TNF,VCAM1,VEGFA	450 (15)
CDK6	-0.283	kinase		0.258	0.00327	APBB2,ATP6V1B2,BNIP3L,CXCL1,EREG,FABP4,FN1,IL10,ITPR1,MGST2,NFKBIZ,PIK3R3,PTGS2,SOCS3,TAP1,TEAD1	569 (23)
ORAI1	0.233	ion channel		0.256	6.31e-05	AIF1,ATP1B1,ATP1B3,BCL2,BTG2,CCL3L3,CD44,CDKN1A,CXCL3,GPX1,IL1A,IL33,IL6,NFKB1,RCAN1,S1PR1,SLC1A3,STX11,TNF	498 (16)
ASAH1	-1.238	enzyme		0.256	0.0135	ELOVL7,ETS1,FGF2,ITGA5,NR4A2,NR4A3,TGFB1
XMD1150		chemical drug		0.254	0.0261	CTSB,CTSD,IL1B,TNF
HA900		chemical reagent		0.254	0.00279	CXCL3,IL10,SELP,SOCS3
7-ketocholesterol		chemical - endogenous mammalian		0.254	0.029	CXCL8,CYBB,EGR1,ENG,ICAM1,KLF6
LGALS8	0.192	other		0.254	7.73e-05	CDKN1A,CXCL1,CXCL3,CXCL8,IL6,VWF	524 (21)
26S PROTEASOME (complex)		complex		0.252	4.36e-05	BAG3,CDKN1A,CTSB,CTSD,CXCL3,CXCL8,EREG,FOXO1,GAS5,HBEGF,ICAM1,IL6,MAP1LC3B,MYC,NFKB1,PRNP,PSAP,PTGS2,RB1,S1PR1,SNAI1,SOCS3,TGM2,TNFSF10,TXNIP,VIM	600 (22)
LRP5	0.618	transmembrane receptor		0.251	4.7e-08	CXCL2,CXCL3,IL10,IL1A,IL1B,IL6,INSR,IRS2,LDLR,LRP1,SPP1,TCF4,TNF	507 (18)
HDAC (family)		group		0.248	6.3e-13	ADAMTS1,AREG,BCL2,CDKN1A,CSF1R,CSF2RA,CXCL8,CXCR4,EGR1,EGR3,GADD45B,HIF1A,HLA-DRA,IGF1,IL1B,IL6,KLF6,KLF9,MEOX2,MXD1,MYC,NCKAP1,NOTCH4,PBX1,PREX1,RGS10,SPP1,SPRY1,TGFBR2,TNF,TNFSF10,TXNIP,ZEB2	565 (21)
GHR		transmembrane receptor		0.247	2.03e-07	AIF1,CDKN1A,IGF1,IGFBP2,IGFBP4,IL10,IL1B,IL6,MYC,NFKB1,SOCS2,SOCS3,SPP1,TNF	546 (22)
PARP1	0.026	enzyme		0.246	3.3e-08	BCL2,CCL4,CD83,CD86,CDKN1A,CXCL1,CXCL3,CXCL8,ECE1,GBP4,HES1,HMOX1,ICAM1,IGF1,IL10,IL1B,IL6,ITPR1,MYC,PTGS2,RB1,SELP,SNAI1,SOCS2,TMOD3,TNF,VCAM1,VEGFC	454 (16)
uranyl nitrate		chemical toxicant		0.246	0.00173	CD74,CST3,EPB41L4A,FTL,ID2,IGFBP7,INMT,LGALS3,MGP,NDRG1,PECAM1,PRDX2,RPL10A,RPL7,RPS8,SELENOP,SPP1,TAGLN2,TNFAIP1
OLR1	-1.32	transmembrane receptor		0.245	5.81e-11	CCN2,CYBA,CYBB,FN1,ICAM1,IL10,IL6,ITGAM,MYC,NCF2,OLR1,SELP,SPP1,TGFB1,TGFBR2,TGFBR3,TNF,VCAM1	377 (15)
JINK1/2 (family)		group		0.245	3.21e-05	BCL2,CXCL8,FOXO1,IL1A,IL1B,IL6,PTGS2,RHOB,TNF	506 (27)
POLR3G		enzyme		0.243	0.00274	EZR,KLF6,LMNA,S100A4,SNAI1,VIM
GLRX	-0.747	enzyme		0.243	2.16e-05	CXCL2,CXCL3,FGF2,HIF1A,ICAM1,VEGFA	502 (17)
linoleic acid		chemical - endogenous mammalian		0.24	4.3e-07	APP,CLU,DUSP1,FABP4,ICAM1,IL1B,IL6,LDLR,NFKBIA,OLR1,PECAM1,PLIN2,PTGS2,SOX17,UCP2,VCAM1,VEGFA	455 (19)
PDGFB	-0.677	growth factor		0.24	9.21e-06	AQP1,CCL3,CXCL8,EGR1,FN1,FOXO1,ICAM1,IL1RN,IL6,KLF2,MYC,PTGS2,SMAD1,SPP1,VEGFA	442 (21)
HDAC1	0.525	enzyme		0.239	1.49e-12	AKAP12,ALCAM,ALOX5AP,ANGPT2,CAVIN2,CD34,CD4,CD44,CDKN1A,CSF1R,CXCL1,CXCL8,DUSP1,EGR1,FABP4,FAM107A,FLT1,FN1,GLUL,HES1,HLA-A,ID1,IL10,IL1A,IL1B,IL6,ITGB4,KLF2,MYC,NASP,NFKBIA,PFKFB3,PLAU,PREX1,PTGS2,PTPN6,RGS10,RHOB,SGK1,SNAI1,SPP1,TGFBR2,TGM2,TNF,VEGFA	595 (25)
MYOC		other		0.239	0.00457	ADAMTS1,CD44,DAB2,DDIT4,FN1,ITGB1,LAMB1,LAMC1,PTGER4,SPP1,STC1,TGIF1	561 (22)
PTPN11	0.049	phosphatase		0.237	2.95e-08	CD14,CDKN1A,CSF1R,CSF3,CXCL1,CXCL2,CXCL3,CXCL8,CYBB,EGR1,FCGR1A,FCGR2A,FCGR2B,FCGR3A/FCGR3B,IFI16,IL6,LYN,MCL1,MET,NCF2,PERP,PLAUR,SOCS3,SOX7,TNF,TNFRSF1B	413 (16)
NGF (family)		group		0.236	0.000897	APP,BCL2,CDKN1A,CLU,DUSP1,EGR1,FGF2,NR4A2,PLAUR,TGFB1	369 (13)
TSC22D3	-0.514	transcription regulator		0.232	1.17e-08	BCL2,CCL3,CD83,CD86,CDKN1A,CXCL8,DUSP1,EGR3,ICAM1,IL10,IL1B,IL6,NFKB1,PTGS2,SELE,SGK1,TLR2,TNF	399 (17)
KLF11	-0.011	transcription regulator		0.229	6.43e-09	ADAMTS1,BCL2,CAV1,CCL3L3,CCN2,CEBPB,CXCR4,ENG,IL10,IL1B,MYC,NFKB1,PDK4,PLAT,PLAU,SERPINA1,SERPINH1,SNAI1,TGFB1,TGFBR2,TGIF1,TIMP3,TNF,VEGFA	515 (23)
romidepsin		biologic drug		0.227	1.93e-06	ATRX,BCL2A1,BTG2,CD86,CDKN1A,CXCL8,DDX21,DUSP1,EGR1,EPAS1,FGF2,GSN,HIF1A,ICAM1,ID2,INSR,MCL1,MYC,PLAUR,PRDM1,PTGS2,RHOB,RHOC,TIMP3	562 (21)
heme		chemical - endogenous mammalian		0.225	5.43e-12	CCL3L3,CCL4,CD14,CD163,CD86,CLDN5,CSF3,CXCL2,CXCL3,CYBB,HMOX1,ICAM1,IL10,IL1A,IL1B,IL6,MRC1,PRDM1,SELP,TGFB1,TJP1,TNF	413 (19)
LGALS1	-2.093	other		0.223	2.13e-11	ADAMTS4,CDKN1A,CXCL16,CXCL2,FN1,HBEGF,ICAM1,IFNGR2,IL10,IL1A,IL1B,IL6,INSIG1,LGALS1,LGALS3,MAF,SNAI1,SOCS3,SPP1,TFRC,TGFB1,TNF,TNFAIP3	407 (13)
cinnamaldehyde		chemical toxicant		0.222	3.86e-06	BCL2,CCN2,CXCL8,DDIT4,EGR1,FTH1,GK,GPX1,HMOX1,HSPA1A/HSPA1B,IL1B,INSIG1,INSR,NFE2L2,NFKB1,PDK4,PTGS2,SELE,TNF,TXNIP	486 (14)
IL27RA	0.02	transmembrane receptor		0.221	0.000699	CCL4,CD44,CD86,IL10,IL1B,IL6,PRDM1,SOCS3,TNF	363 (16)
LRPAP1	-0.061	other		0.219	6.07e-05	APP,CCL3L3,CXCL8,IL1B,IL6,LDLR,LRP1,PTGS2,TNF	408 (15)
ADIPOR1	-0.507	transmembrane receptor		0.218	0.00922	BCL2,CLEC10A,IL10,IL6,PYCARD,TNF	496 (23)
miR-148a-3p (and other miRNAs w/seed CAGUGCA)		mature microRNA		0.218	0.0173	DUSP1,IL6,TGFBR2,TNF
PPP1CA	-0.386	phosphatase		0.218	0.00103	CCN2,IL10,SPP1,WWTR1	577 (22)
SST		other		0.218	0.0216	APP,IGF1,IL10,IL1B,IL6
SB 239063		chemical drug		0.218	0.00589	CXCL8,IL6,RUNX1,TNF	514 (18)
TIFA		other		0.218	8.87e-05	BCL2,CXCL3,CXCL8,ICAM1,IL6,NFKBIA,TNFAIP3	457 (14)
beta-estradiol		chemical - endogenous mammalian		0.218	5.06e-51	A2M,ABLIM1,ACSL1,ACTB,ACTG1,ACTN4,ADAMTS1,ADAMTS4,ADCY4,ADGRF5,ADGRL4,ADIRF,AIF1,AKAP12,ALCAM,APOD,APOE,APP,AQP1,AREG,ARHGEF15,ARID5B,ARPC1B,ARRB2,ASAH1,ATP1B1,ATP6AP2,ATP6V1F,ATRX,B4GALT1,BACE2,BCAT1,BCL2,BCL2A1,BMPR2,BNIP3L,BTG1,BTG2,C15orf48,CAPN2,CAV1,CAV2,CCL20,CCL3L3,CCL4,CCN1,CCN2,CD14,CD44,CD74,CD86,CDC42BPA,CDKN1A,CEBPB,CEBPD,CELF2,CEMIP2,CFD,CHCHD10,CITED2,CLDN5,CLU,COLEC12,CPM,CREM,CRI…	705 (20)
IGF2		growth factor		0.216	2.26e-10	AREG,CCN2,CDKN1A,CXCR4,DUSP1,EGR1,EREG,FN1,GRN,HBEGF,HIF1A,IER3,IFITM2,IGF1,IGFBP2,IGFBP4,IL10,IL6,ITGA5,KLF9,MYC,NDRG1,NFKBIA,PIK3R1,PTGS2,RGS16,RHOB,SAT1,SELENOP,SOCS3,SPP1,TGFBI,TGIF1,VEGFA,ZEB1	551 (22)
BAPTA		chemical reagent		0.216	1.32e-05	BCL2,CXCL8,GRN,IL6,ITGAM,PTGS2,RCAN1,SELP,TNF,VSIG4	522 (21)
12(S)-hydroxyeicosatetraenoic acid		chemical - endogenous non-mammalian		0.215	2.16e-05	FN1,IL6,PAG1,PTGS2,RB1,TNF	406 (18)
V-PYRRO/NO		chemical reagent		0.213	0.000297	CXCL2,CXCL3,EGR1,HMOX1,ICAM1,IL6,NFKB1,TNFRSF1B,TNFSF10	293 (9)
EDNRB	0.486	G-protein coupled receptor		0.211	0.00589	HIF1A,TPM1,VEGFA,VEGFC	295 (7)
MDM2	-0.374	enzyme		0.211	2.12e-05	ADIRF,BCL2,CDKN1A,CXCL8,ETS1,FABP4,FCGRT,HIF1A,IL1B,IL1RN,INHBB,LYZ,RABAC1,SNAI1,TNF,TNFSF10,VIM,ZEB1,ZEB2	580 (26)
TP63		transcription regulator		0.207	5.54e-17	A2M,ADA2,ADAMTS1,ADAMTS9,AREG,CAPN2,CAPNS1,CAV1,CAVIN2,CCN1,CCN2,CDK17,CDKN1A,CITED2,COL4A1,COL4A2,CRIM1,CTSD,CXCL8,CXCR4,CYGB,DDIT4,DNAJB1,EGR1,ELN,EMP1,ENG,F2R,FN1,GPNMB,HBEGF,HES1,HLA-DMA,HLA-DMB,HLA-DPA1,HLA-DQB1,HLA-DRA,HLA-DRB1,HLA-DRB5,HSP90AA1,HSPA1A/HSPA1B,HSPG2,ICAM1,ID1,ID3,IER3,IGFBP2,IGFBP7,IL13RA1,IL1A,IL1B,IL6,INSR,ITGA4,ITGA6,ITGB1,ITGB4,KLF6,LAMB1,LYN,MIR155HG,MPZL2,MYC,PERP,PIK3…	563 (15)
diallyl disulfide		chemical - endogenous non-mammalian		0.203	0.0128	GJA1,HMOX1,IL1B,IL6,NFE2L2,TNF
dimethyl n-oxalyl-glycine		chemical reagent		0.202	3.87e-07	AHNAK,AKAP12,ATP1B1,BNIP3L,BTG1,CAV1,CAVIN1,CCN1,CCN2,CORO1A,DDIT4,EPAS1,FLT1,FTL,GJA1,HIF1A,HLA-DRB1,IGF1,ITGA5,ITPR1,LDHA,MET,MPZL2,MXD1,NDRG1,PAM,PECAM1,PFKFB3,RAB20,RBPJ,SAP30,SPNS2,SRPX,STC1,TGFBI,TRIOBP,TXNIP,VCAM1,VEGFA	550 (20)
SELE	2.768	transmembrane receptor		0.2	0.000151	CCL3L3,CSF3,IL1B,IL6,TNF	372 (18)
T-5224		chemical reagent		0.2	2.1e-06	ACSL1,ADAMTS1,ADAMTS9,AREG,ARID5B,CPEB4,CPM,CXCL8,EGR1,EREG,GADD45B,ID2,IFI16,IRS2,LMCD1,NIBAN1,PDLIM1,PFKFB3,PTGS2,RASAL2,RGS2,RUNX1,SLCO2A1,SOCS3,SRGN
ABCB1		transporter		0.2	0.000124	APP,CCL3L3,CXCL2,DDIT4,IL10,IL1A,IL1B,IL6,PIK3C2A,TNF,UGCG	515 (20)
BQ 123		biologic drug		0.199	2.16e-05	CCN2,CXCL2,GJA1,IL6,TNF,VEGFA	533 (20)
UCP2	-1.123	transporter		0.199	0.00274	BCL2,EPAS1,IL1B,IL6,MYC,TNF	517 (21)
NFATC2	-0.09	transcription regulator		0.199	7.6e-19	AIF1,CCL3L3,CD83,CD86,CDKN1A,CITED2,CSF1R,CTNNAL1,CXCL2,CXCL3,DAB2,EGR3,ENPP2,FGL2,GBP4,GPNMB,HAVCR2,IER3,IL10,IL18,IL1A,IL1B,IL6,IRF1,IRF8,ITGAM,ITPR1,KDM6B,LDHA,MAF,MERTK,MYC,NFKB1,NFKBIA,NFKBIZ,PLAT,PTGS2,RCAN1,REL,RGS1,RGS2,SELE,SNAI1,SOCS2,SOCS3,TCF4,TGFB1,TLR2,TNF,TNFSF13B,TSC22D1,ZEB1	494 (12)
RXRA	-0.161	ligand-dependent nuclear receptor		0.198	2.12e-15	ACACB,ACSL1,AKR1C1/AKR1C2,APOE,APP,ARL4C,C1QA,CCL20,CD86,CDKN1A,CEBPD,CLU,COLEC12,CTSB,CTSS,CXCL1,CXCL2,ENG,EPHX1,FABP4,FABP5,FSTL1,FTL,GPR183,GPX1,HBEGF,HIF1A,HMOX1,IER3,IGF1,IL10,IL1A,IL1B,IL6,INSIG1,KLF9,LYZ,MGP,NEDD9,NUPR1,OLR1,PLTP,PPP1R15A,RAMP2,RHOJ,S100A4,S100A6,SAT1,SELP,SPP1,TGFB1,TNF,TNFSF10,TPP1,TXN,VEGFA	481 (19)
LGALS3	0.949	other		0.198	5.17e-12	BCL2,CCL3L3,CDKN1A,CEBPB,COL4A1,CXCL2,CXCL3,ENPP2,FABP4,FN1,ICAM1,IGF1,IL10,IL1B,IL6,ITGA6,ITGAM,ITGB1,LGALS3,MRC1,MSR1,MYC,PRDM1,RB1,SELE,SOCS3,SPP1,TGFB1,TNF,VCAM1	504 (19)
PHACTR1	-1.928	other		0.196	6.73e-08	ANGPT2,CCN1,CCN2,DDIT4,FABP4,HMOX1,ICAM1,KLF2,MXD1,PLPP3,PPP1R15A,PTGS2,STC1,TNFAIP3,VCAM1,VEGFA	358 (11)
mir-24 (includes others)		microRNA		0.196	0.000551	CDKN1A,FN1,ID2,IL6,MAF,MYC,PRDM1,PSAP,PXN,TGFB1,TNF	488 (17)
puromycin aminonucleoside		chemical reagent		0.195	2.74e-09	A2M,ACTB,ACTG1,ADAMTS1,AQP1,CD14,CD44,CLU,CYBA,CYBB,EMP3,FCGR2A,GAS5,GPNMB,IER3,ITGB1,ITGB4,LGALS3,MRC1,MYC,NES,RCN1,S100A10,SPP1,TGIF1,TMSB10/TMSB4X,VIM	293 (7)
mir-140		microRNA		0.195	0.000149	CCN2,HIF1A,IL1B,IL6,TGFB1,TNF,VEGFA,VIM	283 (7)
DDB1	0.046	other		0.194	5.08e-05	BTG2,CCN1,CDKN1A,CEBPB,CEBPD,DNAJB1,EGR1,EGR3,ID2,ID3,ZFP36
IKK (complex)		complex		0.194	0.00111	BCL2,CXCL8,ICAM1,IL1B,MYC,PTGS2,TNF,VCAM1	482 (26)
cantharidin		chemical drug		0.192	0.000465	BAG3,BCL2,IL6,MCL1,SERPINH1,TNF	539 (21)
LPAR1		G-protein coupled receptor		0.192	0.0106	CCN2,CXCL8,IL6,PTGS2
L-triiodothyronine		chemical - endogenous mammalian		0.188	7.03e-08	A2M,ACSL1,ACTB,AKR1C3,APOC1,APP,ATP1A1,ATP1B1,BCL2,BNIP3L,BTG2,CCN2,CD44,CDKN1A,CLU,COL4A1,CST3,DUSP1,ECE1,EFNA1,EGR1,ENG,ENPP2,EPAS1,FABP4,FOLR2,GBP4,HIF1A,ID1,ID2,ID3,IGF1,IGFBP4,IL6,ITPR1,KLF9,LDLR,LGALS3,LMNA,LRP1,LYZ,MYC,NFIB,PDK4,PRDX2,PTGS2,RGS16,RGS2,SLC16A10,STK17B,SYNPO,TGFB1,TGM2,TNF,UCP2,VEGFA	546 (23)
GSTK1	-0.221	enzyme		0.187	0.0261	IL18,IL6,STING1,TNF
mycophenolic acid		chemical drug		0.187	8.04e-12	AKAP12,CCL20,CCN1,CCN2,CD59,CD63,CDKN1A,CLU,CXCL3,CXCL8,CXCR4,CYBB,DUSP1,ETS1,FN1,HBEGF,ID2,ID3,IL1B,IL6,LDLR,MYL12A,OLR1,PDLIM5,PTGS2,TNFAIP3,UGCG	396 (16)
PKNOX1	-0.054	transcription regulator		0.186	0.000449	FGF2,HIF1A,IL6,PBX1,PLAU,RPLP0,TNF,VEGFA
PDPK1	-0.176	kinase		0.185	3.99e-09	A2M,BCL2,CAV1,CDKN1A,CST3,CXCL8,FOXO1,IL1B,IL6,KLF2,LDHA,MYC,RAB11A,S1PR1,SNAI1,TNF	496 (23)
EFNA1	0.674	other		0.184	0.0283	CCN2,CDKN1A,FABP5,FGF2,FN1,ITGB4,MYC,PLAT,PXN,RB1
A2M	1.344	transporter		0.181	7.94e-05	BCL2,CCL3L3,CCL4,FOXO1,GADD45B,IL1B,IL6,LRP1,NFKB1,PPP1R15A,SLC40A1,TNF	523 (21)
roflumilast		chemical drug		0.18	0.000229	CXCL2,IL1B,PDE4B,TNF	323 (14)
IGF1R	0.201	transmembrane receptor		0.178	7.44e-13	ACSL1,ACTN4,APP,BCL2,CAPG,CD37,CD53,CD84,CDKN1A,CEBPB,CLU,COL18A1,COL4A1,COL4A2,CTSD,EGR1,EMP1,FTH1,GJA1,GRB10,HIF1A,ID2,IFNGR2,IGF1,IGFBP2,IGFBP4,IL1A,IL1B,IL6,INHBB,IRS2,ITGAM,MYC,PDLIM5,PLAT,PLAU,PTGS2,RPL10A,RPL24,RPL3,RPL35A,RPL7,S100A10,S100A4,SNAI1,SNCG,SPP1,TGFB1,TGFBI,TIMP3,TJP1,TNF,TNFSF10,TXN,VEGFA,VEGFC	475 (21)
TNF RECEPTOR (family)		group		0.176	1.29e-06	CCL20,CCN2,CXCL8,IL10,IL6,PLAU,SELE,TGFB1,TJP1,TLR2	483 (18)
AMH		growth factor		0.174	0.00231	BTG2,CDKN1A,CXCL2,IER3,IRF1	478 (16)
acteoside		chemical - endogenous non-mammalian		0.174	0.0452	BCL2,HMOX1,IL1B,IL6,PTPN6,TNF
iron		chemical - endogenous mammalian		0.174	6.63e-05	APP,CDKN1A,FTH1,FTL,GADD45B,HIF1A,HMOX1,ID1,IL6,NDRG1,PPP1R15A,SLC40A1,TFRC,TNF	529 (22)
CYTOKINE (family)		group		0.174	2.79e-17	ADAMTS4,APP,BCL2,C5AR1,CCN1,CD4,CD86,CLU,CXCL1,CXCL3,CXCL8,DUSP1,EFNA1,EGR1,FGF2,HIF1A,HMOX1,ICAM1,IGFBP2,IL6,IRF1,ITGA6,MYC,PLAT,PLAU,PLAUR,PTGS2,S100A4,SELE,SELP,SGK1,SOCS2,SOCS3,SPARC,TEK,TLR2,TNFRSF1B,TYMP,VCAM1,VWF	392 (15)
RAB2A	0.146	enzyme		0.173	0.037	ACSL1,FABP4,FABP5,PLIN2
DNMT1	0.017	enzyme		0.172	0.000941	ACTB,CCNL1,CDKN1A,DLC1,FKBP11,FN1,IL10,KLF2,MYC,NDRG1,PDK4,PTGS2,PYCARD,RGS10,RPL10A,RPS8,SOX17,TIMP3,VIM,ZNF331	610 (25)
SREBF1	-0.175	transcription regulator		0.171	4.31e-12	ACACB,ACSL1,ADGRG1,BCL2,BHLHE41,C5AR1,CD14,CDKN1A,CEBPB,CEBPD,CFD,CFI,CYB5A,DBI,ELOVL7,FABP4,FABP5,FN1,FOXO1,GPNMB,HMOX1,HSPA1A/HSPA1B,IL10,IL1A,IL1B,IL6,INSIG1,IRS2,LDLR,LGALS3,MDK,MT-CYB,MT-ND1,MT-ND5,NCF2,NUPR1,PIK3R3,PLS3,PLTP,PTGS2,RNASET2,RPLP0,S100A13,SELENOP,SERPINA1,TGFB1,TNF,TNFRSF1B,UCP2,VEGFA	478 (22)
GPBAR1		G-protein coupled receptor		0.17	0.000295	BCL2,CD86,ICAM1,IL1B,IL6,NLRP3,SELE,TJP1,TNF,VCAM1	554 (21)
TAF4B		transcription regulator		0.169	2.28e-07	CCN2,FN1,IER3,INHBB,IRF1,ITGA6,NFKBIA,SPP1,TGFB1,TNFAIP3,ZBTB16
LPL		enzyme		0.165	1.17e-08	BCL2,CXCL8,FABP4,HIF1A,ICAM1,IL1B,IL6,IRS2,ITGAX,LDLR,MSR1,PDK4,SELE,TGFB1,TNF,UCP2,VCAM1,VEGFA	510 (20)
JUNB	0.42	transcription regulator		0.161	5.06e-17	C1QB,C3AR1,C5AR1,CAV1,CCL20,CCL3L3,CD44,CFD,CLU,CSF3,CXCL16,CXCL2,CXCL3,CXCL8,DUSP1,EPAS1,FBLN2,FN1,FTH1,HES1,HMOX1,ID2,IFI16,IL10,IL1B,IL6,ITGB4,MYL12A,NAMPT,NCF2,PLAU,PLAUR,RAB31,SGK1,SNAI1,SPTAN1,TIMP3,TNF,VAMP8,VEGFC	574 (20)
STAT5B	0.308	transcription regulator		0.16	7.3e-14	A2M,ADGRG1,AHNAK,AKR1C1/AKR1C2,AKR1C3,APOE,ASAP1,BCL2,CCL3L3,CD63,CDKN1A,CIRBP,CITED2,COX7A1,DUSP1,EBF1,ESAM,FMO2,G0S2,GADD45B,GIMAP1,GIMAP6,GLUL,HLA-A,IFITM2,IFITM3,IGF1,IL6,IRF1,IRF8,KLF9,LY6E,MAF,MCL1,MECOM,MMRN1,MYC,MYCT1,NNMT,NR4A2,NUCB1,OSM,PDK4,PLTP,RPL5,SELENOW,SOCS2,SOCS3,TBXAS1,TGM2,TLR2,TMEM176A,TMEM176B,TNF,VWF,ZFP36	460 (20)
sphingosine-1-phosphate		chemical - endogenous mammalian		0.16	8.18e-09	CCN2,CD44,CD83,CXCL2,CXCL8,EGR1,ENPP2,ETS1,FGF2,FN1,GALNT15,HIF1A,ICAM1,ID2,IGF1,IL1B,IL6,ITGB2,NCKAP1L,PTGS2,S1PR1,SELE,TGFB1,TNF,VCAM1,VEGFC,VIM,VWF	494 (15)
plerixafor		chemical drug		0.16	0.00176	CCN2,CDA,CXCR4,GPX1,IL6,NFE2L2,TGFB1	476 (18)
USP38	0.065	peptidase		0.159	1.62e-05	CSF3,CXCL1,CXCL2,CXCL3,FN1,IL6,LDHA,VEGFA	575 (19)
ibuprofen		chemical drug		0.156	1.73e-06	APP,CYBB,EPAS1,HIF1A,IL1B,IL6,ITGAM,LAMB1,PLIN2,PTGS2,PTPRC,TNF,VEGFA	513 (17)
Ighg2b		other		0.156	2.81e-05	APP,IL10,IL1B,IL6,TNF	398 (7)
caffeic acid		chemical drug		0.156	0.000368	AKR1B1,BCL2,CXCL8,NFE2L2,PTGS2,SNAI1,TNF	507 (22)
FZD8		G-protein coupled receptor		0.156	0.0261	CCN2,FN1,TJP1,VIM
BML-111		chemical reagent		0.152	0.0173	HMOX1,IL1B,LGALS3,TNF
KLRG1		other		0.152	0.00103	CXCL8,IL1B,IL6,TNF	441 (18)
KRIT1	0.197	other		0.152	0.0261	CXCR4,EFNB2,KLF2,NOTCH4
BRD2	0.27	kinase		0.152	0.0167	BCL2,HMOX1,IL1B,IL6,MYC,NFIB,S100A6,TNF
GW7647		chemical drug		0.152	0.0173	IGFBP2,NPC2,PDK4,PLIN2
eugenol		chemical - endogenous non-mammalian		0.152	2.81e-05	CDKN1A,CXCL8,IL10,IL6,PTGS2	435 (16)
zearalenone		chemical toxicant		0.152	0.0106	IL1B,IL6,MYC,TNF
VTX-2337		chemical drug		0.152	0.000229	FCGR2B,IL1B,IL6,TNF	469 (15)
INPP5D	-0.462	phosphatase		0.15	0.000699	CD86,CDH5,CXCL8,IL10,IL6,PECAM1,SELP,SNAI1,TNF	516 (21)
CYBB	-1.778	enzyme		0.148	8.54e-09	CCN2,CD44,CDKN1A,CXCL3,CYBA,CYBB,DUSP1,ICAM1,IL1B,IL6,NFE2L2,PTGS2,TNF,VIM	422 (16)
LGALS3BP	-0.535	transmembrane receptor		0.147	0.00589	APP,FN1,IL6,TNF	443 (18)
RHOB	-0.911	enzyme		0.146	2.75e-07	CDKN1A,CXCL8,ICAM1,IL6,ITGB2,NFKB1,PTGS2,RHOB,TGFBR2	426 (21)
baicalein		chemical drug		0.145	5.24e-05	APOE,BCL2,CXCL8,CYBB,HMOX1,ICAM1,IL6,MCL1,PTGS2,PTPN6,RB1,VCAM1	437 (17)
MTA3		transcription regulator		0.144	0.00111	CCL3,FN1,MYC,PRDM1,SNAI1,SYK,TGFB1,ZEB2
GSK3 (family)		group		0.142	1.82e-05	BCL2,CXCL8,FABP4,HIF1A,ICAM1,IL10,IL1B,IL6,LDLR,MYC,NR4A2,PTGS2,SNAI1,SPP1,TNF,TNFAIP3	410 (21)
ammonium trichloro(dioxoethylene-O,O'-)tellurate		chemical drug		0.14	0.000476	BCL2,HLA-DQB1,IL10,IL1B,IL6	503 (18)
SOD3		enzyme		0.14	4.03e-08	CXCL3,ICAM1,IL1A,IL1B,IL6,SELE,SELP,TGFB1,TNF,VCAM1	478 (18)
SERPINA3		other		0.14	7.08e-06	APP,CCN2,CLDN5,FOXO1,ICAM1,IL18,LDLR,TNF,VCAM1	501 (23)
PRMT1	0.925	enzyme		0.137	3.15e-08	BCL2,CDKN1A,CEBPB,CXCL16,CXCL3,FN1,FTH1,FTL,HSP90AA1,LDHA,LRP5,MGLL,MRC1,MT2A,PDK4,SNAI1,TNF,VIM,ZEB1,ZEB2	571 (23)
plicamycin		chemical drug		0.137	2.33e-06	ADAMTS4,AFAP1L1,BNIP3L,CCN2,CDKN1A,CXCL1,EPS8,HIF1A,HMOX1,ID1,IER5,IGFBP4,MAOA,MET,NFE2L2,OLFM1,PLAUR,PRDM1,SLC40A1,SOCS3,TGFBR2,TYMP,VWF	592 (23)
CEBPB	-2.873	transcription regulator		0.135	8.95e-22	AKR1C3,ALOX5AP,APP,BASP1,BCL2,BCL2A1,C1QA,C1QC,C3AR1,CCL20,CCL3,CCL3L3,CCL4,CD14,CD163,CD74,CD86,CDKN1A,CEBPB,CEBPD,CFD,CIRBP,CLEC4E,CLU,CSF1R,CSF3,CXCL16,CXCL2,CXCL3,CXCL8,CXCR4,CYB5A,DAB2,EBF1,EFNB2,EMCN,F8,FABP4,FCER1G,FCGR1A,FCGR3A/FCGR3B,FN1,FSTL1,FTL,HLA-A,HSP90AA1,ICAM1,ID1,IER3,IFITM3,IFNGR2,IGF1,IGFBP4,IL10,IL1A,IL1B,IL1RN,IL3RA,IL6,INMT,INSR,IRS2,LAMC1,LCP2,LDLR,LEPR,LGMN,LY96,LYN,MAP1L…	528 (18)
DACH1		transcription regulator		0.135	1.16e-06	CDKN1A,CXCL3,CXCL8,EGR1,FGF2,ID1,IL6,PLAT,PTGS2,SOCS3,TGFB1,TNFAIP3	541 (18)
IL17F		cytokine		0.133	1.04e-15	CCL20,CCL3,CCL4,CCL8,CSF3,CXCL1,CXCL16,CXCL2,CXCL3,CXCL8,CXCR4,HSPA6,ICAM1,IGF1,IL10,IL1A,IL1B,IL6,IRF1,OSM,PPP1R15A,PTGS2,TGFB1,TNFRSF1B,TNFSF10,TNFSF13B	478 (12)
CHAF1A		other		0.132	0.00279	CD4,ID2,SAT1,SMS
Mt1		other		0.132	0.0106	IL1B,IL6,NFKBIA,TNF
TOLLIP	-0.064	other		0.132	3.61e-05	CCN2,FABP4,HIF1A,IL10,IL6,NFKB1,TNF	367 (17)
MI-503		chemical reagent		0.13	0.0105	DDIT4,FN1,SNAI1,SPP1,TGFB1
triamterene		chemical drug		0.129	2.13e-11	A2M,ADAMTS1,CD14,CD44,CLU,CXCL1,EMP3,FCGR2A,GAS5,GPNMB,IER3,IL6,ITGB4,LGALS3,MRC1,MYC,RCN1,S100A10,SPP1,STING1,TGIF1,TMSB10/TMSB4X,VIM
I-BOP		chemical reagent		0.129	0.00279	ICAM1,PTGS2,SELE,VCAM1	451 (18)
AMP		chemical - endogenous mammalian		0.128	0.000208	ACTG1,FOXO1,IRS2,PIK3R1,SELP,SLC25A25	212 (7)
PDGFR (family)		group		0.128	7.73e-05	AREG,EGR1,EREG,FN1,HBEGF,VIM	529 (18)
CDH3		other		0.128	0.00642	ARHGAP18,CXCL1,LYZ,OLFM1,TEK,TNFAIP3
miR-150-5p (and other miRNAs w/seed CUCCCAA)		mature microRNA		0.128	0.00164	CEBPB,CLDN5,CSF1R,MALAT1,VEGFA,VIM
UPF1	-0.157	enzyme		0.128	0.0452	ADAM9,CD164,ERG,GRN,ITGA5,SGK1
ACKR2		G-protein coupled receptor		0.128	0.0452	CCL3L3,IFI16,IL10,IL1A,IL1B,TNF
coenzyme Q10		chemical drug		0.128	0.00274	BCL2,HMOX1,IL10,IL1B,IL6,MT-CYB	421 (22)
resatorvid		chemical drug		0.128	3.08e-06	CCL20,CXCL3,CXCL8,ICAM1,IL1B,IL6,LDHA,LYVE1,MRC1,NLRP3,PTGS2,TNF,VCAM1	408 (18)
SMARCA4	-0.006	transcription regulator		0.127	1.37e-33	A2M,ABLIM3,ACTN4,ADAM15,ADGRG1,AHNAK,APOL3,AREG,ARHGDIB,ARL4C,BCL2,BCL2A1,BNIP3L,CCDC85B,CCN2,CD44,CD63,CD74,CDKN1A,CEBPB,COTL1,CPM,CRIM1,CSF2RA,CTSB,CTSS,CXCL1,CXCL8,CXCR4,EBF1,EGR1,EMP3,EREG,ETS2,FABP4,FCGR2A,FLNB,FMO2,FN1,GADD45B,GPR183,GPX1,HAPLN3,HCLS1,HCST,HLA-DRA,HLA-E,HLA-F,HNMT,ICAM1,ICAM2,ID3,IER3,IFI16,IFI27,IFITM1,IFITM2,IFITM3,IGF1,IGFBP4,IGFBP7,IL1A,IL1B,IL6,INPP1,IRF1,ITGA5,ITGB1,I…	551 (15)
fenamic acid		chemical reagent		0.126	8.46e-10	A2M,ADAMTS1,CD14,CD44,CLU,EMP3,FCGR2A,GAS5,GPNMB,IER3,ITGB4,LGALS3,MRC1,MYC,RCN1,S100A10,SPP1,STING1,TGIF1,TMSB10/TMSB4X,VIM
F2		peptidase		0.125	1.69e-27	ADAMTS9,AKR1B1,ANGPT2,B3GNT5,B4GALT1,CALD1,CCL20,CCL3L3,CCL8,CCN1,CCN2,CD44,CD63,CDKN1A,CLIC1,CLU,COL4A1,COTL1,CXCL1,CXCL3,CXCL8,CXCR4,CYBB,DAAM1,DUSP1,ECE1,EGR1,EHD4,ELL2,EREG,ETS1,F2R,FGF2,FLT1,FN1,GNA13,HBEGF,HIF1A,HMOX1,HSP90AA1,ICAM1,IER3,IGF1,IGFBP4,IL1A,IL1B,IL6,ITGB1,KLF6,LMCD1,MGLL,MYC,MYH9,NCF2,NCOA7,NFKBIA,NR4A3,OSM,PLAT,PLAUR,PLPP1,PPIF,PROS1,PTGS2,RAC2,RCAN1,RHOB,RHOJ,SELE,SELP,SRGN,…	400 (14)
SLC30A7	-0.114	transporter		0.124	0.0261	CD59,EPHX1,INSR,IRS2
TAL1		transcription regulator		0.123	4.55e-07	ADGRG1,BCL2,C3AR1,CDH5,CDKN1A,CPLX1,ERG,ETS1,HLA-A,HLA-E,HLA-F,ICAM1,ID2,IL10RA,LYST,MARCKS,MCTP1,MYC,NFKB1,NFKBIZ,NR4A3,PLEKHO1,PTGER4,REL,RNASE6,RUNX1,SPI1,SYK,TNFAIP1,TNFAIP3,TNFSF10,TSPAN7,TUBB4B	412 (16)
THRB		ligand-dependent nuclear receptor		0.122	1.73e-09	BTG2,CFD,CLEC10A,COX7A1,CTSB,CTSD,CXCL2,CXCL3,CXCR4,EHD2,ENG,FABP4,FSTL1,FZD4,FZD6,GPX4,GSN,HIF1A,HLA-DMB,ID1,IGFBP2,IL1A,IL1B,IL6,KLF9,LDLR,LYZ,MET,MYC,NLRP3,PAM,PDK4,PTGS2,SPP1,TGFB1,TGFBI,TLR2,TNF,TNFSF10,TREM1,UCP2	476 (22)
IRF9	0.397	transcription regulator		0.121	0.0037	CXCL8,IFI27,IFITM1,IFITM3,IL18,IL1A,IL6,IRF1,IRF8,SOCS3,TNF,TNFSF10	473 (14)
galactosylceramide-alpha		chemical reagent		0.12	7.47e-06	CCN2,CD86,CXCL3,FABP4,IL10,IL1B,IL6,IRF1,LGALS3,REL,TGFB1,TNF	361 (17)
HEXIM1	0.011	transcription regulator		0.119	0.0292	AKR1C3,CDKN1A,FGF2,HIF1A,VIM
candesartan		chemical drug		0.118	0.00239	ENG,FN1,ICAM1,IL6,OLR1,SPP1,TGFB1,TNF	547 (24)
BRCA1		transcription regulator		0.118	4.4e-06	ACTB,AREG,BCL2,CDKN1A,COL18A1,CTSD,DDIT4,EGR1,ENPP2,EZR,FOXO1,GADD45B,HMOX1,HSPB1,IFI27,IFITM1,MYC,NEDD9,NFE2L2,PERP,PLTP,RB1,SAT1,SNAI1,STC1,TAP1,TGFBR2,TNF,TNFAIP2,VEGFA,VIM	568 (22)
(-)-arctigenin		chemical reagent		0.118	0.000917	APP,BCL2,IL6,MSR1,PDK4,TJP1	506 (19)
TNFRSF1B	-1.107	transmembrane receptor		0.117	0.000209	ANGPT2,CXCL2,CXCL8,EFNA1,ICAM1,IL6,MSR1,NFKB1,PRDM1,SOCS3,TNF,TNFAIP3,TYMP	430 (20)
SRT1720		chemical drug		0.116	1.85e-06	CXCL8,FN1,HIF1A,IL1B,IL6,TNF,VCAM1,VIM	506 (21)
n-3 fatty acids		chemical drug		0.116	0.00764	HMOX1,IL1B,IL6,IRS2,PIK3R1,PTGS2,TNF	447 (20)
IFN BETA (family)		group		0.116	2.54e-09	AREG,BCL2,BTG2,C3AR1,CAV1,CCL3,CCL8,CD163,CD74,CD83,CD86,CDKN1A,CEBPB,CEBPD,CXCL1,CXCL8,CYBB,DUSP1,EREG,FN1,GAS5,GBP4,HLA-A,ICAM1,IFI16,IFI27,IFITM1,IFITM3,IL10,IL1A,IL1B,IL1RN,IL6,INSIG1,IRF1,KYNU,MARCHF1,MYC,OLR1,SPP1,SPRY1,STING1,TAP1,TGFB1,TNF,TNFSF10	513 (13)
CAY10585		chemical reagent		0.115	0.000208	CCN2,FLT1,IL1B,IL6,PFKFB3,TNF
Rhox5		transcription regulator		0.115	0.00642	KLF9,PLTP,RPGR,TFRC,TMEM176A,TMEM176B	471 (7)
HDAC2	0.042	transcription regulator		0.115	3.3e-06	CAVIN2,CD34,CD4,CDKN1A,CXCL8,CYBB,EGR1,FAM107A,HLA-A,IGF1,IL1A,IL6,MYC,NASP,NFKBIA,PLAU,PREX1,PTGS2,RHOB,TNF,TNFSF10	417 (19)
1-palmitoyl-2-arachidonyl-sn-glycero-3-phosphorylcholine		chemical - endogenous mammalian		0.114	6.59e-09	CD83,CD86,CLU,CXCL8,EGR1,HMOX1,ICAM1,IL6,NR4A2,PTGS2,SELE,TNF,VCAM1	436 (24)
SFN		other		0.114	0.00176	BTG2,IL1R1,PDK4,SGK1,TJP1,VIM,ZEB1	645 (24)
RBCK1	0.131	transcription regulator		0.114	2.84e-11	ATP1A1,CCN1,CCN2,CXCL1,CXCL3,CXCL8,CXCR4,FOXO1,GBP4,ICAM1,IFNGR2,IL1A,IL33,IL6,IRF1,MYC,NFKB1,NFKBIA,TNFAIP3,VCAM1	457 (12)
DLL1	0.475	enzyme		0.114	0.0011	BCL2,CCN2,CD86,CDKN1A,EFNB2,HES1,IL10	408 (18)
calphostin C		chemical drug		0.113	6.9e-07	BCL2,CDKN1A,CLU,CXCL8,DUSP1,ECE1,ETS1,ICAM1,IL6,LDLR,MSR1,MYC,PLAU,PTGS2,S1PR1,TNF,VEGFA	523 (20)
salinosporamide A		chemical drug		0.113	0.00278	BCL2,HERPUD1,HIF1A,ICAM1,MYC,PPP1R15A,PTGS2,SNAI1,VEGFA	464 (11)
delta-9-tetrahydrocannabinol		chemical drug		0.113	0.0118	ALCAM,CXCR4,GPX1,IL10,IL1B,PECAM1,PRDX2,SOCS3,TNF,TNFSF10
IL18R1		transmembrane receptor		0.113	3.61e-05	CCL3L3,IL10,IL1A,IL1B,IL6,SOCS3,TNF	391 (15)
DLL4	0.309	other		0.107	1.23e-07	CXCR4,EFNB2,EGFL7,ESAM,FLT1,HES1,IL10,ITGA5,LGALS1,LYVE1,MAF,MYC,NFKB1,NR2F2,PECAM1,VEGFA	551 (19)
TARDBP	0.101	transcription regulator		0.107	0.0191	AIF1,C1QA,C1QB,CHCHD10,CYBA,HIF1A,HLA-A,HLA-E,IL1B,IL6,INSIG1,LDLR,NUPR1,TNF
ibrutinib		chemical drug		0.107	4.64e-05	ATP6V1F,BCL2,BCL2A1,CD44,CD86,CYBB,DUSP2,EIF4E,EPAS1,FRY,GADD45B,HES1,IFITM3,IL10,IL6,ITGA4,ITGB1,LDHA,MAP3K6,MCL1,MGLL,MYC,OSM,PTGS2,RPS6,TGFBR3,TNF,UGCG	472 (20)
NUP98	-0.043	enzyme		0.106	3.45e-06	CDKN1A,FN1,IL1B,IL6,TNF,YWHAH	419 (12)
anti-benzo(a)pyrene-diol-epoxide		chemical toxicant		0.106	0.0261	CDKN1A,GADD45B,IL6,TNF
cyclic AMP		chemical - endogenous mammalian		0.106	2.47e-10	APP,BCL2,CCN2,CD86,CDC37,CDKN1A,CEBPB,CEBPD,CREM,EGR1,FCGR1A,FGF2,FLT1,FN1,GJA1,HBEGF,HIF1A,IGF1,IGFBP4,IL10,IL1B,IL1RN,IL33,IL6,INSR,MYC,NR4A2,PDE4B,PRNP,PTGS2,RAPGEF3,RHOB,SOCS3,TNF,TNFSF10,TXNIP,VWF	506 (20)
TRAF5		transporter		0.105	0.000208	CD86,ICAM1,IL10,IL6,SOCS3,TNF	407 (19)
carbon monoxide		chemical - endogenous mammalian		0.104	1.19e-11	BCL2,CAV1,CCL4,CD14,CDKN1A,EGR1,FN1,HIF1A,HMOX1,ICAM1,IL10,IL1B,IL6,IRF8,ITGB1,NCF2,PLAUR,PTGS2,SELP,TGFB1,TNF,VEGFA	396 (16)
LACTB	-0.272	peptidase		0.104	0.000266	CCN2,CD44,CXCL8,FN1,GLIPR1,IL6,TGFBI,TGM2
ITGA9		other		0.104	3.61e-05	CCL3L3,CCL4,IL1B,IL6,SNAI1,TGFB1,VIM	454 (19)
PDCD4	0.181	other		0.104	3.75e-05	IL1B,IL6,MYC,PLAU,PLAUR,PTGS2,SNAI1,VEGFC	464 (16)
HHEX	-0.07	transcription regulator		0.103	4.42e-05	CCN1,CCN2,ENG,FGF2,FLT1,IL33,TEK,TIE1,TNFSF10,VEGFA	265 (7)
TSH (complex)		complex		0.103	3.37e-05	CDKN1A,CTSS,CXCL8,EGR1,FOXO1,FTH1,IL1RN,IL6,INSR,LRP5,MYC,SOCS3,TNF	440 (22)
P2RX4	-0.422	ion channel		0.102	7.55e-09	APP,CXCL2,CXCL3,ICAM1,IL1B,IL6,TJP1,TNF,VIM,ZEB1	489 (19)
TCF7		transcription regulator		0.096	0.000124	CD4,CEBPD,HAVCR2,IL1B,IL6,MET,NES,PRDM1,SPI1,SPP1,TNF	462 (20)
IL35 (complex)		complex		0.095	5.62e-08	CCL3L3,CSF3,CXCL2,CXCL8,IL10,IL6,IL6ST,SOCS3,VCAM1	469 (19)
CYP4F2		enzyme		0.092	2.16e-05	CYBB,FLT1,IL1B,IL6,NCF2,VEGFA	379 (17)
ENG	2.035	transmembrane receptor		0.089	9.28e-06	CCN2,CDH5,CXCR4,ELN,FN1,ID1,ITGA5,ITGA6,MYC,PECAM1,PLAU,RAC2,TGFB1,TGFBR2	542 (20)
GSTO1	-0.54	enzyme		0.087	0.00229	AREG,CTSD,LAMA5,MTUS1,MYH9,NPDC1,NR4A2,PBX1,PDE4B,PDLIM5,SAT1,SLFN5,SRGAP1
CD44	-1.638	other		0.086	2.07e-10	ACTB,BCAM,BCL2,CCL4,CD44,CD63,CDH5,CDKN1A,CLEC5A,CLEC7A,CLU,COL18A1,CTTN,FN1,IFITM2,IL10,IL1A,IL1B,IL1RN,IL6,ITGA4,ITGA5,ITGAX,ITGB2,LAMB1,LAMC1,LGALS1,LGALS3,LIMS2,MCL1,MET,MYC,PDK4,PECAM1,PFKFB3,PLAU,PLPP3,SERPINA1,SMAD1,SPP1,TNF,VCAM1,VEGFA,VIM,WAS,ZEB1	574 (22)
geranylgeranylacetone		chemical drug		0.084	0.0261	HSPH1,PRDM1,SOCS3,TXN
GCN2iB		chemical drug		0.083	0.0142	ACSL1,ACTB,ACTG1,COX7A1,GPX1,GPX4,HMOX1,LDHA,NFE2L2,PDE2A,PLIN2,PRDX2,PSMB9
ETS2	0.797	transcription regulator		0.082	9.07e-08	CD34,CDKN1A,CSF1R,CSF3,CTSB,FLT1,HMOX1,ICAM1,LYZ,MSR1,MYC,PLAU,SPP1,SYK,TGFBR2,TIE1,TNF	553 (22)
spironolactone		chemical drug		0.081	4.17e-11	ATP6AP2,BCL2,CCN2,CD163,CDKN1A,CEBPB,CXCR4,DUSP1,FGF2,FN1,ICAM1,IL1B,IL6,LGALS3,POSTN,PTGS2,SLCO2A1,SLCO2B1,TGFB1,TIMP3,TNF,VEGFA,VIM	441 (19)
PFKFB3	-1.529	enzyme		0.08	1.29e-06	CXCL2,EPAS1,FGF2,ICAM1,IL1B,IL6,PFKFB3,TGFB1,TNF,VCAM1	515 (17)
HCAR1		G-protein coupled receptor		0.076	4.83e-07	CXCR4,HIF1A,ICAM1,IL10,IL1B,IL6,LDHA,NEDD9,SNAI1,TNF	329 (12)
CpG ODN 2216		chemical reagent		0.076	0.0011	CD14,CD83,CD86,IL1B,IL6,TNF,TNFSF10	352 (14)
GHRL		growth factor		0.076	5.24e-05	BCL2,CDH5,FOXO1,IL1B,IL1R1,IL6,PTGS2,RAPGEF3,SOCS3,SPP1,TNF,UCP2	444 (21)
ESR2		ligand-dependent nuclear receptor		0.075	1.63e-20	ABLIM1,ACTN1,ADAMTS1,AKAP12,APOE,AREG,ARHGDIB,ARID5B,B4GALT1,BCAT1,BCL2,BMPR2,BTG2,CAPN2,CAV1,CCL20,CCL3L3,CCN1,CCN2,CD34,CDC42BPA,CDKN1A,CEBPD,CEMIP2,CLU,CPM,CRIM1,CTSD,CXCL16,CXCL2,CXCL8,CYTH4,DAB2,DBI,EGR1,EGR3,EIF4E,ELL2,EMB,EMP3,ENPP2,EREG,FBLN2,FGF2,FN1,FOXO1,FSTL1,GADD45B,GJA1,GLRX,GPNMB,IFITM1,IGF1,IGFBP4,IL1A,IL1B,IL1R1,IL6,INSIG1,INSR,IQGAP2,IRS2,ITGB1,LAPTM5,LMNA,LYN,MAF,MAOA,MDK,MGP,M…	632 (18)
pectin		chemical drug		0.071	0.000476	CCN2,IL1B,LGALS3,SPP1,TNF
PDE4 (family)		group		0.069	0.000149	CD14,CD163,CDKN1A,FN1,ICAM1,IL6,LDLR,TNF	560 (24)
ARID5A	0.72	transcription regulator		0.068	0.00279	CEBPB,IL10,IL6,TNF	472 (18)
MED12	0.167	transcription regulator		0.068	0.0261	EREG,MYC,TGFBR2,TJP1
LPAR2		G-protein coupled receptor		0.068	0.00103	CXCL8,FN1,IL6,PTGS2	547 (20)
indole		chemical - endogenous mammalian		0.068	0.00279	CXCL8,IL10,NFE2L2,TJP1
BCAP31	0.245	transporter		0.065	0.000392	APP,CCL3L3,CEBPB,FGF2,FN1,IL1B,INSIG1,IRF1,MRC1,TNF,VEGFA	471 (21)
IKBKE		kinase		0.064	0.000335	BCL2,CCL3L3,CSF3,CXCL2,CXCL8,HLA-A,IFI16,IL1A,IL6,LDHA,MYC,NFKBIA,PDK4,PTGS2,TNF	463 (15)
FFAR4		G-protein coupled receptor		0.063	2.81e-05	CXCL8,IL1B,IL6,INSR,PTGS2	411 (20)
GATA1		transcription regulator		0.061	5.14e-09	ACTN1,ALOX5AP,ANGPT2,AQP1,ARHGAP4,BCL2,BLVRB,BTG2,CAVIN1,CD164,CDKN1A,CNN3,CPD,CREG1,CREM,CYBB,EGR1,ETS1,ETS2,FYB1,IL6ST,INHBB,IRF8,ITGA6,ITGAX,LEPR,LYZ,MECOM,MGST2,MYC,NCOA7,NFKB1,NR4A2,PECAM1,PLEK,PTPN6,REL,SASH1,SELP,TCF4,TEK,TFRC,TGM2,VWF,ZEB1	432 (10)
PTP4A1		phosphatase		0.06	3.38e-05	ACTN1,ACTN4,ANXA5,C1orf21,COL15A1,DNAJB1,FKBP1A,FLNA,HIF1A,HSPA1A/HSPA1B,HSPA6,IFI16,IGFBP7,ITGA4,ITGB4,LRATD2,PECAM1,PIK3R1,PRDX2,SMS,SPARC,SPINT2,STMN1,TAGLN2,TKT,VIM,ZEB1
betulinic acid		chemical drug		0.06	0.0336	BCL2,CYBA,EREG,IL6,PTGS2,PTPN6,SELP
Mn(III)-tetrakis-(4-benzoic acid) porphyrin		chemical reagent		0.059	0.000465	BCL2,HIF1A,MCL1,MSR1,SELE,TGFB1	461 (21)
SN-38		biologic drug		0.059	0.00811	CCL20,CDKN1A,CLU,GNG11,IL1A,MCL1,MYC,NAMPT	497 (13)
SLC2A1		transporter		0.059	0.00274	FN1,HMOX1,IL1B,MYC,PTGS2,TNF	476 (23)
IRF7	-0.113	transcription regulator		0.057	0.00174	CALHM6,CCL8,FCGR1A,GBP4,IFI16,IFITM1,IFITM2,IFITM3,IL1A,IL33,IL6,IRF1,IRF8,ITGAM,ITGAX,MCL1,NAMPT,PSMB9,SAP30,TAP1,TNFAIP8,TNFSF10,TNFSF13B	455 (17)
L-lactic acid		chemical - endogenous mammalian		0.057	2.16e-05	CCL3L3,HIF1A,IL10,IL1B,IL6,TNF	406 (16)
prostaglandin J2		chemical - endogenous mammalian		0.056	0.0174	CDKN1A,CXCL8,HMOX1,HSPA1A/HSPA1B,IL6,PTGS2,TNF
metribolone		chemical reagent		0.055	0.00284	ACTN1,ADAMTS1,AKAP12,APP,ARID5B,ATP1B1,ATP6V0B,ATP6V1F,B4GALT1,BCL2,CAV2,CDKN1A,CLU,CXCL8,CXCR4,DBI,EGR1,ELL2,EZR,FOXO1,FPR1,HSPH1,IFITM2,IGF1,IL6,INSIG1,IQGAP2,IRS2,ITGA6,ITGB4,LDHA,LDLR,LIFR,MAF,MAOA,MERTK,MGLL,MYC,MYL12A,NDRG1,NNMT,PDLIM5,PLPP1,PROS1,PTPRC,RAB27A,SAP30,SAT1,SELENOP,SMS,TM4SF1,TNF,TNFAIP8,TSC22D1,TXNIP,VEGFA,YWHAH	671 (23)
PP2/AG1879 tyrosine kinase inhibitor		chemical drug		0.054	3.41e-11	BCL2,CCN2,CDKN1A,CXCL16,CXCL8,DUSP1,FGF2,FN1,HIF1A,HMOX1,ICAM1,ID1,IL10,IL1B,IL6,ITGAM,LYN,PLAU,PTGS2,RHOC,SNAI1,SPP1,TJP1,TNF,VEGFA,VIM	467 (18)
HS6ST1		enzyme		0.054	0.00279	CXCL8,FGF2,IL6,VEGFA	463 (20)
phytohemagglutinin		chemical drug		0.053	5.68e-06	AIF1,APP,BTG1,CCL3,CCL4,CD44,CD83,COL18A1,CPM,CXCL8,CXCR4,EGR1,ENG,FKBP9,FOLR2,HAVCR2,HSP90AA1,ICAM1,IFNGR2,IL10,IL1B,IL6,INPP1,KLF2,LAMB2,MAOA,MET,NFKB1,PTPRC,RB1,SELENOP,SHC1,SPP1,SRP14,TEAD1,TFPI,TIMP3,TNF,TNFSF10,VGLL4	505 (19)
proteasome inhibitor PSI		chemical - protease inhibitor		0.053	0.00166	CCL3,CCL4,CXCL2,HMOX1,IL6,NFE2L2,SYK,TJP1	535 (16)
ouabain		chemical drug		0.049	0.00617	ACTB,ANXA5,ATP1A1,CDKN1A,FLT1,HIF1A,VIM,YWHAH	505 (18)
PROC		peptidase		0.047	5.12e-08	ANGPT2,BCL2A1,CLU,CXCL2,CXCL3,CXCL8,DDX21,ICAM1,IL1B,IL6,SELE,TEK,TJP1,TLR2,TNF,TNFAIP3,VCAM1	482 (20)
8-pCPT-2-O-Me-cAMP		chemical reagent		0.047	5.62e-08	CCL3L3,CCL4,GJA1,GRN,ID1,IL1B,IL6,PTGS2,TNF	472 (23)
DHCR24		enzyme		0.046	0.0105	APP,IFITM3,LY6E,MGP,TNF
HNF1B		transcription regulator		0.04	2.47e-09	ACTN1,CD44,CITED2,CXCL1,DUSP1,EPS8,FN1,ID1,ID3,LAMB1,MAFB,MAP4,MET,MPZL2,NEDD9,OLFM1,PLAU,PLAUR,PODXL,PTGER4,PTPRM,S100A4,S100A6,SERPINA1,SERPINH1,SNAI1,SPARC,SULF1,ZEB2
rosmarinic acid		chemical - endogenous non-mammalian		0.038	0.00114	CCN2,CXCL8,IL6,PTGS2,TNF	395 (19)
ACO1	0.036	enzyme		0.036	0.000476	APP,FTH1,FTL,IGF1,TFRC	177 (6)
mir-208 (includes others)		microRNA		0.034	0.0106	BCL2,CXCL3,ENG,TNF
mir-27 (includes others)		microRNA		0.032	0.000257	ACACB,CDH5,CLDN5,FLT1,FOXO1,IGF1,IL10,IL1B,IL6,MET,PSAP,PTGS2,RUNX1,SEMA6A,TNF	548 (24)
GW3965		chemical reagent		0.031	4.52e-15	APOD,APOE,APP,CAV1,CCL4,CD86,CH25H,CLEC4E,CSF3,CXCL8,DUSP1,FABP5,GATM,GNG11,IER3,IL1B,IL1RN,IL6,IRF8,LDLR,MERTK,NFKBIA,PDK4,PLIN2,PLTP,PPP1R15A,PTGS2,RGS1,SOCS3,TNF,UGCG,VEGFA	372 (20)
INTERFERON ALPHA (family)		group		0.027	2.31e-22	ADA2,ADAMTS1,ANXA5,APOL3,BCL2,BCL2A1,BTG2,C3AR1,CAV1,CCL3,CCL3L3,CCL4,CCL4L1/CCL4L2,CD83,CD86,CDKN1A,CH25H,COL15A1,COX7A1,CTSS,CXCL1,CXCL2,CXCL3,CXCL8,DDIT4,ENPP2,F2R,FBLN2,FCGR1A,FCGR2B,FKBP11,FPR1,GNA15,HLA-A,HLA-F,HMOX1,HSPA1A/HSPA1B,ICAM1,IFI16,IFI27,IFITM1,IFITM2,IFITM3,IGFBP4,IL10,IL10RA,IL1B,IL1R1,IL1RN,IL6,IL6ST,INSR,IRF1,IRF8,ITGA4,ITGAM,ITGB1,ITPR1,LGALS3,MARCHF1,MARCKSL1,MCL1,MERTK,MMP…	509 (15)
GPX1	-2.281	enzyme		0.027	1.51e-06	BCL2,CCL3L3,CCL4,CCN2,CD14,CXCL3,CYBB,GLRX,GPX4,ICAM1,IL6,TNF,TNFSF10,TXN,VCAM1	435 (18)
WP1066		chemical drug		0.025	0.00415	BCL2,CD86,FN1,HIF1A,IL1B	524 (16)
PPP5C	0.239	phosphatase		0.025	0.00684	CDKN1A,DUSP1,FABP4,MYC,SGK1	513 (20)
diethylmaleate		chemical toxicant		0.024	0.0103	CDKN1A,HLA-A,HMOX1,IL1B,NFKBIA,SELE,TNFAIP3
HSP90 (family)		group		0.022	1.08e-06	BAG3,CD4,CDKN1A,CLU,DNAJB1,EPAS1,FN1,GJA1,HIF1A,HSPA1A/HSPA1B,IL6,LYN,MCL1,MYC,RPS6,SNAI1,TNF	609 (26)
RELB	-0.073	transcription regulator		0.017	1.06e-07	ANXA5,APOE,ATP1B1,BCL2,C1orf162,CCL20,CDKN1A,CXCL8,ENPP2,FYB1,HSPG2,IFI16,IL10,IL1B,IL6,MARCKSL1,MYC,NDRG1,NFKBIA,PLPP3,PRDM1,PTGS2,TNF,TNFAIP2	401 (16)
4732491K20Rik		other		0.015	0.000151	ICAM1,IL1B,PTGS2,SELE,TNF	271 (7)
darapladib		chemical drug		0.014	0.00103	IL10,IL1B,IL6,TNF	146 (3)
CpG ODN M362		chemical reagent		0.013	0.000229	IL1B,IL6,RPS6,TNF	341 (10)
5-azacytidine		chemical drug		0.009	0.000101	CAV1,CAVIN1,CD44,CDKN1A,CTNNA1,DUSP1,EIF4E,HBEGF,IRF8,IRS2,KLF6,MCL1,MYC,N4BP2L2,NDRG1,PLAU,PNRC1,PTGS2,RHOB,SHANK3,SHC1,SLC7A5,SOCS3,TGFBR2,TGM2	572 (26)
FCER1A		transmembrane receptor		0.006	0.0173	BCL2,CCL3L3,IL6,TNF
TRIM72		enzyme		0	0.000476	GPX1,IL1B,IL6,INSR,TNF	589 (23)
SENP6	0.21	peptidase		0	0.00103	CXCL8,ICAM1,IL6,TNF	317 (10)
IL18BP	0.133	other		0	0.00103	CXCL8,IL6,TNF,VEGFA	366 (13)
Cxcl3		cytokine		0	0.00279	CEBPB,CEBPD,FABP4,IL33
PCDH11Y		other		0	0.037	CD44,GJA1,MYC,PTGS2
C/EBP (family)		group		0	2.75e-07	CSF1R,F8,FOXO1,HIF1A,ID1,IGF1,IL6,PTGS2,TGFB1	534 (21)
metyrapone		chemical drug		0	0.00274	CXCR4,ICAM1,IL1B,IL6,IRS2,PIK3R1	458 (20)
SUMO3	-0.018	other		0	0.000108	APP,CAV1,CAV2,CD59,CXCL16,IL6,LY6E,PNP,TAP1	265 (7)
estradiol benzoate		chemical drug		0	5.08e-05	ACACB,FOXO1,GJA1,INSR,LEPR,PLAT,PLAU,PTGER4,PTGS2,TGFB1,UCP2	453 (18)
C-176		chemical reagent		0	0.0106	IL1B,IL6,STING1,TNF
Rp-cAMPS		chemical - kinase inhibitor		0	0.0106	BCL2,HMOX1,SPP1,SYNPO
adalimumab		biologic drug		0	0.000229	CD86,FCGR2B,IL10,TNF	52 (3)
methapyrilene		chemical drug		0	0.000126	A2M,ACTG1,ANXA5,APOE,ATP6V1B2,BTG2,CST3,CTSB,CTSS,CXCL3,DBI,ENPP2,HMOX1,IGF1,ITGB1,KYNU,MYC,NFIB,RPS8,SELENOP,STMN1
1-hydroxy-2-methyl-2-butenyl 4-diphosphate		chemical - endogenous non-mammalian		0	0.00279	IL6,OSM,TNF,TNFSF10
STAT6 DIMER (complex)		complex		0	0.00922	DUSP1,EPAS1,IL10,KDM6B,MAOA,POSTN
meds433		chemical reagent		0	0.00142	CALCRL,CDKN1A,CFH,EREG,FPR3,GBP4,ITGAX,MDK,MYC,NFIA,PSMB9,STAB1,TGM2,TIE1	209 (7)
UT-143		chemical reagent		0	0.0106	CDKN1A,CLU,GADD45B,SAT1
grape seed extract		chemical drug		0	0.0172	APP,CDKN1A,MYC,PLAU,PTGS2,VIM
5Z-7-oxo-zeaenol		chemical - endogenous non-mammalian		0	0.00164	CDH5,CXCL1,CXCL8,FOXO1,IL6,TNF	348 (18)
ibudilast		chemical drug		0	0.000229	IL10,IL1B,IL6,TNF	465 (21)
HCAR2	-0.558	G-protein coupled receptor		0	0.00279	IL1B,IL6,PTGS2,TNF	413 (20)
AGPAT2	-0.153	enzyme		0	0.0106	ACSL1,CEBPB,FABP4,PLD3
RANBP3L		other		0	0.0133	COL4A1,COL4A2,HDGFL3,INMT,LRRC32,PDLIM1,PHACTR2,SPARC
SELENOS	0.083	other		0	0.00642	CAV1,CEBPB,CFD,FABP4,IL6,TNF	449 (18)
ZFP91	-0.127	transcription regulator		0	0.00103	BCAT1,IFI16,STMN1,TNFSF13B
FAM117B	-0.087	other		0	0.0226	AKR1B1,AKR1C1/AKR1C2,AKR1C3,HMOX1,NFE2L2,PRDX2
GPR15LG		cytokine		0	0.0365	CCN2,CXCL1,IL1B,IL6,PTGER4,SOCS3
PBRM1	-0.056	other		0	2.37e-07	ABLIM3,ADAMTS9,APOL3,BCL2A1,CDKN1A,CXCL2,IGFBP4,IL6,S100A13,TNF,TNFAIP3,VEGFA,VIM	285 (7)
SMAD1/5 (family)		group		0	2.81e-05	CEBPB,ID1,ID2,ID3,PLAUR
LYMPHOTOXIN (complex)		complex		0	1.21e-05	CXCL8,ICAM1,IL1A,IL1B,IL6,TNF,VCAM1	439 (13)
LOXL1		enzyme		0	0.037	ELN,HIF1A,IL6,TNF
LAMTOR5	0.182	other		0	0.00231	CXCL8,EIF4E,LDHA,MYC,S100A4	524 (18)
TRH		other		0	0.0261	ACTB,ANGPT2,DUSP1,F2R
IL10RB	-0.034	transmembrane receptor		0	0.000151	CXCL8,ICAM1,IL10,SOCS3,TNF	361 (17)
GPSM1		other		0	2.16e-05	CCL3L3,IL1B,IL6,MRC1,TNF,TNFAIP3	336 (16)
NEUROG3		transcription regulator		0	0.00617	ACSL1,CD63,CDKN1A,EBF1,EFNB2,MDK,RHOB,ZBTB16
TRG		other		0	3.02e-06	AREG,CAV1,CAV2,CXCL1,FCER1G,HLA-DQB1,IL1B
HIRA		transcription regulator		0	0.00103	CXCL2,EFNB2,EREG,FLT1
KCNK9		ion channel		0	0.00103	A2M,GADD45B,NR4A2,SNCG
IFNGR (complex)		complex		0	0.000229	FN1,IRF1,SOCS3,TNF	391 (17)
ARHGAP31	0.456	other		0	1.29e-06	CCN2,FN1,GADD45B,ID2,ITGA5,MMP28,SNAI1,SPARC,TGFBR3,ZEB2
miR-192-5p (and other miRNAs w/seed UGACCUA)		mature microRNA		0	0.0106	BCL2,CDKN1A,ZEB1,ZEB2
miR-151-3p (and other miRNAs w/seed UAGACUG)		mature microRNA		0	0.00103	FN1,IL1B,IL6,TNF
miR-183-5p (miRNAs w/seed AUGGCAC)		mature microRNA		0	0.0106	FOXO1,IL1B,IL6,TNF
miR-342-3p (miRNAs w/seed CUCACAC)		mature microRNA		0	0.00103	HIF1A,IL6,TGFBR2,TNF	378 (13)
BIX 01294		chemical reagent		0	0.00103	IL6,KLF6,TNF,VEGFA	429 (20)
MACROH2A1	-0.82	other		0	0.00297	CDKN1A,CITED2,EGR1,ETS1,FN1,ID1,IL6,NOTCH4,PLAU,SNAI1,SOCS2,SPARC	417 (16)
RAMP1		G-protein coupled receptor		0	0.000229	IL6,TNF,VEGFA,VEGFC	490 (19)
SMARCD3		transcription regulator		0	0.00589	ALCAM,CD151,CD44,MGP
SWAP70	0.526	other		0	0.000151	CD86,IL10,IL6,ITGAM,TNF	475 (22)
TSC22D1	1.341	transcription regulator		0	0.00279	CXCL8,FN1,IL1B,IL6	551 (18)
CD84	-1.159	other		0	0.000229	IL10,IL18,IL6,TNF	392 (19)
erismodegib		chemical drug		0	0.000449	A2M,CSF3,IGF1,IL18,IL1A,IL1B,IL6,SNAI1	546 (18)
lobeglitazone		chemical drug		0	0.000229	CCN2,IL1B,IL6,TNF	510 (16)
CHADL		other		0	0.000465	CDKN1A,FAM107A,IL6,KLF2,MET,VCAM1
PDGFRA		kinase		0	0.00589	CDKN1A,DAB2,MCL1,MYC	523 (20)
COX4I1	-0.294	enzyme		0	7.73e-05	IL10,IL1B,IL6,PDK4,POSTN,TNF	432 (19)
TNFAIP2	-1.2	other		0	0.000208	CITED2,FGL2,IRF1,MERTK,PLAT,VIM
MAOA	0.705	enzyme		0	9.15e-09	BCL2,CCN1,CCN2,CD44,CEBPD,IL10,IL1A,IL1B,IL6,MAOA,MCL1,MYC,SOCS3,TGFB1,VIM	558 (17)
S100A6	0.748	transporter		0	3.06e-06	ADAMTS1,CCL20,CXCL2,CXCL8,PRNP,SELE,STC1,TNFAIP3,TPM4,YBX3	210 (7)
RAC2	-0.859	enzyme		0	9.06e-07	ARPC3,BCL2,CAP1,CCL3L3,CCL4,CD74,CDH5,EFNB2,IL1B,LDHA,MACF1,NFKB1,S100A6,TKT,TSC22D1	423 (17)
W-54011		chemical reagent		0	0.000229	CD86,IL10,IL1B,IL6
FYB1	-1.579	other		0	0.00589	IL10,IL6,ITGAM,TNF	406 (18)
IGHM		transmembrane receptor		0	0.0128	CD86,IL1B,KLF2,LGALS3,MYC,SELP
ARG1		enzyme		0	0.0488	AKR1B1,CDKN1A,GLUL,IGF1,IL6,NAMPT,NNMT
EPHB6		kinase		0	0.000917	BMPR2,FKBP1A,IL10,IL6,TGFB1,TNF	447 (21)
IL4R	-0.06	transmembrane receptor		0	0.000118	ACSL1,ADGRL2,CD14,CD86,CEBPB,FCER1G,IL10,IL1B,IL6,ITGAX,NFIA,SOCS3	450 (17)
NR2F1		ligand-dependent nuclear receptor		0	0.0011	EGR1,ID2,IL10,SPRY1,TGFB1,VIM,ZEB1	524 (15)
GRB10	1.005	other		0	0.00114	GRB10,IGF1,INSR,MRC1,TGM2	342 (11)
SIN3A	0.205	transcription regulator		0	0.00494	BCL2,GADD45B,HLA-DRA,INSR,KLF6,MAP4,MYC,PTGS2,TGFBR2,TXNIP	521 (17)
GRIN3A		ion channel		0	0.0304	CD200,GRB10,HNMT,INSIG1,PDE4B,PLCXD3,PTGS2,TLL1
VEGFD		growth factor		0	0.00114	BCL2,IL18,IL6,PTGS2,VEGFC	381 (15)
RXRG		ligand-dependent nuclear receptor		0	5.12e-08	ACSL1,CCL20,CCL3L3,CD74,CXCL2,CXCL3,DUSP1,FABP4,FABP5,HLA-DQB1,IL10,IL1B,IL33,OSM,PDK4,TGFBR3,TIMP3	497 (19)
HDC		enzyme		0	0.00279	IL6,PTGS2,SELP,TNF	515 (18)
LINC01612		other		0	0.0106	BCL2,CDKN1A,MYC,SNAI1
19,20-epoxydocosapentaenoic acid		chemical - endogenous mammalian		0	0.00279	IL6,S100A4,SNAI1,ZEB2	273 (7)
CDC42	-0.069	enzyme		0	0.00391	CCN2,CD86,EPS8,IL1B,ITGB1,TGM2,TNF	420 (18)
LDHA	0.634	enzyme		0	0.00236	COL4A1,COL4A2,DDIT4,FN1,GNG11,IL6,LAMA5,NFKB1,PFKFB3,PIK3R3,VEGFC,VWF	215 (7)
PILRA	-1.071	other		0	0.000229	CXCL2,IL1B,IL6,TNF	316 (11)
mir-3648 (includes others)		microRNA		0	0.0173	CD44,HIF1A,MYC,TCF4
CHCHD2	0.185	other		0	0.00103	HES1,ID1,SPP1,TGFB1	307 (7)
finerenone		chemical drug		0	0.00279	DUSP1,IL6,LGALS3,TNXB
abrocitinib		chemical drug		0	0.000229	BCL2,MCL1,MYC,SOCS3	454 (12)
niflumic acid		chemical drug		0	0.0106	CD86,CXCL8,IL6,LILRB2
nedocromil sodium		chemical drug		0	0.00279	ANGPT2,IL10,TGFB1,TNF	232 (7)
isoprenaline		chemical drug		0	0.00811	ABLIM1,CCN2,IER5,MAP1LC3B,NR4A2,NR4A3,TGFB1,TNF	429 (19)
ampicillin		chemical drug		0	0.00103	IL10,IL1B,IL6,TNF	522 (25)
N(1)-methylnicotinamide		chemical - endogenous mammalian		0	0.00103	FN1,IL1B,IL6,TNF	345 (10)
phencyclidine		chemical drug		0	0.0106	BCL2,CCN2,CREM,IER3
evodenoson		chemical drug		0	0.000229	CXCL8,IL10,PTGS2,TNF	343 (12)
orlistat		chemical drug		0	0.0106	CCL3L3,CXCL8,ICAM1,VEGFA
crocidolite asbestos		chemical toxicant		0	0.0365	BCAT1,CD44,CXCL2,MET,MYC,SPP1
levamisole		chemical drug		0	0.00279	BCL2,CDKN1A,CLU,IL18
latrunculin B		chemical reagent		0	0.0106	ACTB,CCN2,IL18,PFN1
chlorogenic acid		chemical drug		0	0.000208	HMOX1,IL6,NINJ1,PTGS2,TNF,VCAM1	481 (21)
nordihydroguaiaretic acid		chemical drug		0	0.00279	BCL2,HMOX1,VCAM1,VEGFA	441 (19)
zeranol		chemical - endogenous mammalian		0	0.00114	BCL2,CITED2,HMOX1,MAOA,MYC
Phe-Pro-Arg-chloromethyl ketone		chemical - protease inhibitor		0	0.000229	FLT1,HMOX1,ICAM1,OSM
cineole		chemical drug		0	0.0106	FN1,IL6,TGFB1,TNF
magnesium		chemical - endogenous mammalian		0	0.0292	CDH5,CDKN1A,MGP,TJP1,TXNIP
non-esterified fatty acid		chemical - endogenous mammalian		0	0.000229	APOE,IL10,IL6,LDLR	466 (21)
prolinedithiocarbamate		chemical reagent		0	0.00279	IL1B,IL6,NFKBIA,TNF	304 (14)
taurine		chemical - endogenous mammalian		0	0.0489	FN1,IL6,PTGS2,TNF,VIM
allopregnanolone		chemical - endogenous mammalian		0	0.00103	IL6,LGALS3,PTGS2,TNF	523 (23)
cobalt		chemical toxicant		0	1.21e-05	FGF2,HIF1A,ICAM1,IL6,LDHA,PFKFB3,TNF	517 (19)
TNFAIP8L2	-0.338	other		0	3.02e-06	CXCL2,HMOX1,IL10,IL1B,IL6,NFE2L2,TNF	495 (18)
DKK1		growth factor		0	0.00278	ANGPT2,APP,CD44,CDKN1A,FGF2,IL10,MYC,PTGS2,SPARC	560 (24)
TNFRSF10A	0.189	transmembrane receptor		0	0.00164	CD14,CD4,IL6,ITGAM,NFKBIA,TNFSF10	444 (16)
EIF2AK1	-0.045	kinase		0	0.00279	BAG3,IL1B,IL6,TNF	388 (14)
FLT3		kinase		0	6.9e-07	BCL2,CD34,CEBPB,CSF1R,CSF2RA,CYBA,CYBB,ID1,IL10,IL3RA,IL6,IL6ST,LYZ,MCL1,MYC,PTPN6,TNF	475 (22)
GAST		other		-0.003	0.000854	AREG,CREM,EGR1,HBEGF,HERPUD1,HES1,IL1B,NACA,NFKBIA,PIK3R1,PTGS2,RPL35A,RPL7,S100A6,SELP,VCAM1	458 (20)
USP19		peptidase		-0.006	0.0383	DDIT4,IL1B,IL6,PFKFB3,TNF
PRTN3		peptidase		-0.007	2.16e-05	C5AR1,CDKN1A,CXCL8,IL18,IL6,TNF	473 (21)
thioacetamide		chemical toxicant		-0.008	1.59e-19	ADAMTS1,AKAP12,AKR1C3,CCN2,CD14,CD200,CD44,CLU,CXCL16,CXCL2,CYGB,ELN,EMP1,EMP3,EPHX1,F2R,FCGR2A,FSTL1,GAS5,GATM,GNG11,GPNMB,GPX1,HIF1A,IER3,IFITM2,IGF1,IL1B,IL6,ITGB4,LGALS1,LGALS3,LYVE1,MET,MYC,NFE2L2,PECAM1,PLCB4,PLPP3,PPT1,PRMT1,PTGS2,RCN1,RGCC,S100A10,SELENOW,SPARC,SPARCL1,SPP1,STING1,TCF4,TGFB1,TGIF1,TGM2,TMSB10/TMSB4X,TNF,UCP2	615 (21)
IPMK	-0.164	kinase		-0.015	2.62e-07	ACTB,CAPNS1,CCN1,CORO1A,FGL2,FLNA,IL10,IL18,ITGB1,MAF,MAP1LC3B,MYC,PDLIM5,PFN1,PRDM1,TAGLN2,TNF	550 (19)
mitoxantrone		chemical drug		-0.015	4.84e-07	CDKN1A,CXCL1,CXCL8,EREG,HIF1A,IFI16,IL1B,IL6,MCL1,PERP,PTGS2,TNF,VEGFA	572 (17)
TNFSF4		cytokine		-0.016	0.000476	IL10,IL6,MAF,PRDM1,TNF	513 (22)
JAK3		kinase		-0.02	0.000183	BCL2,CSF3,ENPP2,IL10,IL6,IRF1,MAF,SOCS3,TNF	530 (19)
TYRO3		kinase		-0.021	9.8e-07	C5AR1,CSF3,FCGR1A,FCGR2A,FCGR3A/FCGR3B,IL1B,IL6,TNF,VIM	470 (17)
ZFAS1	0.128	other		-0.022	0.000208	COL4A1,FN1,KLF2,VIM,ZEB1,ZEB2
RPSA	0.247	translation regulator		-0.022	8.73e-06	CSF3,CXCL3,DUSP1,DUSP2,GBP4,HLA-A,IL1A,IL1B,IL1R1,IL6,ITGA6,PSMB9,PTGS2,REL,TAP1,TNF	380 (15)
norepinephrine		chemical - endogenous mammalian		-0.023	1.41e-11	APP,CCN2,CEBPB,CREM,CSF1R,CXCL8,CXCR4,DUSP1,EGR1,FGF2,FN1,FTH1,HMOX1,ID1,IL10,IL1B,IL6,IRS2,MCAM,NFKBIA,NR4A3,PDE4B,PTGS2,SGK1,SNAI1,TFRC,TGFB1,TINAGL1,TNF,VEGFA	495 (18)
berberine		chemical drug		-0.024	1.39e-07	BCL2,CD86,CDKN1A,CLDN5,CXCL8,FN1,HIF1A,HMOX1,ICAM1,ID1,IL10,IL1B,IL6,INSR,LDLR,MCL1,PIK3R3,PTGS2,SAT1,TGFB1,TJP1,TNF,TNFAIP3,UCP2,VCAM1,VEGFA,VIM	499 (17)
FGF19		growth factor		-0.025	2.62e-07	ACACB,ACSL1,APOE,AREG,CXCL2,EGR1,FABP5,G0S2,HLA-DQB1,ID1,IL1RN,LEPR,MCAM,RGS16,RGS2,SERPINA1,SGK1	490 (16)
NRF1		transcription regulator		-0.025	0.00284	ATP1A1,ATP1B1,CCL20,CXCL8,FTH1,HMOX1,IL1A,IL1RN,SNAI1,TJP1,UCP2,VIM,ZEB1	309 (7)
trastuzumab		biologic drug		-0.027	0.000699	ANGPT2,BNIP3L,CDKN1A,CEBPB,CXCL8,HLA-A,IL6,MYC,TNFSF10	555 (22)
selenium		chemical drug		-0.028	0.000149	CDKN1A,GPX1,GPX4,IL18,MRC1,PTGS2,SELENOW,SELP	544 (22)
STAT3	0.552	transcription regulator		-0.028	1.77e-38	A2M,ANGPT2,AREG,ATP6AP2,BCL2,BMPR2,BNIP3L,C5AR1,CALHM6,CCL20,CCL3L3,CCL4,CCN2,CD163,CD44,CD74,CD83,CD86,CDH5,CDKN1A,CEBPB,CEBPD,CFH,CSF3,CTSB,CTTN,CXCL2,CXCL3,CXCL8,CXCR4,DDIT4,DUSP1,EBF1,EGR1,EGR3,ENPP2,EPAS1,ETS1,FCER1G,FCGR1A,FERMT2,FGF2,FGL2,FLT1,FN1,GJA1,GLIPR1,GPX4,GRB10,HAVCR2,HEG1,HIF1A,HLA-A,HLA-DMA,HLA-DRB5,HMOX1,ICAM1,ID1,ID2,ID3,IFI16,IFI27,IFITM1,IFITM2,IFITM3,IL10,IL10RA,IL1A,IL1B,I…	471 (14)
AHR	0.36	ligand-dependent nuclear receptor		-0.03	7.61e-24	A2M,ACTN1,ADAM9,AIF1,AKR1C1/AKR1C2,APP,AREG,ATP1B1,BASP1,BMPR2,BTG2,C1QA,C1QB,C1QC,CAPN2,CCL20,CD14,CD4,CD84,CDKN1A,CEBPD,COL4A1,COL4A2,CREG1,CRIM1,CTNNAL1,CTSD,CXCL2,DNAJB1,EBF1,ELN,EMILIN2,EREG,EVI2B,FABP4,FBLN2,FMO2,FN1,HAVCR2,HES1,HIF1A,HSP90AA1,HSPH1,IL10,IL1B,IL1R1,IL6,IQGAP2,IRF1,ITGA5,ITGA6,ITGAM,KLF2,LAMA5,LAMB2,LDHA,LRP1,LYST,MCAM,MGP,MT-CYB,MT2A,MYC,MYH9,NEDD9,NFE2L2,NLRP3,NNMT,PDE4B,P…	574 (16)
SERPINE1	0.507	other		-0.031	7.37e-14	CCL20,CCN2,CD14,CDKN1A,CSF3,CXCL16,CXCL2,CXCL3,CXCL8,DUSP1,EGR1,FBLN2,FGF2,FLT1,FN1,HLA-DQB1,ICAM1,IER3,IL10,IL6,NFKB1,NFKBIA,PLAU,PLAUR,TGFB1,TGFBR2,TLR2,TNF,VCAM1,VIM,ZFP36	565 (17)
mir-193 (includes others)		microRNA		-0.037	0.000108	ACTN4,CD151,MCL1,PIK3R3,PLAU,STMN1,SULF1,SYNPO,VEGFA
THBS1	-1.318	other		-0.038	7.47e-06	CCN2,COL4A1,EGR1,FN1,IL1B,IL6,ITGB1,LRP1,PLAU,TGFB1,TNF,VEGFA	558 (21)
P2RX7	-0.445	ion channel		-0.038	2.84e-06	CAPN2,CCL20,IL1A,IL1B,IL6,NLRP3,TGFB1,TNF,TNFSF10	442 (15)
TERT		enzyme		-0.039	1.56e-10	AFAP1L1,ASAP1,CALD1,CAV1,CCN2,CDKN1A,CXCL1,CXCL2,CXCL8,ELK3,EREG,ETS1,F2R,FGF2,GNA13,GSN,ICAM1,IFI16,IFI27,IFITM3,IGFBP4,IL10,IL13RA1,IL1B,IL6,IQGAP2,MYC,NFKBIA,PALM2AKAP2,PLTP,PRSS23,PRXL2A,PTGS2,PXN,RB1,SASH1,SPP1,TNF,TNFRSF1B,VIM	400 (18)
GSE1	0.236	other		-0.04	5.27e-06	CD86,GLIPR1,ICAM1,IFI16,IL1RN,IRF8,ITGAM,JAML,LY86,LYZ,SLC1A3,SLC7A5,STAB1
DPP4		peptidase		-0.041	2.03e-08	CCL3L3,CD86,CSF3,CXCL2,FABP4,FGF2,IL10,IL1A,IL1B,IL1RN,IL6,LRP1,PLAU,TGFB1,TNF	398 (20)
cytarabine		chemical drug		-0.042	0.00297	BCL2,CCL3L3,CD86,CDKN1A,HLA-A,ICAM1,IL1B,IL6,MCL1,SESN1,TLR2,TNF	377 (17)
fluticasone propionate		chemical drug		-0.042	4.12e-28	ABLIM3,ADAM9,C1QB,CCL20,CCL4L1/CCL4L2,CCL8,CD163,CD4,CD74,CD83,CD86,CSF2RA,CXCL1,CXCL2,CXCL8,DDIT4,EMP1,FABP4,GADD45B,HLA-DMA,HLA-DMB,HLA-DPA1,HLA-DPB1,HLA-DRA,HLA-F,IFI27,IL10,IL1A,IL1B,IL1RN,IRF8,IRS2,KLF9,LST1,MERTK,MT1X,MT2A,NAMPT,OLFML2B,OLR1,PDK4,PLAU,PLIN2,RCAN1,SELENOP,SERPINA1,SESN1,SLA,SLC1A3,SPP1,SPRY1,SRPX,TAP1,TFPI,TGFB1,TGM2,TIMP3,TNFSF13B,TSC22D1,VSIG4,VWF	595 (21)
PAX3		transcription regulator		-0.042	3.89e-09	APP,ARHGDIB,CD151,CDKN1A,CLDN5,CLU,CST3,CTTN,CXCR4,DUSP2,FKBP1A,G0S2,GPX4,HLA-DRB1,HSPG2,ICAM2,ID2,ID3,IFITM2,IGFBP2,IL6,MCAM,MET,MGP,NEDD9,NNMT,NPC2,OLFM1,RAB31,RHOB,SLA,SNRK,SRGN,TEK,TIMP3,TSC22D1,TSPAN7
TRIM3	0.16	enzyme		-0.043	1.85e-06	CXCL3,CXCL8,FGF2,IL1B,IL6,TNF,VEGFA,VEGFC	446 (12)
IGFBP3		other		-0.045	0.000123	BCL2,CCL3L3,CCL4,CDKN1A,ICAM1,IGF1,IL1B,LYVE1,TNF,VCAM1	419 (21)
PTGS1	0.124	enzyme		-0.046	9.38e-07	ANGPT2,CEBPB,CYBB,FABP4,FGF2,GJA1,IL1B,IL6,PTGER4,PTGS2,STC1,TNF,VEGFA	496 (21)
taurodeoxycholic acid		chemical - endogenous mammalian		-0.049	1.17e-08	ADGRG1,ADGRL4,APOD,AREG,CD74,CRIM1,CXCL3,CXCL8,EREG,HLA-DRA,IL1B,IL6,NLRP3,OLR1,PYCARD,SEMA6A,STC1,TREM1	422 (21)
pioglitazone		chemical drug		-0.05	1.08e-11	APOE,APP,AQP1,BCL2,CAV1,CCN2,CD86,CDKN1A,CEBPD,CFD,CITED2,CXCL8,EGR1,EPAS1,FABP4,FN1,HMOX1,ICAM1,ID3,IL1B,IL1RN,IL6,IRS2,ITGAM,LDLR,LEPR,NCF2,NR4A3,PLIN2,PTGS2,RB1,TGFB1,TNF,TNFRSF1B,UCP2	469 (20)
FUS-DDIT3		fusion gene/product		-0.05	2.26e-06	CCN2,COL4A1,CXCL8,FLT1,FN1,IL1B,IL6,KLF2,LIFR,NAMPT,SOCS2,VIM	544 (23)
ADAM15	1.119	peptidase		-0.051	3.75e-05	CD44,FLT1,IL6,ITGB1,SPARCL1,TGFBI,TNF,VEGFA	471 (20)
CYB561A3	-0.013	enzyme		-0.051	3.75e-05	COTL1,FTH1,FTL,HSPA1A/HSPA1B,HSPA6,MT1X,MT2A,TFRC
HSPD1	0.225	enzyme		-0.051	5.08e-05	CXCL2,CXCL3,ICAM1,IL10,IL1B,IL6,OSM,SELE,SOCS3,TNF,VCAM1	388 (17)
PRKCE		kinase		-0.051	4.7e-09	APP,BCL2,CAV1,CCN1,CDKN1A,CEBPB,CSF3,CXCL8,EGR1,FCGR1A,IL1B,IL6,IL6ST,LDLR,MYC,NFKB1,PTGS2,RGS2,TNF,VCAM1,VEGFA	428 (17)
NAB2		transcription regulator		-0.051	1.55e-07	ALOX5AP,CDKN1A,FGF2,FLT1,FN1,HIF1A,ID2,PLAU,TGFB1,TNFSF10	406 (15)
pristane		chemical toxicant		-0.051	9.09e-11	CCL20,CCL3L3,CD86,FN1,ICAM1,IFI16,IL1B,IL6,IRF8,MRC1,PTGS2,TCF4,TGFB1,TNF,TNFSF13B,VIM	520 (16)
MGP	2.033	other		-0.055	0.00555	CFD,CXCR4,FLT1,IL6,MET,SPP1,TGFBI	267 (13)
IL6ST	2.137	transmembrane receptor		-0.055	3.63e-06	A2M,CD44,CSF1R,EGR1,ENPP2,IL1B,IL6,IRF1,MAF,MYC,SOCS3,STING1,TNFRSF1B,VCAM1	450 (16)
RAPGEF3	0.996	other		-0.056	0.000465	APP,FN1,PTGS2,SOCS3,SPP1,TGFB1	542 (19)
NCGC00186528		chemical reagent		-0.059	2.16e-05	COL4A1,FN1,IL1B,IL6,TGFB1,TNF
IGG2B (complex)		complex		-0.061	0.000229	APP,IL1B,IL6,TNF	331 (10)
folic acid		chemical - endogenous mammalian		-0.062	0.000191	APP,BCL2,CDKN1A,CLU,COL18A1,CYBB,DAAM1,FN1,FZD6,IFI27,IL1B,IL6,LGALS1,LGALS3,MYC,NLRP3,PECAM1,PFN1,PYCARD,SNAI1,TEK,TGFB1,TNF,VCAM1	442 (17)
zerumbone		chemical - endogenous non-mammalian		-0.063	0.0135	BCL2,BCL2A1,HMOX1,ICAM1,IL6,MYC,PTGS2
epinephrine		chemical - endogenous mammalian		-0.065	5.08e-05	CDKN1A,CXCL8,CXCR4,FTH1,HSP90AA1,IL10,IL33,IL6,PTGS2,TFRC,TNF	428 (21)
ferric ammonium citrate		chemical drug		-0.067	8.87e-05	ELN,FTH1,FTL,HMOX1,MYC,NR4A3,TFRC	178 (6)
NR4A2	-1.883	ligand-dependent nuclear receptor		-0.068	0.000286	AREG,CCL20,CD86,CXCL8,FABP4,HMOX1,IL10,IL6,MET,NR4A2,PTGS2,SPP1,TNF	477 (19)
PSMB8	0.509	peptidase		-0.068	4.14e-07	GJA1,IL1A,IL6,NFKB1,NFKBIA,PTGS2,RPS3,TNFAIP3	426 (9)
MGLL	1.363	enzyme		-0.068	0.037	IL1A,IL6,TNF,VIM
acetylcholine		chemical - endogenous mammalian		-0.068	0.0292	CXCL1,IL6,SELE,SOCS3,TNF
Ca2+		chemical - endogenous mammalian		-0.072	2.54e-15	APP,BCL2,CCN1,CD83,CD86,CDKN1A,CEBPB,CEBPD,CREM,CTTN,CXCL8,CXCR4,DUSP1,EGR1,FABP4,FABP5,FGF2,FN1,GJA1,HBEGF,ICAM1,ID1,ID3,IL10,IL1B,IL33,IL6,IRF1,IRS2,ITGA6,ITPR1,MCAM,MGP,MSR1,MXD1,NDRG1,NFKB1,NFKBIA,NR4A3,PLS3,PTGS2,SELP,SGK1,SPP1,STC1,TCHH,TGFB1,TNF,UGCG,VCAM1,VEGFA	484 (17)
lomustine		chemical drug		-0.073	2.03e-09	A2M,CD14,CD44,CLU,EMP3,FCGR2A,GPNMB,ID1,IER3,ITGB4,LGALS3,MYC,RCN1,S100A10,SPP1,STING1,TGIF1,TMSB10/TMSB4X,TNFRSF10D,VIM
MAML1	-0.023	transcription regulator		-0.074	0.00114	CXCL8,EGR1,HES1,IL1A,IL1B	573 (20)
TNFSF10	1.12	cytokine		-0.074	5.58e-11	ANGPT2,BCL2,CD14,CD4,CTSB,CXCL8,CXCR4,DDIT4,FTH1,HLA-A,HLA-F,IFI16,IFI27,IFITM1,IFITM2,IL1B,IL1RN,IL6,ITGAM,MCL1,NFKBIA,PLAU,PPP1R15A,PTGS2,PTPRC,RCAN1,SELE,SERPINH1,TFRC,TNF,TNFAIP2,TNFAIP3,TNFSF10,VEGFA	517 (14)
FTO	0.08	enzyme		-0.075	0.000243	APOE,BCL2,CD44,CDKN1A,FN1,HSPA1A/HSPA1B,ICAM1,IGF1,MYC,PDE4B,PLAU,VIM	557 (20)
estrogen		chemical drug		-0.075	6.4e-14	APOE,AREG,BCL2,CCN1,CCN2,CDKN1A,CLU,COL15A1,COL18A1,COL4A2,CTSD,CYBB,DUSP1,EGR1,EPAS1,FLT1,FN1,FTH1,GJA1,HBEGF,HIF1A,HSPH1,ICAM1,IGF1,IGFBP2,IGFBP4,IL10,IL1A,IL1B,IL6,ITGA5,ITGB1,ITM2A,LDLR,LGALS1,MEOX2,MYC,NAMPT,PLAT,PTGS2,RAB11A,S1PR1,SERPINB9,SPARC,SPP1,TNF,VEGFA,ZFP36	536 (21)
FGFR3		kinase		-0.076	8.47e-08	CCL3,CCL4,CDKN1A,CLDN5,FN1,HES1,IL1B,IL6,MAF,PECAM1,SNAI1,SPARC,SPP1,TNF,VIM	428 (22)
2,4-dinitrobenzenesulfonic acid		chemical reagent		-0.078	0.000151	CD86,HIF1A,ICAM1,IL6,TNF	291 (7)
CDK5		kinase		-0.083	0.0252	CCL3L3,CCL4,CD14,CDKN1A,CXCL2,EBF1,NES,TNFAIP3
ATF6	-0.369	transcription regulator		-0.086	0.000165	APP,BCL2,CEBPB,CXCL1,CXCL8,HERPUD1,IL6,MAP1LC3B,MCL1,PLAT,PLIN2,PRDX2,PRNP,RCAN1,SELENOK,SPARC,VEGFA	586 (23)
NR1I3		ligand-dependent nuclear receptor		-0.088	0.0108	CDKN1A,EPHX1,FAM107B,GADD45B,ICAM1,IL1R1,INSIG1,MYC,NEDD9,SAT1,TNFAIP2
CD209	-0.229	other		-0.089	2.84e-06	CCL3,CCL4,CD86,CLDN5,IL10,JAM2,PTGS2,TJP1,TNF	442 (19)
BMP6		growth factor		-0.089	8.28e-08	ADAMTS1,ADGRL2,ARHGAP18,CAVIN2,CCN2,CD44,CDKN1A,EPHX1,HBEGF,HMOX1,ID1,ID2,ID3,IL1A,IL6,INHBB,ITGA5,PTGS2,SAP30,SNAI1,VEGFA,ZEB1	390 (17)
STAP2		other		-0.09	0.00114	CXCL2,CXCR4,IL6,MYC,TNF	462 (18)
MSR1	-2.496	transmembrane receptor		-0.092	0.000368	CXCL2,CXCL3,IL10,IL1B,IL6,NFKB1,TNF	396 (17)
SYK/ZAP (family)		group		-0.092	0.00239	FOXO1,IL10,IL6,PRDM1,PTGS2,TNF,VCAM1,VEGFC	426 (18)
H19		other		-0.092	0.00267	AQP1,BCL2,IL1B,IL6,TCF4,TGFB1,TNF
oleic acid		chemical - endogenous mammalian		-0.093	1.43e-11	ACACB,ACSL1,APOE,APP,BCAT1,BCL2,CEBPB,CLU,CXCL1,CXCL3,CXCL8,CYB5R3,CYBB,DUSP1,EGR1,FABP4,FABP5,GADD45B,GK,HIF1A,HMOX1,ICAM1,IGF1,IL10,IL1B,IL6,IRF1,ITGB1,LDLR,MAP1LC3B,NFKBIA,OLR1,PDK4,PIK3R1,PIK3R3,PLIN2,PTGS2,SELE,TLR2,TNF,TNFAIP3,TXNIP,UCP2,VCAM1,WWTR1	513 (21)
carboplatin		chemical drug		-0.093	0.000466	A2M,CD44,CLU,FCGR2A,GPNMB,IER3,LGALS3,MRC1,MYC,SPP1,TGIF1,VIM	482 (16)
CYP27B1		enzyme		-0.093	1.85e-08	BCL2,CCL20,CCL3L3,CCL4,CD14,F8,FLT1,IL10,IL18,IL6,ITGB4,SPP1,TLR2	456 (20)
D-glucose		chemical - endogenous mammalian		-0.095	2.87e-22	ACSL1,ACTB,ACTN1,AKR1B1,ANGPT2,APP,AQP1,ATP6AP2,ATP8B1,BCAT1,BCL2,CALD1,CAP1,CAV1,CCL20,CCN2,CD59,CDKN1A,CEBPB,CLU,COL4A1,CPD,CREM,CSF1R,CTSB,CTSD,CXCL2,CXCL8,CXCR4,CYBA,CYBB,DBI,DDIT4,DUSP1,EGR1,EMCN,ENPP2,FABP5,FGF2,FN1,GJA1,GLUL,GPX1,GRN,GSN,HBEGF,HERPUD1,HIF1A,HMOX1,HSPB1,ICAM1,ID1,IGF1,IL10,IL18,IL1B,IL6,IL6ST,INHBB,INSR,IRS2,ITGA5,ITGB1,ITPR1,LAMB1,LAMC1,LCP1,LDHA,LDLR,LGALS1,LRP1,LY96,MAFB…	591 (21)
SMAD4	0.18	transcription regulator		-0.096	1.47e-15	ACKR1,ANGPT2,AREG,CCL20,CCN2,CDH5,CDK17,CDKN1A,CELF2,CITED2,CTSD,CXCL2,CXCL3,ENG,EREG,FN1,GADD45B,GJA1,HMOX1,ICAM1,ID1,ID2,ID3,IER3,IL10,IL18,IL1B,ITGA6,ITGB1,JAM2,MET,MYC,NAMPT,NFE2L2,NFKBIA,PILRA,PLAU,PTGS2,PTPRC,RGCC,RUNX1,SELE,SERTAD1,SGK1,SNAI1,SPI1,TGFB1,TIMP3,TNF,TPM1,VEGFA,VIM,ZFP36	576 (21)
ESR1		ligand-dependent nuclear receptor		-0.098	2.91e-15	AASS,ABLIM1,ACSL1,AHNAK,AKAP13,ALCAM,ALOX5AP,APOE,AQP1,AREG,ARHGAP18,ATP1B1,BCAT1,BCL2,BMPR2,CALD1,CAPN2,CAV1,CAV2,CCDC85B,CCL20,CCL4,CCN1,CD59,CD74,CD83,CDC42BPA,CDKN1A,CEBPB,CEBPD,CEMIP2,CLEC7A,COTL1,CPE,CPLX1,CPM,CRIM1,CTSB,CTSD,CTSS,CXCL1,CXCL3,CXCL8,DAB2,DDIT4,DDX21,EFNA1,EFNB2,EGFL7,EGR1,EGR3,ELN,ENPP2,EREG,FGD5,FLNA,FLT1,FOXC1,FOXO1,GADD45B,GJA1,GLRX,GNA13,GSN,HBEGF,HDGFL3,HES1,HIF1A,HLA-E…	666 (21)
benzene		chemical toxicant		-0.098	7.97e-05	ARHGAP18,CD63,CDKN1A,CITED2,ECE1,EGR1,ID2,IL13RA1,NCKAP1,NFKB1,PLS3,RHOB,SPARC,STOM,TXNIP
dorsomorphin		chemical - kinase inhibitor		-0.099	0.000209	EGR1,HIF1A,ID1,ID2,ID3,IL6,LAMC1,MAP1LC3B,NFKB1,POSTN,SELENOP,SNAI1,TNF	538 (19)
PRKCI	0.087	kinase		-0.099	0.000721	CXCL2,CXCL3,EZR,HMOX1,IL10,IL1A,IL6,IRF1	487 (14)
AKT inhibitor VIII		chemical reagent		-0.102	0.000897	CEBPB,ICAM1,IL1B,IL6,KLF2,MYC,NFKB1,S1PR1,TNF,TNFSF10	522 (24)
RARG		ligand-dependent nuclear receptor		-0.103	1.28e-05	AREG,CCL20,CCN2,COL4A1,DUSP1,EGR1,FOLR2,FOXC1,IL6,LAMB1,MAFB,MYC	561 (23)
MYC	1.754	transcription regulator		-0.103	7.56e-19	ACTB,ACTN1,ACTN4,ADAM9,ADAMTS1,AIF1,AKAP12,ALCAM,ANGPT2,ANXA5,AOPEP,APP,AQP1,ATP6V0B,BCAT1,BCL2,BCL2A1,CAPN2,CAPNS1,CAV1,CD151,CD44,CD86,CDKN1A,CEBPD,CLEC3B,CLU,COL15A1,COL4A1,COL4A2,CPD,CSF1R,CSTB,CTNNA1,CTNNAL1,CTSB,CTSD,CXCL8,CXCR4,DBI,DDIT4,DDX21,DUSP1,DUSP2,EBF1,EGR1,EIF4E,EMP1,EZR,F2R,FABP4,FABP5,FBLN2,FCGR1A,FCGR2A,FCGR2B,FCGR3A/FCGR3B,FCGRT,FLNA,FN1,FSTL1,FTH1,G0S2,GADD45B,GBP4,GJA1,GLUL,…	565 (21)
MAX	-0.201	transcription regulator		-0.104	0.0373	CDKN1A,DUSP2,EBF1,FTH1,GADD45B,ID1,ID2,IRS2,KLF6,MYC,MYCT1,TXNIP
rofecoxib		chemical drug		-0.104	0.0173	ANGPT2,PTGS2,VEGFA,VEGFC
NANOG		transcription regulator		-0.105	0.00971	BNIP3L,CDKN1A,EGR1,HSPA1A/HSPA1B,ID1,ID2,ID3,LGALS1,LYN,MYC,PHACTR2,RCAN1,S100A6,SMAD1,SOX17,ZFHX3	536 (17)
SQ 22536		chemical reagent		-0.106	0.000151	HIF1A,PTGS2,TNF,TXN,VEGFA	439 (18)
TPCA-1		chemical drug		-0.107	0.000108	CXCL8,FN1,IL1A,IL1B,IL6,MYC,TCF4,TNF,VIM	462 (16)
Ro31-8220		chemical drug		-0.109	7.45e-10	BCL2,CCL20,CDKN1A,CXCL8,DUSP1,EGR1,FABP4,FN1,HIF1A,HMOX1,ICAM1,IL1B,IL6,ITGA5,ITGB1,PTGS2,TNFSF10,VCAM1	469 (20)
MALAT1	0.613	other		-0.11	0.00642	BCL2,CFD,IL6,SELE,SNAI1,VIM	503 (15)
SLC22A5		transporter		-0.113	0.00111	CDKN1A,IL6,PLAU,SMAD1,TGFB1,TGFBI,TGFBR2,TNF
SN-011		chemical reagent		-0.114	0.000102	ACSL1,CDKN1A,CLEC4E,CLEC5A,FCGR1A,GBP4,IFITM3,IL6,IRF1,LY6E,MCL1,NAMPT,RASSF4,SLFN5,TAP1,TNF,TNFAIP3,TNFSF10
PAX7		transcription regulator		-0.115	0.0376	CXCR4,EMB,FAM107B,ID2,ID3,IL13RA1,OLFM1,PRSS23,SYNE2
premarin		chemical drug		-0.115	0.000465	AREG,BCL2,CXCL8,IGF1,MYC,TNF	337 (11)
farnesyl pyrophosphate		chemical - endogenous mammalian		-0.115	0.00164	APP,ICAM1,PTGS2,SELP,TGFB1,VCAM1	464 (19)
SLC15A4	-0.12	transporter		-0.117	3.98e-10	ADAMTS1,BCL2A1,CXCL8,F2R,FKBP11,FPR1,GBP4,HMOX1,IFI16,IL1B,IL1R1,IL6,ITGAM,LGALS3,MAFB,MARCKSL1,MSR1,MYOF,PLAUR,PTGS2,PTPN6,RGS1,RGS10,RRAS,S100A6,SAT1,SHTN1,SLA,TNF,TSC22D1,TUBB6,VCAM1,VIM	442 (20)
CCL3L3	-5.291	cytokine		-0.117	0.00279	CCL4,IL1B,IL6,TNF	427 (17)
ZC3H12C	-0.042	other		-0.118	0.0105	CLEC4E,GPR34,IL6,MPEG1,TNF
advanced glycation end-products		chemical - endogenous mammalian		-0.119	2.72e-09	BCL2,CCN2,CDKN1A,CLDN5,CXCL8,F2R,FGF2,FN1,FOXO1,GJA1,IL1B,IL6,KLF2,NLRP3,PFN1,PTGS2,SPP1,TGFB1,TNF,VCAM1,VIM	474 (24)
MLI-2		chemical reagent		-0.119	0.0261	CTSB,CTSD,IL1B,TNF
ADM	-0.299	other		-0.119	8.47e-08	BCL2,CXCL2,FGF2,FN1,HIF1A,ICAM1,IL1B,IL6,PTGS2,RAMP2,RAMP3,SPP1,TGFB1,TNF,VCAM1	357 (12)
bisindolylmaleimide I		chemical drug		-0.119	1.24e-11	BCL2,BCL2A1,CCN2,CD44,CDKN1A,CLU,CXCL8,EGR1,FGF2,FN1,HMOX1,ICAM1,ID3,IGF1,IL6,MET,NFKBIA,NR4A2,PTGS2,RCAN1,S1PR1,SAMSN1,SNAI1,TJP1,TNF,TNFSF10,VEGFA,VIM,VSIG4	404 (16)
ribavirin		chemical drug		-0.12	5.08e-05	CCL3L3,CD86,CXCL8,IFI27,IFITM1,IL10,IL6,IRF1,ITGAM,ITGB2,TNF	436 (14)
mir-1 (includes others)		microRNA		-0.121	0.000655	BCL2,CAP1,CEBPB,CNN3,CXCL1,CXCL8,FN1,GJA1,IGF1,IL1B,IL6,MET,PFKFB3,RRBP1,SH3BGRL3,SNX6,SULF1,TAGLN2,TNF,UTRN,VEGFA,VEGFC	484 (18)
CGA		other		-0.123	0.0322	ADAMTS1,CLDN5,CXCL8,FKBP11,FOXO1,GRB2,HERPUD1,ID1,KLF9,NUPR1,PTGS2,SGK1,TIMP3
PDGFRB		kinase		-0.124	0.00279	DAB2,FN1,OSM,SMAD1	350 (15)
silibinin		chemical drug		-0.125	6.39e-10	CCN2,CD44,CDKN1A,CXCL8,EGR1,FLT1,FN1,HIF1A,IL6,LDHA,MCL1,MYC,NFKBIA,PECAM1,PLAU,PLAUR,PTGS2,SNAI1,VEGFA,VIM,ZEB1,ZEB2	598 (20)
daunorubicin		chemical drug		-0.126	0.00111	CDKN1A,EPS8,IL1B,IL6,MCL1,MYC,PTGS2,TAP1	497 (23)
HPGDS	-0.644	enzyme		-0.128	0.000476	IL1B,IL6,ITGAM,TGFB1,TNF	408 (11)
CD80	-0.231	transmembrane receptor		-0.128	0.0489	ICAM1,IL10,IL1B,IL6,TNF
RAS HOMOLOG (family)		group		-0.128	0.000149	CCN2,CDKN1A,EGR1,ITGB1,MYC,PLAU,PTGS2,TJP1	557 (23)
RNF20	0.049	enzyme		-0.128	0.0011	ATP1B1,CDKN1A,CTNNAL1,MYC,NR4A2,RHOB,UCP2
regorafenib		chemical drug		-0.128	7.73e-05	AREG,CCN2,IL1B,IL6,TNF,VIM	525 (20)
HECTD2	-0.027	enzyme		-0.128	0.000917	FN1,IL6ST,ITGA5,PTGS2,SPP1,TNFAIP2
MST1R		kinase		-0.128	0.0011	CCL3L3,CCL4,CXCL3,ICAM1,MYC,TNF,VIM	488 (14)
N-Ac-Leu-Leu-norleucinal		chemical - protease inhibitor		-0.129	6.2e-06	APP,CAV1,CCL3,CCL4,CDKN1A,CXCL8,EIF4E,FABP4,HLA-A,ICAM1,IER3,NEDD9,NFKBIA,PTGS2,RB1,SELP,STMN1,SYK,TGFBR2	572 (23)
PIMREG		other		-0.129	6.07e-05	BCL2,IFI27,IL10,IL6,PLIN2,SNAI1,SOCS3,TNF,ZEB1	531 (13)
C3AR1	-2.013	G-protein coupled receptor		-0.131	0.000274	CCL3L3,CCL4,CD86,CSF3,CXCL8,IGF1,IL10,IL1B,IL6,TGFBR2,TNF	449 (16)
mir-506 (includes others)		microRNA		-0.132	0.0011	CD151,CXCL8,IL1B,IL6,RHOC,TNF,VIM	439 (18)
LTBP4	0.403	growth factor		-0.132	0.00103	ID1,ID2,MYC,TGFB1
mir-194 (includes others)		microRNA		-0.132	0.00429	FZD6,IL10,PLAUR,SLC7A5,SOCS2,ZEB1
mir-873 (includes others)		microRNA		-0.132	0.00279	CXCL3,IL6,TNF,TNFAIP3	514 (12)
DVL3	0.095	other		-0.132	0.0106	CD44,MYC,TJP1,VIM
FSH (complex)		complex		-0.133	1.09e-12	ACTB,ACTN1,ADAMTS1,ADGRG1,AKAP12,APP,AREG,ARL4C,ARPC1A,BMPR2,BNIP3L,BTG2,CCN2,CH25H,COL15A1,COL18A1,CPE,CREM,CXCR4,DAB2,DUSP1,EFNA1,ELL2,EREG,EZR,FGF2,FOXO1,GK,HIF1A,ID1,IGFBP4,IL1B,IL1RN,IL6,INHBB,ITGA5,ITPR1,LDLR,LGALS1,LRRC32,MAP1LC3B,MCL1,MT1X,MT2A,MYC,NPC2,PDXK,PLAT,PLPP1,PPP1CB,PRNP,PSIP1,PTGS2,PTPRE,RAB27A,RAB31,RASAL2,RGS16,RHOB,SGK1,SMAD1,TFRC,TGFBR2,TGFBR3,TNFAIP3,TPM1,VEGFA,VEGFC,YBX3,…	523 (19)
DICER1	0.238	enzyme		-0.134	1.58e-14	ANGPT2,APOD,CCN1,CD44,CD86,CDKN1A,CELF2,COL18A1,CXCL8,CXCR4,EGR1,EGR3,ENG,FCGR2A,HES1,ICAM1,ID3,IL10,IL1B,IRF8,ITGA4,ITGA5,ITGA6,ITGAX,ITGB1,LCP1,LHFPL6,LRP5,MAF,MCAM,MT-ND5,MT2A,MYC,PLAU,PROS1,RGCC,RUNX1,S1PR1,SERPINA1,SLC40A1,SOCS3,SPARC,SPI1,SYNPO,TEK,TGFB1,TGFBR2,TM4SF1,TNF,VIM,ZEB2	567 (23)
Sch-23390		chemical drug		-0.134	0.0408	DNAJB1,EGR1,FGF2,HERPUD1,HMOX1,HSPB1,VEGFA
teriflunomide		chemical drug		-0.135	0.00114	ICAM1,IL10RA,IL1B,IL6,TNF	457 (21)
IKB (family)		group		-0.137	0.000108	BCL2,CXCL3,ICAM1,IL6,NFKB1,PTGS2,TNF,TNFAIP3,UACA	365 (15)
testosterone		chemical - endogenous mammalian		-0.137	1.41e-08	A2M,ACSL1,ARRB2,ATP1B1,ATP6V1F,BCL2,BMPR2,CAV1,CDKN1A,CLU,CTSD,CYB5A,DDIT4,EGR1,FABP4,FN1,FOXO1,GPX4,HIF1A,HSPA1A/HSPA1B,ID1,ID3,IGF1,IL10,IL1B,IL33,IL6,INHBB,IRS2,ITGB1,LGALS1,MAOA,MT-CYB,MT-ND5,NDRG1,NFKBIA,PIK3R1,PLAU,PTGS2,PXN,RAI14,SELP,SYK,TBXAS1,TEK,TGFBR2,TNF,VCAM1	679 (22)
hemin		chemical - endogenous mammalian		-0.139	9e-12	AKR1C1/AKR1C2,CCL3L3,CD163,CDKN1A,CXCL8,CYBB,FN1,FTH1,FTL,HMOX1,IFI27,IGF1,IL10,IL1B,IL33,IL6,MRC1,NFE2L2,PTGS2,SHC1,SPP1,TGFB1,TNF,TXN	487 (18)
NPPA		other		-0.139	1.62e-05	DUSP1,EGR1,HMOX1,IL10,IL1B,MCL1,PTGS2,TNF	502 (17)
bicuculline		chemical - endogenous non-mammalian		-0.14	0.0189	APP,BTG2,CCN1,DUSP1,EGR1,GADD45B,NR4A2,PFKFB3,PTGS2
cyclopamine		chemical reagent		-0.141	3.75e-05	BCL2,CD14,CDKN1A,CXCL8,PTGS2,SPARC,SPP1,TJP1	581 (22)
CGS 21680		chemical reagent		-0.141	3.92e-08	CCL3L3,CCL4,CDKN1A,EGR1,EGR3,HIF1A,IL10,PTGS2,RGS2,TFRC,TNF,VEGFA	554 (24)
FLCN		other		-0.145	3.78e-06	ADAMTS1,ADGRG1,ASAH1,BCL2,BHLHE41,CEMIP2,COX7A1,CTSZ,CXCR4,ENG,GPNMB,HIF1A,HMOX1,ICAM1,LCP1,LDHA,LIPA,MT-CYB,MT-ND1,MT-ND5,NPC2,PODXL,SEMA6A,SPARC,TMTC1,TPP1,VEGFA	412 (16)
2-methoxyestradiol		chemical - endogenous mammalian		-0.146	7.47e-06	AREG,CAV1,CXCR4,FOXO1,HIF1A,ID1,IL10,IL6,MCL1,PTGS2,SNX6,TNF	495 (16)
GABBR1	0.194	G-protein coupled receptor		-0.147	0.00279	IL6,SPP1,TNF,VIM	550 (24)
pyruvaldehyde		chemical - endogenous mammalian		-0.148	3.92e-08	ANGPT2,CDKN1A,HBEGF,HIF1A,HMOX1,ICAM1,IL1B,OLR1,PFKFB3,SELE,TNF,VEGFA	573 (20)
IDR-1002		chemical reagent		-0.149	2.52e-07	C3AR1,CCL20,CCL3L3,CCL4,CXCL1,CXCL2,CXCL3,CXCL8,IL6,ITGA5,NLRP3,TNF
NAMPT	-1.518	cytokine		-0.15	0.0023	CCL20,CXCL1,CXCL2,CXCL8,FN1,HMOX1,ID1,IL6,ITGB1,NAMPT,PECAM1,SOCS2,TFPI,TGFB1,TNF,ZEB1	492 (13)
ADORA2B		G-protein coupled receptor		-0.151	5.45e-10	BCL2,CD86,CXCL2,CXCL3,CXCL8,HIF1A,IL10,IL1B,IL6,LDHA,MRC1,SPP1,TGFB1,TNF,VEGFA	536 (17)
STAT5 DIMER (complex)		complex		-0.152	0.000449	BCL2,EBF1,IGF1,MCL1,MYC,SOCS2,SOCS3,TLR2
CYCLIN E (family)		group		-0.152	0.037	CD34,CDKN1A,HIF1A,RB1
14',15'-epoNADA		chemical - endogenous mammalian		-0.152	0.000229	IL10,IL1B,IL6,TNF	36 (3)
14',15'-epoNA5HT		chemical - endogenous mammalian		-0.152	0.000229	IL10,IL1B,IL6,TNF	36 (3)
SEW 2871		chemical reagent		-0.152	0.000229	ITGAX,MRC1,S1PR1,TNF	244 (7)
GCR/GLUCOCORTICOID (complex)		complex		-0.152	0.0106	A2M,BCL2,IL10,MRC1
S100A10	1.062	other		-0.152	0.00103	AHNAK,IL6,S100A10,TNF	336 (16)
mir-31 (includes others)		microRNA		-0.152	0.00642	APP,ITGA5,MET,RDX,SPP1,STMN1
momelotinib		chemical drug		-0.152	0.00279	CXCL1,CXCL8,ICAM1,VIM	306 (11)
TRPC3		ion channel		-0.152	0.00279	IL1B,IL6,TNF,VCAM1	376 (17)
RALA	-0.182	enzyme		-0.152	0.00415	CDKN1A,PLAU,PLAUR,SNAI1,VEGFC	555 (21)
HAPLN1		other		-0.152	0.0106	HLA-DQB1,IL33,IL6,TNFRSF1B
OTX2		transcription regulator		-0.152	0.0154	A2M,CPXM2,ENPP2,GPNMB,PRDM1
HG-9-91-01		chemical drug		-0.152	0.000229	IL10,IL1B,IL6,TNF
cytochalasin B		chemical toxicant		-0.152	0.000465	CD63,CDKN1A,MCAM,SELP,TAGLN2,TNF	527 (17)
canrenoate potassium		chemical drug		-0.152	0.0106	CDKN1A,LGALS3,PTGS2,SPP1
INT-767		chemical drug		-0.152	3.61e-05	CLEC7A,IL10,IL1B,IL6,MRC1,OLR1,TNF	342 (11)
STAT1 DIMER (complex)		complex		-0.154	1.58e-05	CYBB,DUSP1,FCGR1A,IL6,IRF1,IRF8,MAOA,SOCS3,TNF	259 (7)
ILF3	0.197	transcription regulator		-0.154	1.91e-10	ACTG1,ALCAM,ANXA5,BHLHE41,C3AR1,CAPG,CD14,CD163,CD86,CFH,CH25H,CXCL1,CXCL8,FABP5,HLA-DRA,ID2,IL10,IL1B,IL1RN,IL6,LDLR,LGALS3,MAFB,MGLL,PLAU,PLAUR,PTGER4	289 (9)
FIRRE		other		-0.156	0.000476	CSF3,IL1A,IL1B,TNF,VCAM1
SLIGRL-NH2		chemical reagent		-0.156	0.00164	CD44,CXCL3,CXCL8,ICAM1,MYC,PTGS2	421 (17)
clozapine		chemical drug		-0.16	0.0488	EGR1,IL10,IL6,LDLR,NR4A2,NR4A3,SGK1
TCIM	0.518	other		-0.16	4.22e-07	CXCL1,CXCL8,ICAM1,IL1A,IL6,PTGS2,VCAM1	360 (11)
methyl methanesulfonate		chemical toxicant		-0.16	0.0213	BTG1,BTG2,CDKN1A,CTSD,EGR1,GADD45B,HERPUD1,MCL1,NUPR1,SNAI1,VIM
salvin		chemical toxicant		-0.161	0.000149	CCL3L3,CD14,CXCL8,EGR1,FABP4,IL6,ITGAM,TNF	408 (16)
LECT2		other		-0.162	1.21e-05	CCL3L3,CSF3,CXCL3,IL10,IL1B,IL6,TNF	482 (15)
SLC40A1	-1.795	transporter		-0.162	0.00415	FTH1,IL6,TFRC,TGFB1,TNF	445 (16)
3-deazaneplanocin		chemical drug		-0.163	7.4e-05	CDKN1A,CEBPB,GPNMB,HIF1A,IL10RA,IRF8,KLF6,MYC,NUPR1,PLAU,PPP1R15A,TGFB1,TIMP3	426 (12)
RXR/VDR/VITAMIN D3 (complex)		complex		-0.168	0.00429	CD14,CDKN1A,FOXO1,LRP5,MXD1,SPP1
sulindac sulfide		chemical drug		-0.169	0.000702	APP,ARPC1B,BCAM,CCN2,CDKN1A,CEBPB,EGR1,INSIG1,LDHA,PIK3R1,PLAU,PRSS23,PTGS2,SPTBN1,STC1	478 (19)
UBR5	0.154	enzyme		-0.17	0.0127	CD163,CDKN1A,CFH,CXCL3,IL18,IL6,IRF1,OLR1,SELP
ITGAL		transmembrane receptor		-0.173	0.000208	CD86,HES1,IL10,ITGA4,ITGB2,TNF	393 (19)
[truncated: 3,672 more rows]
