# Supplementary material for: Big data analytics and scRNA-seq in human aortic aneurysms and dissections: role of endothelial MerTK
Source: Theranostics. 2025 Jan 1;15(1):202–15. doi: 10.7150/thno.103851 (PMC11667232; doi:10.7150/thno.103851)
Supplement: Supplementary file 1 — Supplementary information. [file thnov15p0202s1.zip › 1-EC vs macrophage/Upstream Analysis Inhibited-EC vs Macrophage.xls]

## Sheet: Sheet0
© 2000-2024 QIAGEN. All rights reserved.
Upstream Regulator	Expr Log Ratio	Molecule Type	Predicted Activation State	Activation z-score	p-value of overlap	Target Molecules in Dataset	Mechanistic Network
lipopolysaccharide		chemical drug	Inhibited	-4.59	1.91e-74	ACKR1,ACSL1,ACTB,ACTN4,ADAMTS1,ADAMTS4,ADAP2,AHNAK,AIF1,AKAP13,AKR1C3,ALCAM,ALOX5AP,ANGPT2,ANXA5,APOC1,APOE,APP,AQP1,AREG,ARL4C,ARPC1B,ASAP1,ATP1A1,ATRX,BAG3,BCL2,BCL2A1,BTG1,C1QA,C1QC,C3AR1,C5AR1,CALCRL,CALHM6,CAPG,CAPN2,CAV1,CAVIN1,CCL20,CCL3,CCL3L3,CCL4,CCL8,CCN1,CCN2,CCNL1,CD14,CD163,CD200,CD37,CD4,CD44,CD53,CD59,CD63,CD74,CD83,CD86,CDC37,CDH5,CDKN1A,CEBPB,CEBPD,CEMIP2,CFD,CFH,CH25H,CITED2,CL…	581 (13)
BHLHE40	0.112	transcription regulator	Inhibited	-4.312	6.23e-15	ACTN1,ATP1B1,BHLHE41,BTG1,C15orf48,C1orf21,C3AR1,CALCRL,CAPG,CAV1,CD14,CD74,CD86,CLEC5A,CSF3,CTSS,CXCL3,CYBB,EPHX1,EREG,FCGR2B,FGL2,FPR1,GLRX,HAVCR2,HBEGF,HCLS1,HIF1A,ID1,IER3,IFI16,IFITM2,IFNGR2,IL10,IL6,IL6ST,IRF8,ITGA4,ITGA6,LCP2,LDHA,LDLR,LYN,MERTK,MET,MSR1,MXD1,NAMPT,NCF4,NDRG1,NLRP3,OLR1,PDE4B,PFKFB3,PLIN2,PNRC1,PTGS2,PTPN6,PTPRC,RGS1,RGS16,SAP30,SOCS3,SPARCL1,TGM2,TNF,VAMP8	536 (20)
CD40LG		cytokine	Inhibited	-4.218	2.09e-20	ADAM28,AKAP13,ALCAM,BCL2,BCL2A1,BTG1,CCL20,CCL3,CCL3L3,CCL4,CCN2,CD44,CD63,CD83,CD86,CDKN1A,CELF2,CLU,CSF2RA,CXCL1,CXCL2,CXCL8,CXCR4,DUSP1,DUSP2,EGR1,FCGR2B,FLT1,G0S2,GPR183,HIF1A,HLA-DQA2,HLA-DQB1,HSP90AA1,HSPA1A/HSPA1B,ICAM1,ID2,ID3,IFITM1,IL10,IL10RA,IL13RA1,IL1A,IL1B,IL3RA,IL6,IRF1,ITGA4,ITGAM,ITGB2,KDM6B,MARCKS,MARCKSL1,MCL1,MT2A,MYC,NAMPT,NFKB1,NFKBIA,NINJ1,NR4A3,PALM2AKAP2,PLAU,PLAUR,PLEK,…	392 (12)
LARP1	-0.038	translation regulator	Inhibited	-4.121	0.0125	HNRNPA1,PABPC1,RPL10A,RPL18,RPL24,RPL3,RPL34,RPL35A,RPL36,RPL5,RPL7,RPS18,RPS28,RPS3,RPS4X,RPS6,RPS8,VIM
molybdenum disulfide		chemical reagent	Inhibited	-4.082	2.29e-08	AKR1C1/AKR1C2,AKR1C3,COL4A1,COL4A2,CXCL8,ELN,FN1,FSTL1,FTH1,GPNMB,HAPLN3,HMOX1,LAMA5,LIMS2,LMCD1,LPXN,MYH9,PLTP,RCAN1,SPARC,SPP1,TEK,TINAGL1,TPM1
MYD88	-0.271	other	Inhibited	-3.937	1.48e-19	ACSL1,CCL3L3,CCL4,CCN1,CD14,CD200,CD44,CD83,CD86,CEBPD,CH25H,CLEC10A,CSF3,CXCL1,CXCL2,CXCL3,CXCL8,DUSP1,EGR1,ETS2,FCER1G,FOXO1,FPR1,HIF1A,HLA-A,HMOX1,ICAM1,IGF1,IL10,IL18,IL1A,IL1B,IL1RN,IL6,IRF1,IRF8,ITGA4,ITGAM,ITGAX,KDM6B,MET,MRC1,MSR1,MYC,NFKB1,NFKBIA,NFKBIZ,NLRP3,OLR1,PDE4B,PILRA,PTGS2,SELE,SOCS3,SPP1,TFRC,TGFB1,TLR2,TNF,TNFAIP3,TNFSF13B,TSC22D1,VCAM1	391 (14)
cuprizone		chemical toxicant	Inhibited	-3.806	4.45e-22	APP,ARHGDIB,ARPC1B,C1QB,C1QC,CAPG,CCL3L3,CCL4,CD86,CNN3,CTSB,CTSD,CTSZ,DBI,EPHX1,FABP5,FCGR2A,FLNA,GLUL,GPR34,GPX1,GSN,HAVCR2,HSPH1,IGF1,IL1B,IRF8,ITGAM,ITPR1,LCP1,LGALS1,LGALS3,LGMN,LSP1,MT-CYB,MYH9,NCKAP1L,NLRP3,PTGS2,PTPRC,PYCARD,RAMP3,S1PR1,SH3BGRL,SOCS3,SYNPO,TFRC,TNF,VIM	308 (7)
lipoteichoic acid		chemical - endogenous non-mammalian	Inhibited	-3.659	4.17e-11	BCL2,CD14,CD83,CD86,CSF3,CXCL8,CXCR4,CYBB,HIF1A,HMOX1,ICAM1,IL10,IL1B,IL1RN,IL6,NLRP3,NR4A2,NR4A3,PTGS2,SELP,TLR2,TNF,TREM1	393 (16)
cardiotoxin		chemical - other	Inhibited	-3.657	8.74e-16	C5AR1,CCL3L3,CCL4,CSF1R,CTSB,CXCR4,DOK2,EZR,FGF2,FPR1,FSTL1,GSN,HBEGF,HSP90AA1,IGF1,IGFBP7,IL10,IL10RA,IL13RA1,IL18,IL1A,IL1B,IL1R1,IL1RN,IL33,IL6,ITGA4,ITGA5,ITGA6,ITGAM,ITGB2,LY86,MERTK,METRNL,MRC1,MYH9,NAMPT,NASP,OSM,PTPRC,SPP1,TGFB1,TNF,TNFRSF1B,TREM1,TSC22D1,UCP2,VEGFA,VEGFC
CASP4	0.233	peptidase	Inhibited	-3.63	2.08e-08	CCL3L3,CD14,CXCL16,CXCL2,CXCL3,IL10,IL18,IL1A,IL1B,ITGAM,ITGAX,LAIR1,OSM,PLAU	462 (18)
Hbb-b1		transporter	Inhibited	-3.602	1.73e-06	C1QA,CD44,CD74,CLEC7A,CYBA,CYBB,FN1,FTH1,FTL,HIF1A,ICAM1,IL10RA,IL1B,ITGAM,LY86,NCF2,PECAM1,SPI1,TFRC,TLR2,UCP2,VCAM1,VEGFC	371 (12)
poly rI:rC-RNA		biologic drug	Inhibited	-3.54	4.49e-25	APOL3,APP,ARID5A,BCL2,CCL20,CCL3,CCL3L3,CCL4,CCL4L1/CCL4L2,CCL8,CD14,CD163,CD200,CD44,CD74,CD83,CD86,CDKN1A,CEBPB,CEBPD,CFH,CLEC4E,CLEC7A,CSF3,CTSS,CXCL1,CXCL2,CXCL3,CXCL8,CXCR4,DDIT4,DUSP1,EGR1,EREG,ETS1,EZR,FCGR1A,FCGR2B,FGF2,FN1,FPR1,GADD45B,GATM,GBP4,GPR84,HAVCR2,HBEGF,HIF1A,HLA-A,HLA-DMA,HLA-DMB,HLA-DRA,HLA-E,HLA-F,ICAM1,IFI16,IFI27,IFITM1,IFITM3,IGF1,IL10,IL10RA,IL18,IL1A,IL1B,IL1RN,IL33,IL…	510 (14)
SPI1	-1.691	transcription regulator	Inhibited	-3.529	7.36e-18	ACTB,C1QC,C3AR1,CCL3,CCL4,CD14,CDKN1A,CSF1R,CSF2RA,CTSS,CYBB,DAB2,DDX21,EBF1,ETS2,FCER1G,FCGR2B,FCGRT,FOXO1,FTH1,FTL,GPR84,GPX1,HES1,ID2,ID3,IFI27,IFITM1,IFITM3,IL10,IL18,IL1B,IL1RN,IL33,ITGA4,ITGA5,ITGAM,ITGB2,LILRB3,LY6E,LYZ,MCL1,MRC1,MT1X,MT2A,MYC,NCF2,NCF4,PRDM1,PRDX2,PSMB9,PTGS2,PTPN6,PTPRC,RPL18,SPI1,SPP1,TLR2,TNF,TNFSF10,TREM1,VIM	479 (15)
CpG ODN 1826		chemical reagent	Inhibited	-3.511	4.71e-10	APP,CCL3L3,CCL4,CD14,CD83,CD86,CXCL3,CXCL8,CYBA,CYBB,FCGR1A,FCGR2B,HLA-DQB1,IL10,IL1A,IL1B,IL6,LY96,NCF2,REL,RGS1,RGS2,TNF	429 (17)
MRGPRX3		G-protein coupled receptor	Inhibited	-3.5	1.73e-09	CCL20,CCL3L3,CCL4,CLEC4E,CLEC5A,CLEC7A,CSF3,CXCL3,CXCR4,FPR1,IL1A,IL1B,IL1RN,OSM,TNF,TNFRSF1B	339 (9)
CD28	-0.688	transmembrane receptor	Inhibited	-3.466	4.09e-11	ARHGDIB,BCL2,BCL2A1,BTG1,CCL3,CCL4,CD86,CH25H,CPEB4,CREM,CXCL2,CXCL8,CXCR4,EIF4E,FCER1G,FYB1,HAVCR2,HLA-DQB1,HNRNPA1,HSPA1A/HSPA1B,IFITM1,IL10,IL10RA,IL1B,IL1R1,IL6,IRF1,IRF8,ITGA4,KLF2,LCP1,LDHA,LSP1,MACROH2A1,MAF,MMRN1,MSR1,MYC,NAMPT,NFKB1,NFKBIA,OAZ1,PDE4B,PNP,PRDM1,PTGER4,PTGS2,REL,RGCC,RHOC,SLC7A5,SOCS2,SOCS3,SRGN,STOM,TFRC,TNF,TNFAIP3,TNFRSF1B,TNFSF10,TSC22D1	400 (15)
peptidoglycan		chemical - endogenous non-mammalian	Inhibited	-3.433	2.05e-17	AQP1,BCL2A1,CCL20,CCL3,CCL3L3,CCL4,CCL8,CD200,CD86,CORO1A,CSF3,CXCL1,CXCL16,CXCL2,CXCL3,CXCL8,CXCR4,DUSP1,EGR1,HMOX1,ICAM1,IL10,IL18,IL1A,IL1B,IL1RN,IL6,IRF1,ITGB2,MCL1,NLRP3,PTGS2,TLR2,TMSB10/TMSB4X,TNF	332 (11)
KRAS	0.415	enzyme	Inhibited	-3.361	1.87e-32	ACSL1,ADAM9,ADAMTS1,AHNAK,APP,AREG,ARHGDIB,ARPC3,ARRB2,ATP1B1,BCAM,BCL2,BCL2A1,BMPR2,CAV1,CAV2,CAVIN1,CAVIN2,CCN1,CCN2,CD44,CD74,CDA,CDKN1A,CEBPB,CLEC10A,CLEC5A,CLU,COL4A1,CPM,CSF2RA,CSF3,CTNNA1,CXCL8,CXCR4,CYBB,DLC1,DSE,DUSP1,EFNA1,EGR1,EIF4E,ELN,EMP1,EMP2,ENG,EREG,ESAM,F13A1,FABP5,FBLN2,FCGR2A,FCGR2B,FKBP11,FLNA,FN1,FSTL1,FTH1,GJA1,GLUL,GNA13,GPX4,GRB2,GRN,GSN,HBEGF,HES1,HIF1A,HLA-DMB,HLA-DRB1,…	631 (21)
IL33	1.574	cytokine	Inhibited	-3.353	9.06e-27	ACTB,ADAMTS1,APOE,APOLD1,APP,AREG,BCL2A1,CCL3,CCL3L3,CCL4,CD53,CD83,CD86,CLEC4E,CLEC7A,CREM,CSTB,CXCL1,CXCL16,CXCL2,CXCL3,CXCL8,DUSP2,EGR3,EPAS1,ETS1,FGL2,FLT1,FPR1,FTL,G0S2,GADD45B,GNA13,HAVCR2,HIF1A,HMOX1,ICAM1,ID2,IER3,IL10,IL10RA,IL1A,IL1B,IL1RN,IL33,IL6,ITGA5,ITGAM,ITGAX,ITGB4,LAMA5,LEPR,LGALS1,MDK,MSR1,MYC,NABP1,NCF4,NFKB1,NFKBIA,NFKBIZ,NLRP3,PDLIM1,PILRA,PLAT,PLIN2,POLR2L,PRDM1,PRXL2A,PTGE…	395 (13)
TNF	-2.582	cytokine	Inhibited	-3.35	2.39e-71	A2M,ACSL1,ACTB,ADAM9,ADAMTS4,AKAP12,AKR1B1,ALCAM,ALOX5AP,ANGPT2,APOE,APP,AQP1,ARHGAP18,ARHGDIB,ARID5B,ATP1A1,B4GALT1,BCL2,BCL2A1,BHLHE41,BTG1,BTG2,C15orf48,C1QTNF1,C3AR1,C5AR1,CALHM6,CAV1,CCL14,CCL20,CCL3,CCL3L3,CCL4,CCN1,CCN2,CD14,CD163,CD200,CD34,CD4,CD44,CD59,CD74,CD83,CD86,CDC42EP5,CDH5,CDKN1A,CEBPB,CEBPD,CEMIP2,CFD,CH25H,CITED2,CLDN5,CLEC4E,CLEC5A,CLU,CMIP,COL15A1,COL4A1,COL4A2,COTL1,CREM,CS…	525 (14)
CEBPA	-0.189	transcription regulator	Inhibited	-3.329	1.22e-28	A2M,ACSL1,AKAP12,AKR1B1,AKR1C1/AKR1C2,AKR1C3,ALOX5AP,ARL4C,BCL2,BCL2A1,BTG1,BTG2,C3AR1,CCL20,CCL3,CCL4,CD14,CDC37,CDH5,CDKN1A,CEBPB,CEBPD,CFD,CREG1,CSF1R,CSF2RA,CSF3,CTNNA1,CXCL8,CXCR4,DDX21,EBF1,EFNB2,EIF4E,EMCN,EPHX1,ERG,F8,FABP4,FCGR1A,FLT1,FOXO1,G0S2,GJA1,GLIPR1,GLRX,GPR84,HMOX1,ICAM1,ICAM2,ID1,ID2,IER3,IFI27,IGF1,IGFBP4,IL10,IL1RN,IL6,INSR,IRS2,ITGAM,ITGAX,KLF2,LEPR,LGALS1,LITAF,LST1,MMRN1,M…	591 (22)
salmonella minnesota R595 lipopolysaccharides		chemical - endogenous non-mammalian	Inhibited	-3.326	8.97e-21	ACSL1,ADAM9,CCL20,CCL3L3,CCL4,CCL8,CD83,CD86,CEBPD,CH25H,CXCL1,CXCL2,CXCL3,CXCL8,EGR1,ETS2,FPR1,HLA-DMA,HLA-DMB,HLA-DPA1,HLA-DPB1,HLA-DRA,ICAM1,IL10,IL1A,IL1B,IL6,IRF1,IRF8,MET,MT1X,NFKB1,NFKBIA,NFKBIZ,PDE4B,PILRA,PTGS2,SLFN5,SOCS3,TLR2,TNF,TNFAIP3,TSC22D1,VCAM1	488 (17)
KLF6	-2.056	transcription regulator	Inhibited	-3.306	5.84e-18	ANXA5,ARID5B,CCL3L3,CCNL1,CD44,CD83,CD86,CDKN1A,CEBPB,CLEC5A,CSF2RA,CXCL1,CXCL2,CXCL3,CXCL8,CYB5A,CYBB,ENG,ETS2,GADD45B,HIF1A,HMOX1,ICAM1,ID2,IL10,IL13RA1,IL1A,IL1B,IL6,IRF1,ITGA5,KDM6B,LCP2,LDHA,LGALS3,LITAF,LYN,MCL1,MRC1,MYC,NAMPT,NFE2L2,NFKB1,NFKBIA,NINJ1,NLRP3,OSM,PDE4B,PFKFB3,PFN1,PLAT,PLAU,PRDM1,PTGS2,REL,RHOB,RHOG,SELE,SERPINH1,SGK1,SOCS3,TGFB1,TNF,TNFAIP2,TNFAIP3,TNFRSF1B,VCAM1,VEGFA,ZEB1	398 (16)
IL1B	-5.413	cytokine	Inhibited	-3.274	2.83e-55	A2M,ACKR1,ADAMTS1,ADAMTS4,AIF1,AKR1B1,APOE,APP,ATP1A1,BCL2,BCL2A1,BTG2,C1QTNF1,CAV2,CCL20,CCL3,CCL3L3,CCL4,CCL8,CCN2,CD14,CD4,CD44,CD74,CD83,CD86,CDKN1A,CEBPB,CEBPD,CEMIP2,CFI,CLEC14A,CLU,CREM,CSF3,CTSB,CTSS,CTSZ,CXCL1,CXCL16,CXCL2,CXCL3,CXCL8,CXCR4,CYBA,CYBB,DAB2,DBI,DDIT4,DUSP1,EFNA1,EGR1,EIF4E,ELN,ENG,ENPP2,EPAS1,ETS2,F13A1,FABP5,FCGR2B,FERMT3,FGF2,FLT1,FN1,FOXO1,G0S2,GADD45B,GAS5,GBP4,GJA1,GN…	507 (13)
NFAT5	0.323	transcription regulator	Inhibited	-3.259	3.24e-20	ACTN1,AKR1B1,AQP1,AREG,BCL2A1,C1QTNF1,CD44,CD74,COL4A1,CSF3,CXCL16,CXCL3,CYBB,DDIT4,EGR1,EREG,FOXO1,GNA13,HLA-DMA,HLA-DMB,HLA-DQB1,HLA-DRB5,IFI16,IGFBP7,IL1B,IL1RN,IL6,IRF1,ITGA4,JAM2,LRP5,NFKB1,NFKBIA,PIK3R3,PLAT,PLIN2,S100A4,SGK1,SPP1,TLR2,TNF,TNFAIP2,TNFAIP3,TNFSF10,VCAM1,VEGFA,VWF	569 (21)
5-O-mycolyl-beta-araf-(1->2)-5-O-mycolyl-alpha-araf-(1->1')-glycerol		chemical - endogenous non-mammalian	Inhibited	-3.253	4.55e-18	ACSL1,BCL2A1,CCL20,CCL3L3,CCL4,CCL8,CD44,CD83,CXCL1,CXCL2,CXCL3,CXCL8,DUSP1,FABP4,HBEGF,ICAM1,IER3,IL1A,IL1B,KYNU,MGLL,NAMPT,NFKB1,NFKBIZ,NR4A3,PDE4B,PTGS2,RCAN1,RGS1,RGS16,SOCS3,TNF,TNFAIP3,VCAM1	445 (12)
resiquimod		chemical drug	Inhibited	-3.237	9.33e-23	ACTB,ACTG1,AIF1,APOL3,ARPC1B,ARPC2,ARPC5,ATP6V1B2,BCL2,BCL2A1,C3AR1,CCL20,CCL3,CCL3L3,CCL4,CCL4L1/CCL4L2,CD44,CD83,CD86,CEBPB,CLEC4E,CLEC7A,CSF1R,CSF3,CXCL1,CXCL2,CXCL3,CXCL8,ETS2,EZR,F2R,FCER1G,FCGR1A,FCGR2A,FCGR2B,FGF2,FOXO1,GPNMB,GPR183,GPR84,GPX1,HAVCR2,HERPUD1,HES1,HSP90AA1,HSPB1,ICAM1,IER3,IFI16,IFITM1,IFITM3,IGFBP4,IL10,IL18,IL1A,IL1B,IL33,IL6,IRS2,ITGAX,ITGB1,LGALS1,LGALS3,LMNA,LYN,LYST,M…	469 (16)
KDM5B	0.09	enzyme	Inhibited	-3.223	0.00226	CAV1,CCL14,CCN2,CYB5A,EGR1,FABP5,ID2,IGFBP2,INSIG1,MCAM,MT1X,NEDD9,PLS3,PSIP1,RNASET2,SAT1,SOX17,TGFB1	218 (7)
BANF1	0.158	other	Inhibited	-3.207	0.0167	BAG3,CAV1,HLA-A,HLA-E,IFI16,IFI27,IFITM1,IFITM2,IFITM3,IL6,IRF1,MET,TNFSF10,VEGFA
Hbb-b2		enzyme	Inhibited	-3.201	1.25e-10	C1QA,CD44,CD74,CLEC7A,CYBA,CYBB,FN1,FTH1,FTL,IL10RA,IL1B,ITGAM,LY86,NCF2,SPI1,TFRC,TLR2	185 (6)
TLR7/8 (family)		group	Inhibited	-3.201	9.15e-09	ATP2B1-AS1,BCL2,BCL2A1,EREG,IL10,NFKBIA,NFKBIZ,NPR1,PLAUR,PNRC1,PPP1R15A,PTGS2,RGS1,TNF,TNFAIP3	497 (16)
tetradecanoylphorbol acetate		chemical drug	Inhibited	-3.182	1.01e-44	ACTB,ADAM15,ADAM28,ADAM9,ADAMTS1,ADAMTS4,ALCAM,ANGPT2,APP,AREG,B3GNT5,BCL2,BCL2A1,BNIP3L,BTG1,BTG2,C3AR1,C5AR1,CALCRL,CAPG,CAV1,CAV2,CCL20,CCL3,CCL3L3,CCL4,CCN1,CCN2,CD14,CD163,CD4,CD44,CDKN1A,CH25H,CLEC5A,CPE,CREM,CSF1R,CSF2RA,CSF3,CTSB,CTSD,CTTN,CXCL1,CXCL2,CXCL3,CXCL8,CXCR4,CYBA,CYBB,CYTH4,DAB2,DDIT4,DUSP1,DUSP2,ECE1,EFNB2,EGR1,EGR3,EIF4E,EMP1,EREG,ETS1,ETS2,EZR,FCER1G,FCGBP,FCGR1A,FGF2,FLT1,F…	585 (16)
TLR7	-0.342	transmembrane receptor	Inhibited	-3.164	2.6e-14	BCL2,BCL2A1,BMX,CCL20,CCL3,CCL4,CD44,CD83,CD86,CDKN1A,CEBPB,CFH,CXCL1,CXCL2,CXCL3,CXCL8,ETS2,FCER1G,FGF2,GPR84,ICAM1,IER3,IFITM1,IL10,IL10RA,IL1B,IL1R1,IL6,IRF1,ITGAX,NCF4,NFKB1,NFKBIA,PLAT,PLAU,PTPN6,SELE,TNF,TNFAIP3,VMO1	376 (15)
GABARAPL1	-0.039	other	Inhibited	-3.162	0.000295	BLVRB,CSTB,CTSB,CXCR4,INSIG1,LGMN,NPC2,NR4A2,PSAP,TPP1
MTOR		kinase	Inhibited	-3.159	6.54e-11	ACACB,AKAP13,AKR1B1,ARL4C,BCL2,BCL2A1,CD86,CDKN1A,CEBPB,CEBPD,CITED2,CSF1R,CXCL1,CXCL2,CXCL8,CXCR4,DDIT4,DUSP1,EFNA1,EPAS1,FABP4,FABP5,FKBP1A,FN1,HIF1A,HSPB1,HSPH1,IFI16,IGF1,IL10,IL1A,IL1B,IL1R1,IL6,IRF1,IRF8,IRS2,LDHA,MAF,MAP1LC3B,MCL1,MYC,NEURL1B,PDK4,PECAM1,PFN1,PTPN6,RPS18,RPS6,S1PR1,SERPINA1,SNCG,SOCS3,SRPX,TNF,TNFSF10,TXNIP,UTRN,VCAM1,VEGFA	453 (20)
CSF2		cytokine	Inhibited	-3.114	8.45e-27	ALOX5AP,BCL2,BCL2A1,C5AR1,CCL3,CCL3L3,CCL4,CD14,CD163,CD63,CD74,CD83,CD86,CDKN1A,CFH,CLEC4E,CLEC7A,CSF1R,CSF2RA,CSF3,CXCL1,CXCL2,CXCL3,CXCL8,CXCR4,CYBB,DOK2,DUSP2,EGR1,EGR3,ELN,F2R,FBXO31,FCGR1A,FCGR2B,FLT1,FOLR2,GK,HBEGF,HIF1A,HLA-DQB1,HMOX1,HSPH1,ICAM1,ID2,ID3,IER3,IFITM3,IGF1,IL10,IL1A,IL1B,IL1R1,IL1RN,IL3RA,IL6,ITGA4,ITGAM,ITGAX,LCP1,LDHA,LY96,MCL1,MET,MRC1,MYC,NACA,NFKB1,NFKBIA,NLRP3,NR4A2,N…	511 (13)
ECSIT	0.11	transcription regulator	Inhibited	-3.061	1e-07	CD44,CD83,CXCL8,HMOX1,IER3,IL1B,IL1RN,IL6,NFKB1,NFKBIA,NR4A2,PLAUR,PTGS2,TNFAIP3	328 (12)
Pam3-Cys		chemical toxicant	Inhibited	-3.04	1.73e-09	CD14,CD163,CD83,CD86,CXCL2,CXCL3,CXCL8,FPR1,IL10,IL1A,IL1B,IL1RN,IL6,PLAT,SELE,TLR2,TNF	335 (14)
CCL5	-0.18	cytokine	Inhibited	-3.036	3.35e-12	AIF1,ALCAM,C5AR1,CAPN2,CCL3,CCL3L3,CCL4,CD163,CD44,CDC37,CXCL2,CXCL3,CXCL8,DUSP1,EMP1,F2R,IL1B,IL6,ITGAM,NAMPT,OLR1,PLAUR,PNP,PPIF,SGK1,TNF,TUBB4B,ZFP36	334 (16)
ITPR2	-0.481	ion channel	Inhibited	-3.031	7.54e-08	ALOX5AP,CCL3L3,CCL4,CD44,CLEC7A,CSF1R,FCER1G,FCGR1A,IL1B,ITGB2,ITPR1,LY96,PSMB9,STAB1,SYK,THEMIS2,TNF,TNFAIP3,TPR	314 (11)
lysophosphatidylcholine		chemical - other	Inhibited	-3.023	3.13e-09	ACSL1,AKR1C3,CCL3L3,CD74,CD86,CXCL1,CXCL8,CYBB,DBI,EGR1,FABP5,GJA1,GPX1,HBEGF,HLA-DMA,HLA-DRB1,ICAM1,IL1B,IL6,INSIG1,LDLR,LRP1,NLRP3,OLR1,PLAU,PLAUR,PPT1,PTGS2,RGS2,SELE,TGFB1,TNF,TNFAIP3	529 (20)
GABARAP	-0.349	transporter	Inhibited	-3	0.000464	BLVRB,CSTB,CTSB,CXCR4,INSIG1,LGMN,NPC2,PSAP,TPP1	153 (5)
GABARAPL2	0.372	other	Inhibited	-3	0.000464	BLVRB,CSTB,CTSB,CXCR4,INSIG1,LGMN,NPC2,PSAP,TPP1
ADORA3	-0.388	G-protein coupled receptor	Inhibited	-3	9.8e-07	CCL3,CCL4,CCL8,CXCL3,CXCL8,IL10,IRF1,SPP1,VEGFA	368 (18)
ShK-223		chemical reagent	Inhibited	-2.982	0.000104	C1QC,C3AR1,FCGR1A,FCGR2A,IGSF6,IL1B,IL1RN,ITGAM,LAIR1,LGMN,MAFB,MERTK,MYCT1,NFKB1,PTPN6,SLCO2B1,STING1,TM4SF1,TNFSF13B
IFNG		cytokine	Inhibited	-2.972	1.25e-62	A2M,ABLIM3,ACTB,ADA2,ADAMTS9,ADGRG1,AIF1,ALOX5AP,APP,AQP1,AREG,ATP1A1,ATP1B1,BCL2,BCL2A1,BTG1,C15orf48,C1QA,C1QB,C1QC,C5AR1,CALCOCO2,CALHM6,CAV1,CCL20,CCL3,CCL3L3,CCL4,CCL8,CCN2,CD14,CD163,CD200,CD4,CD44,CD63,CD74,CD83,CD86,CDH5,CDKN1A,CEBPB,CEBPD,CFH,CH25H,CIRBP,CLEC10A,CLEC4E,CLEC5A,CLEC7A,CORO1A,CREM,CRIM1,CSF1R,CSF3,CTSB,CTSD,CTSS,CTSZ,CXCL1,CXCL16,CXCL2,CXCL3,CXCL8,CXCR4,CYB5A,CYBA,CYBB,CYRI…	495 (13)
MALP-2s		chemical reagent	Inhibited	-2.967	5.45e-10	BCL2A1,CCL3L3,CCL4,CD86,CXCL2,CXCL3,IL10,IL1A,IL1B,IL6,ITGAM,MCL1,PTGS2,TLR2,TNF	329 (12)
Pam3-Cys-Ser-Lys4		chemical reagent	Inhibited	-2.964	1.81e-23	AKAP13,ANGPT2,BCL2A1,CCL20,CCL3L3,CCL4,CCL8,CCN2,CD14,CD83,CD86,CSF1R,CSF3,CXCL1,CXCL2,CXCL3,CXCL8,DDIT4,FCGR2A,FCGR2B,GLRX,HAVCR2,HLA-A,HLA-DRB5,ICAM1,IER3,IFI16,IFITM1,IL10,IL18,IL1A,IL1B,IL1RN,IL6,IRF1,ITGA4,ITGAX,KDM6B,LDHA,MCL1,NAMPT,NFKB1,NFKBIA,NFKBIZ,NLRP3,OSM,PRDM1,PTGS2,REL,RGS1,RGS2,SELE,SELP,SLC40A1,SPI1,TLR2,TNF,TNFAIP3,TNFSF13B,VCAM1	419 (12)
trinitrobenzenesulfonic acid		chemical reagent	Inhibited	-2.95	1.34e-09	CCL3L3,CCL4,CD44,CLEC4E,CSF2RA,CSF3,CXCL2,CXCL3,IL10,IL18,IL1A,IL1B,IL6,ITGAM,NCF4,PTGS2,SOCS3,TGFB1,TNF	519 (14)
USP22	0.154	peptidase	Inhibited	-2.949	1.17e-10	BCL2A1,CDKN1A,CFD,CLEC5A,CSF2RA,CYBB,FCGR2A,FCGR2B,FN1,GRB2,HSPB1,IL3RA,ITGAM,ITGB2,LYZ,MERTK,MRC1,MSR1,NCF2,NCF4,PTPN6,PTPRC,SLFN5,SPI1,TGFB1,TGM2,TNF	494 (19)
RELA	0.224	transcription regulator	Inhibited	-2.937	8.79e-30	A2M,ACTN4,ADAMTS4,ALCAM,ALOX5AP,APOE,APP,ARHGDIB,ATP6AP2,BCL2,BCL2A1,BNIP3L,BTG2,CAV1,CCL20,CCL3,CCN2,CD14,CD44,CD59,CDKN1A,CEBPB,CEMIP2,CITED2,CTSB,CTTN,CXCL1,CXCL2,CXCL3,CXCL8,CXCR4,CYBB,DOCK8,DUSP1,EGR1,ELN,EPAS1,FCGRT,FGF2,FN1,GNA13,GPRIN3,HES1,HIF1A,HLA-A,HMOX1,ICAM1,ID1,IER3,IFNGR2,IGF1,IGFBP2,IL10,IL1A,IL1B,IL1RN,IL6,IRF1,LYN,LYST,MT-CYB,MYC,NAMPT,NFE2L2,NFKB1,NFKBIA,NNMT,NR4A2,NR4A3,OLR1,…	490 (12)
N-formyl-Met-Leu-Phe		chemical reagent	Inhibited	-2.934	4.86e-09	ACTN1,CAPG,CCL4,CXCL8,CYBB,FCGR1A,IL1B,IL6,ITGAM,ITGB2,LILRB2,NFKBIA,OSM,PTGS2,RAC2,TAGLN2,TNF,VEGFA,VSIG4	503 (18)
EWSR1-FLI1		fusion gene/product	Inhibited	-2.919	1.97e-07	ARID5B,CALD1,CAV1,CCN1,CCN2,CDKN1A,EGR3,ID1,IL1A,MYH9,NFKBIZ,NUAK1,POSTN,S1PR1,SELENOP,SLFN5,SULF1,TGFBR2,TNFAIP3,TPM1	349 (9)
E. coli B4 lipopolysaccharide		chemical toxicant	Inhibited	-2.914	3.31e-28	AQP1,B3GNT5,BCL2,C1QB,CCL20,CCL3L3,CCL4,CD83,CD86,CLEC14A,CLEC5A,CSF3,CXCL2,CXCL3,CXCL8,CYTH4,EMB,ETS2,EVI2B,F13A1,FCER1G,FCGR1A,FGL2,FPR1,GBP4,GLIPR1,GPNMB,HLA-A,HMOX1,ICAM1,IFI16,IFITM3,IL10,IL1A,IL1B,IL1R1,IL1RN,IL33,IL6,LCP1,LCP2,LILRB3,MCL1,MRC1,NFKB1,NFKBIA,NLRP3,PDLIM5,PLAUR,PLEK,PROS1,PTGS2,PTPN6,PTPRC,PYCARD,RAB20,RHOC,RPL7,SAMSN1,SELE,SERPINH1,SOCS3,STAB1,TAP1,TLR2,TNF,TNFAIP3,TNFRSF1B,…	373 (15)
TNFSF13B	-1.061	cytokine	Inhibited	-2.911	7.39e-09	BCL2,BCL2A1,CCL4,CD200,CD74,CD83,CD86,CTSS,CTTN,CXCL8,FCGR2B,FOXO1,GPR183,HAVCR2,HLA-DMB,ICAM1,ID1,IL10,IL1RN,MCL1,MYC,NAMPT,NR4A2,PLAUR,PLEK,PRDM1,PTPRM,SPP1,UACA	367 (13)
CpG oligonucleotide		chemical drug	Inhibited	-2.907	1.73e-17	BCL2,BCL2A1,C5AR1,CCL3L3,CCL4,CD14,CD34,CD63,CD83,CD86,CEBPB,CLEC4E,CXCL2,CXCL8,DUSP1,EGR1,ETS2,FCGR2B,FCGRT,GPR84,ICAM1,IFI27,IL10,IL18,IL1B,IL33,IL6,ITGAX,LYN,MCL1,MSR1,MYC,NFKBIZ,OLR1,PTGS2,RASSF4,SAMSN1,SLC40A1,SLC7A5,SYK,TFRC,TLR2,TNF,TNFSF10,TNFSF13B	447 (14)
PTPRR		phosphatase	Inhibited	-2.867	0.0659	BTG2,CDC37,ETS1,FLNA,IFITM2,ITGA5,ITGB4,LRP1,MYH9,NUCB1,SLC44A2,TNFAIP1
miR-30c-5p (and other miRNAs w/seed GUAAACA)		mature microRNA	Inhibited	-2.864	0.0589	ATRX,CCN2,COL4A1,COL4A2,HES1,IL6,IRS2,LAMC1,MET,MYC,NHERF2,NUCB1,PCDH17,PNP,SEC62,SH2B3,SPARC,TGFBR2,TNF,TNFAIP2
mir-142 (includes others)		microRNA	Inhibited	-2.854	4.92e-07	CXCL3,DSTN,EZR,GBP4,HIF1A,HLA-A,HLA-E,IFNGR2,IL6,IL6ST,IRF1,ITGAX,LIMA1,LRRC32,MCAM,NCKAP1,RHOG,RHOQ,SOCS3,TGFBR2,TNF,TNFSF10,TSC22D1,VEGFA,YES1	320 (10)
laminaran		chemical drug	Inhibited	-2.853	1.52e-09	CCL20,CCL4,CCL4L1/CCL4L2,CLEC4E,CXCL1,CXCL8,ELOVL7,EREG,G0S2,GPR84,IL1A,IL1B,MT2A,OLR1,PTGS2	255 (11)
FMR1	-0.045	translation regulator	Inhibited	-2.843	0.00667	AKAP13,APP,BAG3,BASP1,EGR3,GLUL,IGFBP4,PFN1,PLAT,RPL10A,RPL18,RPL3,RPL5,RPL7,RPLP0,RPS18,RPS28,RPS4Y1,RPS6,RPS8,SASH1,SPARCL1,STX11,TAGLN2,VWA1
uric acid		chemical - endogenous mammalian	Inhibited	-2.84	1.8e-09	AREG,BCL2,CCL3,CCL3L3,CCL4,CCN1,CCN2,CD86,CSF3,CXCL2,CXCL3,CXCL8,CYBB,HMOX1,ICAM1,IL10,IL18,IL1A,IL1B,IL6,NLRP3,PTGS2,TGFB1,TNF,TREM1,VCAM1	371 (16)
HNF4G		transcription regulator	Inhibited	-2.828	0.00336	CAPN2,CNN3,DAAM1,FLNA,FLNB,ITGA5,LAMC1,PDLIM1
NF1	-0.062	other	Inhibited	-2.828	0.0133	FGF2,ICAM1,MAF,MDK,MXD1,MYC,RPL10A,SELP
prostaglandin D2		chemical - endogenous mammalian	Inhibited	-2.812	2.97e-07	CCL3,CD44,CXCL8,EPAS1,HMOX1,HSPA1A/HSPA1B,IL1A,IL6,ITGAM,NINJ1,PLAUR,PRDM1,PTGS2,RBPJ,TNF	383 (16)
PGF		growth factor	Inhibited	-2.811	3.89e-07	ALOX5AP,BCL2,CCL20,CCL4,CXCL8,CXCR4,EGR1,EREG,ETS2,FLT1,HIF1A,IL1B,IL6,TNF	468 (17)
BMPER		other	Inhibited	-2.81	3.75e-05	CDH5,EFNB2,ICAM1,ID1,MGP,PECAM1,SOX7,VCAM1	433 (14)
FOXL2		transcription regulator	Inhibited	-2.805	1.2e-10	BCL2A1,CCL20,CCL3,CCL3L3,CH25H,CLU,CPM,CXCL2,CXCL3,ICAM1,IER3,IGF1,IL6,NFE2L2,NR4A3,PPP1R15A,PTGS2,RGS2,S1PR1,SPRY1,TNFAIP3	366 (10)
PIK3CD	-0.196	kinase	Inhibited	-2.8	0.00166	BCL2,CCL3,CCL4,CXCL8,MAF,PRDM1,TGFB1,TNF	470 (19)
TBX21		transcription regulator	Inhibited	-2.795	1.27e-05	CCL3L3,CCL4,CD83,HAVCR2,IL10,IL18,IL1R1,IL6ST,PRDM1,PTGER4,RUNX1,SLC40A1,SPP1,TGFBR2,TNF,ZEB2	556 (19)
6-hydroxydopamine		chemical toxicant	Inhibited	-2.782	0.00509	BCL2,BNIP3L,CYBB,DDIT4,GPX1,HERPUD1,HSPA1A/HSPA1B,IL10,IL18,IL1B,IL6,NLRP3,NR4A2,PTGS2,PYCARD	483 (23)
TLR9		transmembrane receptor	Inhibited	-2.772	1.06e-14	ADAMTS4,BCL2,CCL3,CCL3L3,CCL4,CD83,CD86,CPM,CSF3,CXCL2,CXCL3,CXCL8,DUSP1,EGR1,GADD45B,HMOX1,ICAM1,IER3,IFI16,IFITM1,IL10,IL10RA,IL18,IL1A,IL1B,IL33,IL6,IRF1,KDM6B,LAIR1,LYST,MCL1,MYC,NAMPT,NFKBIZ,PFKFB3,PRDM1,PTGS2,PYCARD,SOCS3,SPRY1,TGFB1,TNF,TNFRSF1B,TNFSF10,TNFSF13B,UGCG	485 (14)
CCL20	-3.04	cytokine	Inhibited	-2.764	3.54e-08	C3AR1,CLEC7A,CYBB,FCER1G,FCGR1A,HAVCR2,IL1A,IL1B,IL1RN,ITGAM,LIPA,NLRP3,OLR1,POSTN,SYK,VIM	418 (18)
H-7		chemical - kinase inhibitor	Inhibited	-2.76	0.000297	ANGPT2,AREG,ECE1,EGR1,FN1,ITGA5,ITGB1,MYC,SELE	504 (19)
CSF1	0.134	cytokine	Inhibited	-2.752	1.52e-19	APOE,APP,BCL2,C5AR1,CAPN2,CCL3,CD163,CD74,CD83,CD86,CDKN1A,CLEC7A,CPM,CSF1R,CTSD,CXCL2,CXCL3,CYBB,DOK2,DUSP1,EGR1,EGR3,ETS2,F2R,FCER1G,FCGR2A,FCGR3A/FCGR3B,FCGRT,FERMT3,FN1,FOLR2,GPNMB,GPR34,HIF1A,HLA-A,ID2,IFI16,IFITM1,IGF1,IL10,IL10RA,IL18,IL1A,IL1B,IL6,IL6ST,IRF1,IRF8,ITGA4,ITGA5,ITGAM,ITGAX,ITGB1,KLF2,LDHA,LY6E,LYVE1,MAFB,MERTK,MRC1,MSR1,MYC,NCF2,PFKFB3,PLAU,PSMB9,PTPRC,RUNX1,SELENOW,SLC7A5,S…	541 (14)
BCR (complex)		complex	Inhibited	-2.732	1.55e-05	ATP6V0B,ATP6V1B2,ATP6V1F,B4GALT1,BCL2,BCL2A1,C15orf48,CCL3,CCL4,CD44,CD86,CDC37,CDKN1A,CTSS,CXCR4,DUSP2,EGR1,FAM107B,FCGR2B,FOXO1,FTH1,GPR183,HLA-DMA,ICAM1,IL10,IL6,IRF8,ITGA4,ITGB1,KLF9,LAIR1,LAPTM5,LDHA,MCL1,MIR155HG,MS4A6A,MYC,NAMPT,PLEK,PRDM1,PTGS2,RAC2,RBPJ,REL,S100A10,S1PR1,SAMSN1,ZBTB16	428 (18)
GATA2-AS1	0.329	other	Inhibited	-2.728	4.25e-08	BNIP3L,CAPN2,CXCL8,ERG,FLT1,FOXO1,HIF1A,IL1B,ITGB4,LDHA,MYC,NOTCH4,PECAM1,RGS2,VWF
KRT17		other	Inhibited	-2.725	5.45e-10	CCL20,CCL3L3,CCL4,CLEC7A,CSF3,CXCL2,CXCL3,IL10,IL1B,IL6,SPP1,TJP1,TNF,VIM,ZEB1
hemozoin		chemical - endogenous non-mammalian	Inhibited	-2.711	5.45e-10	CCL3,CCL3L3,CCL4,CD83,CXCL1,CXCL2,CXCL3,CXCR4,HMOX1,ICAM1,IL10,IL1A,IL1B,IL6,TNF	479 (16)
CREB (family)		group	Inhibited	-2.701	7.18e-11	AASS,AREG,ARPC5,BCL2,C3AR1,CCN1,CD14,CD59,CDKN1A,CEBPB,CEBPD,CREM,CSF1R,CTSB,CXCL8,DUSP1,EGR1,EGR3,FCER1G,FLNB,GADD45B,GJA1,HES1,IER3,IFI16,IGF1,IL10,IL1B,IL33,IL6,IRS2,ITGAM,LDLR,MALAT1,MCAM,MCL1,MT-ND5,MYC,NEDD9,NR4A2,NR4A3,NRN1,PDE4B,PLAT,PPFIBP1,PTGS2,RGS2,RHOB,SOX17,STMN1,SYNPO,TNF,VEGFA	644 (26)
tunicamycin		chemical - endogenous non-mammalian	Inhibited	-2.693	0.000515	BCL2,CCL20,CDKN1A,CEBPB,CEBPD,CLDN5,CXCL2,CXCL3,DDIT4,EGR1,ETS1,FKBP11,FN1,GADD45B,GRN,HERPUD1,HMOX1,ICAM1,IL1A,IL1B,IL6,INSR,ITPR1,MCL1,MYC,NDRG1,NFKBIA,PLIN2,PPP1R15A,PRNP,PTGS2,S100A4,SOCS3,TJP1,TLR2,TNF,TXNIP,VCAM1,VEGFA	461 (17)
OSCAR	-0.251	other	Inhibited	-2.689	2.65e-10	BCL2,CCL20,CD83,CD86,CXCL1,CXCL2,CXCL3,CXCL8,ICAM1,IL1A,IL1R1,IL1RN,ITGAM,RRAS,TNF,TNFSF10	479 (15)
SAA1		transporter	Inhibited	-2.664	5.59e-07	BCL2,CCL3,CCL3L3,CCL4,CSF3,CXCL8,IL10,IL1B,IL1RN,IL6,MRC1,TNF	397 (17)
histamine		chemical - endogenous mammalian	Inhibited	-2.637	4.54e-10	AREG,CCL3,CCL4,CD86,CXCL2,CXCL8,CXCR4,HBEGF,HIF1A,ICAM1,IL10,IL18,IL1B,IL6,ITGA4,LDLR,PTGS2,SELE,SELP,TJP1,TNF	453 (18)
BSG	0.303	transporter	Inhibited	-2.619	2.8e-08	CCL20,CCL3L3,CXCL3,CXCL8,EPAS1,HIF1A,IL18,IL1A,IL1B,PLAU,PLAUR,SELP,TGFB1,TJP1,TNF,VEGFA,VIM	503 (18)
RORA	0.428	ligand-dependent nuclear receptor	Inhibited	-2.618	1.37e-10	ACACB,ACTB,APOE,ATP1B1,CCL3L3,CCL4,CDKN1A,CH25H,CXCL8,ELOVL7,GADD45B,GPX1,IGF1,IL10,IL18,IL1B,IL6,ITPR1,NFKBIA,NNMT,PLIN2,PTGS2,SLC16A10,SNAI1,SOCS3,SULF2,TNF,UCP2,VIM	447 (14)
Klrk1		transmembrane receptor	Inhibited	-2.616	0.0011	CCL3L3,CCL4,IL10,IRF8,PRDM1,SPP1,TNF	506 (19)
IL18	-1.159	cytokine	Inhibited	-2.609	4.61e-12	ADA2,BCL2,CCL20,CCL3,CCL3L3,CCL4,CD163,CD44,CD83,CD86,CXCL16,CXCL3,CXCL8,DDIT4,ENPP2,FCGR3A/FCGR3B,GADD45B,GJA1,GNA15,HAVCR2,ICAM1,IL10,IL18,IL1A,IL1B,IL6,IRF1,ITGAM,NFKBIZ,PTGS2,SOCS2,SPP1,TGFBR2,TNF,VCAM1,VEGFA	494 (15)
22(R)-hydroxycholesterol		chemical - endogenous mammalian	Inhibited	-2.582	0.00019	APOC1,APOE,APP,CH25H,LDLR,PLTP,TNF	446 (19)
CLEC4E	-1.046	other	Inhibited	-2.573	2.4e-08	AREG,CCL3L3,CCL4,CLEC5A,CXCL2,CXCL3,IL10,IL1B,IL6,NLRP3,TNF	387 (16)
CSF (family)		group	Inhibited	-2.558	6.39e-10	APP,BCL2A1,CCL3,CCL4,CSTB,FCGR1A,GPR84,HLA-DRB1,IL10RA,IL1A,IL1B,IL1RN,IL3RA,IL6ST,MCL1,NFKB1,SERPINB9,SOCS3,SPINT2,TGM2,TNF,TNFAIP3
SELPLG	-0.37	other	Inhibited	-2.554	1.73e-09	APOL3,BCL2A1,CCL3,CCL4,CDKN1A,CXCL2,CXCL8,CXCR4,GNA13,HAVCR2,IGF1,IL10,IL1B,ITGAM,PLAUR,SERPINB9,TNF	512 (17)
CMTM3	-0.613	cytokine	Inhibited	-2.553	4.93e-05	BAG3,DDIT4,DNAJB1,FERMT3,FTL,HMOX1,HSP90AA1,HSPA1A/HSPA1B,HSPA6,HSPB1,HSPH1,IER5,LYST,PPP1R15A,SERPINH1,VIM
miR-124-3p (and other miRNAs w/seed AAGGCAC)		mature microRNA	Inhibited	-2.552	0.182	ARHGAP29,ARPC1B,B4GALT1,CAV1,CCN2,CD164,CD59,EGR1,ELK3,FSTL1,GSN,HES1,ITGB1,LAMC1,LDLR,LGALS3,LITAF,LRRC1,MYH9,PODXL,RBM47,RHOG,STOM,TEAD1,TUBB6
CSF3	1.118	cytokine	Inhibited	-2.551	4.11e-22	ACTN1,ARPC5,BCL2,C3AR1,CAPG,CCL3,CCL3L3,CD14,CD34,CD44,CEBPB,CEBPD,CST3,CTSD,CTTN,CXCL2,CXCL3,CXCL8,CXCR4,CYBB,EGR1,EGR3,ENPP2,EPS8,ETS1,FCGR1A,FPR1,GADD45B,GJA1,GPR183,HLA-DPA1,HLA-DRA,HLA-DRB1,HMOX1,ICAM1,IGF1,IL10,IL1RN,IL6,ITGAM,ITGB2,LY96,LYZ,MCL1,MET,MYC,PTGS2,RAB27A,RGS1,SOCS3,SPI1,TFRC,TGFB1,TLR2,TNF,TNFAIP3,TNFRSF1B,TNFSF10,VCAM1,VEGFA	491 (12)
zymosan		chemical - endogenous non-mammalian	Inhibited	-2.539	3.68e-09	CCL3L3,CCL4,CD86,CSF3,CST3,CXCL2,CXCL3,CXCL8,FTL,HIF1A,HMOX1,IL10,IL1A,IL1B,IL6,ITGAM,PTGS2,SOCS3,TLR2,TNF	358 (16)
lipid A		chemical toxicant	Inhibited	-2.538	7.45e-10	CCL3L3,CD14,CD86,CSF3,CXCL3,CXCL8,FCGR1A,FCGR2B,IL10,IL1B,IL6,ITGA5,LYN,MSR1,OLR1,PTPRC,SYK,TNF	372 (18)
GNAI3	-0.161	enzyme	Inhibited	-2.538	4.83e-07	CCL3,CCL3L3,CCL4,CCL8,CXCL3,CXCL8,IL6,SPP1,TNF,VEGFA	512 (22)
KITLG		growth factor	Inhibited	-2.538	4.69e-14	ACTB,AIF1,ALOX5AP,ATP6V1B2,BCL2,BLVRB,BTG1,CAVIN2,CCL3L3,CCL4,CCN2,CD14,CDC42EP5,CDKN1A,CLIC1,CLU,CREG1,CXCL2,CXCL3,CXCL8,CXCR4,EFNB2,EGR1,F2R,FABP5,FTH1,GJA1,HMOX1,ID2,IL10,IL18,IL1A,IL1B,IL1RN,IL6,LAPTM5,LDLR,LY6E,NFKBIA,OSM,PGLS,PTGS2,RPL7,RPLP0,RPS6,SAMSN1,SHC1,SLC44A2,SYK,TNF,TXNIP,UCP2,UGCG,VIM,VWF	382 (19)
ethanol		chemical - endogenous mammalian	Inhibited	-2.535	3.75e-13	ACSL1,ARHGDIB,ARRB2,BCL2,C3AR1,C5AR1,CCN2,CD14,CD44,CDA,CDKN1A,CEBPB,CEBPD,CLU,CREG1,CXCL3,CXCL8,CXCR4,CYB5A,DUSP1,EGR1,EPHX1,FABP5,FGF2,FLNA,FN1,GPX4,HIF1A,HLA-A,HMOX1,ICAM1,ID1,IL10,IL18,IL1B,IL1R1,IL1RN,IL33,IL3RA,IL6,INSR,IQGAP2,ITGAM,ITGAX,ITGB1,KLF6,LDLR,LGALS1,MAP1LC3B,MYC,MYOF,NCF2,NFE2L2,PDLIM5,PLAT,PTGS2,RGCC,RHOB,RHOG,SELE,SERPINA1,SGK1,SH3BGRL,SLC40A1,SMS,SNAI1,SOX18,SPTBN1,TGFB1,TGM2…	456 (13)
rosiglitazone		chemical drug	Inhibited	-2.505	5.47e-14	ACSL1,ADAMTS1,APOC1,APOE,APOL3,ASAH1,ATP1A1,BCL2,BMPR2,C1QA,C1QB,C1QC,CAV1,CAV2,CCL3L3,CCN2,CD164,CD86,CDKN1A,CFD,CLEC7A,COX7A1,CTSS,CXCL8,ETS1,FABP4,FABP5,FN1,GK,HLA-DRA,HMOX1,ICAM1,IGF1,IGFBP2,IL10,IL18,IL1A,IL1B,IL1RN,IL6,INSIG1,INSR,IRF1,IRS2,ITGAM,KLF2,LDHA,LRP1,MET,MGLL,MRC1,MSR1,OLR1,PDK4,PECAM1,PIK3R1,PLIN2,PLPP3,PLTP,POSTN,PTGS2,RGS2,SGK1,SNAI1,SOCS3,TNF,TSC22D1,UCP2,VEGFA,WWTR1	521 (21)
MMP14	-0.209	peptidase	Inhibited	-2.481	1.11e-10	BCAM,C1QA,CD74,CDKN1A,CSF3,CTTN,CYBB,HLA-DQB1,HLA-E,IL10,IL1B,IL1RN,IL6,LDLR,LRP1,LY6E,LYZ,PTGS2,RPL10A,RPS6,SLCO2A1,TMEM176A,TNF,VEGFA	448 (20)
POMC		other	Inhibited	-2.46	1.82e-05	CXCR4,DUSP1,FGF2,HMOX1,ICAM1,IL10,IL18,IL6,LDLR,NHERF2,NR4A2,NR4A3,SELE,TCF4,TNF,VCAM1	397 (14)
cigarette smoke		chemical toxicant	Inhibited	-2.459	2.2e-10	AREG,BASP1,BCL2,CCN1,CCN2,CDKN1A,CLEC5A,CLU,COL4A2,CXCL2,CXCL3,CXCL8,DDIT4,EGR1,ELN,EMCN,EPAS1,FABP5,FN1,FTL,HLA-DRA,HMOX1,ICAM1,IFITM1,IGF1,IL10,IL1A,IL1B,IL6,LRP1,NFE2L2,NFKB1,NFKBIA,P2RY13,PTGS2,PTPRB,PYCARD,RAMP2,RAPGEF3,REL,RPS6,SPTAN1,TNF	523 (18)
2,4-dinitrofluorobenzene		chemical toxicant	Inhibited	-2.455	1.55e-07	AKR1B1,CCL3L3,CCL4,CXCL2,ICAM1,IL10,IL18,IL1B,PTGS2,TNF	523 (15)
5-fluorouracil		chemical drug	Inhibited	-2.451	1.52e-06	BCL2,BNIP3L,BTG2,CAPNS1,CD86,CDKN1A,CLU,CSF1R,CSTB,CTSD,ECSCR,EGR1,FKBP1A,FOXO1,GSN,HBEGF,HMOX1,HNRNPA1,IER5,IL1A,IL1B,ITGB4,LDHA,MCL1,MXD1,MYC,NACA,NINJ1,OAZ1,POLR2L,PPP1R15A,PTGS2,RB1,RHOB,RPL10A,RPL18,RPL24,RPL35A,RPL36,RPL5,RPL7,RPS28,RPS4X,RPS4Y1,RPS8,SAT1,SESN1,SLA,SMS,SNAI1,SNRPF,SPP1,STOM,TGFB1,TMSB10/TMSB4X,TSC22D1,TXNIP,YBX3	580 (22)
CTSB	-3.092	peptidase	Inhibited	-2.449	3.09e-05	APP,CTSB,CXCL2,CXCL3,CYBB,IL10,IL1B,MYC,PLAUR,TNF,VEGFA	489 (17)
GLI1		transcription regulator	Inhibited	-2.442	7.47e-22	AHNAK,AKR1C1/AKR1C2,AKR1C3,ARHGAP29,ARL4C,ARPC5,BCL2,BCL2A1,BHLHE41,C11orf96,CAV1,CAV2,CCN1,CD44,CD59,CDKN1A,CLU,CTSB,CTTN,CXCL8,EGR1,EGR3,EMB,EMP1,EZR,FOXO1,GADD45B,HES1,ID1,ID2,ID3,IER3,IFITM1,IGF1,IGFBP7,IL10,IL18,IL33,IL6,INSIG1,IQGAP2,ITGB4,KLF6,KLF9,KTN1,LAPTM5,LDLR,LGALS1,LMNA,LRRC1,MACF1,MALL,MIDN,MT1X,MT2A,MYC,NES,NEURL1B,NPDC1,NR2F2,OGFRL1,PAM,PDK4,PLAU,PLAUR,PPIF,PSMB9,PTGS2,RASA4,RGS1…	620 (24)
MIR17HG		other	Inhibited	-2.439	0.00112	APP,BMPR2,CDKN1A,CLIC1,CPE,ECE1,FZD4,HEG1,HIF1A,HSPG2,IL6ST,KLF2,LAMA5,LRP1,MRTFB,TGFBR2,TGIF1,TNFAIP3
C8 (complex)		complex	Inhibited	-2.438	3.02e-06	CCL3L3,CXCL2,CXCL3,ICAM1,IL1B,SELE,VCAM1	375 (16)
C7	1.808	other	Inhibited	-2.438	3.02e-06	CCL3L3,CXCL2,CXCL3,ICAM1,IL1B,SELE,VCAM1	375 (16)
8-hydroxyguanine		chemical - endogenous mammalian	Inhibited	-2.433	3.45e-06	CCL20,CCL3L3,CXCL2,IL1A,IL1B,TNF
thiazolidinedione		chemical drug	Inhibited	-2.433	0.00019	CAP1,IRS2,NR4A2,NR4A3,PIK3R1,TNF,UCP2	485 (18)
TGM2	1.235	enzyme	Inhibited	-2.43	1.21e-10	ATP1B3,BCL2A1,BTG2,C5AR1,CCL3,CCL4L1/CCL4L2,CD74,CD86,CSF3,CXCL8,FCER1G,FN1,GIMAP6,GJA1,HIF1A,ID1,IL10RA,IL1B,IL6,ITGA6,ITGAM,ITGAX,ITGB4,JAML,LILRB2,LRRC25,LSP1,LY6E,MAFB,MERTK,MGP,MT2A,MYC,NCF2,NPC2,PNRC1,SELP,SLFN5,SPP1,TAP1,TGFB1,TNF,TNFAIP2,TYROBP,VSIG4,ZEB1	458 (12)
enterotoxin B		biologic drug	Inhibited	-2.426	5.12e-08	BNIP3L,CCL3L3,CCL4,CSF2RA,CSF3,CXCL1,CXCL2,CXCL3,CXCR4,GPNMB,ICAM1,IL10,IL1B,IL33,IL6,TNF,TNFAIP3	540 (16)
FZD5		G-protein coupled receptor	Inhibited	-2.425	3.45e-06	CD14,IL1B,SPP1,TJP1,TNF,VEGFA
CFB		peptidase	Inhibited	-2.425	0.0128	C3AR1,C5AR1,CXCL2,CXCL3,IL1B,ITGAM
miR-30a-3p (and other miRNAs w/seed UUUCAGU)		mature microRNA	Inhibited	-2.423	0.0782	CCN1,CEMIP2,CNKSR3,LIMA1,PIK3C2A,PSIP1
CARD9	-0.219	other	Inhibited	-2.421	1.09e-09	C5AR1,CLEC4E,CLEC7A,CSF3,CXCL2,CXCL3,CXCL8,FCGR1A,IL10,IL1A,IL1B,IL6,TLR2,TNF	398 (16)
GNA13	-1.382	enzyme	Inhibited	-2.414	1.62e-05	CXCL1,CXCL2,CXCL3,CXCL8,EGR1,GNA13,PTGS2,VEGFA	334 (16)
sertraline		chemical drug	Inhibited	-2.414	0.00429	BCL2,DDIT4,IL6,PDE4B,SLC7A5,TNF	441 (19)
PANX1		transporter	Inhibited	-2.401	0.000368	CCL3L3,CXCL2,FTH1,HMOX1,IL1A,IL1B,TNF	349 (16)
UBE2I	-0.152	enzyme	Inhibited	-2.4	0.00922	CEBPD,IRF1,MYC,PDK4,SGK1,TAP1	527 (20)
CYP2J2		enzyme	Inhibited	-2.399	0.000108	BCL2,CD44,ICAM1,IL1B,IL6,NFKBIA,SELE,TNF,VCAM1	445 (22)
CYP2E1		enzyme	Inhibited	-2.389	7.08e-06	C3AR1,C5AR1,CD14,FGL2,HMOX1,IL6,NCF2,PTGS2,TNF	429 (19)
kainic acid		chemical toxicant	Inhibited	-2.388	1.98e-12	APOE,APOLD1,APP,BCL2,BTG2,CCL3L3,CD200,CD44,CEBPB,CREM,CSF1R,DAB2,DUSP1,EGR1,EGR3,FGF2,FN1,GADD45B,GJA1,GPX4,HBEGF,IGF1,IL18,IL1B,IL6,NR4A2,PLAT,PLAU,PLAUR,PPP1R15A,PTGS2,RGS2,SPP1,TJP1,TNF,VEGFA	482 (20)
MAPK1	-0.277	kinase	Inhibited	-2.386	1.25e-12	AKAP12,APOE,ATP1B1,BCL2,CAPN2,CAV1,CCL3L3,CCL4,CCN2,CD84,CDKN1A,CTSB,CXCL8,DAB2,DSE,DUSP1,DUSP2,EGR1,EMP1,FN1,FOXO1,GFOD1,HLA-DMA,HLA-E,HMOX1,IFI16,IFI27,IFITM1,IFITM3,IGFBP7,IL10,IL1B,IL1RN,IL6,IRS2,ITGA5,LGALS1,LGALS3,LMNA,MCL1,MMP28,MYC,NFE2L2,NRN1,NUPR1,OSM,PLAU,POSTN,PROS1,PSMB9,PTGS2,RGS16,RGS2,SNAI1,SOCS2,SPP1,STC1,TAP1,TJP1,TNF,TNFRSF1B,TNFSF10,VIM,WIPF1	485 (14)
homocysteine		chemical - endogenous mammalian	Inhibited	-2.361	4.02e-05	AKR1C3,BCL2,CDKN1A,CLDN5,CLU,CXCL8,FGF2,HERPUD1,HMOX1,ID1,IL1B,IL6,ITGAM,NDRG1,OLR1,PPP1R15A,PRDX2,PTGS2,SOCS3,SPP1,VCAM1,VEGFA	450 (15)
ELOVL3		enzyme	Inhibited	-2.357	6.5e-08	C3AR1,CD53,CTSS,CYBB,ELOVL7,EPAS1,FCER1G,GPNMB,HLA-DRA,IFI16,IGSF6,IQGAP2,ITGB2,LIPA,LYZ,MSR1,SPP1,TYROBP
miR-199a-5p (and other miRNAs w/seed CCAGUGU)		mature microRNA	Inhibited	-2.355	6.39e-10	ALOX5AP,BCAM,CALD1,CDKN1A,COL4A1,CSTB,ETS1,FN1,HIF1A,ID3,IFI27,ITGB4,KLF2,MYH9,NEDD9,NFKB1,PTGS2,RND1,SNHG29,TGFBR2,TGFBR3,ZBTB16
CXCL8	-5.449	cytokine	Inhibited	-2.355	5.33e-08	BCL2,CD44,CD74,COL18A1,CPE,CXCL2,CXCL3,CXCL8,HSPG2,ICAM1,IL1B,ITGA5,ITGAM,ITGAX,ITGB2,LGALS3,NFKBIA,PTGS2,TNF,TPM1,VCAM1,VEGFA,ZFP36	449 (15)
S100A7		other	Inhibited	-2.345	2.75e-07	CCL20,CCL3,CCL4,CXCL1,CXCL8,IL1A,IL6,TNF,VEGFA	521 (19)
COLLAGEN TYPE II (complex)		complex	Inhibited	-2.335	1e-07	CCL20,CCL3L3,CCL8,CXCL1,CXCL2,CXCL3,IL1A,IL1B,IL1R1,IL1RN,IL6,RRAS,TNF,TNFSF10	462 (17)
Srgn		other	Inhibited	-2.333	0.000108	CD83,EGR3,HLA-DRB5,IL1B,ITGAM,ITGAX,LYZ,SERPINB9,TREM1	406 (7)
RIPK3		kinase	Inhibited	-2.332	4.83e-07	CXCL1,CXCL8,IL18,IL1A,IL1B,IL6,NLRP3,PYCARD,TGFB1,TNF	397 (20)
IL12 (family)		group	Inhibited	-2.311	9.55e-08	ADA2,BCL2,CCL3,CCL4,CD4,CD44,CD86,DDIT4,ENPP2,FCGR3A/FCGR3B,GNA15,IL10,IL1B,IL6,IRF1,IRF8,METRNL,MYC,NFKBIZ,PTPRC,SOCS2,TFRC,TNF,TNFSF10,TNFSF13B	451 (15)
PEAR1	0.354	other	Inhibited	-2.309	4.2e-06	COL4A1,COL4A2,ELN,FN1,FSTL1,IGFBP2,ITGA5,ITGB1,LGALS1,POSTN,SPARC,SPP1
CHD1	0.069	enzyme	Inhibited	-2.309	3.66e-09	BCL2A1,CCL20,CXCL1,CXCL2,CXCL3,ICAM1,IER3,IL1A,IL1B,IL6,PTGS2,TNF	175 (5)
CFI-402257		chemical drug	Inhibited	-2.301	3.87e-09	AREG,CCL20,CXCL1,CXCL2,CXCL3,CXCL8,EREG,ICAM1,IGF1,IL1A,IL1B,IL6ST,PLAT,PLAU,PLAUR	419 (18)
CST5		other	Inhibited	-2.294	0.0564	ABLIM1,AHNAK,AKAP12,AKR1C1/AKR1C2,ANXA5,ARHGAP29,ATP8B1,CAV1,CD44,CORO1A,CTSB,DDX21,DNAJB4,DOCK9,ELK3,EMP3,EVA1C,EZR,ID3,IQGAP2,LAMC1,NHERF2,NOP53,PDLIM5,PLS3,PPIC,PRDX2,RBM47,RUNX1,SLC1A3,TGIF1,TXN,VIM
PF-4878691		chemical drug	Inhibited	-2.282	2.77e-06	BCL2,CCL3,CCL4,CD83,CD86,CXCL8,IL1B,IL6,MYC,PTGS2,TNF	250 (7)
palmitic acid		chemical - endogenous mammalian	Inhibited	-2.277	6.62e-18	ACSL1,AKR1C3,BCAT1,BCL2,CCL3L3,CCL4,CCN2,CD86,CDKN1A,CEBPB,CPE,CTSB,CTSD,CTTN,CXCL1,CXCL2,CXCL3,CXCL8,CYB5R3,CYBA,CYBB,DLC1,DUSP1,EZR,FABP4,FLT1,FN1,FOLR2,FOXO1,FTH1,GK,HBEGF,HLA-A,HMOX1,ICAM1,IER3,IGF1,IL10,IL1B,IL1RN,IL6,INSR,IRF1,IRS2,ITGB1,KDM6B,MAFB,MALAT1,MAP1LC3B,MCL1,MET,MYC,NCF2,NCF4,NFE2L2,NFKB1,NFKBIA,NR4A2,NR4A3,NUPR1,OLR1,PDK4,PIK3R1,PIK3R3,PLIN2,PPP1R15A,PRNP,PTGS2,RGS2,SAT1,SLC40A1…	380 (15)
IL36A		cytokine	Inhibited	-2.269	2.4e-08	CCL20,CSF3,CXCL1,CXCL2,CXCL3,CXCL8,IL1A,IL1B,IL6,NFKBIZ,TNF	337 (13)
FCGR2A	-3.336	transmembrane receptor	Inhibited	-2.268	6.67e-10	CCL3,CCL4,CLEC4E,CXCL2,CXCL3,CXCL8,FCGR3A/FCGR3B,GPR84,ICAM1,IFITM3,IL10,IL18,IL1B,IL6,MARCKSL1,PECAM1,PTGS2,TNF,VEGFA	405 (17)
lauric acid		chemical - endogenous mammalian	Inhibited	-2.256	6.04e-06	CCL3L3,CD86,CXCL8,IL1A,IL6,NFKB1,PTGS2,TNF	420 (16)
monophosphoryl lipid A		chemical drug	Inhibited	-2.251	4.14e-07	APP,CD86,IL10,IL1A,IL1B,IL1RN,IL6,TNF	403 (19)
FOXO3	-0.49	transcription regulator	Inhibited	-2.25	3.22e-18	ANGPT2,BNIP3L,BTG1,C1QA,CAV1,CCL3L3,CCN1,CCN2,CD163,CD44,CDH5,CDKN1A,CH25H,COL4A1,COL4A2,CTSB,CXCL8,CXCR4,DDIT4,EGR1,ELOVL7,ERG,FABP4,FABP5,FLNB,FOXC1,FOXO1,GADD45B,GLUL,GPX1,HIF1A,ID1,IER3,IGF1,IGFBP7,IL10,IL1R1,IL6,IRS2,ITGAM,ITGB2,LCP2,MAP1LC3B,MCAM,MET,MRC1,MXD1,MYC,NAMPT,NDRG1,NFKBIA,NUPR1,PECAM1,PLAU,PPP1R15A,PRCP,PRDM1,PRNP,PTPRB,PTPRC,RBM47,SESN1,SGK1,SH2B3,SLC40A1,SNAI1,TGFB1,TIE1,TNF,TN…	542 (20)
C1Q (family)		group	Inhibited	-2.246	2.26e-06	CD163,CDH5,CEBPD,CH25H,ICAM1,IL10,IL6,MERTK,SELE,TNF,TNFSF10,VCAM1	512 (16)
AKT1	-0.263	kinase	Inhibited	-2.246	8.72e-14	AKR1C1/AKR1C2,BCL2,BCL2A1,C1QC,CCL3L3,CCL4,CD4,CD44,CD74,CD86,CDKN1A,CEBPD,CLU,COL4A1,CST3,CXCL2,CXCL8,CXCR4,EGR1,EZR,FABP5,FGF2,FN1,FOXO1,FSTL1,GATM,HAVCR2,HIF1A,HMOX1,IL10,IL6,IRS2,ITGB1,LAMB1,LIPA,MCL1,MSR1,MT2A,MYC,NFE2L2,NFKB1,PIK3R1,PTGS2,RAB11A,RAMP3,RHOB,SNAI1,SPP1,SRP14,TGFBR3,TNF,TNFSF10,TPD52L1,VEGFA,VIM	443 (15)
mir-22 (includes others)		microRNA	Inhibited	-2.238	1.81e-05	CCN1,CCN2,CDKN1A,IL6,MALAT1,MECOM,PTMS,RGS2,SNAI1,TGFBR2,TNF	496 (18)
BAHCC1		other	Inhibited	-2.236	0.0154	CDKN1A,FZD4,IGFBP4,KLF9,PBX1
FRS3		other	Inhibited	-2.236	0.000476	CCL3L3,CCL4,IGF1,IL18,IL1B	298 (7)
HAND1		transcription regulator	Inhibited	-2.236	0.000917	DBI,EFNB2,FABP4,FLT1,NOTCH4,TIE1
miR-335-3p (miRNAs w/seed UUUUCAU)		mature microRNA	Inhibited	-2.236	0.0292	COL4A1,COL4A2,LAMC1,SPARC,TGFBR2
CAPN3		peptidase	Inhibited	-2.236	0.00415	DUSP1,FTH1,HMOX1,NCF2,PTGS2	283 (7)
SOX10		transcription regulator	Inhibited	-2.236	0.00166	CDKN1A,FN1,IRF1,ITGA6,LAMB1,MYC,RB1,ZEB1	286 (7)
ZNF217	-0.066	transcription regulator	Inhibited	-2.236	0.00764	IFI16,ITM2A,MPZL2,MYC,PLAT,RCAN1,SOCS2	258 (6)
amiodarone		chemical drug	Inhibited	-2.236	0.00111	ASAH1,CXCL8,GRN,HMOX1,ICAM1,LDLR,SLCO2B1,TNF	493 (24)
EGFL7	2.268	other	Inhibited	-2.231	0.000151	HES1,ICAM1,NFKBIA,SELE,VCAM1
TLR8	-0.196	transmembrane receptor	Inhibited	-2.23	6.04e-06	CCL4,CD83,CD86,CXCL2,CXCL8,IL1B,IL6,TNF	313 (14)
MIB2	-0.03	transcription regulator	Inhibited	-2.219	0.000151	CCN1,CCN2,CXCL8,TNFAIP3,WWTR1	439 (18)
LATS (family)		group	Inhibited	-2.219	0.00231	CCN1,CCN2,ELN,SPARC,ZEB1	275 (9)
LRP1B		transmembrane receptor	Inhibited	-2.219	0.0749	CDKN1A,CSF3,IL6,SOCS2,SOCS3
IL17R (complex)		complex	Inhibited	-2.219	0.00231	CCL20,CXCL1,CXCL3,CXCL8,TGFB1	376 (15)
vanadate		chemical - other	Inhibited	-2.216	0.00231	CXCL8,INSR,MSR1,TNF,VEGFA	490 (23)
picryl chloride		chemical toxicant	Inhibited	-2.214	0.000151	CXCL3,IL1A,IL1B,SPP1,TNF	228 (7)
PPRC1	0.075	transcription regulator	Inhibited	-2.213	1.81e-05	ALOX5AP,CCL20,CXCL8,DDIT4,GK,GNG11,IL1A,MYCT1,NAMPT,NFKBIZ,PTGS2	243 (7)
GNAI2	-0.365	enzyme	Inhibited	-2.213	0.0128	CCL3L3,CXCL3,CXCR4,F2R,ITGA4,TNF
SCX		transcription regulator	Inhibited	-2.213	2.81e-05	ID1,POSTN,SNAI1,SPP1,TIMP3
TLR3		transmembrane receptor	Inhibited	-2.21	1.56e-12	ADAMTS4,CCL20,CCL3,CCL3L3,CCL4,CD86,CLU,CPM,CSF3,CXCL2,CXCL3,CXCL8,DUSP1,GADD45B,GBP4,HMOX1,ICAM1,ID1,IER3,IFI16,IL10,IL1A,IL1B,IL1RN,IL33,IL6,IRF1,LIPA,NFKB1,NFKBIZ,PECAM1,PFKFB3,PIK3R1,PIK3R3,PLAU,PTGS2,RGS1,RHOB,SELE,SERPINB9,SOCS3,SPRY1,TNF,TNFRSF1B,TNFSF10,TNFSF13B,TREM1	485 (13)
KAT5	-0.012	enzyme	Inhibited	-2.208	0.000502	ADAMTS1,CDKN1A,CXCL8,CXCR4,EFNB2,EMP2,EREG,FOXC1,GADD45B,HERPUD1,IL10,IL6,MNDA,MYC,PALMD,PCDH17,PCDH19,PPP1R15A,RGS1,SOX17,SYNPO,TGIF1,YWHAH	498 (18)
IL5		cytokine	Inhibited	-2.207	1.12e-09	A2M,AREG,ATP1B1,BCL2,BNIP3L,CCL3,CD63,CDKN1A,CITED2,CXCL8,CXCR4,DDX21,EGR1,EGR3,ELL2,EPS8,FCGR2B,FGL2,GBP4,GK,HBEGF,HIF1A,HSPA6,HSPH1,ICAM1,IER3,IL10,IL13RA1,IL3RA,ITGAM,LCP2,METRNL,MYC,NABP1,NACA,NDRG1,PDE4B,PDLIM1,PPIF,PRDM1,PTPRC,RBPMS,S100A4,S100A6,SAP30,SGK1,SLC7A5,SOCS2,TGFB1,TNF,TPM4,VIM,YES1	554 (20)
NCR2		transmembrane receptor	Inhibited	-2.204	1.85e-06	CCL20,CCL4,NR4A2,NR4A3,PTGS2,RCAN1,TNF,TYROBP	228 (7)
2-(p-hydroxyanilino)-4-(p-chlorophenyl) thiazole		chemical drug	Inhibited	-2.2	0.00684	APP,HERPUD1,HMOX1,NFE2L2,S1PR1
FCER2		transmembrane receptor	Inhibited	-2.2	0.000151	BCL2,CCL3,CCL4,CXCL8,TNF	460 (15)
NFKB (complex)		complex	Inhibited	-2.185	2.21e-33	A2M,ADAMTS9,APOE,APP,AQP1,ARID5A,ATP6AP2,B3GNT5,B4GALT1,BCL2,BCL2A1,CAPNS1,CAV1,CCL20,CCL3,CCL3L3,CCL4,CCL8,CCN1,CCN2,CD44,CD74,CD83,CD86,CDKN1A,CEBPB,CEBPD,CLEC4E,CLU,COL18A1,CREM,CSF3,CXCL1,CXCL2,CXCL3,CXCL8,CXCR4,CYBB,DUSP2,EFNA1,EGR1,ELL2,EPAS1,EREG,ETS1,FABP5,FCGR1A,FGF2,FN1,FTH1,G0S2,GADD45B,GPR34,HIF1A,HLA-A,HLA-DMB,HLA-F,HMOX1,HSPB1,ICAM1,IER3,IGFBP2,IL10,IL10RA,IL18,IL1A,IL1B,IL1RN,IL6,I…	548 (13)
FABP5	1.558	transporter	Inhibited	-2.185	2.52e-07	CCL4,CXCL3,CXCL8,FABP4,GADD45B,HIF1A,IL1B,IL6,PTGS2,SOCS3,TNF,VEGFA	520 (19)
AIMP1	0.127	cytokine	Inhibited	-2.184	1.85e-06	CCL3,CCL4,CXCL2,CXCL8,ICAM1,IL10,IL1B,TNF	400 (20)
9,10-dimethyl-1,2-benzanthracene		chemical toxicant	Inhibited	-2.183	4.09e-09	AREG,BCL2,BNIP3L,CDKN1A,CXCL2,CXCL3,EPHX1,FN1,HBEGF,IL10,IL1B,IL6,MRC1,PERP,PTGS2,REL,RUNX1,S100A4,SNAI1,TGFB1,TGFBR2,TNF,VEGFA,VIM	553 (18)
CCK		other	Inhibited	-2.177	0.00684	CREM,EGR1,IL6,MET,VEGFA	440 (21)
PTPRJ	-0.412	phosphatase	Inhibited	-2.165	1.75e-14	ARID5A,CCL3L3,CCL4,CEBPD,CITED2,CXCL2,CXCL3,FCER1G,FGL2,HBEGF,IL18,IL1A,IL6,MERTK,MET,NFKBIZ,PLAT,PLAUR,PTGS2,SLA,TNF,TSC22D1	467 (17)
monocrotaline		chemical toxicant	Inhibited	-2.164	0.0118	BMPR2,CYBB,HMOX1,ID1,ID3,IL1B,IL6,KLF2,SPP1,TNF
FFAR3		G-protein coupled receptor	Inhibited	-2.164	0.000392	ENPP2,FCGR1A,FCGR2B,GPR183,HLA-DMB,ICAM1,IL1A,IL1B,LY86,PAG1,RCN1
CD83	-3.267	transmembrane receptor	Inhibited	-2.157	7.8e-05	CD86,IL10,IL1B,IL6,MERTK,MRC1,MSR1,PTGS2	431 (12)
TOX		transcription regulator	Inhibited	-2.155	0.0321	EGR3,FOXO1,HAVCR2,ID2,ID3,IL10,KLF2,PRDM1,S1PR1
SALL4		transcription regulator	Inhibited	-2.15	1.33e-07	ACTB,AKAP12,ALOX5AP,ATP1B1,BTG2,CAV2,CCL4,CCN1,CD44,CD74,CXCL1,DLC1,EFNB2,ETS1,FLT1,FN1,FYB1,HLA-DQB1,ID2,ID3,IL1B,ITGA6,ITGB1,LCP2,RBPJ,SEMA6A,TPM1,UTRN,VIM	503 (11)
BTK	-0.403	kinase	Inhibited	-2.148	3.59e-09	BCL2A1,CCL4,CD86,CDKN1A,CEBPB,CXCL3,CXCL8,CXCR4,EMP1,ETS1,FABP5,FOXO1,HMOX1,IFITM1,IFNGR2,IL10,IL10RA,IL18,IL1A,IL1B,IL6,IRF1,ITGAX,MYC,RB1,SELP,SPI1,TNF,YES1	400 (15)
asciminib		chemical drug	Inhibited	-2.138	0.0133	BTG2,CEBPB,DDIT4,HERPUD1,NASP,RHOB,SLC7A5,VEGFA
RC3H1	0	enzyme	Inhibited	-2.137	6.6e-07	ACTB,CCL20,CCL4,CD44,CXCL2,HLA-F,HSPB1,IFI16,IFI27,IFITM1,IFITM3,IL1A,IL1B,IL6ST,IRF1,MT2A,SPP1,STING1,TNFAIP3,TNFRSF1B	535 (13)
BID	-0.308	other	Inhibited	-2.132	7.08e-06	C3AR1,C5AR1,CTSB,CTSD,CTSS,CXCL8,IL1B,IL6,ITGAX	598 (19)
TLR2	-1.228	transmembrane receptor	Inhibited	-2.116	1.97e-18	APP,CCL3L3,CCL4,CD86,CDKN1A,CEBPB,CEBPD,CSF2RA,CSF3,CXCL2,CXCL3,CXCL8,CYBB,DUSP1,FN1,FOXO1,GJA1,HAVCR2,HLA-DRB5,HMOX1,ICAM1,IL10,IL18,IL1A,IL1B,IL1RN,IL33,IL6,IRF1,ITGA4,KLF2,NFKB1,OLR1,POSTN,PTGS2,SELE,SELP,SLC40A1,SOCS3,TGFB1,TLR2,TNF,TNFSF10,TREM1,VWF	314 (13)
SOCS6	-0.015	other	Inhibited	-2.111	5.8e-09	CEBPD,CXCL2,CXCL3,HBEGF,IL18,IL1B,PLAT,PTGS2,RGCC,SLA,TNF	331 (12)
RGS1	-3.387	enzyme	Inhibited	-2.111	1.81e-05	CCL3L3,CITED2,CXCL2,EIF4E,IL10,ITGB1,MAP1LC3B,MYC,SLA,TGFB1,YBX3
pinometostat		chemical drug	Inhibited	-2.111	0.000551	CDKN1A,HLA-DPA1,HLA-DPB1,HLA-DRA,HLA-DRB1,HLA-DRB5,IGF1,MARCKS,PDK4,SNAI1,TNF	458 (14)
TAS4464		chemical drug	Inhibited	-2.111	8.07e-05	BCL2A1,CDKN1A,EGR1,ITGAX,KLF6,MCL1,MYC,SLC7A5,TNF,VEGFA,VIM	504 (12)
forskolin		chemical toxicant	Inhibited	-2.106	2.7e-30	ACTB,ACTN1,ADAMTS1,ADAMTS4,ADGRG1,ADGRL2,AKAP12,AKAP13,APP,AREG,ARL4C,ARPC1A,ATP1B1,ATP6AP2,ATP6V0B,ATP6V1B2,B4GALT1,BAG3,BCL2,BNIP3L,BTG2,CCDC85B,CCN2,CD14,CD163,CD200,CD4,CD44,CD86,CDKN1A,CEBPB,CEBPD,CLU,COL15A1,COL18A1,CREM,CTTN,CXCL1,CXCL2,CXCL3,CXCR4,DAB2,DDIT4,DUSP1,EFNB2,EGR1,ELL2,EREG,EZR,FN1,FOXO1,GADD45B,GJA1,GK,GRN,HIF1A,HLA-DQB1,HLA-DRA,HMOX1,HSPA1A/HSPA1B,ICAM1,ID1,ID2,ID3,IER3,IGF1,…	484 (19)
cholesterol		chemical - endogenous mammalian	Inhibited	-2.105	3.1e-23	ACSL1,APOE,APP,AREG,C15orf48,C1QC,CAV1,CAV2,CCL4,CD14,CD86,CLEC5A,CXCL2,CXCL3,CXCL8,CYBB,DBI,EPHX1,FABP5,FCGR2B,FGF2,FLT1,FN1,HBEGF,HLA-DRB5,ICAM1,IL10,IL10RA,IL1A,IL1B,IL1RN,IL6,INSIG1,ITGAM,ITGAX,LAPTM5,LDLR,LEPR,LGALS3,LYZ,MAP1LC3B,MPEG1,MRC1,NCF2,NLRP3,NR4A2,NR4A3,PLIN2,PLTP,PTGS2,RGCC,RGS16,RPS28,SLC1A3,SLC7A5,SOCS3,TGFB1,TIMP3,TNF,VCAM1	518 (19)
NDRG1	2.099	kinase	Inhibited	-2.101	3.58e-05	BCL2,CAV1,CXCL1,CXCL2,CXCL3,CXCL8,IL1A,ITGB4,MAP1LC3B,MET,MYC,NDRG1,SNAI1,VEGFA,VIM,ZEB1	608 (20)
1-methyl-4-phenyl-1,2,3,6-tetrahydropyridine		chemical toxicant	Inhibited	-2.098	2.06e-11	AIF1,APP,BCL2,CSF1R,CYBB,EGR1,EGR3,FGF2,FSTL1,HMOX1,HSPB1,IL18,IL1A,IL1B,IL6,ITGAM,LMCD1,NCF2,NLRP3,NR4A2,OSM,PTGS2,PTPRC,PYCARD,SGK1,SLC40A1,TNF,TNFRSF1B,ZBTB16	507 (18)
ADRB (family)		group	Inhibited	-2.097	0.00441	ADAMTS4,ADCY4,ADGRL4,ANXA5,BNIP3L,CAVIN2,CDKN1A,CREM,CXCL2,DDIT4,HMOX1,ICAM1,INSIG1,NFKBIA,NHERF2,NR4A2,NR4A3,PTGS2,SLC40A1,TEK	532 (19)
RNASE2		enzyme	Inhibited	-2.084	3.21e-05	CCL3,CCL4,CCL8,CD83,CD86,IL10,IL6,OSM,TNF	336 (14)
5-hydroxytryptamine		chemical - endogenous mammalian	Inhibited	-2.079	1.77e-09	CCN2,CXCL8,CYBB,EGR1,F2R,FGF2,FN1,GPR183,HBEGF,HIF1A,ICAM1,IGF1,IL10,IL1A,IL1B,IL6,MYC,NCF2,PFN1,PTGS2,RABAC1,STAB1,TGFB1,TGFBR2,TNF,UCP2,VCAM1,VIM	449 (21)
mirdametinib		chemical drug	Inhibited	-2.077	4.7e-09	AKR1B1,COL15A1,COL18A1,CXCL8,DDIT4,FN1,HSPG2,KLF2,LAMA5,LAMB1,LAMC1,MCL1,MERTK,MRC1,MYC,POSTN,TFRC,TGFB1,TGFBI,VCAM1,VWA1	506 (17)
FCER1G	-3.645	transmembrane receptor	Inhibited	-2.074	2.84e-06	CCL3,CCL4,CXCL8,IL10,IL1B,IL1RN,IL6,PTGS2,TNF	483 (21)
3M-011		chemical reagent	Inhibited	-2.067	6.61e-06	BCL2,CCL3,CCL4,CD83,CD86,CXCL8,IL6,MYC,PTGS2,TNF	374 (17)
STAT5A/B (family)		group	Inhibited	-2.066	2.29e-11	BCL2,BCL2A1,CAVIN2,CDC42EP5,CDKN1A,CLU,DUSP1,DUSP2,EBF1,EMP1,F2R,FCER1G,FCGR1A,ID2,IGF1,IL1A,IRF1,LCP2,LEPR,MAF,MCL1,MYC,OSM,PDE4B,PRDM1,PTGS2,SOCS3,STK17B,TLR2,VWF	505 (16)
NLRP3	-1.502	enzyme	Inhibited	-2.064	6.9e-12	BCL2,CCL20,CCL3L3,CCL4,CCN2,CSF3,CXCL2,CXCL3,CXCR4,FN1,HIF1A,HMOX1,IFITM3,IL10,IL18,IL1B,IL33,IL6,IRF1,MRC1,MSR1,NFE2L2,NLRP3,OLR1,P2RY13,PTGS2,RBPJ,RUNX1,TAP1,TGFB1,TNF,TNFSF13B,VIM	478 (16)
NOSTRIN	1.621	transcription regulator	Inhibited	-2.057	1.73e-09	ANXA5,BCL2,CAV1,COL18A1,FLT1,FN1,IL6,ITGA5,NFKB1,NPR1,PECAM1,PLAU,SELE,SELP,TEK,TFPI	334 (11)
epigallocatechin-gallate		chemical drug	Inhibited	-2.055	2.11e-15	ANGPT2,APP,ARGLU1,BCL2,BHLHE41,CCL3,CCL3L3,CCN1,CCN2,CDKN1A,CEBPB,CLDN5,COL18A1,CSF2RA,CSF3,CXCL1,CXCL3,CXCL8,EGR1,FN1,GADD45B,GBP4,GJA1,HES1,HIF1A,HMOX1,ICAM1,IL10,IL18,IL1A,IL1B,IL1R1,IL6,IL6ST,IRF1,LDLR,MYC,NFE2L2,NFKBIA,NR4A2,PLAU,PTGS2,REL,SNAI1,TAP1,TFRC,TGFB1,TNF,TNFSF10,VCAM1,VEGFA,VEGFC,VIM	375 (11)
RUNX3	-0.142	transcription regulator	Inhibited	-2.047	4.2e-14	CCN1,CCN2,CD4,CDKN1A,COL4A1,CPVL,CRIM1,CSF1R,CXCL8,FGF2,FLNA,FSTL1,IL18,IL1B,IL6ST,ITGAM,ITGAX,LIFR,LILRB3,MACF1,MID1,MSRB3,MYC,NUAK1,RASAL2,RUNX1,SPP1,TEAD1,TGFB1,TNF,UGCG,VIM,VWF	516 (25)
MAP3K8	-0.208	kinase	Inhibited	-2.044	1.29e-08	APOE,CCL20,CCL4,CEBPD,COLEC12,CSF3,CXCL2,CXCL3,CXCL8,DOK2,EGR1,FAM107B,FLNB,IER3,IER5,IL10,IL18,IL1A,IL1B,IL6,PLAT,PTGER4,PTGS2,RCSD1,SESN1,SLA,SOCS3,STK17B,TNF,TXNIP	366 (15)
mir-802		microRNA	Inhibited	-2.043	6.9e-07	APP,ARPC3,ARPC5,CD14,CDH5,CXCR4,EFNA1,EFNB2,F2R,FGF2,FMO2,GNG11,GSN,HEG1,ITGB1,MYL12A,PIK3C2A,PIK3R3,PPP1CB,RDX,RHOB,RHOC,RHOJ,SPP1,TCF4,VEGFC,VIM,WIPF1,ZEB1	282 (7)
zeaxanthin dipalmitate		chemical - endogenous non-mammalian	Inhibited	-2.041	9.61e-06	ADAMTS1,AKAP12,BACE2,BTG2,CCL3L3,CCL4,CCN1,CEBPD,DNAJB1,EGR1,FGF2,GADD45B,HAVCR2,HES1,NUPR1,PKIG,S100A16,S100A6,SOCS3,TAGLN2,TGM2,VIM,WWTR1,ZFP36	409 (7)
CNTF		cytokine	Inhibited	-2.026	1.22e-17	A2M,ACTB,APOD,ATP6AP2,ATP6V1B2,C3AR1,C5AR1,CD14,CEBPD,CLEC7A,CLIC1,CXCL8,CXCR4,CYBB,EGR1,ENPP2,ERG,FGF2,GATM,GJA1,GPNMB,GRN,HMOX1,IFI16,IGFBP7,IL1A,IL1RN,IL6ST,IRF1,LDB2,LDHA,LGALS3,LIFR,MCL1,MFSD1,MSR1,NAMPT,NFIA,NFIB,PTGS2,RAB3C,REL,S100A6,SEC62,SOCS2,SOCS3,SPP1,TAP1,TGFB1,TLR2,TNF,VIM,ZFP36	455 (14)
CTNNB1	0.129	transcription regulator	Inhibited	-2.025	3.7e-26	ACTB,ACTN4,AKAP13,ALCAM,APOD,APP,BCL2,CAPNS1,CCL3,CCL4,CCN1,CCN2,CD34,CD4,CD44,CDKN1A,CEMIP2,CFD,CLDN5,CLU,COL4A1,COL4A2,CREG1,CSF3,CTNNA1,CTSZ,CXCL1,CXCL2,CXCL3,CXCL8,CYB5A,CYB5R3,EGR1,ENPP2,EREG,F13A1,F2R,FABP4,FBLN2,FCER1G,FN1,FOXC1,FZD4,GADD45B,GJA1,GLUL,GPNMB,GPX4,HBEGF,HES1,HIF1A,ID1,ID2,ID3,IFI16,IFITM1,IGFBP2,IL10,IL10RA,IL1A,IL1B,IL1R1,IL6,INHBB,IRF8,ITGA4,ITGA6,ITGB1,ITGB2,JAM2,LAMB1,LG…	566 (22)
RICTOR	0.151	other	Inhibited	-2.021	0.0556	ATP6V0B,ATP6V1B2,ATP6V1F,CD4,CDC42EP5,COX7A1,EGR1,FABP5,HIF1A,IFI16,IL1B,IL6,IRS2,LEPR,MCL1,PFKFB3,PSMB9,PTGS2,PXN,RGS16,RPL10A,RPL18,RPL35A,RPL7,RPLP0,RPS18,RPS3,RPS4Y1,RPS6,RPS8,SGK1,SNAI1,TNF,VCAM1,VIM
C9		other	Inhibited	-2.02	4.14e-07	CCL3L3,CXCL2,CXCL3,FN1,ICAM1,IL1B,SELE,VCAM1	545 (18)
IL2		cytokine	Inhibited	-2.02	2.03e-29	AREG,BCAT1,BCL2,BCL2A1,CAPG,CCL3,CCL3L3,CCL4,CD44,CD59,CD74,CD83,CD86,CDKN1A,CPD,CPEB4,CSF1R,CSF2RA,CSF3,CXCL3,CXCL8,CXCR4,CYTH4,DDIT4,DDX21,DOCK9,DUSP1,DUSP2,EMP1,ENPP2,EPAS1,EPHX1,ETS1,FCER1G,FCGR3A/FCGR3B,FGF2,FGL2,FOXO1,GADD45B,GPR183,GPR34,GRN,HAVCR2,HBEGF,HCST,HLA-DPA1,HLA-DQA2,HLA-DQB1,HLA-DRA,HLA-DRB1,HLA-DRB5,HSPA1A/HSPA1B,ICAM1,IER3,IFI16,IFNGR2,IGFBP4,IL10,IL10RA,IL18,IL1A,IL1B,IL1R1,I…	511 (14)
PI3K (complex)		complex	Inhibited	-2.015	4.22e-23	ADAM28,ALOX5AP,BCL2,BCL2A1,CCL3,CCL4,CCN2,CD44,CD86,CDKN1A,CEBPB,CTSD,CXCL8,CXCR4,CYBB,DDIT4,DUSP1,ETS1,FABP5,FN1,FOXO1,FRY,GJA1,HBEGF,HIF1A,HMOX1,ICAM1,IGF1,IGFBP2,IL10,IL1B,IL1RN,IL33,IL6,ITGA6,ITGAM,ITGB1,ITGB2,KLF2,LSP1,MCAM,MCL1,MRC1,MT2A,MYC,NFE2L2,NFKBIA,NR4A2,POSTN,PRDM1,PRDX2,PTGS2,RGS2,RHOB,RPS6,SGK1,SNAI1,SNCG,SOCS3,SPI1,SPP1,STMN1,TGM2,TNF,TNFAIP3,TNFSF10,TREM1,TXNIP,TYMP,UGCG,VCAM1,V…	492 (16)
adavosertib		chemical drug	Inhibited	-2.014	2.79e-06	BCL2,CCL20,CCL8,CD83,COLEC12,CTSS,CXCL8,HLA-A,ICAM1,IFI27,IFITM1,IL10,IL18,IL1A,IL6,IRF1,IRF8,ITGAM,MERTK,PLAUR,TNF,TNFAIP3	512 (18)
IL12 (complex)		complex	Inhibited	-2.013	6.97e-11	CCL20,CCL3,CCL4,CD44,CD63,CD86,CXCL8,FGF2,GADD45B,GAS5,GJA1,HAVCR2,ICAM1,IFNGR2,IL10,IL18,IL1B,IL6,IRF1,IRF8,ITGA4,ITGA6,ITGB2,MYC,PLAU,PRDM1,PTGS2,SELP,SOCS2,SOCS3,TFRC,TGFB1,TGFBR2,TLR2,TNF,VEGFA	514 (15)
SB 216763		chemical drug	Inhibited	-2.012	2.59e-09	CCL8,CCN1,CCN2,CXCL8,IL10,IL1B,IL6,MAF,MYC,NR4A2,NR4A3,PLAU,PRDM1,PTGS2,RGS1,RGS2,SNAI1,TNF,TNFSF10	565 (22)
IKZF1	-0.469	transcription regulator	Inhibited	-2.008	1.96e-16	AQP1,BCL2,C1QTNF1,CAV1,CAV2,CCL3L3,CCL4,CD34,CDKN1A,CEMIP2,CITED2,CSF3,CXCL2,DOCK9,EBF1,EMP1,FKBP9,FN1,FOXO1,GRN,HES1,IFI16,IFI27,IGF1,IL10,IL1A,IL3RA,IL6,IL6ST,INSR,LEPROT,LGMN,LHFPL6,LILRB3,LRP1,LYN,MCL1,MGLL,MYC,NFKBIZ,NLRP3,OTUD1,PRDM1,PRNP,PROS1,RAI14,RASSF4,RUNX1,S100A16,SASH1,SELENOM,SERPINH1,SNX2,SPI1,SULF2,TNF,TXNIP,TYROBP,UACA,VWF,YPEL2	526 (19)
EIF3E	0.522	translation regulator	Inhibited	-2.008	0.00811	COL18A1,CXCL1,EPAS1,FGF2,PLAU,SHC1,SNAI1,ZEB2
IL17A DIMER (complex)		complex	Inhibited	-2.008	4.03e-08	CCL20,CCL3,CCL4,CSF3,CXCL1,IL10,IL1A,IL1B,IL6,TNF	162 (4)
NFKB2	-0.162	transcription regulator	Inhibited	-2.006	1.63e-11	AKR1B1,ANXA5,BACE2,BCL2,CCL20,CD34,CD83,CD86,CDKN1A,CTSS,CXCL3,CXCL8,CXCR4,ENPP2,ETS1,GPR183,HLA-DMB,IGFBP4,IL1B,LMCD1,MAF,MARCKSL1,MCL1,MMRN1,MYC,PLPP3,PTGS2,PXN,TNF,TNFAIP2,VCAM1,ZEB1	419 (14)
E. coli lipopolysaccharide		chemical - endogenous non-mammalian	Inhibited	-2.004	2.56e-11	BCL2,CCL3,CCL4,CCL8,CCN1,CD83,CD86,CEBPB,CEBPD,CXCL1,CXCL2,CXCL3,CXCL8,ICAM1,IL10,IL18,IL1B,IL6,PTGS2,SELE,SOCS3,TGFB1,TNF,TREM1,VCAM1	376 (14)
Ren2		peptidase	Inhibited	-2	0.00684	CYBA,CYBB,NCF4,SPP1,VEGFA	416 (14)
Cyp4a14		enzyme	Inhibited	-2	0.00103	CXCL3,IL1A,IL1B,TNF	223 (7)
linseed oil		chemical reagent	Inhibited	-2	0.00231	CCL3L3,COX7A1,FABP4,IL10,SYK
PPARA:RXRA Coactivator		complex	Inhibited	-2	0.199	ACSL1,G0S2,GLIPR1,PLIN2
IL8R (family)		group	Inhibited	-2	0.0106	BCL2,CXCL8,ITGAM,ITGAX
PHF6	0.113	transcription regulator	Inhibited	-2	0.254	BTG2,FTH1,HLA-DMA,IGF1
LEFTY (family)		group	Inhibited	-2	0.00103	CCN2,CDKN1A,ETS1,FOXO1	267 (7)
peptide T		biologic drug	Inhibited	-2	0.00103	ICAM1,IL10,TGFB1,TNF
C1QBP	0.094	transcription regulator	Inhibited	-2	0.037	CXCL8,IL1B,NAMPT,TNF
PROK2		other	Inhibited	-2	0.00103	BCL2,HIF1A,IL1B,VEGFA	462 (11)
OLIG2		transcription regulator	Inhibited	-2	0.0173	FZD6,LRP5,MYC,ZEB2
OAT	-0.1	enzyme	Inhibited	-2	0.0611	AREG,CDKN1A,HBEGF,IL18,VEGFA
APCS		other	Inhibited	-2	0.000151	CD163,FCGR2A,FCGR2B,IL10,LDLR	290 (7)
BAP1		peptidase	Inhibited	-2	0.226	CCN1,CCN2,CXCL2,HIF1A
KLF13	0.149	transcription regulator	Inhibited	-2	0.0173	GYPC,IL10,KLF9,TNF
ULBP1		transmembrane receptor	Inhibited	-2	0.00279	CCL4,CD83,HLA-A,TNF
metoprolol		chemical drug	Inhibited	-2	0.00103	AQP1,GJA1,IL6,MYC	225 (9)
LMK-235		chemical reagent	Inhibited	-2	0.0834	CD53,HLA-DMA,HLA-DMB,NCKAP1L
HUNK		kinase		-1.998	0.000229	MYC,SNAI1,VIM,ZEB1	357 (7)
domoic acid		chemical toxicant		-1.997	0.00279	CEBPB,IL1B,PTGS2,TNF	481 (16)
phospholipid		chemical - endogenous mammalian		-1.997	0.00279	CCL3L3,CCL4,CXCL3,PTGS2	457 (19)
nilotinib		chemical drug		-1.997	0.568	FN1,MYC,ZEB1,ZEB2
MUCIN (family)		group		-1.997	0.000229	CD83,CD86,CXCL8,PTGS2
narciclasine		chemical - endogenous non-mammalian		-1.994	0.000229	ICAM1,MYC,SELE,VCAM1	444 (10)
APP	1.695	other		-1.993	5.13e-28	ACTB,ACTG1,ADAMTS4,AIF1,ANXA5,APOE,APP,ATP1B1,ATRX,BACE2,BASP1,BCL2,CAP1,CCL20,CCL3,CCL3L3,CCL4,CCN2,CD151,CD44,CD59,CD74,CD86,CDC37,CDH5,CDKN1A,CEBPB,CFH,CH25H,CITED2,CLDN5,CLIC1,CLU,COL18A1,CPLX1,CSF1R,CSF3,CTSB,CTSD,CTTN,CXCL1,CXCL2,CXCL3,CXCL8,CXCR4,CYBB,CYRIA,DBI,DSTN,EGR1,ELN,ENG,ENPP2,EPAS1,ETS2,FCGR1A,FCGR2A,FCGR2B,FGF2,FKBP1A,FLNA,FLT1,FN1,FTH1,GBP4,GRB2,HAVCR2,HERPUD1,HES1,HIF1A,HLA-E,H…	558 (20)
CASP1	-0.55	peptidase		-1.993	7.52e-05	CSF3,CXCL2,IL18,IL1A,IL1B,IL6,NLRP3,PTGS2,TNF,VIM	324 (15)
OGG1		enzyme		-1.993	2.28e-07	CCL20,CCL3L3,CXCL1,CXCL2,CXCL8,HIF1A,IL1A,IL1B,IL6,TNF,VIM	443 (16)
DCAF1	0.086	kinase		-1.992	0.00176	CDKN1A,PPIF,SOCS2,SOCS3,TGM2,TNFSF10,TXNIP	454 (7)
CLEC11A	-0.211	growth factor		-1.992	8.74e-06	ALOX5AP,BCL2,CAP1,CCL4,CD74,IL1B,LDHA,NFKB1,S100A6,SPI1,TKT,TNF,TSC22D1	495 (17)
MIR4269		microRNA		-1.991	0.000229	CCN1,CCN2,MYC,TEAD1
arsenic		chemical toxicant		-1.99	0.103	FTH1,FTL,HIF1A,HSP90AA1
ITGAM	-0.911	transmembrane receptor		-1.988	3.21e-09	APOE,BCL2A1,C5AR1,CCL3,CCL3L3,CCL4,CD86,CXCL8,IL10,IL1B,IL6,PTGS2,TGFB1,TNF	344 (15)
PF4		cytokine		-1.984	2.66e-10	CCL3,CCL4,CD83,CD86,CDKN1A,CPM,CXCL3,CXCL8,FN1,ICAM1,IL1A,IL1B,IL1RN,IL6,IRF1,ITGAM,NFE2L2,NFKBIA,NFKBIZ,REL,TGFB1,TNF,TNFAIP3	386 (18)
ANGIOTENSIN II RECEPTOR TYPE 1 (family)		group		-1.982	0.00415	ATP1A1,CCL3L3,CXCL8,HIF1A,VEGFA	556 (23)
E2F4	0.018	transcription regulator		-1.982	1	ATRX,BCL2,CDKN1A,CFAP20,EPAS1,ID3,IER5,MCL1,MYC,NASP,NFE2L1,RB1,STMN1,TNF
HPSE		enzyme		-1.982	0.00114	APP,PLAU,PLAUR,PTGS2,TNF	513 (17)
protocatechuic acid		chemical - endogenous non-mammalian		-1.982	2.81e-05	APP,HIF1A,HMOX1,SHC1,SLC40A1	340 (9)
FAS	-0.108	transmembrane receptor		-1.982	7.29e-19	ARRB2,BCL2,BCL2A1,CCL20,CCL3,CCL3L3,CCL4,CCN2,CD200,CD44,CD59,CD83,CD86,CDKN1A,CEBPD,COL15A1,COL18A1,COL4A1,COL4A2,CXCL1,CXCL2,CXCL3,CXCL8,EFNA1,EGR1,FCGR2B,FGL2,FLT1,FOXO1,FPR1,GLIPR1,GPNMB,HLA-DQB1,HLA-F,ICAM1,IER3,IL10,IL10RA,IL13RA1,IL18,IL1A,IL1B,IL6,IQGAP2,IRF1,ITPR1,LDLR,LGALS3,LILRB2,LST1,MERTK,MET,MGP,NFKBIA,NR4A2,OSM,PALM2AKAP2,PECAM1,PLAU,PLIN2,PPP1R15A,PTGER4,RDX,RND1,SELP,SERPINB9,SH…	424 (15)
RBL1		transcription regulator		-1.982	0.0363	CDKN1A,FGF2,HES1,MET,MYC,RB1,TNF,ZEB1
NOS3	0.389	enzyme		-1.981	9.38e-07	CCN2,CD86,COL4A1,CXCL3,FN1,ICAM1,IL6,NPR1,PTGS2,SNAI1,TGFB1,TNF,VCAM1	370 (16)
CD3 (family)		group		-1.98	0.0133	HAVCR2,IL10,IL1B,KLF2,LDHA,SLC7A5,TFRC,TNF
CLCN5	-0.195	ion channel		-1.98	0.0173	BCL2,CTSB,IL6,TXN
macitentan		chemical drug		-1.98	0.00103	CCN1,CCN2,VIM,ZEB1	564 (19)
miR-96-5p (and other miRNAs w/seed UUGGCAC)		mature microRNA		-1.98	0.037	FN1,FOXO1,ITGB1,LDB2
DETA-NONOate		chemical reagent		-1.978	5.9e-06	CAV1,CCL3,CDKN1A,CXCL3,CXCL8,DUSP1,HIF1A,HMOX1,ICAM1,IL6,MYC,PTGS2,TAGLN2,TNF,TXNIP,VCAM1	342 (15)
mercuric chloride		chemical toxicant		-1.977	0.000266	CDKN1A,HBEGF,HMOX1,HSP90AA1,HSPA1A/HSPA1B,HSPB1,SPP1,TXN	362 (14)
GCR/GLUCOCORTICOID DIMER (complex)		complex		-1.977	0.0011	CD163,DUSP1,IL10,IL1RN,NFKBIA,PDK4,PIK3R1
ozone		chemical toxicant		-1.977	8.93e-15	CCL3L3,CEBPB,CTNNAL1,CXCL2,CXCL3,CXCL8,HMOX1,ICAM1,IL10,IL1B,IL6,IRS2,ITGB1,ITGB4,NFE2L2,NFKB1,PIK3R1,SHC1,SOCS3,SPP1,TJP1,TNF,VEGFA	429 (14)
PRNP	-0.908	other		-1.976	1.9e-07	APOE,APP,BCL2,CD44,CTSD,DAB2,EGR1,EPS8,ETS2,GJA1,HBEGF,HSPA1A/HSPA1B,HSPB1,ID2,IL10,IL1B,IL6,LDHA,LRP1,MYC,NFKBIA,PDK4,PIK3R1,PLAUR,PLPP3,PRNP,TNF	570 (20)
FCGR1A	-1.511	transmembrane receptor		-1.976	5.62e-08	CXCL3,FCGR1A,IL1B,IL1RN,IL6,ITGAM,ITGB2,LSP1,TNF	379 (19)
TFEB	0.009	transcription regulator		-1.971	2.34e-06	ALCAM,AREG,ASAH1,ATP6V0B,ATP6V1B2,BTG1,CALCRL,CCN2,CD63,CH25H,CHCHD10,CLEC5A,CTSB,CTSD,CXCL1,CXCL2,CXCL3,CXCL8,DUSP2,EMP1,EREG,FN1,HIF1A,ICAM1,IFNGR2,IL1B,IL33,IL6,ITGA5,MAP1LC3B,MET,MSR1,MYC,NFIA,PLAU,PNP,PSAP,RGS1,SLC1A3,SPARC,SPP1,TGIF1,TNF,TPP1,VEGFA,VIM,ZEB1	418 (15)
CpG ODN 2395		chemical reagent		-1.97	1.62e-05	CCL3L3,CCL4,CD14,CD86,HMOX1,IL1B,IL6,TNF	353 (14)
miR-186-5p (miRNAs w/seed AAAGAAU)		mature microRNA		-1.969	0.0261	FOXO1,TGFBR2,TGFBR3,VIM
L-arginine		chemical - endogenous mammalian		-1.969	1.32e-05	BCL2,FN1,IGF1,IL1A,IL6,KDM6B,TFRC,TGFB1,TNF,UTRN	592 (25)
bile acid		chemical - endogenous mammalian		-1.969	0.00231	CAV1,EPHX1,PLTP,PTGS2,TNF	484 (24)
OGA	0.224	enzyme		-1.964	2.08e-14	ABLIM1,ABLIM3,ACTG1,ACTN4,ADGRL2,ALOX5AP,APOE,ARHGAP29,BCL2,C1QA,C1QB,C3AR1,CALCRL,CAV1,CAVIN2,CCL20,CCL3L3,CD14,CD151,CD302,CD44,CD53,CD86,CDKN1A,CEBPB,CH25H,CPE,CSF1R,CXCL16,CXCL8,DAB2,EFNB2,EPS8,FERMT2,FLNA,FLNB,FN1,FZD6,GFOD1,GLUL,GPR34,GSN,IFNGR2,IGF1,IGFBP4,IGFBP7,IL18,IL1B,IL6,IL6ST,LAMB1,LPXN,MCAM,MGLL,MMRN2,PIK3R1,PLAU,PLIN2,PLPP3,RAB27A,RB1,RHOB,S100A6,SERPINB9,SOCS2,SOCS3,TGFB1,TGFBI,T…	627 (26)
HDAC9	-0.267	transcription regulator		-1.964	0.0261	BCL2,KLF2,RGS2,TGFB1
NLRC4	-0.155	other		-1.963	7.73e-05	CD86,CXCL2,CXCL3,IL18,IL1B,NFKB1	402 (20)
SERCA (family)		group		-1.961	0.00279	BTG2,EGR1,MYC,ZFP36	420 (10)
bacterial lipopolysaccharides		chemical - other		-1.961	0.00103	HIF1A,IL18,IL1B,TNF	444 (18)
DYSF	0.26	other		-1.961	9.75e-15	ACTG1,ARPC2,C1QB,CAV1,CD53,CD74,CD83,CFD,CTSS,CYBA,DNAJB1,EVI2A,FCGR2B,FN1,FTL,HLA-A,HLA-DQB1,HLA-DRB5,HSPA1A/HSPA1B,HSPB1,IFI16,ITGB1,LCP1,LGALS3,LYZ,MPEG1,MRC1,PLPP3,PROS1,PRSS23,PSAP,S100A13,S100A4,TCEAL9
mir-145		microRNA		-1.96	0.515	IL10,IL6,MYC,YES1
SRSF3	0.342	other		-1.96	0.0658	BCL2,CD44,CXCL8,VEGFA
trametinib		chemical drug		-1.958	2.16e-05	BCL2,C15orf48,GPNMB,ITGAX,MAF,MCL1,MYC,NECTIN2,PAG1,RPS6,SOCS3,TNF,TNFAIP3,TNFSF10	517 (18)
MMP1		peptidase		-1.956	9.07e-08	BCL2,CDKN1A,CXCL8,FN1,HIF1A,IGF1,MYC,NFKB1,NFKBIA,PLAU,PLTP,PTGS2,S100A4,TEK,TGFB1,TNF,VIM	462 (17)
PPARGC1A		transcription regulator		-1.956	6.91e-12	A2M,ACACB,ADAMTS1,ADGRG1,APOD,ATP1B1,CCN2,CDKN1A,CEBPB,CEBPD,CFH,COX7A1,CPLX1,EMILIN2,EPAS1,FABP4,FBLN2,GADD45B,GK,GLRX,GPX1,HIF1A,HMOX1,ICAM1,IGF1,IGFBP7,IL10,IL18,IL1A,IL1B,IL1RN,IL6,INHBB,INSIG1,IRS2,ITGB1,ITGB4,LAMB1,LDHA,LDLR,LIFR,LIPA,MT-ND1,MYC,NFKB1,NFKBIA,NFKBIZ,NLRP3,OLR1,PDK4,PIK3R1,PLIN2,POSTN,PTGS2,SEMA6A,SERPINH1,SLC25A25,SOCS3,SPARCL1,STC1,TCF4,TGFBR3,TIMP3,TNF,TNFSF10,UCP2,VCAM1,V…	536 (19)
N-acetylmuramyl-L-alanyl-D-isoglutamine		chemical - endogenous non-mammalian		-1.955	4.5e-13	CCL20,CCL3,CCL4,CCL8,CD200,CD86,CXCL2,CXCL3,CXCL8,ETS1,FZD4,ICAM1,IL10,IL1A,IL1B,IL6,ITGB2,MSR1,NFKBIA,PTGS2,SNAI1,TNF,TREM1	395 (15)
risperidone		chemical drug		-1.953	0.0106	BCL2,IL10,NR4A2,NR4A3
HTR1A		G-protein coupled receptor		-1.952	0.000229	FN1,MYC,TGFBR2,VIM	529 (21)
mir-19 (includes others)		microRNA		-1.952	0.00015	CCN2,CDKN1A,COX7A1,CXCL1,FZD4,IL6,LDLR,PSAP,RAB13,SOCS3,TGFBR2,TNF,TNFAIP3	414 (8)
CLEC1B		transmembrane receptor		-1.951	0.00279	IL10,LCP2,SPP1,SYK	189 (7)
LITAF	-1.6	transcription regulator		-1.951	0.00103	CCL8,IL10,IL1A,TNF	386 (16)
NCD-38		chemical reagent		-1.951	0.037	HERPUD1,NES,PIK3R3,PPP1R15A
miR-338-3p (miRNAs w/seed CCAGCAU)		mature microRNA		-1.947	0.0046	COL4A1,COL4A2,IL1B,IL6,LAMC1,SPARC,TGFBR2,VIM
MIR31HG		other		-1.947	2.06e-09	AREG,CDKN1A,CTSB,CXCL1,CXCL2,CXCL8,EREG,FGF2,HIF1A,IGFBP7,IL1A,IL1B,IL6	501 (22)
CARD11		kinase		-1.941	3.61e-05	CCL3,CCL3L3,CCL4,IL10,NFKB1,SPI1,TNF	428 (16)
NPM1-ALK		fusion gene/product		-1.941	0.00589	CEBPB,HIF1A,KDM6B,PFKFB3	403 (7)
(1S,2R)-NCL-1		chemical reagent		-1.941	0.037	HERPUD1,NES,PIK3R3,PPP1R15A
buthionine sulfoximine		chemical drug		-1.941	0.000721	BCL2,CXCR4,HBEGF,HMOX1,NFE2L2,NFKBIA,PTGS2,TNFAIP3	411 (18)
N,N-dimethylsphingosine		chemical reagent		-1.941	8.87e-05	FN1,ICAM1,IL6,PTGS2,SELE,TNF,VCAM1	475 (20)
Salmonella enterica serotype abortus equi lipopolysaccharide		chemical toxicant		-1.938	1.74e-12	AREG,ATP1B1,CCL20,CCL3,CCL3L3,CCL4,CSF3,CXCL1,CXCL2,CXCL3,DNAJB4,DUSP2,EGR1,EGR3,ELOVL7,EREG,ETS2,FERMT2,FLT1,G0S2,GADD45B,HES1,ID2,IL10,IL18,IL1A,IL1B,IL6,IRF1,MGLL,NFKBIZ,NLRP3,NR4A2,PALM2AKAP2,PLAU,PTGS2,RGS1,SLC1A3,SOCS3,TNF	471 (15)
leukotriene B4		chemical - endogenous mammalian		-1.937	0.000659	CXCL2,CXCL8,IL1B,IL6,ITGAM,TNF,VSIG4	471 (18)
CYCLOOXYGENASE (family)		group		-1.937	3.02e-06	HMOX1,IGF1,IL10,IL6,MRC1,PTGS2,RGS2	401 (19)
DIO2		enzyme		-1.937	0.000106	B3GNT5,CCL3L3,CIRBP,DDIT4,EGR1,HSPA1A/HSPA1B,IER5,IL1B,MARCKSL1,MSR1,NR4A2,SLC1A3,TSPAN18
DNMT3A	0.07	enzyme		-1.937	1.04e-11	ACSL1,ADA2,ADAMTS9,AKAP12,CD34,CD4,CSF1R,CSF2RA,CXCL1,CXCL2,CXCL3,CXCR4,CYBA,CYBB,FABP5,FCER1G,FGF2,FKBP11,FOXO1,GRB2,IL3RA,IL6,IL6ST,IRF1,IRF8,KDM6B,NFE2L2,PDE2A,PLCB4,PTGS2,PTPRC,RGS16,S1PR1,SERPINH1,SHC1,SOCS3,SPARC,SPP1,SYK,TGFB1,TGM2,TSC22D1,TYROBP	604 (20)
bucladesine		chemical toxicant		-1.933	3.76e-22	ADAMTS1,ADGRL2,APOE,BCL2,C3AR1,C5AR1,CD14,CD44,CD86,CDKN1A,CEBPB,CLU,CREM,CXCL3,CXCL8,CXCR4,DUSP1,EGR1,FCGR2A,FN1,FOXO1,GADD45B,GJA1,GLUL,HMOX1,ICAM1,ID1,IGF1,IL10,IL1B,IL6,INHBB,IRF1,IRF8,IRS2,ITGA6,ITGB1,ITGB2,LDLR,MCAM,MYC,NFKB1,NHERF2,NR4A2,NR4A3,OSM,PDE4B,PLAU,PTGER4,PTGS2,RGS16,RGS2,SOCS3,SOX17,SOX7,SRGN,STC1,STOM,TGFB1,TGFBR3,TINAGL1,TJP1,TNF,UTRN,ZEB1,ZEB2	567 (20)
STING1	0.888	ion channel		-1.927	4.08e-13	BCL2,C15orf48,CCL20,CCL3L3,CCL4,CD83,CD86,COLEC12,CXCL1,CXCL2,CXCL3,CXCL8,EVI2A,FCGR1A,FCGR3A/FCGR3B,GBP4,HLA-A,ICAM1,IFI16,IFI27,IFITM1,IFITM3,IL10,IL18,IL1A,IL1B,IL33,IL6,IRF8,ITGAM,KDM6B,MRC1,NFE2L2,NLRP3,PLAT,PLAUR,PNP,PPP1R15A,PSMB9,PTPRC,RGS16,SGK1,SLFN5,TNF	495 (16)
isopentenyl diphosphate		chemical - endogenous mammalian		-1.926	0.0106	CCL3,CCL4,FCGR3A/FCGR3B,TNF
mir-122 (includes others)		microRNA		-1.926	1	CDA,FKBP1A,IL6,INSIG1,LAMC1,MAP4,PXN,SH3BGRL3,TGM2,VIM
desoxycorticosterone		chemical - endogenous mammalian		-1.919	1.62e-05	CCN2,CXCL2,CYBA,CYBB,PTGS2,SPP1,TGFB1,TNF	505 (18)
saracatinib		chemical drug		-1.919	0.000476	ID1,IL10,IL1B,MYC,NLRP3	356 (10)
FYN	0.253	kinase		-1.915	3.21e-05	CCL4,CMIP,DUSP1,IL1B,IL6,NLRP3,PTGS2,SOCS3,TNF	408 (21)
DANCR	0.004	other		-1.914	0.0106	SNAI1,TIMP3,VIM,ZEB1
ANXA7	0.018	ion channel		-1.913	0.0877	CTSB,IGF1,ITGAM,ITPR1,NFIA,SLA,TEK,TNFRSF1B
SU1498		chemical drug		-1.912	3.02e-06	ANGPT2,ETS1,FABP4,ICAM1,SELE,VCAM1,VEGFA	448 (14)
MAP3K1	-0.099	kinase		-1.912	1.43e-05	BMPR2,COL4A1,CXCL8,DUSP1,EGR1,HMOX1,HSPB1,LDLR,PLAU,PLAUR,PTGS2,SPP1,TGFB1,TNF	376 (16)
HIF1 (complex)		complex		-1.91	2.56e-06	BCL2,BHLHE41,BNIP3L,CD83,CDKN1A,CXCR4,DDIT4,FN1,HMOX1,LDHA,LGALS1,MET,PRNP,S100A4,TFRC,VEGFA	540 (19)
imiquimod		chemical drug		-1.895	5.55e-06	BTG2,CCL3,CCL3L3,CCL4,CD86,CLEC7A,CSF3,CTSS,CXCL2,CXCL3,CXCL8,FTH1,HES1,HMOX1,ICAM1,IFITM1,IFITM3,IL10,IL18,IL1A,IL1B,IL1RN,IL6,ITGB2,MID1,MYC,NNMT,PLTP,PTGS2,RPS6,SOCS3,TGFB1,TNF,TNFSF10	343 (12)
miR-145-5p (and other miRNAs w/seed UCCAGUU)		mature microRNA		-1.895	0.274	AHNAK,EIF4E,MYC,PODXL,RAB27A,ROBO4,YES1
cobalt chloride		chemical reagent		-1.892	4.83e-12	ADAMTS1,BCL2,BHLHE41,BNIP3L,BTG1,CAV1,CDKN1A,CITED2,CLU,COL18A1,CXCL8,CXCR4,DDIT4,DUSP1,EPAS1,FLT1,GPX4,HES1,HIF1A,HMOX1,INSIG1,LDHA,MCL1,MYH9,NDRG1,PFKFB3,PLAUR,PLIN2,PNRC1,PTGS2,RGS1,SLC1A3,SLC40A1,SMAD1,STC1,TEK,TFRC,TJP1,TNFAIP3,VEGFA,ZFP36	477 (18)
CIITA	-0.531	transcription regulator		-1.891	5.59e-07	CD74,FN1,HLA-A,HLA-DMA,HLA-DMB,HLA-DPA1,HLA-DQB1,HLA-DRA,HLA-DRB1,HLA-DRB5,IL10,TGFB1	474 (12)
tosedostat		chemical drug		-1.89	0.00764	CDKN1A,CEBPB,CLEC7A,CXCL8,DDIT4,PPP1R15A,VEGFA
KDM3B	-0.015	enzyme		-1.89	0.00733	ADAMTS1,APOD,CCN2,COLEC12,EFNB2,FKBP1A,FN1,IGF1,PALMD,STMN1,TSPAN7
F13B		enzyme		-1.89	3.02e-06	BCL2A1,CCL3,CXCL1,CXCL2,CXCL8,MARCKSL1,NINJ1	215 (7)
BTC		growth factor		-1.89	3.61e-05	CCL20,CXCL8,EREG,IL6,IRS2,ITGAM,PTGS2	496 (21)
SH42		chemical reagent		-1.89	0.0174	IL10,IL6,MERTK,PIK3R1,PIK3R3,RPS6,SHC1
EIF4E	-0.771	translation regulator		-1.882	1.08e-06	BCL2,C3AR1,CAPG,CDKN1A,CEBPB,CLEC7A,CSF1R,CTSZ,CXCL16,CYBA,CYBB,EREG,FGF2,FN1,GRB2,HIF1A,HLA-A,HLA-DQB1,HMOX1,IFI16,IGFBP4,IL18,IL1A,IL33,INSIG1,LYZ,MCL1,MYC,NFKBIA,P2RY13,PLAUR,PTPRC,RB1,RHOG,RPL10A,SERTAD1,SLCO2B1,SNAI1,TGFBI,TNF,VEGFC	587 (24)
torkinib		chemical drug		-1.882	5.99e-06	ACACB,ADAMTS1,ADGRL2,AKAP13,BTG1,CCN2,CD44,CXCL8,DDIT4,EGR1,FOXC1,GJA1,HBEGF,ID1,ID3,IL1RN,KLF6,MCL1,NABP1,NR4A2,NR4A3,NUAK1,PPIF,PPP1R15A,PTGS2,RGCC,SPTAN1,TXNIP	529 (19)
cholecalciferol		chemical - endogenous mammalian		-1.875	8.9e-09	ADGRG1,BCL2,CD14,CD83,CD86,CDA,CEBPB,CEBPD,F13A1,IGF1,IL10,IL6,ITGAM,ITGAX,ITGB2,LRRC25,MS4A6A,PDK4,PTPRB,RB1,RGS1,SPP1,SULF2,TGFB1,TGFBR2,TNF,TNFSF10	558 (21)
reactive oxygen species		chemical toxicant		-1.871	1.28e-12	ADAM9,BCL2,CCN2,CD200,CDKN1A,CSF1R,CSF3,CXCL8,CXCR4,DUSP2,ETS1,FGF2,GLRX,HBEGF,HIF1A,HMOX1,IL1B,IL6,KLF6,MCL1,MYC,NFE2L2,NFKB1,PTGS2,TGFB1,TLR2,TNF,TNFAIP3,UCP2,VCAM1,VEGFA	395 (16)
MAPK14	0.148	kinase		-1.87	1.15e-14	ALOX5AP,AREG,BCL2,BTG2,CD74,CD83,CD86,CEBPD,CXCL1,CXCL2,CXCL3,CXCL8,DAB2,DUSP1,EFNA1,EREG,FLT1,FN1,GJA1,HMOX1,ICAM1,IL10,IL18,IL1B,IL6,LDLR,PECAM1,PLAU,PLAUR,PTGS2,RGS1,SELENOW,SGK1,SHC1,SOCS3,SPP1,TGFB1,TGM2,TLR2,TNF,TXN,VCAM1,VEGFA,VEGFC,ZFP36	538 (16)
NOD2		other		-1.86	2.76e-15	ACSL1,AREG,BCL2A1,CCL3,CLEC4E,CLEC5A,CXCL2,CXCL3,CXCL8,GPR84,ICAM1,IER3,IL10,IL18,IL1A,IL1B,IL6,ITGAM,KLF2,MARCKSL1,NFKB1,NFKBIA,PDE4B,SOCS3,TNF,TNFAIP3	333 (19)
FN1	0.924	other		-1.859	3.69e-13	ACTN4,APOE,APP,BCAT1,BCL2,BNIP3L,CAPN2,CCL4,CCN1,CCN2,CD83,CDKN1A,CEBPB,CORO1A,CTSD,CXCL1,CXCL2,CXCL3,CXCL8,FERMT2,FGF2,FLNA,FN1,GPX1,IL1B,IL1R1,IL6,ITGA4,ITGA5,ITGAM,ITGB1,MARCKS,MGP,MYC,NES,NFKBIA,PLAU,PLAUR,PXN,RDX,SNAI1,SOCS3,SPARC,SPP1,TCF4,TGFB1,TGFBR2,TGM2,TLR2,TNF,TNFAIP2,VIM	552 (18)
CD86	-1.372	transmembrane receptor		-1.858	0.000464	CCL3,CCL4,CD86,ICAM1,IL10,IL6,NFKBIA,TNF,TNFAIP3	369 (16)
AMBRA1		other		-1.857	0.000464	ADAMTS9,CDKN1A,COL15A1,COL18A1,COL4A1,COL4A2,FN1,SNAI1,VIM	499 (13)
IL1RL2		transmembrane receptor		-1.856	4.14e-07	CCL20,CD83,CXCL1,CXCL2,CXCL8,IL1B,IL6,TNF	381 (14)
SCARB1	0.407	transporter		-1.853	6.42e-11	APOD,APOE,CXCL2,DDIT4,FOXO1,ICAM1,IL10,IL1B,IL1RN,IL6,LDLR,NLRP3,PTGS2,SELE,SELP,SESN1,SPP1,TNF,VCAM1	465 (19)
RNF187	-0.028	enzyme		-1.852	0.0251	BTG2,CDKN1A,CXCL1,HBEGF,HMOX1,ID1,IER5,IL6,IRF1,LDLR,SHC1,ZFP36
linolenic acid		chemical - endogenous mammalian		-1.849	0.000149	ACSL1,CLU,ICAM1,LEPR,NFKBIA,SELP,TNF,UCP2	544 (21)
ERK1/2 (family)		group		-1.849	3.98e-29	AKR1C3,ANGPT2,APP,AREG,ASAH1,BCL2,BCL2A1,CAPN2,CAV1,CCL20,CCL3,CCL3L3,CCL4,CCL8,CCN2,CD44,CD86,CDC42EP5,CDKN1A,CEBPB,CTSB,CXCL1,CXCL3,CXCL8,CXCR4,CYBB,DUSP1,ECE1,EFNB2,EGR1,EMCN,ETS1,EZR,FABP4,FGF2,FLT1,FN1,FOXO1,GJA1,HBEGF,HLA-A,ICAM1,ID1,ID3,IL10,IL1A,IL1B,IL6,IRS2,JAM2,LDLR,LEPR,MCL1,MYC,NAMPT,NR4A3,PLAU,PLAUR,POSTN,PSMB9,PTGER4,PTGS2,PTPRE,RB1,RHOC,S100A6,SGK1,SNAI1,SOCS3,SPP1,TAP1,TNF,TREM1,…	455 (16)
concanavalin a		chemical drug		-1.848	3.03e-17	APP,BCL2,BCL2A1,CCL3,CCL3L3,CCL4,CD86,CDKN1A,CSF3,CXCL2,CXCL8,DUSP2,EGR1,EGR3,FOXO1,HIF1A,ICAM1,IL10,IL18,IL1B,IL1RN,IL6,IRF1,ITGB2,LGALS1,MCL1,MET,NPR1,PRDM1,PTGS2,RGS1,RGS2,SOCS3,SPP1,TGFB1,TNF,TNFSF10	383 (12)
IFIH1	-0.041	enzyme		-1.847	5.24e-05	CCL3,CCL4,CD4,CXCL2,CXCL3,CXCL8,EGR1,IFI27,IL1B,IL6,NFKBIA,TNF	379 (16)
FOS	-0.267	transcription regulator		-1.843	6.47e-23	A2M,ACTG1,AKR1C3,ARPC5,ASAP1,B4GALT1,BCL2,C3AR1,CAPN2,CCL20,CCN2,CD14,CD164,CD44,CELF2,CFD,CLU,COL18A1,CSF3,CTSB,CXCL16,CXCL3,CXCL8,EGR1,EMB,EPAS1,EPS8,EREG,EZR,FABP4,FGF2,FN1,FOLR2,FOXC1,FSTL1,FTH1,FZD6,GAS5,GJA1,HMOX1,ICAM1,IFI16,IL10,IL1A,IL1B,IL6,IRS2,ITGA6,ITGB1,ITGB4,KLF6,LGALS3,MALAT1,MAOA,MCL1,MET,MMRN1,MPZL2,MT2A,MXD1,MYC,MYH9,NAMPT,NCF2,NFE2L2,NOTCH4,NUPR1,OCIAD2,PCDH19,PFN1,PLAT,PLAU,P…	548 (17)
IKZF3		transcription regulator		-1.843	4.13e-05	BCL2,CAV1,CAV2,CEMIP2,CITED2,FN1,IFI27,MGLL,MYC,NFKBIZ,OTUD1,PROS1,RASSF4,S100A16,YPEL2
FLT3LG		cytokine		-1.838	3.53e-10	CD83,CD86,CEBPB,CXCL2,CXCL3,CXCR4,CYBB,FCGR1A,ICAM1,ID2,IL10,IL1B,IL3RA,IRF8,ITGAM,MAP1LC3B,MCL1,PTPRC,RPS6,SPI1,TCF4,TNF	560 (18)
thapsigargin		chemical toxicant		-1.83	1.13e-14	ATP1B1,ATP1B3,BCL2,BTG2,C5AR1,CAV1,CCL20,CCL3L3,CD44,CD83,CD86,CDA,CDKN1A,CEBPB,CLU,COL18A1,CREM,CXCL2,CXCL3,CXCL8,DDIT4,EGR1,EIF4E,ETS1,EVI2A,FN1,GADD45B,GPX1,HERPUD1,HIF1A,HMOX1,HSPA1A/HSPA1B,ICAM1,IGF1,IL1A,IL1B,IL1R1,IL33,IL6,INSIG1,INSR,ITGA4,ITGB2,LIFR,MCL1,MET,MYC,NFE2L2,NFKB1,NFKBIA,NR4A3,OLR1,PNP,PPP1R15A,PRNP,PTPN6,RCAN1,SGK1,SLC1A3,STX11,TGM2,TLR2,TNF,TNFSF10,TXNIP,TYMP,VCAM1,VEGFA	433 (15)
PCGF2	0.689	transcription regulator		-1.828	0.00239	FN1,HES1,MYC,NFKB1,SNAI1,VIM,ZEB1,ZEB2	541 (27)
S100A8		other		-1.821	3.14e-21	A2M,ADAMTS1,ADAMTS4,AKAP12,AREG,BCL2,C1QB,CCL20,CORO1A,CPM,CXCL2,CXCL3,CXCL8,CYBB,DDIT4,EFNA1,ELN,ENPP2,FCGR2A,HMOX1,ICAM1,IGF1,IL10,IL1A,IL1B,IL33,IL6,ITGAM,ITGB4,MCF2L,MYC,MYCT1,NFKB1,NFKBIA,NR4A3,OLR1,PLAU,POSTN,RAB20,RNASE6,SGK1,SOCS3,TNF,TNFAIP8,TXNIP,VCAM1	481 (14)
SYK	-0.725	kinase		-1.819	3.11e-13	AKAP12,ARID5A,BCL2,CCL4,CD44,CITED2,CREM,CXCL2,CXCL8,CXCR4,FCER1G,FGL2,GIMAP7,ICAM1,IL10,IL1B,IL6,IRF1,ITGAM,ITGB4,KLF2,PTPRE,RASSF4,RCSD1,RGCC,TGFB1,TNF,TNFSF10,TNFSF13B,TSC22D1,VEGFA,YPEL2	396 (17)
BCL11B		transcription regulator		-1.809	0.000123	AREG,BCL2,CCL3,CDKN1A,CXCL8,ID2,IL10,SPRY1,TNF,ZBTB16	465 (21)
PTPRC	-1.685	phosphatase		-1.807	5.47e-06	APP,BCL2A1,CCL3L3,CCL4,CXCL8,IL10,IL1B,KLF2,MCL1,TNF,VCAM1	395 (18)
SLC13A1		transporter		-1.807	0.000257	ACTG1,AKR1C3,CD163,G0S2,HLA-DMB,HNMT,HSPB1,IGF1,IGFBP2,INMT,INSIG1,KLF9,NRN1,PBX1,SPP1
E. coli B5 lipopolysaccharide		chemical - endogenous non-mammalian		-1.8	5.99e-19	ACKR1,ADAMTS1,CCL20,CCL3L3,CCL4,CD44,CD83,CD86,CDKN1A,CSF3,CXCL2,CXCL3,CXCL8,CXCR4,CYBB,DBI,DUSP1,ETS2,GPX1,HLA-A,HMOX1,ICAM1,IL10,IL13RA1,IL18,IL1A,IL1B,IL1R1,IL3RA,IL6,IL6ST,INHBB,IRF1,LDLR,NCF2,NFKBIA,PDE4B,PRDM1,PTGS2,RDX,RHOB,SELE,SELENOP,SOCS2,SOCS3,SPINT2,SPP1,TGFB1,TGFBR2,TGFBR3,TGIF1,TGM2,TLR2,TNF,TNFAIP3,TREM1,VEGFA	397 (11)
HIF1A	-1.168	transcription regulator		-1.8	5.38e-17	ADAM15,ADAMTS1,AKAP12,ALOX5AP,APOE,ARPC2,BCL2,BHLHE41,BNIP3L,CAV1,CAVIN1,CAVIN2,CCL3L3,CCL4,CCN1,CCN2,CD164,CD44,CDKN1A,CEBPD,CITED2,CORO1A,CTSD,CXCL2,CXCL3,CXCL8,CXCR4,CYB5A,DDIT4,ECE1,EHD2,EIF4E,ENG,EPAS1,EREG,ETS1,FLT1,FN1,GADD45B,GJA1,HIF1A,HMOX1,HSPB1,ICAM1,ID1,ID2,IFI16,IGF1,IGFBP2,IL10,IL1A,IL1B,IL6,INHBB,IRS2,ITGA5,ITGB2,ITPR1,LDHA,LGALS1,LIFR,MAF,MCL1,MET,MT-ND1,MYC,MYH9,NDRG1,NFKB1,NFKB…	567 (17)
PRKD1		kinase		-1.799	0.000118	BMPR2,CCL3L3,CCL4,CD86,CXCL2,CXCL3,IL10,IL1B,IL6,TNF,TNFAIP3,VCAM1	475 (19)
losartan potassium		chemical drug		-1.798	1.97e-18	APP,AQP1,ARHGDIB,ATP1A1,CAV1,CCN2,COL4A1,COL4A2,CREM,CST3,CXCL3,CXCL8,CYBB,EGR1,ELOVL7,ENG,F13A1,FN1,GJA1,IFITM2,IFITM3,IGF1,IL18,IL1B,IL6,ITGB2,LDHA,LGALS3,MRC1,NPR1,OLR1,P2RY13,POSTN,PTGS2,SOCS3,SPP1,TAGLN2,TEK,TGFB1,TGFBR2,TNF,UCP2,VCAM1,VEGFA,ZEB1	480 (24)
HRG		other		-1.796	5.47e-10	C1QA,C1QB,C1QC,CD74,CD83,CXCR4,FCGR1A,FCGR3A/FCGR3B,ITGAX,SNAI1,SPARC,SPP1,TIMP3
REL	-1.307	transcription regulator		-1.795	6.74e-08	APP,BCL2,BCL2A1,CCL20,CCL4,CCL4L1/CCL4L2,CD200,CD59,CD86,CDKN1A,COTL1,CREM,CXCL3,CXCL8,FN1,GADD45B,HBEGF,HLA-A,ICAM1,IER3,IL18,IL1B,IL6,IRF8,MYC,NFE2L2,NFKB1,NFKBIA,NR4A3,PHF14,PPP1R15A,PYCARD,REL,SH2B3,SNAI1,TNF,TNFAIP3,TNFSF10,TNFSF13B,VIM	547 (16)
CpG ODN 1668		chemical reagent		-1.793	2.8e-08	CCL3L3,CCL4,CD200,CD86,CSF3,CXCL3,CXCL8,ICAM1,IL10,IL1A,IL1B,IL6,NFKB1,PRDM1,PTGS2,SOCS3,TNF	357 (17)
lipoarabinomannan		chemical - endogenous non-mammalian		-1.786	2.06e-09	CCL3,CCL4,CD14,CXCL2,CXCL8,CXCR4,HLA-DRB5,ICAM1,IER3,IL1B,IRF1,SELE,TNF	487 (17)
P38 MAPK (family)		group		-1.785	9.47e-26	ANXA5,BCL2,BCL2A1,BNIP3L,CAV1,CCL3L3,CCL8,CCN2,CD44,CD83,CD86,CDH5,CDKN1A,CEBPB,CEBPD,CLDN5,CSF3,CXCL1,CXCL2,CXCL3,CXCL8,CXCR4,CYBB,DDIT4,DUSP1,EGR1,FABP4,FGF2,FLNA,FN1,GJA1,HIF1A,HMOX1,ICAM1,ID3,IER3,IL10,IL1A,IL1B,IL1RN,IL6,ITGA4,ITGAM,ITGB2,ITGB4,JAM2,MAP4,MCL1,MYC,NFE2L2,NFKB1,NPR1,NR4A3,PLAU,PLAUR,POSTN,PRDM1,PTGS2,RB1,RCAN1,RHOB,RUNX1,SELE,SGK1,SNAI1,SOCS3,SPP1,TGFB1,TIMP3,TJP1,TLR2,TNF,TNF…	425 (13)
IL1R (family)		group		-1.779	7.26e-17	APP,AREG,ARPC3,CCL20,CCL3,CSF3,CXCL1,CXCL2,CXCL3,CXCL8,EPS8,EREG,FGF2,ICAM1,IGFBP4,IL1A,IL1B,IL6,IL6ST,PLAU,PLAUR,SELE,TNF,TNFRSF1B,VEGFA	377 (15)
PIK3CA	0.156	kinase		-1.778	3.69e-13	ADAM15,ADAM9,ADAMTS1,ADAMTS4,ALCAM,ATP1A1,CALD1,CCL20,CD14,CD34,CD44,CEBPB,CEBPD,CSF3,CXCL8,CXCR4,HIF1A,HMOX1,ICAM2,IL33,IL6,IRS2,ITGA5,ITGAM,ITGB1,LGALS3,MCTP1,MRC1,MTUS1,MYC,NFKBIA,PLAU,POSTN,PTGS2,ROBO4,SNAI1,SPARC,SULF1,TGFB1,TJP1,TNFAIP3,TNFSF10,TREM1,VEGFA,VIM	510 (18)
PIK3CG	-0.449	kinase		-1.778	5.12e-08	AIF1,BCL2,BCL2A1,CD74,CXCR4,FCGR3A/FCGR3B,GBP4,HLA-A,HMOX1,ICAM1,IL10,IL1B,IL6,IRF1,SELE,TAP1,TGFB1,TLR2,TNF,TNFSF10	426 (13)
TICAM1	0.011	other		-1.767	2.79e-15	ACSL1,CCL3L3,CCL4,CD86,CEBPD,CH25H,CXCL2,CXCL3,CXCL8,DUSP1,EGR1,ETS2,FPR1,ICAM1,IFI16,IL10,IL18,IL1A,IL1B,IL6,IRF1,MET,NFKB1,NFKBIA,NFKBIZ,PDE4B,PILRA,PTGS2,RHOB,SELE,SOCS3,TLR2,TNF,TNFAIP3,TNFSF10,TREM1,TSC22D1,VCAM1	342 (16)
L-685,458		chemical - protease inhibitor		-1.766	0.000917	APP,EFNB2,HES1,ID1,NR2F2,TNF	527 (20)
PLCE1		enzyme		-1.765	3.61e-05	CCL20,CXCL2,CXCL3,CXCL8,IL6,PTGS2,TNF	534 (20)
FCER1 (complex)		complex		-1.765	6.5e-08	BCL2A1,CCL3,CCL3L3,CCL4,CD4,CD83,CXCL3,CXCL8,FCGR2B,IL10,IL1B,IL1RN,IL33,IL6,ITPR1,MRC1,NFKB1,TNF	464 (20)
TLR (family)		group		-1.765	5.8e-12	CCL3,CCL4,CD83,CD86,CXCL3,CXCL8,DUSP1,GPR34,HBEGF,HLA-A,ICAM1,ID2,IL10,IL1B,IL33,IL6,IRF1,NFKBIA,PTGS2,RGS1,RGS16,SOCS3,TNF,TNFAIP3,TNFSF13B,TREM1	372 (16)
PKD1		ion channel		-1.763	0.000385	ATP1A1,ATP1B1,BCAT1,CAVIN1,CCN1,CCN2,CDC42BPA,CDKN1A,CXCL16,CXCL2,FOXO1,GATM,GPX4,HBEGF,MID1,MYC,NEDD9,NNMT,PDE4B,SLC40A1,TFRC,TNFAIP8,VWF,WWTR1	457 (22)
SPIB		transcription regulator		-1.763	0.000257	APOE,CD200,CD86,CLEC10A,EGR1,GNA15,HSPA1A/HSPA1B,IL18,KDM6B,KLF6,LILRB3,MARCHF1,NFKB1,PRDM1,PRDX2
CP-55940		chemical reagent		-1.761	0.0105	ACTB,BTG2,CCL4,CXCL8,MYC,NFKBIA,TNF,TNFAIP3
genistein		chemical drug		-1.76	7.21e-15	A2M,AKR1C3,ASAH1,ATP6V0B,BCL2,CCN2,CD164,CD4,CD44,CD74,CD86,CDH5,CDKN1A,CFD,CITED2,CKLF,CLU,CTSB,CTSD,CXCL2,CXCL3,CXCL8,DUSP1,EREG,EVI2A,FCGR2B,FERMT3,GPX1,HCST,HIF1A,HLA-A,HMOX1,HSPA1A/HSPA1B,ICAM1,ID1,ID2,IGF1,IL10,IL1B,IL6,ITGB2,LAPTM5,LCP2,LDLR,LGMN,LIPA,LY86,MAOA,MMRN1,MYC,NFE2L2,NFKB1,NPC2,PCDH17,PIK3R1,PLAT,PLCXD3,PLTP,PPT1,PSAP,PTGS2,PTPN6,SPP1,STK17B,TGFB1,TNF,TPP1,VCAM1,VEGFA,ZEB2	496 (14)
IL17C		cytokine		-1.76	1.21e-05	BCL2,CCL20,CXCL8,IL1A,IL1B,IL6,TNF	430 (9)
deoxycorticosterone acetate/potassium chloride/sodium chloride		chemical reagent		-1.759	3.06e-06	ATP6AP2,CXCL2,CYBB,FN1,IL1B,IL6,NR2F2,PTGS2,SPP1,TNF	364 (17)
FASLG		cytokine		-1.756	4.2e-06	BCL2,CD44,CXCL8,EGR1,FTH1,IL10,IL1B,IL6,NFKB1,TGFB1,TNF,VEGFA	415 (16)
PTGES		enzyme		-1.751	3.76e-07	CCN2,CDKN1A,CXCL3,CYBA,CYBB,EGR1,EZR,FLT1,IL1B,IL6,ITGA6,ITGB4,MYC,PTGS2,TNF,VIM	583 (23)
GLI2		transcription regulator		-1.749	2.33e-08	BCL2,CCL3L3,CCL4,CDKN1A,CLEC7A,CLU,CSF3,CXCL2,CXCL3,IL10,IL1B,IL6,ITGB1,LAPTM5,MYC,PFKFB3,RCAN1,SNAI1,SOX17,SPP1,TNF,UGCG,VIM	648 (29)
honokiol		chemical - endogenous non-mammalian		-1.749	7.4e-05	CDKN1A,FLT1,FN1,HES1,ICAM1,IL10,MAP1LC3B,MCL1,PTGS2,PTPN6,SNAI1,TNF,VIM	554 (21)
fatty acid		chemical - endogenous mammalian		-1.748	1.75e-05	BCL2,CCN1,CREM,CXCL8,FABP4,HMOX1,IL1B,IL6,ITGAM,LDLR,LEPR,MACROH2A1,NFKBIA,NR4A2,NR4A3,PLIN2,PTGS2,TNF,UCP2,VCAM1	461 (21)
TIA1	0.264	other		-1.748	6.2e-06	ADAM9,CCN2,CXCL8,ENG,ENPP2,FZD4,HBEGF,MAP1LC3B,PIK3R1,PTGS2,S100A6,SNRPF,TGFBR2,TGFBR3,TGM2,TIMP3,TNF,TXNIP,VEGFA	483 (10)
PRKACA	-0.072	kinase		-1.746	0.000449	CEBPB,CREM,HSPA1A/HSPA1B,ID2,IGF1,MYC,SOCS3,VCAM1	452 (22)
SETDB1		enzyme		-1.744	0.000183	ANGPT2,EPS8,FN1,GPX4,HMOX1,ID2,IFI27,NFE2L2,SNAI1	460 (13)
ZBTB18	0.05	transcription regulator		-1.744	0.00274	C1QTNF1,COL4A1,MET,PIK3R1,SERPINH1,STC1
RIGI	0.169	enzyme		-1.742	5.78e-09	AHNAK,BCL2,CCL20,CCL3,CCL4,CCL8,CD4,CD83,COLEC12,CTSS,CXCL8,HLA-A,ICAM1,IFI27,IFITM1,IFITM3,IL18,IL1A,IL1B,IL6,IRF1,IRF8,ITGAM,NFKB1,PLAUR,PTGS2,SOCS3,SPP1,TNF,TNFAIP3,TNFSF10	318 (16)
TREX1		enzyme		-1.741	7.27e-09	ACSL1,APP,CD44,CD86,CDKN1A,CFH,CLEC4E,CLEC5A,CXCL8,FCGR1A,GBP4,GSN,HLA-DRB1,IFI16,IFI27,IFITM1,IFITM3,IL33,IL6,IRF1,LGMN,LY6E,MCL1,NAMPT,NCOA7,NLRP3,PLPP3,PSMB9,RASSF4,S100A6,SLFN5,TAP1,TNF,TNFAIP3,TNFSF10,TXN,TXNIP,VCAM1	340 (16)
cytidylyl-3'-5'-guanosine		chemical reagent		-1.741	1.21e-05	BCL2,CD86,IL1A,IL1B,IL6,PRDM1,TNF	483 (17)
FOXO1	0.676	transcription regulator		-1.738	2.49e-15	A2M,ANGPT2,BCL2,BCL2A1,C1QA,CAV1,CCL20,CCL4,CCN2,CDH5,CDKN1A,CEBPD,CH25H,CITED2,CLDN5,COL4A1,COL4A2,CXCL8,DDIT4,EBF1,EGR1,ELOVL7,ERG,FABP4,FABP5,FLNB,FN1,FOXC1,FOXO1,GADD45B,GPX1,GRN,HIF1A,HMOX1,ICAM1,IER3,IGF1,IGFBP7,IL18,IL1B,IL1R1,IL6,INSR,IRS2,ITGAM,ITGB2,KLF2,LCP2,MAP1LC3B,MYC,NAMPT,PDK4,PPP1R15A,PRCP,PRDM1,PTGS2,PTPRB,PTPRC,S1PR1,SESN1,SGK1,SLC25A25,TGFB1,TIE1,TKT,TNF,TNFSF10,TXNIP,VCAM1,ZE…	520 (18)
miR-182-5p (and other miRNAs w/seed UUGGCAA)		mature microRNA		-1.738	0.0204	BCL2,CTTN,FN1,FOXO1,IFITM1,ITGA4,ITGB1,MALAT1,SLFN5,VWF
diclofenac		chemical drug		-1.736	2.04e-08	APP,AREG,BCAT1,BCL2,CDKN1A,CEBPB,DNAJB1,HERPUD1,HIF1A,IL10,IL1A,IL6,ITGAM,KLF9,LDHA,LGALS3,MAP1LC3B,MCL1,MYC,NFE2L2,PIK3C2A,PPP1R15A,PTGS2,TNF,VEGFA,VEGFC	478 (20)
SPP1	-3.129	cytokine		-1.735	1.93e-11	BCL2,CAPNS1,CCL20,CCL3,CCL3L3,CCL4,CD163,CD44,CDKN1A,CXCL1,CXCL2,CXCL3,CXCL8,ETS2,FN1,GPX4,HMOX1,ICAM1,IGF1,IL10,IL1A,IL1B,IL6,INSIG1,MET,MYC,PIK3R1,PLAU,PTGS2,RB1,S100A4,S100A6,SELENOW,SNAI1,SPARCL1,SPP1,TGFB1,TGFBR2,TNF,VEGFA,VIM	449 (17)
ORM1		other		-1.732	0.000229	IL1B,IL1RN,IL6,TNF	553 (21)
sitagliptin		chemical drug		-1.732	0.000917	CCN2,FABP4,FN1,IL10,LGALS3,TGFB1	563 (24)
daidzein		chemical drug		-1.727	1.77e-13	A2M,AIF1,AKR1C3,APOE,BCL2,CAV1,CD4,CD86,CKLF,EVI2A,FCGR2B,FERMT3,HCST,HLA-A,HMOX1,ID2,IL6,ITGB2,LAPTM5,LCP2,LDLR,LY86,MMRN1,MYC,NFE2L2,PIK3R1,PLCXD3,PTGS2,PTPN6,ZEB2	627 (19)
MAPKAPK2	-0.122	kinase		-1.726	2.39e-12	CCL3L3,CEBPD,CITED2,CXCL2,CXCL3,CXCL8,HSPB1,ICAM1,IL10,IL18,IL1B,IL6,MRC1,MSR1,NFKBIA,PLAT,PLAU,SLA,TNF,TSC22D1,VCAM1,ZFP36	373 (18)
TLR10		transmembrane receptor		-1.723	0.000229	CXCL8,IL1B,IL6,TNF	391 (19)
GIP		other		-1.722	5.27e-07	BCL2,CCL4,CXCL2,CXCL3,IL1A,IL1B,IL1RN,IL6,RGS2,SOCS3,SPP1,STX11,TNF,TNFRSF1B,UCP2	419 (19)
IL22		cytokine		-1.719	1.39e-11	BCL2,CCL20,CCL3L3,CCL4,CXCL1,CXCL2,CXCL3,CXCL8,CYBA,FTH1,HBEGF,HMOX1,HSPB1,IL10,IL1A,IL1B,IL33,IL6,MCL1,MYC,PFKFB3,PTGS2,SOCS3,STING1,TNF	446 (14)
MET	0.61	kinase		-1.719	5.05e-20	AREG,ARID5A,BCL2,CCL3L3,CD44,CDKN1A,CITED2,CXCL1,CXCL8,DAB2,FGL2,FN1,GLUL,HBEGF,HMOX1,HSPB1,IGF1,IL18,IL1B,IL6,ITGB1,MERTK,MET,MYC,NFKBIZ,NOTCH4,PERP,PTGS2,RUNX1,SLA,SNAI1,SOCS3,SPP1,STING1,TGFB1,TGIF1,TNF,TSC22D1,VEGFA,VEGFC,VIM,ZEB2	463 (19)
LAMA5	0.787	other		-1.718	0.000917	CCL3L3,CCL4,CSF3,CXCL3,TNF,TNFRSF1B
C5-B6		complex		-1.718	0.00103	ICAM1,IL1B,SELE,VCAM1	361 (13)
MED16	0.24	transcription regulator		-1.718	0.00589	CCN1,CCN2,TGFBR2,VIM	268 (7)
PEBP1	-0.31	other		-1.716	0.00176	CCL20,CFD,CXCL2,CXCL3,IL6,SNAI1,TNF	419 (18)
ICOS		transmembrane receptor		-1.708	0.000368	CXCR4,IL10,IL1A,IL6,KLF2,MAF,TNF	388 (17)
nitrofen		chemical toxicant		-1.706	0.000699	AQP1,EGR1,EPAS1,ITGA6,PLD3,TGFBR2,TGFBR3,TIMP3,VEGFA
NFIC	0.25	transcription regulator		-1.706	4.2e-07	CCL8,CD44,CD74,CDKN1A,DUSP2,G0S2,GPX1,GRB10,HLA-A,HSP90AA1,IL1RN,ITGB2,LDHA,LMNA,LPXN,NFIA,PPP1CB,RGS16,RNF130,SAT1,SELENOP,TGFB1,TGFBR3,TYMP
ZFTA-RELA		fusion gene/product		-1.706	3.53e-10	BCL2,CCL3L3,CD44,CXCL2,CXCL3,DUSP2,FN1,FTH1,ICAM1,IL13RA1,IL1RN,IL6,IRF1,LITAF,LSP1,NFKB1,NFKBIA,PTGS2,S100A6,TAP1,TGM2,TNFAIP3
prexasertib		chemical drug		-1.701	7.29e-10	BTG2,CDKN1A,CPEB4,DUSP1,EGR1,EGR3,GADD45B,HMOX1,ICAM1,IER3,IL1B,LRP1,LY96,MYC,NFKBIA,NR4A3,OSM,PPP1R15A,PTGS2,SGK1,SNAI1,TNF,TNFAIP3,TNFRSF10D,TXNIP,ZFP36	540 (19)
CTSC	-0.161	peptidase		-1.698	0.000229	CXCL3,IL1B,IL6,TNF	367 (13)
CL 316243		chemical drug		-1.698	0.00176	IL1B,ITGAX,MGLL,PDK4,PTGS2,TNF,UCP2	515 (27)
1,2-dimethylhydrazine		chemical toxicant		-1.698	0.0135	CD44,GJA1,HIF1A,MYC,PTGS2,SPP1,TNF
C5AR1	-2.602	G-protein coupled receptor		-1.696	4.58e-07	C5AR1,CD86,CSF3,CXCL2,CXCL3,CXCL8,FCER1G,FCGR1A,FCGR2A,FCGR2B,IGF1,IL10,IL1B,IL6,SELP,TGFBR2,TNF,TYROBP	463 (19)
CCN5		growth factor		-1.689	2.2e-05	CCN2,CD44,FABP4,FN1,HIF1A,IGFBP7,ITGA5,SPARC,TGFB1,TGFBR2,TGFBR3,VIM,ZEB1	595 (23)
IL36B		cytokine		-1.684	4.03e-08	CCL20,CD83,CD86,CXCL1,CXCL8,IL18,IL1B,IL6,NFKBIZ,TNF	388 (15)
arsenic trioxide		chemical drug		-1.684	0.0177	ALOX5AP,ATP1B1,ATP1B3,ATP6V0B,ATP6V1F,BCAT1,BCL2,BCL2A1,BLVRB,BNIP3L,CD44,CDKN1A,CST3,CXCL8,EPAS1,FN1,FTH1,GJA1,GLRX,HIF1A,HMOX1,IRF1,ITGAM,ITGB1,MAF,MCL1,MT1X,MT2A,MYC,NFE2L1,NFE2L2,NFKBIA,NR2F2,PPIF,PTGS2,PTPRC,RAB31,RASA4,TFRC,TGIF1,TNF,TNFAIP3,VEGFA
Ccl2		cytokine		-1.683	2.19e-11	CCL3L3,CCL4,CD14,CFD,CTSB,CXCL2,CXCL3,CYBB,ETS1,FABP4,IGF1,IL10,IL1B,IL6,SPP1,TIE1,TNF,VCAM1	445 (14)
LAMININ (complex)		complex		-1.683	1.32e-05	APP,ETS2,FN1,ID2,ITGA6,ITGB1,PLAU,PTGS2,PXN,VIM	511 (19)
GW501516		chemical drug		-1.683	1.08e-06	ACSL1,APOD,BCL2,CDKN1A,CFD,FLT1,ICAM1,IGFBP2,IL1A,IL1B,IL6,PDK4,PLAT,PLIN2,PTGS2,SNCG,UCP2,VEGFA	423 (17)
CD3 (complex)		complex		-1.678	5.04e-15	ACTN4,ARHGDIB,BCL2,BCL2A1,BTG1,CCL20,CCL3,CCL3L3,CCL4,CD4,CD44,CD53,CD74,CD83,CD86,CH25H,CORO1A,COX7A1,CPEB4,CREM,CXCL8,CXCR4,CYBA,DUSP2,EGR3,EIF4E,ELK3,ETS1,ETS2,FCER1G,FKBP1A,FTL,FYB1,HIF1A,HLA-DQB1,HNRNPA1,HSP90AA1,HSPA1A/HSPA1B,ICAM1,ICAM2,ID3,IFITM1,IGF1,IL10,IL1A,IL1B,IL1R1,IL6,IRF1,IRF8,ITGA4,ITPR1,LCP1,LRP1,LSP1,LYN,MACROH2A1,MAF,MMRN1,MSR1,MYC,NAMPT,NASP,NFE2L2,NFKB1,NFKBIA,NKTR,OAZ1,PDE…	416 (15)
DDX25		enzyme		-1.676	0.0154	ACSL1,AIF1,BCL2,DNAJB4,EIF4E,FABP5,GADD45B,GLUL,MPZL2,NFKBIA,S100A10
N(2)-(gamma-D-glutamyl)-meso-2,2'-diaminopimelic acid		chemical reagent		-1.673	3.61e-05	CCL3,CCL4,CXCL8,ICAM1,IL1A,IL1B,ITGB2	416 (15)
TRAF6		enzyme		-1.673	4.4e-13	CCL20,CSF3,CXCL1,CXCL16,CXCL2,CXCL3,CXCL8,CYBB,HIF1A,ICAM1,IL10,IL1B,IL6,MAP1LC3B,MCL1,NCF2,NFE2L2,NFKB1,PAG1,PRMT1,SELE,SELENOW,TGFB1,TNF,TNFAIP3	398 (13)
TNFRSF25	0.142	transmembrane receptor		-1.671	7.73e-05	CSF3,CXCL8,IL10,IL6,SELE,TNF	365 (18)
ML290		chemical reagent		-1.667	2.84e-06	CAV1,CXCL8,IL1B,IL6,INHBB,NFIB,TGFB1,TIMP3,TNFAIP3
CD-38 inhibitor 78c		chemical reagent		-1.667	7.08e-06	FGF2,HLA-A,IGF1,IL1B,IL6,PTGS2,S1PR1,TNF,VCAM1	367 (15)
MARK2	-0.023	kinase		-1.667	2.84e-06	CD44,CXCL2,CXCL3,IGF1,IL18,IRF1,NFKBIZ,PTGS2,TNF	495 (15)
sodium iodate		chemical reagent		-1.667	0.000108	CTSB,EHD2,GPX4,IL1A,IL1B,IL6,NLRP3,TNF,UCP2
6-mercaptopurine		chemical drug		-1.664	0.000465	CXCL8,FABP4,IL6,NR4A3,TNFSF10,VCAM1	411 (20)
GAS2L3	-0.345	other		-1.664	0.00642	BTG2,CDKN1A,EPHX1,F2R,SAT1,TM4SF1
AURK (family)		group		-1.664	0.0172	BTG2,CDKN1A,PDE2A,SESN1,STOM,SULF2
CTSS	-2.254	peptidase		-1.664	2.03e-07	COL4A1,COL4A2,CYBA,CYBB,ICAM1,IL18,IL1B,ITGA5,ITGB1,NCF2,TNF,TNFSF10,UTRN,VCAM1	384 (17)
CCR5	-0.152	G-protein coupled receptor		-1.657	3.09e-05	CCL3,CCL3L3,CCL4,CXCL2,CXCL3,IL10,IL1B,IL6,SERPINA1,TNF,TNFRSF1B	522 (18)
MAFB	-2.452	transcription regulator		-1.652	2.8e-10	ACTB,ACTN1,ALCAM,CAP1,CCL4,CD163,CD53,CXCL2,F13A1,FCGBP,FOXO1,FPR1,GATM,IGF1,IL10,LGALS3,LGMN,MAFB,MARCKS,MID1,NUAK1,OLFML2B,PRDM1,SELENOP,SLC40A1,STAB1
IFNGR1	-0.502	transmembrane receptor		-1.652	0.000323	CCL20,CCL3L3,CCL4,CLEC7A,CTSS,CXCL3,EGR1,FN1,FTH1,ICAM1,IFITM3,IL1A,IL1B,IL6,IRF1,MID1,NLRP3,NNMT,PLTP,TNF,UCP2,VCAM1	439 (14)
aspirin		chemical drug		-1.652	2.53e-23	ABLIM3,AFAP1L1,AKAP12,APP,BCL2,CALCRL,CAV1,CCL3,CCL4,CD86,CDH5,CDKN1A,CSF3,CTSD,CXCL1,CXCL8,CXCR4,CYB5A,DLC1,EFNA1,EFNB2,EMP1,ENG,FLT1,HBEGF,ICAM1,IER3,IGFBP2,IL18,IL1A,IL1B,IL6,ITGA6,LIFR,MCAM,MCL1,NPR1,OLR1,PECAM1,POSTN,PTGS2,RHOC,SELP,SERPINB9,SOX7,TEK,TGFB1,TJP1,TNF,TNFSF10,TPP1,TYMP,VCAM1	463 (15)
MAPK8	0.053	kinase		-1.649	3.98e-10	APOD,APOE,AQP1,B4GALT1,BCL2,CCN2,CDH5,CDKN1A,CEBPB,CXCL16,CXCL8,CYBB,DUSP1,EGR1,ETS1,FOXO1,FTH1,HMOX1,IL10,IL1B,IL6,KLF6,MSR1,MYC,PLAU,PLAUR,PTGS2,SELE,TLR2,TNF,TNFAIP3,VEGFC,ZFP36	489 (16)
RNASEH2B	-0.288	other		-1.648	0.000323	APP,CDKN1A,CFH,CXCL8,IFI27,IFITM1,IFITM3,IL1B,IL6,IRF1,LGMN,NCOA7,NLRP3,PSMB9,PTGS2,PYCARD,S100A6,TAP1,TNFAIP3,TXN,TXNIP,VCAM1	107 (4)
dasatinib		chemical drug		-1.648	0.0102	BCL2,CCN1,CCN2,CDKN1A,FN1,IL10,MCL1,MYC,RPS6
hydrocortisone		chemical - endogenous mammalian		-1.645	7.11e-12	AKR1C1/AKR1C2,APP,BMPR2,CCN2,CD163,CD86,CEBPB,CEBPD,CFD,CXCL8,CXCR4,EZR,FGF2,FN1,GADD45B,GLUL,ICAM1,IGF1,IGFBP4,IGFBP7,IL10,IL1B,IL6,ITGAM,NFKBIA,NOTCH4,PLAT,PTGS2,SELE,SEMA6A,TLR2,TNF,TNFAIP2,TNFAIP3,VIM	615 (17)
DRD2		G-protein coupled receptor		-1.643	2.22e-05	C1QA,C1QB,CD63,CSF1R,CXCL2,CXCL3,IGF1,IL1B,IL3RA,NFKB1,NFKBIA,TGFB1,TGFBR2,TPP1,TUBB6,VCAM1,VEGFA	550 (20)
ADAM12		peptidase		-1.643	5.47e-06	CCN2,CEBPB,CFD,COL4A2,IL33,LAMA5,MGP,OLR1,SPARCL1,TGFBI,VWF
CD36	0.384	transmembrane receptor		-1.64	2.42e-10	ADAMTS4,AREG,CCL20,CD86,COL4A1,CSF3,CXCL1,CXCL3,CXCL8,FGF2,ICAM1,IGFBP4,IGFBP7,IL10,IL1A,IL1B,IL6,ITGAM,LRP1,NLRP3,PLAU,PLAUR,SELP,SYK,TNF	527 (20)
SERPINB3		other		-1.64	1.85e-06	IL1B,IL6,ITGAM,LGALS3,LRP1,TGFB1,TNF,VEGFA	396 (20)
RBP4		other		-1.64	0.00019	IL1B,IL6,ITGAX,NLRP3,PYCARD,TGFB1,TNF	525 (21)
THBD	0.515	transmembrane receptor		-1.636	3.02e-06	CXCL3,FLT1,IL18,IL1B,IL6,PECAM1,TNF	395 (18)
RUNX1	-1.226	transcription regulator		-1.635	2.71e-13	ADGRG1,ALCAM,ALOX5AP,AQP1,BTG2,CCL3L3,CD14,CD34,CD4,CD53,CDKN1A,CSF1R,CSF2RA,EGFL7,ENG,EPAS1,GNA13,GNA15,ICAM2,ID2,IFITM3,IL10,IL1B,ITGA4,ITGB1,ITGB2,KLF2,LCP2,MACROH2A1,MAP3K6,MECOM,MET,MYC,MYH9,NR2F2,NR4A3,PIK3R1,PLEK,PPP1R15A,RBPJ,RGCC,RUNX1,SOX17,SPI1,SPP1,TJP1,TNF,UGCG,VEGFA,ZBTB16	472 (24)
bryostatin 1		chemical drug		-1.634	2.97e-07	APP,AREG,CCL3,CD44,CD86,CXCL8,CXCR4,ICAM1,IFNGR2,IL10,IL1B,IL6,MYC,TJP1,TNF	400 (17)
bevacizumab		biologic drug		-1.633	0.000465	ANGPT2,CXCR4,FN1,VEGFA,VIM,ZEB1	487 (17)
SMAD2/3 (family)		group		-1.633	0.000634	CDKN1A,ID1,JAM2,MXD1,PFKFB3,RUNX1,S100A4,SOX17,TGM2,TIMP3
NADPH OXIDASE (complex)		complex		-1.633	0.00164	CXCL1,CYBB,HMOX1,IL6,PTGS2,VCAM1	404 (16)
GLIS2		transcription regulator		-1.633	3.21e-05	CCN2,CXCL3,IL33,MGP,OSM,SNAI1,SPARC,TGFB1,VIM	505 (15)
SLC29A1	0.467	transporter		-1.633	0.0128	CDKN1A,ITGA5,ITGB1,RPL10A,RPL3,SESN1
ANLN		other		-1.633	0.0172	BTG2,CDKN1A,PDE2A,SESN1,STOM,SULF2
VCP	0.356	enzyme		-1.633	0.000854	A2M,BCL2,CDKN1A,CXCL8,DUSP1,FTH1,HERPUD1,LMNA,NES,PLPP1,RBPJ,SLFN5,SYNE2,TNFAIP8,TNFSF13B,VCAM1	470 (18)
BATF		transcription regulator		-1.633	0.00019	ID3,IL10,IL1R1,ITGA4,KLF2,MAF,PRDM1	497 (20)
MM-589		chemical reagent		-1.633	0.00274	ELN,FBLN2,IL6,POSTN,RND1,SULF1
SERPINC1		enzyme		-1.628	9.8e-07	AIF1,BCL2A1,CCL20,CXCL8,HSPG2,IL1A,IL6,PTGS2,TNF	517 (17)
MAP2K4		kinase		-1.627	0.00733	BCL2,CD44,CD86,CDKN1A,CXCL8,FLNA,IL6,PLAU,PTGS2,TGFB1,TNF	451 (19)
FAT1		other		-1.618	2.8e-11	CCN1,CCN2,CD44,IL1B,IL6,MET,PLAU,PTGS2,SNAI1,TGFB1,VEGFC,VIM,WWTR1,YES1,ZEB1,ZEB2	552 (22)
PLA2G4A		enzyme		-1.618	1.62e-05	ANXA5,CXCL8,ICAM1,IL1B,IL6,MYC,PTGS2,TNF	396 (16)
fasudil		chemical drug		-1.607	5.24e-05	BCL2,CCN2,CD14,ICAM1,IL10,IL1B,IL6,MRC1,SLC1A3,TGFB1,TNF,VCAM1	368 (15)
DOCK8	-0.725	other		-1.606	1.93e-07	ARID5A,CCL4,CITED2,DAB2,FGL2,IL10,IL18,IL6,IRF1,MERTK,NFKBIZ,PLAT,PTGS2,REL,RGS1,SAP30,TCF4,TNF,TSC22D1	334 (14)
COLLAGEN ALPHA1 (family)		group		-1.602	0.00231	CDKN1A,IL1RN,PLAU,PLAUR,PTGS2	541 (19)
MAPKAPK3	-0.312	kinase		-1.601	7.08e-06	BCL2,CCL3L3,CXCL2,CXCL3,HSPB1,IL10,IL6,TNF,ZFP36	399 (19)
mir-30 (includes others)		microRNA		-1.601	0.000387	ARID5B,CCN2,CDKN1A,IL1B,IL6,KLF9,PRDM1,SH2B3,SMAD1,SNAI1,SOCS3,TNF,VIM	502 (21)
NTRK1		kinase		-1.6	2.74e-06	AHNAK,APOE,AQP1,BCL2,CAVIN1,CCN1,CD44,CDKN1A,CEBPB,EGR1,ETS1,FOXC1,GPNMB,HERPUD1,HES1,HSPA6,IGFBP4,LGALS1,LHFPL6,LSP1,MAOA,MGP,NPR1,PDE4B,PLAT,POSTN,PPFIBP1,PTPRE,S100A6,SERPINH1,SLC7A5,SPRY1,SYNE2,TM4SF1,TSC22D1,TXNIP	596 (23)
IL15	-0.032	cytokine		-1.598	8.86e-19	ACTN4,ARHGDIB,BCL2,BTG1,CCL3,CCL3L3,CCL4,CCN2,CD44,CD53,CD59,CD74,CD83,CD84,CD86,CDKN1A,CEBPB,CORO1A,CSF3,CXCL2,CXCL3,CXCL8,CXCR4,EIF4E,ELK3,ETS1,FCGR3A/FCGR3B,FKBP1A,FYB1,HAVCR2,HBEGF,HCST,HIF1A,HLA-DRA,HMOX1,ICAM2,IFITM1,IL10,IL1A,IL1B,IL1R1,IL6,IRF1,ITGAX,ITGB1,KLF2,LAPTM5,LCP1,LDHA,LSP1,LYN,MACROH2A1,MAF,MCL1,MYC,NFKB1,NFKBIA,OAZ1,PDE4B,PFKFB3,PFN1,PIK3R1,PIK3R3,PLEK,PNP,PRDM1,PSAP,PSMB9,PTPR…	548 (14)
2,3-bis(4-hydroxyphenyl)-propionitrile		chemical reagent		-1.597	0.0133	BCL2,CREM,CXCL2,HMOX1,IL10,IL1B,IL6,PTGER4
BCL2	-0.905	transporter		-1.597	8.71e-07	AIF1,BCL2,CDKN1A,CXCL1,CXCL8,HAVCR2,HIF1A,ICAM1,IL10,IL1B,IL6,ITGB1,MCAM,MCL1,NDRG1,NES,NFKBIA,PLAUR,PRDM1,TNF,VEGFA	511 (20)
tert-butyl-hydroquinone		chemical reagent		-1.594	0.0023	AKR1C1/AKR1C2,BCL2,FOXC1,FTH1,FTL,HERPUD1,HMOX1,ICAM1,IL10,ITGAM,MAF,NFE2L2,S100A4,SNTB2,TNF,VIM	517 (20)
etoposide		chemical drug		-1.592	5.14e-09	BCL2,BCL2A1,CCL3,CD86,CDKN1A,CREG1,CTSD,CXCL1,CXCL2,CXCL3,CXCL8,DDIT4,DUSP1,FTH1,GADD45B,HIF1A,HLA-DMA,ICAM1,ID1,ID2,IER3,IFI27,IFITM1,IL10,IL10RA,IL1A,IL1B,IL6,IRF1,IRF8,LIMA1,MCL1,MERTK,MYC,PDE4B,PIK3R3,PSMB9,PTGS2,REL,RNF144B,SGK1,TNF,TNFAIP3,TNFRSF10D,TNFSF10	441 (12)
PRKD (family)		group		-1.592	5.74e-07	CCL3L3,CCL4,COX7A1,CXCL2,CXCL3,IL10,IL1B,IL6,PDK4,PTGS2,TNF	465 (16)
RUNX2		transcription regulator		-1.588	9.95e-06	BCL2,CDKN1A,CEBPD,CXCL8,FN1,GADD45B,HIF1A,ITGB4,LGALS3,MCL1,PLAU,RGCC,RUNX1,SNAI1,SPP1,TPM1,UGCG,VEGFA	425 (15)
NFKB1	-1.377	transcription regulator		-1.584	1.37e-29	A2M,AKR1B1,APOE,APP,ATP6AP2,BCL2,BCL2A1,BTG2,CCL20,CCL3,CCL3L3,CCL4,CCN1,CCN2,CD44,CD59,CD83,CD86,CDKN1A,CSF2RA,CSF3,CTSB,CXCL1,CXCL2,CXCL3,CXCL8,CYBB,DUSP1,EGR1,ENPP2,EPAS1,FCGRT,FN1,GJA1,HLA-DMB,HMOX1,ICAM1,IER3,IFI16,IFNGR2,IL10,IL10RA,IL18,IL1A,IL1B,IL1RN,IL6,IRF1,ITPR1,LGALS1,MCL1,MSR1,MYC,NAMPT,NFKB1,NFKBIA,NR4A2,NR4A3,PECAM1,PLAU,PTGS2,PTPN6,PXN,RAB31,RBPJ,RGS1,SELE,SELP,SPI1,TGFB1,TLR2,TN…	504 (14)
TREM1	-0.789	transmembrane receptor		-1.58	1.48e-12	AREG,ATP1B1,BCL2,CCL20,CCL3,CD14,CD83,CD86,CEBPB,CXCL1,CXCL2,CXCL3,CXCL8,CXCR4,EGR1,EGR3,ELOVL7,ETS2,FERMT2,GADD45B,HBEGF,HES1,IL10,IL1B,IL1R1,IL6,IRF1,ITGAX,MT1M,NFKBIA,NR4A2,PALM2AKAP2,PLPP3,PTGS2,RCAN1,RGS1,RGS16,SLC1A3,SPP1,TCEAL9,TLR2,TNF	460 (13)
CCN3		growth factor		-1.58	0.0216	CCN2,CD44,GPNMB,HES1,ITGB1
lithium chloride		chemical drug		-1.578	6.45e-05	APP,B4GALT1,BCL2,CD4,CD44,CDKN1A,CEMIP2,HES1,HMOX1,IL10,MAP1LC3B,MT2A,MYC,NES,PLIN2,POSTN,PTGS2,PXN,SNAI1,TNFSF10	545 (22)
CXCL2	-2.403	cytokine		-1.573	4.03e-08	BCL2,CCL3L3,CCL4,CXCL2,CXCL3,ICAM1,IL1B,IL6,ITGAM,TNF	470 (15)
RC3H2	0.339	enzyme		-1.571	5.47e-06	CCN2,CXCL1,ENG,FGF2,HIF1A,ID1,IL6,PECAM1,TGFB1,TIE1,VEGFC	423 (9)
MALT1	-0.087	peptidase		-1.563	6.61e-06	CD44,CD83,CXCL2,CXCL3,FOXO1,IL10,IL1B,IL6,REL,TNF	391 (14)
lysophosphatidic acid		chemical - other		-1.562	5.17e-12	AREG,CCL4,CCN1,CCN2,CD14,CXCL1,CXCL2,CXCL3,CXCL8,DUSP1,EGR1,FABP4,GRN,HIF1A,ICAM1,IL1B,IL6,ITGAM,MSR1,MYC,NFKB1,PLAU,PLAUR,PTGS2,SNAI1,TNF,VCAM1,VEGFA,VEGFC,VIM	363 (11)
G6PD	-0.125	enzyme		-1.561	0.00274	CYBB,FABP4,IL10,NCF2,PTGS2,TNF	476 (21)
ZBTB20	0.852	transcription regulator		-1.56	2.37e-07	COX7A1,EMILIN2,IGF1,IGFBP2,IL6,LEPR,NEDD9,NFKBIA,PDK4,SOCS2,SOCS3,TFRC,TNF	443 (19)
3-methylcholanthrene		chemical toxicant		-1.558	0.00267	CCN1,CTSD,IL10,IL1B,NEDD9,PTGS2,TNF	604 (20)
C5		cytokine		-1.556	9.42e-23	BCL2,C3AR1,C5AR1,CCL3,CCL3L3,CCL4,CD59,CD63,CD86,CSF3,CXCL1,CXCL2,CXCL3,CXCL8,CYBB,EFNB2,EGR1,FCGR1A,FCGR2A,FCGR2B,FLT1,FN1,ICAM1,IFNGR2,IL10,IL1A,IL1B,IL6,ITGAM,ITGB2,MET,NFE2L2,NFKB1,NFKBIA,PLAT,PPP1R15A,SELE,TGFB1,TNF,TNFAIP2,TNFAIP3,VCAM1,VEGFA,VEGFC,ZFP36	391 (14)
3M-002		chemical reagent		-1.555	9.3e-13	BCL2A1,BMX,CCL20,CCL3L3,CCL4,CD83,CD86,CFH,CLEC4E,CXCL3,FCGR1A,FPR1,GPNMB,GPR84,HLA-DMB,IL1B,IL6,ITGAX,NCF4,PTGS2,TMEM204,TNF,TNFSF10,TXNIP,VMO1	367 (15)
TCF7L1	0.42	transcription regulator		-1.554	0.000124	ARHGDIB,COL4A1,COL4A2,DAB2,ENPP2,FN1,JAM2,KLF2,NR2F2,SOX17,SPARC	442 (9)
interferon beta-1a		biologic drug		-1.553	3.56e-06	CD4,CORO1A,CSF1R,CXCR4,DNAJB1,FCER1G,FCGR1A,FCGRT,FKBP1A,FPR1,FYB1,GADD45B,HLA-DPB1,HLA-DRB5,ICAM1,IL1RN,IRF1,ITGB2,LGALS1,LILRB3,NCF2,NFKBIA,PLAUR,RPL18,RPL24,RPL3,RPS28,SERPINA1,TBXAS1,TNFRSF1B,TNFSF13B
IL7R		transmembrane receptor		-1.551	7.4e-05	BCL2,CXCL8,CYRIA,EBF1,ETS2,IL6,MCL1,MGAT1,MMRN2,MYC,SELE,SOCS2,VCAM1	434 (20)
MECP2	0.012	transcription regulator		-1.549	4.14e-07	ACTB,ADGRF5,APOE,CAPG,CD86,CYB5A,DOCK8,EGR1,GALNT15,IL6,LMNA,MRC1,MYC,PLS3,PREX2,PTGS2,S100A4,SELENOK,SGK1,SOCS3,TNF,TSPAN9,TXNIP,UTRN,VEGFA,VIM	482 (21)
dibutyl phthalate		chemical toxicant		-1.549	0.0216	INHBB,MYC,NFE2L2,NFKB1,SPP1
FST		other		-1.546	5.47e-06	ACSL1,COX7A1,FABP4,FN1,IL6,INHBB,SERPINA1,UCP2,ZBTB20,ZEB1,ZEB2	603 (26)
HDGF	0.022	growth factor		-1.546	0.000476	IL1B,IL6,PTGS2,TGFB1,TNF
PRDX1	0.284	enzyme		-1.546	8.87e-05	CXCL8,IL1B,IL6,PTGS2,REL,SELP,TNF	469 (18)
Cdc42		enzyme		-1.546	1.17e-05	APP,ASAP1,CCN1,CCN2,CD86,CTSB,CTSD,CTSS,CTSZ,EMP2,EREG,FGF2,FLNA,MYH9,NPC2,SPI1,STMN1,SULF2,TNF	443 (20)
ferric chloride		chemical toxicant		-1.54	0.00415	FTH1,FTL,IL10,PLAT,PLAU	450 (11)
IRAK4	0.138	kinase		-1.54	1.96e-10	APP,BTG2,CCL20,CD86,CXCL16,CXCL2,CXCL3,CXCL8,DAB2,EGR1,IL10,IL1B,IL6,IRF1,NFKBIA,NFKBIZ,NLRP3,OLR1,PDE4B,RGS16,SLC25A25,TNF,TNFAIP3,ZFP36	412 (13)
FOXO4		transcription regulator		-1.537	1.66e-11	C1QA,CAV1,CCN2,CDH5,CDKN1A,CH25H,COL4A1,COL4A2,ELOVL7,ERG,FABP4,FABP5,FLNB,FOXC1,GADD45B,HIF1A,IER3,IGFBP7,IL1R1,ITGAM,ITGB2,LCP2,MAP1LC3B,NAMPT,PRCP,PTPRB,PTPRC,SESN1,SGK1,TGFB1,TIE1,TXNIP,VCAM1,VEGFA	476 (14)
brefeldin A		chemical - endogenous non-mammalian		-1.537	0.000339	APP,BCL2,CD44,CEBPB,CXCL3,GADD45B,GJA1,HLA-A,HMOX1,PRNP,PTGS2,TNF	528 (19)
10E,12Z-octadecadienoic acid		chemical - endogenous mammalian		-1.536	7.59e-10	ARHGEF15,BCL2,CAV1,CFD,CXCL8,EBF1,FABP4,FMO2,GPRIN3,IGF1,IL10,IL1B,IL1RN,IL6,IL6ST,LDLR,LRP1,NAMPT,NOTCH4,NR4A2,NR4A3,PLIN2,PPP1R15A,PTGS2,RGS1,SLC1A3,SOX7,TNF,UCP2	381 (18)
CAMP		other		-1.535	1.68e-19	BCL2,C5AR1,CCL20,CCL3,CCL4,CD83,CD86,CXCL1,CXCL3,CXCL8,CXCR4,FGF2,HBEGF,ICAM1,IL10,IL18,IL1A,IL1B,IL1RN,IL6,IRF8,ITGAM,ITGAX,ITGB2,LIFR,MCL1,NFKB1,NOTCH4,PTGS2,SNAI1,TGFB1,TLR2,TNF,TNFAIP2,TNFAIP3,TNFSF13B,VEGFC	371 (11)
methyl-beta-cyclodextrin		chemical drug		-1.532	2.03e-08	CAV1,CXCL1,CXCL2,CXCL3,CXCL8,CYB5A,HIF1A,IL6,LDLR,MYC,NFE2L2,NFKB1,SELE,SELP,VCAM1	418 (15)
CDK8		kinase		-1.531	0.0011	CD44,CXCL1,CXCL2,CXCL8,CXCR4,KLF2,MYC	475 (17)
8-chlorophenylthio-adenosine 3',5'-cyclic monophosphate		chemical reagent		-1.53	0.0103	AREG,CDKN1A,CEBPB,CEBPD,CREM,DUSP1,IGF1
SAMSN1	-1.6	other		-1.528	1.28e-07	ARID5A,CCL3L3,CCL4,CITED2,CXCL2,DAB2,FGL2,HBEGF,IL18,IL6,IRF1,MERTK,NFKBIZ,PLAT,PTGS2,RGCC,SAP30,SOCS3,TCF4,TNF,TSC22D1	395 (13)
TNF (family)		group		-1.52	9.37e-12	APP,BCL2,BCL2A1,C3AR1,CCL3,CCL4,CCL8,CD163,CD4,CD86,CIRBP,CSTB,CXCL1,CXCL3,CXCL8,ENPP2,FCGR1A,GJA1,GPR84,HIF1A,HLA-DRB1,ICAM1,IFI16,IFITM1,IGF1,IL10RA,IL1A,IL1B,IL1R1,IL1RN,IL33,IL3RA,IL6,IL6ST,LY6E,MYC,NFKB1,NFKBIA,PSMB9,PTGS2,SELE,SERPINB9,SOCS3,SPINT2,TGM2,TLR2,TNF,TNFAIP3,TNFRSF1B,TNFSF13B,TYMP,VCAM1,VSIG4	470 (14)
ERBB2	0.125	kinase		-1.52	4.87e-24	ACTB,AHNAK,AKAP12,ANGPT2,AREG,ATP1B3,ATP6AP2,BCAM,BCL2,BTG2,C3AR1,C5AR1,CAVIN1,CAVIN2,CCL20,CCL4,CCN2,CD164,CD34,CD59,CDC37,CDKN1A,CEBPB,CHCHD10,CLEC3B,CLEC4E,CLU,COL18A1,COL4A1,CPD,CPM,CSF1R,CTSB,CXCL3,CXCL8,CXCR4,DAAM1,DSE,EGR1,ELK3,ELL2,EMP1,EMP3,EREG,F2R,FBLN2,FLT1,FN1,FOXO1,FPR1,FSTL1,FZD4,GJA1,GLUL,HBEGF,HES1,HIF1A,HSPA1A/HSPA1B,HSPB1,ICAM1,ID1,ID2,IGFBP4,IL1A,IL1B,IL6,IL6ST,ITGA5,ITGA6,ITG…	624 (20)
TRPM2	-0.365	ion channel		-1.516	0.00617	CXCL3,CXCL8,EPAS1,HIF1A,IL1B,LDHA,TNF,VEGFA	489 (18)
entolimod		biologic drug		-1.512	2.44e-14	BCL2A1,CCL4,CXCL2,CXCL3,DUSP1,HMOX1,IER3,IL10,IL1A,IL1B,IL6,IRF1,MT-ND5,NFKBIA,NFKBIZ,RCAN1,TNF,TNFAIP2,TNFAIP3	306 (11)
CD244		transmembrane receptor		-1.511	0.000917	CCL3,CCL3L3,CCL4,CXCL8,EGR1,TNF	487 (21)
Map3k7		kinase		-1.51	6.9e-07	CCL3L3,CCL4,CXCL2,CXCL3,FGL2,HBEGF,IL10,IL1B,IL6,NFKBIA,NFKBIZ,PTGS2,SESN1,SNAI1,TNF,TSC22D1,VCAM1	345 (14)
memantine		chemical drug		-1.508	0.0489	CAP1,CDC42BPA,CLDN5,CREM,GLUL,NFKBIA,PCDH17,PIK3R1,PRDX2,SPARCL1,TAP1
MDM4	0.114	transcription regulator		-1.508	0.0216	CDKN1A,ITGB4,LGALS3,RAC2,VIM
LAMA4	0.462	enzyme		-1.508	2.78e-06	ANGPT2,CAV1,CAV2,CDKN1A,COL15A1,CXCL16,FLT1,FN1,HIF1A,IGF1,IL18,IL1R1,IL6ST,ITGA4,ITGB1,LAMA5,LAMB1,LAMC1,LIFR,MET,MGST2,MT-ND1,MT-RNR1,MT-RNR2,SEPTIN10,SH3BGRL2,SHC1,SPP1,TGFBR2,TNFRSF1B,VEGFA,VEGFC	389 (13)
SETD2	0.105	enzyme		-1.508	0.00103	CAV1,CCN1,CCN2,CITED2,ENG,FLT1,GNA13,IGF1,RBPJ,RHOB,SOX17	211 (7)
ADGRE2	-0.461	other		-1.508	1.81e-05	CD34,CDKN1A,CSF2RA,FLT1,FSTL1,GLUL,GPNMB,HMOX1,MYC,TGFB1,TGFBR2
pembrolizumab		biologic drug		-1.508	1.81e-05	CCL3,CCL4,CCL8,CD4,CD83,HAVCR2,HLA-A,HLA-E,IL1B,IRF1,PTGS2
IL7		cytokine		-1.507	9.48e-09	BCL2,CCL3,CCL4,CD86,CDKN1A,CXCL1,CXCL2,CXCL3,CXCR4,EBF1,FN1,FOXO1,HAVCR2,HCST,IL1R1,IL6,KLF2,LYN,MAF,MCL1,MYC,RGS16,S1PR1,SOCS3,TNF,TNFSF10	485 (14)
ITGAV	-0.123	transmembrane receptor		-1.506	3.77e-08	BCL2,CCL3L3,CCL4,CD14,CDKN1A,FN1,HLA-A,HLA-E,ICAM1,IL1B,IL6,ITGA5,ITGAM,NFKB1,OSM,PLAU,TGFB1,TNF	423 (20)
sodium arsenite		chemical drug		-1.504	4.44e-06	BCL2,CDKN1A,CXCL8,EGR1,EGR3,EPAS1,FABP4,FTH1,GADD45B,HIF1A,HMOX1,LITAF,MYC,NFE2L2,OLR1,SOCS3,TKT,TNFSF10,VEGFA	491 (16)
SC144		chemical reagent		-1.501	0.00114	CD44,ENPP2,NES,TGFBR2,VIM	403 (7)
ID2	-1.495	transcription regulator		-1.5	7.64e-09	BCL2,BTG2,CD44,CD83,CDKN1A,CEBPB,CXCR4,DUSP1,ETS2,FCER1G,FOXO1,GADD45B,HIF1A,ICAM1,ID3,IFI16,IFNGR2,IGFBP4,IL10,IL10RA,INHBB,IRF8,KLF6,LEPR,LGALS1,MAF,MCAM,MECOM,MYC,NR4A3,PIK3R1,REL,SOCS3,TCF4,TGFBR3,TNFSF10,VCAM1,ZBTB16,ZEB1	520 (24)
glycochenodeoxycholate		chemical - endogenous mammalian		-1.5	1.64e-06	ADGRG1,ADGRL4,APOD,AREG,BCL2A1,CCN1,CD74,CRIM1,CXCL3,CXCL8,EREG,HLA-DRA,IL6,SEMA6A,STC1,TREM1	419 (16)
TLR1	-0.283	transmembrane receptor		-1.499	3.61e-05	CSF2RA,CXCL8,FCGR1A,IL1B,IL6,TNF,TNFAIP3	374 (19)
choline fenofibrate		chemical drug		-1.498	0.00684	ACSL1,CAV1,HIF1A,NFKBIA,NPC2	261 (7)
HMGB1	0.31	transcription regulator		-1.497	2.55e-14	CCL20,CCL3,CCL4,CD163,CD83,CD86,CDKN1A,CXCL2,CXCL3,CXCL8,EGR1,FLT1,GLUL,HIF1A,HLA-DRB1,ICAM1,IL10,IL1A,IL1B,IL1R1,IL6,INSR,MERTK,MRC1,PTGS2,SELE,TIMP3,TLR2,TNF,VCAM1	547 (19)
SELP	0.986	transmembrane receptor		-1.495	1.73e-09	APOL3,BCL2A1,CCL3,CCL3L3,CCL4,CDKN1A,CXCL2,CXCL8,CXCR4,GNA13,IGF1,IL1B,IL6,PLAUR,SELP,SERPINB9,TNF	459 (15)
Stmp1		other		-1.491	0.0154	IL1B,IL6,NLRP3,PYCARD,TNF
S-nitroso-N-acetyl-DL-penicillamine		chemical reagent		-1.491	2.8e-08	BCL2,CDKN1A,CXCL8,HIF1A,HMOX1,HSPA1A/HSPA1B,IL18,LDLR,MARCKSL1,MYC,PRDM1,PTGS2,S100A10,SPP1,TGFB1,TNF,VEGFA	466 (21)
TLR4	-0.353	transmembrane receptor		-1.487	7.33e-22	APP,AREG,ARID5A,BCL2,CCL20,CCL3,CCL3L3,CCL4,CCL8,CCN1,CD14,CD163,CD200,CD44,CD86,CEBPD,CITED2,CSF3,CXCL2,CXCL3,CXCL8,DAB2,DUSP2,EFNA1,EREG,FCGR2B,FGL2,GJA1,GPR34,HBEGF,HMOX1,ICAM1,IFI16,IFITM3,IL10,IL18,IL1A,IL1B,IL6,IRF1,IRF8,ITGAM,KDM6B,LDHA,LYST,LYVE1,MERTK,MET,MYC,NFKB1,NFKBIA,NFKBIZ,NLRP3,NR4A2,NR4A3,PLAT,PLEK,PRDM1,PTGS2,REL,RGCC,RGS1,RGS16,RUNX1,SAP30,SELE,SELP,SLA,SOCS3,SPP1,TCF4,TFRC,TGF…	346 (16)
roscovitine		chemical drug		-1.486	0.000634	APP,CCN2,CD44,CD63,CDKN1A,FABP4,FN1,MCL1,MYC,RB1	543 (21)
DEPTOR	-0.225	other		-1.478	0.000476	CCL20,ICAM1,SNAI1,VCAM1,VIM	385 (15)
acyclic retinoid		chemical drug		-1.477	0.00415	CDKN1A,COL4A2,FLT1,MYC,TEK	458 (16)
CCND1	-0.239	transcription regulator		-1.476	0.000229	AHNAK,AREG,ATP2B1-AS1,BCL2,C7,CD44,CDKN1A,ELOVL7,ENPP2,EPS8,EREG,FLNA,HSPA1A/HSPA1B,HSPB1,ID1,ID3,IER3,KDM6B,LAMB2,MACF1,MARCKS,MYC,PKP4,PTPRC,RB1,RCN1,RGS2,RPS6,SPP1,STOM,TCF4,TGFBR2,TMEM204,TNF,TUBA1B,TYMP,UTRN	565 (23)
seocalcitol		chemical drug		-1.475	0.00733	AREG,BCL2,CDKN1A,ERG,LRP1,MCL1,MYC,NINJ1,PTGS2,SGK1,VEGFA	541 (24)
elaidic acid		chemical - endogenous mammalian		-1.474	0.00219	ACSL1,APOE,DBI,FABP5,GPX4,HSD17B12,IL6,LDLR,LIPA,NPC2,PPT1,TFPI,VCAM1,YWHAH
ITGB1	0.599	transmembrane receptor		-1.474	1.98e-15	ADAM15,APOE,BCL2,CCL3L3,CCL4,CCN2,CD14,CDKN1A,CXCL8,FLNA,FN1,FOXO1,HLA-A,HLA-E,HSPG2,ICAM1,IL1B,IL1RN,IL6,ITGA5,ITGAM,ITGB4,KLF2,LAMB1,LAMC1,MYC,NFKB1,PLAU,PLAUR,PTGS2,RAC2,SNAI1,TGFB1,TGM2,TNF,TNFAIP3,TNXB,VEGFA,VIM	458 (18)
METRNL	-1.319	other		-1.471	2.16e-05	ACSL1,CCL3L3,CCL4,CXCL2,IL10,IL6	288 (7)
1-chloro-2,4-dinitrobenzene		chemical drug		-1.467	0.00764	CCL20,CCL4,HMOX1,IL1B,IL6,NLRP3,TNF	409 (16)
FOXA2		transcription regulator		-1.467	1.24e-10	A2M,ACACB,ACSL1,AKR1C1/AKR1C2,APOE,AQP1,ARID5B,ATP1B1,BCL2A1,CDKN1A,COL15A1,CPM,CXCR4,DDIT4,EPHX1,FABP5,FOXO1,IER3,IGF1,IL10,IL33,IL6,ITGB4,LYZ,MAFB,MTUS1,NR4A2,PRNP,PROS1,SERPINA1,SLCO2B1,SNAI1,SOX17,TBXAS1,TEK,TGFB1,TGFBR2,TGFBR3,TNF,TUBB4B,UCP2,VEGFC,VIM	620 (27)
PKA (complex)		complex		-1.466	2.26e-13	APOE,AREG,CAV1,CCN2,CD14,CD44,CDKN1A,CEBPB,CREM,DUSP1,EGR1,GJA1,HMOX1,IFI27,IGF1,IL6,IRF1,KLF6,LDLR,NR4A2,NR4A3,PDE4B,PTGS2,RGS2,RUNX1,SGK1,SLC1A3,SPI1,TNF	552 (24)
IFNE		cytokine		-1.463	0.00336	CD83,CD86,CDKN1A,EIF4E,IFITM3,IL10,PTGER4,PTGS2	492 (21)
palmitoleic acid		chemical - endogenous mammalian		-1.463	6.04e-06	CLEC10A,CXCL2,IL10,IL6,MRC1,TGFB1,TNF,VCAM1	445 (13)
verteporfin		chemical drug		-1.462	1.17e-08	CCN2,CDKN1A,COL4A1,CRIM1,CXCL2,EMCN,FN1,IL10,IL1B,IL33,IL6,NFKBIA,PECAM1,SNAI1,TGFB1,TNF,VEGFA,VIM	608 (23)
ATF4	0.402	transcription regulator		-1.46	1.46e-05	APOE,AREG,BCAT1,BTG1,CDKN1A,CEBPB,COL4A2,CXCL1,CXCL2,CXCL8,DDIT4,FN1,GRB10,HERPUD1,IGFBP2,IGFBP7,IL6,KLF9,LGALS3,MAP1LC3B,MCL1,MT2A,NDRG1,NUPR1,PPP1R15A,PTGS2,RBPJ,SLC7A5,TKT,TNF,VEGFA	436 (16)
Meg3		other		-1.459	0.00114	FLT1,HES1,LDHA,MYC,VEGFA	475 (11)
TRPM7	-0.093	kinase		-1.457	1.41e-05	ADCY4,CCL3L3,CCL4,CSF1R,CXCL3,CXCR4,HIF1A,IL18,IL1B,IL6,TNF,TNFAIP3,VCAM1	435 (16)
triptolide		chemical drug		-1.455	4.76e-18	ABLIM3,AFAP1L1,AKAP12,BCL2,CALCRL,CAV1,CDH5,CDKN1A,CXCL1,CXCL8,DLC1,DUSP1,EFNA1,EFNB2,EMP1,ENG,FLT1,HBEGF,ICAM1,IER3,IGFBP2,IL10,IL1A,IL6,ITGA6,LIFR,MCAM,MCL1,MYC,NFE2L2,NFKB1,NPR1,PECAM1,POSTN,PTGS2,RHOC,SERPINB9,SOCS3,TEK,TJP1,TLR2,TNF,TNFSF10,UACA	541 (19)
RNASE1	-1.768	enzyme		-1.455	0.000917	CCL3,CCL4,CCL8,IL6,OSM,TNF
F2RL1		G-protein coupled receptor		-1.455	2.66e-10	AREG,CAV1,CCN1,CCN2,CTSD,CXCL1,CXCL2,CXCL8,GBP4,HBEGF,IL10,IL1A,IL1B,IL6,IRF8,ITGB4,PTGS2,RAB27A,STING1,TNF,TXNIP,VEGFA,VEGFC	460 (20)
TGIF1	-0.837	transcription regulator		-1.45	8.87e-05	CCL3,CXCL1,CXCL2,CXCL3,CXCL8,IL1B,IL6	444 (21)
TAC4		other		-1.446	0.00231	CD86,IL1B,IL6,PRDM1,TNF	533 (18)
antimycin A		chemical - endogenous non-mammalian		-1.446	0.00684	BCL2,HIF1A,IL6,TNF,TXNIP	389 (17)
HSPA1A/HSPA1B	-0.834	enzyme		-1.44	0.000465	CDKN1A,CXCL2,CXCL8,IL1B,PSIP1,TNF	537 (23)
mir-133 (includes others)		microRNA		-1.437	0.00517	ATP6AP2,CCN2,CD34,CMTM6,CXCL3,FN1,FTL,MALAT1,MET,TNF,TNFSF10,TPM4,YES1	415 (15)
HSP90B1	-0.073	other		-1.433	0.00733	CD86,IL18,IL1B,IL6,ITGA4,ITGB2,PPIF,RAB13,TLR2,TNF,VAMP8	372 (16)
MDK	0.595	growth factor		-1.432	2.37e-07	BCL2,CCL3,CXCL16,CXCL3,IL1B,IL6,LGALS1,PLAT,PTPRC,S100A6,SPP1,TGFB1,TNF	539 (19)
FTH1	-3.366	enzyme		-1.432	0.000151	CD86,FTH1,FTL,IL10,TFRC	176 (6)
XMD 8-92		chemical drug		-1.432	2.81e-05	CCN1,CCN2,IL1B,IL6,SELE	504 (16)
HDAC6		transcription regulator		-1.431	3.89e-07	ADAMTS1,BCL2,HIF1A,ICAM1,IGF1,IL10,IL6,MYC,PLAU,TGFB1,TGFBI,TNF,VCAM1,VIM	398 (17)
azoxymethane		chemical toxicant		-1.43	5.77e-05	BCL2,CCL3L3,CCL4,CDKN1A,CXCL2,CXCL3,IL10,IL18,IL1B,IL6,ISLR,LRP5,MYC,PTGS2,TNF	481 (15)
sodium orthovanadate		chemical reagent		-1.427	0.00239	CDKN1A,CXCL8,FABP4,HIF1A,MSR1,NFKBIA,PLAUR,TNF	434 (19)
IL6R	-0.342	transmembrane receptor		-1.425	1.69e-14	A2M,CCL20,CCL3,CDKN1A,CTSB,CXCL2,CXCL3,CXCL8,FN1,ICAM1,IGF1,IL10,IL1B,IL6,IL6ST,IRF1,MCL1,NAMPT,NFKB1,PTGS2,SOCS3,TGFB1,TGFBR2,TNF,VCAM1,VEGFA	359 (13)
Tlr13		other		-1.423	3.45e-06	CXCL3,CXCL8,IL1B,IL6,NFKB1,TNF	378 (15)
ranolazine		chemical drug		-1.422	2.81e-05	CXCL8,ICAM1,IL6,SELE,VCAM1	435 (21)
C3	-0.369	peptidase		-1.421	8.75e-14	APOE,APP,BCL2A1,C1QA,C3AR1,C5AR1,CCL3L3,CCL4,CSF3,CXCL16,CXCL2,CXCL3,CXCL8,FN1,IL10,IL1A,IL1B,IL6,ITGAM,PTPRC,SELP,TGFB1,TNF,UCP2,VCAM1,VEGFA	414 (21)
captopril		chemical drug		-1.421	6.5e-08	A2M,CD44,CLU,FCGR2A,GAS5,HMOX1,IER3,IL1RN,IL6,LGALS3,MAOA,MRC1,POSTN,PTGS2,S100A10,SPP1,TGFB1,TMSB10/TMSB4X	489 (24)
MBTD1		other		-1.414	0.000266	ADGRL4,CCL4,CDKN1A,CXCL3,DUSP2,FKBP11,NFKBIA,SELENOP
TRPC1		ion channel		-1.414	0.00111	CDH5,CDKN1A,FOXO1,HIF1A,IL10,IL1B,IL6,TNF	490 (23)
TCF20	0.077	transcription regulator		-1.414	0.0156	ADGRF5,GALNT15,MYC,PLS3,PREX2,SGK1,TSPAN9,TXNIP,UTRN
JTE-013		chemical reagent		-1.414	4.14e-07	CCN2,FN1,ICAM1,ITGAX,MRC1,SELE,TNF,VCAM1	536 (23)
aprepitant		chemical drug		-1.414	0.000449	CXCL8,EFNA1,EGR1,ITGA6,SPARC,SULF2,TIMP3,TNFAIP3
selenomethylselenocysteine		chemical - endogenous mammalian		-1.414	0.000266	ATP1A1,ATP1B3,CLU,CXCL3,EGR1,FABP4,PLAUR,TIMP3
ghrelin		biologic drug		-1.412	7.73e-05	BCL2,EGR1,IGF1,IL1B,IL6,TNF	491 (21)
PRKAA2		kinase		-1.412	2.31e-06	ARHGDIB,BCL2,CD302,CD44,CDKN1A,CYBB,EGR1,FABP4,FN1,ICAM1,IGFBP4,IL13RA1,IL1R1,IL6,ITGB1,LDHA,NCF2,NFIB,NFKBIA,SNAI1,SOCS3,TGM2,TNF,TXNIP,UCP2,VCAM1,VIM	465 (21)
cephaloridine		chemical drug		-1.411	0.000761	CCL20,CCN2,DDIT4,GPNMB,HMOX1,HSPA1A/HSPA1B,HSPH1,RAB31,RND1,SEPTIN10,TFRC
ramipril		chemical drug		-1.411	1.31e-06	CCN2,COL4A1,COL4A2,FN1,IL6,LAMB1,LAMC1,PTGS2,TGFB1,TNF,VEGFA	526 (20)
NAD+		chemical - endogenous mammalian		-1.411	0.00114	ICAM1,NAMPT,TGFB1,TXNIP,VCAM1	441 (17)
diaminopimelic acid		chemical - endogenous non-mammalian		-1.41	0.000476	CD4,CXCL3,IL10,IL6,TNF	411 (11)
isobutylmethylxanthine		chemical toxicant		-1.405	1.41e-06	ACSL1,AREG,BMPR2,CAV1,CAV2,CCN2,CD14,CD34,CD44,CDKN1A,CEBPB,CEBPD,CREM,CXCR4,EGR1,FABP4,FN1,IL10,IL1B,INSR,ITGB2,LDHA,MERTK,MYC,PDK4,PLAT,PLIN2,RB1,SGK1,SNAI1,SYK,TGFB1,TIMP3	534 (22)
taurocholic acid		chemical - endogenous mammalian		-1.401	4.54e-10	ADGRG1,ADGRL4,APOD,AREG,CCN1,CD74,CRIM1,CXCL3,CXCL8,EGR1,EREG,GADD45B,HLA-DRA,IL1B,IL6,PTGS2,SEMA6A,STC1,TNF,TREM1,VEGFA	554 (24)
PELI2	0.152	enzyme		-1.4	2.81e-05	CXCL2,CXCL8,IL1B,IL6,TNF	461 (18)
S1PR3		G-protein coupled receptor		-1.4	0.00019	CD44,ETS1,ICAM1,IGF1,IL1B,PTGS2,VCAM1	403 (17)
chrysotile asbestos		chemical toxicant		-1.4	0.0154	CTSS,CTSZ,IL1B,IL6,ITGAX
oxysterol		chemical - endogenous mammalian		-1.4	0.00684	APOE,CAV1,CXCL8,MYC,TGFB1	520 (25)
TNFSF12	-0.451	cytokine		-1.4	1.93e-07	ACTB,CCL3,CCL3L3,CLDN5,CLEC4E,CSF2RA,CXCL2,CXCL3,CXCL8,ICAM1,ID1,IL1B,IL6,ITGAM,NCF4,NFKBIA,PXN,RAC2,SELE,TNF,VCAM1	383 (16)
CRP		other		-1.399	2.46e-06	CCL3L3,CXCL8,EGR1,F8,FCGR2B,FN1,IL10,IL1B,IL1RN,IL6,ITGAM,PSMB9,TGFB1,TNF,TNFSF10	497 (20)
NR0B2		ligand-dependent nuclear receptor		-1.396	5.31e-06	CCN2,CD163,CD86,CDKN1A,CXCL2,CYBA,CYBB,EGR1,IL1B,IL1RN,IL33,IL6,MT-CYB,NLRP3,PDK4,SPP1,TGFB1,TLR2,TNF,TNFAIP3	490 (18)
NRIP1	-0.272	transcription regulator		-1.394	0.00169	ACACB,AREG,CDKN1A,COX7A1,IL1B,IL6,PDK4,PTGS2,SLC16A10,TNF	472 (24)
GAPDH	0.179	enzyme		-1.393	0.000842	CCL20,CCL3,CCL4,CXCL1,DUSP1,FCER1G,IFITM1,IFITM2,IL10,SPP1,TNF,TXNIP	405 (19)
let-7a-5p (and other miRNAs w/seed GAGGUAG)		mature microRNA		-1.389	0.00294	ADGRG1,APP,ATP6V1F,CALCOCO2,CAPG,CEMIP2,COL4A1,COL4A2,DUSP23,FN1,HMOX1,IL6,INSR,ITGA4,LAMC1,MYC,PRDM1,PTGS2,RHOB,RHOG,S100A4,SPARC,TGFBR2,TGFBR3,TNF,VIM	508 (19)
nickel chloride		chemical toxicant		-1.388	0.00183	DDIT4,EPAS1,GLRX,GPX1,HIF1A,HMOX1,IL1B,IL6,NDRG1,NFE2L2,PTGS2,TNF,VEGFA	422 (19)
RXRB	-0.035	ligand-dependent nuclear receptor		-1.387	4.61e-07	ACSL1,C1QA,CCL20,CD86,CLU,COLEC12,CTSB,CTSS,FABP4,FSTL1,GPR183,HBEGF,IGF1,IL10,IL1A,IL1B,LYZ,NUPR1,PPP1R15A,RAMP2,RHOJ,S100A4,S100A6,SELP,SPP1,TNF,TNFSF10	541 (25)
HTR7		G-protein coupled receptor		-1.387	0.000476	CXCL8,IL1B,IL6,STAB1,TNF	433 (21)
RNF138	0.044	enzyme		-1.387	1.09e-07	CCL20,CXCL1,GADD45B,ICAM1,IER3,IL10,IL1A,IL6,LRRC32,NAMPT,NFKB1,RGS16,TNF	316 (15)
CSK	-0.348	kinase		-1.387	0.00415	FCER1G,IL1B,IL6,ITGB2,TNF	373 (20)
clenbuterol		chemical drug		-1.387	0.00415	CXCL1,IL10,IL1B,IL1RN,SOCS3	390 (16)
PLG		peptidase		-1.386	2.22e-05	CAV1,CCN1,CLEC7A,COLEC12,FCGR2B,IL1A,IL1B,IL6,MERTK,MRC1,PECAM1,PLAU,PTGS2,RAC2,RAPGEF3,SYK,TNF	433 (18)
TLR5	-0.469	transmembrane receptor		-1.386	1.37e-10	ARHGAP4,CCL20,CCL4,CD86,CSF3,CXCL2,CXCL3,CXCL8,FBLN2,GPSM3,ICAM1,IL10,IL1A,IL1B,IL33,IL6,INSR,MAST4,TNF,VWA1	394 (18)
IGG2A (complex)		complex		-1.385	4.14e-07	BCL2,CXCL8,HMOX1,IL10,IL1B,IL6,PRDM1,TNF	490 (19)
MAVS	0.02	other		-1.384	5.79e-07	BCL2,CCL20,CCL8,CD83,COLEC12,CXCL2,CXCL8,HERPUD1,HLA-A,ICAM1,IFI27,IFITM1,IFITM3,IL18,IL1A,IL1B,IL6,IRF8,MERTK,NFKB1,PLAUR,SOCS3,SPP1,TNF	309 (14)
particulate matter		chemical reagent		-1.383	4.03e-08	CLEC10A,IL10,IL1B,IL6,KLF2,NLRP3,PYCARD,TFPI,TGFB1,TNF	578 (20)
urethane		chemical toxicant		-1.38	1e-07	CCL3L3,CDKN1A,CEBPB,HIF1A,HMOX1,ID2,IL1B,LGALS3,MYC,PLAUR,PTGS2,RB1,VEGFA,VIM	528 (20)
MIF	0.018	cytokine		-1.376	1.07e-09	BCL2,C3AR1,CCL3L3,CCL4,CD44,CD84,CEBPB,CXCL16,CXCL2,CXCL3,CXCL8,CXCR4,DUSP1,F2R,HIF1A,ICAM1,IL10,IL1B,IL1R1,IL6,IL6ST,ITGA4,MAP1LC3B,MET,PTGS2,RAMP2,TGFB1,TGFBI,TNF,VCAM1	462 (16)
NUPR1	0.877	transcription regulator		-1.372	0.00471	ADGRG1,AKAP12,AREG,ATP8B1,B3GNT5,BTG1,CCN1,CD63,CEBPB,CHMP1B,CITED2,CXCL3,CXCL8,CXCR4,CYSTM1,ELL2,EREG,ETS1,GK,HBEGF,IL13RA1,IRS2,KLF6,MGLL,MRTFB,MT1X,MXD1,MYC,NDRG1,NFIB,NUPR1,PFKFB3,PIK3R1,PPP1R15A,PRNP,RAB20,RASAL2,RILPL2,S100A4,SAT1,SLC16A10,SPP1,SYNE2,VIM	502 (17)
cis-urocanic acid		chemical drug		-1.37	5.47e-10	ADAMTS1,AKR1C1/AKR1C2,CXCL8,GADD45B,GLRX,HSPA1A/HSPA1B,IL6,NCF2,PPIF,PTGS2,TMOD3,TNF,TNFAIP3	287 (7)
ZBTB16	0.871	transcription regulator		-1.369	1.85e-12	CD14,CD34,CD44,CD74,CD83,CD86,CDKN1A,EMB,F13A1,F2R,FOXO1,GATM,ID2,ID3,IL10RA,IL1A,IL3RA,IL6,IL6ST,INPP1,ITGAM,KLF2,LY86,LY96,MAF,MYC,NFKBIZ,PBX1,PDXK,PIK3R1,PIK3R3,PTGS2,REL,SELP,SPP1,TMEM176B,TNF,TSC22D1,ZBTB16	544 (25)
corticosteroid		chemical drug		-1.369	3.19e-05	AQP1,ARL4C,CST3,CXCL8,DUSP1,GIMAP1,IL10,IL1RN,IL6,PBX1,POSTN,SRGN,STK17B,TNF	483 (17)
telmisartan		chemical drug		-1.367	1.62e-07	ACSL1,BCL2,CCN1,CCN2,CD163,CLEC10A,ICAM1,IL6,ITGAX,MRC1,NR4A2,PRMT1,PTGS2,TGFB1,TNF	507 (21)
S1PR1	1.151	G-protein coupled receptor		-1.367	9.38e-07	CCN1,CDKN1A,ICAM1,IGF1,IGFBP7,IL1A,IL6,MAF,NLRP3,PTGS2,S1PR1,TNF,VCAM1	433 (21)
MAP2K1/2 (family)		group		-1.365	1.28e-07	CCL3L3,CCL4,CCN2,CXCL3,DUSP1,EGR1,ELN,GJA1,HERPUD1,HMOX1,HSPB1,IL10,IL1B,MCL1,MIR155HG,MYC,NFKB1,TNF,VEGFA,VIM	529 (20)
alitretinoin		chemical drug		-1.363	4.36e-13	ACACB,ADAM28,ADAMTS4,ANXA5,APOD,APP,BCL2,BCL2A1,CCL20,CCL8,CD14,CD83,CD86,CDH5,CDKN1A,CPM,DUSP1,FABP4,FN1,FOLR2,GK,GRB2,HLA-DRA,IL6,IRF1,ITGAM,PLAU,PLTP,SMAD1,SNAI1,SPP1,TGFB1,TGFBR2,VIM	445 (16)
PGR		ligand-dependent nuclear receptor		-1.359	1.74e-23	A2M,ACSL1,ADAM15,ADAMTS1,AKAP13,AKR1C3,AREG,ARHGAP29,ATP1B1,BTG1,CALD1,CAPN2,CCL8,CD44,CD59,CDC42BPA,CDKN1A,CEBPB,CEBPD,CLDN5,CTSD,CXCL8,CYRIA,DDX21,DNAJB4,ELL2,ELN,EPAS1,EPS8,EZR,FGF2,FLNA,FN1,FOXC1,FOXO1,GLUL,GRB10,HBEGF,HES1,HIF1A,HSPG2,ICAM1,ICAM2,ID1,IER3,IFI16,IFI27,IL1R1,IRS2,ITGA4,ITGA6,ITGAX,ITGB1,ITGB4,KLF9,LAMB2,LCP1,MPZL2,MYC,NDRG1,NEDD9,NFKBIA,PDLIM1,PFKFB3,PLAU,POSTN,PPIF,PTGS2,PTPR…	617 (23)
NFAM1	-0.228	transmembrane receptor		-1.357	2.81e-05	CCL3L3,CCL4,IL1A,IL6,TNF	68 (3)
TNFRSF9		transmembrane receptor		-1.356	5.05e-05	BCL2,BCL2A1,CD14,CD83,CD86,CXCL8,HLA-DQB1,IL1B,IL6,ITGAM,MT-CYB,PTPRC,TNF	388 (15)
1,1-bis(3'-indolyl)-1-(4-hydroxyphenyl)methane		chemical reagent		-1.352	7.73e-05	BCL2,CCN2,FN1,MYC,SNAI1,ZEB1
ZBP1		other		-1.35	3.75e-05	CCL3L3,CXCL1,CXCL8,IL1B,IL33,IL6,NFKBIA,TNF	347 (19)
FABP4	3.247	transporter		-1.349	7.47e-06	ADAMTS4,FABP4,FABP5,HMOX1,IL1A,IL1B,IL6,MSR1,PTGS2,PYCARD,SOCS3,TNF	490 (22)
ginkgolide B		chemical drug		-1.347	0.000917	ICAM1,IL10,IL6,PECAM1,PRNP,SELP	468 (16)
quercetin		chemical drug		-1.345	3.96e-08	ADGRL2,BCL2,CAV1,CCN2,CD44,CD63,CDKN1A,CXCL8,EFNA1,EGR1,FCGBP,FN1,GAS5,HIF1A,HMOX1,ICAM1,IER3,IL1B,IL6,IRS2,LDLR,LEPR,MAFB,MCL1,MYC,NEDD9,NFE2L1,NFE2L2,PLAU,PLAUR,PPP1R15A,PTGS2,SELE,TNF,VCAM1	484 (17)
nitroarginine		chemical reagent		-1.345	0.000721	CD44,CD53,EGR1,HMOX1,IL1B,PLAT,SPP1,TGFB1	495 (19)
Ptprd		phosphatase		-1.342	0.00114	A2M,CDKN1A,CEBPD,MYC,PSMB9	403 (7)
TRIM71		enzyme		-1.342	0.0154	ID2,MYC,NFIB,TM4SF1,ZBTB20
BCOR	0.101	transcription regulator		-1.342	3.37e-05	ADAMTS1,ARID5B,CD37,CD44,CD74,CDKN1A,COL18A1,FLNB,ITGA6,LSP1,MYC,PRDM1	251 (7)
CTSZ	-1.957	peptidase		-1.342	0.000476	CD83,CD86,IL10,LILRB2,TNF	302 (7)
PPM1B	-0.028	phosphatase		-1.342	0.000476	CCL3L3,CEBPD,HBEGF,NFKB1,SLA	320 (11)
NEK6	-0.249	kinase		-1.342	0.000151	CITED2,FGL2,IL6,PTGS2,RGS1
FKBP10	0.457	enzyme		-1.342	0.000123	ADAMTS4,C1QTNF1,COL15A1,COL18A1,IGF1,POSTN,PRNP,PTGS2,SNAI1,SPP1
DGKA		kinase		-1.342	0.00114	CXCL2,CXCL8,IL1B,IRF1,TNF	491 (19)
MAP3K11	0.535	kinase		-1.342	0.000476	CXCL8,IL6,MYC,PTGS2,TNF	356 (20)
ivermectin		chemical drug		-1.342	0.000151	CXCL2,CXCL8,IL1B,IL6,NLRP3	343 (11)
hydroxyflutamide		chemical drug		-1.342	0.000151	BCL2,IGF1,IL1A,TGFBR2,VCAM1	516 (14)
vanillin		chemical - endogenous non-mammalian		-1.342	0.0489	CCN2,DDIT4,HMOX1,HSPA1A/HSPA1B,INSIG1
poly-L-lysine		chemical reagent		-1.342	0.000151	CXCL8,IL10,IL1RN,IL6,ITGAM	481 (17)
chrysin		chemical - endogenous non-mammalian		-1.342	0.0011	CXCL1,FLT1,HMOX1,ICAM1,IL6,IL6ST,SELE	406 (19)
borrelia burgdorferi strain B31 peptidoglycan		chemical reagent		-1.342	2.81e-05	CXCL8,IL1A,IL1B,IL6,TNF
IKBKB	0.122	kinase		-1.341	3.45e-28	APP,BCL2,CCL20,CCL3,CCL3L3,CCL4,CCN2,CD200,CD44,CDKN1A,CEBPB,CEBPD,CH25H,CLU,CSF1R,CTSB,CTSZ,CXCL1,CXCL16,CXCL2,CXCL3,CXCL8,CXCR4,CYBA,EGR1,ENPP2,EREG,ETS1,FOXO1,GRN,HIF1A,HLA-A,HMOX1,ICAM1,IFI16,IGFBP2,IGFBP7,IL10,IL1A,IL1B,IL1RN,IL6,IRF1,LIFR,MGP,MRC1,MYC,NFKB1,NFKBIA,NLRP3,PLAU,PLD3,POSTN,PTGS2,RCAN1,REL,RGS16,S100A4,SELE,SGK1,SNAI1,SOCS2,SOCS3,TGFB1,TGFBR2,TIMP3,TMEM176B,TNF,TNFAIP2,TNFAIP3,T…	522 (13)
PPARA		ligand-dependent nuclear receptor		-1.336	6.06e-08	ACSL1,APOE,APP,BCL2,C1QA,C1QB,CD63,CDKN1A,CEBPB,CEBPD,CFH,CFI,CYBA,CYBB,DBI,FABP4,FABP5,G0S2,GLUL,HIF1A,HLA-E,HMOX1,IFITM3,IGFBP2,IL10,IL1B,IL1RN,IL6,INSIG1,LIFR,MGLL,MYC,NCF2,NFE2L2,NFKB1,NFKBIA,PDK4,PLIN2,PLTP,PTGS2,RBP7,SAT1,SOCS2,STING1,TJP1,TLR2,TNF,TPP1,TXN,UCP2,VCAM1,VEGFA	521 (22)
CD5		transmembrane receptor		-1.331	0.00481	BCL2,CCL3,CCL4,CD4,CD86,CEBPB,ICAM1,IL10,IL13RA1,LDLR,TGFB1	491 (17)
salmonella typhimurium lipopolysaccharide		chemical - endogenous non-mammalian		-1.329	0.000151	CD86,IL1B,IL6,PTGS2,TNF
EHT-1864		chemical reagent		-1.329	0.000476	APP,FN1,FOXO1,MYC,VSIG4	458 (18)
HSP70 (family)		group		-1.328	3.7e-09	BCL2,CD14,CD83,CD86,CXCL3,CXCL8,HCST,HIF1A,ICAM1,IL1A,IL1B,IL6,NFKBIA,SELE,TNF,TYROBP,VCAM1	391 (16)
dimethyl itaconate		chemical reagent		-1.326	0.0452	HMOX1,IFITM3,IL6,IRF1,NFE2L2,NFKBIZ
HEMOGLOBIN (complex)		complex		-1.326	0.000659	CD163,CDKN1A,CXCL8,HMOX1,IL6,SLC40A1,TFRC	449 (17)
dexamethasone phosphate		chemical drug		-1.32	1.29e-06	CXCR4,DDIT4,DUSP1,ID3,IL1B,IL6,LYVE1,NFKBIA,PDK4,SGK1	413 (7)
cycloheximide		chemical reagent		-1.319	2.23e-21	ACTB,APP,AQP1,AREG,BEX3,BTG2,CAV1,CCL20,CCL4,CCN1,CCN2,CD4,CD44,CDKN1A,CEBPB,CEBPD,CITED2,CXCL1,CXCL2,CXCL3,CXCL8,CXCR4,DDIT4,DUSP1,EGR1,EIF4E,ERG,FGF2,FN1,GADD45B,GJA1,HBEGF,HIF1A,HMOX1,ICAM1,IGF1,IGFBP2,IGFBP4,IL1A,IL1B,IL1RN,IL6,IRS2,ITGAM,KDM6B,LDHA,MCL1,MXD1,MYC,NFE2L2,NFKBIA,OLR1,OSM,PERP,PFKFB3,PLAT,PLAU,PLAUR,PRDM1,PTGS2,PXN,RCAN1,RGS2,RHOB,SELE,SELP,SOCS3,SPP1,TAMALIN,TGFB1,TGFBR2,TNF,TN…	477 (13)
IL11RA		transmembrane receptor		-1.318	7.56e-09	CCL20,CCL3L3,CCL4,CXCL2,CXCL3,HIF1A,ICAM1,IL1B,IL6,MYC,POSTN,SELP,SNAI1,SOCS3,TGFB1,TNF,VEGFA	537 (16)
P2RY2		G-protein coupled receptor		-1.316	0.0011	CDKN1A,CXCL8,HIF1A,ICAM1,NFE2L2,PTGS2,VCAM1	479 (24)
LUCAT1	-1.115	other		-1.316	1.04e-07	BCL2,CDKN1A,FN1,GLRX,IER3,IL1B,ITGB4,MGLL,NR4A2,PDK4,PTGS2,SAT1	439 (13)
PTGER2		G-protein coupled receptor		-1.309	1.22e-07	APP,AREG,CCL3L3,CSF1R,CXCL8,CXCR4,EGR1,FPR1,IL10,IL1A,IL1B,IL6,PTGS2,PXN,SPP1,TIMP3,TNF,TREM1,VEGFA	495 (17)
inosine		chemical - endogenous mammalian		-1.305	2.75e-11	A2M,AIF1,ALCAM,ANXA5,ARPC1B,C1QA,C1QB,C1QC,CCL3L3,CD63,CFD,EMP3,FTL,IFITM3,IRF1,LCP1,NPC2,RHOC,RNASET2,TNF,VIM
S100A9	-1.582	other		-1.305	2.93e-16	A2M,ADAMTS1,ADAMTS4,AKAP12,AREG,BACE2,C1QB,CORO1A,CPM,CXCL3,CXCL8,DDIT4,EFNA1,ELN,ENPP2,FCGR2A,ICAM1,IGF1,IL1B,IL33,IL6,ITGAM,ITGB4,MCF2L,MYC,MYCT1,NR4A3,OLR1,PLAU,POSTN,RAB20,RNASE6,SGK1,SOCS3,TNF,TNFAIP8,TXNIP,VCAM1	402 (19)
MAPK (family)		group		-1.302	1.96e-10	APP,BCL2,CDKN1A,CEBPB,CXCL1,CXCL8,CYBB,EGR1,GJA1,HMOX1,IGF1,IL1B,IL6,ITGA4,MYC,NR4A3,PTGS2,S100A10,SNAI1,SNCG,SPP1,TNF,VCAM1,VEGFA	369 (17)
CR1L		transmembrane receptor		-1.301	5.74e-07	CCN2,COL15A1,COL18A1,COL4A1,COL4A2,IL10,IL1B,MGP,PTGER4,TGFB1,TNF	493 (17)
EGF		growth factor		-1.295	1.24e-33	ACTN1,ADAMTS1,ALCAM,AREG,B4GALT1,BCL2,BTG2,CAV1,CAVIN2,CCL20,CCN1,CCN2,CD34,CD44,CDH5,CDKN1A,CEBPB,CEBPD,CLU,COL4A2,CREM,CSF1R,CTSD,CXCL1,CXCL2,CXCL3,CXCL8,CXCR4,DLC1,DUSP1,EFNB2,EGR1,EGR3,EMP1,EPAS1,EREG,ETS1,ETS2,EZR,FGF2,FLT1,FN1,FSTL1,GADD45B,GJA1,GLUL,HBEGF,HES1,HIF1A,HMOX1,ICAM1,ID1,ID2,IER3,IFITM2,IGF1,IGFBP2,IGFBP4,IL10,IL1A,IL1B,IL1R1,IL6,ITGAM,ITGB1,KDM6B,LAMB1,LDHA,MAOA,MCL1,MET,MYC,NE…	629 (17)
ALB		transporter		-1.295	7.4e-05	CCN2,CDKN1A,CXCL8,CYBA,FN1,IL1B,IL6,MYC,PTGS2,SYNPO,TGFB1,TNF,VEGFA	430 (16)
CASPASE (family)		group		-1.294	7.52e-05	APP,BCL2,CD14,CDKN1A,GLUL,HERPUD1,IL1A,MCL1,RB1,TNF	519 (21)
IL17F DIMER (complex)		complex		-1.294	1.85e-06	CCL3,CCL4,CSF3,CXCL1,IL10,IL1A,IL1B,IL6
CLEC7A	-1.757	transmembrane receptor		-1.294	2.4e-08	CCL3L3,CCL4,CSF3,CXCL2,CXCL8,IL10,IL1B,IL33,IL6,PTGS2,TNF	431 (16)
ICOSLG/LOC102723996	-0.171	other		-1.294	0.000476	IL10,IL1B,IL6,TGFB1,TNF	411 (19)
phorbol 12,13-didecanoate		chemical toxicant		-1.293	0.00274	CDKN1A,DUSP1,MCL1,MYC,SGK1,SMAD1	579 (25)
GPR132	-0.675	G-protein coupled receptor		-1.292	4.14e-07	EGR1,ICAM1,IL10,IL1B,IL6,MRC1,SELE,TNF	491 (15)
valproic acid		chemical drug		-1.291	0.000219	AKR1B1,AKR1C3,B4GALT1,BCL2,CAVIN2,CCN1,CD151,CD44,CD83,CDKN1A,CH25H,CTSB,CXCR4,DBI,FAM107A,FOXC1,GADD45B,GLUL,HERPUD1,HES1,HIF1A,HMOX1,HNRNPA1,ICAM1,ID2,IL1A,IL6,LDLR,LIMA1,MCL1,MYOF,NES,NPC2,PLAT,PLTP,PRSS23,PSMB9,PTGS2,PXN,RAB27A,S100A4,SELENOP,SERPINH1,SGK1,SPI1,SPP1,TGFB1,TGM2,TNF,TNFSF10,UTRN,YWHAH,ZEB1	516 (18)
glycocholic acid		chemical - endogenous mammalian		-1.291	2.97e-07	ADGRG1,ADGRL4,APOD,AREG,CCN1,CD74,CRIM1,CXCL3,CXCL8,EREG,HLA-DRA,IL6,SEMA6A,STC1,TREM1	268 (7)
4-methylnitrosoamino-1-(3-pyridinyl)-1-butanone		chemical toxicant		-1.29	8.74e-06	BCL2,CDKN1A,IL10RA,IL6,LCP1,NFE2L2,NFKB1,PTGS2,SERPINA1,SOCS3,SPP1,TBXAS1,TKT	453 (21)
H1-2		other		-1.287	0.0154	ACTB,HSPA1A/HSPA1B,IER3,IL10RA,MYC
carbenoxolone		chemical toxicant		-1.287	0.0154	CCN2,CYBA,IL6,PTGS2,SPP1
CNOT3	0.006	other		-1.287	3.02e-06	CDKN1A,EBF1,KLF2,LEPR,MYC,PDK4,UCP2
formaldehyde		chemical - endogenous mammalian		-1.287	0.00239	EGR1,IL1B,NDRG1,NFKB1,PFKFB3,PTGS2,SGK1,TNF	404 (16)
CD163	-2.554	transmembrane receptor		-1.285	0.00231	HMOX1,ICAM1,IL1B,IL6,TNF	368 (14)
ERK (family)		group		-1.283	1.16e-20	ACTN1,AREG,ARPC2,BCL2,BTG2,CAV1,CCL4,CCN2,CDH5,CDKN1A,CEBPD,CLU,CTTN,CXCL1,CXCL2,CXCL8,DUSP1,EGR1,EPAS1,EREG,ETS1,FABP4,FGF2,FN1,FOXO1,GK,HBEGF,HMOX1,ICAM1,IER3,IL10,IL1B,IL6,INPP1,ITGAM,ITGB2,KYNU,LAMB1,LDLR,MAFB,MCAM,MCL1,MYC,NDRG1,NFE2L2,NFKBIZ,PDK4,PECAM1,PLAU,POSTN,PRDM1,PTGS2,SPTBN1,TGM2,TNF,TNFAIP8,TYMP,UGCG,VEGFA,ZFP36	525 (17)
Wy 40905		chemical reagent		-1.278	0.000257	ANXA5,BTG2,CD53,CDKN1A,CREM,EGR1,EPB41L4A,GADD45B,KLF6,NFKBIZ,PPP1R15A,PRSS23,RGS2,SERPINB9,ZFP36	508 (20)
peroxynitrite		chemical toxicant		-1.276	0.00019	CXCL8,ICAM1,LYN,MARCKSL1,PTGS2,RGS2,TNF	312 (21)
mir-204 (includes others)		microRNA		-1.276	3.9e-06	BCL2,CXCL1,CXCL2,CXCL8,FOXC1,ID2,IL1B,IL6,ITPR1,MCL1,MYC,PIK3R1,SMAD1,TGFBR2,TNF	482 (24)
HOXB9		transcription regulator		-1.276	0.000151	AREG,CXCL8,EREG,FGF2,TGFB1
CD14	-3.209	transmembrane receptor		-1.275	4.92e-18	BCL2A1,CCL3,CCL3L3,CCL4,CXCL2,CXCL8,ICAM1,IL10,IL10RA,IL13RA1,IL1B,IL1R1,IL6,ITGB1,MSR1,NFKB1,PTGS2,SELE,SELP,SOCS3,TGFB1,TLR2,TNF,TNFAIP3,VCAM1	361 (16)
EPHA4	0.335	kinase		-1.274	0.00114	AKAP12,ANGPT2,APP,CLDN5,IGF1
zymosan A		biologic drug		-1.274	0.00231	CD86,IL10,IL1B,IL6,TNF	456 (15)
TXN	0.599	enzyme		-1.274	5.27e-07	BCL2,CD86,CDKN1A,CXCL8,HIF1A,HMOX1,ICAM1,IL1A,IL1B,IL6,NFKB1,NFKBIA,TNF,TXN,VEGFA	472 (13)
RBPJ	-1.466	transcription regulator		-1.273	4.79e-13	CCL3L3,CCL4,CD44,CD74,CD86,CDKN1A,CLU,CORO1A,CSF3,CXCL16,CXCL3,CYTH4,DUSP1,EFNB2,ETS1,FGF2,HES1,HLA-A,HLA-DMA,HLA-DMB,HLA-DQB1,HLA-E,IGF1,IL10,IL18,IL1A,IL1B,IL1RN,IL33,IL6,INHBB,IRF8,MDK,MYC,NFKB1,PRDM1,PSMB9,SNAI1,SPP1,TAP1,VEGFA,VEGFC	528 (17)
IFITM3	1.663	other		-1.271	1.5e-17	APP,C3AR1,CCN2,CDH5,CEMIP2,CLEC14A,COL4A1,COL4A2,EGFL7,EREG,FLT1,HBEGF,HYAL2,IL10,IL1B,IL6,LEPR,NOTCH4,PTPRB,PTPRM,RAMP2,RAMP3,RGCC,ROBO4,S1PR1,SPP1,STAB1,TNF,VEGFA	270 (7)
PPARG	0.124	ligand-dependent nuclear receptor		-1.269	2.43e-17	AASS,ACSL1,APOE,APP,ASAP1,BCL2,CAV1,CAV2,CAVIN2,CCN2,CDKN1A,CEBPB,CFD,CSF3,CXCL1,CXCL2,CXCL3,CXCL8,CYBA,EPAS1,EPHX1,ETS1,FABP4,FABP5,FN1,HES1,HMOX1,ICAM1,IGF1,IGFBP7,IL10,IL1B,IL33,IL6,INSIG1,INSR,IRS2,KLF6,LDLR,MCTP1,MERTK,MGLL,MRC1,NDRG1,NFE2L2,NR2F2,OLR1,PDK4,PECAM1,PFKFB3,PID1,PLIN2,PPIC,PRDM1,PTGS2,RAB20,RHOB,RNF144B,SAT1,SELE,SERPINA1,SGK1,SNCG,SOCS3,SPP1,TBXAS1,TCF4,TGFBR2,TJP1,TKT,TNF,TNF…	473 (21)
AICAR		chemical - endogenous mammalian		-1.267	0.0036	CDKN1A,CEBPB,FN1,FOXO1,GPX1,GPX4,HIF1A,IL10,ITGAM,PDK4,SOCS3,TGFB1,TNF,TXNIP,VEGFA	445 (19)
thyroid hormone		chemical - endogenous mammalian		-1.266	0.0162	APOE,BTG2,CDKN1A,COX7A1,CPE,DBI,EGR1,FZD6,ID1,IGF1,IGFBP2,IGFBP4,KLF9,MYC,S100A10,UCP2,VIM
deferasirox		chemical drug		-1.265	0.00169	ADGRG1,F13A1,ITGAM,ITGB2,LRRC25,MS4A6A,RGS1,SULF2,TNF,TNFSF10
GMNN		transcription regulator		-1.265	0.00181	CDKN1A,DUSP1,FGF2,GBP4,IER5,NCKAP1,PECAM1,SMAD1,SOX17,TEAD1,VEGFA	73 (3)
ARRB1	-0.039	transcription regulator		-1.265	9.38e-07	BCL2,CXCL8,EGR1,FABP4,IL1B,IL6,IRS2,MYC,PTGS2,SNAI1,SPP1,TNF,VCAM1	453 (20)
SOX3		transcription regulator		-1.265	0.00386	DUSP1,GBP4,IER5,NCKAP1,PECAM1,SMAD1,SOX17,TEAD1,VEGFA,ZBTB16
TSPO	-0.219	transmembrane receptor		-1.265	0.00559	BCL2,CD74,CXCL16,CYBB,ELOVL7,ICAM1,IFITM3,IL1B,PTGS2,SELE,TNF,VCAM1	422 (16)
CpG ODN 2006		chemical reagent		-1.259	3.59e-05	ACTB,ACTG1,ARPC1B,ARPC2,ARPC5,BCL2A1,CD86,CXCL8,EZR,GBP4,GPR183,HSP90AA1,ICAM1,IFI27,IL10,IL1B,IL6,IRS2,ITGB1,LGALS1,LGALS3,LYN,MAFB,NCKAP1L,NFKB1,NFKBIZ,PDE4B,PTPN6,RGCC,RPS6,RUNX1,TFRC,TGFB1,THEMIS2,TNF,TNFAIP3,TNFSF10,TNFSF13B,TYROBP,VCAM1	412 (15)
PDLIM2	0.183	other		-1.257	0.000209	BCL2,CCL20,CITED2,CXCL8,ENPP2,FSTL1,HBEGF,KYNU,MECOM,MPZL2,SLC40A1,SRGAP1,TXNIP	277 (9)
NOD1		other		-1.256	7.08e-06	CXCL2,CXCL8,DUSP1,IL1A,IL1B,IL6,NFKB1,TNF,VCAM1	322 (14)
NCOR2	-0.224	transcription regulator		-1.254	4.57e-08	BCL2,C1QA,CCN2,CDKN1A,CTSB,CTSS,CXCL8,EBF1,FGF2,HBEGF,IGF1,IL1A,IL1B,IL6,KLF2,MYC,OSM,PTGS2,TGFB1	566 (23)
spermine nitric oxide complex		chemical toxicant		-1.254	0.000208	CXCL8,HMOX1,ICAM1,S100A10,SELE,VCAM1	476 (18)
SMAD7	0.353	transcription regulator		-1.253	5.28e-08	AREG,BMPR2,CCN2,CDKN1A,CITED2,FN1,FOXO1,HBEGF,HMOX1,ICAM1,ID1,ID2,ID3,IL1B,ITGA6,MET,MYC,NFKBIA,PLAT,SOX17,TGFB1,TGFBI,TGFBR2,TIMP3,TNF,TXN,VEGFA	470 (20)
FGF1		growth factor		-1.253	2.42e-13	AKR1B1,ANGPT2,APOE,CCL3,CCN1,CCN2,CDKN1A,CXCL1,EGR1,GPX1,HMOX1,ICAM1,IL1B,IL6,ITGAM,ITGAX,MYC,NFE2L2,NR4A2,PECAM1,POSTN,PTGS2,SELE,SPP1,TGFB1,TGM2,TIMP3,TNF,VCAM1,VEGFA,VEGFC	581 (19)
PAK4		kinase		-1.253	0.000476	BCL2,CTSB,LIFR,TJP1,VIM	424 (15)
Gm21596/Hmgb1		transcription regulator		-1.249	1.62e-05	CDKN1A,CXCL3,CXCR4,HIF1A,IL10,IL1B,IL6,TNF	376 (14)
VIPR1		G-protein coupled receptor		-1.246	6.04e-06	CCL3L3,CCL4,CD86,CXCL2,CXCL3,IL10,IRF1,TNF	336 (15)
crizotinib		chemical drug		-1.245	0.000274	AREG,BCL2,ID1,LDHA,SNAI1,SPARC,TXNIP,VIM,WAS,WIPF1,ZEB1	618 (20)
mir-182		microRNA		-1.24	0.000158	CD163,CLEC10A,CLEC7A,CSF1R,FN1,FOXO1,GRB2,IL10,ITGA4,MALAT1,MRC1,SOCS3,TJP1,VIM,VWF,ZEB1	490 (12)
TET2	-0.57	enzyme		-1.24	4.31e-11	ACACB,AHNAK,AKR1C1/AKR1C2,AKR1C3,BMPR2,C5AR1,CCN2,CD34,CSF1R,CSF2RA,FGL2,FN1,FOXC1,FZD6,ID1,IFI16,IFITM3,IL1B,IL1R1,IL3RA,IL6,IL6ST,ITGAX,ITGB2,JAML,KLF2,LDHA,LGMN,LHFPL6,NCKAP1,NIBAN1,PLS3,RGS1,RUNX1,SEC14L1,SH2B3,TEAD1,TGFB1,TRIOBP,ZBTB16	428 (18)
ICAM1	0.604	transmembrane receptor		-1.24	1.24e-11	CCL3L3,CCL4,CD86,COL4A1,CXCL2,CXCL3,GJA1,HES1,ICAM1,IL1A,IL1B,IL6,ITGA4,MYC,SNAI1,TGFB1,TNF,VCAM1,VEGFA,VIM,ZEB2	517 (21)
N-[(2Z)-3-(4,5-dihydro-1,3-thiazol-2-yl)-1,3-thiazolidin-2-yl idene]-5H dibenzo[a,d][7]annulen-5-amine		chemical reagent		-1.24	9.02e-05	CD44,CEBPB,CREM,FGF2,IGF1,IL18,MYC,NR4A3,PDK4,PECAM1,RHOC,S100A4,SNCG,SPP1,TFRC,TNFSF10	528 (18)
ST14	-0.243	peptidase		-1.237	3.45e-06	CXCL2,CXCL8,ICAM1,IL1B,IL6,TNF	373 (18)
ATP		chemical - endogenous mammalian		-1.236	1.1e-13	ADAMTS9,CAPN2,CCL4,CD14,CD200,CD83,CD86,CXCL2,CXCL3,CXCL8,CXCR4,DUSP1,FLNA,FOXO1,HBEGF,HIF1A,ICAM1,IL10,IL18,IL1B,IL1RN,IL33,IL6,ITGA4,ITGAM,MYC,NLRP3,PTGS2,PYCARD,SAT1,TNF,TNFRSF1B,TXN,TXNIP,VCAM1	412 (16)
carbamazepine		chemical drug		-1.234	0.00963	BCAT1,BCL2,CEBPB,DNAJB1,HERPUD1,KLF9,MAP1LC3B,MCL1,PIK3C2A,VEGFA	349 (12)
AREG	-1.931	growth factor		-1.233	0.00185	AREG,BCL2,CCL20,CDKN1A,CXCR4,EGR1,EREG,HIF1A,IL6,PLAU,PTGS2,RUNX1	623 (23)
COL18A1	0.941	other		-1.232	1.18e-09	BCL2,CD34,CDH5,DDIT4,EFNA1,EFNB2,ETS1,F2R,FGF2,FN1,HIF1A,ICAM1,ID1,ID3,IL18,IL6,ITGB2,LDHA,MCL1,MYC,PECAM1,PLAU,PTGS2,SELP,TNF,VEGFA,VWF	538 (19)
B4GALT6		enzyme		-1.231	0.000476	IL1B,IL6,PTGS2,TLR2,TNF	258 (7)
NEU1	-0.061	enzyme		-1.231	0.000151	CYBA,CYBB,IL6,NCF2,TNF	418 (16)
calcitriol		chemical drug		-1.23	1.16e-23	ABLIM1,ACSL1,AKAP12,AKR1B1,ANGPT2,APP,AREG,BCAT1,BCL2,C15orf48,CAP1,CAVIN1,CCL20,CCL3L3,CCN1,CD14,CD163,CD44,CDH5,CDKN1A,CEBPB,CEBPD,CFD,CFH,CLDN5,COL4A1,COL4A2,CSF1R,CXCL1,CXCL16,CXCL2,CXCL3,CXCL8,CYBB,DUSP1,EGR1,ELN,FABP4,FAM107A,FCER1G,FN1,FTH1,FTL,GLRX,GNG11,GPX4,HBEGF,HES1,HIF1A,ID1,ID2,IER3,IFITM1,IFITM3,IGF1,IGFBP7,IL10,IL10RA,IL18,IL1A,IL1B,IL1RN,IL6,ITGA4,ITGAM,ITGAX,LDHA,LGALS1,MAF,MAOA…	482 (16)
4-(2-aminoethyl)benzenesulfonylfluoride		chemical - protease inhibitor		-1.23	0.0383	CDKN1A,CXCL8,ENPP2,FN1,HMOX1
zVAD		chemical - protease inhibitor		-1.229	0.00415	CCL4,CXCL8,IL1B,IL6,TNF	501 (20)
CEBPD	-0.816	transcription regulator		-1.229	2.29e-15	AKR1C1/AKR1C2,ALOX5AP,BCL2A1,CCL20,CCL3L3,CD14,CDKN1A,CEBPB,CEBPD,CLU,CSF1R,CXCL1,CXCL3,CXCL8,CXCR4,EBF1,FABP4,FN1,HIF1A,IGF1,IL10,IL1B,IL6,ITGAM,ITGAX,LAMC1,MYC,PTGS2,RB1,TGFB1,TNF,VEGFC	459 (20)
IL32	0.348	cytokine		-1.229	2.9e-07	BCL2,CCL3,CCL4,CXCL1,CXCL3,CXCL8,ICAM1,IL10,IL1A,IL1B,IL6,ITGAM,ITGB2,MCL1,PTGS2,SPI1,TNF,VIM	361 (14)
irinotecan		chemical drug		-1.225	0.00429	IL18,IL1B,IL6,SNAI1,SOCS3,TNF	423 (21)
CEBPE		transcription regulator		-1.225	5.12e-08	ALOX5AP,BCL2,CCL3L3,CD14,CEBPB,CLEC10A,CSF1R,IL10,IL18,IL1RN,IL6,ITGAM,LYZ,MYC,PTGS2,TNF,TNFSF13B	368 (15)
1-palmitoyl-2-oleoylphosphatidylserine		chemical - endogenous mammalian		-1.224	3.03e-13	BMPR2,CCL3L3,CCL4,CSF2RA,CSF3,CXCL2,CXCL3,IL10,IL3RA,IL6,OSM,TGFB1,TNF,TNFRSF1B,VEGFA,VEGFC	183 (6)
TNFSF11		cytokine		-1.22	7.52e-24	AIF1,AKAP13,BCL2,BCL2A1,C3AR1,CAPN2,CAV1,CCL3L3,CCL4,CD14,CD44,CD83,CDKN1A,CLEC4E,CSF1R,CSF3,CXCL3,CXCL8,DAB2,DOK2,DUSP1,ETS1,FERMT3,FOXO1,FPR1,GADD45B,GLRX,GRB10,GRN,HCLS1,HMOX1,ICAM1,IER3,IGF1,IL10,IL13RA1,IL1A,IL1B,IL1RN,IL6,IRF8,ITGA5,ITGAM,LDB2,MAFB,MARCKSL1,MT-CYB,MYC,NFKB1,NFKBIA,NFKBIZ,PAG1,PLAUR,PRDM1,PRMT1,PTGER4,PTGS2,PTPRE,RCAN1,RGS16,RHOB,RRAS,SELENOW,SERPINB9,SOCS3,SPP1,STMN1,TGFB1,…	465 (14)
SOCS1	-0.101	other		-1.219	1.67e-08	A2M,BCL2,BCL2A1,CCL3,CD44,CD86,CDKN1A,CSF3,CXCL2,CXCL8,DUSP1,FCER1G,ICAM1,IFI16,IFI27,IL1B,IL6,IRF1,IRS2,PTGS2,RB1,SELE,SNAI1,SOCS3,TGM2,TNF,TXN,VCAM1	340 (15)
BCL10	-0.028	transcription regulator		-1.219	3.61e-05	CCL4,CD44,CXCL2,CXCL8,IL6,TNF,TNFAIP3	350 (15)
KLF3	-0.155	transcription regulator		-1.219	0.0109	AHNAK,ANXA5,APOE,ARID5A,BCL2,CAPG,CAPNS1,CHCHD10,CIRBP,CSF2RA,CTNNA1,CXCL2,CXCL3,CYRIA,FCGRT,FRY,IL18,IL1RN,KBTBD2,LILRB3,LY96,MGST2,NDRG1,OGFRL1,OSM,PDLIM1,PECAM1,SERPINH1,SGK1,SNRK,SNX2,SUN1,TEK,TMOD3,TNF,TNFSF10,TYROBP,UGCG,VIM,ZEB2,ZFYVE21
FA2H		enzyme		-1.214	0.00103	CCN1,CCN2,INSR,VIM	263 (7)
CD276	-0.147	other		-1.213	0.0383	CD86,CXCL8,IRF1,SOCS2,TNF
curdlan		chemical - endogenous non-mammalian		-1.213	0.00164	CXCL2,CXCL8,IL10,IL1B,IL6,TNF	373 (21)
andrographolide		chemical drug		-1.213	1.58e-05	FN1,HMOX1,ICAM1,IL1B,IL6,PTGS2,SELE,TNF,VCAM1	491 (18)
IL9		cytokine		-1.209	6.2e-09	ACTN1,CAPN2,CCL20,CCL3L3,CTNNA1,CTTN,DSTN,GRB2,MARCKS,MYC,PECAM1,PLS3,RAC2,S100A10,SPTAN1,TGFB1,TNF,VEGFA	495 (18)
melatonin		chemical - endogenous mammalian		-1.209	1.77e-09	BCL2,CDKN1A,CXCL2,CXCL8,ECE1,GJA1,HIF1A,HMOX1,ICAM1,IGF1,IL1B,IL6,INSR,IRS2,MAP1LC3B,MYC,NFE2L2,NLRP3,PLAT,PRMT1,PTGS2,SELE,SELP,SPARC,SPP1,TNF,VCAM1,VIM	481 (21)
TANK	-0.652	other		-1.206	2.28e-07	CXCL2,CXCL3,CXCL8,IL1A,IL6,NFKB1,NFKBIZ,PTGS2,RGCC,TNF,TSC22D1	366 (17)
ARF6	-0.04	transporter		-1.206	0.00114	IL1B,IL6,RHOB,TNF,UGCG	416 (19)
EGR1	1.601	transcription regulator		-1.205	1.39e-17	ALOX5AP,APP,AREG,CAV1,CAVIN1,CCL3L3,CCL4,CD44,CDKN1A,CLU,CREM,CXCL2,CXCL3,CXCL8,EGR1,EREG,FGF2,FLT1,FN1,FTL,GADD45B,HBEGF,HIF1A,HMOX1,ICAM1,ID1,IL1B,ITGAM,LDLR,LYZ,MAP1LC3B,MXD1,MYC,NDRG1,NFKB1,PLAU,PTGS2,RB1,SGK1,SNAI1,SPP1,TGFB1,TGFBR2,TNF,TNFSF10,VCAM1,VEGFA	577 (18)
IGE (complex)		complex		-1.203	2.6e-22	ACTN1,AREG,BCAT1,BCL2,BCL2A1,CAPN2,CAV1,CCL3,CCL3L3,CCL4,CD34,CD53,CD74,CD86,CDC42EP5,CDKN1A,CLEC4E,CLEC7A,COL18A1,CSF3,CXCL16,CXCL2,CXCL3,CXCL8,DUSP2,EGR1,F2R,FCER1G,FCGR1A,FCGR2B,FLT1,GADD45B,GNA13,GSN,HAVCR2,HBEGF,HLA-DMA,HMOX1,HSD17B12,ICAM1,IER3,IL10,IL1A,IL1B,IL33,IL6,ITGA5,ITGAX,LAMA5,LCP2,MARCKSL1,MCF2L,MGST2,MYC,NABP1,NCF4,NFKB1,NFKBIA,OSM,PECAM1,PFN1,PILRA,PPIF,PTGS2,PTPN6,RAI14,RAMP3,R…	567 (16)
TAC1		other		-1.2	1.2e-11	CCL4,CCN1,CXCL3,CXCL8,CXCR4,HIF1A,HMOX1,IL1A,IL1B,IL1RN,IL6,LDB2,MAFB,NFKB1,PLAT,PTGS2,SELE,SELP,TGFB1,TNF	496 (16)
RNASEL		enzyme		-1.199	0.029	CDKN1A,CYB5A,IL1B,PTGS2,TNF,ZEB1
GATA3		transcription regulator		-1.199	8.41e-13	BCL2,BHLHE41,BLVRB,CCL4,CD4,CDKN1A,CSF1R,CXCR4,DRAM2,EBF1,ERG,ETS1,FN1,GLUL,HIF1A,ICAM1,IL10,IL6,LAIR1,MAF,MYC,NFKB1,PTGER4,RCAN1,RGCC,RUNX1,SPI1,TEK,TGFB1,TGM2,TJP1,TNF,VCAM1,VEGFA,VIM,ZBTB16,ZEB2	584 (22)
SAV1	0.126	other		-1.195	7.08e-06	CCN2,CDKN1A,COL4A1,CXCL2,FN1,IL6,SPP1,TNF,VIM	490 (11)
POLR2M	0.024	other		-1.195	0.00267	ADGRG1,BTG2,CDKN1A,DDIT4,IL1B,MYOF,SULF2
TNFRSF18		transmembrane receptor		-1.195	6.04e-06	CCL3L3,CDKN1A,CXCL3,CXCL8,ICAM1,IL6,PTGS2,TNF	446 (12)
N-ethyl-N-nitrosourea		chemical toxicant		-1.195	0.000551	CDKN1A,CXCL2,HSP90AA1,ICAM1,IFITM3,IL1B,SERPINA1,SPP1,TGM2,TNF,TNFRSF1B
nicardipine		chemical drug		-1.195	3.02e-06	APP,CXCL2,CXCL3,IL6,SELE,SELP,VCAM1	409 (15)
PDGF-AB (complex)		complex		-1.195	8.87e-05	AREG,EREG,HBEGF,HIF1A,HMOX1,IL6,VEGFC	384 (14)
SOST		other		-1.195	0.0383	CCL3L3,CCL4,FABP4,IL1B,PLIN2
(Z,E)-5-(4-ethylbenzylidine)-2-thioxothiazolidin-4-one		chemical reagent		-1.195	0.00114	CTNNAL1,HSP90AA1,MYC,SNAI1,ZEB1	435 (7)
RIPK2	-0.656	kinase		-1.193	9.91e-08	ACSL1,CD86,CLEC4E,CLEC5A,CXCL1,CXCL2,CXCL3,GBP4,GPR84,ICAM1,IFITM1,IL1A,IL1B,IL33,IL6,INSR,LDLR,MAP3K6,MARCKSL1,MYC,NFKBIA,NINJ1,PDE4B,SELE,TNF,TNFAIP2,TNFAIP3,TNFSF10,VCAM1	552 (17)
doramapimod		chemical drug		-1.192	0.00279	CCN2,IL6,TLR2,TNF	436 (22)
11,12-epoxyeicosatrienoic acid		chemical - endogenous mammalian		-1.19	7.8e-05	CD44,DUSP1,FABP4,ICAM1,NFKBIA,PLAT,SELE,VCAM1	540 (22)
mir-218 (includes others)		microRNA		-1.189	0.000917	BMX,FZD4,NDRG1,SASH1,ZEB1,ZEB2
RNF152		enzyme		-1.189	2.81e-05	CXCL1,CXCL8,IL1B,IL6,TNF	295 (8)
15-epi-lipoxin A4		chemical - endogenous mammalian		-1.188	0.0106	C5AR1,CXCL8,IL6,TNFAIP3
CCN6		growth factor		-1.188	0.0106	ICAM1,SNAI1,VIM,ZEB1
CD74	-1.766	transmembrane receptor		-1.188	2.81e-05	BCL2,CD84,CXCL8,HIF1A,IL6	449 (20)
ocifisertib		chemical drug		-1.188	5.27e-07	ALCAM,ATP1B1,CFH,CLEC5A,CXCL8,GPR183,IL10,IL1B,IL6,KLF6,OSM,PTGS2,RGS1,SOCS3,TNF
ATP6AP2	-0.773	transporter		-1.188	3.02e-06	ATP6AP2,CYBB,FN1,IL6,PTGS2,TGFB1,TNF	291 (11)
deferoxamine		chemical drug		-1.187	1.33e-15	ADGRG1,ANGPT2,APP,BCL2,CCL20,CCL3L3,CCL4,CD14,CD59,CDKN1A,CITED2,CXCL8,DUSP1,ELN,EPAS1,F13A1,FLT1,GADD45B,HIF1A,HMOX1,HSPA1A/HSPA1B,ICAM1,IFI16,IGF1,IGFBP2,IGFBP4,IL1B,IL6,ITGAM,ITGB2,LDHA,LRRC25,MAP1LC3B,MS4A6A,MT-CYB,MT-ND5,MYC,NDRG1,NFKB1,NR4A2,PFKFB3,PLAT,PLAUR,RB1,RGS1,SELE,SPP1,SULF2,TFRC,TGFB1,TNFSF10,TSC22D1,VCAM1,VEGFA	430 (13)
mir-144		microRNA		-1.186	0.00336	APP,CD34,CELF2,ETS2,IL1B,IL6,MYC,TNF	326 (11)
mir-221 (includes others)		microRNA		-1.185	0.000124	BCL2,CCN2,ETS1,MAF,MEOX2,NES,PIK3R1,SPP1,TGFBR2,TIMP3,ZEB2	294 (7)
MAP3K2	-0.362	kinase		-1.181	0.000151	CCL20,CXCL2,CXCL3,IL6,TNF	480 (17)
sevoflurane		chemical drug		-1.18	8.87e-05	BCL2,HMOX1,IL18,IL1B,IL6,NLRP3,TNF	475 (25)
SELL	-0.125	transmembrane receptor		-1.179	2.81e-05	CXCR4,IL1B,IL6,TGFB1,TNF	464 (16)
DIM-C-pPhOH-3-Cl-5-OCH3		chemical reagent		-1.177	0.00589	BCL2,CCN2,FN1,MYC
TCR (complex)		complex		-1.177	7.53e-08	ABLIM1,APOD,APOE,BCAT1,BCL2,BCL2A1,CCL3,CCL3L3,CCL4,CD200,CD4,CD44,CTSB,CXCL8,CXCR4,EGR1,EIF4E,ELL2,FLNA,GADD45B,GBP4,HIF1A,ID3,IL10,IL6,IRF1,KLF2,LCP2,LIPA,MAF,MCL1,MYC,NFKB1,NFKBIA,PIK3R1,PIK3R3,PRDM1,PRMT1,PTPRC,PXN,REL,RGCC,RPL10A,RPL3,RPL5,RPL7,RPLP0,RPS3,RPS4X,RUNX1,SOCS2,SOCS3,SPP1,SPRY1,TGFB1,TNF,TNFAIP3,TNFRSF1B,TNFSF13B,TSC22D1	469 (16)
benzo(a)pyrene		chemical toxicant		-1.176	7.89e-05	BCL2,CCN1,CDKN1A,CELF2,CYB5A,EPHX1,EREG,HMOX1,HSPA1A/HSPA1B,HSPB1,IER3,IGF1,IL1B,INHBB,INSR,ITPR1,KLF2,LCP1,LDB2,MAF,PDLIM1,PPIF,PTGS2,RHOC,SELP,SERPINA1,TGFB1,TKT,TNFAIP2,VEGFA	578 (19)
CD2		transmembrane receptor		-1.176	2.26e-06	BCL2,CD4,CD44,CD86,CXCL8,HLA-DMA,HLA-DPA1,ICAM1,IL10,PTPRC,RB1,TNF	344 (19)
glycodeoxycholic acid		chemical - endogenous mammalian		-1.175	5.27e-07	ADGRG1,ADGRL4,APOD,AREG,CCN1,CD74,CRIM1,CXCL3,CXCL8,EREG,HLA-DRA,IL6,SEMA6A,STC1,TREM1	268 (7)
taurochenodeoxycholate		chemical - endogenous mammalian		-1.175	8.47e-08	ADGRG1,ADGRL4,APOD,AREG,CD74,CRIM1,CXCL3,CXCL8,EREG,HLA-DRA,IL6,SEMA6A,STC1,TNF,TREM1	299 (9)
cytochalasin D		chemical toxicant		-1.17	0.00336	CCN2,CXCL8,IL6,INSR,LILRB2,PTGS2,RPLP0,TNF	392 (18)
palmitoyl-Cys((RS)-2,3-di(palmitoyloxy)-propyl)-Ala-Gly-OH		chemical reagent		-1.17	3.45e-06	CXCL8,ICAM1,IL6,PTGS2,TLR2,TNF	341 (15)
IL3		cytokine		-1.17	9.77e-13	ALOX5AP,AREG,ARHGAP29,ARHGDIB,BCL2,BNIP3L,BTG2,C1QA,CD14,CD53,CD63,CD83,CD86,CDKN1A,CITED2,CREM,CSF1R,CSF3,CTTN,CXCL8,CXCR4,DOK2,EGR1,EGR3,EMP3,F2R,FCGR2A,FCGR2B,GADD45B,GNA13,GPX1,HBEGF,HLA-A,ICAM1,IL1B,IL33,IL3RA,IL6,ITGAM,ITGAX,KLF9,LYN,MCL1,MID1,MYC,NACA,NEDD9,OSM,RB1,RBPJ,RPL3,RPL5,RPL7,RPS3,RPS4Y1,RPS6,SELE,SLC7A5,SOCS3,SPI1,TLR2,TNF,TNFSF10,UCP2,VCAM1,VEGFA	539 (18)
Hoxa11os		other		-1.169	1.21e-05	FSTL1,IL18,IL1B,IL6,NLRP3,PYCARD,TNF
2'3'-cyclic guanosine monophosphate-adenosine monophosphate		chemical - endogenous mammalian		-1.168	7.47e-06	CCL20,CCL3L3,CCL4,CD86,IL10,IL18,IL1B,IL6,NLRP3,SOCS3,STING1,TNF	380 (18)
CIRBP	0.648	translation regulator		-1.166	0.000368	CD44,CXCL2,CXCL3,IL6,MYC,PTGS2,VEGFA	441 (14)
SPON2		other		-1.165	0.00279	IL10,IL6,NFKB1,TNF	421 (10)
CXCL16	-2.273	cytokine		-1.165	0.00279	CCL4,CXCL8,FN1,TNF	520 (16)
S-equol		chemical drug		-1.165	0.00415	CD86,HMOX1,IL6,NFE2L2,PLAT	402 (16)
chenodeoxycholic acid		chemical - endogenous mammalian		-1.161	8.74e-06	APOE,CAV1,CXCL8,EGR1,IL1A,IL6,LDHA,LDLR,PDK4,PLTP,PTGS2,SNAI1,TNF	478 (22)
ELF4	0.096	transcription regulator		-1.16	1.28e-05	CDKN1A,CREM,CXCL2,CXCL8,DUSP1,IL1B,IL6,KLF2,LYZ,RCAN1,SPP1,TNF	365 (7)
E2F3	-0.118	transcription regulator		-1.159	1.55e-05	AKR1C1/AKR1C2,AKR1C3,ARPC1A,CAV2,CCL20,CDKN1A,COL18A1,CXCL1,ECE1,FGF2,ID3,IGF1,JAM2,MALAT1,MT1X,MYC,PLCB4,RB1,RBPMS,SERPINH1,SPARCL1,TIMP3,TNFAIP2	433 (12)
CREB1	-0.083	transcription regulator		-1.159	1.24e-19	AKAP13,APOE,APOLD1,ARPC3,ATP1A1,ATP6V0B,BAG3,BCL2,BTG2,CCL3,CCL4,CCN1,CD4,CDA,CDC37,CDKN1A,CEBPB,CEBPD,CH25H,CPD,CREM,CRIM1,CXCL2,CXCL8,CXCR4,DUSP1,EGR1,EHD4,FGL2,FLT1,FN1,GADD45B,GPNMB,HERPUD1,HLA-A,HLA-DQB1,HLA-DRA,HMOX1,ID1,IER3,IL10,IL1B,IL6,IRS2,LDLR,LITAF,MARCKSL1,MCAM,MCL1,MCTP1,MIDN,MRC1,MYC,NEURL1B,NPC2,NR4A2,NR4A3,OCIAD2,PAM,PCDH19,PDXK,PLAT,PPP1R15A,PRCP,PTGS2,RASGEF1B,RB1,RGS2,SAT1,SE…	544 (17)
COPS5	0.159	transcription regulator		-1.158	7.85e-05	ATRX,BCAM,CDKN1A,CTSD,DDIT4,EMCN,F2R,FCER1G,GPX4,GUK1,HIF1A,HMOX1,IER5,IL1A,IL6,INHBB,MARCKS,MT2A,MYC,NINJ1,PDE4B,PERP,PNP,PPP1R15A,RB1,RPL18,RPL36,S100A10,S100A4,SAT1,SESN1,SLC7A5,STMN1,TFRC,TM4SF1,TXNIP,VAMP8	545 (21)
GSK3B	0.142	kinase		-1.155	1.97e-05	APP,BCL2,BCL2A1,CDKN1A,CLDN5,CXCL8,HIF1A,IL10,IL1B,IL6,IRS2,LAMB1,MAP4,MCL1,MYC,NFKBIA,NFKBIZ,PTGS2,SELP,SNAI1,SPP1,TNF,TNFSF10	389 (17)
NEUROG1		transcription regulator		-1.155	0.000466	C1orf115,CAVIN2,CFH,CXCL1,EPAS1,FN1,IL6,LCP1,PPIC,S100A4,SULF1,TSPAN7
PPIF	-0.82	enzyme		-1.155	0.00144	CCL20,CCL4,CITED2,CMTM6,CXCL2,CXCL3,CXCR4,IL6,INHBB,MGP,PDK4,TNF	407 (7)
N-[2,2,2-trichloro-1-(2-naphthylamino)ethyl]-2-furamide		chemical reagent		-1.155	0.00236	ETS1,ID2,ID3,KLF2,MAF,MT-CYB,MT-ND1,MT-ND5,MT-RNR1,MT-RNR2,S1PR1,TGFB1	215 (7)
CLCA2		ion channel		-1.154	0.0106	CDKN1A,FN1,SNAI1,VIM
tubastatin A		chemical reagent		-1.154	7.73e-05	CXCL8,ICAM1,IL10,IL6,NFKBIA,VCAM1	473 (23)
TRIM24	0.115	transcription regulator		-1.152	0.0021	CALHM6,CCL4,EMB,GBP4,GLUL,IFNGR2,IL10,IL1R1,IRF1,LGALS3,PSMB9,SOCS2,SPP1,TAP1,TGFBI,TLR2,VEGFA	557 (21)
THRA	0.174	ligand-dependent nuclear receptor		-1.15	1.6e-07	APP,CD44,CDKN1A,CIRBP,CTSB,CTSD,CXCL2,CXCL3,DOCK9,EHD2,ENG,EPAS1,GPX4,HIF1A,HMOX1,IGF1,IL1A,IL1B,IL6,IRF1,KLF9,LDLR,NLRP3,RB1,TGFB1,TNF,TREM1,UCP2	546 (24)
NFKBIZ	-1.265	transcription regulator		-1.149	5.62e-08	CCL20,CCL3L3,CEBPD,CSF3,CXCL3,CXCL8,IL10,IL6,TNF	369 (13)
mibolerone		chemical drug		-1.147	0.00748	ACSL1,AHNAK,ALCAM,CD74,CLU,DBI,FKBP11,FKBP1A,GPNMB,HLA-E,IGF1,LDLR,MYC,SARAF,SPARCL1,STMN1,TGFBI,TIMP3,UCP2
cocaine		chemical drug		-1.146	4.97e-05	BCL2,CXCL2,CXCL8,DUSP1,EFNB2,EGR1,FGF2,FOXO1,GADD45B,ICAM1,IL6,IRS2,MCL1,MIDN,NFKB1,NR4A3,PDXK,PRDX2,PSAP,SERTAD1,SLC16A10,TNF,VEGFA	531 (22)
carrageenan		chemical drug		-1.145	1.48e-08	CCL3L3,CXCL2,CXCL3,CXCL8,EGR1,GRB10,ICAM1,IL1B,IL6,NFKB1,NFKBIA,PTGS2,RPS6,SELENOP,SELP,TNF,VEGFA	362 (13)
CEACAM1		transporter		-1.145	1.28e-05	ANGPT2,CD86,COL18A1,CSF3,CXCL8,CXCR4,ICAM1,NES,TEK,TIE1,VEGFA,VEGFC	572 (17)
TPT1	-0.424	other		-1.14	0.00415	CXCL8,FOXO1,IL1B,IL6,TNF	528 (16)
NFKBIA	-1.541	transcription regulator		-1.138	1.72e-23	A2M,BCL2,BCL2A1,BMPR2,BTG2,CCL20,CCL3L3,CD44,CD74,CD86,CDKN1A,CEBPB,CEBPD,CH25H,CLU,CSF3,CTNNA1,CTSB,CTSZ,CXCL1,CXCL2,CXCL3,CXCL8,CXCR4,CYBA,ECSCR,ENPP2,EREG,FCGRT,FGF2,FN1,GADD45B,GAS5,GRN,HES1,HIF1A,HLA-A,HMOX1,ICAM1,ID1,ID3,IER3,IFI16,IL10,IL1A,IL1B,IL1RN,IL33,IL6,IRF1,ITGB1,ITPR1,LAMA5,LIFR,LIMA1,LITAF,LY6E,LYZ,MGP,MT-CYB,MYC,NFKB1,NFKBIA,NINJ1,PDLIM1,PIK3R1,PLAT,PLAU,PLD3,PTGS2,RCAN1,RGS16,R…	470 (14)
IL1A	-1.548	cytokine		-1.137	1.26e-24	ADAMTS1,ADAMTS4,APOD,APP,BCL2,CCL20,CCL3,CCL4,CCL8,CCN1,CD44,CD83,CD86,CDKN1A,CSF3,CXCL1,CXCL2,CXCL3,CXCL8,FGF2,FTH1,HLA-A,HLA-E,HMOX1,HSP90AA1,HSPG2,ICAM1,IER3,IFNGR2,IGF1,IL10,IL18,IL1A,IL1B,IL1RN,IL6,IRF1,ITGA5,ITGB1,JAM2,LDHA,MCAM,MT2A,MYC,NFKB1,NFKBIA,NFKBIZ,NR2F2,PLAU,PTGS2,S100A10,SELE,SERPINA1,SPARC,SPP1,TAP1,TGFB1,TLR2,TNF,TNFAIP3,VCAM1,VEGFC,VIM	384 (11)
3-methyladenine		chemical toxicant		-1.137	2.71e-08	BCL2,CD86,CXCL2,CXCL8,HMOX1,IL10,IL1B,IL33,IL6,INSR,MAP1LC3B,PERP,PTGS2,RCAN1,S100A10,SNAI1,TGFB1,TNF,VIM	439 (18)
triclosan		chemical drug		-1.134	0.0011	AREG,CYBB,HMOX1,IL6,NCF2,PLAU,TNF	626 (18)
DGCR8		enzyme		-1.134	0.022	EGR1,GJA1,HES1,ID2,MYC,SPI1,TCF4
SIS3		chemical reagent		-1.134	0.000368	CXCL8,FOXO1,IL10,IL6,SNAI1,TIMP3,VIM	307 (7)
GPR151		G-protein coupled receptor		-1.134	0.000659	CD44,CXCR4,DDIT4,GLRX,PAM,TGFBI,VEGFA
ponesimod		chemical drug		-1.134	0.000368	CCN2,IL10,IL6,MT1M,MT1X,MT2A,S1PR1
BNIP3L	-0.997	other		-1.134	0.0133	CST3,GSN,IL1B,NFKBIA,PFKFB3,SYK,TFRC,TGFB1
MGA	0.015	transcription regulator		-1.134	0.0336	BTG2,EPAS1,NDRG1,RNF130,SELENOP,SNAI1,TGM2
10-nitrooleate		chemical - endogenous mammalian		-1.134	8.87e-05	ICAM1,IL6,PECAM1,PTGS2,SELE,TNF,VCAM1
KLK5		peptidase		-1.134	3.02e-06	CCL20,CXCL2,ICAM1,IL18,IL1B,IL6,TNF	401 (19)
nonylphenol		chemical toxicant		-1.134	0.00267	EREG,HSPA1A/HSPA1B,IL10,LCP2,PTGS2,S100A6,STK17B	315 (7)
PTC-209		chemical reagent		-1.134	0.000659	CDKN1A,ELN,FBLN2,IL6,POSTN,RND1,SULF1
exenatide		biologic drug		-1.134	6.61e-06	CCN2,HMOX1,ICAM1,IL10,IL6,IRS2,ITGAM,MRC1,PTGS2,TXNIP	452 (21)
PELI1	-0.359	enzyme		-1.133	0.00114	CEBPB,CXCL8,IL1B,IL6,TNF	382 (21)
ACAN		other		-1.131	0.000229	CSF3,CXCL8,IL10,TNF	304 (11)
BK CHANNEL (complex)		complex		-1.131	0.000229	CXCL8,IL1B,IL6,TNF	403 (13)
oleoyl-estrone		chemical drug		-1.131	0.0105	ADCY4,FABP4,LDLR,PRMT1,TNF
BIRC2	-0.255	enzyme		-1.131	0.00684	CSF3,CXCL1,CXCL8,IL6,TNF	357 (16)
TYROBP	-4.065	transmembrane receptor		-1.129	2.42e-20	CCL3,CD83,CD84,CD86,CXCL8,FCGR2B,GPX1,ICAM1,IL10,IL10RA,IL13RA1,IL18,IL1B,IL6,IRF8,ITGA5,ITGAM,ITGAX,ITGB1,ITGB4,NCF2,NCKAP1L,NPC2,PLEK,RBM47,SAMSN1,SH2B3,SPP1,TGFB1,TNF,TNFRSF1B,TYROBP	448 (19)
1-palmitoyl-2-(5-oxovaleroyl)-sn-glycero-3-phosphorylcholine		chemical reagent		-1.129	5.81e-11	BCL2A1,CCL20,CXCL8,ICAM1,IL1A,IL1B,IL6,MYC,NFKB1,PECAM1,PTGS2,SNAI1,TGFB1,TGFBR2,TNF,VCAM1,VEGFA,VIM	483 (22)
DLK1		other		-1.126	1.58e-05	CCL3L3,FABP4,FOXO1,HES1,IL6,IRF1,REL,SNAI1,TNF	531 (20)
enalapril		biologic drug		-1.123	3.15e-15	A2M,ADAMTS1,ANGPT2,CCN1,CCN2,CITED2,CLU,COL4A1,CYBA,FBLN2,FN1,HMOX1,HSPB1,IER3,LGALS3,MYC,NINJ1,PTGS2,S100A10,S100A4,S100A6,SPP1,TGFB1,TGFBR2,TGIF1,UCP2,VCAM1	512 (19)
INSULIN (family)		group		-1.123	3.18e-16	ACSL1,ACTB,ADAM15,AKR1C3,APOE,APP,ATP1A1,BCL2,BMPR2,CAV2,CCL4,CCN2,CD34,CD44,CDKN1A,CEBPB,CEBPD,CFD,COL18A1,COL4A1,CXCL1,CYB5A,CYBB,DBI,DDIT4,DNAJB4,DUSP1,EGR1,ENPP2,EPAS1,FABP4,FGF2,FN1,FOXO1,FTL,GRB10,HES1,HIF1A,HMOX1,HSP90AA1,ICAM1,IGF1,IGFBP2,IGFBP4,IL10,IL18,IL1B,IL6,IL6ST,INSIG1,INSR,IRS2,ITGA6,LAMB1,LDHA,LDLR,LEPR,LIFR,LRP1,MAOA,MT-ND1,MYC,NFE2L1,NFKBIA,NLRP3,NPR1,NR4A2,NR4A3,PDK4,PFKFB3,P…	591 (20)
IGF1	-0.723	growth factor		-1.12	4.21e-33	A2M,AKR1B1,AKR1C1/AKR1C2,ANGPT2,APP,BCL2,BCL2A1,BTG2,C1QA,CAVIN2,CCL3L3,CCL4,CCN1,CCN2,CD44,CD74,CDKN1A,CEBPB,CEBPD,CITED2,CLU,CTSD,CXCL8,CYBA,CYBB,DDIT4,DUSP1,EFNB2,EGR1,EIF4E,ELN,EPAS1,FABP4,FBLN2,FN1,FOXO1,GJA1,HAVCR2,HIF1A,HMOX1,HSPA1A/HSPA1B,ICAM1,ID1,ID2,IER3,IFI27,IFITM3,IFNGR2,IGF1,IGFBP2,IGFBP4,IL10,IL18,IL1A,IL1B,IL1R1,IL3RA,IL6,INSR,IRS2,ITGA5,KLF6,LDHA,LEPR,LHFPL6,MCL1,MDK,MYC,NCF2,NF…	494 (18)
POGLUT3	0.11	enzyme		-1.119	0.00176	FLT1,HIF1A,IL1B,MAP1LC3B,NLRP3,VEGFA,ZEB2
miR-378a-3p (and other miRNAs w/seed CUGGACU)		mature microRNA		-1.117	0.0383	FOXO1,MAP1LC3B,MYC,RAB31,VIM
BAR501		chemical reagent		-1.117	1.62e-05	ICAM1,IL10,IL1B,IL6,SELE,TGFB1,TNF,VCAM1	258 (7)
D-fructose		chemical - endogenous mammalian		-1.116	9.38e-07	CXCL2,FABP4,FN1,ICAM1,IL1A,IL1B,IL6,ITGAM,RPS6,TGFB1,TIMP3,TKT,TNF	468 (22)
HDAC3	-0.087	transcription regulator		-1.113	3.86e-06	ACACB,CD34,CDKN1A,CXCL2,CXCL8,ENPP2,HLA-A,HMOX1,ICAM1,IL1B,IL6,LDHA,MYC,NFKBIA,PLIN2,PRDM1,PTGS2,SPP1,TNF,VIM	468 (19)
oxazolone		chemical reagent		-1.112	4.14e-07	CCL20,CXCL3,ICAM1,IL18,IL1B,IL6,TNF,VCAM1	289 (10)
ITGB2	-2.221	transmembrane receptor		-1.11	1.81e-12	BCL2A1,CCL3,CCL4,CD44,CD86,CSF3,CXCL2,CXCL3,FN1,GADD45B,HES1,IL6,ITGA4,PTGS2,RAC2,TGFB1,TGFBR2,TNF,VCAM1,VEGFA	509 (19)
NLRP10		enzyme		-1.109	0.00114	CXCL8,IL1A,IL1B,IL6,NLRP3	536 (17)
P2RY6		G-protein coupled receptor		-1.109	0.00589	CXCL8,FABP4,MPZL2,VCAM1	479 (20)
CRHR2		G-protein coupled receptor		-1.109	0.0106	BCL2,CXCL2,IL6,VEGFA
cyclic guanosine monophosphate-adenosine monophosphate		chemical - endogenous non-mammalian		-1.109	2.81e-05	CD86,CXCL8,IL1B,IL6,TNF	232 (7)
TXNIP	1.101	other		-1.109	3.77e-08	CDH5,CDKN1A,DDIT4,G0S2,HIF1A,ICAM1,IL18,IL1B,IL3RA,IL6,LDHA,NFKB1,NLRP3,PTGS2,TJP1,TNF,TXNIP,VEGFA	528 (19)
benzyl isothiocyanate		chemical - endogenous non-mammalian		-1.106	7.94e-05	BCL2,HIF1A,ICAM1,MCL1,MET,MYC,PECAM1,PTGS2,RHOB,RHOC,SELE,VCAM1	512 (18)
CYLD	-0.179	transcription regulator		-1.106	1.32e-05	CD86,CXCL8,FCER1G,IL10,IL1B,IL6,NFKBIA,REL,RPS6,TGFB1	406 (19)
ABCA7		transporter		-1.105	0.00589	APP,CD14,IL1B,IL6	286 (7)
DDIT3	-0.231	transcription regulator		-1.105	0.000249	BCL2,CEBPD,CXCL8,FN1,FNBP1L,FOXO1,HMOX1,IL1B,IL6,ITGAM,MCL1,NDRG1,NFE2L2,PLAT,PPP1R15A,SELE,SERPINA1,TGM2,TXNIP,VIM	432 (17)
C5		other		-1.105	1.3e-08	C5AR1,CCL3L3,CCL4,CXCL2,CXCL3,IL10,IL1B,IL6,ITGB1,ITGB2,SOCS3,TNF	519 (19)
tretinoin		chemical drug		-1.104	7.56e-42	A2M,ABLIM1,ACACB,ACSL1,ADAMTS4,AHNAK,AKAP12,ANXA5,APOD,APOE,APP,AQP1,AREG,ARHGAP29,ATP1B3,ATP6V1B2,BAG3,BCL2,BCL2A1,BMPR2,BNIP3L,BTG1,BTG2,C1QA,C3AR1,C5AR1,CAPN2,CCL20,CCL3,CCL4,CCL4L1/CCL4L2,CCN1,CCN2,CD14,CD34,CD44,CD53,CD63,CD74,CD86,CDH5,CDKN1A,CEBPB,CITED2,COL4A1,COL4A2,COTL1,CPE,CREG1,CREM,CSF1R,CSF3,CTSB,CTSD,CTSS,CTTN,CXCL1,CXCL2,CXCL8,CXCR4,CYBB,DAB2,DBI,DLC1,DUSP1,ECE1,EGR1,EIF4E,ELN,EM…	617 (17)
teichoic acid		chemical - endogenous non-mammalian		-1.103	0.00103	HIF1A,IL1B,IL6,PTGS2
oleanolic acid		chemical - endogenous non-mammalian		-1.103	0.000149	AKR1B1,CD44,CDKN1A,HMOX1,ITGA6,ITGB1,NFE2L2,SOCS3	488 (15)
MMP2	-0.059	peptidase		-1.101	3.77e-06	CD44,CDKN1A,CEBPB,CLDN5,COL18A1,FN1,IL1B,IL1RN,IL6ST,INSIG1,LDLR,LRP1,MYC,PDK4,TGFB1,TJP1,TNF	523 (21)
ssRNA40		chemical reagent		-1.097	0.00019	CD83,CD86,IL10,IL1B,IL6,SOCS3,TNF	347 (17)
BDNF		growth factor		-1.096	4.07e-09	ANXA5,APP,BAG3,BCL2,CAV2,CCN1,CDKN1A,CEBPB,CXCR4,CYGB,CYRIA,DUSP1,EGR1,EGR3,FLNA,FLNB,FTL,GLUL,HSD17B12,IL1B,IL6,INHBB,ITPR1,LAMB2,LAMC1,LGALS1,MALAT1,NPR1,NR4A3,PALMD,PDLIM5,PFKFB3,PLTP,RPL35A,S100A10,SERPINH1,SH3BGRL2,SPARC,SPP1,SYNPO,TFRC,TNF,TPP1,TXNIP,VIM	549 (20)
PALMD	1.802	other		-1.095	5.47e-06	CCL20,CXCL2,HIF1A,ICAM1,IL1B,IL6,LDHA,PFKFB3,PIK3R1,TNFAIP3,VEGFC
VAV1	-0.411	transcription regulator		-1.095	0.00267	BCL2,BCL2A1,IL6,PTGS2,REL,TNF,VEGFA	467 (20)
IKBKG	-0.151	kinase		-1.094	5.87e-17	CCL20,CEBPB,CEBPD,CH25H,CLU,CTSB,CTSZ,CXCL2,CXCL3,CXCL8,ENPP2,EPAS1,EREG,GRN,HIF1A,HLA-A,ICAM1,IFI16,IL1A,IL1B,IL1RN,IL6,LIFR,MGP,NFKBIA,PLD3,RCAN1,RGS16,SGK1,SOCS3,TMEM176B,TNF,TNFAIP2,TNFAIP3,TNFRSF1B,TNFSF10,VEGFA	531 (14)
CXCR2		G-protein coupled receptor		-1.093	9.8e-07	BCL2,CCL3L3,CXCL2,CXCL3,FABP4,HBEGF,IL10,IL6,TNF	510 (18)
KL	0.214	enzyme		-1.093	1.93e-07	BCL2,CCN2,CDKN1A,CYBB,EGR1,FN1,ICAM1,IGF1,IL6,INSR,IRS2,MERTK,MYC,SELP,TGFB1,TGFBR2,TNF,VEGFA,VIM	492 (22)
vinblastine		chemical drug		-1.092	1.81e-05	CD86,CDKN1A,HIF1A,HLA-A,IGFBP4,IL1B,IL6,MCL1,MYC,PTGS2,TNF	434 (20)
PNPLA7		enzyme		-1.091	0.00103	IGF1,IL6,NAMPT,TNF
ALOX12		enzyme		-1.091	0.0106	CXCL3,FN1,TGFBR2,VEGFA
HPX		transporter		-1.091	0.000229	CD86,IL6,ITGAM,TFRC	288 (7)
KU-60019		chemical drug		-1.091	0.00589	IL1B,IL6,PYCARD,TNF	387 (20)
mir-154 (includes others)		microRNA		-1.091	0.000123	ADAMTS1,APP,BCL2,CCL3,FZD4,HMOX1,IL6,MYC,PLAUR,TNF	566 (23)
HFE		transmembrane receptor		-1.086	0.00679	CD74,DUSP1,EGR1,HLA-DQB1,HLA-DRB5,HSP90AA1,HSPB1,HSPH1,LYZ,RGS16,SOCS3,TFRC
alendronic acid		chemical drug		-1.086	2.26e-06	BCL2,CXCL8,FCGR3A/FCGR3B,FGF2,ID1,IL10,IL1B,IL6,ITGAM,NCF2,SPP1,VEGFA	433 (17)
EP300	-0.128	transcription regulator		-1.082	6.08e-13	ACACB,AKAP12,ARID5A,CAPG,CCL3,CD53,CD59,CDKN1A,CNN3,CRIM1,CSF3,CXCL3,CXCL8,CXCR4,DNAJB4,DUSP1,EGR1,EVI2A,FABP4,FN1,FOXO1,FTH1,GIMAP7,HMOX1,ID1,ID2,ID3,IGF1,IL10RA,IL1R1,IL6,ITGA6,ITGB2,LDHA,LMNA,MAF,MCF2L,MET,MYC,NABP1,NDRG1,NFKBIA,NPR1,OLR1,PABPC1,PBX1,PDK4,PERP,PFKFB3,PTGS2,RAPGEF3,RB1,RCSD1,SELE,SOCS3,STOM,TBXAS1,TGFBR2,TLR2,TNF,TNFAIP1,TNFAIP3,TXNIP,UTRN,VEGFA,YPEL2	512 (21)
ADI PEG20		biologic drug		-1.081	7.73e-05	CXCL2,CXCL3,CXCL8,IL1A,MYC,VEGFA	491 (15)
U73122		chemical reagent		-1.079	0.000274	FN1,ICAM1,ITGAM,MAF,PTGS2,SELE,SNAI1,TNF,TPM1,VCAM1,VIM	427 (17)
POU2F2	-0.685	transcription regulator		-1.077	0.000317	EBF1,ELL2,GATM,GPR183,HLA-DRA,IL10,IL6,LRRC32,LY6E,MYC,PFKFB3,SPI1,SPP1,TNFAIP2	287 (8)
NTRK3		kinase		-1.076	0.000266	CDKN1A,FOXC1,IL1A,SNAI1,TAP1,TGFBR2,TNFAIP3,ZEB2	552 (18)
E. coli serotype 0127B8 lipopolysaccharide		chemical - endogenous non-mammalian		-1.073	2.01e-10	AQP1,CAV1,CCN2,CD14,CXCL16,CXCL2,CXCR4,ELN,F2R,FAM107A,FGF2,GJA1,GLUL,GNA13,HMOX1,IGF1,IL10,IL1B,IL6,IRF1,KLF2,LAMB2,LAMC1,LGALS3,LIFR,NFKB1,NFKBIA,PTGS2,SLC7A5,SOCS3,TGFBR2,TGFBR3,TLR2,TNF,TNFSF13B,VEGFA	480 (17)
BDKRB2	0.334	G-protein coupled receptor		-1.073	3.61e-05	CCN2,CD44,FOXO1,ICAM1,ITGAM,PTGS2,TGFB1	469 (21)
prostaglandin A1		chemical - endogenous non-mammalian		-1.071	1.58e-05	BCL2,CD14,CDKN1A,CXCL8,HMOX1,HSPA1A/HSPA1B,IL6,NFKBIA,PTGS2	494 (17)
STAT3 inhibitor VI		chemical reagent		-1.069	0.00267	ENPP2,HIF1A,IL6,SNAI1,TGFB1,VIM,ZEB1	482 (14)
3-deoxy-2-octulosonic acid(2)-lipid A		chemical - endogenous non-mammalian		-1.067	0.0173	CH25H,IL1B,IL6,PTGS2
EPHB2		kinase		-1.067	0.00103	BCL2,CXCL1,CXCL8,TNF	493 (21)
FIBRIN (complex)		complex		-1.067	0.000917	CDH5,CXCL8,FN1,ICAM1,IL6,PLAU	446 (22)
USP9X	-0.153	peptidase		-1.067	0.0106	IL10,IL6,MCL1,TNF
PLCD1		enzyme		-1.067	0.00103	SNAI1,TGFB1,VIM,ZEB1	462 (17)
HIF1A-AS1		other		-1.067	0.0106	BCL2,EGR1,HIF1A,MIDN
TFCP2	0.015	transcription regulator		-1.067	0.000476	A2M,CFH,SPP1,SULF1,SULF2
MTTP		transporter		-1.067	0.0046	CCL3L3,CCL4,CFD,CXCL3,GPX4,HMOX1,TNF,ZEB1
TPSD1		peptidase		-1.067	0.000229	CXCL8,IL10,IL6,PTGS2	441 (19)
GIPR		G-protein coupled receptor		-1.067	2.81e-05	IL1B,IL6,SOCS3,TNF,TSPAN7	456 (23)
CTTN	0.699	other		-1.067	0.00103	CXCL2,IL1B,IL6,TNF	444 (21)
WNT3		other		-1.067	0.00279	CDKN1A,ITGA6,POSTN,PTGS2	333 (11)
allyl isothiocyanate		chemical toxicant		-1.067	0.0261	HMOX1,NFE2L2,PTGS2,TJP1
cromolyn		chemical drug		-1.067	0.000229	APP,IL10,IL6,TNF	435 (11)
TAPI-1		chemical - protease inhibitor		-1.067	0.00589	APP,LEPR,OLR1,VCAM1	290 (10)
theaflavin		chemical - endogenous non-mammalian		-1.067	0.00279	CDKN1A,ICAM1,IL6,VCAM1	400 (17)
IgG-opsonized ovalbumin		chemical reagent		-1.067	0.000229	IL1B,IL6,TNF,VEGFA
RPS6KB1	0.279	kinase		-1.067	0.00764	ATP1A1,BCL2,CDKN1A,HIF1A,IL10,MCL1,RB1	537 (23)
CTBP1	0.113	enzyme		-1.067	0.0156	CDH5,CDKN1A,CSF1R,ENPP2,IL10,LDLR,PECAM1,TNF,VIM
HSPA5	-0.722	enzyme		-1.067	0.000765	APP,BCL2,CLU,FSTL1,HSP90AA1,IL1A,IL1B,IL6,LRP1,MAP1LC3B,MYC,PAM,PPP1R15A,PRSS23,SLC7A5,TM4SF1,TNF,TNFAIP3	466 (20)
C1Q (complex)		complex		-1.066	7.08e-06	CDH5,CXCL8,ICAM1,IL10,IL6,MERTK,PECAM1,SELE,VCAM1	370 (16)
NHERF1	-0.089	transporter		-1.066	1.58e-05	ACTN4,CCL3L3,CCL4,CXCL2,CXCL3,EZR,IL33,IL6,S100A4	501 (19)
ADAMTS12		peptidase		-1.066	9.8e-07	CLEC4E,IL33,IL6,LGALS1,MGP,MID1,S100A6,SELP,TNFAIP2
PADI4		enzyme		-1.065	0.000368	CDKN1A,IL1B,IL6,NLRP3,PYCARD,STING1,TNF	547 (23)
BLK		kinase		-1.062	1.58e-05	COL18A1,CTSS,ETS1,HSPG2,IL1B,IL6,PLAU,TNF,TNFAIP2	368 (20)
CXCR3		G-protein coupled receptor		-1.062	3.06e-06	BCL2,CCL3L3,CDH5,CLDN5,FN1,HMOX1,IL10,IL1B,ITGAM,MAP1LC3B	495 (19)
LIPG		enzyme		-1.061	3.06e-06	BCL2,FABP4,IL10,IL1B,IL6,LDLR,MSR1,PLTP,TNF,VEGFA	367 (17)
L-glutamic acid		chemical - endogenous mammalian		-1.061	1.55e-05	ACTB,APP,BAG3,BCL2,CDKN1A,CFD,CLDN5,EGR1,FGF2,FMO2,GADD45B,HIF1A,IL18,IL1B,INSIG1,MGLL,PLIN2,PTGS2,SELENOP,SLC1A3,TAP1,TJP1,TNF	586 (19)
FENDRR		other		-1.057	0.000229	FN1,IL1B,IL6,TNF	444 (16)
sodium bisulfide		chemical reagent		-1.056	0.00624	ANGPT2,BCL2,CDKN1A,HBEGF,ICAM1,IGF1,IL10,IL6,LAMC1,TNF	404 (22)
PYCARD	-1.125	transcription regulator		-1.051	6.07e-05	CDKN1A,CXCL8,IL10,IL18,IL1B,IL6,PTGS2,TGIF1,TNF	386 (20)
IL4		cytokine		-1.049	4.85e-34	ABLIM1,ACSL1,ACTB,ACTG1,ADAMTS4,AHNAK,AKAP13,ALOX5AP,APOE,APOLD1,APP,AREG,ARID5A,BACE2,BCAT1,BCL2,BNIP3L,C15orf48,C5AR1,CAPG,CCL20,CCL3,CCL3L3,CCL4,CCL8,CD14,CD163,CD200,CD44,CD74,CD83,CD86,CDKN1A,CEBPB,CELF2,CITED2,CLDN5,CLEC10A,CLEC7A,COL18A1,CSF1R,CSF3,CSTB,CTNNA1,CXCL1,CXCL16,CXCL2,CXCL3,CXCL8,CXCR4,CYB5A,CYBB,CYRIA,DDIT4,EPAS1,EPHX1,F13A1,F2R,FABP4,FCER1G,FCGR1A,FCGR2A,FCGR2B,FCGR3A/FCGR3B,F…	512 (15)
MTDH	-0.526	transcription regulator		-1.046	9.05e-11	ACSL1,ACTB,ACTN1,BCL2,CCN2,CD14,CD63,CDKN1A,CFH,COL4A1,COL4A2,CSTB,CXCL8,EFNB2,EGR1,FLNA,FOXO1,GPNMB,GSN,HIF1A,HMOX1,IGFBP2,IL13RA1,LDLR,LGALS3,MGLL,PLS3,SPP1,TEK,TGFBR2,UCP2,VIM	587 (24)
androgen		chemical drug		-1.044	8.67e-08	AKR1C3,APOD,BCL2,BTG2,CD44,COL4A2,CTSB,CTSZ,CXCR4,ETS1,FGF2,FLNA,GJA1,GSN,IGF1,IGFBP2,ITGAM,MYC,NES,NFKBIA,PIK3R1,PLPP1,PTGS2,PTPRC,RUNX1,SMAD1,TNFAIP8,VEGFC	504 (20)
IP7e		chemical reagent		-1.039	3.45e-06	APOE,FN1,SNAI1,TJP1,VIM,ZEB1
C6		other		-1.039	3.45e-06	CCL3L3,CXCL2,CXCL3,IL1B,SELP,TNF	421 (12)
mir-503 (includes others)		microRNA		-1.039	0.00684	BCL2,CCN2,FGF2,FN1,VIM
ACSL4	0.048	enzyme		-1.035	0.00383	DLC1,ICAM1,IL6,ITPR1,LAMB1,NFKB1,PTGS2,SAT1,SELENOM,SPP1,TFPI	430 (18)
ARNT	-0.046	transcription regulator		-1.029	2.26e-10	ALOX5AP,AREG,ARID5B,BCL2,BHLHE41,BMPR2,CAV1,CEBPB,CITED2,CSF3,CTSD,CXCR4,ENG,EPAS1,FLT1,GADD45B,HAVCR2,HIF1A,ID2,IL10,IL1R1,INSR,IRS2,LDHA,MAFB,MYC,OAZ1,S1PR1,SOCS2,SOCS3,SPP1,STC1,TFRC,VEGFA,VIM	577 (19)
RAD21	0.022	transcription regulator		-1.029	8.54e-09	ATP1B1,BMPR2,HLA-DQB1,HLA-DRA,HLA-DRB1,IL10,IL1B,IRS2,ITGA5,MYC,TGFB1,TNF,VIM,ZEB1	570 (20)
tofacitinib		chemical drug		-1.028	0.00176	IL6,KDM6B,MYC,SOCS2,SOCS3,STING1,TNF	543 (20)
miR-204-5p (and other miRNAs w/seed UCCCUUU)		mature microRNA		-1.026	0.00383	ARPC1B,BCL2,ID2,ITGB4,ITPR1,MYC,PIK3R1,SHC1,SMAD1,SPARC,TGFBR2
NOG		growth factor		-1.026	0.000449	CCN2,ID3,MYC,PTGS2,SMAD1,SNAI1,SPP1,VEGFA	498 (23)
CLEC4A	-0.311	transmembrane receptor		-1.026	2.59e-09	CD83,CLEC7A,FCGR1A,FCGRT,FOLR2,ID2,IL10,IL1A,IL1B,IL6,ITGAM,LIPA,LYVE1,MRC1,MSR1,PLIN2,SLCO2B1,TLR2,TNF	466 (12)
S-nitrosoglutathione		chemical toxicant		-1.023	8.67e-09	CD86,CDKN1A,GJA1,HIF1A,HLA-DRA,ICAM1,IGF1,IRS2,ITGAM,ITGB1,NFKBIA,PTGS2,S100A10,SELE,TNF,VCAM1	494 (19)
C1QTNF6		other		-1.022	6.07e-05	CLEC10A,FABP4,IL10,IL1B,IL6,ITGAX,OLR1,PLPP3,TNF	418 (18)
WT1		transcription regulator		-1.021	4.28e-11	ACTN1,AREG,ARL2,BCL2,BCL2A1,BTG2,CCL4L1/CCL4L2,CCN2,CDKN1A,CIRBP,CLIC1,COL4A1,CSF1R,CXCL3,EFNA1,EGR1,EPS8,EREG,ETS1,EZR,GRB10,GSN,HBEGF,HSPG2,IGF1,IL10,IL1B,IL1RN,INSR,IRF8,ITGAM,LGALS3,LRP1,MCL1,MT1X,MYC,NDRG1,NR4A2,NUCB1,OSM,PECAM1,PLAUR,PODXL,RBPJ,SPRY1,TGFB1,TIMP3,TM4SF1,TNFSF10,TSC22D1,TYROBP,VEGFA	582 (24)
loxoribine		chemical drug		-1.02	0.00589	CXCL8,IL6,PTGS2,TNF	486 (18)
SAA (family)		group		-1.018	2.8e-11	CD86,CSF3,CXCL8,ICAM1,IL10,IL1B,IL1RN,IL33,IL6,MRC1,NLRP3,PTGS2,TFPI,TLR2,TNF,VCAM1	487 (16)
CHUK	-0.089	kinase		-1.017	7e-22	CCL3L3,CCL4,CDKN1A,CEBPB,CEBPD,CH25H,CLU,COL18A1,CTSB,CTSZ,CXCL2,CXCL3,CXCL8,CYBA,ENPP2,EREG,GADD45B,GBP4,GRN,HLA-A,HMOX1,HSP90AA1,ICAM1,IFI16,IL10,IL1A,IL1B,IL1RN,IL6,LIFR,MGP,MXD1,MYC,NFKBIA,PLAU,PLD3,PTGS2,RB1,RCAN1,RGS16,SELE,SGK1,SOCS3,SPP1,TIMP3,TMEM176B,TNF,TNFAIP2,TNFAIP3,TNFRSF1B,TNFSF13B,VCAM1,VEGFA,VEGFC	531 (13)
LY96	-0.824	transmembrane receptor		-1.016	2.84e-06	CD86,CXCL2,CXCL3,CXCL8,IL6,LY96,NFKB1,SELE,TNF	330 (14)
XRCC5	0.075	enzyme		-1.016	8.87e-05	APOE,IL1B,MCAM,MRC1,NFKB1,PTGS2,TGM2	520 (14)
DAB2IP	0.386	other		-1.015	5.8e-09	CD44,CDKN1A,CLU,CXCL1,CXCL8,EGR1,EPAS1,ICAM1,MYC,VIM,ZEB1	570 (20)
dehydroisoandrosterone		chemical - endogenous mammalian		-1.014	0.000551	BCL2,FABP4,ICAM1,IGF1,IL10,LGALS3,MYC,NFKBIA,SELE,TNF,VCAM1	489 (18)
sorbitol		chemical - endogenous mammalian		-1.012	6.04e-06	AKR1B1,AQP1,CCN1,CCN2,CDKN1A,GJA1,SGK1,SLC1A3	500 (24)
MMP9	-0.432	peptidase		-1.011	4.83e-17	C1QA,CCL3,CCL3L3,CD44,CD74,CDKN1A,CLDN5,COL18A1,CTSB,CTTN,CXCL2,CXCL8,CXCR4,CYBB,DLC1,GJA1,HLA-DQB1,HLA-E,ICAM1,IL10,IL1A,IL1B,IL1RN,IL6,ITGB1,LY6E,LYZ,MDK,MYC,NABP1,PBX1,RPL10A,RPS6,SERPINA1,TCF4,TGFB1,TJP1,TMEM176A,TNF,TYROBP,VEGFA,VIM	499 (17)
prostaglandin A2		chemical - endogenous non-mammalian		-1.008	0.00274	CDKN1A,HMOX1,ICAM1,IGF1,NR4A3,VCAM1	434 (19)
CCL11		cytokine		-1.006	9.15e-09	AIF1,BCL2,CCL3L3,CCL4,CCL8,CXCL2,CXCL3,CXCL8,ICAM1,IL1B,IL6,ITGAM,ITGB1,TNF,VEGFC	389 (15)
Cd209b		other		-1.004	0.000229	IL18,IL1B,IL6,TNF	347 (10)
PRKAA1	0.186	kinase		-1.001	2.14e-07	ARHGDIB,BCL2,BTG1,CCL3L3,CD163,CD302,CDKN1A,CLU,CXCL8,FN1,GPX1,ID2,IGF1,IGFBP4,IL13RA1,IL1R1,IL6,LDHA,LITAF,MRC1,NCF2,NFIB,NFKBIA,RGS2,SOCS3,TGM2,TJP1,TNF,TXNIP,UCP2,VCAM1,VEGFA	562 (25)
behenic acid		chemical - endogenous mammalian		-1	0.000229	IL10,IL1B,IL6,TNF
SERPIN (family)		group		-1	0.000229	IL10,IL1B,IL6,TNF	356 (16)
TGFBR (family)		group		-1	0.00279	ADAMTS1,CD44,SNAI1,SOCS3	281 (10)
TCMCB07		chemical reagent		-1	0.000229	IL1B,IL1R1,IL6,SELP
blinatumomab		biologic drug		-1	0.00103	CCL4,CXCL8,IL10,IL6	235 (5)
Tlr11		transmembrane receptor		-1	0.000229	CXCL8,IL1B,IL6,TNF	391 (19)
GPR84	-0.825	G-protein coupled receptor		-1	0.00589	CCL3L3,IL1B,IL6,TNF	534 (17)
HMGXB4	0.088	other		-1	0.000297	AHNAK,DSE,HBEGF,ICAM1,IER5,KLF6,NFKB1,TGM2,TNFAIP2
DGCR5		other		-1	0.00589	FN1,TJP1,VIM,ZEB1
RUNX1-IT1		other		-1	0.000229	CCL20,IL1A,IL6,TNF
Tlr12		other		-1	0.000229	CXCL8,IL1B,IL6,TNF	402 (16)
enzalutamide		chemical drug		-1	0.0292	BCL2,DOCK8,ERG,RB1,TGFB1
vitamin MK 7		chemical drug		-1	0.00279	BCL2,GPX4,HMOX1,IL6	319 (9)
RGS2	-2.795	enzyme		-1	0.00842	BTG2,CEBPD,EFNA1,FABP4,GJA1,HBEGF,IL18,ITM2A,NINJ1,PDLIM1,PLAT,PLVAP,RAB31,RCAN1,SPP1,UGCG	450 (11)
PSMB10	-0.174	peptidase		-1	2.16e-05	IL10,IL1A,IL6,NFKBIA,RPS3,TNFAIP3	279 (7)
LATS1	0.171	kinase		-1	6.07e-05	AREG,CCN2,CD14,CDKN1A,EREG,PTGS2,S1PR1,SNAI1,SPP1	580 (22)
TPR	0.582	other		-1	0.00103	CXCL8,IL1A,IL1B,IL6
EFNA5		kinase		-1	0.000297	ADAMTS4,CCN2,EREG,FABP5,IRF1,ITGB4,LPXN,PLAT,PTGS2	478 (12)
IDH1	-0.248	enzyme		-1	1.8e-07	APOE,BCAT1,CAV1,CFD,EGR1,EPAS1,FABP4,FN1,HERPUD1,LDLR,LRP1,NFKBIA,PPP1R15A,SERPINH1,TNF,VIM,ZEB1,ZEB2	616 (27)
CBX5	0.204	transcription regulator		-1	0.05	AKR1C3,C15orf48,CDKN1A,HDGFL3,ICAM2,OLR1,PRSS23,TGFBI,TM4SF1,TXNIP
SGO1-AS1		other		-1	0.000229	SNAI1,TGFB1,VIM,ZEB1	168 (7)
SOX1		transcription regulator		-1	0.00298	DUSP1,GBP4,HES1,IER5,NCKAP1,PECAM1,SMAD1,SOX17,TEAD1,VEGFA
ODC1	0.496	enzyme		-1	0.00169	AREG,CDKN1A,CXCL16,HBEGF,IL18,IL1B,IL6,TLR2,TNF,VEGFA	532 (24)
PTGIS		enzyme		-1	9.8e-07	CXCL2,CXCL3,ICAM1,IL1B,IL6,PECAM1,PTGS2,TNF,VEGFA	502 (16)
BAG2		other		-1	0.000229	CTSB,IL1B,IL6,TNF	502 (23)
F13A1	-2.357	enzyme		-1	0.000229	IL10,IL1B,IL6,TNF	339 (11)
COCH		other		-1	2.81e-05	CXCL2,IL18,IL1B,IL6,TNF
GPX4	-1.097	enzyme		-1	0.0216	GPX4,IL6,PTGS2,TFRC,TXN
IL20RA		transmembrane receptor		-1	0.000229	CXCL8,ICAM1,IL10,IL18	301 (11)
CHD4	0.115	enzyme		-1	0.000297	CD4,CDA,CDKN1A,HMOX1,ID2,SOCS2,SOCS3,SPRY1,VEGFA	529 (17)
PDE5A		enzyme		-1	0.00589	IL1B,IL6,PDE2A,PDE4B	329 (13)
SERPIND1		other		-1	0.000229	EGR1,F2R,IL1B,IL6	526 (18)
IL16	-0.509	cytokine		-1	0.00114	CCL3L3,CD4,IL1A,IL6,TGFB1	459 (19)
ZNF768		other		-1	0.037	BTG2,ICAM1,IL6,TNF
SULT1E1		enzyme		-1	0.00114	IGFBP4,IL6,PTGS2,SULF2,TNF	548 (26)
myelin oligodendrocyte glycoprotein (35-55)		chemical reagent		-1	0.00103	AREG,IL10,IL6,TNF	278 (7)
dicarbethoxydihydrocollidine		chemical toxicant		-1	0.0154	IL1B,SGK1,SPP1,TNF,VCAM1
propionic acid		chemical - endogenous mammalian		-1	0.00589	ICAM1,IL1A,IL1B,LY86
catecholamine		chemical - other		-1	0.00103	IL10,IL6,TGFB1,TNF	139 (5)
retinol		chemical drug		-1	0.0173	CXCL8,IL6,PLIN2,TGFB1
retinaldehyde		chemical - endogenous mammalian		-1	0.00279	BCL2,CD44,IL6,PTGS2	260 (7)
murabutide		chemical reagent		-1	0.00279	CD83,CD86,CEBPB,MRC1	525 (17)
GLP-1-(7-34)-amide		biologic drug		-1	0.037	BCL2,CEBPB,HMOX1,VCAM1
oxalic acid		chemical - endogenous non-mammalian		-1	0.00279	IL1B,IL6,PTGS2,TNF	539 (19)
arachidic acid		chemical - endogenous mammalian		-1	0.0106	IL10,IL1B,IL6,TNF
sivelestat		chemical drug		-1	0.00103	C5AR1,IL10,MCL1,TNFSF13B
TNFRSF4		transmembrane receptor		-1	7.73e-05	BCL2,BCL2A1,CCL20,IL10,IL6,PRDM1	396 (18)
S100B	-0.311	other		-1	0.000917	APP,CDKN1A,IL1B,IL6,MYC,TNF	525 (22)
PLAU	-1.583	peptidase		-1	9.95e-06	C5AR1,CCN1,CXCL3,FCGR1A,FLT1,FN1,GJA1,HLA-DMA,ICAM1,IGF1,IGFBP2,IL1B,IL6,PLAU,PLAUR,SNAI1,TNF,VIM	551 (17)
phorbol esters		chemical - other		-0.995	1.53e-09	APP,CD44,CXCL8,DUSP1,DUSP2,EGR1,IL10,IL1B,IL1R1,IL6,ITGAM,NFKB1,OSM,PLAT,PLAU,PTGS2,REL,TGFB1,TNF,TNFSF10,TXN	470 (16)
TRPV1		ion channel		-0.994	0.00019	APP,CD4,HLA-DQB1,IL1B,IL6,MAP1LC3B,PTGS2	521 (21)
MVP	0.152	other		-0.993	3.06e-06	CD83,CD86,CXCL2,CXCL3,CXCL8,ICAM1,IL1B,IL6,SPI1,TNF	559 (21)
BAX	-0.55	transporter		-0.99	0.0078	BCL2,CDKN1A,CTSB,CTSD,CTSS,HLA-A,IFITM2,IL6,TGM2,TNF	414 (20)
pemetrexed		chemical drug		-0.99	4.42e-05	CCL20,CD14,CDKN1A,IL1A,IL1B,IL6,MET,OSM,SNAI1,VIM	471 (23)
NCF1	-0.227	enzyme		-0.988	4.42e-05	ALOX5AP,CD14,CD44,CDKN1A,FN1,HMOX1,ICAM1,IGF1,TGFB1,TNF	457 (19)
miR-34a-5p (and other miRNAs w/seed GGCAGUG)		mature microRNA		-0.987	0.00333	APP,BCL2,CDKN1A,DOCK8,ETS2,FN1,GIMAP6,GPR155,HAPLN3,HCST,ICAM1,IFITM2,MET,MYC,MYH9,PREX2,PTPRE,RUNX1,SPINT2,VEGFA	487 (15)
EREG	-2.461	growth factor		-0.986	1e-09	AREG,CXCL3,EREG,FGF2,HBEGF,IL18,IL6,PTGS2,SNAI1,TNF,VIM	561 (21)
GCG		other		-0.981	0.00226	AHNAK,BCL2,BTG2,CCN2,CEBPB,CYBA,ELN,ESAM,FN1,IGFBP4,LIMA1,LMNA,NR4A2,NR4A3,PXN,SLC25A25,TGFB1,VCAM1	533 (22)
deoxycorticosterone acetate		chemical drug		-0.98	4.14e-07	ATP6AP2,CYBA,PTGS2,SELE,SELP,SPP1,TGFB1,VCAM1	283 (10)
STAT2	0.008	transcription regulator		-0.98	0.000286	BCL2,CAV1,CD86,CXCL8,IFI27,IFITM1,IFITM2,IL10,IL6,IRF1,SOCS3,TNF,TNFSF10	485 (18)
LYN	-0.992	kinase		-0.979	2.86e-07	APP,BCL2,BCL2A1,C5AR1,CCL3L3,CCL4,CD86,CDKN1A,EGR1,ETS1,FCGR2B,IL1A,IL1B,IL6,ITPR1,MYC,NFKB1,NFKBIA,NFKBIZ,SOCS3,TNF	405 (17)
DNMT3B		enzyme		-0.976	5.77e-06	ACTB,APP,CDKN1A,DLC1,DNAJB1,EMILIN2,FGF2,HLA-DQB1,IFI27,IFITM1,IL1B,IL6,MID1,MYC,PECAM1,PRNP,RCAN1,RGS16,RPL10A,S1PR1,SEC62,SERPINB9,TIMP3,TNF	579 (20)
9Z,11E-octadecadienoic acid		chemical - endogenous mammalian		-0.973	0.000659	EBF1,IL10,IL10RA,IL6ST,LDLR,PTGS2,UCP2	390 (17)
PAF1	0.133	other		-0.971	0.000392	CCL3,CCL3L3,CCL4L1/CCL4L2,CITED2,IFITM3,MXD1,NFKBIZ,PLAUR,PNP,SERTAD1,ZFP36
LTA		cytokine		-0.971	4.2e-06	CCL20,CD44,IL10,IL1B,IL6,ITGA5,ITGB1,LYVE1,NFKB1,PTGS2,REL,VCAM1	436 (20)
IRF5	-0.222	transcription regulator		-0.971	4.57e-05	CCL3,CCL4,CDKN1A,COL4A1,CXCL2,CXCR4,FOXO1,IFITM3,IL6,MYC,NAMPT,NFKB1,PRDM1,PTGS2,TGFB1,TNF,TNFSF10,VEGFA	462 (13)
ORMDL3		other		-0.97	0.00274	CCL20,CXCL8,MAP1LC3B,TGFB1,TNF,TNFSF13B	498 (16)
iron dextran		chemical drug		-0.97	2.16e-05	ID1,IL1B,IL6,NFKBIA,TGFB1,TNF	234 (8)
NR5A1		ligand-dependent nuclear receptor		-0.97	0.00336	ADCY4,ANGPT2,ETS1,LAMA5,LEPR,NOTCH4,NR4A2,VIM	275 (7)
GNB1	-0.226	other		-0.97	1.13e-09	CAV1,CAVIN1,CCL3L3,CCL4,CCN2,CD83,CDKN1A,CREM,CXCL3,CXCR4,DUSP1,F2R,FBXO31,IER3,IL1B,MAFB,NFKB1,NR4A2,PDE4B,PLAU,PRDM1,PTGER4	481 (19)
RORC		ligand-dependent nuclear receptor		-0.97	2.57e-06	ACACB,ATP1B1,CCL20,CXCL2,CXCL3,ELOVL7,GADD45B,HIF1A,IL1A,IL1B,IL1R1,IL6,LDHA,MYC,NLRP3,NNMT,REL,SLC16A10,SLC7A5,SPARC,SULF2,TNF,VEGFA,ZBTB16	535 (20)
IL21		cytokine		-0.97	6.3e-13	BCL2,CALHM6,CCL20,CCL3L3,CCL4,CD86,CDKN1A,CXCL8,EGR1,FCER1G,FCGR2B,FGL2,FOXO1,HAVCR2,HCST,HIF1A,HLA-DRB5,ID2,IFI16,IL10,IL6,MCL1,PRDM1,PSMB9,PTPRC,RUNX1,SGK1,SOCS2,SOCS3,TAP1,TGFB1,TNF,TYROBP	538 (15)
nitric oxide		chemical - endogenous mammalian		-0.969	1.47e-08	APP,BCL2,CCN2,CD44,CDKN1A,CXCL8,DUSP1,ECE1,EGR1,FLT1,FTH1,HMOX1,HSP90AA1,HSPG2,IER3,IL10,IL18,IL1B,IL6,MYC,NDRG1,NFE2L2,PECAM1,PTGS2,SELE,SGK1,SPP1,TFRC,TIMP3,TNF,TNFSF13B,VEGFA,ZFHX3	450 (18)
RAC1	-0.266	enzyme		-0.969	4.91e-11	CCN2,CD44,CD86,CXCL8,DUSP1,FGF2,FN1,FOXO1,GSN,HIF1A,HMOX1,HSPB1,ICAM1,IL10,IL1B,IL33,IL6,ITGA6,ITGB1,MCL1,MYC,PLAUR,PTGS2,SHC1,TGFB1,VCAM1,VEGFA,ZEB1	486 (18)
FIBRINOGEN (complex)		complex		-0.968	2.06e-09	CCL3L3,CCL4,CXCL1,CXCL3,CXCL8,FCGR3A/FCGR3B,ICAM1,IL1B,IL6,ITGAM,SELP,TLR2,TNF	395 (15)
lithium		chemical drug		-0.967	0.0204	APP,BCL2,CDKN1A,CXCL8,EGR1,IFI27,IL6,LDLR,NFKB1,PTGS2
pirfenidone		chemical drug		-0.966	7.52e-05	CCN2,FN1,FOXO1,IL6,POSTN,SNAI1,TGFB1,TGFBR2,TNF,VIM	527 (21)
COLLAGEN(S) (complex)		complex		-0.964	3.08e-06	ACTB,C3AR1,C5AR1,CCN1,CD63,FN1,HERPUD1,ITGAM,PPP1R15A,PXN,SELP,SERPINH1,SNAI1
Ro41-5253		chemical reagent		-0.963	0.000465	APOD,CDKN1A,CSF1R,FABP4,IRF1,PLAT
ARNT2		transcription regulator		-0.962	4.8e-06	ADAM28,AKR1B1,ANGPT2,APOE,CD86,CELF2,CPXM2,CYBA,EGR1,ELL2,FCGR2A,GLUL,HLA-A,ICAM1,IFI16,IGFBP4,LCP1,LDB2,LIFR,NACA,OAZ1,PFN1,POSTN,RGS10,TNF,TYROBP,VEGFA
CSF1R	-2.165	kinase		-0.961	1.73e-06	CCL3L3,CD163,CDKN1A,CSF1R,HMOX1,IL1A,IL6,MRC1,MSR1,MYC,SPI1,TNF,VCAM1	514 (20)
stearic acid		chemical - endogenous mammalian		-0.958	4.7e-08	BCL2,CCL3L3,CLU,ICAM1,IL10,IL1B,IL6,MCL1,NFKBIA,PLIN2,PTGS2,TNF,WWTR1	440 (16)
FERRITIN (complex)		complex		-0.958	0.0106	ICAM1,IL1B,NFKB1,NFKBIA
olaparib		chemical drug		-0.958	4.23e-09	BTG1,BTG2,CCL8,CDKN1A,CXCL8,DUSP1,EGR3,GPX4,ID2,IER3,KLF2,MCL1,NFKBIA,NINJ1,NR4A2,PNRC1,PSMB9,PTGS2,RHOB,SGK1,SOCS3,TNF,TNFAIP3,TNFSF10,ZFP36	595 (20)
TRADD	-0.126	other		-0.958	3.21e-09	BCL2A1,CXCL1,CXCL2,CXCL3,CXCL8,ICAM1,IL6,IRF1,NFKBIA,RND1,TNF,TNFAIP2,TNFAIP3,VCAM1	369 (15)
beraprost		chemical drug		-0.956	7.73e-05	CD86,CREM,FN1,IL10,IL1B,TNF
IGA (complex)		complex		-0.954	4.03e-08	CCL3,CD86,CXCL8,FCGR1A,FCGR2B,IL10,IL1B,IL6,TGFB1,TNF	454 (14)
xanthine		chemical - endogenous mammalian		-0.954	0.0105	CXCR4,DUSP1,ID3,PLAU,PLAUR
mir-8 (includes others)		microRNA		-0.948	5.4e-07	ACTN1,ADAMTS1,BCL2,CDKN1A,CITED2,ETS1,FN1,FTH1,GNA13,GRB2,HIF1A,HMOX1,IL1B,IL6,ITGB1,LEPR,LRP1,MET,MYC,MYOF,NECTIN2,PERP,PLAT,SNAI1,SOCS3,SOX17,SULF2,TJP1,TNF,VIM,WIPF1,YES1,YPEL2,ZEB1,ZEB2,ZFP36	574 (22)
zinc protoporphyrin IX		chemical - endogenous mammalian		-0.946	0.000465	CDKN1A,FLT1,HMOX1,IGF1,MET,PTGS2	609 (26)
25-hydroxycholesterol		chemical reagent		-0.944	1.38e-05	ACSL1,APOD,CCN2,CH25H,CXCL8,HIF1A,HMOX1,IL1B,IL6,INSIG1,LDLR,MYC,NFKBIA,NR4A2,NR4A3,PIK3R3,PTGS2,TNF	478 (19)
PLA2G2A		enzyme		-0.943	0.00589	CD44,CXCL8,IL6,PTGS2	486 (19)
epicatechin gallate		chemical drug		-0.943	7.08e-06	CDKN1A,CXCL8,ICAM1,IL6,LYN,PERP,PTGS2,VCAM1,VEGFA	535 (24)
hydrochloric acid		chemical - endogenous mammalian		-0.943	3.22e-10	CCL3L3,CCL4,CDH5,CXCL2,CXCL3,CXCL8,ICAM1,IL10,IL1B,IL6,PTGS2,SELE,TNF,VCAM1	396 (16)
bis(4-hydroxyphenyl)sulfone		chemical reagent		-0.943	0.000368	CXCL8,FABP4,IL1B,IL6,OLFML2B,STC1,TNF	245 (7)
PI3K (family)		group		-0.943	1.48e-08	AKR1C1/AKR1C2,BCL2,CTSD,CXCL1,CXCL8,CXCR4,DDIT4,FOXO1,FTH1,HIF1A,HMOX1,IL10,IL1B,IL6,ITGA6,ITGB1,KLF2,MCL1,MYC,NFE2L2,PREX1,PTGS2,PXN,TGM2,TJP1,TNF,TNFSF10,TXNIP,VEGFA	442 (18)
imatinib		chemical drug		-0.942	0.00854	ACSL1,APP,ATP1B1,ATP1B3,ATP6V0B,ATP6V1F,BCAT1,BCL2,CDKN1A,CEBPB,CITED2,CXCR4,CYBB,DAB2,EPAS1,FN1,HMOX1,ID1,IL1B,IL6,IRF1,ITGAM,ITGAX,LYN,MCL1,MT1X,MT2A,MYC,NFE2L1,NR2F2,PLIN2,PPIF,PRNP,RAB31,RASA4,SNRPF,SOCS2,TFRC,TGFB1,TNF,TNFAIP3,TNFSF13B,VEGFA,VIM	453 (16)
NFATC3	-0.063	transcription regulator		-0.941	0.00811	AIF1,BCL2,DDIT4,EGR3,IL10,IL6,PTGS2,TNF	379 (14)
5-N-ethylcarboxamido adenosine		chemical reagent		-0.94	3.26e-10	BAG3,BTG2,CCL20,CCL3L3,CCN2,CEBPD,CREM,CXCL8,EGR1,FGF2,HIF1A,HLA-DQB1,HLA-DRA,HMOX1,IL10,IL1B,IL6,KLF6,NR4A2,NR4A3,RGS2,SNAI1,SOCS3,SOX17,TGFB1,TNF,TNS2,TXNIP,VEGFA,VIM	429 (17)
mir-17 (includes others)		microRNA		-0.939	0.00955	APP,CCN2,CDKN1A,CXCL8,DAB2,DUSP2,FN1,IL6,RB1,RUNX1,S1PR1,SNAI1,TNFAIP3,TXNIP,VIM	538 (21)
(+)-MK-801		chemical drug		-0.938	2.16e-05	APP,CDKN1A,CREM,EGR1,FGF2,GJA1,HSPA1A/HSPA1B,ICAM1,IL10,IL6,ITGAM,NFKBIA,PTGS2,TNF	563 (22)
ABCC1		transporter		-0.937	0.000476	BCL2,CYBA,CYBB,NCF2,NFE2L2	469 (12)
RPS6KA3	0.019	kinase		-0.937	0.0105	FOXO1,IL10,MYC,PTGS2,TNF
PDK4	1.018	kinase		-0.933	0.00274	HIF1A,IL10,IL1B,IL6,IRF8,TNF	477 (24)
MIR124-1HG		other		-0.927	0.000229	BASP1,IL1B,IL6,TNF
LILRA5		other		-0.927	0.000229	IL10,IL1B,IL6,TNF	356 (11)
TPSAB1/TPSB2		peptidase		-0.927	0.000229	CXCL2,FN1,IL1B,IL6	346 (15)
ITIH1		other		-0.927	0.00589	IL10,SPINT2,TGFB1,TNF	259 (9)
2-furoyl-Leu-Ile-Gly-Arg-Leu-Orn-NH2		chemical reagent		-0.927	0.000229	CCN2,CXCL2,IL1B,TNF	480 (14)
CAMK4		kinase		-0.926	0.000464	BCL2,CCL20,CDKN1A,CREM,IL10,IL1B,IL6,MT-CYB,TNF	543 (20)
CD40	-0.043	transmembrane receptor		-0.926	1.34e-07	ATP6V1B2,BCL2,BCL2A1,CCL3,CCL4,CD44,CD83,CD86,CDKN1A,CSF3,CXCL8,DUSP1,DUSP2,FCGR2B,HLA-DQB1,ICAM1,IL10,IL10RA,IL13RA1,IL18,IL1A,IL1B,IL1RN,IL6,IRF1,ITGAM,ITGB1,ITGB2,KLF9,LDHA,LGALS3,MAP3K6,MET,MYC,NFKB1,NFKBIA,PRDM1,PSMB9,PTGS2,REL,SAMSN1,SELE,TAP1,TLR2,TNF,TNFAIP3,TNFSF10,TNFSF13B,VCAM1,VEGFA,ZBTB16	421 (13)
indomethacin		chemical drug		-0.922	1.89e-22	A2M,ACSL1,ADAMTS1,ANGPT2,APP,ATP6V0B,BTG2,CAPN2,CCL3L3,CD14,CD34,CD44,CD86,CDKN1A,CEBPB,CLU,CTSD,CXCR4,EMP3,FABP4,FCGR2A,FGF2,FLT1,GAS5,GPNMB,HIF1A,HMOX1,ICAM1,IER3,IFITM3,IGF1,IL10,IL1A,IL1B,IL1R1,IL6,INSR,ITGAM,ITGB4,LDLR,LGALS3,LIMA1,MRC1,MYC,PLAUR,PLIN2,PSMB9,PTGER4,PTGS2,RCN1,RPS28,S100A10,SLC7A5,SPP1,TEK,TGIF1,TJP1,TMSB10/TMSB4X,TNF,UCP2,VEGFA,VIM	495 (16)
IL36G		cytokine		-0.922	1.47e-10	BCL2,CCL20,CD83,CSF3,CXCL1,CXCL2,CXCL8,CXCR4,DUSP1,HMOX1,IL1A,IL1B,IL1RN,IL33,IL6,ITGB2,MRC1,TNF,VEGFA	395 (14)
miR-7a-5p (and other miRNAs w/seed GGAAGAC)		mature microRNA		-0.92	0.0174	CDH5,EIF4E,INSR,IRS2,SNAI1,VIM,ZEB1
clofibrate		chemical drug		-0.918	0.0248	CXCL8,HMOX1,IL1RN,IL6,LDLR,MYC,PTGS2,SLCO2A1,SLCO2B1,TNF,UCP2
LY-2510924		biologic drug		-0.918	0.00279	BCL2,CD14,LILRB3,TREM1
WWP2	-0.045	enzyme		-0.916	0.0292	CALCOCO2,IL6,SPP1,TNF,VIM
NOS2		enzyme		-0.916	2.8e-16	APP,BCL2,BCL2A1,CCL3L3,CCL4,CD14,CD44,CD53,CD86,CDKN1A,CFD,COL4A1,COX7A1,CXCL2,CXCL3,CXCL8,FABP4,FOXO1,GJA1,HIF1A,HMOX1,IL10,IL1B,IL1RN,IL6,IRS2,ITGB1,KLF6,NFKBIA,PERP,PTGS2,SERPINH1,SLC40A1,TGFB1,TKT,TNF,TNFSF10,TNFSF13B,TYROBP,VEGFA	454 (14)
miR-19b-3p (and other miRNAs w/seed GUGCAAA)		mature microRNA		-0.915	0.00642	BMPR2,CCN2,COX7A1,ITPR1,NR4A2,VEGFA
tosylphenylalanyl chloromethyl ketone		chemical - protease inhibitor		-0.914	1.02e-05	BCL2,CXCL2,CXCL8,ICAM1,IL6,MYC,PTGS2,SNAI1,TNF,VCAM1,VIM	384 (15)
trans-hydroxytamoxifen		chemical drug		-0.914	5.04e-18	ACTN4,ADGRA2,ADIRF,ANGPT2,APOE,AREG,BTG1,CAV1,CITED2,CLU,COL15A1,CXCL8,CYBA,DDIT4,DUSP1,EFNA1,EGR1,EGR3,FN1,HIF1A,IER3,IGFBP4,IL1R1,INHBB,KLF6,KYNU,LAMB1,LAMB2,LDHA,LITAF,LMNA,NDRG1,NR2F2,PLAU,PRSS23,PTPRM,RAB31,RBPJ,RUNX1,S1PR1,SERPINB9,SNCG,STC1,TGFBR2,TM4SF1,TPM1,VEGFC	508 (11)
AS1842856		chemical reagent		-0.914	2.37e-07	CDKN1A,CXCL1,CXCL8,FOXO1,ICAM1,IL6,LDHA,NFKB1,PLAU,PTGS2,TJP1,TNFSF10,VCAM1	293 (7)
TP53INP1	-0.217	other		-0.911	0.00589	CDKN1A,SNAI1,SPARC,VIM
UNC93B1	-0.85	other		-0.911	0.00103	CXCL3,IL1B,IL6,TNF	349 (16)
carnosol		chemical - endogenous non-mammalian		-0.908	0.00589	HMOX1,ICAM1,NFE2L2,PTGS2	466 (19)
GPR174		G-protein coupled receptor		-0.908	3.17e-05	ARID5A,CD200,CD86,CREM,CYBB,ETS2,GFOD1,IFI16,KDM6B,LAMC1,LAPTM5,LITAF,MSRB3,PDE4B,PTPN6,RGS2,SLA,SNX2,STK17B,TGIF1,TNFRSF1B,UGCG
EML4-ALK		fusion gene/product		-0.907	1.42e-05	BCL2,CD44,CDKN1A,CXCL8,DUSP1,EGR1,GADD45B,HIF1A,IL13RA1,IRF1,ITGB1,MET,NNMT,PIK3R1,RAB27A,RHOB,SERPINB9,SOCS3,SPARC,TLR2,TNFAIP3	480 (17)
hyaluronic acid		chemical - endogenous mammalian		-0.906	5.03e-16	BCL2,CCL3L3,CCL4,CD44,CD83,CD86,CDH5,CSF1R,CTTN,CXCL2,CXCL3,CXCL8,CXCR4,FN1,ICAM1,IL10,IL1B,IL6,LY96,LYVE1,MET,NCF2,NFKB1,NFKBIA,NR4A2,PLAU,PTGS2,PTPRC,RHOC,SOCS3,SPP1,TGFB1,TLR2,TNF,TNFAIP3,VCAM1	396 (14)
RPS6KA4	-0.19	kinase		-0.905	0.0106	DUSP1,IL10,IL6,TNF
fluocinolone acetonide		chemical drug		-0.905	0.000124	AQP1,IL1B,IL33,IL6,LSP1,MT1X,PCDH19,RGCC,SOCS3,TNF,ZBTB16	509 (12)
SAHM1		chemical reagent		-0.905	0.000187	ABLIM1,CD44,CFH,DDIT4,FLNA,HES1,ID1,LY6E,MYC,OSM,PFKFB3
ANGPT2	0.623	growth factor		-0.901	1.13e-09	ARL4C,BCL2,CCL3L3,CD163,CD86,CDKN1A,CEBPB,COL18A1,CXCR4,CYBA,CYBB,DNAJB4,ETS1,FN1,HIF1A,HMOX1,HSP90AA1,HSPA1A/HSPA1B,ICAM1,IL10,IL18,IL1B,IL6,ITGAX,KDM6B,LEPR,LYN,OLR1,PLAU,POSTN,PROS1,PTGS2,RCAN1,RHOB,RPS6,SNAI1,TEK,TGFB1,TGFBR2,TNF,TXNIP,VCAM1,VIM	396 (15)
ING4	0.118	transcription regulator		-0.9	0.00279	CDKN1A,IL6,MYC,NFKBIA	501 (16)
SH2B3	-1.113	other		-0.9	0.0261	GRB2,HMOX1,SELE,VCAM1
TBK1	-0.002	kinase		-0.897	1.24e-11	CCL3L3,CCL4,CD86,CDKN1A,CXCL2,CXCL3,CXCL8,FGL2,HLA-E,ICAM1,IFI16,IL18,IL1A,IL1B,IL6,NFKB1,NFKBIZ,PTGS2,RGCC,SELE,SLFN5,SNAI1,TLR2,TNF,TSC22D1,VEGFA,VIM,WWTR1,ZEB1	379 (17)
TLN1	-0.2	other		-0.896	8.54e-09	BCL2,CCL4,CD14,HLA-A,ICAM1,IL1A,IL1B,IL6,ITGA5,ITGAM,ITGB1,MCL1,NFKB1,TNF	530 (24)
LGR5		transmembrane receptor		-0.896	0.000465	AKR1C3,BLVRB,GLUL,SLC16A10,SNAI1,VIM
MAP2K7	-0.007	kinase		-0.896	1.56e-07	ANGPT2,CDH5,CDKN1A,CXCL8,EFNB2,ENPP2,FCGRT,FN1,GJA1,IL1R1,ITGB1,LSP1,MYC,PLAU,RHOB,RPS6,TNF	436 (18)
SLC16A2		transporter		-0.896	0.00642	CIRBP,IER5,KLF9,LDLR,MARCKSL1,SLC7A5
acetaldehyde		chemical - endogenous mammalian		-0.896	0.00164	CEBPB,IL6,KLF9,MYC,TGFB1,TNF	519 (17)
gallic acid		chemical - endogenous non-mammalian		-0.896	0.000917	CXCL8,GRB2,IL6,PLAT,SELP,VCAM1	444 (21)
succinic acid		chemical - endogenous mammalian		-0.896	7.73e-05	CD44,CLEC3B,HIF1A,ID1,IGFBP4,SPARCL1
TNFSF9	-0.121	cytokine		-0.895	6.04e-06	CD14,CD4,CXCL8,ICAM1,IL6,PTPRC,TNF,VCAM1	469 (15)
LPIN1	-0.086	phosphatase		-0.894	0.00555	APOE,CDKN1A,FABP4,IL1B,IL6,PTGS2,TNF	441 (21)
haloperidol		chemical drug		-0.885	0.0429	BCL2,EGR1,FGF2,HSPG2,LDLR,NR4A2,NR4A3,VEGFA
mir-223		microRNA		-0.884	4.13e-09	ALCAM,BCL2,C15orf48,C5AR1,C7,CD34,CLEC4E,CYB5A,EGR3,EMP1,FGL2,FOXO1,HIF1A,ICAM1,ID2,IFI16,IGF1,IL18,IL1A,IL1B,IL1RN,IL6,LY96,MYOF,NFIA,NLRP3,POSTN,S100A6,SLC40A1,STMN1,TGFBI	627 (25)
PTH		other		-0.881	3.33e-11	ADAMTS1,AHNAK,AREG,BCL2,CCN2,CDKN1A,CEBPB,CREM,CXCL2,CXCR4,CYBA,DUSP1,EFNB2,ESAM,FN1,GJA1,IGF1,IL33,IL6,LIMA1,LMNA,MGP,NR4A2,PDK4,PLAU,POSTN,PTGS2,PXN,RAMP3,RGS1,RGS2,RUNX1,SOCS3,SPP1,STC1,TGFB1	447 (22)
Hmgb1		transcription regulator		-0.877	3.02e-06	BCL2,CDKN1A,CXCL8,IL10,IL1B,IL6,TNF	558 (20)
IL17A		cytokine		-0.877	2.38e-35	ACTB,AREG,BCL2,BCL2A1,C15orf48,CCL20,CCL3,CCL4,CCL8,CCN1,CCN2,CD14,CD163,CD44,CD83,CEBPB,CEBPD,COTL1,CSF3,CTTN,CXCL1,CXCL16,CXCL2,CXCL3,CXCL8,CXCR4,EREG,FGF2,FN1,GLUL,HBEGF,HIF1A,HSPA6,ICAM1,IGF1,IL10,IL18,IL1A,IL1B,IL1RN,IL33,IL6,IRF1,ITPR1,KLF2,LDHA,MCL1,MERTK,METRNL,MRC1,MT1M,MT1X,MT2A,MYC,NFKBIZ,NLRP3,NR4A2,OSM,PECAM1,PLAT,PLAU,PODXL,PPP1R15A,PRDM1,PTGS2,RGS16,S1PR1,SELE,SELP,SGK1,SNAI1,SOCS3…	507 (13)
LDL (complex)		complex		-0.875	3.15e-26	APOE,BCL2,BCL2A1,CAPN2,CCL20,CCL3,CCL3L3,CCL4,CCL8,CCN2,CDH5,CDKN1A,CREM,CXCL1,CXCL2,CXCL3,CXCL8,CYBA,CYBB,DUSP1,DUSP2,ECE1,EGR1,EGR3,EMB,FABP4,FCGR1A,FCGR2B,G0S2,GPR183,GPX1,HIF1A,HMOX1,HSPA6,ICAM1,ID1,IFITM1,IGF1,IGFBP2,IGFBP4,IL10RA,IL18,IL1A,IL1B,IL1RN,IL6,INSIG1,ITPR1,KLF6,LDHA,LDLR,LRP1,MCL1,MSR1,MT-ND1,NAMPT,NFE2L2,NFKB1,NFKBIA,NLRP3,NPC2,NR4A2,NR4A3,OLR1,PECAM1,PFKFB3,PHACTR1,PLAT,PLAU,PL…	449 (11)
PDGF-BB (complex)		complex		-0.875	4.23e-22	AKAP12,AREG,CALD1,CAV2,CCL20,CCL8,CCN1,CCN2,CCNL1,CD44,CDKN1A,CEBPB,CEBPD,COL18A1,CSF1R,CSF3,CXCL2,CXCL8,DAB2,DUSP1,EGR1,EGR3,EREG,ETS1,ETS2,FGF2,FLNA,FLT1,FN1,GJA1,GLUL,GPR183,HBEGF,HES1,HLA-E,HMOX1,ID3,IER3,IGF1,IGFBP4,IL1B,IL6,ITGA5,ITGB1,KLF6,LAMB2,LDLR,LGALS3,LMNA,MCL1,MGST2,MYC,NAMPT,NR4A2,NR4A3,OLR1,PCGF2,PDLIM1,PLAT,PLAU,POSTN,PPP1R15A,PTGS2,RGS1,RGS2,RHOB,RPS6,SAT1,SGK1,SNAI1,SOCS3,SPI1,…	526 (19)
MFAP4		other		-0.874	0.00231	FN1,IL1B,NFKBIA,TGFB1,TNF	274 (7)
PLIN5		other		-0.873	0.022	GPX4,HMOX1,IL1B,IL6,NFE2L2,PDK4,TNF
VIP		other		-0.87	6.11e-09	CCL3L3,CCL4,CD86,CEBPB,CEBPD,CXCL2,CXCL3,CXCL8,EGR3,IGF1,IL10,IL1B,IL6,IRF1,LGALS1,LYZ,MYC,NFKBIA,PTGS2,SLC1A3,TJP1,TNF,VIM	441 (16)
G-1		chemical reagent		-0.868	0.0216	AREG,EREG,MCL1,PFKFB3,PTGS2
docosahexaenoic acid		chemical drug		-0.866	9.21e-12	APOE,APP,BCL2,BCL2A1,CCL3,CCL4,CCN2,CD44,CD83,CD86,CDKN1A,CEBPB,CXCL8,CXCR4,FOXO1,HMOX1,IL10,IL1B,IL6,LDHA,LDLR,MRC1,MYC,NFE2L2,NFKB1,PIK3R1,PLAT,PLTP,PTGS2,SELE,SERPINH1,SOCS3,TGFB1,TGFBR2,TNF,TNFRSF1B,UCP2,VCAM1	421 (14)
TRAF3IP3	-0.144	other		-0.865	0.00103	IL1B,IL6,MYC,TNF	452 (19)
MAC (complex)		complex		-0.863	8.54e-09	AKR1C3,AREG,BCL2,CD59,CXCL2,EGR1,FN1,IRF1,PTGS2,RGCC,RGS16,SPP1,TNF,ZFP36	386 (15)
FBN1	0.401	other		-0.863	0.00302	ADAMTS1,CCN1,CCN2,COL4A1,COL4A2,FABP4,FLT1,LAMC1,TGFB1,TGFBR2,TIMP3	630 (21)
ANGPTL2		other		-0.86	0.00019	CD34,IL1B,IL6,ITGA5,ITGB1,MYC,TNF	500 (13)
ALDOSE REDUCTASE (family)		group		-0.86	7.08e-06	CXCL8,ICAM1,IL10,IL1B,IL6,ITGAM,MSR1,MYC,TNF	440 (20)
HSP27 (family)		group		-0.856	1.02e-05	BCL2,CD14,CD163,CD86,CDKN1A,CSF1R,CXCL8,IL10,IL6,PTGS2,TGFB1	469 (18)
BCL2L1	-0.173	other		-0.856	0.000106	ALOX5AP,BCL2,CD44,CXCL1,CXCL3,CXCL8,FN1,IL1B,ITPR1,MCL1,PTPRC,TNF,TNFSF10	451 (13)
IRF8	-0.938	transcription regulator		-0.854	8.12e-16	AKAP12,APOE,ARID5B,ASAH1,BCL2,CD14,CD37,CD4,CD74,CD83,CD86,CDKN1A,CREM,CSF1R,CTSS,CXCL16,CYBB,DAB2,EGR1,GNA15,ICAM1,ID3,IL18,IL1B,IL1RN,IL6,IRF8,ITGAM,KLF6,LSP1,MAF,MAFB,MET,MSR1,MYC,NFKB1,PRDM1,STX11,TNF,TNFSF10,TNFSF13B,TYROBP,ZEB2,ZFHX3	463 (15)
TGAL copolymer		biologic drug		-0.851	1.85e-06	CD163,CXCL8,IGF1,IL10,IL1B,IL1RN,TGFB1,TNF	375 (15)
GNRH1		other		-0.849	0.00204	APP,CREM,EGR1,IGF1,IL1B,INHBB,NES,PLAT,PTGS2	539 (21)
PRC2 (complex)		complex		-0.849	0.000266	CXCL1,CXCL8,IFITM1,IL1A,IL1B,JAM2,PECAM1,SOX17	394 (13)
PSMB9	0.577	peptidase		-0.849	7.73e-05	HLA-A,NFKB1,NFKBIA,RPS3,TAP1,TNFAIP3	462 (13)
DEK	-0.309	transcription regulator		-0.849	0.00231	CDKN1A,CXCL8,MCL1,NFKBIA,RPS6	473 (14)
TG		other		-0.849	0.00231	ANGPT2,CEBPB,IL10,IL18,PDK4
THZ1		chemical drug		-0.848	2.47e-09	ARL4C,BACE2,C15orf48,CAPG,CCN1,CCN2,CLU,EGR1,EMP1,FBLN2,FN1,FSTL1,GPR183,HBEGF,HSPA1A/HSPA1B,ID2,IGF1,LGALS3,LYST,MCL1,MGP,MYC,NUPR1,PIK3R1,POSTN,PRSS23,SLA,STK17B,SULF1	279 (7)
NOX4		enzyme		-0.848	2.13e-08	CD44,CDKN1A,CXCL8,CYBA,CYBB,EPAS1,FN1,HIF1A,HMOX1,ICAM1,LDHA,MCL1,NCF2,NFE2L2,RHOC,TJP1,VEGFA,VIM	475 (16)
gemcitabine		chemical drug		-0.848	1.31e-05	AREG,BCL2,BTG2,CD44,CDKN1A,CXCL8,CXCR4,EGR1,ETS1,HIF1A,HLA-DRA,HMOX1,IL1B,LDHA,MDK,MYC,PTGS2,TKT,VEGFA,VIM	519 (18)
VE-821		chemical reagent		-0.845	1.16e-06	CCL3,CDKN1A,CSF3,CXCL2,CXCL3,CXCL8,IL1A,IL6,ITGAM,PRDM1,TNF,TNFAIP3	441 (7)
HAS2	0.367	enzyme		-0.844	7.08e-06	CD44,DNAJB1,HSPA1A/HSPA1B,HYAL2,IL6,LYVE1,TGFB1,VEGFA,VIM	475 (18)
miR-21-5p (and other miRNAs w/seed AGCUUAU)		mature microRNA		-0.843	1.68e-07	BMPR2,BTG2,CDH5,CDKN1A,FN1,FTH1,GPX4,HMOX1,IL1B,IL6,MARCKS,NFIB,NFKB1,PECAM1,PIK3R1,SESN1,SLC16A10,SPRY1,TGFBR2,TIMP3,TNF,TPM1,VIM	537 (19)
TCR (family)		group		-0.842	0.000917	CCL3L3,EGR1,IL10,LRRC32,TFRC,TGFB1	389 (14)
NOS1		enzyme		-0.842	0.000208	EGR1,HIF1A,IL1A,IL1B,IL6,TNF	429 (17)
capsaicin		chemical drug		-0.842	0.000842	APP,BCL2,CXCL3,CXCL8,GPX4,HMOX1,IGF1,IL1B,PTGS2,SGK1,TNF,UCP2	432 (21)
FGF7		growth factor		-0.838	0.00597	CD44,CDKN1A,CEBPD,FABP5,IL1A,IRF1,NFE2L2,PLAU,S100A10,TGFB1,VEGFA	415 (18)
IGG (complex)		complex		-0.833	2.4e-31	ADGRG1,APOE,APP,AREG,ASAH1,ATP1B1,ATP1B3,BCL2,CCL3,CCL3L3,CCL4,CD83,CD86,CDKN1A,CEBPB,CEBPD,CLDN5,CLEC5A,CXCL8,DUSP1,ECSCR,EGR1,EGR3,EMP1,ETS2,EZR,FABP5,FCGR1A,FCGR2A,FCGR2B,FGL2,FLT1,FN1,FOLR2,FOXO1,GADD45B,GPR183,GPX1,GUK1,HIF1A,HLA-E,HSPB1,ICAM1,IFITM1,IFITM3,IFNGR2,IL10,IL1B,IL1RN,IL6,IRF1,IRS2,ITGAM,ITGB2,KLF2,LDLR,LGALS1,LGALS3,MAF,MAFB,MXD1,MYC,NFKBIA,NINJ1,PLAUR,PLS3,PPIF,PPP1R15A,PTGER4,…	597 (16)
ZBTB10	-0.057	transcription regulator		-0.833	9.91e-08	ARID5A,CCL3L3,CCL4,CCL4L1/CCL4L2,CD34,CD83,CD86,CLEC5A,CXCL3,CYBB,FCER1G,FLT1,GBP4,HLA-E,IFI16,IFITM2,IFITM3,IL10,IL1B,IL1RN,IL6,IRF1,LRP1,NR4A3,PTGS2,STING1,TNF,UNC93B1,ZBTB20	539 (16)
STAR		transporter		-0.832	0.00068	CD86,CHCHD10,CLEC7A,FGF2,IFITM3,MYOF,NUAK1,PIK3R1,PNP,RB1,SPP1,TGM2,UCP2
ARHGAP21	-0.043	other		-0.832	2.37e-07	ARID5A,CITED2,CXCL2,FGL2,IL18,IRF1,MERTK,NFKBIZ,PLAT,PTGS2,TCF4,TNF,TSC22D1
rotenone		chemical toxicant		-0.832	1.62e-06	CXCL2,CYBB,GJA1,GPX1,HIF1A,HMOX1,IL10,IL1B,IL6,ITGAM,MYC,NFE2L2,NR4A2,PTGS2,TNF,TXNIP,UCP2,VCAM1	463 (21)
Ni2+		chemical reagent		-0.83	2.28e-07	CCL20,CXCL1,CXCL2,CXCL3,CXCL8,HIF1A,ICAM1,IL1A,IL6,NDRG1,VCAM1	427 (13)
MAP2K3	-0.711	kinase		-0.83	9.28e-06	CCL8,CDKN1A,CXCL8,ICAM1,IL10,IL1B,IL6,PLAU,PTGS2,SGK1,SLC1A3,TNF,TNFSF10,VEGFA	425 (19)
IHH		enzyme		-0.829	9.06e-07	CD163,EREG,FLT1,GPR34,IL18,IL6,MET,MRC1,NR2F2,PDK4,PECAM1,POSTN,SPP1,TNF,VEGFA
PIN1	0.062	enzyme		-0.829	0.00068	BCL2A1,CDKN1A,CXCL8,FN1,HES1,IL1B,IL6,MCL1,MYC,NFE2L1,PTGS2,TGFB1,TNF	519 (17)
secondhand smoke		chemical toxicant		-0.828	0.000274	BCL2,CCL3L3,CCL4,CDKN1A,GRB2,HIF1A,HSP90AA1,NFKB1,SOCS2,TGFB1,VEGFA	469 (14)
amphotericin B		chemical drug		-0.826	1.21e-05	CCL4,CXCL8,IL1B,IL1RN,IL6,SPP1,TNF	455 (18)
dextran sulfate		chemical drug		-0.825	3.34e-18	ADAMTS1,BCL2,CCL20,CCL3L3,CCL4,CCN2,CD14,CD74,CD83,CD86,CDKN1A,CFH,CLDN5,COL18A1,CSF3,CXCL2,CXCL3,CXCL8,EFNB2,ENG,ENPP2,ETS1,HMOX1,ICAM1,ID3,IFITM3,IL10,IL18,IL1B,IL6,ISLR,LCP1,LRP5,LY96,MRC1,MSR1,MYC,NLRP3,PECAM1,PTGS2,S1PR1,SELP,SOCS3,STMN1,TGFBR2,TGFBR3,TGM2,TIE1,TJP1,TNF,TNFRSF1B,VCAM1,VEGFA,VEGFC	506 (13)
MOG		other		-0.824	1.09e-07	C5AR1,CCL3L3,CD44,CD86,CXCL2,ICAM1,IGF1,IL10,IL6,PECAM1,TGFB1,TNF,VCAM1	426 (13)
ISL1		transcription regulator		-0.822	3.75e-05	A2M,IL1A,IL1B,IL6,LILRB3,NOVA1,RUNX1,TNF	420 (11)
CD38		enzyme		-0.821	2.14e-05	ATP1B1,BNIP3L,CD44,CD86,CITED2,CYBB,ELL2,EPS8,FGL2,FN1,GBP4,ICAM1,IL6,LGALS3,NABP1,NDRG1,PDLIM1,PRDM1,RBPMS,S100A4,S100A6,SAP30,SLC7A5,SOCS2,SOCS3,TGFB1,VCAM1,VIM	469 (15)
SOCS2	1.255	other		-0.82	0.000368	CCL4,CD83,CD86,IGF1,IL1B,IL6,TNF	487 (20)
MAPK13		kinase		-0.819	0.00019	CDKN1A,CITED2,IL10,IL1B,IL6,TNF,VEGFA	534 (24)
phorbol 12,13-dibutyrate		chemical - endogenous non-mammalian		-0.819	0.000658	APP,ATP1B1,ATP1B3,BCL2,BTG2,CCL3L3,CD44,CDKN1A,CXCL8,GPX1,IL1A,IL33,IL6,NFKB1,PRNP,PTGS2,RCAN1,SLC1A3,STX11,TNF	562 (18)
TRIM21		enzyme		-0.819	0.00111	HLA-A,HMOX1,IL1B,IL6,MYC,TAP1,TGFBR2,TNF	426 (18)
CLEC6A		transmembrane receptor		-0.818	2.81e-05	IL10,IL1A,IL1B,IL6,TNF	401 (18)
CDK19	-0.08	kinase		-0.816	1.02e-07	BTG2,CDKN1A,CLU,CTSD,CXCL1,CXCL2,CXCL8,DDIT4,EPHX1,HBEGF,HMOX1,IER5,IL1A,ITGB4,KLF2,MXD1,MYC,NINJ1,PPP1R15A,RB1,RPL36,SAT1,SESN1,STOM,TGFB1,TSC22D1,TXNIP	476 (16)
FBF1		other		-0.816	7.73e-05	CDKN1A,CXCL1,CXCL8,IL1A,IL1B,IL6
PTPRE	-0.919	phosphatase		-0.816	2.16e-05	CXCL2,CXCL3,IL18,MET,SLA,TSC22D1
FDPS	0.317	enzyme		-0.816	0.000917	CXCL2,IL1B,IL6,NLRP3,STING1,TNF	567 (19)
EFNA4		kinase		-0.816	0.00922	CCN2,FABP5,IRF1,ITGB4,LPXN,PLAT
EFNA3		kinase		-0.816	0.0128	CCN2,FABP5,IRF1,ITGB4,LPXN,PLAT
Gcg		other		-0.816	0.0172	ATP1B1,FABP5,IRS2,NNMT,SULF2,TFRC
COLQ		other		-0.816	0.0167	COL4A1,COL4A2,FN1,HSPG2,LAMB1,LAMB2,SNTB2,TGFB1
BAY K8644		chemical reagent		-0.816	2.16e-05	IL10,IL1B,IL6,ITPR1,TGFB1,TNF	490 (24)
tiron		chemical reagent		-0.816	7.73e-05	CDKN1A,DUSP1,HMOX1,IL6,PLAUR,PRDX2	470 (19)
roflumilast N-oxide		chemical - endogenous mammalian		-0.816	3.45e-06	CXCL8,HMOX1,ICAM1,IL6,NFE2L2,TNF	425 (14)
glutamyl-Se-methylselenocysteine		chemical - endogenous mammalian		-0.816	0.00429	ATP1A1,CLU,EGR1,ID1,PLAUR,TIMP3
ZBED6		transcription regulator		-0.816	0.000449	ARL4C,CRIM1,DDIT4,NASP,SGK1,SPTBN1,WWTR1,ZEB1
TRPM2-AS		other		-0.816	2.16e-05	FSTL1,IL10,IL1B,IL6,TGFB1,TNF	223 (9)
BCL2L11	-0.28	other		-0.813	6.61e-06	BCL2,CCL3L3,CD84,CXCL2,IL10,IL1B,IL6,MCL1,TGFB1,TNF	418 (18)
SOCS3	2.112	phosphatase		-0.813	7.95e-09	BCL2,CD86,CDKN1A,EGR1,FCGR1A,ICAM1,IL10,IL1B,IL1RN,IL6,IRF1,IRF8,IRS2,MYC,PLAUR,SELP,SOCS3,TGFB1,TNF,TNFRSF1B,VIM	516 (15)
geldanamycin		chemical drug		-0.812	0.0305	AKR1B1,ARRB2,BCL2,CDC37,CDH5,CEBPD,CELF2,CLU,CXCL8,DNAJB1,EGR3,FBLN2,GJA1,HIF1A,HLA-DRA,HSP90AA1,HSPA1A/HSPA1B,IFI16,IRF1,IRS2,ITGB1,MET,MYC,NASP,NFKB1,NLRP3,PFN1,PTGS2,RB1,SLC16A10,SPINT2,TAP1,TNF
KT5823		chemical - kinase inhibitor		-0.811	0.0106	ITGAM,PLAUR,S100A10,TAGLN2
CL097		chemical reagent		-0.808	0.00684	CD86,IL10,IL6,TNF,TNFSF10	427 (14)
N,N-dimethylarginine		chemical - endogenous mammalian		-0.808	3.61e-05	APP,BCL2,CCN2,FN1,ICAM1,PLAT,TJP1	375 (16)
TLR6	-0.186	transmembrane receptor		-0.807	0.00589	CXCL8,IL1B,IL6,TNF	338 (17)
LCN2		transporter		-0.806	1.39e-09	ACTN1,CAPG,CCL20,CCL3L3,CCL4,CXCL2,CXCL3,FN1,HIF1A,HMOX1,IL10,IL1A,IL1B,IL1RN,IL6,LDLR,MRC1,SPP1,TAGLN2,TGFB1,TINAGL1,TNF,VIM	557 (17)
ELANE		peptidase		-0.805	3.87e-09	C5AR1,CCL3L3,CD14,CEBPD,CTSB,CXCL2,CXCL8,ELN,HMOX1,IL1B,IL6,OSM,SERPINA1,SPI1,TNF	494 (16)
kaempferol		chemical toxicant		-0.805	2.26e-06	BCL2,CCN2,CDKN1A,FN1,HMOX1,ICAM1,IL1A,MYC,PLAU,PTGS2,SELE,TNF	532 (17)
STK38	0.209	kinase		-0.803	0.000151	CCL20,CXCL2,CXCL3,IL6,TNF	366 (15)
IL6	1.478	cytokine		-0.803	1.57e-41	A2M,ADAMTS1,ADAMTS4,ADGRL2,AHNAK,APOE,APP,AREG,ARL4C,BCL2,BTG2,C5AR1,CCL20,CCL3L3,CCL4,CCN2,CD14,CD163,CD44,CD53,CD74,CD83,CD86,CDKN1A,CEBPB,CEBPD,CEMIP2,CFD,CFH,CLEC10A,CLEC4E,CLU,CSF1R,CST3,CTSB,CXCL1,CXCL2,CXCL3,CXCL8,CXCR4,CYBB,DUSP1,EGR1,ENPP2,EREG,ETS2,F13A1,FCGR1A,FCGRT,FGF2,FN1,GADD45B,GLRX,HIF1A,HLA-A,HLA-DMA,HLA-DRB5,HMOX1,ICAM1,ID1,ID2,IFI16,IFITM3,IGF1,IGFBP4,IL10,IL1B,IL1R1,IL1RN,IL6…	574 (13)
CDKN1A	0.613	kinase		-0.8	5.9e-15	ACTB,ADAM15,APP,ATRX,BCL2,CAP1,CCL3L3,CCN1,CCN2,CD44,CDKN1A,COL4A1,COL4A2,CSF3,CTSB,CXCL2,CXCL3,CXCL8,DSE,DUSP1,FERMT2,FGF2,FN1,GRN,HIF1A,HSPA1A/HSPA1B,ICAM1,ID2,IFITM3,IL18,IL1B,IL1R1,IL6,ITGAM,ITGB4,LAMC1,LGALS3,LIMA1,MAF,MET,MYC,NFKBIA,OLFML2B,PLEKHO1,PRSS23,PSAP,PTPRC,RB1,SHC1,SPARC,STMN1,TNF,TREM1,TYMP,VEGFA,VGLL4,VIM,ZEB1	560 (18)
HDL (complex)		complex		-0.796	5.9e-06	CD86,CXCL8,HIF1A,ICAM1,IL1B,IL6,INSIG1,ITGAM,ITGB1,ITGB2,KLF2,LDLR,PTGS2,SELP,TNF,VCAM1	389 (17)
RIPK1	0.105	kinase		-0.795	2.66e-10	APP,BCL2A1,CCL3L3,CSF3,CXCL1,CXCL2,CXCL8,GADD45B,GRN,IL10,IL1B,IL33,IL3RA,IL6,LMNA,MRC1,NFKB1,NFKBIA,RPS6,SLC1A3,TNF,TNFAIP3,VEGFA	393 (13)
miR-181a-5p (and other miRNAs w/seed ACAUUCA)		mature microRNA		-0.795	0.0365	BCL2,NOTCH4,SH2B3,SNAI1,TIMP3,VIM
NFKB-RELA (complex)		complex		-0.794	1.13e-12	BCL2,CCL3,CXCL3,CXCL8,HIF1A,ICAM1,IL10,IL1B,IL6,IRF1,MYC,NFKBIA,PTGS2,SELE,SOCS3,TNF,VCAM1
pevonedistat		chemical drug		-0.792	0.00204	DLC1,ICAM1,IL6,IRS2,RHOB,SELP,SPP1,TJP1,TNF	500 (18)
arsenite		chemical toxicant		-0.79	3.02e-07	CAV1,CDKN1A,CELF2,CXCL3,CXCL8,DUSP1,EGR1,EREG,HMOX1,HSPA1A/HSPA1B,HSPB1,IER3,IGF1,IL10,INHBB,INSR,IRF1,KLF2,MCL1,MYC,NFE2L2,PTGS2,TGFB1,VEGFA	500 (18)
colchicine		chemical drug		-0.79	0.00811	CCN2,HIF1A,IL18,IL1B,MCL1,NLRP3,PTGS2,TUBA1B	442 (22)
EBI3	-0.625	cytokine		-0.789	7.4e-05	CD86,HAVCR2,HLA-A,HLA-DMA,HLA-DMB,HLA-DPA1,HLA-DRA,ICAM1,IL10,IRF1,MYC,TAP1,TNFSF10	463 (17)
GRP		growth factor		-0.788	0.0216	CXCL8,IL33,MYC,PTGS2,VEGFA
ACOD1		enzyme		-0.786	3.2e-10	AIF1,CCL3L3,CCL4,CD86,GPNMB,ICAM1,IL10,IL1B,IL6,MRC1,NFE2L2,SGK1,SPP1,TAP1,TGM2,TNF,TNFAIP3	380 (16)
ADAM10	0.074	peptidase		-0.786	0.000395	APP,ATRX,CALCRL,CCL4,CD74,CDH5,CXCL16,FKBP1A,GNA13,IFI16,IL6ST,ITGA5,MET,PECAM1,PRNP,RAMP2,RPGR,SHANK3,TGFB1	517 (15)
LINC00662	0.084	other		-0.785	0.000208	CD163,IL10,MRC1,MYC,RNF144B,TNF	432 (16)
SIM1		transcription regulator		-0.784	9.71e-06	ADAM28,AKR1B1,ANGPT2,APOE,CD86,CELF2,CPXM2,CYBA,EGR1,ELL2,FCGR2A,GLUL,HLA-A,ICAM1,IFI16,IGFBP4,LCP1,LDB2,LIFR,NACA,OAZ1,PFN1,POSTN,RGS10,TNF,TYROBP
calcipotriene		chemical drug		-0.783	2.26e-06	CD86,CXCL8,IL10,IL1B,IL33,IL6,OSM,PLAU,PLAUR,PTGS2,SPP1,TNF	571 (20)
mir-21 (includes others)		microRNA		-0.781	5.18e-09	AIF1,APP,BCL2,BMPR2,BTG2,C1QB,CCL20,CCL3L3,CD44,CD86,CDH5,CDKN1A,CLEC5A,CLU,CXCL2,ELN,FCGR1A,FCGR2A,FCGRT,FGL2,FN1,GAS5,ICAM1,IFI16,IL10,IL18,IL1B,IL6,IPO11,IRF1,ITGAM,LEPR,MYC,NES,NINJ1,NLRP3,PECAM1,PLAT,RHOB,RNASE6,SELENOP,SESN1,SLC16A10,SPRY1,STMN1,TAP1,TGFB1,TGFBR2,TIMP3,TLR2,TNF,TNFSF13B,TPM1,TYMP,VCAM1	445 (16)
GNRH (family)		group		-0.779	0.00922	DUSP1,EGR1,PTGS2,SGK1,STC1,ZEB1	511 (23)
AP1 (complex)		complex		-0.778	2.69e-18	AREG,ATP6AP2,BCL2A1,C3AR1,CCL3,CCL3L3,CCL4,CCN2,CD44,CLU,CXCL8,ETS1,EZR,FABP4,FN1,HMOX1,ICAM1,IGF1,IL10,IL1A,IL1B,IL33,IL6,KLF9,MET,MSR1,MT2A,MYC,NDRG1,NOTCH4,PLAU,PLAUR,PRDM1,PTGS2,S100A4,SELE,SNCG,SOCS3,SPARC,TGFB1,TNF,UTRN,VCAM1,VEGFA	540 (19)
CRYAB		other		-0.777	7.8e-05	ALCAM,APP,BAG3,CD44,IL6,VEGFA,VIM,ZEB1	590 (19)
AHCY	-0.018	enzyme		-0.775	3.21e-05	CD34,GPX1,ICAM1,KLF2,MYC,SOX17,VCAM1,YES1,ZFHX3
Rbx1		enzyme		-0.775	5.77e-05	AREG,CCL20,CTSB,CYBB,GADD45B,HIF1A,HLA-E,ICAM1,ID2,IL10,ITGB1,MAF,PDE4B,PLCB4,SHC1	310 (7)
FADD		other		-0.775	0.000127	ARID5A,CD34,CDKN1A,CXCL2,CXCL8,CXCR4,EGR1,GADD45B,ICAM1,IL6,KLF6,LY6E,MYC,NFKB1,PPP1R15A,TNF,TNFAIP3	495 (19)
SHH		peptidase		-0.774	9.31e-06	ADAMTS1,ANGPT2,BCL2,C1QA,CAV1,CSF1R,DAAM1,EBF1,FN1,HIF1A,ID1,IGF1,IL10,IL6,MET,MYC,NES,NR2F2,PFN1,PLAT,SMAD1,SPP1,TJP1	528 (23)
DGKZ	0.147	kinase		-0.774	0.0173	IL1B,IL6,TGFBR2,TNF
IL1 (family)		group		-0.773	1.27e-26	ADAMTS1,ADAMTS4,AKR1C1/AKR1C2,APOE,APP,AREG,BCL2,CCL20,CCL3,CCL4,CD34,CD59,CDKN1A,CEBPD,CLEC7A,CSF1R,CSF3,CTSB,CXCL1,CXCL2,CXCL3,CXCL8,DUSP1,EGR1,FN1,FPR1,FTH1,GJA1,HIF1A,HMOX1,ICAM1,IGF1,IL10,IL1B,IL1R1,IL1RN,IL33,IL6,IRF1,ITGAM,ITGB2,KLF6,KYNU,LAMB1,LAMB2,LDLR,LRP1,LYZ,MYC,PTGS2,SELE,SELP,SOCS3,SPARC,TGFB1,TGM2,TLR2,TNF,TNFAIP3,TNFRSF1B,TNFSF10,TYMP,UGCG,VCAM1,VEGFA	414 (14)
TAFAZZIN	0.006	enzyme		-0.772	1.21e-12	ADAMTS1,ANXA5,ARHGAP29,BASP1,BCL2,C7,CAV1,CAV2,CCL3L3,CCN1,CCN2,CD44,CD86,CDC37,COX7A1,CXCL2,CXCL3,CXCR4,DUSP1,EMCN,ENPP2,FBLN2,FLT1,FN1,FOXC1,GPX1,GRB2,HIF1A,HLA-A,HMOX1,HSP90AA1,IFI16,IGFBP4,IL10,IL1B,IL6,KLF6,LCP1,LDHA,LDLR,LSP1,LY6E,MET,MRC1,MYC,MYOF,NCF4,PDLIM5,PECAM1,PHACTR2,PIK3R1,PRSS23,PTGS2,S1PR1,SELP,SLC40A1,TFRC,TGFB1,TNF,VCAM1,VEGFA	526 (17)
IRAK2	-0.254	kinase		-0.77	4.14e-07	CXCL2,CXCL8,IL10,IL1B,IL6,NFKB1,SELE,TNF	348 (13)
MAP3K7	-0.095	kinase		-0.769	1.13e-08	CCL20,CD14,CH25H,CXCL2,CXCL8,HMOX1,IFITM1,IL10,IL1B,IL6,IRF1,ITGB1,NFKB1,PTGS2,RGS2,SELE,SPTBN1,TNF,TNFSF10,TNFSF13B	474 (20)
TF	0.26	transporter		-0.769	0.00429	CXCL8,IL1B,IL6,NFKBIA,TFRC,TNF	518 (21)
IL26		cytokine		-0.766	4.22e-07	CCL20,CXCL8,ICAM1,IL10,IL1B,IL6,TNF	475 (16)
phenobarbital		chemical drug		-0.766	0.00922	BCL2,CDKN1A,EPHX1,GADD45B,INSIG1,SAT1	526 (26)
1,4-bis[2-(3,5-dichloropyridyloxy)]benzene		chemical toxicant		-0.765	0.0437	CDKN1A,FAM107B,GADD45B,ICAM1,IL1R1,INSIG1,NEDD9,SAT1,TNFAIP2,UCP2
PD 123319		chemical drug		-0.765	0.000266	ANGPT2,CYBA,NCF2,PTGS2,SPP1,SPRY1,TGFB1,VEGFA	540 (20)
thioctic acid		chemical drug		-0.763	1.22e-07	AASS,ANGPT2,BCL2,CXCL8,FABP4,GPX4,HMOX1,ICAM1,IL10,IL18,IL6,MT-ND1,MYC,NFE2L2,PDK4,SELE,TNF,UCP2,VCAM1	556 (20)
ganglioside		chemical - endogenous mammalian		-0.762	0.000229	ICAM1,IL6,PTGS2,TNF	505 (22)
epoprostenol		chemical - endogenous mammalian		-0.762	0.00231	EGR1,HIF1A,IL10,PTGS2,SPP1	480 (22)
MGAT1	-0.88	enzyme		-0.762	0.0106	ITGA5,ITGB1,ITGB4,VIM
PPP2C (family)		group		-0.762	0.00589	BCL2,CDKN1A,DUSP1,ID1	579 (25)
PLTP	-2.036	enzyme		-0.762	2.81e-05	IL10,IL1B,IL6,LDLR,TNF	540 (22)
ELN	0.785	other		-0.762	0.000465	CD86,ELN,FN1,IL1B,IL6,TNF	441 (21)
TGFA		growth factor		-0.762	6.14e-11	AREG,CCL20,CCN2,CDKN1A,CEBPB,CXCL2,CXCL8,EREG,ICAM1,IGFBP4,IL6,ITGAM,NES,NR4A2,PECAM1,PLAT,PRNP,PTGS2,RB1,S100A10,SERPINA1,TGFB1,VEGFA,VIM	575 (18)
ACOX1	-0.035	enzyme		-0.762	3.76e-08	ACSL1,ADAMTS1,CD63,CDKN1A,COL4A2,CSTB,ETS2,FABP4,GPX4,HLA-DRB5,IGF1,IGFBP2,KLF6,LGALS3,MGLL,NFE2L2,NUPR1,PALMD,PDK4,PLIN2,RGS2,SERPINA1,SGK1,SLCO2B1,TAGLN2,UCP2,UGCG	271 (7)
mir-7 (includes others)		microRNA		-0.761	0.000438	CDH5,EIF4E,HIF1A,INSR,IRS2,NFKB1,PIK3R1,PIK3R3,SNAI1,VIM	494 (11)
VEGFC	0.752	growth factor		-0.761	3.61e-05	BCL2,CTTN,CXCR4,ITGA4,ITGB1,PTGS2,VEGFC	492 (18)
carvedilol		chemical drug		-0.761	0.000266	APP,CYBA,HMOX1,IL1B,IL6,MYC,TFPI,TNF	537 (23)
S-(2,3-bispalmitoyloxypropyl)-cysteine-GDPKHPKSF		chemical reagent		-0.756	0.000108	CCL4,CD86,CXCL8,ICAM1,IL6,PTGS2,SLC40A1,TLR2,TNF	385 (15)
D-galactosamine		chemical - endogenous mammalian		-0.755	1.13e-09	BCL2,CCL3L3,CCL4,CD14,CTSB,CXCL2,HMOX1,ICAM1,IL10,IL18,IL1B,IL33,IL6,MCL1,MYC,NFE2L2,NFKBIA,NLRP3,PTGS2,TNF,TNFSF10,VCAM1	434 (16)
CD3E		transmembrane receptor		-0.751	0.0287	IL10,IL6,LCP2,MYC,NFKB1,NFKBIA,PIK3R1,PTGS2,TEK,TNF,TNFRSF1B
12-hydroxyeicosatetraenoic acid		chemical - endogenous mammalian		-0.751	2.81e-05	ICAM1,PTGS2,PTPRC,VCAM1,VEGFA	458 (18)
perindopril		chemical drug		-0.75	0.0106	CCN2,IL6,TGFB1,VEGFA
ESTROGEN RECEPTOR (family)		group		-0.749	3.43e-19	BCL2,CALD1,CAPG,CAV1,CAV2,CCN2,CD44,CD59,CDH5,COL4A1,COL4A2,CPM,CXCL1,CXCL8,CXCR4,EGR1,EREG,ETS1,FN1,HBEGF,HSP90AA1,HSPA1A/HSPA1B,ICAM1,ICAM2,IGF1,IL1A,IL6,ITGB1,LDLR,LY6E,LYN,MGP,MYC,NEDD9,PCDH19,PDK4,PLAU,PLAUR,RGS2,SAT1,SERPINB9,SMAD1,SNAI1,SPARC,SYNPO,TGFB1,TGFBR2,TGFBR3,TGM2,TIMP3,VEGFA,VEGFC,VIM,ZEB1	606 (22)
ceramide		chemical - endogenous mammalian		-0.749	0.000266	APP,BCL2,CXCL8,ICAM1,IL1B,IL6,MYC,PTGS2	469 (22)
BMP7		growth factor		-0.749	8.88e-16	ACSL1,ADGRL2,BMPR2,CALD1,CAV2,CD34,CD44,CDKN1A,CEBPB,CEBPD,COX7A1,CXCL8,CXCR4,DUSP1,EREG,FN1,GJA1,GLUL,GNG11,GRB10,GRB2,HSPB1,ICAM1,ID1,ID2,ID3,IGF1,IGFBP4,IL1B,IL1RN,IL6,ITGA5,MAOA,NDRG1,OLFM1,PIK3R1,RGS2,S100A4,SMAD1,SOCS3,SPP1,SULF1,TGFB1,VEGFA,VIM,ZEB2	446 (19)
NPPB		other		-0.747	0.0489	CCN2,FN1,IL1B,LDLR,TGFB1
IL1F10		cytokine		-0.745	1.85e-06	IL1A,IL1B,MERTK,NLRP3,PTGS2,SOCS3,TGFB1,TNF	416 (18)
INS		other		-0.744	6.38e-08	CCN1,CCN2,CD44,CDKN1A,CEBPB,CITED2,DDIT4,DUSP1,EGR1,EIF4E,FOXO1,GRB10,HIF1A,ICAM1,IER3,IGF1,IGFBP2,IGFBP4,IL6,INSR,IRS2,NFE2L2,NNMT,PIK3R3,PLIN2,POSTN,PTGS2,SELP,SLC1A3,SNAI1,TGFB1,TNF,UGCG,VEGFA	523 (21)
TIMP1	-0.523	cytokine		-0.743	2.66e-11	CCL20,CD163,CD44,CDKN1A,CXCL1,FLT1,IGFBP2,IL1A,IL1B,IL33,IL6,ITGAX,MET,PLAT,PLAU,PLAUR,PLTP,TIMP3,TNF	536 (19)
STUB1	-0.049	enzyme		-0.739	0.00963	CDKN1A,CTSS,FOXO1,HSP90AA1,IL6,NFKB1,RB1,RUNX1,TGFB1,VEGFA	587 (24)
BACE1	0.192	peptidase		-0.738	2.03e-07	APP,CAV1,CLU,CTSB,CTSD,CXCR4,HIF1A,IGF1,IGFBP4,IGFBP7,MAP1LC3B,SPARC,TIMP3,VIM	547 (21)
INSR	0.826	kinase		-0.738	3.06e-09	ACSL1,ACTN4,AQP1,AREG,ATP1A1,ATP1B1,BCL2A1,C1QA,CCL4,CCN2,CD83,CDKN1A,CITED2,CORO1A,CSTB,CTSB,CXCR4,DUSP1,EGR1,EREG,FABP4,FCGBP,GJA1,GRB10,GRN,HBEGF,IER3,IFITM2,IGF1,IL10,IL10RA,IL1B,IL6,INSIG1,INSR,ITGA5,KLF9,LCP1,LDB2,LEPR,LGALS1,LYZ,MAOA,MARCKSL1,MPEG1,MYC,NAMPT,NDRG1,NES,NFE2L2,OLR1,PDE4B,PDK4,PDLIM5,PODXL,PRDM1,RGS16,RHOB,RPL5,SAT1,SELENOP,SOCS2,SOCS3,SOX17,SOX7,TGFB1,TGIF1,TLR2,TNF,TSC22D1,…	545 (20)
deoxynivalenol		chemical toxicant		-0.735	0.00922	CXCL8,ICAM1,IL1B,IL6,TJP1,TNF	435 (22)
linsidomine		chemical drug		-0.735	0.00176	CD86,EGR1,HMOX1,MYC,PTGS2,TNF,VEGFA	467 (17)
WNT3A		cytokine		-0.733	2.25e-10	ADAMTS4,APP,ARHGAP18,ATP1B1,BCL2,CCL3L3,CCN1,CCN2,CD44,CEBPB,CEMIP2,CFD,COLEC12,CXCL2,CXCL3,DDIT4,ENG,EPAS1,FABP4,FN1,FZD4,GPNMB,ID1,IL10,IL1A,IL1B,IL6,IRS2,JAM2,LRRC32,MCL1,MT1X,MYC,PRDM1,PTGS2,RUNX1,SLC1A3,SOX17,SPARC,SPRY1,TGFB1,TIMP3,TNF,TNXB,TXNIP,VCAM1,VEGFA,VIM	551 (23)
dimethyl fumarate		chemical drug		-0.729	3.2e-10	BMPR2,CD86,FN1,GPX1,HMOX1,IL10,IL1B,IL6,MRC1,NFE2L2,PTGS2,SELE,SNAI1,SPP1,TNFAIP3,VEGFA,VIM	359 (12)
PRKCZ		kinase		-0.728	0.000193	BCL2,CXCL8,ETS1,HMOX1,IL10,IL6,MYC,NFKBIA,VCAM1,VEGFA	432 (16)
fluvastatin		chemical drug		-0.728	3.08e-06	APP,BCL2,CDKN1A,CXCL8,CYBA,HMOX1,IL6,LRP1,PLAT,PTGS2,TNF,TNFSF10,VEGFA	452 (22)
PARG		enzyme		-0.728	0.00164	IL1B,ITPR1,PTGS2,SOCS2,TMOD3,TNF	316 (11)
MAP3K5	-0.261	kinase		-0.728	0.000659	CCN2,CDKN1A,CXCL8,CYBB,HMOX1,IL6,TGFB1	465 (19)
2-mercaptoacetate		chemical drug		-0.728	6.61e-06	CXCL2,CXCL3,ICAM1,IGF1,IL10,IL1B,IL6,PLAU,S100A10,TGFB1	508 (16)
DTX1		transcription regulator		-0.728	0.0226	EGR1,LY6E,MCL1,SNAI1,SPP1,VEGFA
ABT-737		chemical drug		-0.727	7.8e-05	BCL2A1,CDKN1A,CEBPB,CXCL3,CXCL8,IL6,IRF1,MCL1	503 (15)
PRKCD	-0.42	kinase		-0.727	1.24e-12	BCL2,BCL2A1,CCL20,CD4,CDKN1A,CEBPB,CTSB,CXCL16,CXCL8,ETS2,ICAM1,IL10,IL1B,IL1RN,IL6,ITGAM,JCAD,KLF6,LDLR,LYST,MAP1LC3B,MAST4,MCL1,MYC,NES,NFKBIA,PALMD,PPP1R15A,PTGS2,PTPN6,RCAN1,SPRY1,TLR2,TNF,UGCG,VCAM1,VEGFA,ZEB1,ZFP36	419 (16)
PPP1R15A	-0.95	other		-0.724	0.00429	CEBPB,IL6,MAP1LC3B,MCL1,PPP1R15A,TNF	403 (17)
SEMA7A		transmembrane receptor		-0.724	1.04e-07	CCN2,CTSB,CTSS,EGR1,ELN,FGF2,FN1,IL18,IL1B,NFKB1,TGFB1,TNF	452 (15)
carbon tetrachloride		chemical toxicant		-0.723	2.87e-10	ANGPT2,APOE,CCL3L3,CCL4,CCN2,CD86,CDKN1A,CEBPB,DUSP1,EMP1,FKBP1A,FN1,GADD45B,GPX4,HMOX1,HSP90AA1,HSPB1,ICAM1,IGF1,IL13RA1,IL1B,IL6,ITGB1,MGLL,MYC,PECAM1,PPP1R15A,PRNP,PTGS2,RAB13,RB1,S100A6,SMAD1,SPP1,TGFB1,TGFBR2,TIMP3,TNF,VCAM1,VIM	576 (20)
PRRX1		transcription regulator		-0.722	7.8e-05	ANGPT2,CXCL8,HIF1A,MAP1LC3B,TGFB1,VEGFA,VEGFC,VIM	342 (9)
Ttc39aos1		other		-0.722	0.0037	BCL2A1,CCL4,HEG1,IFI16,IFITM3,IL1B,IRF1,LY6E,MSR1,PYCARD,TAP1,TNFSF10	282 (9)
BGN		other		-0.721	0.00922	CXCL3,CXCL8,IL1B,PLTP,TNF,UTRN	443 (14)
withaferin A		chemical drug		-0.721	0.000465	CDKN1A,IL6,PTGS2,RUNX1,SPP1,VIM	522 (17)
1,25-dihydroxyvitamin D		chemical drug		-0.721	2.91e-05	BCAT1,CXCL8,EGR1,ERG,GLUL,IGF1,IL6,MYC,PTPRC,SLC7A5,SPI1,TLR2,TNF,VIM,ZEB1	554 (23)
MAP3K14		kinase		-0.721	1.97e-07	CD44,CDC37,CXCL1,CXCL2,CXCL8,FN1,ICAM1,IL10,IL1A,IL1B,IL6,NFKB1,NFKBIA,PTGS2,RCAN1,REL,TNF,TNFAIP3,TNFSF10,VCAM1	508 (15)
GAS5	1.334	other		-0.717	0.000721	IL10,IL18,IL1B,IL6,KLF2,MYC,NLRP3,TNF	433 (20)
TNFRSF8		transmembrane receptor		-0.715	2.91e-05	ACTG1,AHNAK,BCL2,CCL3,CCL4,CDKN1A,CXCL8,CXCR4,IFI16,IL10,LCP2,MCL1,MYC,TNF,TNFSF10	413 (19)
deoxycholate		chemical - endogenous mammalian		-0.714	2.56e-06	CAV1,CCN1,CXCL8,EGR1,GJA1,GLUL,IL6,LDHA,LDLR,MCL1,PLAU,PLAUR,PTGS2,SLC1A3,TJP1,TNF	613 (24)
USP8	0.203	peptidase		-0.714	0.0035	APP,CCL20,CXCL2,HLA-A,IFI16,IFITM1,IFITM3,IL6,MET,PSMB9,SHANK3,TAP1,TGFBR2	427 (19)
ADRB3		G-protein coupled receptor		-0.713	0.00164	EGR1,IL1B,IL6,PTGS2,TNF,UCP2	424 (19)
SP600125		chemical drug		-0.713	1.45e-30	ADAMTS4,ADAMTS9,AKR1C3,APOE,AQP1,AREG,ATP6AP2,BCL2,BTG2,CCL20,CCL3,CCL4,CCN1,CCN2,CD44,CD83,CD86,CDH5,CDKN1A,CEBPB,COL4A1,COL4A2,CPM,CSF1R,CSF3,CXCL1,CXCL16,CXCL2,CXCL3,CXCL8,CXCR4,CYGB,DDIT4,DUSP1,EGR1,EMB,FABP5,FN1,FOXO1,GRB10,HMOX1,ICAM1,IGF1,IL10,IL18,IL1A,IL1B,IL1R1,IL1RN,IL6,ITGA6,ITGB4,LAMA5,LAPTM5,LDLR,MAFB,MAP1LC3B,MCL1,NEDD9,NFKBIA,NUPR1,PECAM1,POSTN,PTGS2,RB1,RUNX1,SELE,SELP,SERPINH1,S…	486 (14)
ASPSCR1-TFE3		fusion gene/product		-0.712	4.92e-07	ADGRG1,APOE,ASAH1,ATP6V1B2,BHLHE41,CD59,CELF2,CTSD,CTTN,EPAS1,EZR,G0S2,GPNMB,GRN,HLA-E,HMOX1,MET,MFSD1,MYOF,NPC2,PXN,STOM,TACC1,THEMIS2,TMEM70
XIAP	0.176	enzyme		-0.711	0.000699	CDKN1A,CSF3,CXCL1,CXCL8,IL6,MYC,PTGS2,SELE,TNF	479 (16)
vincristine		chemical drug		-0.708	0.0127	BCL2,CDKN1A,EGR1,IGF1,IL1B,LCP1,MCL1,PTGS2,TNFAIP3
ITGA5	0.995	transmembrane receptor		-0.707	1.47e-10	APOE,BCL2,CCN2,CD44,CDKN1A,CEBPB,ENPP2,GJA1,IGFBP2,IL1B,IL6,ITGA5,PLAU,PLAUR,PXN,RAC2,SELP,TGFBR2,TNF	454 (18)
Z36		chemical reagent		-0.707	0.00111	CDKN1A,CEBPB,HERPUD1,HMOX1,INSIG1,MAP1LC3B,NUPR1,PPP1R15A
MAP3K12	0.134	kinase		-0.707	0.00111	ACTB,ACTG1,APP,NRN1,RPS18,RPS8,STMN1,TUBB4B	437 (7)
PHLPP1		enzyme		-0.707	0.000266	CEBPD,CSF1R,CXCL2,CXCL3,FOXO1,IL18,MAP1LC3B,MCL1	473 (16)
miR-450a-5p (and other miRNAs w/seed UUUGCGA)		mature microRNA		-0.707	0.00239	EMP3,ITGA5,ITGB1,SPP1,TCF4,TGFB1,VIM,ZEB1
ZNF106	-0.297	other		-0.707	0.00336	GLRX,GPNMB,HSPB1,IFITM3,LGALS1,LGALS3,LYZ,PRDX2
RGS4		enzyme		-0.707	0.0167	GFOD1,IGF1,NR4A2,PDE2A,POSTN,SPP1,TFRC,UGCG
NFIL3	-0.364	transcription regulator		-0.707	6.61e-06	CDKN1A,CXCL8,GADD45B,HAVCR2,ID2,IL10,PRNP,PTGS2,TNF,TNFSF10	518 (24)
PLK2	0.025	kinase		-0.707	0.000149	CITED2,FGL2,IL1B,IRF1,MERTK,PLAT,RGCC,RGS1
PDHA1	0.04	enzyme		-0.707	1.85e-06	CSF3,CXCL1,CXCL2,CXCL8,IL1A,IL6,MYC,PTGS2	209 (7)
KIN001-043		chemical drug		-0.707	6.07e-05	CDKN1A,ID1,IL10,IL1B,IL6,ITGAM,MYC,PECAM1,TNF	575 (21)
NR1H3		ligand-dependent nuclear receptor		-0.703	4.18e-14	APOD,APOE,ARL4C,C1QA,CCL3L3,CCL4,CD4,CDKN1A,CH25H,CLEC4E,CSF3,CXCL16,CXCL2,FCGR1A,FGL2,FPR1,G0S2,GBP4,GPX1,IL10,IL1B,IL1RN,IL6,IRF8,ITGAM,LAIR1,LCP2,LDLR,LSP1,LY86,LYZ,MERTK,NFKBIA,PLAU,PLTP,PTGS2,RB1,SLC16A10,SNAI1,TAP1,TNF,VEGFA,VEGFC	524 (20)
CDK9	0.229	kinase		-0.702	1.93e-07	BCL2,CDKN1A,CXCL2,CXCL8,CXCR4,ELK3,ELL2,HLA-DRA,IL1B,IL6,MCL1,MET,MYC,NAMPT,NFKBIA,PDK4,RUNX1,SELE,TGM2,TNFAIP3,VIM	470 (15)
SLC16A3	-0.535	transporter		-0.702	0.00279	IL1B,IL6,PFKFB3,TNF
PRL		cytokine		-0.701	5.22e-12	A2M,ACTB,AKR1C3,ANXA5,APP,AREG,BCL2,BTG1,CAPN2,CAV1,CCL20,CDKN1A,CEBPD,CLDN5,CLU,CNN3,CPD,CST3,CTSB,CTSD,CTSS,CXCL2,CXCL3,EGR1,FN1,GPNMB,HERPUD1,HES1,ICAM1,ID1,ID2,ID3,IER3,IFITM1,IL1B,IL6,IRF1,LAMC1,LY6E,LYVE1,MGP,MYC,NEDD9,NFKB1,NUPR1,PDK4,PKIG,PLAT,RABAC1,RCAN1,RHOG,SOCS2,SOCS3,SPARC,SPP1,TGFB1,TNF,TNFSF13B,TSC22D1,TUBA1B,TXNIP,VIM	490 (16)
acetaminophen		chemical drug		-0.701	1.2e-11	A2M,ACTB,ACTG1,AKR1B1,BCL2,BLVRB,BTG2,CCL3L3,CDKN1A,CEBPB,CXCL2,CXCL3,EPHX1,FLT1,FTH1,FTL,GLRX,GLUL,GPX1,GPX4,HIF1A,HMOX1,ICAM1,IGF1,IL18,IL1A,IL1B,IL6,ITGB1,MCL1,MYC,NFE2L2,PECAM1,PLAUR,PTGS2,SELENOP,SOCS3,TKT,TNF,TXN,VCAM1,VEGFA	538 (15)
EHD2	0.781	other		-0.7	0.00684	CAV1,CAV2,CAVIN1,CAVIN2,INSR
BMP15		growth factor		-0.7	7.73e-05	AREG,EREG,ID1,ID2,ID3,PTGS2	353 (18)
mir-130 (includes others)		microRNA		-0.7	1.28e-05	AIF1,CD86,CXCL1,GJA1,IL10,IL1B,IL6,IRF8,MAFB,MRC1,PTGS2,TNF	454 (15)
ZNF148	0.298	transcription regulator		-0.696	0.0154	CCL3,CDKN1A,FN1,ITGAM,VIM
PIK3R1	-0.726	kinase		-0.695	1.17e-10	ATP1A1,BCL2,CCL3,CCL4,CD44,CXCL8,ENG,FOXO1,HIF1A,HMOX1,ICAM1,IL1B,IL6,LDHA,MYC,NFE2L1,NFE2L2,PIK3R1,PLAU,PTGS2,SELP,TGFB1,TNF,TXNIP,VCAM1,VEGFA,VEGFC	445 (18)
PDGF (complex)		complex		-0.694	3.96e-14	BCL2,CAV1,CD44,CDKN1A,COL4A1,CXCL3,CYBA,EGR1,EIF4E,FGF2,FN1,FOXO1,GJA1,HIF1A,HMOX1,ICAM1,IRS2,ITGA5,LDLR,MEOX2,MYC,NR4A2,PIK3R3,PLAU,PLAUR,PTGS2,SPARC,TGFB1,TIMP3,VCAM1,VEGFA	603 (21)
TCF4	1.773	transcription regulator		-0.694	0.00342	ADAMTS9,ALCAM,ARHGAP4,B4GALT1,BEX3,CDKN1A,CREM,DSTN,FKBP11,FOXO1,GPX4,HCST,HES1,HIF1A,ID2,ID3,IFI16,IGFBP4,IL1B,IL6,LRP1,MCL1,NEDD9,PPIF,PRDM1,PTGS2,RHOC,RPL35A,RPL7,S100A4,SELENOP,SMAD1,SOCS3,TNF,TNFSF10,TNFSF13B,TXNIP,ZEB1,ZEB2	434 (9)
OXT		other		-0.694	2.2e-05	CCN2,CEBPB,COX7A1,EPAS1,FN1,GJA1,HIF1A,ITGA5,PTGS2,RCAN1,RGS2,TGFB1,VIM	569 (23)
miR-141-3p (and other miRNAs w/seed AACACUG)		mature microRNA		-0.693	0.0321	AKR1C1/AKR1C2,ITGB1,PERP,SNAI1,TNFAIP3,VIM,WIPF1,ZEB1,ZEB2
BAG1	-0.347	other		-0.693	1.28e-05	ACTB,BCL2,CDKN1A,MT2A,PLAU,PTGS2,PXN,RAB27A,SNAI1,TJP1,VIM,ZEB1	589 (20)
calcimycin		chemical reagent		-0.692	4.88e-10	APP,CCL20,CD14,CD83,CD86,CXCL8,DDIT4,EGR1,ELN,FGF2,FN1,HERPUD1,HIF1A,ICAM1,ID3,IGF1,IL1B,IL6,MSR1,MYC,PTGS2,RCAN1,SHC1,TLR2,TNF,TNFSF10,VEGFA	428 (14)
nystatin		chemical drug		-0.692	6.04e-06	CCL3L3,CD86,CXCL8,ICAM1,IL1B,IL6,SPP1,TNF	388 (17)
IL23A		cytokine		-0.689	0.000917	CLEC5A,IL10,IL1B,IL6,IRF8,TNF	402 (18)
APOH		transporter		-0.689	0.00114	CD83,CD86,NFKB1,SELE,TNF	397 (15)
RB1CC1	0.172	other		-0.689	0.037	CDKN1A,MYC,RB1,SPP1
HRAS	0.154	enzyme		-0.688	6.36e-32	A2M,ACTB,ACTG1,AFAP1L1,APP,AREG,ASAP1,B3GNT5,BCL2,BTG2,C1QC,CALCRL,CALD1,CAPG,CAPN2,CAV1,CCL20,CCL3,CCN1,CCN2,CD44,CDC42BPA,CDKN1A,CEBPB,CEBPD,CFH,CLU,COL18A1,COL4A1,CRIM1,CSF3,CTSB,CTSS,CTSZ,CXCL1,CXCL2,CXCL3,CXCL8,DOK2,DUSP1,EGR1,ELK3,ELN,EPHX1,EREG,ETS1,F2R,FBLN2,FERMT2,FGF2,FLNA,FN1,FNBP1L,FOXO1,FSTL1,GIMAP1,GJA1,GNA13,GRN,GSN,HES1,HIF1A,HMOX1,HSP90AA1,HSPB1,ICAM1,ID2,IFITM2,IGFBP4,IL13RA1,IL…	583 (21)
TFE3	-0.113	transcription regulator		-0.687	7.4e-05	ASAH1,COX7A1,CTSD,INSIG1,IRS2,KLF2,LDHA,MT-CYB,MT-ND1,MT-ND5,MYH9,TPP1,VEGFA	310 (7)
glucocorticoid		chemical drug		-0.687	8.32e-24	BCL2,CALD1,CCL3,CCN2,CD163,CD44,CD74,CDKN1A,CEBPB,CEBPD,CLDN5,CLU,CSF1R,CSF3,CXCL1,CXCL2,CXCL8,CXCR4,DUSP1,FBLN2,FN1,GLUL,GRN,HMOX1,ICAM1,IL10,IL10RA,IL18,IL1A,IL1B,IL1RN,IL6,INSR,IRF8,MAOA,MAP1LC3B,MT2A,MYC,NCF2,NFKBIA,NR4A2,PLAT,PRNP,PTGS2,RAMP2,SELE,SGK1,SOCS3,SPP1,STC1,STX11,TGFB1,TLR2,TNF,TXNIP,VCAM1,VEGFA,VIM,ZBTB16	536 (18)
IL27		cytokine		-0.686	8e-16	CCL20,CCL3,CCL4,CCL8,CD14,CD163,CD63,CD74,CD86,CEBPD,CKLF,CXCL8,EGR1,HLA-A,HLA-DMA,HLA-DMB,HLA-DPA1,HLA-DQB1,HLA-DRA,HLA-E,ICAM1,ID2,IFI16,IFI27,IFITM1,IFITM2,IFITM3,IL10,IL18,IL1A,IL1B,IL1RN,IL6,IL6ST,IRF1,ITGAM,MAF,MCL1,MRC1,MYC,PRDM1,PSMB9,PTGS2,SOCS3,SPTBN1,TAP1,TNF,TNFSF10,TNFSF13B,VCAM1,VIM	513 (14)
vemurafenib		chemical drug		-0.686	4.25e-08	CXCL8,GPNMB,HAVCR2,HMOX1,ID2,IL10,IL1B,IL6,ITGAX,NAMPT,NECTIN2,TGFB1,VEGFA,VIM,ZEB1	550 (21)
miR-17-5p (and other miRNAs w/seed AAAGUGC)		mature microRNA		-0.682	3.39e-06	APP,BCL2,BMPR2,C1QTNF1,CCL20,CCN1,CD44,CDKN1A,CRIM1,CXCL8,FN1,HIF1A,IL6,MT2A,RB1,RHOC,RUNX1,S1PR1,SLC1A3,TGFBR2,TNF,TXNIP,VEGFA,VIM	481 (15)
IRF2	-0.097	transcription regulator		-0.679	1.17e-08	BCL2,BNIP3L,C1QTNF1,CD14,CDKN1A,CLEC10A,CLIC1,CTSS,FCGBP,ID1,IL1B,IL6,IL6ST,IRF1,IRF8,MYH9,NAMPT,PFKFB3,PSMB9,PTGS2,RRBP1,SLCO2B1,SRGN,TAP1,TNFSF10,TNFSF13B,TPM1,VCAM1	378 (18)
CAT	-0.598	enzyme		-0.679	0.000129	AIF1,BCL2A1,CAV1,CDKN1A,CXCL8,FN1,HIF1A,HLA-DRA,HMOX1,IL6,MCL1,PTGS2,VCAM1,VIM	501 (21)
MAF	-1.889	transcription regulator		-0.675	0.00204	IL10,IL1R1,MAF,MERTK,NUAK1,PRDM1,TGFB1,TXN,VCAM1	467 (16)
CD69	-0.471	transmembrane receptor		-0.674	0.00415	IL1B,S1PR1,SOCS3,TGFB1,TNF	529 (21)
GROWTH HORMONE (family)		group		-0.674	3.17e-19	ACSL1,ACTB,AKR1B1,APOE,ARID5B,BCL2,CEBPB,CEBPD,CITED2,CLU,COL18A1,CXCL1,CXCL2,EGR1,FABP4,FN1,FTH1,HES1,ICAM1,ID1,IER3,IGF1,IGFBP2,IL1B,IL6,INSR,IRF1,LDLR,LEPR,MT-CYB,MT-ND5,MYC,NAMPT,NEDD9,NFKBIA,PDK4,PFKFB3,PPP1R15A,S100A4,SGK1,SOCS2,SOCS3,SPARC,SPP1,STC1,TGFB1,TGFBR2,TKT,TNF,TNFSF10,TSC22D1,TXNIP,ZEB2	544 (24)
N-COR (family)		group		-0.67	3.21e-08	ACACB,ACSL1,ASAP1,C1QA,CDKN1A,CTSB,CTSS,CXCL2,FABP4,HBEGF,HES1,IGF1,IL1A,IL1B,LDHA,MCTP1,OLR1,PID1,PLIN2,PTGS2,RAB20,RHOB,RNF144B,SGK1,WIPF1	423 (17)
PPP2CA	-0.109	phosphatase		-0.67	1.38e-05	BCL2,CD74,CDKN1A,CXCL3,HLA-A,HLA-DMA,IL10,IL1A,IRF1,MYC,NCKAP1,NOVA1,PTGS2,PTPRC,RPS6,SOCS3,TAP1,TNF	472 (15)
ENDOTHELIN (family)		group		-0.669	0.00114	APP,CD74,MYC,PTGS2,TNF	388 (16)
beta-1,3-glucan		chemical drug		-0.669	0.000476	FGF2,IL6,TGFB1,TNF,VEGFA	569 (22)
CXCL5		cytokine		-0.666	0.00103	CEBPB,ITGAM,SNAI1,TNF	506 (23)
TRPV4	-0.202	ion channel		-0.666	2.03e-07	CCL3L3,CXCL2,CXCL3,DUSP1,FN1,HMOX1,IL1B,IL6,ITGB1,SOCS3,TLR2,TNF,VCAM1,VEGFA	317 (12)
ADORA2A		G-protein coupled receptor		-0.665	9.31e-06	APP,ATP6V1B2,CLDN5,CSF1R,CXCL2,DSTN,DUSP1,HIF1A,HMOX1,IFITM3,IL10,IL6,NFKBIA,NR4A2,NR4A3,PTGS2,SELE,SPARC,SPTBN1,TGFB1,TJP1,TNF,VEGFA	405 (17)
VIM	1.285	other		-0.664	0.000193	CDH5,EMP1,GPX4,ITGB1,ITGB4,LMNA,PLAU,PTGS2,TFRC,TGFB1	579 (24)
bleomycin		biologic drug		-0.664	9.35e-23	ANGPT2,APOE,BASP1,BCL2,BMPR2,CCL3L3,CCN2,CD86,CDH5,CDKN1A,CLU,CPD,CSF3,CTSD,CTSS,CXCL1,CXCL2,CXCL3,CXCL8,CXCR4,ELN,EMP2,EREG,F2R,FABP4,FN1,FZD6,GPR34,HBEGF,HIF1A,HSP90AA1,ICAM1,ID1,IGF1,IL10,IL13RA1,IL18,IL1A,IL1B,IL6,IRS2,ITGB1,LGALS3,MAP1LC3B,MAP3K6,MAP4,MID1,MRC1,MYC,MYCT1,NLRP3,PECAM1,PLAT,PTGS2,RGCC,S100A4,SLFN5,SMAD1,SNAI1,SOCS2,SOCS3,SPP1,STK17B,STOM,TGFB1,TGFBR2,TIMP3,TINAGL1,TLR2,TNF,TNF…	546 (14)
DDIT4	-1.328	other		-0.663	2.52e-07	AREG,BNIP3L,DDIT4,ICAM1,IL1B,IL33,IL6,MAP1LC3B,NFKB1,NFKBIA,NLRP3,TNF	398 (17)
vidutolimod		chemical drug		-0.663	1.77e-07	BCL2A1,CALHM6,CCL3,CCL4,CCL8,CD63,CD83,CTSD,GBP4,HLA-E,IFI27,IFITM2,IFITM3,IL1R1,IL1RN,IL6,KLF6,LY6E,LYN,MARCKSL1,NFKBIA,NUPR1,PFKFB3,PSMB9,SPP1,TAP1,TNF,TNFSF10,TNFSF13B
TNFSF14		cytokine		-0.661	1.02e-05	CCL20,CD86,CXCL1,CXCL3,HIF1A,ICAM1,IL6,POSTN,TGFB1,TNF,VCAM1	451 (15)
LTBR	0.008	transmembrane receptor		-0.661	1.62e-07	CCL20,CD74,CD86,CLU,ENPP2,ICAM1,IL6,LYZ,NFKBIA,PCDH17,PRNP,SERPINA1,TNF,TNFSF13B,VCAM1	442 (15)
RCAN1	1.011	other		-0.66	0.000108	CXCL8,ICAM1,IL6,PTGS2,RCAN1,SELE,TGFB1,TNF,VCAM1	385 (18)
IRF6		transcription regulator		-0.659	1.79e-08	CD14,CD86,CLEC10A,CXCL8,ENPP2,IL10,IL18,IL1B,IL6,MRC1,NLRP3,NR4A2,PLAU,PTGS2,RCAN1,TJP1	403 (17)
cadmium chloride		chemical toxicant		-0.659	3.76e-06	ANXA5,DNAJB1,EIF4E,FOXO1,FTH1,HIF1A,HMOX1,HSP90AA1,HSPA1A/HSPA1B,HSPB1,IL10,LDHA,MT2A,MYC,NFE2L2,PFKFB3,PLAU,SNAI1,TGFB1,TNF,TXN,VIM	425 (16)
hydroxyurea		chemical drug		-0.658	0.000127	BCAM,CCL3,CDKN1A,CSF3,CXCL2,CXCL3,CXCL8,GPX1,IL1A,IL6,MARCKS,MCAM,MYC,PRDM1,SELE,TNF,TNFAIP3	379 (15)
IL23 (complex)		complex		-0.656	0.000266	BCL2,CCL20,CXCL8,IL10,IL1B,IL6,TLR2,TNF	460 (14)
PLP1		other		-0.655	0.0128	CCL20,CXCL2,ENPP2,IL10,PPP1R15A,TNF
SLR14		chemical reagent		-0.655	0.000229	HLA-A,IL18,IL1B,TNF
ANGPT1		growth factor		-0.654	7.45e-10	ADAMTS1,ADAMTS4,ADAMTS9,ALCAM,ANGPT2,BCL2,CDH5,DUSP1,EFNB2,ICAM1,IL1R1,ITGB1,NFKB1,SELE,TEK,TNF,VCAM1,VEGFA	437 (20)
MYCN		transcription regulator		-0.654	1.74e-08	ACTB,ACTG1,ACTN4,ADAMTS1,ARPC1B,BASP1,CAV1,CCN2,CDH5,CDKN1A,CITED2,CLU,COL18A1,COL4A1,CRIM1,DUSP1,DUSP2,EMP1,FKBP9,FN1,GRB2,HES1,HLA-A,HLA-DQB1,ID2,IGFBP7,ITGB1,LDHA,LGALS1,MAP4,MSRB3,MYH9,MYL12A,NACA,NDRG1,NUCB1,PDLIM1,POLR2L,RPL18,RPL24,RPL3,RPL35A,RPL5,RPL7,RPLP0,RPS28,RPS3,RPS4X,RPS6,RPS8,S100A10,SOX17,SPARC,SULF1,TGIF1,TGM2,TPM1,TUBA1B,VIM,ZEB2	572 (19)
cilostazol		chemical drug		-0.654	2.2e-05	BCL2,CLDN5,HMOX1,ICAM1,IL10,NR4A2,RAPGEF3,SELE,SELP,TJP1,TNF,VCAM1,VEGFA	392 (17)
CBFB	-0.181	transcription regulator		-0.653	0.000516	ARL4C,CD4,CSF1R,FABP4,ICAM1,LGMN,PTGER4,RGS1,RUNX1,SOCS2,SPP1,TGFBR2,TGFBR3	253 (7)
CD200R1	-0.179	transmembrane receptor		-0.653	0.000842	CXCL16,EGR1,ETS1,HIF1A,IFNGR2,IL10,IL6,MYC,NFKBIA,RB1,TGFBR2,TNF	496 (18)
platelet activating factor		chemical - endogenous mammalian		-0.65	1.09e-09	ANGPT2,CDKN1A,EGR1,FGF2,FN1,ICAM1,IL10,IL1A,IL6,ITGAM,ITGB2,NFKBIA,PLAU,PLAUR,PTGS2,SELP,SOCS3,TNF,VEGFA,VIM	458 (14)
SPDEF		transcription regulator		-0.649	5.63e-10	CCN2,CD34,CDKN1A,COL4A1,COL4A2,CXCL8,HIF1A,IL33,ITGA5,ITGA6,LAMB2,LAMC1,PLAU,PLAUR,SMAD1,SOX17,STMN1,TGFB1,VIM,ZEB1	611 (26)
RND3	-0.186	enzyme		-0.649	3.21e-05	BCL2,CDKN1A,FN1,HES1,HIF1A,PTGS2,UCP2,VEGFA,VIM	547 (18)
KLF5		transcription regulator		-0.648	0.000333	BCL2,CAVIN1,CD34,CD44,CDKN1A,CEBPD,CXCR4,DUSP1,EPAS1,HIF1A,ID3,IL1B,LITAF,MEOX2,MYC,NFKBIZ,RUNX1,UCP2	545 (19)
rifampin		chemical drug		-0.647	0.0474	AKR1C1/AKR1C2,CD14,CD59,CTNNAL1,DSE,ENPP2,IL1B,ITGAM,MGP,RGS10,SPP1,TLR2
dexmedetomidine		chemical drug		-0.647	2.83e-10	AREG,CDKN1A,COL4A1,CXCL8,DDIT4,F2R,FGF2,FN1,HSP90AA1,ICAM1,IL6,ITGA5,ITGB1,ITGB4,MYC,PTGS2,SPP1,TLR2,TNF,YWHAH	448 (20)
STAT1	-0.208	transcription regulator		-0.643	1.65e-24	A2M,ANGPT2,APOE,BCL2,BCL2A1,BTG1,CALHM6,CCL20,CCL3,CCL3L3,CCL4,CCN2,CD14,CD44,CD86,CDH5,CDKN1A,CEBPD,CH25H,CREM,CTSS,CXCL2,CXCL3,CXCL8,EGR1,FCER1G,FCGR1A,FCGR2B,FGF2,FGL2,FN1,FOXO1,GBP4,HAPLN3,HAVCR2,HBEGF,HES1,HIF1A,HLA-DRB5,HLA-E,ICAM1,IFI16,IFI27,IFITM1,IFITM2,IFITM3,IGF1,IL10,IL18,IL1A,IL1B,IL1R1,IL33,IL6,IRF1,IRF8,ITGA5,ITGAX,LY6E,LY96,MYC,NAMPT,NFKB1,PCDH17,PECAM1,PHACTR1,PLIN2,PSMB9,PTGS2,…	545 (15)
GNAS	-0.092	enzyme		-0.643	1.09e-08	ADAMTS1,ALCAM,ATP1A1,CCN1,CD200,CD86,CHCHD10,CREM,CXCL2,ETS2,GFOD1,GRN,IFI16,IL1B,IL6,LITAF,MPEG1,MSRB3,MYC,NR4A2,NR4A3,PDE4B,PTGER4,RGS2,RNASE6,SLA,SNX9,SPARC,SPP1,SYK,TGIF1,TNFRSF1B,TSC22D1	589 (24)
CLU	3.01	other		-0.641	0.000209	APP,BCL2,CDKN1A,CFH,CLU,CXCL8,GPX1,HSPA1A/HSPA1B,IL1B,IL6,MMRN2,NFKBIA,TNF	463 (18)
PLA2G6		enzyme		-0.64	0.0292	MRC1,NFKB1,PTGS2,RGS2,TNF
IL1RAP	-0.27	transmembrane receptor		-0.64	2.16e-05	CCL20,CD14,CXCL1,CXCL8,IL6,TNF	330 (14)
FAAH		enzyme		-0.64	0.0128	HMOX1,PECAM1,RPL5,RPL7,RPS18,RPS6
HOXC6		transcription regulator		-0.64	0.0226	BCL2,CYRIA,RUNX1,SLC1A3,TNFAIP8,VCAM1
NPR1	0.803	enzyme		-0.64	0.00166	CCN2,FN1,IL1B,IL6,RCAN1,TGFB1,TGFBR2,TNF	441 (16)
RPS6KA5	0.079	kinase		-0.636	7.08e-06	CCL20,DUSP1,IL10,IL1B,IL6,MYC,PTGS2,SNAI1,TNF	370 (15)
PML	0.273	transcription regulator		-0.635	2.83e-07	ACACB,ACTG1,APOE,CDKN1A,CPE,CXCL1,CXCR4,DNAJB4,FTL,HLA-DMB,HLA-DRA,HMOX1,HSPB1,ID2,IFI27,IFITM1,IL1A,IL1B,LDLR,LYZ,MAF,NDRG1,NFE2L2,PDK4,PIK3C2A,PSMB9,SNAI1,STMN1,TAP1,TNF,TNFAIP3,TXN,UCP2,VIM,ZEB1	515 (18)
IL24		cytokine		-0.635	0.0081	BCL2,CCL20,CXCL8,HBEGF,IL10,MCL1,PPP1R15A,PRDM1,PTGS2	422 (16)
erlotinib		chemical drug		-0.635	5.28e-08	AREG,BCL2,CCL20,CD14,CSF3,CXCL1,CXCL3,CXCL8,CYBB,EGR1,FGF2,FN1,ICAM1,IGFBP4,IGFBP7,IL1A,IL1B,IL6,NFKB1,NFKBIA,PIK3R1,PLAU,PLAUR,SNAI1,TLR2,TNF,TNFRSF1B	494 (13)
HOXD10		transcription regulator		-0.632	0.0143	CD44,CLEC10A,EZR,HBEGF,ICAM1,ITGB4,RHOB,RHOC,TFPI,TJP1
MAPK10		kinase		-0.628	0.000917	APP,CD44,CXCL8,IL6,PTGS2,TNF	513 (17)
luteolin		chemical drug		-0.628	0.000171	BCL2,FLT1,HIF1A,HMOX1,ICAM1,IL6,MYC,NR2F2,PTGS2,SELE,TNF,VEGFA	376 (15)
OVOL2		transcription regulator		-0.627	0.0189	ARPC1B,CDKN1A,EFNB2,HLA-DQB1,HLA-DRB5,LDHA,RHOJ,VIM,WIPF1
mir-185		microRNA		-0.626	0.0106	LDLR,TNF,VEGFA,VEGFC
IL1RL1		transmembrane receptor		-0.626	0.000659	CXCL3,CXCL8,IL33,IL6,ITGAM,MRC1,TNF	310 (14)
1-trifluoromethoxyphenyl-3-(1-propionylpiperidine-4-yl)urea		chemical reagent		-0.625	2.81e-05	APP,IL1B,IL33,IL6,TNF	229 (7)
VDR	-0.229	transcription regulator		-0.622	4.03e-10	ANGPT2,BCL2,CD14,CD44,CDKN1A,CEBPB,COL4A1,COL4A2,CXCL8,EGR1,ICAM1,ID1,IER3,IL18,IL1A,IL1RN,IL6,LDLR,LGALS1,MYC,NASP,NEDD9,NUPR1,PLIN2,PODXL,PTGS2,RB1,RGCC,SELE,SERPINA1,SOCS3,SPP1,TJP1,TLR2,TXN,TXNIP,UCP2,VEGFA	535 (19)
CCL2	-0.729	cytokine		-0.621	1.24e-07	BCL2,CD86,CEBPB,CEBPD,CXCL3,CXCL8,FABP4,FOLR2,ICAM1,IGF1,IL10,IL18,IL1A,IL1B,IL6,ITGA5,PTGS2,SLC40A1,TGFB1,TNF,VCAM1,VEGFA	424 (19)
NVP-TAE684		chemical drug		-0.62	0.00239	BCL2,IL10,MYC,PFKFB3,SNAI1,SPARC,VIM,ZEB1	520 (17)
CPE	0.661	peptidase		-0.618	0.00176	BCL2,EFNA1,IGFBP2,LDLR,MYC,PAM,RPS28	426 (15)
doxorubicin		chemical drug		-0.618	3.83e-14	A2M,ADAMTS1,APP,AREG,BCL2,BCL2A1,BNIP3L,BTG1,BTG2,CCN1,CCN2,CD14,CD44,CDKN1A,CLU,CREM,CTSB,CTSD,CXCL1,CXCL2,CXCL3,CXCL8,CYBB,DDIT4,DUSP1,EGR1,EMP3,EREG,FKBP1A,FTH1,GAS5,GLIPR1,GPNMB,GPX4,HBEGF,HIF1A,HMOX1,HSP90AA1,HSPH1,ICAM1,ID1,ID2,IER3,IFITM2,IFITM3,IGFBP4,IGFBP7,IL1B,IL6,IRF1,ITGB4,LGALS3,LIMA1,LY6E,MAP4,MCL1,MET,MRC1,MT-ND1,MT-ND5,MYC,NDRG1,NFE2L2,NFKB1,NFKBIA,NLRP3,PERP,PIK3R3,PLAUR,PLTP,PS…	527 (14)
ZC3HAV1	-0.126	other		-0.61	0.0135	COL4A1,IFI16,IL6,PRXL2A,TIMP3,TNF,TNFRSF10D
carbonyl cyanide m-chlorophenyl hydrazone		chemical toxicant		-0.61	2.62e-07	ALOX5AP,CCL20,CXCL8,DDIT4,GK,GNG11,IL18,IL1A,IL1B,MAP1LC3B,MYCT1,NAMPT,NFKBIZ,NLRP3,PTGS2,SELP,TGFB1	344 (16)
LMNA	0.804	other		-0.61	0.00335	ACKR1,BCL2,CCL8,CCN2,ELN,EPAS1,FABP4,FGD5,FLT1,FN1,GJA1,ID3,IER5,IRF1,IRF8,KANK3,LMNA,MCAM,MT-ND1,MYC,NAMPT,NES,PECAM1,RB1,SNRK,SPP1,STAB1,SUN1,SYNE2,TGFB1,TIMP3,TNS2,ZFP36	543 (17)
ALKBH5	0.089	enzyme		-0.606	0.000765	AKAP13,ASAH1,BLVRB,CAV1,CDKN1A,CLU,CREM,CTSD,CTTN,FOXO1,GJA1,ITGB1,MYC,RGS2,RPGR,RPLP0,TGFBR2,TIMP3
EZH2		transcription regulator		-0.605	3.22e-20	ACTB,ADAM9,ALOX5AP,AREG,ARHGDIB,BCL2,C15orf48,CD63,CDKN1A,CEBPB,CLEC3B,COL4A1,CPD,CSF3,CTNNA1,CTNNAL1,CXCL1,CXCL2,CXCL8,CXCR4,DAAM1,EFNA1,EGR1,EPAS1,EREG,EZR,FLT1,FN1,GADD45B,HDGFL3,ICAM1,ID1,IGF1,IL10,IL10RA,IL6,ITGB1,JAM2,KLF2,MNDA,MPZL2,MYC,NCOA7,NDRG1,NES,NFKBIA,NIBAN1,NLRP3,PRDM1,PTGS2,RB1,RHOB,RPL10A,RUNX1,S100A4,SERPINA1,SLC1A3,SMAD1,SNAI1,SOCS3,SOX17,SPARC,SULF1,TGFB1,TGFBI,TGFBR2,TGFBR3,…	567 (22)
USF2	-0.58	transcription regulator		-0.6	0.0049	ACTN4,CCL3L3,EIF4E,HMOX1,MYC,MYH9,SPP1,TGFB1,UCP2	378 (7)
PTGER3		G-protein coupled receptor		-0.6	0.00336	BCL2,CEBPB,FLT1,IL10,IL6,ITGA4,PPP1R15A,TNF	448 (20)
ketamine		chemical drug		-0.6	0.00164	CREM,CXCL8,HMOX1,KLF6,PTGS2,TNF	441 (21)
STAT4		transcription regulator		-0.597	0.000433	AHNAK,BCL2,CXCL2,CXCL3,FCER1G,FYB1,GAS5,GJA1,HLA-DQB1,IER3,IL10,IL10RA,IL6,IRF1,KDM6B,KLF9,LRP1,MYC,NDRG1,PRDM1,RAMP2,RGCC,RGS16,RNF130,S100A4,SAT1,SELE,SERTAD1,SOCS3,SUN1,TNF,VEGFA	471 (17)
KDM1A	0.139	enzyme		-0.597	3.04e-24	A2M,ARHGDIB,B4GALT1,C1QB,C3AR1,CAPG,CCL3L3,CCL4,CD63,CD74,CD84,CDA,CDKN1A,CEBPB,CLEC7A,CTNNA1,CTSD,CTSS,CTSZ,CXCL16,CYBB,EBF1,ELL2,ELOVL7,EPHX1,FCGR2B,FCGR3A/FCGR3B,FN1,FOXO1,GALNT15,GBP4,GPNMB,HIF1A,HLA-A,HLA-DQB1,HLA-DRB5,HMOX1,ID2,IFI16,IFITM3,IGFBP2,IGFBP4,IL1RN,IQGAP2,ITGAX,ITGB2,KLF2,LCP1,LY86,LYZ,MPEG1,MYC,NES,OSM,PDE2A,PRNP,PTPRB,PTPRC,S100A6,SELENOP,SNAI1,SNHG7,SOCS2,SYNPO,TAP1,TGIF1,TLR…	629 (22)
YBX1	-0.518	transcription regulator		-0.596	5.65e-09	AQP1,BCL2,CCL20,CDKN1A,CIRBP,CXCL1,CXCL2,CXCL8,EREG,FGF2,HIF1A,HLA-DQB1,HLA-DRA,ICAM1,ID1,IL1A,IL1B,IL6,LGALS3,MCL1,MYC,NFE2L2,OSM,PLAUR,PTGS2,S100A13,SNAI1,TGFB1	551 (16)
AGTR1		G-protein coupled receptor		-0.595	3.09e-05	CYBA,DUSP1,FN1,HMOX1,IL6,OLR1,PTGS2,SGK1,TGFB1,TNF,TXNIP	519 (24)
IRAK1	-0.456	kinase		-0.595	0.000193	CXCL16,CXCL8,IL10,IL1B,IL6,NLRP3,SELE,TNF,VCAM1,VIM	412 (18)
ELASTASE (family)		group		-0.594	8.87e-05	CCL3L3,HMOX1,ICAM1,IL1B,IL6,TGFB1,TNF	448 (20)
CXCL10		cytokine		-0.594	0.00684	IL1A,IL1B,IL6,TGFB1,TNF	467 (18)
myricetin		chemical - endogenous non-mammalian		-0.594	0.00231	BCL2,IL10,IL6,MYC,PTGS2	537 (19)
dimethyl sulfoxide		chemical drug		-0.593	1.08e-06	ACTB,CEBPB,CXCL8,DNAJB4,EMP3,GAS5,HMOX1,IFI16,IL1B,IRS2,ITGAM,ITGB2,LIFR,MYC,NR2F2,NUPR1,SELP,SPI1,SPNS2,TFRC,TNF,VCAM1	455 (19)
aristolochic acid I		chemical toxicant		-0.592	0.000187	BCL2,CDKN1A,FN1,HIF1A,HMOX1,IL10,IL1B,IL6,MRC1,MT-CYB,TNF	496 (19)
paclitaxel		chemical drug		-0.589	2.68e-14	ANXA5,AREG,BCL2,BHLHE41,BTG2,C3AR1,CAV1,CCN2,CD44,CD53,CD86,CDA,CDKN1A,CLU,CXCL1,CXCL2,CXCL8,EGR1,EMP1,ENPP2,EREG,FLNA,FOXO1,G0S2,GADD45B,HBEGF,HIF1A,HLA-A,HNRNPA1,ICAM1,IER3,IL10,IL1B,IL6,ITGA5,ITGA6,ITPKC,KDM6B,LCP1,LCP2,LGALS3,MACF1,MCL1,MYC,NFKBIA,PLAU,PLAUR,PTGS2,RAC2,RB1,SAT1,SH2B3,SPRY1,STC1,STMN1,TFPI,TGFBR2,TNF,TNFRSF10D,TSC22D1,TUBA1B,TYMP,UGCG,WWTR1	545 (16)
SP3	-0.079	transcription regulator		-0.587	6.27e-09	ACSL1,ADCY4,AFAP1L1,AKAP12,ANGPT2,CCL20,CDKN1A,CITED2,DUSP1,EGR1,EREG,F2R,FLT1,HES1,IGF1,IL10,IL1A,JAM2,LDLR,MET,NCF2,NES,NFKB1,PLAU,PLAUR,PREX1,PTGS2,RRAS,SERPINH1,SGK1,SPARC,TGFBR2,TGFBR3,TLR2,VEGFA,VIM	618 (24)
MC2580		chemical reagent		-0.585	0.000476	ICAM1,IFI16,IRF8,ITGAM,LY86	223 (7)
halofuginone		chemical drug		-0.583	2.25e-14	AKAP12,CCN2,CD200,CD44,CTSS,CYGB,EGR1,ELN,EMP1,EPHX1,F2R,FN1,FSTL1,GATM,GNG11,HES1,IFITM2,IL33,LAMC1,LGALS1,NFE2L2,PLCB4,PLPP3,PPT1,RGCC,SELENOW,SPARC,SPARCL1,SPP1,TCF4,TGFB1,TGFBR2,TGM2,TNF,VCAM1	458 (20)
bisphenol A		chemical - endogenous mammalian		-0.581	7.29e-07	BCL2,CCN1,CCN2,CDKN1A,CFD,CITED2,CLU,CTTN,EGR1,ELN,EREG,GPX1,HMOX1,HSPA1A/HSPA1B,ID1,IGF1,IL10,IL6,LCP2,MAOA,MET,NR4A2,NR4A3,POSTN,PTGS2,RBM47,RBPMS,SGK1,STK17B,TGM2,TIMP3,TNF	625 (25)
CUX1	-0.049	transcription regulator		-0.579	3.54e-08	ARHGDIB,CDKN1A,CXCL1,CXCL2,CXCL3,CXCL8,CYBB,FLNA,ITGB2,LILRB3,LIMA1,MARCKS,MYC,RASIP1,SNAI1,VIM	604 (20)
ARL6IP1	0.373	other		-0.577	4.84e-07	AIF1,CD163,HLA-A,HLA-E,HMOX1,ICAM1,IGF1,IL1B,IL6,MAP1LC3B,NFE2L2,S100A10,TNF	510 (19)
rhodioloside		chemical - endogenous non-mammalian		-0.577	0.00684	BCL2,HIF1A,HMOX1,IL6,MRC1	497 (16)
glutamine		chemical - endogenous mammalian		-0.576	4.14e-07	ACTB,AKR1C1/AKR1C2,BCAT1,CDKN1A,CEBPB,CXCL1,CXCL8,DDIT4,DUSP1,FABP5,FN1,GPX4,HIF1A,HSPA1A/HSPA1B,ICAM1,IGFBP2,IL6,MCL1,MYC,NES,NFKBIA,OAZ1,PTGS2,TNF,VEGFA,VIM	475 (22)
CCL3	-5.168	cytokine		-0.574	6.61e-06	CCL20,CCL3,CCL4,IL1B,IL6,ITGA5,ITGAM,ITGB1,SELE,TNF	426 (15)
IFN (family)		group		-0.574	2.66e-08	ADAMTS1,CD44,CD83,CD86,CFH,CH25H,HIF1A,HLA-A,ICAM1,IFI16,IFITM1,IFITM3,IGF1,IL10,IL10RA,IL1R1,IL33,IRF1,IRF8,ITGA4,PECAM1,SPP1,TAP1,TFRC,TLR2,TNFSF13B,TYMP	458 (17)
TASL	-0.375	enzyme		-0.573	0.00176	BCL2A1,CXCL8,GBP4,IL6,MAFB,TNF,VCAM1	266 (9)
HOXA4		transcription regulator		-0.572	0.00231	CCN1,CCN2,ITGB1,MYC,TAGLN2	399 (11)
STEAP3	0.146	transporter		-0.57	6.73e-08	CCN2,CD44,CEBPB,FGF2,ITGA5,NEDD9,NR4A3,NUPR1,PIK3R1,PNP,RGCC,S100A10,S1PR1,TFRC,TGM2,VEGFA	264 (7)
CRNDE	0.288	other		-0.569	0.000171	CDKN1A,GADD45B,HSPA6,IL1R1,MCL1,RAC2,RASA4,RRAS,SNAI1,TGFB1,VEGFA,VIM	498 (15)
PRKCA	-0.319	kinase		-0.568	1.1e-13	APP,ARHGDIB,ARL4C,ARPC2,BNIP3L,CAV1,CCN2,CDKN1A,CSF3,CTSB,CXCL2,CXCL3,CYBB,EGR1,ETS1,FN1,FOXO1,HES1,HSPA1A/HSPA1B,ICAM1,ID1,ID2,ID3,INSIG1,MYC,NFKB1,NFKBIA,NOTCH4,PTGS2,RB1,RUNX1,SELP,TNF,VCAM1,VEGFA	497 (16)
ciprofloxacin		chemical drug		-0.567	6.88e-05	ACTN1,APP,ASAH1,ATP6V1B2,CD86,COLEC12,CPD,CTSD,EMILIN2,GRN,HLA-A,ICAM1,LDLR,LGMN,MPEG1,MSR1,MYOF,PSAP,PTGS2,RPL10A,RPS18,SPP1,STAB1,TNF,VIM	411 (11)
olanzapine		chemical drug		-0.566	0.00624	BCL2,HLA-DRB5,HMOX1,IGFBP2,LDLR,NR4A2,NR4A3,RGS2,SNCG,YBX3	363 (13)
PTBP1	0.014	enzyme		-0.566	0.00176	CD44,CIRBP,LDHA,LDLR,MYC,TNF,TPM4	276 (7)
N-(3-oxododecanoyl)-homoserine lactone		chemical reagent		-0.566	3.02e-06	CXCL2,CXCL8,IL10,IL1A,IL1B,IL6,PTGS2	365 (15)
SGPL1	-0.271	enzyme		-0.563	0.00386	AKR1C3,APP,ASAH1,BCL2,CTSD,FLNB,PLPP1,PTGS2,SPNS2,UGCG	508 (16)
cyclophosphamide		chemical drug		-0.561	5.98e-11	BCL2,CD163,CD44,CD74,CDKN1A,CLU,CXCL2,CXCL3,FCGR2A,GAS5,HLA-A,HLA-E,ICAM1,IER3,IL10,IL18,IL1B,IL6,LGALS1,LGALS3,LILRB3,MYC,P2RY13,PECAM1,PTGS2,RAC2,SPP1,TGIF1,TNF,UGCG,VEGFA	463 (18)
miR-223-3p (miRNAs w/seed GUCAGUU)		mature microRNA		-0.56	3.21e-05	FOXO1,IL1B,IL6,NFIA,NLRP3,RHOB,STMN1,TGFBR3,VIM	276 (7)
SP110	0.181	transcription regulator		-0.557	1.66e-05	ANXA5,CCN1,CD74,CDC37,CLU,CTSB,EGR3,ETS1,F2R,GNA13,GRN,IFI27,IFITM1,IFITM3,IL18,IL1R1,ITGB1,LMNA,LY96,MAOA,MCL1,MRTFB,MYC,MYH9,PERP,SERPINA1,TGFBR3,TXNIP,YES1
PD 169316		chemical drug		-0.557	0.00274	CDKN1A,FN1,PTGS2,SNAI1,TIMP3,VIM	432 (19)
EGFR		kinase		-0.555	2.8e-15	ACTB,APP,AREG,ASAH1,ATP8B1,B3GNT5,BCAM,BCL2,BTG1,CAV1,CCN2,CD164,CD63,CDKN1A,CEBPB,CPM,CST3,CXCL8,CXCR4,DUSP1,EFNB2,EGR1,EGR3,EIF4E,EREG,F2R,FBLN2,FKBP11,FN1,GAS5,GJA1,GRN,HBEGF,HERPUD1,HIF1A,HNRNPA1,HSPB1,ICAM1,ID1,IER3,IGF1,IGFBP4,IL10,IL1B,IL33,IL6,IQGAP2,IRF1,ITGA6,ITGB4,LAMB1,LDLR,MACF1,MARCKS,MCAM,MCL1,MET,MGAT1,MT1M,MYC,NFIB,NFKBIA,PABPC1,PBX1,PDLIM5,PIK3C2A,PLAT,PLAU,PLAUR,PODXL,POSTN,PRN…	590 (21)
NCOA3	-0.117	transcription regulator		-0.555	2.53e-06	BCL2,CCN1,CCN2,CD44,CDKN1A,FGF2,HES1,HMOX1,ICAM1,IGF1,IRF1,LDHA,NFKBIA,PLIN2,PTGS2,TKT,VEGFA	476 (20)
SCH 58261		chemical reagent		-0.555	0.029	ARL2,EGR1,IFITM3,LILRB3,NPC2,PTGS2
FANCD2		other		-0.555	0.00164	CDKN1A,GPX1,GPX4,LDLR,MT-RNR1,TNF
TBXT		transcription regulator		-0.555	0.00415	ALCAM,CD151,CD44,GRB2,MGP
EDNRA		transmembrane receptor		-0.555	0.00684	ECE1,ICAM1,ITGAM,PTGS2,TGFB1	513 (19)
fumonisin B1		chemical toxicant		-0.555	0.00231	PTGS2,TGFB1,TNF,TNFSF10,UGCG	506 (20)
latrunculin A		chemical toxicant		-0.555	0.000476	CCN2,CXCL2,DSTN,IL6,TNF	517 (18)
AGI-1067		chemical drug		-0.555	0.000151	EGR1,IL1B,IL6,TNF,VCAM1	521 (22)
probucol		chemical drug		-0.555	0.000659	BCL2,CCN2,CYBA,CYBB,HMOX1,TGFB1,VCAM1	474 (16)
muristerone A		chemical - endogenous non-mammalian		-0.555	0.00114	ID1,ID2,ID3,IFI16,MYC
SCAVENGER RECEPTOR CLASS A (family)		group		-0.554	0.000476	CD86,CXCL8,IL10,IL6,TNF	406 (14)
miR-199a-3p (and other miRNAs w/seed CAGUAGU)		mature microRNA		-0.553	3.63e-06	CD44,CEBPB,COL4A1,FN1,ID1,ID2,ITGA6,MET,MYC,NFKB1,PTGS2,RUNX1,SMAD1,VIM	345 (7)
CNR2		G-protein coupled receptor		-0.552	1.55e-07	CCN2,CXCL8,EGR1,FN1,IL10,IL1B,IL6,PTGS2,TGFB1,TNF	480 (18)
CCR2		G-protein coupled receptor		-0.552	6.36e-16	APP,C1QA,C1QB,C1QC,CCL3L3,CCL4,CD163,CD86,COL4A1,COL4A2,CSF3,CXCL2,CXCL3,CXCR4,F13A1,FBLN2,FN1,HSPG2,IGF1,IL10,IL18,IL1A,IL1B,IL6,LAMB2,SPARC,TGFB1,TGFBI,TGM2,TNF	534 (20)
CXCL6		cytokine		-0.549	0.00103	IL1B,IL33,IL6,TNF	283 (7)
SSTR2		G-protein coupled receptor		-0.549	1.14e-09	AREG,ARID5B,BCL2,CALD1,CCN1,CCN2,CEBPB,ETS1,G0S2,HBEGF,ICAM1,IL18,KLF2,KLF9,MT2A,NCOA7,NNMT,OLR1,PPP1R15A,RAB31,RGS16,RHOB,SAT1,TLR2,TMEM176A,TMEM176B,TXNIP,VEGFA,VIM	547 (22)
ITGA4	-0.791	transmembrane receptor		-0.549	3.61e-05	IL1B,IL1RN,ITGA4,ITGA5,RAC2,TNF,TNFAIP3	513 (21)
TNC		other		-0.546	1.79e-08	ADAMTS4,BCL2,CCL20,CCL3L3,CCL4,CDKN1A,CXCL3,EREG,ID2,IL1A,IL1B,IL6,MET,MYC,TNF,TPM1	460 (18)
MEOX2	0.686	transcription regulator		-0.545	1.2e-11	CCL20,CDKN1A,CTSS,CXCL1,CXCL2,CXCL3,CXCL8,EFNA1,FGF2,HBEGF,ICAM1,ID1,ID3,IL6,LRP1,SELE,TNFAIP3,VCAM1,VEGFC,VIM	451 (14)
ALPHA CATENIN (family)		group		-0.543	4.93e-26	ADAMTS1,ADAMTS4,AREG,COL15A1,CTSB,CXCL2,ELK3,ELN,ENG,EREG,FSTL1,ICAM2,IGF1,IGFBP2,IGFBP4,IGFBP7,IL1B,IL6,IL6ST,IRF1,ITGA5,ITGAM,LYN,LYZ,MYC,NFKBIA,NFKBIZ,PLAU,PTGS2,RHOC,RHOJ,SELE,SGK1,SNAI1,SOCS3,TGM2,TNF,TNFAIP2,TNFAIP3,VCAM1,VIM,WIPF1,ZEB2	560 (20)
AGN194204		chemical drug		-0.543	5.55e-09	ARL4C,ATP1A1,BCL2A1,BNIP3L,CCL3L3,CCL4,CDKN1A,COTL1,CST3,CYB5A,DOCK8,DUSP1,EMP1,EMP3,FABP4,GJA1,IFITM3,IL33,IRF1,IRS2,ITGB2,ITM2A,KANK3,KLF6,LGALS1,LIFR,LMNA,MYC,NPC2,PDK4,PLIN2,PRNP,PROS1,RAMP3,RGS10,SPP1,SYNPO,TAP1	165 (7)
LBP		transporter		-0.541	4.14e-07	CD14,CXCL3,CXCL8,IL1B,IL1RN,IL6,TLR2,TNF	386 (15)
FOXA1		transcription regulator		-0.538	2.94e-10	AQP1,BNIP3L,BTG1,CDKN1A,CITED2,COL18A1,CXCL8,DDIT4,DSE,DUSP1,ELK3,EPHX1,FOXC1,FSTL1,HIF1A,HMOX1,IL10,IL6,LAMC1,LDHA,LHFPL6,LYN,MGP,MYC,MYH9,NES,NR4A2,PALM2AKAP2,PAM,PFKFB3,PNRC1,PRNP,STC1,TAGLN2,TNF,TNFAIP3,VEGFA,ZFP36	592 (24)
acriflavine		chemical toxicant		-0.537	0.00114	HIF1A,IL10,MYC,PTPRB,SOCS3	455 (10)
IFN GAMMA (complex)		complex		-0.536	2.77e-06	CD86,CDKN1A,CXCL16,CXCL8,CYBB,FLT1,HLA-DRA,ICAM1,IGFBP4,IL10,IL1B,IL33,IRF8,LY96,MYC,NR4A3,SOCS3,TNF,TNFSF10,VSIG4	375 (15)
3'-O-(4-benzoyl)benzoyladenosine 5'-triphosphate		chemical reagent		-0.536	0.000151	CXCR4,IL1B,IL6,PTGS2,TNF	384 (19)
MK2206		chemical drug		-0.535	3.37e-05	ACTB,AKR1C3,BCL2,FOXO1,HIF1A,LDHA,MYC,PFKFB3,SNAI1,TJP1,VEGFA,VIM	590 (23)
trichloroethylene		chemical toxicant		-0.535	0.000317	ARHGAP18,CD63,CITED2,ECE1,EGR1,ID2,IL13RA1,NCKAP1,NFKB1,PLS3,RHOB,SPARC,STOM,TXNIP
adenosine		chemical - endogenous mammalian		-0.534	2.4e-06	CD86,CXCL8,CXCR4,HIF1A,HMOX1,ICAM1,IL10,IL1B,IL1R1,IL6,ITGB2,NR4A2,PLAT,PTGS2,SOCS3,TNF,TXNIP,VEGFA	396 (18)
CALCINEURIN (complex)		complex		-0.534	2.19e-07	BCL2,CCL3,CCL4,CXCL3,CXCL8,CYGB,DUSP1,EGR1,ITPR1,NR4A2,NR4A3,PTGS2,RCAN1,RGS2,SPP1,TNF	451 (21)
ITGA1	0.437	other		-0.528	0.0105	CAV1,IL10,IL1B,PTGS2,TNF
17-alpha-ethinylestradiol		chemical drug		-0.528	1.14e-09	APOE,BCAT1,C1QB,C1QC,CCL3L3,CD53,CD74,CDKN1A,CSF1R,CTSS,CXCL3,FBLN2,IFI16,IGF1,INHBB,LDLR,LIFR,LY86,MET,MRC1,PERP,SERPINH1,SESN1,SGK1,SLC40A1,TGM2,TNF,VCAM1,VEGFA	647 (19)
MITF	-0.308	transcription regulator		-0.527	3.31e-05	ACSL1,ALCAM,APOE,APOLD1,ASAH1,ATP1A1,ATP6V1B2,ATRX,BCL2,CD151,CD44,CDKN1A,CREM,CXCL8,FN1,GPNMB,HES1,HIF1A,ITGA4,LGALS3,LYST,MET,MGP,PHACTR1,RAB27A,RHOQ,SEMA6A,SHTN1,SNAI1,TXNIP	581 (18)
desipramine		chemical drug		-0.527	4.03e-08	ASAH1,BCL2,CDKN1A,FGF2,HMOX1,IL10,IL1B,IL6,PDE4B,TNF	496 (20)
HOXB7		transcription regulator		-0.524	0.000151	ANGPT2,CXCL1,CXCL8,FGF2,VEGFA	428 (16)
PLCG2	0.141	enzyme		-0.521	5.92e-12	ACSL1,APOE,BCL2,BCL2A1,C1QA,C1QB,CD63,CD74,CTSD,FGF2,FOXO1,HLA-A,HLA-DRB5,ICAM1,IFI16,IFITM3,IL10,IL6,ITGAM,ITGAX,LIPA,MS4A4A,PLIN2,PTGS2,PTPRC,SPP1,TNF,TNFSF10	506 (14)
MAPT		other		-0.518	3.4e-16	A2M,ACTB,ACTG1,ACTN1,AIF1,ANXA5,APP,ASAH1,ATP1B1,B4GALT1,BASP1,C1QB,C3AR1,CAP1,CAPG,CAPN2,CCL3L3,CCL4,CD14,CD200,CD44,CD63,CD74,CD84,CDKN1A,CEBPB,CLEC7A,CORO1A,CTSD,CTSS,CTSZ,CXCL16,CXCL2,CYBB,DBI,DSTN,EBF1,ELOVL7,EPHX1,FCGR2B,FCGR3A/FCGR3B,FKBP1A,GALNT15,GBP4,GPNMB,GPX4,HIF1A,HLA-A,HLA-DQB1,HLA-DRB5,HLA-E,HMOX1,HSP90AA1,HSPA1A/HSPA1B,HSPB1,HSPH1,HYAL2,ICAM1,IFI16,IFITM3,IGFBP2,IL1A,IL1B,IL1RN,IL…	603 (19)
2-bromoethylamine		chemical reagent		-0.517	3.36e-10	A2M,ADAMTS1,CD14,CD44,CLU,EMP3,FCGR2A,GPNMB,IER3,LGALS3,MRC1,MYC,S100A10,SPP1,STING1,TGIF1,TMSB10/TMSB4X,VIM
JNK (family)		group		-0.516	4.92e-20	A2M,ANXA5,APP,ASAH1,BTG1,CCL3,CCL4,CCN2,CD44,CD83,CD86,CELF2,CLEC10A,CRIP2,CXCL3,CXCL8,CXCR4,DUSP1,EGR1,ETS1,FABP4,FN1,GJA1,HES1,HMOX1,ICAM1,IGF1,IL10,IL1A,IL1B,IL6,ITGA4,JAM2,KLF6,MCL1,MIR155HG,MRC1,MYC,NFE2L2,PLAT,PLAU,PLAUR,POSTN,PTGS2,SELE,SERPINH1,SOCS3,TGFB1,TGFBR2,TGM2,TINAGL1,TNF,VCAM1,ZFP36	498 (18)
ursolic acid		chemical drug		-0.515	0.00394	AKR1B1,BCL2,CDKN1A,CXCR4,FGF2,IGF1,IL1B,MYC,OLR1,PECAM1,PTGS2,TNF,VCAM1,VEGFA	411 (18)
LGALS9	-0.503	other		-0.515	4.03e-08	CDKN1A,CEBPB,CXCL8,CXCR4,FCGR3A/FCGR3B,HAVCR2,IL10,IL1B,IL6,TNF	488 (15)
MAPK3	0.447	kinase		-0.508	9.86e-09	B4GALT1,BCL2,CCL3,CD86,CDH5,CDKN1A,CXCL8,EGR1,ELN,FN1,HBEGF,HLA-DQB1,IL10,IL6,ITGB1,MCL1,MYC,NFE2L2,PLAUR,PTGS2,RGS2,SELE,SPP1,TNF,VEGFA	481 (18)
PDK2		kinase		-0.507	2.81e-05	IL10,IL1B,IL6,IRF8,TNF	524 (26)
CXCL1	-2.191	cytokine		-0.503	0.000208	ICAM1,IL1B,IL6,PTGS2,SOCS3,TNF	455 (22)
BTNL2		transmembrane receptor		-0.5	2.57e-05	CD74,CNN3,EMB,FGL2,GBP4,GPR34,IFITM3,IL6,MXD1,NCOA7,PRXL2A,S100A4,TNF,TNFRSF1B,TNFSF10,YPEL2	315 (7)
GAB2	-0.279	other		-0.5	2.52e-07	APP,BCL2,CCL3L3,CCL4,CD34,GSN,HIF1A,IL6,MCL1,SPARC,TNF,ZEB1	422 (18)
SASH1	0.954	other		-0.5	1.82e-05	ARID5A,CCL4,CITED2,FGL2,IL18,IL6,IRF1,MERTK,MET,NFKBIZ,PLAT,PTGS2,SAP30,TCF4,TNF,TSC22D1	359 (11)
methylmercury		chemical toxicant		-0.5	6.7e-05	ARHGAP18,CD63,CITED2,ECE1,EGR1,HMOX1,ID2,IL13RA1,IL6,NCKAP1,NFKB1,PLS3,RHOB,SPARC,STOM,TXNIP	378 (15)
diethylstilbestrol		chemical drug		-0.498	8.6e-12	AREG,ARHGDIB,BCAT1,C1QA,CCN2,CD14,CD200,CD83,CDKN1A,CITED2,CLU,CPE,CTTN,CXCL3,CYGB,CYRIA,EGR1,EMP1,EREG,GLRX,HBEGF,HLA-A,IGF1,IGFBP2,IGSF6,INHBB,LGALS1,LSP1,MAFB,MAOA,MGP,NPDC1,NR4A3,PRDM1,RUNX1,S100A6,SOCS2,SPARC,SULF1,TGFB1,TGFBI,VEGFA	599 (17)
ETV4		transcription regulator		-0.498	1.02e-05	B4GALT1,CAV1,CXCL8,CXCR4,FN1,MET,PTGS2,SPP1,TGFBR2,VIM,WWTR1	416 (7)
mir-150 (includes others)		microRNA		-0.496	0.000297	CD4,CLDN5,CXCL2,CXCR4,FCGR2A,FZD4,HIF1A,TEK,ZEB1	272 (7)
ABCB7	-0.031	transporter		-0.492	0.000476	FTH1,FTL,HIF1A,TFRC,TXN	176 (6)
NR5A2		ligand-dependent nuclear receptor		-0.49	4.54e-10	BCL2,C1QB,C3AR1,C5AR1,CDKN1A,CEBPB,CEBPD,CFD,CXCL16,GATM,ICAM1,IL1B,IL1RN,IL6,ITGB1,LDLR,MYC,TGFB1,TNF,TNFRSF1B,TNFSF10	518 (22)
PPARD	-0.228	ligand-dependent nuclear receptor		-0.49	1.56e-12	ACACB,APOE,BCL2,C1QA,C1QB,C1QC,CCL20,CCL3L3,CEBPB,CH25H,CLEC7A,CXCL1,CXCL2,CXCL3,CXCL8,EGR1,FABP4,FCGBP,FLT1,FN1,GPR183,ICAM1,IGFBP2,IL10,IL1B,IL6,LDHA,LDLR,LRP5,MERTK,MPEG1,MRC1,MSR1,NR4A2,NR4A3,OLR1,PDK4,PGM5,PLAT,PLIN2,PTGS2,S100A6,SAT1,TNF,TNFAIP3,UCP2,VEGFA	451 (19)
rasagiline		chemical drug		-0.489	0.00555	APP,BCL2,EGR1,EGR3,PIK3R1,RB1,TFRC	464 (20)
suramin		chemical drug		-0.488	0.000266	CD86,CXCL8,FGF2,HMOX1,ICAM1,IL6,PTGS2,SHC1	462 (21)
PTP4A3	0.165	phosphatase		-0.485	0.00274	FN1,HSP90AA1,MYC,PXN,SNAI1,STMN1	447 (16)
VHL	-0.122	transcription regulator		-0.484	5.49e-10	ADGRG1,AIF1,ARPC1A,BCL2,CAV1,CCN2,CDKN1A,CXCR4,DAB2,EPAS1,FN1,FTH1,FTL,GPX1,HIF1A,HMOX1,IER3,IFITM3,ITGA5,LDHA,LMNA,MAF,NEDD9,PFKFB3,RPS6,RUNX1,SLC1A3,SLC40A1,SPARC,TFRC,TNF,TNFSF10,VCAM1,VEGFA,VEGFC,VIM	553 (18)
CCL18		cytokine		-0.484	0.00279	S100A4,SNAI1,TGFB1,TNF	347 (11)
ATF2	0.206	transcription regulator		-0.484	2.53e-06	ACTB,BCL2,BCL2A1,CXCL8,DUSP1,EGR1,FN1,IL10,IL6,MCL1,MT2A,NUPR1,PLAU,PTGS2,RHOB,TNF,VCAM1	491 (19)
tanespimycin		chemical drug		-0.484	0.00112	ARRB2,BCL2,BCL2A1,CAV1,CDKN1A,CXCL8,DNAJB1,HNRNPA1,HSPA1A/HSPA1B,LDHA,LYN,MCL1,MYC,OSM,PLAU,POLR2L,RPL24,RPS8,SERPINH1,SNRPF,TNFAIP3,TYMP,VEGFA	476 (20)
AMPK (complex)		complex		-0.484	3.01e-05	CDKN1A,CXCL8,CYBB,EGR1,GJA1,HIF1A,HMOX1,IL1RN,IL6,LITAF,MT-CYB,MT-ND1,PFKFB3,PTGS2,SNAI1,TJP1,TNF,UCP2,VCAM1,VIM	483 (21)
COLLAGEN TYPE I (complex)		complex		-0.483	9.21e-06	APOE,APP,CD83,F13A1,FN1,IL6,ITGB1,MCL1,MYC,PLAU,PTGS2,S100A10,TGFB1,TNF,VIM	556 (19)
Y 27632		chemical drug		-0.481	6.67e-10	ACTB,ACTG1,BMPR2,CCN1,CCN2,CD44,CDKN1A,CEBPB,CLDN5,CXCL2,FABP4,ICAM1,IL18,IL6,MYC,PERP,PLAU,PTGS2,SOX17,TAGLN2,TGFB1,TJP1,TNF,VCAM1,VIM	553 (19)
TERF2IP	0.178	other		-0.48	0.000208	CCN2,CXCL8,EPB41L4A,NFKBIA,NNMT,TNF	361 (12)
VAV3	-0.172	cytokine		-0.479	7.08e-06	AREG,BCL2,BCL2A1,CAV1,CAV2,HBEGF,IL6,REL,VIM	545 (19)
VAV2		transcription regulator		-0.479	0.00176	AREG,BCL2,BCL2A1,HBEGF,IL6,REL,VIM	553 (20)
TUG1	0.123	other		-0.479	6.61e-06	BCL2,CD34,CXCL3,IL1A,IL1B,IL6,KLF2,MYC,NES,TNF	394 (12)
Usp17la (includes others)		peptidase		-0.478	6.04e-06	CCL20,CD44,CXCL8,IL1B,IL6,MYC,SNAI1,TNF	425 (22)
IFNA4		cytokine		-0.478	0.0174	CCL8,CD86,HLA-E,IL6,JAML,MYC,PIK3AP1
RHOA	-0.438	enzyme		-0.477	9.95e-06	BCL2,CCN2,CDKN1A,CEBPB,CTSD,CXCL8,FN1,ICAM1,IL1B,IL6,IRF1,ITGB1,NFKB1,PLAU,RHOB,RHOC,TGFB1,VCAM1	525 (16)
carbamylcholine		chemical drug		-0.477	3.09e-05	APOE,APP,BTG2,CDKN1A,ECE1,EGR1,ITPR1,MET,NPR1,RGS2,VEGFA	409 (16)
sodium chloride		chemical - endogenous mammalian		-0.476	1.44e-13	AKR1B1,AQP1,CCN2,CXCL2,CXCL8,CYBA,CYBB,DDIT4,EGR1,FN1,FOXO1,GPX1,HIF1A,HMOX1,ICAM1,IGFBP7,LRP5,MPDZ,NFKBIA,NPR1,PIK3R3,PTGS2,SGK1,SPP1,TGFB1,TNF,VCAM1,VWF	521 (20)
TRAF3IP2	0.252	enzyme		-0.476	2.05e-13	CCN2,CEBPD,CSF3,CXCL1,CXCL16,CXCL2,CXCL3,FGF2,HIF1A,ICAM1,IL18,IL1B,IL33,IL6,NFKBIZ,POSTN,SELP,TGFB1,TNF,VCAM1	430 (14)
CRH		cytokine		-0.474	1.27e-06	BCL2,CXCL8,IL10,IL18,IL1B,IL1RN,IL6,MRC1,PTGS2,RAMP2,SGK1,SOCS3,TNF,VEGFA	494 (18)
POU4F1		transcription regulator		-0.472	0.00176	BCL2,CDKN1A,LILRB3,NOVA1,NR4A2,RUNX1,SNCG
lysophosphatidylinositol		chemical - endogenous mammalian		-0.471	3.36e-10	ANGPT2,CD74,CSF3,CXCL3,CXCL8,FABP4,FPR1,GLUL,HLA-DRB1,ICAM1,IL1A,IL1B,IL33,INSIG1,LDHA,OLR1,SELE,STC1	442 (13)
gentamicin C		chemical drug		-0.471	3.77e-08	A2M,ADAMTS1,CD14,CD44,CLU,EMP3,FCGR2A,GAS5,GPNMB,IER3,LGALS3,MRC1,MYC,S100A10,SPP1,TGIF1,TMSB10/TMSB4X,VIM
daporinad		chemical drug		-0.47	1.02e-05	BHLHE41,CD44,CEBPB,ETS2,ID1,IL1B,IL6,NAMPT,NES,RCAN1,TNF	530 (14)
3,4,5,3',4'-pentachlorobiphenyl		chemical toxicant		-0.469	0.00298	CD44,CLDN5,CTSD,CYB5A,ETS2,FOXO1,HSPA1A/HSPA1B,SLCO2B1,SOCS2,TMSB10/TMSB4X	317 (7)
NCOA5		other		-0.468	0.0489	CDKN1A,CXCL2,GPNMB,IL6,MYC
miR-197-3p (and other miRNAs w/seed UCACCAC)		mature microRNA		-0.468	0.0105	BCL2,IL6,MAP1LC3B,TGFBR2,TNF
Irgm1		enzyme		-0.465	0.00177	CXCL16,GBP4,ID2,ID3,IFI16,IFITM3,IL1A,IL1B,IL6,IRF1,NUPR1,SELP,TLR2,TNF	432 (15)
ID3	2.948	transcription regulator		-0.463	4.39e-11	ADGRG1,BCL2,BTG2,CD44,CD83,CDKN1A,CEBPB,CXCL1,CXCL8,CXCR4,DUSP1,ETS2,FCER1G,FOXO1,GADD45B,HIF1A,ICAM1,ID3,IFI16,IFNGR2,IGFBP4,IL10,IL10RA,IL6,INHBB,IRF8,KLF6,LEPR,LGALS1,MAF,MYC,NR4A3,PIK3R1,PRDM1,REL,SELE,SOCS3,TCF4,TGFBR3,TNFSF10,VCAM1,ZBTB16	424 (19)
APOC1	-0.946	transporter		-0.463	1.29e-06	APOC1,APOE,BCL2,FGF2,HSP90AA1,MCL1,MYC,SNAI1,TNF,ZEB1	667 (21)
LILRA2		other		-0.461	3.02e-06	CSF3,CXCL8,IL10,IL1B,IL6,MRC1,TNF	376 (15)
KAT2B	0.195	enzyme		-0.461	2.11e-05	CCN2,CDKN1A,CSF3,HIF1A,ITGAM,KLF2,LDHA,PFKFB3,PTGS2,RB1,TGFBR2,TNF	566 (25)
NOX1		enzyme		-0.46	6.07e-05	CXCL8,EPAS1,FLT1,HMOX1,NFKB1,NFKBIA,TLR2,TNF,VEGFA	474 (13)
doxycycline		chemical drug		-0.458	0.000109	CD86,CEBPD,CXCL3,FGF2,HSPA1A/HSPA1B,IL1B,IL6,ITGAX,NFE2L2,PRDM1,PTGS2,SLC7A5,SNAI1,SPI1,TLR2	389 (13)
CELF1	-0.034	translation regulator		-0.456	0.00279	CDKN1A,CEBPB,INSR,RCAN1	479 (13)
mir-373		microRNA		-0.455	0.0173	CD44,CXCL8,IL6,TGFBR2
palbociclib		chemical drug		-0.453	1.52e-07	CCNL1,CD83,CDKN1A,DUSP1,EGR1,EGR3,GADD45B,GBP4,HES1,HLA-A,ID2,IL1B,IL6,IL6ST,IRS2,MXD1,NFKB1,NR4A2,OLR1,PPP1R15A,RHOB,SOCS3,ZEB1,ZFP36	516 (21)
COLLAGENASE (family)		group		-0.452	2.4e-12	CCL3L3,CCL4,CEBPB,CEBPD,CXCL2,CXCL3,EGR1,ICAM1,IER3,IL1A,IL1R1,IL6,IRF1,ITGA4,SELE,SELP,TNF,VCAM1	425 (11)
mevalonic acid		chemical - endogenous mammalian		-0.452	1.81e-05	ICAM1,IL1B,IL6,KLF2,LDLR,PLAT,PTGS2,TGFB1,TNF,VCAM1,VEGFA	538 (22)
miR-221-3p (and other miRNAs w/seed GCUACAU)		mature microRNA		-0.452	0.000699	BNIP3L,DDIT4,GAS5,ICAM1,MAF,NES,PIK3R1,PTPRM,TIMP3
BV6		chemical reagent		-0.45	0.00415	CD83,CD86,CXCL1,CXCL8,IL6	325 (16)
IL10	-1.625	cytokine		-0.449	5.37e-36	ABLIM3,ALOX5AP,ASAH1,ATRX,BCL2,BCL2A1,CCL20,CCL3,CCL3L3,CCL4,CD14,CD163,CD44,CD63,CD74,CD83,CD86,CDKN1A,CLEC7A,CSF1R,CSF3,CTSB,CTSD,CTSS,CTSZ,CXCL16,CXCL2,CXCL3,CXCL8,CXCR4,DUSP1,ETS2,FCER1G,FCGR1A,FCGR2A,FCGR2B,FCGR3A/FCGR3B,FPR1,HIF1A,HLA-DMA,HLA-DQB1,HLA-DRB5,HMOX1,ICAM1,IFNGR2,IGFBP4,IL10,IL10RA,IL13RA1,IL18,IL1A,IL1B,IL1R1,IL1RN,IL33,IL6,IL6ST,IRF1,ITGA4,ITGAM,LGALS1,LGMN,LILRB2,LIPA,LY96,LY…	538 (17)
IL12B		cytokine		-0.449	8.74e-06	CD86,CEBPD,CXCL8,ICAM1,IL10,IL1A,IL1B,IL6,PIK3AP1,SOCS3,TGFB1,TNF,VCAM1	362 (17)
TO-901317		chemical reagent		-0.448	3.54e-07	ACSL1,APOC1,APOD,APOE,APP,CFH,CH25H,EPHX1,FABP4,FABP5,HSD17B12,IGF1,IGFBP4,IL1B,IL6,ITGA6,LDLR,LGALS3,LIFR,MGLL,MPEG1,NFKBIA,PFKFB3,PLTP,PTGS2,RAI14,TGFB1,TGM2,TIMP3,TKT,TNF,VEGFA	448 (18)
phenylephrine		chemical drug		-0.447	0.000317	BCL2,BNIP3L,DUSP1,EGR1,GJA1,HMOX1,MYC,NFE2L2,PDK4,PTGS2,RAPGEF3,RCAN1,RGS2,TNF	514 (22)
neomycin		chemical drug		-0.447	2.16e-05	HES1,IL10,IL1B,IL6,TJP1,TNF	444 (22)
1-palmitoyl-2-oleoylphosphatidyl-D-serine		chemical reagent		-0.447	2.81e-05	CSF3,CXCL2,CXCL3,IL6,TNF
DDP-38003		chemical reagent		-0.447	0.000151	ICAM1,IFI16,IRF8,ITGAM,LY86
CYLD-AS1		other		-0.447	5.41e-08	AKR1B1,AKR1C1/AKR1C2,BLVRB,EPHX1,FTH1,FTL,GLRX,HMOX1,ICAM1,IL1A,IL1B,IL6,IRF1,LGALS3,NFE2L2,NFKB1,NFKBIA,TKT,TNFAIP2,TNFAIP8,VEGFC	182 (5)
PF-573228		chemical drug		-0.447	0.00231	ID1,ID2,SNAI1,TJP1,VIM	515 (16)
TRYPSIN (family)		group		-0.447	0.00114	CDKN1A,CXCL8,ELN,ICAM1,PTGS2	533 (23)
shikonin		chemical drug		-0.447	0.0383	CD34,CXCL8,IL1B,TGM2,TNF
ZC3H14	0.139	other		-0.447	0.00231	CITED2,FGL2,MERTK,PLAT,TSC22D1
COLLAGEN TYPE IV (complex)		complex		-0.447	0.0128	ITGB1,MYC,NES,PLAU,PLAUR,PTGS2
STK3	0.147	kinase		-0.447	0.000476	CCN2,IL6,SPP1,TNF,WWTR1	472 (19)
Flg		other		-0.447	2.81e-05	ICAM1,IL1B,IL6,NFKB1,VCAM1	426 (9)
GPC1		transmembrane receptor		-0.447	0.000476	EFNA1,GNA13,PTGS2,SOX17,VEGFA	401 (12)
STS		enzyme		-0.447	7.08e-06	CEBPD,FABP4,HSPA1A/HSPA1B,IGF1,IGFBP2,IL1B,IL6,TNF,UCP2	520 (18)
PELP1	0.2	other		-0.447	1.42e-05	CDC42EP5,CDKN1A,CSF3,CXCL1,CXCL8,CYGB,DAB2,G0S2,IL1A,IL1B,KYNU,LCP1,MAP1LC3B,MRC1,MYC,NDRG1,NIBAN1,PTGS2,SLC1A3,SNCG,TGM2	500 (21)
CETP		enzyme		-0.447	0.0292	APOE,HERPUD1,LDLR,PLIN2,TNF
ENPP2	0.853	enzyme		-0.447	0.000151	ENPP2,FABP4,IL6,ITGAM,TNF	378 (13)
brusatol		chemical reagent		-0.447	0.00415	CXCL1,CXCL8,ICAM1,IL6,VCAM1	413 (12)
oligomycin		chemical - endogenous non-mammalian		-0.447	0.00684	BCL2,DDIT4,IL1B,IL6,TNF	383 (16)
2,3,4,7,8-pentachlorodibenzofuran		chemical toxicant		-0.447	0.0489	CD44,CYB5A,FOXO1,HSPA1A/HSPA1B,TMSB10/TMSB4X
mangiferin		chemical - endogenous non-mammalian		-0.447	0.00274	BCL2,HMOX1,ICAM1,PTGS2,TGFB1,TNF	493 (16)
D-sphingosine		chemical - endogenous mammalian		-0.447	0.00114	BCL2,CXCL2,IL6,PTGS2,TNF	425 (15)
hydrogen sulfide		chemical - endogenous mammalian		-0.447	0.00684	BCL2,CXCL8,HMOX1,PTGS2,TXN	432 (19)
tin mesoporphyrin		chemical drug		-0.447	0.000476	CCL3L3,ICAM1,IL1B,IL6,TNF	260 (7)
retroinverso ERG inhibitory peptide 2		chemical reagent		-0.447	2.81e-05	ADAMTS1,ARHGDIB,CXCR4,NDRG1,PLAT	344 (7)
retroinverso ERG inhibitory peptide 1		chemical reagent		-0.447	2.81e-05	ADAMTS1,ARHGDIB,CXCR4,NDRG1,PLAT	344 (7)
GROWTH FACTOR (family)		group		-0.447	1.62e-05	APP,BCL2,CLU,DUSP1,GLUL,KLF2,MYC,PTGS2	435 (21)
Fe2+		chemical - endogenous mammalian		-0.447	0.0105	APP,CCL3L3,HIF1A,HMOX1,TFRC
BPIFB1		other		-0.447	0.0365	BCL2,CDH5,MYC,NFKBIA,RASSF4,VEGFA
CCAT2		other		-0.447	0.0216	BCL2,MYC,TGFB1,VIM,ZEB2
beta-naphthoflavone		chemical toxicant		-0.447	0.0128	AKR1C1/AKR1C2,APOE,CCN1,FTH1,SLCO2B1,SOCS2
PRKAA (family)		group		-0.446	0.000551	BCL2,CCN2,CDKN1A,DUSP1,DUSP2,IL6,MCL1,NCF2,SNAI1,TNF,VIM	461 (17)
CXCL3	-4.021	cytokine		-0.445	1.55e-07	CCL3L3,CCL4,CXCL3,ICAM1,IL1B,IL6,ITGA6,ITGB1,POSTN,TNF	525 (17)
SRC		kinase		-0.445	4.2e-14	ATP8B1,BCL2,CAV1,CAVIN1,CDKN1A,CSF3,CTSB,CXCL8,DUSP1,F2R,FN1,GJA1,HIF1A,ICAM1,ID1,IL6,LDLR,MCL1,MYC,NFKB1,PLAT,PLAU,PLAUR,POSTN,PTGS2,SPP1,SYNPO,TJP1,VCAM1,VEGFA,VEGFC,VIM,ZEB1	456 (17)
N-acetylsphingosine		chemical reagent		-0.444	0.00204	BCL2,CDKN1A,CEBPB,CXCL2,CXCL8,PTGS2,RB1,TNF,UGCG	430 (18)
SIRT6		enzyme		-0.442	8.82e-06	CCN1,CCN2,CXCL8,FN1,FOXO1,IGF1,IL1A,IL1B,IL6,IRS2,MT-CYB,MT-ND1,MT-RNR1,MT-RNR2,PLIN2,PLPP3,PTGS2,SLC40A1,TGFB1,TGFBR2,TNF,UCP2	461 (21)
TFPI2		other		-0.441	3.06e-06	ADAMTS4,AREG,BTG2,CDH5,CXCL2,EFNB2,GADD45B,IL10,IL6,S100A4	421 (18)
AZGP1		transporter		-0.44	0.00415	CEBPB,EGR1,ITGA5,MYC,VIM	417 (20)
IL19		cytokine		-0.44	0.000208	CXCR4,FN1,HMOX1,IL10,IL6,TNF	477 (15)
fenofibrate		chemical drug		-0.437	7.88e-07	ACACB,ACSL1,APP,CD200,CEBPB,CLU,CSF1R,CXCL8,DBI,FABP4,FN1,GLUL,HDGFL3,HIF1A,HMOX1,ICAM1,ID2,IL6,IL6ST,IRF8,LDLR,MGLL,MPDZ,NFKB1,PDK4,PIK3R3,PLTP,PPIC,PTGS2,PTPRC,SLCO2B1,TGFB1,TNF,TPP1,TXNIP,UCP2,VCAM1	410 (18)
okadaic acid		chemical toxicant		-0.437	3.14e-06	APP,CCN2,CXCL2,CXCL8,CYBB,EGR1,ELN,IL1A,IL1B,IL1RN,IL6,MCL1,MYC,NDRG1,NR2F2,PTGS2,RB1,SPP1,TNF	477 (18)
NDUFA13	-0.233	enzyme		-0.436	0.000149	A2M,BCL2,CDKN1A,CTTN,HIF1A,ITGA6,ITGB1,VIM	484 (14)
bardoxolone		chemical drug		-0.436	0.0408	CDKN1A,CEBPB,EPHX1,FTH1,HERPUD1,HMOX1,NFKBIA
IREB2	-0.057	translation regulator		-0.436	0.00391	APP,EPAS1,FTH1,FTL,HIF1A,LDHA,TFRC	176 (6)
MMP12		peptidase		-0.435	0.000127	ACTN1,ACTN4,APP,ARPC1B,ICAM1,IL6,IL6ST,MAP4,MYH9,NFKBIA,PLS3,PSAP,RDX,SPARCL1,TNF,TPM4,YWHAH	302 (12)
ITGA6	1.766	transmembrane receptor		-0.435	0.00642	BCL2,ENPP2,ITGB4,PXN,VEGFA,VIM	589 (23)
PKC (family)		group		-0.434	7.02e-13	APP,BCL2,CCN1,CCN2,CD4,CDKN1A,CTSB,CXCL8,CXCR4,CYBB,DUSP1,EGR1,FABP4,FGF2,FN1,GADD45B,HIF1A,HMOX1,ID2,IL10,IL1B,IL6,ITGA5,ITGB1,KLF6,LIPA,MSR1,NFKB1,NOTCH4,NR4A2,NR4A3,PPP1R15A,PTGS2,PTPRE,RB1,RGS2,SPP1,STC1,TGFB1,TNF,VCAM1,VEGFA	430 (16)
PLAUR	-3.028	transmembrane receptor		-0.43	0.00015	C5AR1,CTSB,CXCL3,CYBB,ITGA6,ITGAM,ITGB1,MYC,PLAU,PLAUR,SNAI1,TNF,VIM	514 (17)
F7		peptidase		-0.427	6.73e-08	CCN1,CCN2,CXCL2,CXCL8,EGR1,HBEGF,ICAM1,IL1B,IL6,MYC,PLAUR,PTGS2,TNF,VCAM1,VEGFA,ZFP36	477 (15)
ritonavir		chemical drug		-0.426	0.0146	CD59,CTNNAL1,CXCL8,FABP4,ICAM1,IL1B,IL6,LDLR,MET,MYC,RGS10,SELE,TNF,VCAM1,VEGFA
MAPK9	-0.109	kinase		-0.425	5.12e-08	AQP1,BCL2,CAV1,CCN2,CDH5,CDKN1A,CEBPB,CXCL8,EGR1,EIF4E,EPAS1,FGL2,GADD45B,HIF1A,IFI16,IGFBP2,IL18,IL1B,IL6,ITGB4,KLF6,LMNA,MARCKSL1,MYC,PLAT,PLIN2,PPP1R15A,SERPINA1,TNF,TNFAIP3,ZFP36	511 (18)
HOXA13		transcription regulator		-0.425	0.00922	CXCL8,EMP1,EMP2,GJA1,IL6,PTGS2
TCF7L2	0.251	transcription regulator		-0.424	5.52e-08	ACSL1,ADAMTS4,ADGRG1,APOD,ARHGDIB,ATP8B1,CAP1,CCN2,CD4,CD44,CDKN1A,CEMIP2,CHMP1B,CPD,CSF3,CTNNA1,CTNNAL1,DOCK9,DRAM2,ENPP2,EPAS1,EVI2A,EVI2B,FABP4,FKBP1A,FN1,FTH1,GLUL,GSN,ID1,ID2,ID3,IGFBP2,IL10,IRS2,MCAM,MET,MYC,NPC2,NR2F2,PLAT,PLAU,PLAUR,PTGS2,RAB31,RASGEF1B,RHOG,SGK1,SPP1,STK17B,TGIF1,VEGFA,VIM,YPEL2,ZEB1	612 (25)
sirolimus		chemical drug		-0.424	6.23e-13	ACACB,ACTB,AKR1C3,ANXA5,APP,ARHGDIB,ATP1A1,ATP6AP2,ATP6V0B,ATP6V1B2,BCL2,BCL2A1,C5AR1,CALD1,CCL20,CCL3L3,CCN2,CD151,CD86,CDA,CDKN1A,CEBPB,CFD,CLIC1,CREG1,CSF3,CXCR4,DDIT4,EGR1,FCER1G,FGF2,FN1,FPR1,FTH1,GPX1,HIF1A,HMOX1,HSP90AA1,ICAM1,ID1,ID2,IGF1,IL10,IL1B,IL33,IL6,INSR,IRS2,KLF2,LAMB1,LDHA,LEPR,LGALS3,LILRB2,LMNA,MAF,MAP1LC3B,MCL1,MRC1,MYC,NFKB1,NLRP3,NR4A3,OAZ1,PIK3R1,PLAU,PLAUR,PLIN2,POSTN,PRM…	544 (20)
EHF		transcription regulator		-0.424	5.52e-06	CCL20,CCL4L1/CCL4L2,EREG,HMOX1,IL1B,IL1RN,IL6,LYN,MET,PLAT,PLAUR,RBPJ,TCF4,TFPI,TGFB1,VEGFA,VEGFC	411 (9)
ERRFI1	-0.034	other		-0.422	0.00589	IL1B,MET,NFKB1,TNF	608 (22)
miR-1-3p (and other miRNAs w/seed GGAAUGU)		mature microRNA		-0.421	0.00248	ANKRD29,ARHGAP29,ATP6V1B2,BCL2,CAP1,CNN3,CXCR4,DNAJB1,FBLN2,FERMT2,FSTL1,GJA1,IGF1,ITGB4,LRP1,MET,PNP,PREX1,RBM47,SH3BGRL3,SHTN1,SNX6,TAGLN2,TIMP3,TMSB10/TMSB4X,TPM1,TPM4,UNC93B1,UTRN	36 (2)
SNAI2		transcription regulator		-0.421	0.000701	CCN1,CCN2,CD44,CDKN1A,CITED2,CXCL1,CXCR4,FN1,ITGB1,ITGB4,LUCAT1,NES,OLR1,VIM	486 (23)
HDAC7	0.534	transcription regulator		-0.42	0.00684	ALCAM,CD44,CDKN1A,IL6,SNAI1	584 (20)
ITGB4	1.455	transmembrane receptor		-0.417	6.61e-06	AREG,ENPP2,EREG,GPX4,IL6,IRF1,PXN,SPARC,VEGFA,VIM	545 (18)
TACR1	0.272	G-protein coupled receptor		-0.415	0.00114	IL10,IL1B,IL6,PTGS2,TNF	476 (22)
HNRNPD	0.104	transcription regulator		-0.412	7.73e-05	CDKN1A,FLT1,IL10,KLF2,LDLR,TNF	349 (12)
PTPN1	-0.23	phosphatase		-0.412	3.09e-05	ARID5A,CXCL2,CXCL3,DUSP1,DUSP2,INSR,IRS2,MET,NFKBIA,PIK3R1,TNF	479 (20)
TRIM29		transcription regulator		-0.411	0.000476	CD44,CDKN1A,CXCR4,SNAI1,ZEB1
PNO1	0.036	other		-0.407	0.000108	BCL2,CDKN1A,CXCL8,HES1,IL1A,MAP1LC3B,PTGS2,SNAI1,ZEB1
propylthiouracil		chemical drug		-0.407	2.04e-08	AKR1C3,BTG2,C1QB,CORO1A,CPE,CXCL2,EMB,EMP1,EMP3,GBP4,GLUL,GSN,IGF1,ITGA6,ITM2A,LAPTM5,LGALS1,MRC1,NFIB,NNMT,NRN1,SLC16A10,SNCG,SYNPO,TMEM176B,TXNIP
LEPR	0.67	transmembrane receptor		-0.407	2.69e-09	ALCAM,ANXA5,APOE,BCL2,BTG1,CCL3L3,CD63,COL4A1,FN1,FYB1,GADD45B,HERPUD1,HIF1A,HSPA1A/HSPA1B,ID2,IGF1,IL1RN,IL6,IRS2,ITGAM,LDLR,LEPR,LGMN,PRMT1,RNASET2,SELE,SOCS2,SOCS3,STK17B,TGFB1,TGFBR2,TIMP3,TNF,UCP2	532 (23)
mir-23 (includes others)		microRNA		-0.404	2.18e-06	CDKN1A,CELF2,GATM,HIF1A,IGF1,IL1B,IL6,LDHA,MET,SEMA6A,SMAD1,SPP1,TNF,ZEB1	494 (21)
ceruletide		biologic drug		-0.402	1.5e-05	ACTG1,AHNAK,CAVIN1,CLIC1,CXCL2,CXCL3,EHD2,GRB2,HMOX1,HSPB1,HSPH1,IL33,IL6,IRF1,KDM6B,MYH9,PTGS2,SELP,SOCS3,SPP1,TNF,ZFHX3	471 (13)
RAF1	0.09	kinase		-0.4	1.25e-15	AKAP12,AREG,BCL2,BTG1,CD37,CD44,CD74,CDKN1A,CXCL3,DUSP2,EGR1,EGR3,EMCN,EMP1,EMP3,GRN,HBEGF,HIF1A,HSPB1,ID3,IER3,IL10,IL1B,IL1R1,IL6,ITGAM,ITGB1,ITGB4,LDHA,LIFR,MCF2L,MET,MGLL,MT1M,MXD1,MYC,NFKB1,NINJ1,PLAT,PLAU,PLAUR,PNP,PRDM1,PTGS2,RGS1,TGM2,TNF,TSC22D1,TXNIP,VEGFA	510 (17)
HBEGF	-1.631	growth factor		-0.399	1.11e-10	BCL2,CCL20,CCN2,CSF1R,CXCR4,EGR1,ELN,EREG,FGF2,GJA1,GLUL,IL1B,IL6,ITGB1,LDHA,MYH9,NES,NFKBIZ,PDK4,PTGS2,S100A16,VEGFA,VIM,ZEB1	563 (19)
PLD1		enzyme		-0.399	0.000108	APP,BCL2,CD44,ICAM1,MYC,NR4A3,PTGS2,RB1,VCAM1	453 (18)
LUM		other		-0.398	7.73e-05	CDKN1A,CXCL2,IL1B,IL6,TGFB1,TNF	327 (10)
SCH79797		chemical reagent		-0.398	0.000151	CCN2,F2R,IL1B,LMCD1,TNF	435 (19)
SATB2		transcription regulator		-0.397	0.00336	ESAM,FABP4,LIMA1,NNMT,PERP,ROBO4,SPP1,TM4SF18
laquinimod		chemical drug		-0.396	0.00373	ADAMTS9,DAB2,GPNMB,INHBB,MPZL2,MS4A7,MSR1,PALMD,PHACTR1
USF1	0.076	transcription regulator		-0.396	0.000129	AKAP12,CCL3L3,CTSS,DUSP1,LDHA,LDLR,MYH9,PTGS2,SPP1,SYNPO,TGFB1,TNFAIP3,TXNIP,UCP2	254 (7)
arecoline		chemical drug		-0.396	3.21e-05	F2R,HMOX1,IL6,MAOA,S100A4,SNAI1,TJP1,TNFRSF1B,VCAM1	381 (14)
VWF	3.933	other		-0.394	0.000476	ANGPT2,F8,HES1,LGALS3,SELP
PRAME		other		-0.394	0.0154	BCL2,CDKN1A,IL13RA1,S100A4,SNAI1
ABL1	0.089	kinase		-0.392	0.00373	CAV1,CDKN1A,CEBPB,CTSB,HIF1A,IER3,MYC,TEK,VEGFA	557 (19)
nitroglycerin		chemical drug		-0.391	0.000151	CXCL8,FLT1,HMOX1,IL6,PLAUR	462 (18)
CBP/P300 (family)		group		-0.391	0.000465	BCL2A1,ID1,IL1B,IRF1,PTGS2,TNF	462 (20)
MARCO		transmembrane receptor		-0.391	2.81e-05	CXCL3,IL1B,IL6,NFKB1,TNF	493 (15)
zileuton		chemical drug		-0.391	0.000476	APP,CCL3L3,ICAM1,PTGS2,TNF	566 (18)
GLI (family)		group		-0.391	0.00415	BCL2,HIF1A,ITGB4,MYC,S100A4	408 (10)
bisindolylmaleimide iv		chemical drug		-0.389	1.58e-05	CCN2,CXCL8,EGR1,FABP4,FGF2,IL6,ITGAM,MYC,TNF	504 (19)
ethionine		chemical toxicant		-0.389	1.02e-05	CD14,CD44,CLU,GPNMB,IER3,LGALS3,MYC,S100A10,SPP1,TMSB10/TMSB4X,TNF
AKT (family)		group		-0.386	1.92e-12	A2M,APP,BCAM,BCL2,BCL2A1,BTG2,CCN2,CD164,CD44,CD63,CDKN1A,CEBPB,CPD,CPM,CTSD,CXCL8,CXCR4,EPAS1,FABP4,FN1,FOXO1,HES1,HIF1A,HMOX1,HSPG2,IER3,IGF1,IGFBP2,IL10,IL1B,IL1R1,IL6,INSR,LAMB2,LMNA,MCAM,MCL1,MT1X,MT2A,MYC,NDRG1,NES,NFE2L2,NFKB1,NFKBIA,PDK4,PODXL,PTGER4,PTGS2,PTPRM,RB1,RHOB,RPS4Y1,SGK1,SLC7A5,SNAI1,SOCS3,SPP1,TJP1,TLR2,TNF,TNFSF10,UTRN,VCAM1,VEGFA,VIM,ZEB1	487 (16)
ERBB4		kinase		-0.385	7.1e-07	ADAM9,BTG2,CDKN1A,DUSP1,EFNB2,EGR1,FBLN2,GJA1,HBEGF,HIF1A,HMOX1,IGFBP4,MYC,PTGS2,SOCS3,SPARCL1,TBXAS1,TIMP3	555 (21)
NFKB (family)		group		-0.382	5.92e-11	BCL2,CCL4,CDKN1A,CXCL8,FN1,ICAM1,IL10,IL18,IL1B,IL1R1,IL33,IL6,IRF1,ITGB1,NLRP3,PLAT,PLAUR,PTGS2,SELE,SNAI1,TGM2,TNF,TNFAIP3,TNFSF10,VCAM1,VEGFA	423 (17)
TIRAP		other		-0.381	3.22e-10	CCL4,CD86,CXCL2,CXCL3,CXCL8,ICAM1,IL10,IL1B,IL6,IRF1,PTGS2,SELE,TNF,VCAM1	395 (18)
CCN1	1.284	other		-0.38	4.91e-11	CCL3L3,CCL4,CCN1,CDKN1A,CXCL2,CXCL3,CXCL8,FCER1G,FN1,HIF1A,IL18,IL1A,IL1B,IL6,IL6ST,ITGA5,ITGB1,MCL1,MYC,PECAM1,PLAU,PTGS2,TGFB1,TIE1,TNF,TNFSF10,VEGFA,VEGFC	526 (15)
alefacept		biologic drug		-0.378	0.00617	ADGRG1,AKR1C3,CXCL8,CYBA,FCGR3A/FCGR3B,SOCS3,TGFB1,TGFBR3
CDKN2B-AS1		other		-0.378	3.02e-06	CXCL8,ICAM1,IL6,NFKB1,PTGS2,TNF,VCAM1	522 (14)
LHX1		transcription regulator		-0.378	0.000392	ATP1B1,CXCR4,EHD2,EMB,FN1,GATM,PRXL2A,PXN,RBM47,SNAI1,SOX17
CDH11		other		-0.378	0.00267	IGF1,IL6ST,ITGB2,LAMA5,PIK3R1,SERPINA1,TJP1
IKZF2		transcription regulator		-0.378	0.000659	CD53,HLA-E,ICAM1,IL10,IL10RA,IL1R1,IRF1
CDK5R1		kinase		-0.378	0.000266	CCL3L3,CCL4,CD14,CD63,CXCL8,IL1B,IL6,TNF	453 (22)
HEIH	-0.303	other		-0.378	0.00555	DUSP1,FGF2,FLNA,GADD45B,IGF1,RRAS,STMN1
SUPT16H	0.052	transcription regulator		-0.378	0.00168	CDKN1A,CYB5R3,EGR1,HSPA1A/HSPA1B,ID2,IFITM1,IGFBP7,NES,PALMD,PFN1,PLAU,PLEKHO1,PROS1,TFPI,TMTC1
CCR1	-0.621	G-protein coupled receptor		-0.378	0.0011	CCL3L3,CTSS,ITGAM,SPARC,SPP1,TNF,VIM	515 (19)
DUSP5	0.295	phosphatase		-0.378	3.02e-06	CH25H,DUSP2,EGR1,EGR3,ID2,PRDM1,ZFP36	399 (7)
PLK4		kinase		-0.378	0.000368	CITED2,FGL2,IL1B,IRF1,MERTK,PLAT,RGS1	228 (7)
STO-609		chemical - kinase inhibitor		-0.378	4.22e-07	CXCL2,CXCL3,IL6,MAF,SELE,SELP,VCAM1	400 (16)
elovanoid N32		chemical - endogenous mammalian		-0.378	0.000368	APOE,CDKN1A,CFH,ICAM1,IL1B,IL6,VEGFA
elovanoid N34		chemical - endogenous mammalian		-0.378	0.000659	APOE,CDKN1A,CFH,ICAM1,IL1B,IL6,VEGFA
SMPD1	0.147	enzyme		-0.375	5.81e-11	ACKR1,CCL20,CCL3,CCL4,CSF3,CTSB,CXCL1,CXCL2,CXCL8,CXCR4,IL6,MAP1LC3B,TGFB1,TLR2,TNF,TNFSF10,TYMP,UGCG	405 (13)
TMPRSS6		peptidase		-0.373	1.21e-05	CDKN1A,GPX4,ID1,SLC40A1,SNAI1,VIM,ZEB2	293 (10)
SFRP1		transmembrane receptor		-0.373	0.0135	APP,ERG,FN1,IL6,MYC,NAMPT,VIM
MAPK11	0.278	kinase		-0.373	0.00267	BCL2,CAV1,HMOX1,IL10,IL6,NPR1,PTGS2	432 (17)
ALOX15		enzyme		-0.372	1e-07	BCL2,CCL3L3,CCL4,CXCL2,FN1,HMOX1,ICAM1,ID3,IL1A,IL1B,IL6,RGS2,TNF,VCAM1	397 (17)
cucurbitacin I		chemical reagent		-0.372	0.00415	BCL2,CXCL8,IL6,ITGB1,SOCS3	471 (15)
oridonin		chemical drug		-0.371	0.00415	BCL2,CDKN1A,HMOX1,IL10,TNFSF13B	549 (21)
butyric acid		chemical - endogenous mammalian		-0.368	1.62e-17	A2M,ADGRG1,ANXA5,AQP1,BCL2,BCL2A1,C7,CAP1,CCL20,CCN2,CD14,CD44,CD83,CD86,CDKN1A,CLU,COL4A1,COL4A2,CXCL8,CXCR4,DUSP1,ELK3,EMP3,FABP4,FSTL1,FTH1,G0S2,GRN,GSN,HLA-DRA,HLA-DRB1,HSPG2,ICAM1,IFI16,IFITM1,IFITM2,IFNGR2,IL10,IL1B,IL1R1,IL6,IRF1,ITGA5,ITGAM,LDLR,LY6E,MCL1,MT2A,MXD1,MYC,NAMPT,NFKB1,NFKBIA,NPR1,NUCB1,PLAT,PLAU,POLR2L,PRDM1,PSAP,PTGS2,PTPRM,RB1,SAT1,SELENOP,SGK1,SOCS3,SPP1,SYK,TGFB1,TGFBI,TG…	494 (14)
apicidin		chemical - endogenous non-mammalian		-0.366	0.000917	CAVIN2,CDKN1A,CXCL8,GSN,TGM2,VCAM1	469 (19)
cadmium		chemical toxicant		-0.365	4.13e-05	ATP1A1,CDKN1A,CYB5A,EPHX1,GPX4,HIF1A,HLA-DQB1,HMOX1,ITPR1,LGALS3,MGP,MYC,PLAU,PTGS2,SGK1	586 (21)
JUN	0.353	transcription regulator		-0.365	4.8e-34	A2M,AKAP12,APOE,APP,BCL2A1,BTG1,C1QB,C3AR1,C5AR1,CAPN2,CAPNS1,CAV1,CCL20,CCL8,CCN1,CCN2,CD14,CD164,CD44,CDKN1A,CFD,CLU,CSF1R,CSF3,CXCL1,CXCL16,CXCL3,CXCL8,CYGB,DOCK9,DUSP1,EHD4,EPAS1,EREG,EZR,FABP4,FGF2,FN1,FOLR2,FOXC1,FTH1,FTL,GJA1,HES1,HMOX1,ICAM1,ID2,IFI16,IGF1,IGFBP2,IGFBP4,IGFBP7,IL10,IL1A,IL1B,IL6,IRS2,ITGAM,ITGB1,ITGB4,LGALS3,LMNA,MAF,MCF2L,MET,MSR1,MT2A,MYC,MYH9,NAMPT,NCF2,NDRG1,NFKBIA,NF…	602 (19)
CYP19A1		enzyme		-0.365	1.13e-08	B3GNT5,BCL2,CD14,CD44,FAM107A,FGF2,HLA-A,HLA-E,IGF1,IL6,ITGAX,PLIN2,PTGS2,PXN,RB1,S100A10,TGFB1,TM4SF1,TNF,VEGFA	523 (21)
salmeterol		chemical drug		-0.362	3.02e-06	DDIT4,DUSP1,IL10,IL6,RGS2,SOCS3,TNF	514 (21)
PDX1		transcription regulator		-0.359	2.99e-06	ACTB,ACTG1,AKR1B1,CD44,CREM,CXCL2,CXCR4,EFNA1,EGR1,FGF2,GRN,ID1,ID2,ID3,IER3,IL1B,IL6,INSIG1,IRS2,KLF6,MALAT1,MT-ND1,MYC,NFKB1,PDE4B,PRSS23,SPP1,TGFBR3,TXNIP	535 (21)
P85 PIK3R (family)		group		-0.359	0.000659	BCL2,HIF1A,IL6,MCL1,NDRG1,PTGS2,VEGFA	421 (22)
PCSK9		peptidase		-0.358	7.18e-07	CDKN1A,ICAM1,IFITM3,IL1B,IL6,LDLR,LY6E,MGP,OLR1,SNAI1,STING1,STX11,TLR2,TNF	415 (14)
fluoromethyl 2,2-difluoro-1-(trifluoromethyl)vinyl ether		chemical toxicant		-0.353	3.21e-05	CD44,CLU,GPNMB,HMOX1,HNMT,HSPA1A/HSPA1B,HSPB1,LGALS3,SPP1
dalfampridine		chemical drug		-0.351	0.0127	APP,BTG2,CCN1,DUSP1,EGR1,GADD45B,NR4A2,PFKFB3,PTGS2
PSMD10		transcription regulator		-0.351	0.0408	CDKN1A,CXCL1,CXCL8,HIF1A,ICAM1,IL6,TKT
metformin		chemical drug		-0.35	1.97e-11	BCL2,BTG1,CAV1,CCN2,CDKN1A,CEBPB,CPEB4,CXCL8,DDIT4,DUSP1,EGR3,FN1,FTH1,GADD45B,GPNMB,HES1,HIF1A,HMOX1,HSP90AA1,IER5,IGF1,IL10,IL13RA1,IL1B,IL1R1,IL1RN,IL6,INSIG1,INSR,ITGA6,ITGB4,LRATD2,MYC,NFE2L2,NFKBIA,NUPR1,PERP,PFKFB3,PLIN2,PTGS2,SELENOP,SLC7A5,SNAI1,SNX2,SOCS3,SPP1,TGFB1,TNF,TXNIP,UCP2,VEGFA,VWF	494 (22)
nitroprusside		chemical drug		-0.348	2.13e-08	ACTN1,BCL2,CAV1,CXCL3,EGR1,FLT1,FOXO1,HMOX1,IFNGR2,IGF1,ITGB1,LAMB1,LAMC1,MYC,PTGS2,TLR2,TNF,VEGFA	515 (18)
NCOA1	0.105	transcription regulator		-0.347	8.12e-05	BTG2,CDKN1A,CEBPB,CHD9,EGR1,FABP4,FGF2,HIF1A,IGF1,IL1B,IL1RN,IL6,LYZ,MYC,NFIB,NFKBIA,NFKBIZ,OLR1,RB1,RPL36,TNF	502 (19)
curcumin		chemical drug		-0.347	3.67e-13	ADAMTS4,APOE,APP,AQP1,ATP6AP2,BCL2,CAV1,CCN2,CD44,CD59,CD86,CDKN1A,CEBPB,CLIC1,CTNNA1,CXCL1,CXCL3,CXCL8,CXCR4,DNAJB1,EGR1,EIF4E,ETS1,FGF2,FTH1,FTL,GLUL,HIF1A,HMOX1,HSPA1A/HSPA1B,ICAM1,IGFBP4,IL10,IL1B,IL6,ITGA6,ITGAM,ITGB4,KLF9,LSP1,MARCKSL1,MCL1,MGLL,MYC,NAMPT,NFE2L2,NFKB1,NFKBIA,OLR1,PLAU,PTGS2,SELE,SNAI1,SNCG,SOCS3,TFRC,TGFBR2,TIMP3,TLR2,TNF,UCP2,VCAM1,VEGFA,VIM	417 (13)
YOD1		enzyme		-0.346	0.000208	CCN1,CCN2,SNAI1,VIM,WWTR1,ZEB1	293 (9)
ITK		kinase		-0.344	7.54e-08	CD4,CD44,CRIM1,CXCL8,EHD4,F2R,FCER1G,HIF1A,HLA-A,IL10,IL10RA,LYN,MAF,MYC,PREX1,SULF2,TNF,TNFSF10,ZBTB16	456 (15)
prostaglandin E1		chemical - endogenous mammalian		-0.342	8.87e-05	CD14,CD86,CREM,ICAM1,IL10,IL6,MYC	416 (19)
HNRNPAB	0.085	enzyme		-0.342	7.73e-05	PTGS2,S100A4,SNAI1,SPP1,TJP1,VIM	283 (7)
tocilizumab		biologic drug		-0.342	1.21e-05	CCL4,CXCL8,IL10,IL6,SNAI1,VIM,ZEB1	519 (18)
TNFAIP8	-1.451	other		-0.342	1.21e-05	CAVIN2,CRIM1,CXCL3,DLC1,DUSP1,IL1B,IL6	425 (17)
BAPTA-AM		chemical reagent		-0.342	7.56e-09	CCL20,CDKN1A,CXCL1,CXCL2,CXCL8,EGR1,FLT1,FN1,ICAM1,IL1R1,IL6,PTGS2,SELE,SOCS2,SOCS3,TNF,VCAM1	478 (14)
manganese		chemical - endogenous mammalian		-0.341	0.000257	C5AR1,CDKN1A,DDIT4,HSPA1A/HSPA1B,ICAM1,ID1,IL1B,LDLR,PTGS2,SEMA6A,SLC40A1,TGFB1,TIMP3,TNF,VIM	567 (23)
linsitinib		chemical drug		-0.339	0.00279	CCN2,CD44,FN1,TNFSF10	293 (7)
MAP3K3	0.028	kinase		-0.339	0.000266	BCL2,CXCL8,IL10,IL6,POSTN,TGFB1,TGFBR3,TNFAIP3	460 (17)
NUMB	-0.112	other		-0.339	0.00164	APP,CDKN1A,HES1,IFI16,SNAI1,VIM	598 (20)
IFI16	0.663	transcription regulator		-0.339	1.04e-06	AREG,CCL20,CCL3,CCL4,CDKN1A,CXCL8,GPX1,ICAM1,ID2,IFI16,IL1B,IL1RN,IL6,LDLR,MYC,NFKBIA,SELE,TNF,VCAM1	492 (17)
SB-431542		chemical reagent		-0.338	1.7e-12	ADAM15,C5AR1,CCN2,CD14,CD44,CDH5,COL4A1,ECSCR,ETS2,FN1,FOLR2,GADD45B,GJA1,ID1,ID2,ID3,IGF1,IGFBP7,IL10,MAFB,MYC,NFKBIA,PECAM1,POSTN,SMAD1,SPP1,TFRC,TGFB1,TGIF1,TJP1,TNFSF10,VEGFA,VIM	552 (21)
ALDH1A2	0.361	enzyme		-0.336	3.06e-06	CCN1,CCN2,CD44,FGF2,IGFBP4,MAFB,SPARC,SPP1,TGFBI,TIMP3	409 (7)
ETV7		transcription regulator		-0.333	0.0049	BTG1,CXCL8,ICAM1,IFITM2,IFITM3,IL6,LY6E,TNF,TNFAIP3	436 (13)
EP4-D		chemical reagent		-0.333	0.00204	CD74,CTSZ,CYRIB,HLA-A,IL18,IL33,PTPN6,SLC40A1,ZBTB16
OLFM4-RET		fusion gene/product		-0.333	1.58e-05	CCL4,CD53,CXCL8,CYTH4,EGR1,EGR3,LUCAT1,MYCT1,TM4SF1
VPC-220010		chemical reagent		-0.333	0.0081	AKAP12,ELL2,LIFR,MAF,PDLIM5,PLPP1,SELENOP,SGK1,TSC22D1
PLAG1		transcription regulator		-0.333	0.0081	AQP1,BCL2,CRIP2,EGR1,LILRB3,LSP1,PPIC,TGM2,VEGFA
CCR6		G-protein coupled receptor		-0.333	2.81e-05	CCL20,CCL3L3,IL10,IL6,TNF	524 (20)
PF543		chemical drug		-0.333	3.21e-05	ACTB,ADAMTS4,CCN2,FN1,IGF1,IL6,ITGAX,SNAI1,TGFB1	504 (18)
MYRF		transcription regulator		-0.333	0.00635	AKR1C3,CCN2,CFI,MFSD1,OTUD1,PDK4,PLAUR,PRDM1,PTPRE
sulforafan		chemical drug		-0.329	6.2e-07	ADAMTS1,AKR1B1,AKR1C1/AKR1C2,ARID5B,BCL2,CD44,CDKN1A,COX7A1,CSF1R,CXCL8,EFNB2,EPHX1,FTL,GPX1,HBEGF,HIF1A,HLA-A,HMOX1,ICAM1,IL1B,IL6,IL6ST,LAMC1,MACROH2A1,NFE2L2,NFKBIA,PIK3R1,PTGS2,PTPRC,SELE,SOCS3,SULF2,TAP1,TEAD1,TIMP3,TKT,TNF,VCAM1,VEGFA,VIM,ZEB1	514 (16)
oxophenylarsine		chemical reagent		-0.328	0.00279	HIF1A,IL1B,MET,SELE	470 (14)
semaxinib		chemical drug		-0.323	5.93e-12	AIF1,C1QA,C1QB,C1QC,CCL20,CCL3L3,CD4,CLEC10A,CXCL2,CXCL3,EGR1,EREG,FOXO1,HAVCR2,HES1,HIF1A,HMOX1,IL1B,IL1R1,IL6,MYOF,NFE2L2,NFKBIA,NLRP3,NR4A2,PECAM1,PTGS2,SELE,SOCS3,TGFB1,VWF	514 (19)
PTPN22	-0.365	phosphatase		-0.323	3.61e-05	CREM,CXCL8,IL10,IL1B,IL6,MRC1,TNF	418 (21)
CD47	-0.164	transmembrane receptor		-0.322	0.00164	FTL,IL10,IL1B,IL6,MYC,TNF	400 (20)
dinoprost		chemical - endogenous mammalian		-0.322	1.04e-06	AKR1C1/AKR1C2,ATP1A1,FABP4,FGF2,HSPA1A/HSPA1B,ID1,ID2,ID3,IL1A,IL1B,IL6,LIPA,MYC,NR4A2,PTGS2,SPP1,TGFB1,TIMP3,VEGFA	581 (22)
DHX9	0.299	enzyme		-0.319	2.37e-07	APOE,BCL2,CDKN1A,FN1,ID2,IL18,IL6,MAOA,MYC,NDRG1,RGS1,TGFBR2,TNF	574 (20)
pirinixic acid		chemical toxicant		-0.319	2.49e-08	ACACB,ACSL1,AKR1C3,APOE,CD200,CD63,CDKN1A,CFH,CFI,CLU,CTSB,CXCL3,CXCL8,DBI,FABP4,FABP5,FCER1G,FKBP1A,G0S2,GADD45B,GLUL,HIF1A,HLA-E,HMOX1,HSP90AA1,HSPB1,ID2,IFITM3,IL1B,IL1RN,IL6,INSIG1,IRF8,ITGAM,LDLR,LGALS3,LIFR,MCL1,MET,MGLL,MGST2,MPDZ,MYC,NFKBIA,NPC2,PDK4,PERP,PIK3R3,PLIN2,PLTP,PPIC,PTGS2,PTPRC,TNF,TXN,UCP2,VCAM1,VEGFA	437 (18)
HIPK2	-0.061	kinase		-0.317	1.56e-07	ALOX5AP,BCL2,CDKN1A,EGR1,HIF1A,HMOX1,IL1B,IL6,ITGB4,LGALS3,NFE2L2,PECAM1,RAC2,RB1,TNF,VEGFA,VIM	533 (23)
diethylnitrosamine		chemical toxicant		-0.316	2.1e-06	ANGPT2,CCL20,CD44,CD63,CDKN1A,CSTB,ETS2,HIF1A,HMOX1,IGFBP2,IL1A,IL1B,IL6,ITGAM,MCL1,MET,MYC,NFE2L2,NFKB1,PECAM1,SLCO2B1,TEK,TGFB1,TNF,VEGFA	400 (15)
ITGB3		transmembrane receptor		-0.315	0.000896	BCL2,FN1,IL10,IL1B,ITGA5,OSM,PLAU,PLAUR,PTGS2,RUNX1,SELP,SPARC,TGFB1,TGFBR2	447 (20)
sterol		chemical - endogenous mammalian		-0.315	0.0365	ACSL1,DBI,IL6,KLF6,LDLR,LIPA
CDKN2A		transcription regulator		-0.315	9.84e-09	A2M,BCAT1,BCL2,BTG2,CAPG,CCL3L3,CCL4,CCN2,CDKN1A,CEBPB,CEBPD,CITED2,DUSP1,EBF1,EFNA1,EGR1,EPS8,FLT1,FN1,GLUL,GNA13,HDGFL3,ID1,IL1A,IL1B,IL6,LGALS3,MCL1,MET,MRC1,MYC,PPFIBP1,PSMB9,PTGS2,RAB27A,RB1,S100A6,SERTAD1,SNTB2,SOX17,TGFBI,TGFBR3,TGIF1,TNF,TNFRSF1B,TPM1,TPP1,VEGFA,VEGFC,VIM,ZBTB16	580 (21)
RET		kinase		-0.315	1.78e-08	BCL2,CCL20,CD151,CLDN5,CLU,CSF3,CTSB,CXCL8,CXCR4,EGR1,ELN,GJA1,GPX1,HSP90AA1,HSPA1A/HSPA1B,HSPH1,IL10,IL1B,IL6,ITGA6,MAF,MEOX2,MET,PLAU,PLAUR,PRNP,STC1,TAGLN2,TIMP3,TNF	607 (22)
letrozole		chemical drug		-0.314	0.000659	BCL2,CDKN1A,GJA1,GRB2,IL6,MYC,TGFB1	510 (22)
chitin		chemical - endogenous non-mammalian		-0.313	0.000476	IL10,IL1B,IL33,IL6,TNF
methimazole		chemical drug		-0.312	0.0105	IGFBP4,IL1B,IL6,SHC1,TNF
MTORC1 (complex)		complex		-0.311	0.022	HIF1A,INSIG1,LDHA,MYC,NFE2L1,PTGS2,TNF
tributyrin		chemical drug		-0.308	4.17e-11	AKAP12,BCL2A1,CCL20,CCN1,CCN2,CDKN1A,CXCL3,CXCL8,CXCR4,DUSP1,ETS1,HBEGF,ID2,ID3,IL1B,IL6,MYL12A,NDRG1,OLR1,PDLIM5,PTGS2,TNFAIP3,UGCG	529 (20)
miR-23a-3p (and other miRNAs w/seed UCACAUU)		mature microRNA		-0.304	0.0103	HES1,HIF1A,LDHA,MET,PLAU,SELE,TNFAIP3
mir-210		microRNA		-0.304	0.00158	CCN2,CHD9,COL4A2,EHD2,ELK3,FKBP9,INHBB,KLF6,LHFPL6,MACROH2A1,NDRG1,NFKB1,PDXK,PSAP,SH3BGRL,STMN1
hexamethylene bisacetamide		chemical reagent		-0.303	7.94e-05	BCL2,BCL2A1,CDKN1A,CREG1,CXCL8,DDX21,FN1,RB1,RPL18,SPI1,TFRC,TNF	440 (16)
NOTCH2	-0.457	transcription regulator		-0.303	2.83e-10	AKR1C3,BCL2,C3AR1,C5AR1,CD44,CLEC4E,EPAS1,FCER1G,FCGR2B,FN1,HES1,IL10,IL1B,IL6,ITGB2,MSR1,MYO5C,RAC2,RBPJ,TNF	419 (18)
RAG2		enzyme		-0.302	0.000885	CD4,EPAS1,FCGRT,GPR183,ID1,IL1B,IL6,LY6E,MET,RPS4Y1,TEAD1,TNF,TNFRSF1B	515 (22)
PAK2	-0.136	kinase		-0.302	0.000187	DUSP1,ETS1,HBEGF,ID1,ID3,IFI16,IGF1,PLAUR,S100A6,ZEB1,ZEB2	614 (21)
hexamethoxyflavone		chemical toxicant		-0.302	2.16e-05	CXCL8,ICAM1,IL6,PTGS2,TNF,VCAM1	490 (19)
poly dA-dT		chemical reagent		-0.301	3.21e-05	CXCL8,ICAM1,IL18,IL1B,IL6,NFKBIA,SELE,TNF,VCAM1	382 (18)
RAF (family)		group		-0.297	0.000885	AREG,CDKN1A,EGR1,ID2,IER3,IFI16,MCL1,MYC,PLPP3,SEMA6A,SH2B3,SPRY1,TNFAIP3	549 (22)
FSTL1	0.573	other		-0.297	2.48e-05	FN1,FSTL1,IL10,IL1B,IL6,MYC,NFKB1,NLRP3,OSM,TNF	456 (18)
IL17RB		transmembrane receptor		-0.293	0.000229	BCL2,CSF3,IL6,TGFB1	431 (18)
KLF15		transcription regulator		-0.293	9.95e-06	ACSL1,APOD,BCAM,CCN2,CEBPB,CEBPD,CITED2,CXCL3,DDIT4,FABP5,FMO2,FZD4,LRP5,PDK4,SYNPO,TNFRSF10D,TNFSF10,VCAM1	391 (15)
IL1R1	1.04	transmembrane receptor		-0.292	5.38e-12	APP,CCL3L3,CXCL1,CXCL2,CXCL3,CXCL8,EGR1,ICAM1,IGF1,IL10,IL18,IL1A,IL1B,IL1RN,IL6,IRS2,LIFR,PTGS2,SELE,TGFB1,TNF	384 (13)
hydrogen peroxide		chemical - endogenous mammalian		-0.291	1.28e-21	ADAM9,AKR1C1/AKR1C2,AKR1C3,APP,BCL2,BCL2A1,BTG2,CAV1,CCL3L3,CCL4,CCN2,CD59,CD63,CD86,CDKN1A,CFD,CLU,CSF3,CST3,CTSB,CTSD,CTSS,CXCL3,CXCL8,CXCR4,DDIT4,DNAJB1,DUSP1,DUSP2,EGR1,ELN,ENG,ENPP2,EPAS1,ERG,ETS1,ETS2,EZR,FGF2,FN1,FTH1,GADD45B,GLRX,GPX1,HBEGF,HES1,HIF1A,HLA-DRA,HMOX1,HNRNPA1,ICAM1,ID3,IER5,IL10,IL1A,IL1B,IL6,INSIG1,ITGA6,KLF2,LDLR,MCAM,MDK,MSR1,MYC,NFE2L2,PLAUR,PLPP1,PRDX2,PTGER4,PTGS2,RAB2…	557 (18)
ABCB4		transporter		-0.287	2.37e-07	CCL20,CCN2,COL4A1,FN1,LGALS3,NFKB1,SOCS3,SPARC,SPP1,STING1,TGFB1,TNFAIP3,VIM	486 (15)
PHLDA1	-0.622	other		-0.287	0.000917	ICAM1,IL1B,IL6,ITGA6,PTGS2,TNF	389 (17)
XDH		enzyme		-0.286	3.54e-08	CCN2,CEBPB,CXCL3,CXCL8,CXCR4,CYBB,DUSP1,HIF1A,ID3,IL1B,INSR,PLAU,PLAUR,SPP1,TNF,VIM	443 (17)
PRKN		enzyme		-0.285	3.76e-08	AREG,CCL20,CCL3,CCL8,CDKN1A,CSF3,CTSB,CXCL1,CXCL2,CXCL8,EREG,FN1,ICAM1,IGFBP2,IGFBP4,IL1A,IL1B,IL6,MAOA,MCL1,MT-ND1,MYC,NLRP3,PLAUR,PRDX2,TNF,TNFRSF1B	362 (15)
calcifediol		chemical - endogenous mammalian		-0.283	0.00589	CD14,CXCL8,IL6,TNF	349 (12)
IFN ALPHA/BETA (family)		group		-0.282	1.08e-06	CD83,CD86,CLEC10A,CXCL16,FGL2,HLA-A,IFI16,IL10,IL6,IRF1,IRF8,LY6E,MRC1,SERPINB9,TLR2,TNFSF10,TNFSF13B,TREM1	423 (15)
NRAS	0.041	enzyme		-0.279	9.26e-15	AKAP12,BCL2,CALCRL,CCL4,CD34,CD86,CDKN1A,CFH,CXCL2,CYBB,DUSP2,EGR1,EPAS1,EPHX1,ETS1,FBLN2,FN1,GJA1,HIF1A,HLA-A,IFI16,IL13RA1,IL1A,IL1B,IL1RN,IL6,LGALS1,LSP1,LY86,MCL1,MGP,MSR1,MYC,NCF2,NFE2L2,PERP,PLAU,PLEKHO1,PLTP,PRDX2,PSMB9,PTGS2,PTPRC,RBPMS,RHOB,RNASE6,SESN1,TAP1,VEGFA	471 (17)
tamoxifen		chemical drug		-0.278	9.81e-13	AHNAK,AQP1,ASAH1,BCL2,CAV1,CAV2,CCN1,CDKN1A,CEBPD,CLU,CPE,CTSD,CXCL8,CXCR4,EPHX1,F13A1,F2R,FABP4,FN1,G0S2,HES1,HIF1A,IER3,IGF1,IGFBP4,IL1RN,IL6,IRF1,LDLR,LGALS3,MET,MYC,NNMT,PFN1,PRSS23,PTGS2,RAMP3,RB1,S100A6,SELE,SHC1,SLC7A5,SNAI1,SPP1,TACC1,TGFBR2,TNF,TSPAN9,TXN,TYMP,UCP2,UGCG,UTRN,VEGFA,VIM,ZEB2	577 (19)
ANKRD42		transcription regulator		-0.277	2.81e-05	CSF3,CXCL3,IL1B,IL6,TNF	283 (7)
mefunidone		chemical reagent		-0.277	0.000151	IL1B,IL6,SNAI1,TGFB1,TJP1	460 (20)
PHB2	0.056	transcription regulator		-0.277	0.00684	AREG,GJA1,IL6ST,SOCS3,TXN
FGF4		growth factor		-0.277	0.0292	CDKN1A,CSF3,FOXO1,SOX17,VEGFA
miR-218-5p (and other miRNAs w/seed UGUGCUU)		mature microRNA		-0.277	0.0216	FCGR3A/FCGR3B,PIK3C2A,TGM2,VIM,ZEB2
SAFB	-0.068	other		-0.277	0.000516	CD74,CXCL8,HLA-DPA1,HLA-DPB1,HLA-DRA,HLA-E,HMOX1,IGF1,NEDD9,NUPR1,PSMB9,RPL35A,TNFSF10	288 (7)
calyculin A		chemical toxicant		-0.277	4.84e-07	CDKN1A,COL4A1,EGR1,FN1,MCL1,NR2F2,NR4A3,POSTN,S100A4,SELP,TGM2,TNF,VWF	451 (21)
arotinoid acid		chemical toxicant		-0.277	0.00429	CDKN1A,DUSP1,FOLR2,PLTP,SOX17,TNF	560 (24)
finasteride		chemical drug		-0.277	3.61e-05	BCL2,CLU,FLT1,HIF1A,IL6,TGFB1,VEGFA	594 (19)
CX3CL1	0.527	cytokine		-0.277	4.2e-07	ADAMTS1,APOD,EFNB2,FABP5,FGF2,GPNMB,GSN,HIF1A,HMOX1,ICAM1,ID2,IFI16,IGF1,IL1A,IL1B,IL6,LAMC1,LYZ,MSR1,POSTN,SELP,SPP1,TGFB1,TNF	453 (19)
leukotriene D4		chemical - endogenous mammalian		-0.273	4.08e-17	ADAMTS1,APOLD1,ARID5B,CCL3,CCL3L3,CCL4,CCN1,CREM,CXCL2,CXCL8,DUSP1,EGR1,EGR3,HBEGF,IL6,ITGB1,KLF2,MCL1,NDRG1,NEDD9,NR4A2,NR4A3,PDK4,PTGS2,RCAN1,RGS2,SELE,TNF,ZFP36	500 (19)
mir-515 (includes others)		microRNA		-0.271	1.58e-05	APP,CD44,CXCL8,HIF1A,IL6,TGFBR2,VIM,ZEB1,ZEB2	403 (12)
AIM2		other		-0.271	1.02e-05	C7,CCL20,FCGR2A,FCGR2B,HLA-A,IL18,IL1B,ITGB2,NFKB1,TNFAIP3,TNFRSF1B	499 (14)
3-chloro-2-(4-hydroxyphenyl)indazol-5-ol		chemical reagent		-0.271	0.000229	CXCL2,IL1B,IL6,TNFSF13B	412 (14)
miR-142-5p (and other miRNAs w/seed AUAAAGU)		mature microRNA		-0.271	0.000476	LIMA1,PIK3AP1,TFRC,TGFBR2,VIM
SATB1	-0.101	transcription regulator		-0.265	2.48e-11	ACTG1,ACTN1,BCL2,BCL2A1,CD86,CDKN1A,CEMIP2,CTNNA1,CTSD,CYBB,EPAS1,ETS1,EVI2A,FCGR1A,FERMT2,GADD45B,GLRX,HLA-DMB,HSP90AA1,ID3,IL10RA,IRF8,ITGB1,KLF2,MAF,NFE2L2,NIBAN1,NR4A2,PTGS2,RB1,RGS1,RPLP0,RUNX1,S1PR1,SGK1,SPI1,TNF,TNFSF13B,VIM	570 (19)
TSLP		cytokine		-0.265	9.28e-06	CD63,CD83,CD86,CXCL8,ICAM1,IL10,IL6,MAP1LC3B,MYC,NFKB1,SELE,SELP,TGFB1,VEGFA	408 (17)
EPAS1	2.459	transcription regulator		-0.264	8.4e-12	AKAP12,ANGPT2,AREG,BCL2,C1QA,CAV1,CCN1,CCN2,CDC42EP5,CDKN1A,CEBPB,CEBPD,CITED2,CORO1A,CXCL2,CXCR4,EPAS1,FABP4,FBLN2,FGF2,FLT1,FN1,GADD45B,GJA1,GPX1,HIF1A,ICAM1,IFNGR2,IL6,INHBB,IRS2,ITPR1,LDHA,LDLR,NAMPT,NDRG1,NRN1,PFKFB3,PLIN2,SEMA6A,SLC40A1,SLC7A5,TEK,TGFB1,TGFBR2,TNFAIP3,VCAM1,VEGFA	572 (21)
mir-148 (includes others)		microRNA		-0.264	0.0127	ALCAM,BCL2,EGR1,IL6,LDLR,NASP,TGFBR2,TNF,VIM
tanshinone II		chemical - endogenous non-mammalian		-0.262	0.0206	BCL2,FTH1,GAS5,HMOX1,ICAM1,IL6,MSR1,VCAM1
LTB4R	-0.29	G-protein coupled receptor		-0.262	4.7e-08	CCL3L3,CLEC10A,CLEC7A,CXCL2,CXCL3,CXCL8,FLT1,IL10,LDLR,MRC1,PTGS2,TNF,VEGFA	519 (17)
DCLK1		kinase		-0.262	5.27e-06	CD44,CTSD,CXCL3,CXCR4,IL18,IL6,MYC,NFKB1,PTGS2,SNAI1,VIM,ZEB1,ZEB2	403 (9)
nickel		chemical toxicant		-0.261	1.58e-05	CD86,CXCL8,FGF2,HIF1A,ICAM1,IL1RN,NUPR1,PLAT,UGCG	419 (17)
MIR122A/B (family)		group		-0.259	0.000466	BCL2,CCN1,CCN2,CXCL2,CXCL3,IL10,IL1B,IL6,PLAUR,PTGS2,TNF,WWTR1	538 (19)
L-histidine		chemical - endogenous mammalian		-0.254	0.0173	CEBPB,DDIT4,EGR1,PPP1R15A
SMARCA2	0.181	transcription regulator		-0.254	0.0226	BCL2,CD44,HES1,IL6,ITGAM,RAB27A
mir-28 (includes others)		microRNA		-0.254	0.000208	FN1,HAVCR2,IL1B,IL6,LDHA,TNF	558 (19)
ionomycin		chemical reagent		-0.252	2.34e-12	AHNAK,BCL2,BCL2A1,CCL3,CD4,CSF3,CXCL8,DUSP1,DUSP2,EGR1,EIF4E,ETS1,ETS2,FCGR1A,GBP4,HIF1A,ICAM1,IL10,IL1B,IL6,ITGB2,ITM2A,LDHA,LDLR,MAF,MYC,NR4A2,PPP1R15A,PTGS2,RBPJ,RCAN1,RGS2,SGK1,SOCS2,SPP1,STC1,TGFB1,TLR2,TNF,TNFSF10,ZBTB16	543 (20)
WNT5A		growth factor		-0.248	6.26e-22	AKR1C1/AKR1C2,AREG,ARHGDIB,ARPC3,BCL2,BTG2,CCL3L3,CD14,CD34,CSF3,CXCL1,CXCL2,CXCL8,CXCR4,DAB2,DOK2,ENPP2,EREG,F2R,FABP4,FLNA,FLT1,FN1,GJA1,HMOX1,ID2,ID3,IL10,IL1A,IL1B,IL6,INHBB,IRF1,IRF8,ITGA4,LCP1,LRP5,MYC,NFKB1,PECAM1,POSTN,PTGS2,SNAI1,SOCS3,SPARC,SPP1,STC1,SYK,TCF4,TGFB1,TNF,TNFSF10,VEGFA,VIM,WWTR1,ZEB2	576 (21)
PDE10A		enzyme		-0.246	0.000151	HIF1A,IL1B,IL6,MYC,TNF	528 (20)
vitamin K2		chemical drug		-0.246	0.00415	AKR1C1/AKR1C2,CD14,DSE,MGP,SPP1
HMGB2	-0.591	transcription regulator		-0.246	6.61e-06	CCL20,CEBPB,CSF3,CXCL1,CXCL2,CXCL8,FABP4,IL1B,IL6,VEGFC	582 (23)
IRF4		transcription regulator		-0.245	3.23e-10	CCL20,CEMIP2,CTSS,CXCL3,CXCR4,DBI,DOCK8,ELL2,EZR,FLT1,FSTL1,GPRIN3,GRB2,HAVCR2,IFI27,IL10,IL1B,IL1R1,IL1RN,IL33,IL6,IRF1,ITGB1,LYST,MIR155HG,MYC,NFKB1,PLAUR,PRDM1,PTGER4,RGS1,RHOB,SMAP2,SPP1,STK17B,TMSB10/TMSB4X,TNF,TNFSF10,TNFSF13B,YWHAH,ZBTB20	472 (18)
flutamide		chemical drug		-0.245	4.2e-06	BCL2,CCN1,CXCL2,FOXO1,HIF1A,IGF1,IL6,IL6ST,TGFB1,TNF,TPD52L1,VIM	587 (21)
progesterone		chemical - endogenous mammalian		-0.243	6.27e-30	ACSL1,ACTB,ADAMTS1,AKR1C3,APOD,APOE,AQP1,AREG,ARID5A,ATP1B1,ATP6V1B2,BCAT1,BCL2,C5AR1,CAV1,CCL20,CD86,CDKN1A,CEBPB,CEBPD,CFD,CITED2,CLDN5,COL15A1,CST3,CTNNA1,CTSD,CXCL8,CXCR4,CYRIA,DLC1,DNAJB4,EFNA1,EGR1,ELL2,ENG,ENPP2,EPAS1,EZR,F2R,FLT1,FN1,FOXC1,FOXO1,FTH1,GJA1,GRB10,HBEGF,HIF1A,HLA-A,HLA-DQB1,ICAM1,ID1,ID3,IGF1,IGFBP2,IL10,IL1A,IL33,IL6,INMT,INSR,IRS2,ITGA5,ITGB1,JAM2,KLF9,LDHA,LEPR,LEPROT,LGA…	587 (21)
HSD11B1		enzyme		-0.243	0.0011	IL1B,IL6,LDHA,PDK4,PFKFB3,TNF,UCP2	506 (21)
IGF2BP1		translation regulator		-0.243	0.00391	ACTB,CD44,CDKN1A,LGALS1,MYC,SERPINH1,TIMP3	468 (12)
STK4	-0.586	kinase		-0.243	0.000149	BCL2,FOXO1,IL1B,IL6,NFKBIA,PROS1,TNF,WWTR1	560 (22)
LCAT	0.154	enzyme		-0.243	0.0154	APOE,APP,CLU,LDLR,MYC
CD4	-1.353	transmembrane receptor		-0.243	0.000149	BCL2,CD4,HIF1A,ID3,IL10,SHC1,TNF,TNFSF10	428 (21)
MAPK7	0.215	kinase		-0.241	1.08e-09	ADAMTS1,BCL2A1,CCN1,CCN2,CXCL2,CXCL3,CXCL8,DLC1,DUSP1,HMOX1,ID1,IL1A,IL1B,IL6,INSIG1,KLF2,LDLR,MCL1,MYC,PLAT,PTGS2,TEK,TNF,VEGFA,VIM	538 (19)
NFE2L2	-1	transcription regulator		-0.24	3.05e-12	ACTG1,ADAMTS1,AKR1C1/AKR1C2,AKR1C3,ARID5B,ATP1A1,BCL2,CCL20,CCL3L3,CCL4,CCN2,CD163,CD86,CDKN1A,CFD,CFH,COL4A2,COX7A1,CREG1,CTSD,CXCL2,CXCL3,CXCL8,CYBB,DSTN,ELN,EMCN,EPAS1,EPHX1,FABP4,FN1,FTH1,FTL,GPX1,GPX4,HBEGF,HERPUD1,HLA-A,HLA-E,HMOX1,HSP90AA1,ICAM1,IFNGR2,IL10,IL1A,IL1B,IL1RN,IL6,IL6ST,INMT,LDHA,LMNA,LY6E,MACROH2A1,MAP1LC3B,MGLL,NCF2,NCKAP1,NFE2L1,NFE2L2,NLRP3,PFKFB3,PIK3R1,PLIN2,PTGS2,PTPRB,…	449 (15)
NPC2	-1.803	transporter		-0.239	0.00111	AKR1C3,CTSB,IL18,IL6,MAP1LC3B,PTGER4,PTGS2,TNF	394 (16)
LATS2	-0.023	kinase		-0.239	2.48e-05	AREG,CCN1,CCN2,CD14,CDKN1A,EREG,PTGS2,S1PR1,SNAI1,SPP1	550 (20)
ITGA11		other		-0.239	0.000659	CCN2,FN1,IGF1,INSIG1,SPARC,SPP1,TGFB1	299 (7)
vadimezan		chemical drug		-0.237	0.000208	ICAM1,IRF1,NFKB1,NFKBIA,SELE,TNF	484 (14)
PTHLH		other		-0.236	5.12e-08	ADAMTS1,BCL2,CDKN1A,CXCL8,EFNB2,FN1,GPX1,GPX4,HSPA1A/HSPA1B,IGF1,IL6,ITGA6,PLAU,PTGS2,RGS2,RUNX1,VEGFA	457 (21)
ELF3		transcription regulator		-0.234	4.83e-07	CCL20,CCL8,FN1,IL6,LYZ,MET,NFKB1,PTGS2,TGFBR2,TIMP3	439 (15)
POU2AF1		transcription regulator		-0.234	9.08e-11	B4GALT1,BCL2,CD44,CD74,CD83,CD86,CDC37,CTNNA1,CXCR4,FGL2,FOXO1,HLA-A,HLA-DMA,HLA-DRA,ID3,IFITM1,IL10,IL6,IRF8,LGALS1,MCL1,MID1,MS4A6A,MYC,PRDM1,RPS3,S100A10,SPI1,SPP1,TGFB1	560 (20)
HNF1A		transcription regulator		-0.234	0.0475	AKR1C1/AKR1C2,AKR1C3,CD302,CFI,CPM,CTSZ,CYB5A,EBF1,F8,FAM107B,G0S2,GATM,GLUL,HNMT,HSPA1A/HSPA1B,IGF1,INSR,LDLR,LIPA,LY6E,MT1X,NDRG1,S100A6,SERPINA1,SLC40A1,SOCS3,TFRC,UCP2,ZBTB20
RB1	-0.987	transcription regulator		-0.233	3.26e-10	ACTB,ANGPT2,ATP1A1,ATP1B1,ATP6V1F,BCL2,CALCRL,CAP1,CCL20,CCL3L3,CCN2,CCNL1,CD44,CD83,CDKN1A,CITED2,COL4A1,COL4A2,CSF3,CXCL2,CXCL3,CXCL8,DUSP1,EGR1,EGR3,EPS8,EZR,FABP4,FGF2,FLT1,FN1,FZD6,GADD45B,HES1,HIF1A,ID1,ID2,IFITM3,IGF1,IL6,IL6ST,INMT,IRS2,LAMC1,MAF,MET,MXD1,MYC,NFKB1,NFKBIA,NR4A2,NR4A3,OLR1,PPFIBP1,PPP1R15A,PRSS23,RAB27A,RAMP2,RAMP3,RB1,RHOB,SNTB2,SOX7,TGFB1,TNF,TNFRSF1B,TREM1,VEGFA,ZEB1,ZE…	551 (16)
ATG5	-0.122	other		-0.233	4.14e-06	APP,CDH5,CLEC10A,FN1,HLA-A,ICAM1,ICAM2,IL10,IL1A,IL1B,IL6,LGALS1,NFE2L2,PECAM1,RCAN1,SELE,SEMA6A,SLC40A1,SPP1,TGM2,TNF,VCAM1,VIM	391 (14)
gamma-secretase inhibitor compound E		chemical reagent		-0.232	0.0226	APP,HES1,HSPH1,IL6,MET,TNF
QKI	-0.628	other		-0.232	0.011	CAV1,CDKN1A,CSF1R,CTSS,FN1,HLA-DQB1,ID1,ITGAM,ITGAX,MACROH2A1,SNX2,TAP1,TNFSF10,VCAM1,VIM
rottlerin		chemical drug		-0.229	3.58e-05	AQP1,ATP6AP2,CDKN1A,CXCL3,CXCL8,ECE1,HMOX1,ICAM1,IL10,ITGB1,PTGS2,RGS2,TJP1,TNF,VCAM1,ZFP36	399 (17)
BIRC3	-0.935	enzyme		-0.226	2.77e-06	BCL2,CSF3,CXCL1,CXCL8,ICAM1,IL1B,IL6,MCL1,NFKBIA,REL,TNF	404 (18)
FGFR4		kinase		-0.225	0.0182	ACACB,AHNAK,CD44,CDKN1A,CYRIB,MYC,PLAU,SNAI1,TGFB1,VIM,ZEB1
VLDLR		transporter		-0.225	0.0261	CCN2,IL6,TNF,TNFAIP3
PLA2G10		enzyme		-0.223	0.00015	ETS2,IL10,IL1B,IL6,KDM6B,KLF2,MRC1,NABP1,PTGS2,PTPRC,TNF,VEGFA,VEGFC	440 (21)
hexachlorobenzene		chemical toxicant		-0.221	2.59e-09	A2M,CD14,CD44,CLU,EMP3,FCGR2A,GAS5,GPNMB,IER3,ITGB4,LGALS3,MRC1,MYC,RCN1,S100A10,SPP1,TGIF1,TMSB10/TMSB4X,VIM
16,16-dimethylprostaglandin E2		chemical - endogenous mammalian		-0.218	1.21e-05	CD44,CLU,CXCR4,IL1B,IL1RN,PTGER4,TNF	390 (12)
picropodophyllin		chemical drug		-0.218	0.000208	CD44,ELN,HIF1A,IFITM3,PRDM1,ZBTB16
FTI-277		chemical reagent		-0.218	0.00019	BCL2,MYC,PTGS2,RHOB,TGFB1,TGFBR2,TNF	585 (23)
ketorolac		chemical drug		-0.218	0.00274	CXCL8,HIF1A,IL6,NFKBIA,PTGS2,RB1	390 (19)
CASR		G-protein coupled receptor		-0.218	5.04e-06	ANGPT2,BCL2,CD44,COL4A1,COL4A2,EGR1,ID1,IER3,LGALS1,NASP,NEDD9,NUPR1,PTGS2,RB1,RGCC,SERPINA1,SOCS3,TLR2,TXN,TXNIP,UCP2,VEGFA	474 (22)
gossypol		chemical drug		-0.218	0.0261	CXCL1,CXCL8,MCL1,SAT1
bee venom		chemical - endogenous non-mammalian		-0.218	3.03e-17	AREG,CCNL1,CREM,CXCL8,CYBB,DNAJB1,ETS2,FYB1,GPR84,HSPB1,ICAM1,IL10,IL1B,IRF1,ITGA5,ITPKC,KLF2,LCP2,MYH9,NFKBIA,NLRP3,NR4A2,NUPR1,OSM,PPP1R15A,PTGS2,RCAN1,RGS1,RGS2,SNTB2,SOCS3,TAMALIN,TNF,TNFAIP2,TNFAIP3,TSC22D1,YBX3	487 (14)
CG (complex)		complex		-0.217	3.67e-29	ACSL1,ACTB,ADAMTS1,ADAMTS4,ADAMTS9,AKR1C3,AREG,ARID5B,BCAT1,BCL2,BMPR2,BTG1,BTG2,CCL20,CCL8,CD34,CDKN1A,CEBPB,CEBPD,CLU,CPEB4,CPM,CREM,CXCL3,CXCL8,CXCR4,DBI,DUSP1,EFNB2,EGR1,EIF4E,ELK3,EMB,EMCN,EMP1,ENPP2,EPAS1,EREG,FABP4,FABP5,FGL2,FZD4,G0S2,GADD45B,GJA1,GNA15,HIF1A,HLA-A,HLA-E,HLA-F,ICAM1,ID2,IER3,IFI16,IGF1,IGFBP2,IGFBP4,IL10,IL18,IL1A,IL1B,IL33,IL6,INHBB,IRS2,ITGA4,ITGB1,ITPR1,LDLR,LEPR,LMCD1…	626 (17)
SU6656		chemical toxicant		-0.216	0.000699	CCN2,EGR1,ETS2,IER3,MYC,NR4A2,PTGS2,SOCS3,VEGFA	566 (20)
HSPB1	0.801	other		-0.214	6.61e-06	CDKN1A,CXCL2,CXCL3,CXCL8,IL10,IL1A,IL1B,IL6,PECAM1,TNF	470 (23)
heparin		chemical - endogenous mammalian		-0.214	1.22e-07	APOE,AREG,CD83,CD86,DUSP1,FLT1,FN1,ICAM1,IL10,IL1R1,IL6,IL6ST,PLAT,SELP,TFPI,TNF,VCAM1,VEGFA,VIM	458 (20)
SENP3		peptidase		-0.213	0.0102	CCL3L3,CCL4,CD4,CD86,HLA-A,PSMB9,TAP1,TNFSF10,TYMP
GATA2	0.509	transcription regulator		-0.209	2.46e-16	ADGRG1,ANGPT2,C1QC,CCL3L3,CD34,CDH5,CDKN1A,CLEC4E,CSF1R,CXCL2,CXCR4,CYBB,EMCN,ERG,ETS1,F13A1,F2R,FABP4,HMOX1,ICAM1,ICAM2,IGFBP7,IL3RA,IL6,ITGAM,KLF2,MAFB,MCTP1,MDK,MMRN1,MYC,NFE2L1,PBX1,PECAM1,RCAN1,RUNX1,SELP,SERPINA1,SOX18,SPI1,TEAD1,TFRC,TGFBR3,TGM2,TNF,TSPAN12,UACA,VCAM1,VEGFA,VEGFC	512 (18)
PS-1145		chemical drug		-0.208	3.06e-06	CXCL1,CXCL8,ICAM1,IL6,IRF1,NFKBIA,PTGS2,RB1,TNFAIP3,UACA	470 (17)
sildenafil		chemical drug		-0.205	9.15e-09	AIF1,APP,BCL2,CEBPB,CREM,CYBB,FLT1,FN1,HMOX1,IL6,PHACTR1,PTGS2,TNF,VEGFA,VEGFC	438 (18)
citric acid		chemical - endogenous mammalian		-0.204	0.00164	BCL2,IL18,IL1B,MCL1,NLRP3,TXNIP	493 (24)
GSK2816126		chemical drug		-0.203	5.08e-05	CCL20,CD200,CTNNAL1,IL6,SNAI1,SPARC,SPP1,TNF,TNFSF10,VIM,ZEB1	509 (22)
miR-29b-3p (and other miRNAs w/seed AGCACCA)		mature microRNA		-0.201	0.00121	ARPC3,CAV2,COL15A1,COL4A1,COL4A2,DUSP2,ID2,INSIG1,LAMC1,MCL1,NASP,PIK3R1,PPIC,SPARC,TGFBR2,TNFAIP3,VEGFA
GJA1	1.861	transporter		-0.201	4.2e-06	CDKN1A,FOXO1,GJA1,ICAM1,IL10,IL1B,PTGS2,SPP1,TJP1,TNF,VEGFA,VIM	453 (19)
STAT5A	0.068	transcription regulator		-0.201	2.68e-08	A2M,AKR1C3,APOE,BCL2,BCL2A1,C15orf48,CCL3L3,CDKN1A,CEBPB,CSF3,EPAS1,FABP4,FCER1G,HDGFL3,ICAM1,ICAM2,ID1,ID2,IFITM2,IGF1,IL6,IL6ST,IRF1,MAF,MCL1,MYC,NR4A2,OLR1,OSM,PRDM1,PRSS23,SOCS2,SOCS3,TGFBI,TGFBR2,TM4SF1,TNF,TXNIP,ZFP36	594 (22)
cyclopiazonic acid		chemical - endogenous non-mammalian		-0.199	0.000465	BCL2,BCL2A1,CXCL2,EGR1,IL6,TNF	528 (25)
PARK7	0.232	enzyme		-0.197	3.92e-08	CCL3L3,CXCL8,FN1,HIF1A,ICAM1,IL1B,IL6,NES,PTGS2,TNF,TXN,VIM	462 (17)
RARA	0.113	ligand-dependent nuclear receptor		-0.196	1.04e-06	AASS,ABLIM1,ACACB,CD14,CD44,CD53,CD84,CDKN1A,CEBPB,CSF3,CTSS,CXCL8,DUSP1,EGR1,EGR3,ELL2,FOLR2,FOXC1,IL1A,IL1R1,IL6,IRF1,ITGA4,LAMB1,LGALS1,LIFR,MAFB,MALL,MGP,MYC,NEDD9,PGLS,PTGS2,RUNX1,SESN1,SOX17,SPP1,TGFB1,TNF	614 (24)
RNF2	0.11	transcription regulator		-0.193	0.0103	CDKN1A,KLF9,PCGF2,SERPINA1,SOX7,TJP1,VIM
zVAD-FMK		chemical - protease inhibitor		-0.193	3.93e-06	ACSL1,ANXA5,BCL2A1,CD163,CDKN1A,CXCL3,CXCL8,IL1B,IL6,IL6ST,MAP1LC3B,MCL1,MRC1,PSMB9,TNF,VCAM1	405 (17)
TLR2/3/4/9 (family)		group		-0.192	0.00589	CD83,CD86,FCGR2B,ICAM1	245 (7)
sodium dodecyl sulfate		chemical drug		-0.192	0.000229	FABP5,IL1B,IL6,TNF	417 (10)
EIF2AK4	-0.164	kinase		-0.191	0.00138	BCL2,DDIT4,EGR1,HMOX1,IL10,IL1B,IL6,NFE2L2,PPP1R15A,PRDM1,TNF	492 (20)
methamphetamine		chemical drug		-0.191	3.57e-05	BCL2,CREM,DDIT4,DNAJB1,DNAJB4,EGR1,GPX4,HERPUD1,HMOX1,HSP90AA1,HSPB1,ICAM1,IL1A,IL1B,IL6,INMT,LGALS1,MAOA,MAP3K6,MRC1,MYC,TNF,TNFRSF1B,TXN,VCAM1,VEGFA	443 (21)
SOD1	0.365	enzyme		-0.19	7.17e-12	ACTB,APOE,APP,ATP1A1,BAG3,BCL2,C1QA,C5AR1,CD14,CD44,CD86,CLU,CSF1R,CXCR4,ETS2,EZR,FTH1,GUK1,HLA-E,HMOX1,HSPB1,ICAM1,IFI16,IGF1,IL10,IL1B,IL6,ITGA4,ITGAM,ITGAX,MCL1,MET,MRC1,MT-ND1,NFE2L2,NOSTRIN,PECAM1,PLCB4,PPP1R15A,PTGS2,RDX,SH3BGRL3,SLC40A1,SLFN5,SNCG,SPP1,STMN1,TFRC,TGFB1,TGFBR2,TNF,TNFAIP3,VCAM1	526 (19)
SNCA	-0.233	enzyme		-0.189	7.89e-08	ABLIM3,AIF1,APOE,C1QA,CD44,CD74,CLEC7A,CTSB,CXCR4,CYBA,CYBB,DUSP1,EFNA1,EMP1,EPS8,EZR,FABP4,FAM107A,GSN,HES1,HIF1A,HLA-DMA,HLA-DRA,HLA-DRB5,IGF1,IL13RA1,IL1A,IL1B,IL6,IRF1,ITGAX,KLF2,LMNA,MAP1LC3B,MAP4,METRNL,NCF2,NCF4,NLRP3,NR4A2,PBX1,PDE2A,PLAUR,PSMB9,PTGS2,PTPRB,RASA4,S100A6,TGIF1,TLR2,TNF,WIPF1,YWHAH	463 (17)
CASP8	0.037	peptidase		-0.188	0.000339	CCL3L3,CD14,CD44,CSF3,CXCL8,IL18,IL1A,IL1B,IL33,IL6,NLRP3,TNF	451 (20)
SQSTM1	-0.501	transcription regulator		-0.187	2.9e-07	ARID5A,CITED2,CXCL2,FGL2,HBEGF,HMOX1,IL18,IL1B,IL6,IRF1,NFE2L2,NFKBIA,NNMT,PLAT,RGCC,SNAI1,TNF,TSC22D1	452 (21)
aloxistatin		chemical - protease inhibitor		-0.186	0.000917	APP,CD74,FGF2,HLA-DMA,ITGAM,ITGB1	441 (12)
AZD8055		chemical drug		-0.186	0.00642	FOXO1,MCL1,PIK3R3,SNAI1,SNHG7,TNF	529 (21)
NFAT (family)		group		-0.185	1.42e-11	B4GALT1,BCL2,CALD1,CCL3,CCL3L3,CCN1,CXCL8,CYBB,DAAM1,EHD4,ELL2,FABP4,HAVCR2,HBEGF,ICAM1,IL10,ITPR1,KLF6,NCOA7,PLPP1,PTGS2,RCAN1,RHOJ,SELE,SPARCL1,TNF,VCAM1	465 (22)
FC GAMMA RECEPTOR (family)		group		-0.184	5.47e-10	CCL3,CD86,CDKN1A,CXCL8,HES1,ICAM1,IL10,IL6,IRF8,SOCS3,TGFB1,TNF,TNFAIP3	489 (18)
CDK (family)		group		-0.183	0.000295	CXCL2,CXCL8,DDIT4,DUSP1,IL6,MYC,NEDD9,RGS2,TXNIP,UCP2	562 (25)
MAP2K1	-0.491	kinase		-0.183	1.61e-16	ADGRG1,APOE,AREG,BCL2,BCL2A1,C11orf96,CCL3L3,CCL4,CCN1,CCN2,CD44,CDH5,CDKN1A,CRIM1,CTSB,CXCL3,CXCL8,DAB2,DUSP1,EGR1,EMP1,F2R,FGF2,FLNA,GADD45B,HIF1A,IER3,IL1A,IL6,ITGA5,ITGB1,ITGB4,ITPR1,LDLR,LGALS3,LUCAT1,MYC,NFKBIA,OSM,PECAM1,PLAUR,PTGS2,SERPINA1,TGFB1,TGM2,TM4SF1,TNF,TNFSF10,VEGFA	373 (13)
CLEC10A	-0.939	other		-0.183	1.02e-05	CHD9,CLEC10A,CXCL2,HSPA1A/HSPA1B,IL10,IL1B,IL6,MAP3K6,NFKB1,TNF,ZBTB16
LEP		growth factor		-0.181	1.08e-18	AKR1C1/AKR1C2,ANGPT2,APP,ASAH1,BCL2,BCL2A1,CAV1,CCL3L3,CCN1,CD14,CD63,CDKN1A,CEBPB,CFD,COL4A1,CSF3,CXCL8,CYB5A,CYBA,CYBB,ECE1,EGR1,FABP4,FLT1,FN1,GPX1,HES1,HIF1A,ICAM1,IGF1,IGFBP2,IL10,IL18,IL1A,IL1B,IL1R1,IL1RN,IL6,IRF1,IRS2,ITGAM,ITGAX,LDLR,LEPR,LIFR,LIPA,MAP1LC3B,MCL1,MT-CYB,MT-ND1,MYC,NAMPT,NCF2,NLRP3,NOTCH4,NPR1,PECAM1,PLAT,PLIN2,PTGS2,SELE,SELENOP,SELP,SOCS3,SPARC,SPI1,SPP1,SULF1,TGFB1,TIMP…	522 (20)
NFKB1-RELA (complex)		complex		-0.181	3.99e-09	ADAMTS4,CCL20,CSF3,CXCL1,CXCL3,CXCL8,ICAM1,IL1B,IL6,IRF8,MYC,PTGS2,RGS16,SELE,TNF,VCAM1	387 (9)
NF2		other		-0.179	0.029	CDKN1A,GLUL,HMOX1,MYC,PLAUR,TFRC
ZMPSTE24	-0.103	peptidase		-0.179	1.44e-10	BTG2,CDKN1A,CXCL2,CXCL3,DDIT4,FMO2,GADD45B,ICAM1,IGF1,IL1B,IL6,LMNA,NLRP3,RGS16,SESN1,SOCS2,SOCS3,TNF	396 (17)
PIWIL4		other		-0.174	1.09e-08	BCL2,BTG1,BTG2,CTTN,CYTH4,DUSP1,EGR1,ELK3,F13A1,F2R,FCGR2B,FYB1,GIMAP1,HLA-DRB1,HLA-DRB5,LYST,NDRG1,NEDD9,NFKBIA,PPP1R15A,RAPGEF3,RGS1,RRAS,SAT1,SMAP2,SOCS3,TGFB1,TGFBR2,TNFAIP3,TSC22D1,VAMP5,VEGFA,ZFP36
ITGAL		transmembrane receptor		-0.173	0.000208	CD86,HES1,IL10,ITGA4,ITGB2,TNF	393 (19)
UBR5	0.154	enzyme		-0.17	0.0127	CD163,CDKN1A,CFH,CXCL3,IL18,IL6,IRF1,OLR1,SELP
sulindac sulfide		chemical drug		-0.169	0.000702	APP,ARPC1B,BCAM,CCN2,CDKN1A,CEBPB,EGR1,INSIG1,LDHA,PIK3R1,PLAU,PRSS23,PTGS2,SPTBN1,STC1	478 (19)
RXR/VDR/VITAMIN D3 (complex)		complex		-0.168	0.00429	CD14,CDKN1A,FOXO1,LRP5,MXD1,SPP1
3-deazaneplanocin		chemical drug		-0.163	7.4e-05	CDKN1A,CEBPB,GPNMB,HIF1A,IL10RA,IRF8,KLF6,MYC,NUPR1,PLAU,PPP1R15A,TGFB1,TIMP3	426 (12)
SLC40A1	-1.795	transporter		-0.162	0.00415	FTH1,IL6,TFRC,TGFB1,TNF	445 (16)
LECT2		other		-0.162	1.21e-05	CCL3L3,CSF3,CXCL3,IL10,IL1B,IL6,TNF	482 (15)
salvin		chemical toxicant		-0.161	0.000149	CCL3L3,CD14,CXCL8,EGR1,FABP4,IL6,ITGAM,TNF	408 (16)
methyl methanesulfonate		chemical toxicant		-0.16	0.0213	BTG1,BTG2,CDKN1A,CTSD,EGR1,GADD45B,HERPUD1,MCL1,NUPR1,SNAI1,VIM
TCIM	0.518	other		-0.16	4.22e-07	CXCL1,CXCL8,ICAM1,IL1A,IL6,PTGS2,VCAM1	360 (11)
clozapine		chemical drug		-0.16	0.0488	EGR1,IL10,IL6,LDLR,NR4A2,NR4A3,SGK1
SLIGRL-NH2		chemical reagent		-0.156	0.00164	CD44,CXCL3,CXCL8,ICAM1,MYC,PTGS2	421 (17)
FIRRE		other		-0.156	0.000476	CSF3,IL1A,IL1B,TNF,VCAM1
ILF3	0.197	transcription regulator		-0.154	1.91e-10	ACTG1,ALCAM,ANXA5,BHLHE41,C3AR1,CAPG,CD14,CD163,CD86,CFH,CH25H,CXCL1,CXCL8,FABP5,HLA-DRA,ID2,IL10,IL1B,IL1RN,IL6,LDLR,LGALS3,MAFB,MGLL,PLAU,PLAUR,PTGER4	289 (9)
STAT1 DIMER (complex)		complex		-0.154	1.58e-05	CYBB,DUSP1,FCGR1A,IL6,IRF1,IRF8,MAOA,SOCS3,TNF	259 (7)
INT-767		chemical drug		-0.152	3.61e-05	CLEC7A,IL10,IL1B,IL6,MRC1,OLR1,TNF	342 (11)
CYCLIN E (family)		group		-0.152	0.037	CD34,CDKN1A,HIF1A,RB1
14',15'-epoNADA		chemical - endogenous mammalian		-0.152	0.000229	IL10,IL1B,IL6,TNF	36 (3)
14',15'-epoNA5HT		chemical - endogenous mammalian		-0.152	0.000229	IL10,IL1B,IL6,TNF	36 (3)
SEW 2871		chemical reagent		-0.152	0.000229	ITGAX,MRC1,S1PR1,TNF	244 (7)
GCR/GLUCOCORTICOID (complex)		complex		-0.152	0.0106	A2M,BCL2,IL10,MRC1
S100A10	1.062	other		-0.152	0.00103	AHNAK,IL6,S100A10,TNF	336 (16)
mir-31 (includes others)		microRNA		-0.152	0.00642	APP,ITGA5,MET,RDX,SPP1,STMN1
momelotinib		chemical drug		-0.152	0.00279	CXCL1,CXCL8,ICAM1,VIM	306 (11)
TRPC3		ion channel		-0.152	0.00279	IL1B,IL6,TNF,VCAM1	376 (17)
RALA	-0.182	enzyme		-0.152	0.00415	CDKN1A,PLAU,PLAUR,SNAI1,VEGFC	555 (21)
HAPLN1		other		-0.152	0.0106	HLA-DQB1,IL33,IL6,TNFRSF1B
OTX2		transcription regulator		-0.152	0.0154	A2M,CPXM2,ENPP2,GPNMB,PRDM1
HG-9-91-01		chemical drug		-0.152	0.000229	IL10,IL1B,IL6,TNF
cytochalasin B		chemical toxicant		-0.152	0.000465	CD63,CDKN1A,MCAM,SELP,TAGLN2,TNF	527 (17)
canrenoate potassium		chemical drug		-0.152	0.0106	CDKN1A,LGALS3,PTGS2,SPP1
STAT5 DIMER (complex)		complex		-0.152	0.000449	BCL2,EBF1,IGF1,MCL1,MYC,SOCS2,SOCS3,TLR2
ADORA2B		G-protein coupled receptor		-0.151	5.45e-10	BCL2,CD86,CXCL2,CXCL3,CXCL8,HIF1A,IL10,IL1B,IL6,LDHA,MRC1,SPP1,TGFB1,TNF,VEGFA	536 (17)
NAMPT	-1.518	cytokine		-0.15	0.0023	CCL20,CXCL1,CXCL2,CXCL8,FN1,HMOX1,ID1,IL6,ITGB1,NAMPT,PECAM1,SOCS2,TFPI,TGFB1,TNF,ZEB1	492 (13)
IDR-1002		chemical reagent		-0.149	2.52e-07	C3AR1,CCL20,CCL3L3,CCL4,CXCL1,CXCL2,CXCL3,CXCL8,IL6,ITGA5,NLRP3,TNF
pyruvaldehyde		chemical - endogenous mammalian		-0.148	3.92e-08	ANGPT2,CDKN1A,HBEGF,HIF1A,HMOX1,ICAM1,IL1B,OLR1,PFKFB3,SELE,TNF,VEGFA	573 (20)
GABBR1	0.194	G-protein coupled receptor		-0.147	0.00279	IL6,SPP1,TNF,VIM	550 (24)
2-methoxyestradiol		chemical - endogenous mammalian		-0.146	7.47e-06	AREG,CAV1,CXCR4,FOXO1,HIF1A,ID1,IL10,IL6,MCL1,PTGS2,SNX6,TNF	495 (16)
FLCN		other		-0.145	3.78e-06	ADAMTS1,ADGRG1,ASAH1,BCL2,BHLHE41,CEMIP2,COX7A1,CTSZ,CXCR4,ENG,GPNMB,HIF1A,HMOX1,ICAM1,LCP1,LDHA,LIPA,MT-CYB,MT-ND1,MT-ND5,NPC2,PODXL,SEMA6A,SPARC,TMTC1,TPP1,VEGFA	412 (16)
CGS 21680		chemical reagent		-0.141	3.92e-08	CCL3L3,CCL4,CDKN1A,EGR1,EGR3,HIF1A,IL10,PTGS2,RGS2,TFRC,TNF,VEGFA	554 (24)
cyclopamine		chemical reagent		-0.141	3.75e-05	BCL2,CD14,CDKN1A,CXCL8,PTGS2,SPARC,SPP1,TJP1	581 (22)
bicuculline		chemical - endogenous non-mammalian		-0.14	0.0189	APP,BTG2,CCN1,DUSP1,EGR1,GADD45B,NR4A2,PFKFB3,PTGS2
NPPA		other		-0.139	1.62e-05	DUSP1,EGR1,HMOX1,IL10,IL1B,MCL1,PTGS2,TNF	502 (17)
hemin		chemical - endogenous mammalian		-0.139	9e-12	AKR1C1/AKR1C2,CCL3L3,CD163,CDKN1A,CXCL8,CYBB,FN1,FTH1,FTL,HMOX1,IFI27,IGF1,IL10,IL1B,IL33,IL6,MRC1,NFE2L2,PTGS2,SHC1,SPP1,TGFB1,TNF,TXN	487 (18)
testosterone		chemical - endogenous mammalian		-0.137	1.41e-08	A2M,ACSL1,ARRB2,ATP1B1,ATP6V1F,BCL2,BMPR2,CAV1,CDKN1A,CLU,CTSD,CYB5A,DDIT4,EGR1,FABP4,FN1,FOXO1,GPX4,HIF1A,HSPA1A/HSPA1B,ID1,ID3,IGF1,IL10,IL1B,IL33,IL6,INHBB,IRS2,ITGB1,LGALS1,MAOA,MT-CYB,MT-ND5,NDRG1,NFKBIA,PIK3R1,PLAU,PTGS2,PXN,RAI14,SELP,SYK,TBXAS1,TEK,TGFBR2,TNF,VCAM1	679 (22)
IKB (family)		group		-0.137	0.000108	BCL2,CXCL3,ICAM1,IL6,NFKB1,PTGS2,TNF,TNFAIP3,UACA	365 (15)
teriflunomide		chemical drug		-0.135	0.00114	ICAM1,IL10RA,IL1B,IL6,TNF	457 (21)
Sch-23390		chemical drug		-0.134	0.0408	DNAJB1,EGR1,FGF2,HERPUD1,HMOX1,HSPB1,VEGFA
DICER1	0.238	enzyme		-0.134	1.58e-14	ANGPT2,APOD,CCN1,CD44,CD86,CDKN1A,CELF2,COL18A1,CXCL8,CXCR4,EGR1,EGR3,ENG,FCGR2A,HES1,ICAM1,ID3,IL10,IL1B,IRF8,ITGA4,ITGA5,ITGA6,ITGAX,ITGB1,LCP1,LHFPL6,LRP5,MAF,MCAM,MT-ND5,MT2A,MYC,PLAU,PROS1,RGCC,RUNX1,S1PR1,SERPINA1,SLC40A1,SOCS3,SPARC,SPI1,SYNPO,TEK,TGFB1,TGFBR2,TM4SF1,TNF,VIM,ZEB2	567 (23)
FSH (complex)		complex		-0.133	1.09e-12	ACTB,ACTN1,ADAMTS1,ADGRG1,AKAP12,APP,AREG,ARL4C,ARPC1A,BMPR2,BNIP3L,BTG2,CCN2,CH25H,COL15A1,COL18A1,CPE,CREM,CXCR4,DAB2,DUSP1,EFNA1,ELL2,EREG,EZR,FGF2,FOXO1,GK,HIF1A,ID1,IGFBP4,IL1B,IL1RN,IL6,INHBB,ITGA5,ITPR1,LDLR,LGALS1,LRRC32,MAP1LC3B,MCL1,MT1X,MT2A,MYC,NPC2,PDXK,PLAT,PLPP1,PPP1CB,PRNP,PSIP1,PTGS2,PTPRE,RAB27A,RAB31,RASAL2,RGS16,RHOB,SGK1,SMAD1,TFRC,TGFBR2,TGFBR3,TNFAIP3,TPM1,VEGFA,VEGFC,YBX3,…	523 (19)
DVL3	0.095	other		-0.132	0.0106	CD44,MYC,TJP1,VIM
LTBP4	0.403	growth factor		-0.132	0.00103	ID1,ID2,MYC,TGFB1
mir-194 (includes others)		microRNA		-0.132	0.00429	FZD6,IL10,PLAUR,SLC7A5,SOCS2,ZEB1
mir-873 (includes others)		microRNA		-0.132	0.00279	CXCL3,IL6,TNF,TNFAIP3	514 (12)
mir-506 (includes others)		microRNA		-0.132	0.0011	CD151,CXCL8,IL1B,IL6,RHOC,TNF,VIM	439 (18)
C3AR1	-2.013	G-protein coupled receptor		-0.131	0.000274	CCL3L3,CCL4,CD86,CSF3,CXCL8,IGF1,IL10,IL1B,IL6,TGFBR2,TNF	449 (16)
PIMREG		other		-0.129	6.07e-05	BCL2,IFI27,IL10,IL6,PLIN2,SNAI1,SOCS3,TNF,ZEB1	531 (13)
N-Ac-Leu-Leu-norleucinal		chemical - protease inhibitor		-0.129	6.2e-06	APP,CAV1,CCL3,CCL4,CDKN1A,CXCL8,EIF4E,FABP4,HLA-A,ICAM1,IER3,NEDD9,NFKBIA,PTGS2,RB1,SELP,STMN1,SYK,TGFBR2	572 (23)
RAS HOMOLOG (family)		group		-0.128	0.000149	CCN2,CDKN1A,EGR1,ITGB1,MYC,PLAU,PTGS2,TJP1	557 (23)
RNF20	0.049	enzyme		-0.128	0.0011	ATP1B1,CDKN1A,CTNNAL1,MYC,NR4A2,RHOB,UCP2
regorafenib		chemical drug		-0.128	7.73e-05	AREG,CCN2,IL1B,IL6,TNF,VIM	525 (20)
HECTD2	-0.027	enzyme		-0.128	0.000917	FN1,IL6ST,ITGA5,PTGS2,SPP1,TNFAIP2
MST1R		kinase		-0.128	0.0011	CCL3L3,CCL4,CXCL3,ICAM1,MYC,TNF,VIM	488 (14)
HPGDS	-0.644	enzyme		-0.128	0.000476	IL1B,IL6,ITGAM,TGFB1,TNF	408 (11)
CD80	-0.231	transmembrane receptor		-0.128	0.0489	ICAM1,IL10,IL1B,IL6,TNF
daunorubicin		chemical drug		-0.126	0.00111	CDKN1A,EPS8,IL1B,IL6,MCL1,MYC,PTGS2,TAP1	497 (23)
silibinin		chemical drug		-0.125	6.39e-10	CCN2,CD44,CDKN1A,CXCL8,EGR1,FLT1,FN1,HIF1A,IL6,LDHA,MCL1,MYC,NFKBIA,PECAM1,PLAU,PLAUR,PTGS2,SNAI1,VEGFA,VIM,ZEB1,ZEB2	598 (20)
PDGFRB		kinase		-0.124	0.00279	DAB2,FN1,OSM,SMAD1	350 (15)
CGA		other		-0.123	0.0322	ADAMTS1,CLDN5,CXCL8,FKBP11,FOXO1,GRB2,HERPUD1,ID1,KLF9,NUPR1,PTGS2,SGK1,TIMP3
mir-1 (includes others)		microRNA		-0.121	0.000655	BCL2,CAP1,CEBPB,CNN3,CXCL1,CXCL8,FN1,GJA1,IGF1,IL1B,IL6,MET,PFKFB3,RRBP1,SH3BGRL3,SNX6,SULF1,TAGLN2,TNF,UTRN,VEGFA,VEGFC	484 (18)
ribavirin		chemical drug		-0.12	5.08e-05	CCL3L3,CD86,CXCL8,IFI27,IFITM1,IL10,IL6,IRF1,ITGAM,ITGB2,TNF	436 (14)
bisindolylmaleimide I		chemical drug		-0.119	1.24e-11	BCL2,BCL2A1,CCN2,CD44,CDKN1A,CLU,CXCL8,EGR1,FGF2,FN1,HMOX1,ICAM1,ID3,IGF1,IL6,MET,NFKBIA,NR4A2,PTGS2,RCAN1,S1PR1,SAMSN1,SNAI1,TJP1,TNF,TNFSF10,VEGFA,VIM,VSIG4	404 (16)
ADM	-0.299	other		-0.119	8.47e-08	BCL2,CXCL2,FGF2,FN1,HIF1A,ICAM1,IL1B,IL6,PTGS2,RAMP2,RAMP3,SPP1,TGFB1,TNF,VCAM1	357 (12)
MLI-2		chemical reagent		-0.119	0.0261	CTSB,CTSD,IL1B,TNF
advanced glycation end-products		chemical - endogenous mammalian		-0.119	2.72e-09	BCL2,CCN2,CDKN1A,CLDN5,CXCL8,F2R,FGF2,FN1,FOXO1,GJA1,IL1B,IL6,KLF2,NLRP3,PFN1,PTGS2,SPP1,TGFB1,TNF,VCAM1,VIM	474 (24)
ZC3H12C	-0.042	other		-0.118	0.0105	CLEC4E,GPR34,IL6,MPEG1,TNF
CCL3L3	-5.291	cytokine		-0.117	0.00279	CCL4,IL1B,IL6,TNF	427 (17)
SLC15A4	-0.12	transporter		-0.117	3.98e-10	ADAMTS1,BCL2A1,CXCL8,F2R,FKBP11,FPR1,GBP4,HMOX1,IFI16,IL1B,IL1R1,IL6,ITGAM,LGALS3,MAFB,MARCKSL1,MSR1,MYOF,PLAUR,PTGS2,PTPN6,RGS1,RGS10,RRAS,S100A6,SAT1,SHTN1,SLA,TNF,TSC22D1,TUBB6,VCAM1,VIM	442 (20)
premarin		chemical drug		-0.115	0.000465	AREG,BCL2,CXCL8,IGF1,MYC,TNF	337 (11)
farnesyl pyrophosphate		chemical - endogenous mammalian		-0.115	0.00164	APP,ICAM1,PTGS2,SELP,TGFB1,VCAM1	464 (19)
PAX7		transcription regulator		-0.115	0.0376	CXCR4,EMB,FAM107B,ID2,ID3,IL13RA1,OLFM1,PRSS23,SYNE2
SN-011		chemical reagent		-0.114	0.000102	ACSL1,CDKN1A,CLEC4E,CLEC5A,FCGR1A,GBP4,IFITM3,IL6,IRF1,LY6E,MCL1,NAMPT,RASSF4,SLFN5,TAP1,TNF,TNFAIP3,TNFSF10
SLC22A5		transporter		-0.113	0.00111	CDKN1A,IL6,PLAU,SMAD1,TGFB1,TGFBI,TGFBR2,TNF
MALAT1	0.613	other		-0.11	0.00642	BCL2,CFD,IL6,SELE,SNAI1,VIM	503 (15)
Ro31-8220		chemical drug		-0.109	7.45e-10	BCL2,CCL20,CDKN1A,CXCL8,DUSP1,EGR1,FABP4,FN1,HIF1A,HMOX1,ICAM1,IL1B,IL6,ITGA5,ITGB1,PTGS2,TNFSF10,VCAM1	469 (20)
TPCA-1		chemical drug		-0.107	0.000108	CXCL8,FN1,IL1A,IL1B,IL6,MYC,TCF4,TNF,VIM	462 (16)
SQ 22536		chemical reagent		-0.106	0.000151	HIF1A,PTGS2,TNF,TXN,VEGFA	439 (18)
NANOG		transcription regulator		-0.105	0.00971	BNIP3L,CDKN1A,EGR1,HSPA1A/HSPA1B,ID1,ID2,ID3,LGALS1,LYN,MYC,PHACTR2,RCAN1,S100A6,SMAD1,SOX17,ZFHX3	536 (17)
rofecoxib		chemical drug		-0.104	0.0173	ANGPT2,PTGS2,VEGFA,VEGFC
MAX	-0.201	transcription regulator		-0.104	0.0373	CDKN1A,DUSP2,EBF1,FTH1,GADD45B,ID1,ID2,IRS2,KLF6,MYC,MYCT1,TXNIP
MYC	1.754	transcription regulator		-0.103	7.56e-19	ACTB,ACTN1,ACTN4,ADAM9,ADAMTS1,AIF1,AKAP12,ALCAM,ANGPT2,ANXA5,AOPEP,APP,AQP1,ATP6V0B,BCAT1,BCL2,BCL2A1,CAPN2,CAPNS1,CAV1,CD151,CD44,CD86,CDKN1A,CEBPD,CLEC3B,CLU,COL15A1,COL4A1,COL4A2,CPD,CSF1R,CSTB,CTNNA1,CTNNAL1,CTSB,CTSD,CXCL8,CXCR4,DBI,DDIT4,DDX21,DUSP1,DUSP2,EBF1,EGR1,EIF4E,EMP1,EZR,F2R,FABP4,FABP5,FBLN2,FCGR1A,FCGR2A,FCGR2B,FCGR3A/FCGR3B,FCGRT,FLNA,FN1,FSTL1,FTH1,G0S2,GADD45B,GBP4,GJA1,GLUL,…	565 (21)
RARG		ligand-dependent nuclear receptor		-0.103	1.28e-05	AREG,CCL20,CCN2,COL4A1,DUSP1,EGR1,FOLR2,FOXC1,IL6,LAMB1,MAFB,MYC	561 (23)
AKT inhibitor VIII		chemical reagent		-0.102	0.000897	CEBPB,ICAM1,IL1B,IL6,KLF2,MYC,NFKB1,S1PR1,TNF,TNFSF10	522 (24)
PRKCI	0.087	kinase		-0.099	0.000721	CXCL2,CXCL3,EZR,HMOX1,IL10,IL1A,IL6,IRF1	487 (14)
dorsomorphin		chemical - kinase inhibitor		-0.099	0.000209	EGR1,HIF1A,ID1,ID2,ID3,IL6,LAMC1,MAP1LC3B,NFKB1,POSTN,SELENOP,SNAI1,TNF	538 (19)
benzene		chemical toxicant		-0.098	7.97e-05	ARHGAP18,CD63,CDKN1A,CITED2,ECE1,EGR1,ID2,IL13RA1,NCKAP1,NFKB1,PLS3,RHOB,SPARC,STOM,TXNIP
ESR1		ligand-dependent nuclear receptor		-0.098	2.91e-15	AASS,ABLIM1,ACSL1,AHNAK,AKAP13,ALCAM,ALOX5AP,APOE,AQP1,AREG,ARHGAP18,ATP1B1,BCAT1,BCL2,BMPR2,CALD1,CAPN2,CAV1,CAV2,CCDC85B,CCL20,CCL4,CCN1,CD59,CD74,CD83,CDC42BPA,CDKN1A,CEBPB,CEBPD,CEMIP2,CLEC7A,COTL1,CPE,CPLX1,CPM,CRIM1,CTSB,CTSD,CTSS,CXCL1,CXCL3,CXCL8,DAB2,DDIT4,DDX21,EFNA1,EFNB2,EGFL7,EGR1,EGR3,ELN,ENPP2,EREG,FGD5,FLNA,FLT1,FOXC1,FOXO1,GADD45B,GJA1,GLRX,GNA13,GSN,HBEGF,HDGFL3,HES1,HIF1A,HLA-E…	666 (21)
SMAD4	0.18	transcription regulator		-0.096	1.47e-15	ACKR1,ANGPT2,AREG,CCL20,CCN2,CDH5,CDK17,CDKN1A,CELF2,CITED2,CTSD,CXCL2,CXCL3,ENG,EREG,FN1,GADD45B,GJA1,HMOX1,ICAM1,ID1,ID2,ID3,IER3,IL10,IL18,IL1B,ITGA6,ITGB1,JAM2,MET,MYC,NAMPT,NFE2L2,NFKBIA,PILRA,PLAU,PTGS2,PTPRC,RGCC,RUNX1,SELE,SERTAD1,SGK1,SNAI1,SPI1,TGFB1,TIMP3,TNF,TPM1,VEGFA,VIM,ZFP36	576 (21)
D-glucose		chemical - endogenous mammalian		-0.095	2.87e-22	ACSL1,ACTB,ACTN1,AKR1B1,ANGPT2,APP,AQP1,ATP6AP2,ATP8B1,BCAT1,BCL2,CALD1,CAP1,CAV1,CCL20,CCN2,CD59,CDKN1A,CEBPB,CLU,COL4A1,CPD,CREM,CSF1R,CTSB,CTSD,CXCL2,CXCL8,CXCR4,CYBA,CYBB,DBI,DDIT4,DUSP1,EGR1,EMCN,ENPP2,FABP5,FGF2,FN1,GJA1,GLUL,GPX1,GRN,GSN,HBEGF,HERPUD1,HIF1A,HMOX1,HSPB1,ICAM1,ID1,IGF1,IL10,IL18,IL1B,IL6,IL6ST,INHBB,INSR,IRS2,ITGA5,ITGB1,ITPR1,LAMB1,LAMC1,LCP1,LDHA,LDLR,LGALS1,LRP1,LY96,MAFB…	591 (21)
CYP27B1		enzyme		-0.093	1.85e-08	BCL2,CCL20,CCL3L3,CCL4,CD14,F8,FLT1,IL10,IL18,IL6,ITGB4,SPP1,TLR2	456 (20)
carboplatin		chemical drug		-0.093	0.000466	A2M,CD44,CLU,FCGR2A,GPNMB,IER3,LGALS3,MRC1,MYC,SPP1,TGIF1,VIM	482 (16)
oleic acid		chemical - endogenous mammalian		-0.093	1.43e-11	ACACB,ACSL1,APOE,APP,BCAT1,BCL2,CEBPB,CLU,CXCL1,CXCL3,CXCL8,CYB5R3,CYBB,DUSP1,EGR1,FABP4,FABP5,GADD45B,GK,HIF1A,HMOX1,ICAM1,IGF1,IL10,IL1B,IL6,IRF1,ITGB1,LDLR,MAP1LC3B,NFKBIA,OLR1,PDK4,PIK3R1,PIK3R3,PLIN2,PTGS2,SELE,TLR2,TNF,TNFAIP3,TXNIP,UCP2,VCAM1,WWTR1	513 (21)
SYK/ZAP (family)		group		-0.092	0.00239	FOXO1,IL10,IL6,PRDM1,PTGS2,TNF,VCAM1,VEGFC	426 (18)
H19		other		-0.092	0.00267	AQP1,BCL2,IL1B,IL6,TCF4,TGFB1,TNF
MSR1	-2.496	transmembrane receptor		-0.092	0.000368	CXCL2,CXCL3,IL10,IL1B,IL6,NFKB1,TNF	396 (17)
STAP2		other		-0.09	0.00114	CXCL2,CXCR4,IL6,MYC,TNF	462 (18)
BMP6		growth factor		-0.089	8.28e-08	ADAMTS1,ADGRL2,ARHGAP18,CAVIN2,CCN2,CD44,CDKN1A,EPHX1,HBEGF,HMOX1,ID1,ID2,ID3,IL1A,IL6,INHBB,ITGA5,PTGS2,SAP30,SNAI1,VEGFA,ZEB1	390 (17)
CD209	-0.229	other		-0.089	2.84e-06	CCL3,CCL4,CD86,CLDN5,IL10,JAM2,PTGS2,TJP1,TNF	442 (19)
NR1I3		ligand-dependent nuclear receptor		-0.088	0.0108	CDKN1A,EPHX1,FAM107B,GADD45B,ICAM1,IL1R1,INSIG1,MYC,NEDD9,SAT1,TNFAIP2
ATF6	-0.369	transcription regulator		-0.086	0.000165	APP,BCL2,CEBPB,CXCL1,CXCL8,HERPUD1,IL6,MAP1LC3B,MCL1,PLAT,PLIN2,PRDX2,PRNP,RCAN1,SELENOK,SPARC,VEGFA	586 (23)
CDK5		kinase		-0.083	0.0252	CCL3L3,CCL4,CD14,CDKN1A,CXCL2,EBF1,NES,TNFAIP3
2,4-dinitrobenzenesulfonic acid		chemical reagent		-0.078	0.000151	CD86,HIF1A,ICAM1,IL6,TNF	291 (7)
FGFR3		kinase		-0.076	8.47e-08	CCL3,CCL4,CDKN1A,CLDN5,FN1,HES1,IL1B,IL6,MAF,PECAM1,SNAI1,SPARC,SPP1,TNF,VIM	428 (22)
estrogen		chemical drug		-0.075	6.4e-14	APOE,AREG,BCL2,CCN1,CCN2,CDKN1A,CLU,COL15A1,COL18A1,COL4A2,CTSD,CYBB,DUSP1,EGR1,EPAS1,FLT1,FN1,FTH1,GJA1,HBEGF,HIF1A,HSPH1,ICAM1,IGF1,IGFBP2,IGFBP4,IL10,IL1A,IL1B,IL6,ITGA5,ITGB1,ITM2A,LDLR,LGALS1,MEOX2,MYC,NAMPT,PLAT,PTGS2,RAB11A,S1PR1,SERPINB9,SPARC,SPP1,TNF,VEGFA,ZFP36	536 (21)
FTO	0.08	enzyme		-0.075	0.000243	APOE,BCL2,CD44,CDKN1A,FN1,HSPA1A/HSPA1B,ICAM1,IGF1,MYC,PDE4B,PLAU,VIM	557 (20)
TNFSF10	1.12	cytokine		-0.074	5.58e-11	ANGPT2,BCL2,CD14,CD4,CTSB,CXCL8,CXCR4,DDIT4,FTH1,HLA-A,HLA-F,IFI16,IFI27,IFITM1,IFITM2,IL1B,IL1RN,IL6,ITGAM,MCL1,NFKBIA,PLAU,PPP1R15A,PTGS2,PTPRC,RCAN1,SELE,SERPINH1,TFRC,TNF,TNFAIP2,TNFAIP3,TNFSF10,VEGFA	517 (14)
MAML1	-0.023	transcription regulator		-0.074	0.00114	CXCL8,EGR1,HES1,IL1A,IL1B	573 (20)
lomustine		chemical drug		-0.073	2.03e-09	A2M,CD14,CD44,CLU,EMP3,FCGR2A,GPNMB,ID1,IER3,ITGB4,LGALS3,MYC,RCN1,S100A10,SPP1,STING1,TGIF1,TMSB10/TMSB4X,TNFRSF10D,VIM
Ca2+		chemical - endogenous mammalian		-0.072	2.54e-15	APP,BCL2,CCN1,CD83,CD86,CDKN1A,CEBPB,CEBPD,CREM,CTTN,CXCL8,CXCR4,DUSP1,EGR1,FABP4,FABP5,FGF2,FN1,GJA1,HBEGF,ICAM1,ID1,ID3,IL10,IL1B,IL33,IL6,IRF1,IRS2,ITGA6,ITPR1,MCAM,MGP,MSR1,MXD1,NDRG1,NFKB1,NFKBIA,NR4A3,PLS3,PTGS2,SELP,SGK1,SPP1,STC1,TCHH,TGFB1,TNF,UGCG,VCAM1,VEGFA	484 (17)
PSMB8	0.509	peptidase		-0.068	4.14e-07	GJA1,IL1A,IL6,NFKB1,NFKBIA,PTGS2,RPS3,TNFAIP3	426 (9)
MGLL	1.363	enzyme		-0.068	0.037	IL1A,IL6,TNF,VIM
acetylcholine		chemical - endogenous mammalian		-0.068	0.0292	CXCL1,IL6,SELE,SOCS3,TNF
NR4A2	-1.883	ligand-dependent nuclear receptor		-0.068	0.000286	AREG,CCL20,CD86,CXCL8,FABP4,HMOX1,IL10,IL6,MET,NR4A2,PTGS2,SPP1,TNF	477 (19)
ferric ammonium citrate		chemical drug		-0.067	8.87e-05	ELN,FTH1,FTL,HMOX1,MYC,NR4A3,TFRC	178 (6)
epinephrine		chemical - endogenous mammalian		-0.065	5.08e-05	CDKN1A,CXCL8,CXCR4,FTH1,HSP90AA1,IL10,IL33,IL6,PTGS2,TFRC,TNF	428 (21)
zerumbone		chemical - endogenous non-mammalian		-0.063	0.0135	BCL2,BCL2A1,HMOX1,ICAM1,IL6,MYC,PTGS2
folic acid		chemical - endogenous mammalian		-0.062	0.000191	APP,BCL2,CDKN1A,CLU,COL18A1,CYBB,DAAM1,FN1,FZD6,IFI27,IL1B,IL6,LGALS1,LGALS3,MYC,NLRP3,PECAM1,PFN1,PYCARD,SNAI1,TEK,TGFB1,TNF,VCAM1	442 (17)
IGG2B (complex)		complex		-0.061	0.000229	APP,IL1B,IL6,TNF	331 (10)
NCGC00186528		chemical reagent		-0.059	2.16e-05	COL4A1,FN1,IL1B,IL6,TGFB1,TNF
RAPGEF3	0.996	other		-0.056	0.000465	APP,FN1,PTGS2,SOCS3,SPP1,TGFB1	542 (19)
MGP	2.033	other		-0.055	0.00555	CFD,CXCR4,FLT1,IL6,MET,SPP1,TGFBI	267 (13)
IL6ST	2.137	transmembrane receptor		-0.055	3.63e-06	A2M,CD44,CSF1R,EGR1,ENPP2,IL1B,IL6,IRF1,MAF,MYC,SOCS3,STING1,TNFRSF1B,VCAM1	450 (16)
NAB2		transcription regulator		-0.051	1.55e-07	ALOX5AP,CDKN1A,FGF2,FLT1,FN1,HIF1A,ID2,PLAU,TGFB1,TNFSF10	406 (15)
pristane		chemical toxicant		-0.051	9.09e-11	CCL20,CCL3L3,CD86,FN1,ICAM1,IFI16,IL1B,IL6,IRF8,MRC1,PTGS2,TCF4,TGFB1,TNF,TNFSF13B,VIM	520 (16)
PRKCE		kinase		-0.051	4.7e-09	APP,BCL2,CAV1,CCN1,CDKN1A,CEBPB,CSF3,CXCL8,EGR1,FCGR1A,IL1B,IL6,IL6ST,LDLR,MYC,NFKB1,PTGS2,RGS2,TNF,VCAM1,VEGFA	428 (17)
HSPD1	0.225	enzyme		-0.051	5.08e-05	CXCL2,CXCL3,ICAM1,IL10,IL1B,IL6,OSM,SELE,SOCS3,TNF,VCAM1	388 (17)
CYB561A3	-0.013	enzyme		-0.051	3.75e-05	COTL1,FTH1,FTL,HSPA1A/HSPA1B,HSPA6,MT1X,MT2A,TFRC
ADAM15	1.119	peptidase		-0.051	3.75e-05	CD44,FLT1,IL6,ITGB1,SPARCL1,TGFBI,TNF,VEGFA	471 (20)
FUS-DDIT3		fusion gene/product		-0.05	2.26e-06	CCN2,COL4A1,CXCL8,FLT1,FN1,IL1B,IL6,KLF2,LIFR,NAMPT,SOCS2,VIM	544 (23)
pioglitazone		chemical drug		-0.05	1.08e-11	APOE,APP,AQP1,BCL2,CAV1,CCN2,CD86,CDKN1A,CEBPD,CFD,CITED2,CXCL8,EGR1,EPAS1,FABP4,FN1,HMOX1,ICAM1,ID3,IL1B,IL1RN,IL6,IRS2,ITGAM,LDLR,LEPR,NCF2,NR4A3,PLIN2,PTGS2,RB1,TGFB1,TNF,TNFRSF1B,UCP2	469 (20)
taurodeoxycholic acid		chemical - endogenous mammalian		-0.049	1.17e-08	ADGRG1,ADGRL4,APOD,AREG,CD74,CRIM1,CXCL3,CXCL8,EREG,HLA-DRA,IL1B,IL6,NLRP3,OLR1,PYCARD,SEMA6A,STC1,TREM1	422 (21)
PTGS1	0.124	enzyme		-0.046	9.38e-07	ANGPT2,CEBPB,CYBB,FABP4,FGF2,GJA1,IL1B,IL6,PTGER4,PTGS2,STC1,TNF,VEGFA	496 (21)
IGFBP3		other		-0.045	0.000123	BCL2,CCL3L3,CCL4,CDKN1A,ICAM1,IGF1,IL1B,LYVE1,TNF,VCAM1	419 (21)
TRIM3	0.16	enzyme		-0.043	1.85e-06	CXCL3,CXCL8,FGF2,IL1B,IL6,TNF,VEGFA,VEGFC	446 (12)
PAX3		transcription regulator		-0.042	3.89e-09	APP,ARHGDIB,CD151,CDKN1A,CLDN5,CLU,CST3,CTTN,CXCR4,DUSP2,FKBP1A,G0S2,GPX4,HLA-DRB1,HSPG2,ICAM2,ID2,ID3,IFITM2,IGFBP2,IL6,MCAM,MET,MGP,NEDD9,NNMT,NPC2,OLFM1,RAB31,RHOB,SLA,SNRK,SRGN,TEK,TIMP3,TSC22D1,TSPAN7
fluticasone propionate		chemical drug		-0.042	4.12e-28	ABLIM3,ADAM9,C1QB,CCL20,CCL4L1/CCL4L2,CCL8,CD163,CD4,CD74,CD83,CD86,CSF2RA,CXCL1,CXCL2,CXCL8,DDIT4,EMP1,FABP4,GADD45B,HLA-DMA,HLA-DMB,HLA-DPA1,HLA-DPB1,HLA-DRA,HLA-F,IFI27,IL10,IL1A,IL1B,IL1RN,IRF8,IRS2,KLF9,LST1,MERTK,MT1X,MT2A,NAMPT,OLFML2B,OLR1,PDK4,PLAU,PLIN2,RCAN1,SELENOP,SERPINA1,SESN1,SLA,SLC1A3,SPP1,SPRY1,SRPX,TAP1,TFPI,TGFB1,TGM2,TIMP3,TNFSF13B,TSC22D1,VSIG4,VWF	595 (21)
cytarabine		chemical drug		-0.042	0.00297	BCL2,CCL3L3,CD86,CDKN1A,HLA-A,ICAM1,IL1B,IL6,MCL1,SESN1,TLR2,TNF	377 (17)
DPP4		peptidase		-0.041	2.03e-08	CCL3L3,CD86,CSF3,CXCL2,FABP4,FGF2,IL10,IL1A,IL1B,IL1RN,IL6,LRP1,PLAU,TGFB1,TNF	398 (20)
GSE1	0.236	other		-0.04	5.27e-06	CD86,GLIPR1,ICAM1,IFI16,IL1RN,IRF8,ITGAM,JAML,LY86,LYZ,SLC1A3,SLC7A5,STAB1
TERT		enzyme		-0.039	1.56e-10	AFAP1L1,ASAP1,CALD1,CAV1,CCN2,CDKN1A,CXCL1,CXCL2,CXCL8,ELK3,EREG,ETS1,F2R,FGF2,GNA13,GSN,ICAM1,IFI16,IFI27,IFITM3,IGFBP4,IL10,IL13RA1,IL1B,IL6,IQGAP2,MYC,NFKBIA,PALM2AKAP2,PLTP,PRSS23,PRXL2A,PTGS2,PXN,RB1,SASH1,SPP1,TNF,TNFRSF1B,VIM	400 (18)
P2RX7	-0.445	ion channel		-0.038	2.84e-06	CAPN2,CCL20,IL1A,IL1B,IL6,NLRP3,TGFB1,TNF,TNFSF10	442 (15)
THBS1	-1.318	other		-0.038	7.47e-06	CCN2,COL4A1,EGR1,FN1,IL1B,IL6,ITGB1,LRP1,PLAU,TGFB1,TNF,VEGFA	558 (21)
mir-193 (includes others)		microRNA		-0.037	0.000108	ACTN4,CD151,MCL1,PIK3R3,PLAU,STMN1,SULF1,SYNPO,VEGFA
SERPINE1	0.507	other		-0.031	7.37e-14	CCL20,CCN2,CD14,CDKN1A,CSF3,CXCL16,CXCL2,CXCL3,CXCL8,DUSP1,EGR1,FBLN2,FGF2,FLT1,FN1,HLA-DQB1,ICAM1,IER3,IL10,IL6,NFKB1,NFKBIA,PLAU,PLAUR,TGFB1,TGFBR2,TLR2,TNF,VCAM1,VIM,ZFP36	565 (17)
AHR	0.36	ligand-dependent nuclear receptor		-0.03	7.61e-24	A2M,ACTN1,ADAM9,AIF1,AKR1C1/AKR1C2,APP,AREG,ATP1B1,BASP1,BMPR2,BTG2,C1QA,C1QB,C1QC,CAPN2,CCL20,CD14,CD4,CD84,CDKN1A,CEBPD,COL4A1,COL4A2,CREG1,CRIM1,CTNNAL1,CTSD,CXCL2,DNAJB1,EBF1,ELN,EMILIN2,EREG,EVI2B,FABP4,FBLN2,FMO2,FN1,HAVCR2,HES1,HIF1A,HSP90AA1,HSPH1,IL10,IL1B,IL1R1,IL6,IQGAP2,IRF1,ITGA5,ITGA6,ITGAM,KLF2,LAMA5,LAMB2,LDHA,LRP1,LYST,MCAM,MGP,MT-CYB,MT2A,MYC,MYH9,NEDD9,NFE2L2,NLRP3,NNMT,PDE4B,P…	574 (16)
STAT3	0.552	transcription regulator		-0.028	1.77e-38	A2M,ANGPT2,AREG,ATP6AP2,BCL2,BMPR2,BNIP3L,C5AR1,CALHM6,CCL20,CCL3L3,CCL4,CCN2,CD163,CD44,CD74,CD83,CD86,CDH5,CDKN1A,CEBPB,CEBPD,CFH,CSF3,CTSB,CTTN,CXCL2,CXCL3,CXCL8,CXCR4,DDIT4,DUSP1,EBF1,EGR1,EGR3,ENPP2,EPAS1,ETS1,FCER1G,FCGR1A,FERMT2,FGF2,FGL2,FLT1,FN1,GJA1,GLIPR1,GPX4,GRB10,HAVCR2,HEG1,HIF1A,HLA-A,HLA-DMA,HLA-DRB5,HMOX1,ICAM1,ID1,ID2,ID3,IFI16,IFI27,IFITM1,IFITM2,IFITM3,IL10,IL10RA,IL1A,IL1B,I…	471 (14)
selenium		chemical drug		-0.028	0.000149	CDKN1A,GPX1,GPX4,IL18,MRC1,PTGS2,SELENOW,SELP	544 (22)
trastuzumab		biologic drug		-0.027	0.000699	ANGPT2,BNIP3L,CDKN1A,CEBPB,CXCL8,HLA-A,IL6,MYC,TNFSF10	555 (22)
NRF1		transcription regulator		-0.025	0.00284	ATP1A1,ATP1B1,CCL20,CXCL8,FTH1,HMOX1,IL1A,IL1RN,SNAI1,TJP1,UCP2,VIM,ZEB1	309 (7)
FGF19		growth factor		-0.025	2.62e-07	ACACB,ACSL1,APOE,AREG,CXCL2,EGR1,FABP5,G0S2,HLA-DQB1,ID1,IL1RN,LEPR,MCAM,RGS16,RGS2,SERPINA1,SGK1	490 (16)
berberine		chemical drug		-0.024	1.39e-07	BCL2,CD86,CDKN1A,CLDN5,CXCL8,FN1,HIF1A,HMOX1,ICAM1,ID1,IL10,IL1B,IL6,INSR,LDLR,MCL1,PIK3R3,PTGS2,SAT1,TGFB1,TJP1,TNF,TNFAIP3,UCP2,VCAM1,VEGFA,VIM	499 (17)
norepinephrine		chemical - endogenous mammalian		-0.023	1.41e-11	APP,CCN2,CEBPB,CREM,CSF1R,CXCL8,CXCR4,DUSP1,EGR1,FGF2,FN1,FTH1,HMOX1,ID1,IL10,IL1B,IL6,IRS2,MCAM,NFKBIA,NR4A3,PDE4B,PTGS2,SGK1,SNAI1,TFRC,TGFB1,TINAGL1,TNF,VEGFA	495 (18)
RPSA	0.247	translation regulator		-0.022	8.73e-06	CSF3,CXCL3,DUSP1,DUSP2,GBP4,HLA-A,IL1A,IL1B,IL1R1,IL6,ITGA6,PSMB9,PTGS2,REL,TAP1,TNF	380 (15)
ZFAS1	0.128	other		-0.022	0.000208	COL4A1,FN1,KLF2,VIM,ZEB1,ZEB2
TYRO3		kinase		-0.021	9.8e-07	C5AR1,CSF3,FCGR1A,FCGR2A,FCGR3A/FCGR3B,IL1B,IL6,TNF,VIM	470 (17)
JAK3		kinase		-0.02	0.000183	BCL2,CSF3,ENPP2,IL10,IL6,IRF1,MAF,SOCS3,TNF	530 (19)
TNFSF4		cytokine		-0.016	0.000476	IL10,IL6,MAF,PRDM1,TNF	513 (22)
mitoxantrone		chemical drug		-0.015	4.84e-07	CDKN1A,CXCL1,CXCL8,EREG,HIF1A,IFI16,IL1B,IL6,MCL1,PERP,PTGS2,TNF,VEGFA	572 (17)
IPMK	-0.164	kinase		-0.015	2.62e-07	ACTB,CAPNS1,CCN1,CORO1A,FGL2,FLNA,IL10,IL18,ITGB1,MAF,MAP1LC3B,MYC,PDLIM5,PFN1,PRDM1,TAGLN2,TNF	550 (19)
thioacetamide		chemical toxicant		-0.008	1.59e-19	ADAMTS1,AKAP12,AKR1C3,CCN2,CD14,CD200,CD44,CLU,CXCL16,CXCL2,CYGB,ELN,EMP1,EMP3,EPHX1,F2R,FCGR2A,FSTL1,GAS5,GATM,GNG11,GPNMB,GPX1,HIF1A,IER3,IFITM2,IGF1,IL1B,IL6,ITGB4,LGALS1,LGALS3,LYVE1,MET,MYC,NFE2L2,PECAM1,PLCB4,PLPP3,PPT1,PRMT1,PTGS2,RCN1,RGCC,S100A10,SELENOW,SPARC,SPARCL1,SPP1,STING1,TCF4,TGFB1,TGIF1,TGM2,TMSB10/TMSB4X,TNF,UCP2	615 (21)
PRTN3		peptidase		-0.007	2.16e-05	C5AR1,CDKN1A,CXCL8,IL18,IL6,TNF	473 (21)
USP19		peptidase		-0.006	0.0383	DDIT4,IL1B,IL6,PFKFB3,TNF
GAST		other		-0.003	0.000854	AREG,CREM,EGR1,HBEGF,HERPUD1,HES1,IL1B,NACA,NFKBIA,PIK3R1,PTGS2,RPL35A,RPL7,S100A6,SELP,VCAM1	458 (20)
FLT3		kinase		0	6.9e-07	BCL2,CD34,CEBPB,CSF1R,CSF2RA,CYBA,CYBB,ID1,IL10,IL3RA,IL6,IL6ST,LYZ,MCL1,MYC,PTPN6,TNF	475 (22)
EIF2AK1	-0.045	kinase		0	0.00279	BAG3,IL1B,IL6,TNF	388 (14)
TNFRSF10A	0.189	transmembrane receptor		0	0.00164	CD14,CD4,IL6,ITGAM,NFKBIA,TNFSF10	444 (16)
DKK1		growth factor		0	0.00278	ANGPT2,APP,CD44,CDKN1A,FGF2,IL10,MYC,PTGS2,SPARC	560 (24)
TNFAIP8L2	-0.338	other		0	3.02e-06	CXCL2,HMOX1,IL10,IL1B,IL6,NFE2L2,TNF	495 (18)
estradiol benzoate		chemical drug		0	5.08e-05	ACACB,FOXO1,GJA1,INSR,LEPR,PLAT,PLAU,PTGER4,PTGS2,TGFB1,UCP2	453 (18)
C-176		chemical reagent		0	0.0106	IL1B,IL6,STING1,TNF
Rp-cAMPS		chemical - kinase inhibitor		0	0.0106	BCL2,HMOX1,SPP1,SYNPO
adalimumab		biologic drug		0	0.000229	CD86,FCGR2B,IL10,TNF	52 (3)
methapyrilene		chemical drug		0	0.000126	A2M,ACTG1,ANXA5,APOE,ATP6V1B2,BTG2,CST3,CTSB,CTSS,CXCL3,DBI,ENPP2,HMOX1,IGF1,ITGB1,KYNU,MYC,NFIB,RPS8,SELENOP,STMN1
1-hydroxy-2-methyl-2-butenyl 4-diphosphate		chemical - endogenous non-mammalian		0	0.00279	IL6,OSM,TNF,TNFSF10
STAT6 DIMER (complex)		complex		0	0.00922	DUSP1,EPAS1,IL10,KDM6B,MAOA,POSTN
meds433		chemical reagent		0	0.00142	CALCRL,CDKN1A,CFH,EREG,FPR3,GBP4,ITGAX,MDK,MYC,NFIA,PSMB9,STAB1,TGM2,TIE1	209 (7)
UT-143		chemical reagent		0	0.0106	CDKN1A,CLU,GADD45B,SAT1
grape seed extract		chemical drug		0	0.0172	APP,CDKN1A,MYC,PLAU,PTGS2,VIM
5Z-7-oxo-zeaenol		chemical - endogenous non-mammalian		0	0.00164	CDH5,CXCL1,CXCL8,FOXO1,IL6,TNF	348 (18)
ibudilast		chemical drug		0	0.000229	IL10,IL1B,IL6,TNF	465 (21)
HCAR2	-0.558	G-protein coupled receptor		0	0.00279	IL1B,IL6,PTGS2,TNF	413 (20)
AGPAT2	-0.153	enzyme		0	0.0106	ACSL1,CEBPB,FABP4,PLD3
RANBP3L		other		0	0.0133	COL4A1,COL4A2,HDGFL3,INMT,LRRC32,PDLIM1,PHACTR2,SPARC
SELENOS	0.083	other		0	0.00642	CAV1,CEBPB,CFD,FABP4,IL6,TNF	449 (18)
ZFP91	-0.127	transcription regulator		0	0.00103	BCAT1,IFI16,STMN1,TNFSF13B
FAM117B	-0.087	other		0	0.0226	AKR1B1,AKR1C1/AKR1C2,AKR1C3,HMOX1,NFE2L2,PRDX2
GPR15LG		cytokine		0	0.0365	CCN2,CXCL1,IL1B,IL6,PTGER4,SOCS3
PBRM1	-0.056	other		0	2.37e-07	ABLIM3,ADAMTS9,APOL3,BCL2A1,CDKN1A,CXCL2,IGFBP4,IL6,S100A13,TNF,TNFAIP3,VEGFA,VIM	285 (7)
SMAD1/5 (family)		group		0	2.81e-05	CEBPB,ID1,ID2,ID3,PLAUR
LYMPHOTOXIN (complex)		complex		0	1.21e-05	CXCL8,ICAM1,IL1A,IL1B,IL6,TNF,VCAM1	439 (13)
LOXL1		enzyme		0	0.037	ELN,HIF1A,IL6,TNF
LAMTOR5	0.182	other		0	0.00231	CXCL8,EIF4E,LDHA,MYC,S100A4	524 (18)
TRH		other		0	0.0261	ACTB,ANGPT2,DUSP1,F2R
IL10RB	-0.034	transmembrane receptor		0	0.000151	CXCL8,ICAM1,IL10,SOCS3,TNF	361 (17)
GPSM1		other		0	2.16e-05	CCL3L3,IL1B,IL6,MRC1,TNF,TNFAIP3	336 (16)
NEUROG3		transcription regulator		0	0.00617	ACSL1,CD63,CDKN1A,EBF1,EFNB2,MDK,RHOB,ZBTB16
TRG		other		0	3.02e-06	AREG,CAV1,CAV2,CXCL1,FCER1G,HLA-DQB1,IL1B
HIRA		transcription regulator		0	0.00103	CXCL2,EFNB2,EREG,FLT1
KCNK9		ion channel		0	0.00103	A2M,GADD45B,NR4A2,SNCG
IFNGR (complex)		complex		0	0.000229	FN1,IRF1,SOCS3,TNF	391 (17)
ARHGAP31	0.456	other		0	1.29e-06	CCN2,FN1,GADD45B,ID2,ITGA5,MMP28,SNAI1,SPARC,TGFBR3,ZEB2
miR-192-5p (and other miRNAs w/seed UGACCUA)		mature microRNA		0	0.0106	BCL2,CDKN1A,ZEB1,ZEB2
[truncated: 3,672 more rows]
