# Supplementary material for: Big data analytics and scRNA-seq in human aortic aneurysms and dissections: role of endothelial MerTK
Source: Theranostics. 2025 Jan 1;15(1):202–15. doi: 10.7150/thno.103851 (PMC11667232; doi:10.7150/thno.103851)
Supplement: Supplementary file 1 — Supplementary information. [file thnov15p0202s1.zip › 1-EC vs macrophage/Upstream Analysis-EC vs Macrophage.xls]

## Sheet: Original
© 2000-2024 QIAGEN. All rights reserved.
Upstream Regulator	Expr Log Ratio	Molecule Type	Predicted Activation State	Activation z-score	p-value of overlap	Target Molecules in Dataset	Mechanistic Network
lipopolysaccharide		chemical drug	Inhibited	-4.59	1.91e-74	ACKR1,ACSL1,ACTB,ACTN4,ADAMTS1,ADAMTS4,ADAP2,AHNAK,AIF1,AKAP13,AKR1C3,ALCAM,ALOX5AP,ANGPT2,ANXA5,APOC1,APOE,APP,AQP1,AREG,ARL4C,ARPC1B,ASAP1,ATP1A1,ATRX,BAG3,BCL2,BCL2A1,BTG1,C1QA,C1QC,C3AR1,C5AR1,CALCRL,CALHM6,CAPG,CAPN2,CAV1,CAVIN1,CCL20,CCL3,CCL3L3,CCL4,CCL8,CCN1,CCN2,CCNL1,CD14,CD163,CD200,CD37,CD4,CD44,CD53,CD59,CD63,CD74,CD83,CD86,CDC37,CDH5,CDKN1A,CEBPB,CEBPD,CEMIP2,CFD,CFH,CH25H,CITED2,CL…	581 (13)
TNF	-2.582	cytokine	Inhibited	-3.35	2.39e-71	A2M,ACSL1,ACTB,ADAM9,ADAMTS4,AKAP12,AKR1B1,ALCAM,ALOX5AP,ANGPT2,APOE,APP,AQP1,ARHGAP18,ARHGDIB,ARID5B,ATP1A1,B4GALT1,BCL2,BCL2A1,BHLHE41,BTG1,BTG2,C15orf48,C1QTNF1,C3AR1,C5AR1,CALHM6,CAV1,CCL14,CCL20,CCL3,CCL3L3,CCL4,CCN1,CCN2,CD14,CD163,CD200,CD34,CD4,CD44,CD59,CD74,CD83,CD86,CDC42EP5,CDH5,CDKN1A,CEBPB,CEBPD,CEMIP2,CFD,CH25H,CITED2,CLDN5,CLEC4E,CLEC5A,CLU,CMIP,COL15A1,COL4A1,COL4A2,COTL1,CREM,CS…	525 (14)
dexamethasone		chemical drug	Activated	3.156	3.84e-71	ACSL1,ACTB,ACTG1,ADAM15,ADAM28,ADAM9,ADAMTS1,ADAMTS4,AIF1,AKAP12,AKAP13,AKR1C1/AKR1C2,AKR1C3,ALCAM,ALOX5AP,APOD,APOE,APP,AQP1,AREG,ARL4C,ARRB2,ATP1A1,ATP1B1,ATP6V1B2,B3GNT5,BCL2,BCL2A1,BEX3,BHLHE41,BLVRB,BMPR2,BMX,BTG1,BTG2,C1QB,C3AR1,C5AR1,CALD1,CAV1,CAV2,CAVIN2,CCL20,CCL3,CCL3L3,CCL4,CCL4L1/CCL4L2,CCN1,CCN2,CD14,CD163,CD34,CD44,CD59,CD74,CD83,CD86,CDKN1A,CEBPB,CEBPD,CELF2,CFD,CKLF,CLDN5,CLEC4E,…	624 (18)
IFNG		cytokine	Inhibited	-2.972	1.25e-62	A2M,ABLIM3,ACTB,ADA2,ADAMTS9,ADGRG1,AIF1,ALOX5AP,APP,AQP1,AREG,ATP1A1,ATP1B1,BCL2,BCL2A1,BTG1,C15orf48,C1QA,C1QB,C1QC,C5AR1,CALCOCO2,CALHM6,CAV1,CCL20,CCL3,CCL3L3,CCL4,CCL8,CCN2,CD14,CD163,CD200,CD4,CD44,CD63,CD74,CD83,CD86,CDH5,CDKN1A,CEBPB,CEBPD,CFH,CH25H,CIRBP,CLEC10A,CLEC4E,CLEC5A,CLEC7A,CORO1A,CREM,CRIM1,CSF1R,CSF3,CTSB,CTSD,CTSS,CTSZ,CXCL1,CXCL16,CXCL2,CXCL3,CXCL8,CXCR4,CYB5A,CYBA,CYBB,CYRI…	495 (13)
TGFB1	-0.759	growth factor		0.749	8.48e-57	AASS,ABLIM3,ACKR1,ACTN1,ADAM15,ADAMTS4,AHNAK,AKR1C1/AKR1C2,ALOX5AP,AOPEP,APOE,APP,AQP1,AREG,ARID5B,ARPC2,ATP1B1,BCAT1,BCL2,BMPR2,BNIP3L,BTG1,C1QA,C1QB,C1QC,C3AR1,C5AR1,CALCOCO2,CALD1,CAP1,CAPNS1,CAV1,CAV2,CAVIN2,CCDC85B,CCL20,CCL3,CCL3L3,CCL4,CCL8,CCN1,CCN2,CD14,CD163,CD34,CD4,CD44,CD59,CD74,CD83,CD86,CDH5,CDK17,CDKN1A,CEBPB,CEBPD,CELF2,CFD,CFH,CFI,CITED2,CLU,CNN3,COL18A1,COL4A1,COL4A2,COTL1,CRIP…	592 (17)
IL1B	-5.413	cytokine	Inhibited	-3.274	2.83e-55	A2M,ACKR1,ADAMTS1,ADAMTS4,AIF1,AKR1B1,APOE,APP,ATP1A1,BCL2,BCL2A1,BTG2,C1QTNF1,CAV2,CCL20,CCL3,CCL3L3,CCL4,CCL8,CCN2,CD14,CD4,CD44,CD74,CD83,CD86,CDKN1A,CEBPB,CEBPD,CEMIP2,CFI,CLEC14A,CLU,CREM,CSF3,CTSB,CTSS,CTSZ,CXCL1,CXCL16,CXCL2,CXCL3,CXCL8,CXCR4,CYBA,CYBB,DAB2,DBI,DDIT4,DUSP1,EFNA1,EGR1,EIF4E,ELN,ENG,ENPP2,EPAS1,ETS2,F13A1,FABP5,FCGR2B,FERMT3,FGF2,FLT1,FN1,FOXO1,G0S2,GADD45B,GAS5,GBP4,GJA1,GN…	507 (13)
beta-estradiol		chemical - endogenous mammalian		0.218	5.06e-51	A2M,ABLIM1,ACSL1,ACTB,ACTG1,ACTN4,ADAMTS1,ADAMTS4,ADCY4,ADGRF5,ADGRL4,ADIRF,AIF1,AKAP12,ALCAM,APOD,APOE,APP,AQP1,AREG,ARHGEF15,ARID5B,ARPC1B,ARRB2,ASAH1,ATP1B1,ATP6AP2,ATP6V1F,ATRX,B4GALT1,BACE2,BCAT1,BCL2,BCL2A1,BMPR2,BNIP3L,BTG1,BTG2,C15orf48,CAPN2,CAV1,CAV2,CCL20,CCL3L3,CCL4,CCN1,CCN2,CD14,CD44,CD74,CD86,CDC42BPA,CDKN1A,CEBPB,CEBPD,CELF2,CEMIP2,CFD,CHCHD10,CITED2,CLDN5,CLU,COLEC12,CPM,CREM,CRI…	705 (20)
IMMUNOGLOBULIN (complex)		complex		0.589	2.46e-50	ACSL1,ADAM9,ADCY4,AIF1,ANGPT2,APOC1,APOE,APP,AREG,BCAT1,BCL2,BCL2A1,BLVRB,C1QA,C1QB,C1QC,C3AR1,C5AR1,C7,CALHM6,CAPG,CCL20,CCL3,CCL3L3,CCL4,CCL8,CCN2,CD14,CD163,CD164,CD200,CD34,CD44,CD63,CD74,CD83,CD86,CDKN1A,CEBPB,CEBPD,CFD,CH25H,CLEC7A,CLU,COL4A1,COL4A2,CPD,CSF1R,CSF3,CST3,CTSB,CTSD,CTSS,CTSZ,CXCL1,CXCL16,CXCL2,CXCL3,CXCL8,CXCR4,CYBA,DBI,DDIT4,DUSP1,EGR1,EGR3,ELN,ELOVL7,ENG,ETS2,F13A1,FAM107A,F…	521 (14)
tetradecanoylphorbol acetate		chemical drug	Inhibited	-3.182	1.01e-44	ACTB,ADAM15,ADAM28,ADAM9,ADAMTS1,ADAMTS4,ALCAM,ANGPT2,APP,AREG,B3GNT5,BCL2,BCL2A1,BNIP3L,BTG1,BTG2,C3AR1,C5AR1,CALCRL,CAPG,CAV1,CAV2,CCL20,CCL3,CCL3L3,CCL4,CCN1,CCN2,CD14,CD163,CD4,CD44,CDKN1A,CH25H,CLEC5A,CPE,CREM,CSF1R,CSF2RA,CSF3,CTSB,CTSD,CTTN,CXCL1,CXCL2,CXCL3,CXCL8,CXCR4,CYBA,CYBB,CYTH4,DAB2,DDIT4,DUSP1,DUSP2,ECE1,EFNB2,EGR1,EGR3,EIF4E,EMP1,EREG,ETS1,ETS2,EZR,FCER1G,FCGBP,FCGR1A,FGF2,FLT1,F…	585 (16)
prostaglandin E2		chemical - endogenous mammalian		0.377	5.15e-43	ADAMTS1,ADAMTS4,AIF1,ANGPT2,APP,AREG,ATP1A1,BCL2,BTG1,C5AR1,CALCRL,CALHM6,CCL20,CCL3,CCL3L3,CCL4,CCL8,CCN2,CD14,CD44,CD74,CD83,CD86,CDKN1A,CEBPB,CEBPD,CH25H,CLEC7A,CREM,CSF3,CXCL1,CXCL3,CXCL8,CXCR4,DUSP1,EGR1,EREG,ETS1,F2R,FBXO31,FGF2,FLT1,FN1,FOXO1,GJA1,HEG1,HIF1A,HLA-A,HLA-DMA,HLA-DMB,HLA-DQB1,HLA-DRB5,HMOX1,ICAM1,IER3,IGF1,IGFBP4,IGFBP7,IL10,IL18,IL1A,IL1B,IL1R1,IL1RN,IL6,IRF1,ITGA5,ITGAM,ITGB…	549 (16)
tretinoin		chemical drug		-1.104	7.56e-42	A2M,ABLIM1,ACACB,ACSL1,ADAMTS4,AHNAK,AKAP12,ANXA5,APOD,APOE,APP,AQP1,AREG,ARHGAP29,ATP1B3,ATP6V1B2,BAG3,BCL2,BCL2A1,BMPR2,BNIP3L,BTG1,BTG2,C1QA,C3AR1,C5AR1,CAPN2,CCL20,CCL3,CCL4,CCL4L1/CCL4L2,CCN1,CCN2,CD14,CD34,CD44,CD53,CD63,CD74,CD86,CDH5,CDKN1A,CEBPB,CITED2,COL4A1,COL4A2,COTL1,CPE,CREG1,CREM,CSF1R,CSF3,CTSB,CTSD,CTSS,CTTN,CXCL1,CXCL2,CXCL8,CXCR4,CYBB,DAB2,DBI,DLC1,DUSP1,ECE1,EGR1,EIF4E,ELN,EM…	617 (17)
IL6	1.478	cytokine		-0.803	1.57e-41	A2M,ADAMTS1,ADAMTS4,ADGRL2,AHNAK,APOE,APP,AREG,ARL4C,BCL2,BTG2,C5AR1,CCL20,CCL3L3,CCL4,CCN2,CD14,CD163,CD44,CD53,CD74,CD83,CD86,CDKN1A,CEBPB,CEBPD,CEMIP2,CFD,CFH,CLEC10A,CLEC4E,CLU,CSF1R,CST3,CTSB,CXCL1,CXCL2,CXCL3,CXCL8,CXCR4,CYBB,DUSP1,EGR1,ENPP2,EREG,ETS2,F13A1,FCGR1A,FCGRT,FGF2,FN1,GADD45B,GLRX,HIF1A,HLA-A,HLA-DMA,HLA-DRB5,HMOX1,ICAM1,ID1,ID2,IFI16,IFITM3,IGF1,IGFBP4,IL10,IL1B,IL1R1,IL1RN,IL6…	574 (13)
AGT		growth factor		0.475	1.08e-39	ACTB,ADAMTS4,ANGPT2,AREG,ATP1A1,ATP1B1,ATP6AP2,BCL2,C1QTNF1,C5AR1,CAV1,CAVIN1,CCL3L3,CCL4,CCL8,CCN2,CD14,CD44,CD86,CDH5,CDKN1A,CFI,COL15A1,COL18A1,COL4A1,COL4A2,COX7A1,CPE,CREM,CRIM1,CTSS,CXCL2,CXCL3,CXCL8,CYBA,CYBB,DAB2,DUSP1,ECE1,EFNB2,EGR1,ELN,ENG,EREG,ETS1,F2R,FCGR1A,FCGR2B,FGF2,FLT1,FN1,GFOD1,GJA1,GPX1,GPX4,GRN,HBEGF,HCLS1,HES1,HIF1A,HMOX1,HSPA1A/HSPA1B,HSPB1,HSPG2,ICAM1,ID3,IFI16,IGF1,IGFBP…	555 (15)
STAT3	0.552	transcription regulator		-0.028	1.77e-38	A2M,ANGPT2,AREG,ATP6AP2,BCL2,BMPR2,BNIP3L,C5AR1,CALHM6,CCL20,CCL3L3,CCL4,CCN2,CD163,CD44,CD74,CD83,CD86,CDH5,CDKN1A,CEBPB,CEBPD,CFH,CSF3,CTSB,CTTN,CXCL2,CXCL3,CXCL8,CXCR4,DDIT4,DUSP1,EBF1,EGR1,EGR3,ENPP2,EPAS1,ETS1,FCER1G,FCGR1A,FERMT2,FGF2,FGL2,FLT1,FN1,GJA1,GLIPR1,GPX4,GRB10,HAVCR2,HEG1,HIF1A,HLA-A,HLA-DMA,HLA-DRB5,HMOX1,ICAM1,ID1,ID2,ID3,IFI16,IFI27,IFITM1,IFITM2,IFITM3,IL10,IL10RA,IL1A,IL1B,I…	471 (14)
IL10	-1.625	cytokine		-0.449	5.37e-36	ABLIM3,ALOX5AP,ASAH1,ATRX,BCL2,BCL2A1,CCL20,CCL3,CCL3L3,CCL4,CD14,CD163,CD44,CD63,CD74,CD83,CD86,CDKN1A,CLEC7A,CSF1R,CSF3,CTSB,CTSD,CTSS,CTSZ,CXCL16,CXCL2,CXCL3,CXCL8,CXCR4,DUSP1,ETS2,FCER1G,FCGR1A,FCGR2A,FCGR2B,FCGR3A/FCGR3B,FPR1,HIF1A,HLA-DMA,HLA-DQB1,HLA-DRB5,HMOX1,ICAM1,IFNGR2,IGFBP4,IL10,IL10RA,IL13RA1,IL18,IL1A,IL1B,IL1R1,IL1RN,IL33,IL6,IL6ST,IRF1,ITGA4,ITGAM,LGALS1,LGMN,LILRB2,LIPA,LY96,LY…	538 (17)
IL17A		cytokine		-0.877	2.38e-35	ACTB,AREG,BCL2,BCL2A1,C15orf48,CCL20,CCL3,CCL4,CCL8,CCN1,CCN2,CD14,CD163,CD44,CD83,CEBPB,CEBPD,COTL1,CSF3,CTTN,CXCL1,CXCL16,CXCL2,CXCL3,CXCL8,CXCR4,EREG,FGF2,FN1,GLUL,HBEGF,HIF1A,HSPA6,ICAM1,IGF1,IL10,IL18,IL1A,IL1B,IL1RN,IL33,IL6,IRF1,ITPR1,KLF2,LDHA,MCL1,MERTK,METRNL,MRC1,MT1M,MT1X,MT2A,MYC,NFKBIZ,NLRP3,NR4A2,OSM,PECAM1,PLAT,PLAU,PODXL,PPP1R15A,PRDM1,PTGS2,RGS16,S1PR1,SELE,SELP,SGK1,SNAI1,SOCS3…	507 (13)
VEGF (family)		group	Activated	2.387	4.48e-35	A2M,ADAM15,ADAMTS1,ADGRF5,ADGRG1,ADGRL2,AKAP12,AKAP13,ALOX5AP,ANGPT2,ARHGAP18,BCL2,BCL2A1,C1QTNF1,CALCRL,CCL14,CCL20,CCN1,CD44,CDH5,CH25H,CRTAC1,CXCL1,CXCL2,CXCL8,CXCR4,CYYR1,EFNA1,EFNB2,EGR1,EGR3,ELN,EMCN,EMP1,EMP2,ENPP2,ETS1,FABP4,FGF2,FLNA,FLT1,FN1,GNA13,GRB10,HBEGF,HERPUD1,HES1,HIF1A,HMOX1,ICAM1,ID1,IGFBP4,IL18,IL1A,IL1R1,IL3RA,IL6,IL6ST,INHBB,INSIG1,IRF1,ITGA6,ITGB1,ITPR1,JAM2,LDLR,LYN,LYVE1…	492 (15)
JUN	0.353	transcription regulator		-0.365	4.8e-34	A2M,AKAP12,APOE,APP,BCL2A1,BTG1,C1QB,C3AR1,C5AR1,CAPN2,CAPNS1,CAV1,CCL20,CCL8,CCN1,CCN2,CD14,CD164,CD44,CDKN1A,CFD,CLU,CSF1R,CSF3,CXCL1,CXCL16,CXCL3,CXCL8,CYGB,DOCK9,DUSP1,EHD4,EPAS1,EREG,EZR,FABP4,FGF2,FN1,FOLR2,FOXC1,FTH1,FTL,GJA1,HES1,HMOX1,ICAM1,ID2,IFI16,IGF1,IGFBP2,IGFBP4,IGFBP7,IL10,IL1A,IL1B,IL6,IRS2,ITGAM,ITGB1,ITGB4,LGALS3,LMNA,MAF,MCF2L,MET,MSR1,MT2A,MYC,MYH9,NAMPT,NCF2,NDRG1,NFKBIA,NF…	602 (19)
IL4		cytokine		-1.049	4.85e-34	ABLIM1,ACSL1,ACTB,ACTG1,ADAMTS4,AHNAK,AKAP13,ALOX5AP,APOE,APOLD1,APP,AREG,ARID5A,BACE2,BCAT1,BCL2,BNIP3L,C15orf48,C5AR1,CAPG,CCL20,CCL3,CCL3L3,CCL4,CCL8,CD14,CD163,CD200,CD44,CD74,CD83,CD86,CDKN1A,CEBPB,CELF2,CITED2,CLDN5,CLEC10A,CLEC7A,COL18A1,CSF1R,CSF3,CSTB,CTNNA1,CXCL1,CXCL16,CXCL2,CXCL3,CXCL8,CXCR4,CYB5A,CYBB,CYRIA,DDIT4,EPAS1,EPHX1,F13A1,F2R,FABP4,FCER1G,FCGR1A,FCGR2A,FCGR2B,FCGR3A/FCGR3B,F…	512 (15)
LY294002		chemical drug		1.337	8.31e-34	ADAMTS1,AKR1C1/AKR1C2,ALOX5AP,ANGPT2,APOE,BCL2,CCL20,CCL8,CCN1,CCN2,CD14,CD44,CD74,CD83,CD86,CDKN1A,CEBPB,CREM,CSF3,CST3,CXCL1,CXCL16,CXCL2,CXCL3,CXCL8,DUSP1,EFNB2,EGR1,EGR3,EPAS1,EREG,ETS1,ETS2,F2R,FGF2,FLT1,FN1,FOXC1,FOXO1,FTH1,GJA1,GK,GPR183,GPX4,GRB10,GRN,HAVCR2,HBEGF,HERPUD1,HES1,HIF1A,HLA-DRB1,HMOX1,ICAM1,IER3,IGF1,IGFBP2,IL10,IL1A,IL1B,IL1RN,IL33,IL3RA,IL6,INHBB,INSR,IRF1,IRS2,ITGAM,LAMB1,…	405 (14)
EGF		growth factor		-1.295	1.24e-33	ACTN1,ADAMTS1,ALCAM,AREG,B4GALT1,BCL2,BTG2,CAV1,CAVIN2,CCL20,CCN1,CCN2,CD34,CD44,CDH5,CDKN1A,CEBPB,CEBPD,CLU,COL4A2,CREM,CSF1R,CTSD,CXCL1,CXCL2,CXCL3,CXCL8,CXCR4,DLC1,DUSP1,EFNB2,EGR1,EGR3,EMP1,EPAS1,EREG,ETS1,ETS2,EZR,FGF2,FLT1,FN1,FSTL1,GADD45B,GJA1,GLUL,HBEGF,HES1,HIF1A,HMOX1,ICAM1,ID1,ID2,IER3,IFITM2,IGF1,IGFBP2,IGFBP4,IL10,IL1A,IL1B,IL1R1,IL6,ITGAM,ITGB1,KDM6B,LAMB1,LDHA,MAOA,MCL1,MET,MYC,NE…	629 (17)
SMARCA4	-0.006	transcription regulator		0.127	1.37e-33	A2M,ABLIM3,ACTN4,ADAM15,ADGRG1,AHNAK,APOL3,AREG,ARHGDIB,ARL4C,BCL2,BCL2A1,BNIP3L,CCDC85B,CCN2,CD44,CD63,CD74,CDKN1A,CEBPB,COTL1,CPM,CRIM1,CSF2RA,CTSB,CTSS,CXCL1,CXCL8,CXCR4,EBF1,EGR1,EMP3,EREG,ETS2,FABP4,FCGR2A,FLNB,FMO2,FN1,GADD45B,GPR183,GPX1,HAPLN3,HCLS1,HCST,HLA-DRA,HLA-E,HLA-F,HNMT,ICAM1,ICAM2,ID3,IER3,IFI16,IFI27,IFITM1,IFITM2,IFITM3,IGF1,IGFBP4,IGFBP7,IL1A,IL1B,IL6,INPP1,IRF1,ITGA5,ITGB1,I…	551 (15)
PD98059		chemical - kinase inhibitor		1.661	1.92e-33	AKAP12,ALOX5AP,ANGPT2,AREG,BCL2,CAV1,CCL20,CCL3,CCL3L3,CCL4,CCN2,CD14,CD37,CD4,CD44,CD74,CD83,CD86,CDKN1A,CEBPB,CEBPD,CLU,COL4A1,CREM,CTSB,CXCL1,CXCL2,CXCL3,CXCL8,CXCR4,DUSP1,ECE1,EGR1,EGR3,ELN,EMP1,EMP3,ENG,EPAS1,EREG,ETS1,F2R,FABP4,FGF2,FN1,FTH1,GJA1,GRN,HBEGF,HIF1A,HMOX1,ICAM1,ID3,IER3,IGF1,IL10,IL1A,IL1B,IL1RN,IL6,INSIG1,INSR,ITGA4,ITGAM,ITGAX,ITGB1,ITGB2,LAMA5,LDHA,LDLR,LIFR,MCF2L,MCL1,MET,M…	474 (14)
NFKB (complex)		complex	Inhibited	-2.185	2.21e-33	A2M,ADAMTS9,APOE,APP,AQP1,ARID5A,ATP6AP2,B3GNT5,B4GALT1,BCL2,BCL2A1,CAPNS1,CAV1,CCL20,CCL3,CCL3L3,CCL4,CCL8,CCN1,CCN2,CD44,CD74,CD83,CD86,CDKN1A,CEBPB,CEBPD,CLEC4E,CLU,COL18A1,CREM,CSF3,CXCL1,CXCL2,CXCL3,CXCL8,CXCR4,CYBB,DUSP2,EFNA1,EGR1,ELL2,EPAS1,EREG,ETS1,FABP5,FCGR1A,FGF2,FN1,FTH1,G0S2,GADD45B,GPR34,HIF1A,HLA-A,HLA-DMB,HLA-F,HMOX1,HSPB1,ICAM1,IER3,IGFBP2,IL10,IL10RA,IL18,IL1A,IL1B,IL1RN,IL6,I…	548 (13)
IGF1	-0.723	growth factor		-1.12	4.21e-33	A2M,AKR1B1,AKR1C1/AKR1C2,ANGPT2,APP,BCL2,BCL2A1,BTG2,C1QA,CAVIN2,CCL3L3,CCL4,CCN1,CCN2,CD44,CD74,CDKN1A,CEBPB,CEBPD,CITED2,CLU,CTSD,CXCL8,CYBA,CYBB,DDIT4,DUSP1,EFNB2,EGR1,EIF4E,ELN,EPAS1,FABP4,FBLN2,FN1,FOXO1,GJA1,HAVCR2,HIF1A,HMOX1,HSPA1A/HSPA1B,ICAM1,ID1,ID2,IER3,IFI27,IFITM3,IFNGR2,IGF1,IGFBP2,IGFBP4,IL10,IL18,IL1A,IL1B,IL1R1,IL3RA,IL6,INSR,IRS2,ITGA5,KLF6,LDHA,LEPR,LHFPL6,MCL1,MDK,MYC,NCF2,NF…	494 (18)
SB203580		chemical drug	Activated	2.286	4.62e-33	ADAMTS4,ADAMTS9,ALOX5AP,AQP1,AREG,ARHGDIB,BCL2,C3AR1,CCL20,CCL3,CCL4,CCL8,CCN2,CD200,CD83,CD86,CDKN1A,CEBPB,CEBPD,CLDN5,CXCL1,CXCL2,CXCL3,CXCL8,DUSP1,EFNA1,EGR1,ELOVL7,EMP2,EREG,ETS2,FLT1,FN1,FYB1,GBP4,GJA1,GK,GLIPR1,GLRX,HIF1A,HMOX1,ICAM1,IER3,IFI27,IL10,IL18,IL1A,IL1B,IL1RN,IL6,IRF1,ITGA4,ITGAM,LIFR,MCL1,MXD1,MYC,NAMPT,NFKB1,NFKBIA,NPR1,NR4A3,OLR1,PDE4B,PLAT,PLAU,PLAUR,POSTN,PPP1R15A,PRMT1,PTGS…	472 (14)
IL13		cytokine		0.659	1.06e-32	ACSL1,ADAM15,ADAM28,ADAMTS4,AIF1,ALOX5AP,BCL2A1,C3AR1,CAPN2,CCL20,CCL3,CCL3L3,CCL4,CCN2,CD14,CD163,CD37,CD4,CD44,CD86,CEBPB,CFI,CLEC10A,CLEC4E,CLEC7A,COL18A1,CSF2RA,CTNNAL1,CTSB,CTSS,CXCL1,CXCL2,CXCL3,CXCL8,CXCR4,CYBB,DIPK2B,EGR1,ENPP2,EPAS1,EZR,F13A1,FABP4,FCGR1A,FCGR2A,FCGR2B,FCGR3A/FCGR3B,FKBP1A,FN1,G0S2,GPNMB,GPX4,GSN,HBEGF,HLA-DRB5,HMOX1,ICAM1,IFNGR2,IGF1,IL10,IL13RA1,IL18,IL1B,IL1R1,IL1RN,I…	538 (18)
KRAS	0.415	enzyme	Inhibited	-3.361	1.87e-32	ACSL1,ADAM9,ADAMTS1,AHNAK,APP,AREG,ARHGDIB,ARPC3,ARRB2,ATP1B1,BCAM,BCL2,BCL2A1,BMPR2,CAV1,CAV2,CAVIN1,CAVIN2,CCN1,CCN2,CD44,CD74,CDA,CDKN1A,CEBPB,CLEC10A,CLEC5A,CLU,COL4A1,CPM,CSF2RA,CSF3,CTNNA1,CXCL8,CXCR4,CYBB,DLC1,DSE,DUSP1,EFNA1,EGR1,EIF4E,ELN,EMP1,EMP2,ENG,EREG,ESAM,F13A1,FABP5,FBLN2,FCGR2A,FCGR2B,FKBP11,FLNA,FN1,FSTL1,FTH1,GJA1,GLUL,GNA13,GPX4,GRB2,GRN,GSN,HBEGF,HES1,HIF1A,HLA-DMB,HLA-DRB1,…	631 (21)
HRAS	0.154	enzyme		-0.688	6.36e-32	A2M,ACTB,ACTG1,AFAP1L1,APP,AREG,ASAP1,B3GNT5,BCL2,BTG2,C1QC,CALCRL,CALD1,CAPG,CAPN2,CAV1,CCL20,CCL3,CCN1,CCN2,CD44,CDC42BPA,CDKN1A,CEBPB,CEBPD,CFH,CLU,COL18A1,COL4A1,CRIM1,CSF3,CTSB,CTSS,CTSZ,CXCL1,CXCL2,CXCL3,CXCL8,DOK2,DUSP1,EGR1,ELK3,ELN,EPHX1,EREG,ETS1,F2R,FBLN2,FERMT2,FGF2,FLNA,FN1,FNBP1L,FOXO1,FSTL1,GIMAP1,GJA1,GNA13,GRN,GSN,HES1,HIF1A,HMOX1,HSP90AA1,HSPB1,ICAM1,ID2,IFITM2,IGFBP4,IL13RA1,IL…	583 (21)
IGG (complex)		complex		-0.833	2.4e-31	ADGRG1,APOE,APP,AREG,ASAH1,ATP1B1,ATP1B3,BCL2,CCL3,CCL3L3,CCL4,CD83,CD86,CDKN1A,CEBPB,CEBPD,CLDN5,CLEC5A,CXCL8,DUSP1,ECSCR,EGR1,EGR3,EMP1,ETS2,EZR,FABP5,FCGR1A,FCGR2A,FCGR2B,FGL2,FLT1,FN1,FOLR2,FOXO1,GADD45B,GPR183,GPX1,GUK1,HIF1A,HLA-E,HSPB1,ICAM1,IFITM1,IFITM3,IFNGR2,IL10,IL1B,IL1RN,IL6,IRF1,IRS2,ITGAM,ITGB2,KLF2,LDLR,LGALS1,LGALS3,MAF,MAFB,MXD1,MYC,NFKBIA,NINJ1,PLAUR,PLS3,PPIF,PPP1R15A,PTGER4,…	597 (16)
SP600125		chemical drug		-0.713	1.45e-30	ADAMTS4,ADAMTS9,AKR1C3,APOE,AQP1,AREG,ATP6AP2,BCL2,BTG2,CCL20,CCL3,CCL4,CCN1,CCN2,CD44,CD83,CD86,CDH5,CDKN1A,CEBPB,COL4A1,COL4A2,CPM,CSF1R,CSF3,CXCL1,CXCL16,CXCL2,CXCL3,CXCL8,CXCR4,CYGB,DDIT4,DUSP1,EGR1,EMB,FABP5,FN1,FOXO1,GRB10,HMOX1,ICAM1,IGF1,IL10,IL18,IL1A,IL1B,IL1R1,IL1RN,IL6,ITGA6,ITGB4,LAMA5,LAPTM5,LDLR,MAFB,MAP1LC3B,MCL1,NEDD9,NFKBIA,NUPR1,PECAM1,POSTN,PTGS2,RB1,RUNX1,SELE,SELP,SERPINH1,S…	486 (14)
forskolin		chemical toxicant	Inhibited	-2.106	2.7e-30	ACTB,ACTN1,ADAMTS1,ADAMTS4,ADGRG1,ADGRL2,AKAP12,AKAP13,APP,AREG,ARL4C,ARPC1A,ATP1B1,ATP6AP2,ATP6V0B,ATP6V1B2,B4GALT1,BAG3,BCL2,BNIP3L,BTG2,CCDC85B,CCN2,CD14,CD163,CD200,CD4,CD44,CD86,CDKN1A,CEBPB,CEBPD,CLU,COL15A1,COL18A1,CREM,CTTN,CXCL1,CXCL2,CXCL3,CXCR4,DAB2,DDIT4,DUSP1,EFNB2,EGR1,ELL2,EREG,EZR,FN1,FOXO1,GADD45B,GJA1,GK,GRN,HIF1A,HLA-DQB1,HLA-DRA,HMOX1,HSPA1A/HSPA1B,ICAM1,ID1,ID2,ID3,IER3,IGF1,…	484 (19)
FGF2	0.627	growth factor		1.042	3.51e-30	ADGRL2,AKR1B1,ANGPT2,AQP1,AREG,BCL2,BTG2,CAV1,CCL20,CCN1,CD34,CDH5,CDKN1A,CSF3,CXCL2,CXCR4,CYGB,EFNB2,EGR1,ELN,ENPP2,EPAS1,EREG,ETS1,FABP4,FGF2,FLNA,FLT1,FN1,FOXO1,FTH1,GJA1,GPNMB,HBEGF,HES1,HIF1A,ICAM1,ID2,ID3,IER3,IFITM2,IGF1,IGFBP2,IGFBP4,IL1B,IL6,ITGA4,ITGA5,ITGB1,LAMB1,LMNA,LRP5,LYVE1,MCAM,MEOX2,MET,MGP,MYC,NES,NFKB1,NOTCH4,NR4A2,PECAM1,PLAT,PLAU,PLAUR,PTGS2,PTPRE,RB1,RUNX1,S100A10,S100A4,SE…	482 (16)
TP53	0.082	transcription regulator		0.757	5.76e-30	A2M,ACACB,ACSL1,ACTB,ACTN1,ACTN4,AKAP12,AKAP13,AKR1B1,APBB2,APOE,APP,AREG,ARHGAP45,ARPC1B,ARPC2,ARRB2,ATP1A1,BAG3,BCAT1,BCL2,BCL2A1,BHLHE41,BMX,BTG1,BTG2,C1QC,CALCRL,CAP1,CAPNS1,CAV1,CAV2,CCL3L3,CCL4,CCN1,CCN2,CCNL1,CD44,CD59,CDC42BPA,CDH5,CDKN1A,CEBPB,CEBPD,CITED2,CLU,CNN3,COL18A1,COL4A1,COL4A2,CORO1A,COX7A1,CSF1R,CSF2RA,CSTB,CTSB,CTSD,CXCL1,CXCL2,CXCL3,CXCL8,CYB5A,DBI,DDIT4,DLC1,DNAJB4,DSTN,DUS…	679 (23)
progesterone		chemical - endogenous mammalian		-0.243	6.27e-30	ACSL1,ACTB,ADAMTS1,AKR1C3,APOD,APOE,AQP1,AREG,ARID5A,ATP1B1,ATP6V1B2,BCAT1,BCL2,C5AR1,CAV1,CCL20,CD86,CDKN1A,CEBPB,CEBPD,CFD,CITED2,CLDN5,COL15A1,CST3,CTNNA1,CTSD,CXCL8,CXCR4,CYRIA,DLC1,DNAJB4,EFNA1,EGR1,ELL2,ENG,ENPP2,EPAS1,EZR,F2R,FLT1,FN1,FOXC1,FOXO1,FTH1,GJA1,GRB10,HBEGF,HIF1A,HLA-A,HLA-DQB1,ICAM1,ID1,ID3,IGF1,IGFBP2,IL10,IL1A,IL33,IL6,INMT,INSR,IRS2,ITGA5,ITGB1,JAM2,KLF9,LDHA,LEPR,LEPROT,LGA…	587 (21)
RELA	0.224	transcription regulator	Inhibited	-2.937	8.79e-30	A2M,ACTN4,ADAMTS4,ALCAM,ALOX5AP,APOE,APP,ARHGDIB,ATP6AP2,BCL2,BCL2A1,BNIP3L,BTG2,CAV1,CCL20,CCL3,CCN2,CD14,CD44,CD59,CDKN1A,CEBPB,CEMIP2,CITED2,CTSB,CTTN,CXCL1,CXCL2,CXCL3,CXCL8,CXCR4,CYBB,DOCK8,DUSP1,EGR1,ELN,EPAS1,FCGRT,FGF2,FN1,GNA13,GPRIN3,HES1,HIF1A,HLA-A,HMOX1,ICAM1,ID1,IER3,IFNGR2,IGF1,IGFBP2,IL10,IL1A,IL1B,IL1RN,IL6,IRF1,LYN,LYST,MT-CYB,MYC,NAMPT,NFE2L2,NFKB1,NFKBIA,NNMT,NR4A2,NR4A3,OLR1,…	490 (12)
NFKB1	-1.377	transcription regulator		-1.584	1.37e-29	A2M,AKR1B1,APOE,APP,ATP6AP2,BCL2,BCL2A1,BTG2,CCL20,CCL3,CCL3L3,CCL4,CCN1,CCN2,CD44,CD59,CD83,CD86,CDKN1A,CSF2RA,CSF3,CTSB,CXCL1,CXCL2,CXCL3,CXCL8,CYBB,DUSP1,EGR1,ENPP2,EPAS1,FCGRT,FN1,GJA1,HLA-DMB,HMOX1,ICAM1,IER3,IFI16,IFNGR2,IL10,IL10RA,IL18,IL1A,IL1B,IL1RN,IL6,IRF1,ITPR1,LGALS1,MCL1,MSR1,MYC,NAMPT,NFKB1,NFKBIA,NR4A2,NR4A3,PECAM1,PLAU,PTGS2,PTPN6,PXN,RAB31,RBPJ,RGS1,SELE,SELP,SPI1,TGFB1,TLR2,TN…	504 (14)
dihydrotestosterone		chemical - endogenous mammalian		0.953	1.45e-29	ACTB,ADAMTS1,AIF1,APOD,APOE,APP,AQP1,AREG,ATP2B1-AS1,BASP1,BCL2,BMPR2,BTG2,C1orf21,CCN2,CD63,CD74,CDKN1A,CLU,COL4A1,CYBB,DBI,DUSP2,EFNA1,EGR1,ELN,ELOVL7,ERG,F2R,FABP4,FGF2,FLNB,FN1,FOXO1,FTH1,FTL,FZD6,G0S2,GLUL,GPX4,GRB10,GRN,GSN,HIF1A,HLA-A,HSP90AA1,HSPA1A/HSPA1B,HSPB1,ID2,IGF1,IGFBP2,IGFBP4,IGFBP7,IL10,IL1A,IL6,IL6ST,INHBB,INSR,IQGAP2,IRS2,ITGB1,LAMA5,LDHA,LDLR,LGALS1,LY6E,LYZ,MAF,MAOA,MCAM,MGL…	676 (20)
IL2		cytokine	Inhibited	-2.02	2.03e-29	AREG,BCAT1,BCL2,BCL2A1,CAPG,CCL3,CCL3L3,CCL4,CD44,CD59,CD74,CD83,CD86,CDKN1A,CPD,CPEB4,CSF1R,CSF2RA,CSF3,CXCL3,CXCL8,CXCR4,CYTH4,DDIT4,DDX21,DOCK9,DUSP1,DUSP2,EMP1,ENPP2,EPAS1,EPHX1,ETS1,FCER1G,FCGR3A/FCGR3B,FGF2,FGL2,FOXO1,GADD45B,GPR183,GPR34,GRN,HAVCR2,HBEGF,HCST,HLA-DPA1,HLA-DQA2,HLA-DQB1,HLA-DRA,HLA-DRB1,HLA-DRB5,HSPA1A/HSPA1B,ICAM1,IER3,IFI16,IFNGR2,IGFBP4,IL10,IL10RA,IL18,IL1A,IL1B,IL1R1,I…	511 (14)
CG (complex)		complex		-0.217	3.67e-29	ACSL1,ACTB,ADAMTS1,ADAMTS4,ADAMTS9,AKR1C3,AREG,ARID5B,BCAT1,BCL2,BMPR2,BTG1,BTG2,CCL20,CCL8,CD34,CDKN1A,CEBPB,CEBPD,CLU,CPEB4,CPM,CREM,CXCL3,CXCL8,CXCR4,DBI,DUSP1,EFNB2,EGR1,EIF4E,ELK3,EMB,EMCN,EMP1,ENPP2,EPAS1,EREG,FABP4,FABP5,FGL2,FZD4,G0S2,GADD45B,GJA1,GNA15,HIF1A,HLA-A,HLA-E,HLA-F,ICAM1,ID2,IER3,IFI16,IGF1,IGFBP2,IGFBP4,IL10,IL18,IL1A,IL1B,IL33,IL6,INHBB,IRS2,ITGA4,ITGB1,ITPR1,LDLR,LEPR,LMCD1…	626 (17)
ERK1/2 (family)		group		-1.849	3.98e-29	AKR1C3,ANGPT2,APP,AREG,ASAH1,BCL2,BCL2A1,CAPN2,CAV1,CCL20,CCL3,CCL3L3,CCL4,CCL8,CCN2,CD44,CD86,CDC42EP5,CDKN1A,CEBPB,CTSB,CXCL1,CXCL3,CXCL8,CXCR4,CYBB,DUSP1,ECE1,EFNB2,EGR1,EMCN,ETS1,EZR,FABP4,FGF2,FLT1,FN1,FOXO1,GJA1,HBEGF,HLA-A,ICAM1,ID1,ID3,IL10,IL1A,IL1B,IL6,IRS2,JAM2,LDLR,LEPR,MCL1,MYC,NAMPT,NR4A3,PLAU,PLAUR,POSTN,PSMB9,PTGER4,PTGS2,PTPRE,RB1,RHOC,S100A6,SGK1,SNAI1,SOCS3,SPP1,TAP1,TNF,TREM1,…	455 (16)
CEBPA	-0.189	transcription regulator	Inhibited	-3.329	1.22e-28	A2M,ACSL1,AKAP12,AKR1B1,AKR1C1/AKR1C2,AKR1C3,ALOX5AP,ARL4C,BCL2,BCL2A1,BTG1,BTG2,C3AR1,CCL20,CCL3,CCL4,CD14,CDC37,CDH5,CDKN1A,CEBPB,CEBPD,CFD,CREG1,CSF1R,CSF2RA,CSF3,CTNNA1,CXCL8,CXCR4,DDX21,EBF1,EFNB2,EIF4E,EMCN,EPHX1,ERG,F8,FABP4,FCGR1A,FLT1,FOXO1,G0S2,GJA1,GLIPR1,GLRX,GPR84,HMOX1,ICAM1,ICAM2,ID1,ID2,IER3,IFI27,IGF1,IGFBP4,IL10,IL1RN,IL6,INSR,IRS2,ITGAM,ITGAX,KLF2,LEPR,LGALS1,LITAF,LST1,MMRN1,M…	591 (22)
E. coli B4 lipopolysaccharide		chemical toxicant	Inhibited	-2.914	3.31e-28	AQP1,B3GNT5,BCL2,C1QB,CCL20,CCL3L3,CCL4,CD83,CD86,CLEC14A,CLEC5A,CSF3,CXCL2,CXCL3,CXCL8,CYTH4,EMB,ETS2,EVI2B,F13A1,FCER1G,FCGR1A,FGL2,FPR1,GBP4,GLIPR1,GPNMB,HLA-A,HMOX1,ICAM1,IFI16,IFITM3,IL10,IL1A,IL1B,IL1R1,IL1RN,IL33,IL6,LCP1,LCP2,LILRB3,MCL1,MRC1,NFKB1,NFKBIA,NLRP3,PDLIM5,PLAUR,PLEK,PROS1,PTGS2,PTPN6,PTPRC,PYCARD,RAB20,RHOC,RPL7,SAMSN1,SELE,SERPINH1,SOCS3,STAB1,TAP1,TLR2,TNF,TNFAIP3,TNFRSF1B,…	373 (15)
IKBKB	0.122	kinase		-1.341	3.45e-28	APP,BCL2,CCL20,CCL3,CCL3L3,CCL4,CCN2,CD200,CD44,CDKN1A,CEBPB,CEBPD,CH25H,CLU,CSF1R,CTSB,CTSZ,CXCL1,CXCL16,CXCL2,CXCL3,CXCL8,CXCR4,CYBA,EGR1,ENPP2,EREG,ETS1,FOXO1,GRN,HIF1A,HLA-A,HMOX1,ICAM1,IFI16,IGFBP2,IGFBP7,IL10,IL1A,IL1B,IL1RN,IL6,IRF1,LIFR,MGP,MRC1,MYC,NFKB1,NFKBIA,NLRP3,PLAU,PLD3,POSTN,PTGS2,RCAN1,REL,RGS16,S100A4,SELE,SGK1,SNAI1,SOCS2,SOCS3,TGFB1,TGFBR2,TIMP3,TMEM176B,TNF,TNFAIP2,TNFAIP3,T…	522 (13)
fluticasone propionate		chemical drug		-0.042	4.12e-28	ABLIM3,ADAM9,C1QB,CCL20,CCL4L1/CCL4L2,CCL8,CD163,CD4,CD74,CD83,CD86,CSF2RA,CXCL1,CXCL2,CXCL8,DDIT4,EMP1,FABP4,GADD45B,HLA-DMA,HLA-DMB,HLA-DPA1,HLA-DPB1,HLA-DRA,HLA-F,IFI27,IL10,IL1A,IL1B,IL1RN,IRF8,IRS2,KLF9,LST1,MERTK,MT1X,MT2A,NAMPT,OLFML2B,OLR1,PDK4,PLAU,PLIN2,RCAN1,SELENOP,SERPINA1,SESN1,SLA,SLC1A3,SPP1,SPRY1,SRPX,TAP1,TFPI,TGFB1,TGM2,TIMP3,TNFSF13B,TSC22D1,VSIG4,VWF	595 (21)
PTGS2	-1.162	enzyme		0.917	4.73e-28	AIF1,ANGPT2,AQP1,AREG,BCL2,C5AR1,CCL3L3,CCL4,CD163,CD44,CD74,CDKN1A,CLEC7A,CLU,CSF3,CST3,CTSD,CXCL3,CXCL8,CXCR4,CYBB,DUSP1,EGR1,EZR,FABP4,FCGR3A/FCGR3B,FCGRT,FLT1,FN1,HBEGF,HLA-A,HLA-DMA,HLA-DMB,HLA-DQB1,HLA-DRB5,ICAM1,IGF1,IL10,IL1B,IL6,ITGA6,ITGB4,LRP1,MCL1,MRC1,MSR1,MYC,NFE2L2,NR4A2,PSAP,PTGER4,PTGS2,PYCARD,SNAI1,SOCS2,STAB1,STC1,TEK,TFRC,TGFB1,TGM2,TNF,TNFSF10,TREM1,VEGFA,VEGFC	460 (16)
APP	1.695	other		-1.993	5.13e-28	ACTB,ACTG1,ADAMTS4,AIF1,ANXA5,APOE,APP,ATP1B1,ATRX,BACE2,BASP1,BCL2,CAP1,CCL20,CCL3,CCL3L3,CCL4,CCN2,CD151,CD44,CD59,CD74,CD86,CDC37,CDH5,CDKN1A,CEBPB,CFH,CH25H,CITED2,CLDN5,CLIC1,CLU,COL18A1,CPLX1,CSF1R,CSF3,CTSB,CTSD,CTTN,CXCL1,CXCL2,CXCL3,CXCL8,CXCR4,CYBB,CYRIA,DBI,DSTN,EGR1,ELN,ENG,ENPP2,EPAS1,ETS2,FCGR1A,FCGR2A,FCGR2B,FGF2,FKBP1A,FLNA,FLT1,FN1,FTH1,GBP4,GRB2,HAVCR2,HERPUD1,HES1,HIF1A,HLA-E,H…	558 (20)
PLX5622		chemical drug	Activated	2.563	1.18e-27	ACTB,AIF1,ARHGAP45,C1QB,C1QC,C3AR1,CCL20,CCL3L3,CCL4,CD14,CD200,CD34,CDKN1A,CELF2,CLEC7A,CSF3,CTSD,CTSS,CXCL16,CYBB,CYTH4,FCER1G,FCGR2A,FN1,FYB1,GJA1,GPR84,GRN,HLA-DRA,HSPG2,IL10RA,IL1A,IL1B,IL1R1,IL1RN,IL33,IL6,IL6ST,ITGAM,ITGAX,ITGB2,LAMB2,LAPTM5,LY86,MALAT1,MPEG1,NAMPT,NCKAP1L,OSM,P2RY13,PSMB9,RAB3C,SLCO2B1,SPARC,SPP1,STAB1,SULF1,TGFB1,TGFBR2,TJP1,TLR2,TNF,TNFSF10,TNFSF13B,TYROBP,UNC93B1,VEGFA	318 (7)
F2		peptidase		0.125	1.69e-27	ADAMTS9,AKR1B1,ANGPT2,B3GNT5,B4GALT1,CALD1,CCL20,CCL3L3,CCL8,CCN1,CCN2,CD44,CD63,CDKN1A,CLIC1,CLU,COL4A1,COTL1,CXCL1,CXCL3,CXCL8,CXCR4,CYBB,DAAM1,DUSP1,ECE1,EGR1,EHD4,ELL2,EREG,ETS1,F2R,FGF2,FLT1,FN1,GNA13,HBEGF,HIF1A,HMOX1,HSP90AA1,ICAM1,IER3,IGF1,IGFBP4,IL1A,IL1B,IL6,ITGB1,KLF6,LMCD1,MGLL,MYC,MYH9,NCF2,NCOA7,NFKBIA,NR4A3,OSM,PLAT,PLAUR,PLPP1,PPIF,PROS1,PTGS2,RAC2,RCAN1,RHOB,RHOJ,SELE,SELP,SRGN,…	400 (14)
TGF BETA (family)		group	Activated	2.575	2.79e-27	ARHGAP45,ATP1B1,BASP1,BCL2,BHLHE41,BLVRB,CCL3,CCL3L3,CCL4,CCN1,CCN2,CD53,CDKN1A,CEBPB,CLU,COL4A1,COL4A2,CSF1R,CSF3,CXCL2,CXCL3,CXCL8,CXCR4,CYBB,DAB2,ENG,EPAS1,FBLN2,FGF2,FN1,FSTL1,GADD45B,HES1,HIF1A,HMOX1,HSP90AA1,HSPG2,ID1,ID2,ID3,IGF1,IGFBP4,IL10,IL1A,IL1B,IL1RN,IL6,ITGA5,ITGA6,ITGB1,KDM6B,LDHA,LEPR,LMCD1,MAF,MERTK,MET,MPEG1,MXD1,MYC,MYCT1,NEDD9,NR4A2,PDE2A,PLAT,PLAU,PLPP3,POSTN,PRMT1,PTGS2,RHO…	548 (19)
HGF	-0.148	growth factor		0.742	6.06e-27	A2M,ADAMTS1,ADGRF5,ADGRG1,ADGRL2,AKAP12,AKAP13,ANGPT2,ARPC5,BCL2,BCL2A1,CALCRL,CAV1,CCL14,CCL4,CCN1,CCN2,CD44,CDKN1A,CITED2,COL4A1,CXCL2,CXCL8,CXCR4,DDX21,DUSP1,EFNB2,EGR1,EMP1,EMP2,ETS1,FLNA,FLT1,FN1,GNA13,GRB10,HBEGF,HES1,HMOX1,ICAM1,ID1,IER3,IGF1,IGFBP4,IL10,IL1B,IL3RA,IL6,IL6ST,INSIG1,IRF8,ITGA6,ITGB1,ITPR1,KLF6,LDHA,LDLR,LGMN,LYVE1,MCL1,MEOX2,MERTK,MET,MID1,MYC,NAMPT,NES,NFKB1,NFKBIZ,NR4A2,N…	484 (16)
CSF2		cytokine	Inhibited	-3.114	8.45e-27	ALOX5AP,BCL2,BCL2A1,C5AR1,CCL3,CCL3L3,CCL4,CD14,CD163,CD63,CD74,CD83,CD86,CDKN1A,CFH,CLEC4E,CLEC7A,CSF1R,CSF2RA,CSF3,CXCL1,CXCL2,CXCL3,CXCL8,CXCR4,CYBB,DOK2,DUSP2,EGR1,EGR3,ELN,F2R,FBXO31,FCGR1A,FCGR2B,FLT1,FOLR2,GK,HBEGF,HIF1A,HLA-DQB1,HMOX1,HSPH1,ICAM1,ID2,ID3,IER3,IFITM3,IGF1,IL10,IL1A,IL1B,IL1R1,IL1RN,IL3RA,IL6,ITGA4,ITGAM,ITGAX,LCP1,LDHA,LY96,MCL1,MET,MRC1,MYC,NACA,NFKB1,NFKBIA,NLRP3,NR4A2,N…	511 (13)
IL33	1.574	cytokine	Inhibited	-3.353	9.06e-27	ACTB,ADAMTS1,APOE,APOLD1,APP,AREG,BCL2A1,CCL3,CCL3L3,CCL4,CD53,CD83,CD86,CLEC4E,CLEC7A,CREM,CSTB,CXCL1,CXCL16,CXCL2,CXCL3,CXCL8,DUSP2,EGR3,EPAS1,ETS1,FGL2,FLT1,FPR1,FTL,G0S2,GADD45B,GNA13,HAVCR2,HIF1A,HMOX1,ICAM1,ID2,IER3,IL10,IL10RA,IL1A,IL1B,IL1RN,IL33,IL6,ITGA5,ITGAM,ITGAX,ITGB4,LAMA5,LEPR,LGALS1,MDK,MSR1,MYC,NABP1,NCF4,NFKB1,NFKBIA,NFKBIZ,NLRP3,PDLIM1,PILRA,PLAT,PLIN2,POLR2L,PRDM1,PRXL2A,PTGE…	395 (13)
U0126		chemical drug		0.942	1.13e-26	ADAMTS4,ANGPT2,AQP1,AREG,ATP6AP2,BCL2,CAV1,CCL3,CCL3L3,CCL4,CCN2,CCNL1,CD200,CD44,CDH5,CDKN1A,CEBPB,CEBPD,COL4A1,CSF1R,CSF3,CXCL1,CXCL2,CXCL3,CXCL8,CXCR4,CYBB,DAB2,DUSP1,EGR1,EGR3,ELN,EMP1,ENPP2,EREG,ERG,ETS1,FABP4,FGF2,FN1,G0S2,GADD45B,GJA1,GPR34,GRN,GSN,HBEGF,HERPUD1,HIF1A,HMOX1,ICAM1,IER3,IL10,IL1A,IL1B,IL6,IRF1,ITGA5,ITGA6,ITGB1,ITPKC,KDM6B,LAMB1,LDLR,LIFR,MACF1,MCL1,MET,MYC,NES,NFE2L2,NR4A2,…	538 (17)
IL1 (family)		group		-0.773	1.27e-26	ADAMTS1,ADAMTS4,AKR1C1/AKR1C2,APOE,APP,AREG,BCL2,CCL20,CCL3,CCL4,CD34,CD59,CDKN1A,CEBPD,CLEC7A,CSF1R,CSF3,CTSB,CXCL1,CXCL2,CXCL3,CXCL8,DUSP1,EGR1,FN1,FPR1,FTH1,GJA1,HIF1A,HMOX1,ICAM1,IGF1,IL10,IL1B,IL1R1,IL1RN,IL33,IL6,IRF1,ITGAM,ITGB2,KLF6,KYNU,LAMB1,LAMB2,LDLR,LRP1,LYZ,MYC,PTGS2,SELE,SELP,SOCS3,SPARC,TGFB1,TGM2,TLR2,TNF,TNFAIP3,TNFRSF1B,TNFSF10,TYMP,UGCG,VCAM1,VEGFA	414 (14)
LDL (complex)		complex		-0.875	3.15e-26	APOE,BCL2,BCL2A1,CAPN2,CCL20,CCL3,CCL3L3,CCL4,CCL8,CCN2,CDH5,CDKN1A,CREM,CXCL1,CXCL2,CXCL3,CXCL8,CYBA,CYBB,DUSP1,DUSP2,ECE1,EGR1,EGR3,EMB,FABP4,FCGR1A,FCGR2B,G0S2,GPR183,GPX1,HIF1A,HMOX1,HSPA6,ICAM1,ID1,IFITM1,IGF1,IGFBP2,IGFBP4,IL10RA,IL18,IL1A,IL1B,IL1RN,IL6,INSIG1,ITPR1,KLF6,LDHA,LDLR,LRP1,MCL1,MSR1,MT-ND1,NAMPT,NFE2L2,NFKB1,NFKBIA,NLRP3,NPC2,NR4A2,NR4A3,OLR1,PECAM1,PFKFB3,PHACTR1,PLAT,PLAU,PL…	449 (11)
CTNNB1	0.129	transcription regulator	Inhibited	-2.025	3.7e-26	ACTB,ACTN4,AKAP13,ALCAM,APOD,APP,BCL2,CAPNS1,CCL3,CCL4,CCN1,CCN2,CD34,CD4,CD44,CDKN1A,CEMIP2,CFD,CLDN5,CLU,COL4A1,COL4A2,CREG1,CSF3,CTNNA1,CTSZ,CXCL1,CXCL2,CXCL3,CXCL8,CYB5A,CYB5R3,EGR1,ENPP2,EREG,F13A1,F2R,FABP4,FBLN2,FCER1G,FN1,FOXC1,FZD4,GADD45B,GJA1,GLUL,GPNMB,GPX4,HBEGF,HES1,HIF1A,ID1,ID2,ID3,IFI16,IFITM1,IGFBP2,IL10,IL10RA,IL1A,IL1B,IL1R1,IL6,INHBB,IRF8,ITGA4,ITGA6,ITGB1,ITGB2,JAM2,LAMB1,LG…	566 (22)
ALPHA CATENIN (family)		group		-0.543	4.93e-26	ADAMTS1,ADAMTS4,AREG,COL15A1,CTSB,CXCL2,ELK3,ELN,ENG,EREG,FSTL1,ICAM2,IGF1,IGFBP2,IGFBP4,IGFBP7,IL1B,IL6,IL6ST,IRF1,ITGA5,ITGAM,LYN,LYZ,MYC,NFKBIA,NFKBIZ,PLAU,PTGS2,RHOC,RHOJ,SELE,SGK1,SNAI1,SOCS3,TGM2,TNF,TNFAIP2,TNFAIP3,VCAM1,VIM,WIPF1,ZEB2	560 (20)
ARID1A	-0.203	transcription regulator	Activated	2.066	5.17e-26	ACSL1,ACTN1,ADAM9,ARID5B,ARRB2,BCL2,BNIP3L,CAV2,CAVIN2,CCL3L3,CCL4,CD44,CD83,CDH5,CDKN1A,CLU,COL4A1,COLEC12,CXCL1,CXCL2,CXCL3,CXCL8,CYBA,DAB2,EGR1,ENG,EREG,ESAM,EZR,F13A1,F2R,FBLN2,FERMT2,FLNB,FN1,FZD4,GNA15,GSN,HES1,HNMT,HSPB1,ICAM1,ID2,IFI16,IGFBP7,IL10,IL18,IL1A,IL1B,INHBB,IRF1,IRS2,ITGA5,ITGA6,ITGB1,ITGB4,LITAF,LRP5,LRRC32,MGP,NCF2,NFIB,NFKBIA,NNMT,OCIAD2,OLR1,PALM2AKAP2,PDLIM5,PLAT,PLAU,PLCB…	532 (18)
methylprednisolone		chemical drug		1.353	8.86e-26	A2M,ACSL1,ADGRL2,AKR1C3,ASAH1,ATP1A1,ATP1B1,BTG1,C1QB,CCL3,CCL4,CCN2,CD44,CD74,CDKN1A,CITED2,CNN3,CREG1,CREM,CST3,CTSS,CXCL3,CYBB,DAB2,DDIT4,DUSP1,DUSP2,ECE1,EFNA1,EMP1,ENPP2,EPHX1,FABP5,FCGR2A,FCGR2B,FGL2,FN1,FSTL1,G0S2,GAS5,GATM,HMOX1,HNMT,HSD17B12,HSPA1A/HSPA1B,HSPH1,HYAL2,ID1,ID3,IGF1,IGSF6,IL10,IL1A,IL1B,IL1R1,IL1RN,IL6,IL6ST,INSIG1,IRF1,ITGA5,ITGB1,ITPR1,KLF9,LAMB2,LDLR,LIPA,LYN,LYVE1,MAFB,…	571 (18)
P38 MAPK (family)		group		-1.785	9.47e-26	ANXA5,BCL2,BCL2A1,BNIP3L,CAV1,CCL3L3,CCL8,CCN2,CD44,CD83,CD86,CDH5,CDKN1A,CEBPB,CEBPD,CLDN5,CSF3,CXCL1,CXCL2,CXCL3,CXCL8,CXCR4,CYBB,DDIT4,DUSP1,EGR1,FABP4,FGF2,FLNA,FN1,GJA1,HIF1A,HMOX1,ICAM1,ID3,IER3,IL10,IL1A,IL1B,IL1RN,IL6,ITGA4,ITGAM,ITGB2,ITGB4,JAM2,MAP4,MCL1,MYC,NFE2L2,NFKB1,NPR1,NR4A3,PLAU,PLAUR,POSTN,PRDM1,PTGS2,RB1,RCAN1,RHOB,RUNX1,SELE,SGK1,SNAI1,SOCS3,SPP1,TGFB1,TIMP3,TJP1,TLR2,TNF,TNF…	425 (13)
NOTCH1	0.358	transcription regulator	Activated	2.337	2.07e-25	AKR1C1/AKR1C2,AREG,BCL2,CCN1,CCN2,CD14,CD44,CD84,CDKN1A,CEBPB,CEBPD,CFD,CSF1R,CXCL1,CXCL8,CXCR4,EFNB2,EPAS1,FCER1G,FCGR2A,FCGR2B,FGF2,FLT1,GRN,HES1,HIF1A,HMOX1,HSPH1,ICAM1,ID1,ID2,IFI16,IGFBP2,IGFBP4,IL10,IL18,IL1A,IL6,IRF1,IRF8,ITGA6,ITGAM,ITGB1,ITGB4,LDHA,LYVE1,LYZ,MCAM,MYC,NCF4,NFKB1,NR2F2,PFKFB3,PTGS2,RB1,RBPJ,REL,SELE,SNAI1,SPI1,SPP1,TEK,TGFB1,TGFBR2,TGFBR3,TIE1,TNF,VEGFA	516 (14)
poly rI:rC-RNA		biologic drug	Inhibited	-3.54	4.49e-25	APOL3,APP,ARID5A,BCL2,CCL20,CCL3,CCL3L3,CCL4,CCL4L1/CCL4L2,CCL8,CD14,CD163,CD200,CD44,CD74,CD83,CD86,CDKN1A,CEBPB,CEBPD,CFH,CLEC4E,CLEC7A,CSF3,CTSS,CXCL1,CXCL2,CXCL3,CXCL8,CXCR4,DDIT4,DUSP1,EGR1,EREG,ETS1,EZR,FCGR1A,FCGR2B,FGF2,FN1,FPR1,GADD45B,GATM,GBP4,GPR84,HAVCR2,HBEGF,HIF1A,HLA-A,HLA-DMA,HLA-DMB,HLA-DRA,HLA-E,HLA-F,ICAM1,IFI16,IFI27,IFITM1,IFITM3,IGF1,IL10,IL10RA,IL18,IL1A,IL1B,IL1RN,IL33,IL…	510 (14)
mifepristone		chemical drug		1.885	7.86e-25	ADAM15,APOE,AQP1,AREG,BCAT1,BCL2,C1QB,CAV1,CCN2,CD14,CD74,CDKN1A,CEBPB,CEBPD,CLEC3B,CLU,COL15A1,COL18A1,CTNNA1,CTSD,CYBA,CYBB,DDIT4,DLC1,DUSP1,EFNB2,EGR1,FBLN2,FCGR2B,FGF2,FN1,FTH1,GJA1,HBEGF,HLA-A,HLA-DQB1,ICAM1,IL10,IL1B,IL6,INHBB,IRS2,ITGA4,ITGAM,ITGB4,JAM2,KLF9,LAMA5,LDLR,LRP1,MERTK,MYC,NDRG1,NFE2L2,NFKBIA,PFKFB3,PLAT,POSTN,PTGS2,RAMP3,RGS2,RHOB,RHOC,S100A6,SNAI1,SOX17,SPP1,TCF4,TFPI,TGFB1,TI…	589 (22)
IL1A	-1.548	cytokine		-1.137	1.26e-24	ADAMTS1,ADAMTS4,APOD,APP,BCL2,CCL20,CCL3,CCL4,CCL8,CCN1,CD44,CD83,CD86,CDKN1A,CSF3,CXCL1,CXCL2,CXCL3,CXCL8,FGF2,FTH1,HLA-A,HLA-E,HMOX1,HSP90AA1,HSPG2,ICAM1,IER3,IFNGR2,IGF1,IL10,IL18,IL1A,IL1B,IL1RN,IL6,IRF1,ITGA5,ITGB1,JAM2,LDHA,MCAM,MT2A,MYC,NFKB1,NFKBIA,NFKBIZ,NR2F2,PLAU,PTGS2,S100A10,SELE,SERPINA1,SPARC,SPP1,TAP1,TGFB1,TLR2,TNF,TNFAIP3,VCAM1,VEGFC,VIM	384 (11)
STAT1	-0.208	transcription regulator		-0.643	1.65e-24	A2M,ANGPT2,APOE,BCL2,BCL2A1,BTG1,CALHM6,CCL20,CCL3,CCL3L3,CCL4,CCN2,CD14,CD44,CD86,CDH5,CDKN1A,CEBPD,CH25H,CREM,CTSS,CXCL2,CXCL3,CXCL8,EGR1,FCER1G,FCGR1A,FCGR2B,FGF2,FGL2,FN1,FOXO1,GBP4,HAPLN3,HAVCR2,HBEGF,HES1,HIF1A,HLA-DRB5,HLA-E,ICAM1,IFI16,IFI27,IFITM1,IFITM2,IFITM3,IGF1,IL10,IL18,IL1A,IL1B,IL1R1,IL33,IL6,IRF1,IRF8,ITGA5,ITGAX,LY6E,LY96,MYC,NAMPT,NFKB1,PCDH17,PECAM1,PHACTR1,PLIN2,PSMB9,PTGS2,…	545 (15)
KDM1A	0.139	enzyme		-0.597	3.04e-24	A2M,ARHGDIB,B4GALT1,C1QB,C3AR1,CAPG,CCL3L3,CCL4,CD63,CD74,CD84,CDA,CDKN1A,CEBPB,CLEC7A,CTNNA1,CTSD,CTSS,CTSZ,CXCL16,CYBB,EBF1,ELL2,ELOVL7,EPHX1,FCGR2B,FCGR3A/FCGR3B,FN1,FOXO1,GALNT15,GBP4,GPNMB,HIF1A,HLA-A,HLA-DQB1,HLA-DRB5,HMOX1,ID2,IFI16,IFITM3,IGFBP2,IGFBP4,IL1RN,IQGAP2,ITGAX,ITGB2,KLF2,LCP1,LY86,LYZ,MPEG1,MYC,NES,OSM,PDE2A,PRNP,PTPRB,PTPRC,S100A6,SELENOP,SNAI1,SNHG7,SOCS2,SYNPO,TAP1,TGIF1,TLR…	629 (22)
ERBB2	0.125	kinase		-1.52	4.87e-24	ACTB,AHNAK,AKAP12,ANGPT2,AREG,ATP1B3,ATP6AP2,BCAM,BCL2,BTG2,C3AR1,C5AR1,CAVIN1,CAVIN2,CCL20,CCL4,CCN2,CD164,CD34,CD59,CDC37,CDKN1A,CEBPB,CHCHD10,CLEC3B,CLEC4E,CLU,COL18A1,COL4A1,CPD,CPM,CSF1R,CTSB,CXCL3,CXCL8,CXCR4,DAAM1,DSE,EGR1,ELK3,ELL2,EMP1,EMP3,EREG,F2R,FBLN2,FLT1,FN1,FOXO1,FPR1,FSTL1,FZD4,GJA1,GLUL,HBEGF,HES1,HIF1A,HSPA1A/HSPA1B,HSPB1,ICAM1,ID1,ID2,IGFBP4,IL1A,IL1B,IL6,IL6ST,ITGA5,ITGA6,ITG…	624 (20)
TNFSF11		cytokine		-1.22	7.52e-24	AIF1,AKAP13,BCL2,BCL2A1,C3AR1,CAPN2,CAV1,CCL3L3,CCL4,CD14,CD44,CD83,CDKN1A,CLEC4E,CSF1R,CSF3,CXCL3,CXCL8,DAB2,DOK2,DUSP1,ETS1,FERMT3,FOXO1,FPR1,GADD45B,GLRX,GRB10,GRN,HCLS1,HMOX1,ICAM1,IER3,IGF1,IL10,IL13RA1,IL1A,IL1B,IL1RN,IL6,IRF8,ITGA5,ITGAM,LDB2,MAFB,MARCKSL1,MT-CYB,MYC,NFKB1,NFKBIA,NFKBIZ,PAG1,PLAUR,PRDM1,PRMT1,PTGER4,PTGS2,PTPRE,RCAN1,RGS16,RHOB,RRAS,SELENOW,SERPINB9,SOCS3,SPP1,STMN1,TGFB1,…	465 (14)
AHR	0.36	ligand-dependent nuclear receptor		-0.03	7.61e-24	A2M,ACTN1,ADAM9,AIF1,AKR1C1/AKR1C2,APP,AREG,ATP1B1,BASP1,BMPR2,BTG2,C1QA,C1QB,C1QC,CAPN2,CCL20,CD14,CD4,CD84,CDKN1A,CEBPD,COL4A1,COL4A2,CREG1,CRIM1,CTNNAL1,CTSD,CXCL2,DNAJB1,EBF1,ELN,EMILIN2,EREG,EVI2B,FABP4,FBLN2,FMO2,FN1,HAVCR2,HES1,HIF1A,HSP90AA1,HSPH1,IL10,IL1B,IL1R1,IL6,IQGAP2,IRF1,ITGA5,ITGA6,ITGAM,KLF2,LAMA5,LAMB2,LDHA,LRP1,LYST,MCAM,MGP,MT-CYB,MT2A,MYC,MYH9,NEDD9,NFE2L2,NLRP3,NNMT,PDE4B,P…	574 (16)
glucocorticoid		chemical drug		-0.687	8.32e-24	BCL2,CALD1,CCL3,CCN2,CD163,CD44,CD74,CDKN1A,CEBPB,CEBPD,CLDN5,CLU,CSF1R,CSF3,CXCL1,CXCL2,CXCL8,CXCR4,DUSP1,FBLN2,FN1,GLUL,GRN,HMOX1,ICAM1,IL10,IL10RA,IL18,IL1A,IL1B,IL1RN,IL6,INSR,IRF8,MAOA,MAP1LC3B,MT2A,MYC,NCF2,NFKBIA,NR4A2,PLAT,PRNP,PTGS2,RAMP2,SELE,SGK1,SOCS3,SPP1,STC1,STX11,TGFB1,TLR2,TNF,TXNIP,VCAM1,VEGFA,VIM,ZBTB16	536 (18)
calcitriol		chemical drug		-1.23	1.16e-23	ABLIM1,ACSL1,AKAP12,AKR1B1,ANGPT2,APP,AREG,BCAT1,BCL2,C15orf48,CAP1,CAVIN1,CCL20,CCL3L3,CCN1,CD14,CD163,CD44,CDH5,CDKN1A,CEBPB,CEBPD,CFD,CFH,CLDN5,COL4A1,COL4A2,CSF1R,CXCL1,CXCL16,CXCL2,CXCL3,CXCL8,CYBB,DUSP1,EGR1,ELN,FABP4,FAM107A,FCER1G,FN1,FTH1,FTL,GLRX,GNG11,GPX4,HBEGF,HES1,HIF1A,ID1,ID2,IER3,IFITM1,IFITM3,IGF1,IGFBP7,IL10,IL10RA,IL18,IL1A,IL1B,IL1RN,IL6,ITGA4,ITGAM,ITGAX,LDHA,LGALS1,MAF,MAOA…	482 (16)
NFKBIA	-1.541	transcription regulator		-1.138	1.72e-23	A2M,BCL2,BCL2A1,BMPR2,BTG2,CCL20,CCL3L3,CD44,CD74,CD86,CDKN1A,CEBPB,CEBPD,CH25H,CLU,CSF3,CTNNA1,CTSB,CTSZ,CXCL1,CXCL2,CXCL3,CXCL8,CXCR4,CYBA,ECSCR,ENPP2,EREG,FCGRT,FGF2,FN1,GADD45B,GAS5,GRN,HES1,HIF1A,HLA-A,HMOX1,ICAM1,ID1,ID3,IER3,IFI16,IL10,IL1A,IL1B,IL1RN,IL33,IL6,IRF1,ITGB1,ITPR1,LAMA5,LIFR,LIMA1,LITAF,LY6E,LYZ,MGP,MT-CYB,MYC,NFKB1,NFKBIA,NINJ1,PDLIM1,PIK3R1,PLAT,PLAU,PLD3,PTGS2,RCAN1,RGS16,R…	470 (14)
PGR		ligand-dependent nuclear receptor		-1.359	1.74e-23	A2M,ACSL1,ADAM15,ADAMTS1,AKAP13,AKR1C3,AREG,ARHGAP29,ATP1B1,BTG1,CALD1,CAPN2,CCL8,CD44,CD59,CDC42BPA,CDKN1A,CEBPB,CEBPD,CLDN5,CTSD,CXCL8,CYRIA,DDX21,DNAJB4,ELL2,ELN,EPAS1,EPS8,EZR,FGF2,FLNA,FN1,FOXC1,FOXO1,GLUL,GRB10,HBEGF,HES1,HIF1A,HSPG2,ICAM1,ICAM2,ID1,IER3,IFI16,IFI27,IL1R1,IRS2,ITGA4,ITGA6,ITGAX,ITGB1,ITGB4,KLF9,LAMB2,LCP1,MPZL2,MYC,NDRG1,NEDD9,NFKBIA,PDLIM1,PFKFB3,PLAU,POSTN,PPIF,PTGS2,PTPR…	617 (23)
Pam3-Cys-Ser-Lys4		chemical reagent	Inhibited	-2.964	1.81e-23	AKAP13,ANGPT2,BCL2A1,CCL20,CCL3L3,CCL4,CCL8,CCN2,CD14,CD83,CD86,CSF1R,CSF3,CXCL1,CXCL2,CXCL3,CXCL8,DDIT4,FCGR2A,FCGR2B,GLRX,HAVCR2,HLA-A,HLA-DRB5,ICAM1,IER3,IFI16,IFITM1,IL10,IL18,IL1A,IL1B,IL1RN,IL6,IRF1,ITGA4,ITGAX,KDM6B,LDHA,MCL1,NAMPT,NFKB1,NFKBIA,NFKBIZ,NLRP3,OSM,PRDM1,PTGS2,REL,RGS1,RGS2,SELE,SELP,SLC40A1,SPI1,TLR2,TNF,TNFAIP3,TNFSF13B,VCAM1	419 (12)
GRN	-0.948	growth factor		1.195	2.37e-23	AIF1,APOC1,APOE,APP,ATP6V1B2,BCL2,C1QA,C1QB,C1QC,C3AR1,CCL3,CCL4,CD14,CD200,CD74,CD84,CH25H,CLEC7A,CLU,CST3,CTSB,CTSD,CTSS,CTSZ,CXCL2,CYBA,EGR1,EMP1,GPNMB,GPR34,GRN,HIF1A,HLA-DRA,HLA-DRB1,ICAM1,IGF1,IL10,IL1B,IL6,IRF8,ITGAX,ITGB2,LGALS3,LIPA,LYZ,MERTK,MS4A4A,MS4A6A,NPC2,OLR1,PECAM1,PIK3R1,PREX2,PROS1,RHOB,SLCO2B1,SPI1,SPP1,STAB1,TGFB1,TIE1,TM4SF1,TNF,TXNIP,TYROBP,VEGFA	538 (17)
aspirin		chemical drug		-1.652	2.53e-23	ABLIM3,AFAP1L1,AKAP12,APP,BCL2,CALCRL,CAV1,CCL3,CCL4,CD86,CDH5,CDKN1A,CSF3,CTSD,CXCL1,CXCL8,CXCR4,CYB5A,DLC1,EFNA1,EFNB2,EMP1,ENG,FLT1,HBEGF,ICAM1,IER3,IGFBP2,IL18,IL1A,IL1B,IL6,ITGA6,LIFR,MCAM,MCL1,NPR1,OLR1,PECAM1,POSTN,PTGS2,RHOC,SELP,SERPINB9,SOX7,TEK,TGFB1,TJP1,TNF,TNFSF10,TPP1,TYMP,VCAM1	463 (15)
cholesterol		chemical - endogenous mammalian	Inhibited	-2.105	3.1e-23	ACSL1,APOE,APP,AREG,C15orf48,C1QC,CAV1,CAV2,CCL4,CD14,CD86,CLEC5A,CXCL2,CXCL3,CXCL8,CYBB,DBI,EPHX1,FABP5,FCGR2B,FGF2,FLT1,FN1,HBEGF,HLA-DRB5,ICAM1,IL10,IL10RA,IL1A,IL1B,IL1RN,IL6,INSIG1,ITGAM,ITGAX,LAPTM5,LDLR,LEPR,LGALS3,LYZ,MAP1LC3B,MPEG1,MRC1,NCF2,NLRP3,NR4A2,NR4A3,PLIN2,PLTP,PTGS2,RGCC,RGS16,RPS28,SLC1A3,SLC7A5,SOCS3,TGFB1,TIMP3,TNF,VCAM1	518 (19)
APOE	-2.417	transporter		1.751	3.9e-23	ACSL1,ACTB,ADGRG1,APOD,APOE,APP,BCAM,C1QA,C1QB,C1QC,C3AR1,C5AR1,CAPNS1,CAV1,CCL3L3,CCL4,CCN1,CCN2,CD44,CD86,CLU,COL18A1,CSF2RA,CTSB,CTSD,CTSS,CXCL3,CYBB,DBI,EGR1,ENG,F2R,FABP5,FCGR1A,FCGR2B,GLUL,GPX4,HERPUD1,HMOX1,HSPA1A/HSPA1B,HSPG2,ICAM1,IGF1,IL10,IL10RA,IL1A,IL1B,IL1RN,IL6,INSR,ITGA5,ITGAM,ITGAX,LDLR,LIMS2,LIPA,LRP1,MGP,MSR1,MYC,NCF2,NFKB1,NFKBIA,OLR1,PHACTR1,PLAT,PLAU,PLIN2,PLPP3,PPP1R15A,PTG…	572 (19)
PI3K (complex)		complex	Inhibited	-2.015	4.22e-23	ADAM28,ALOX5AP,BCL2,BCL2A1,CCL3,CCL4,CCN2,CD44,CD86,CDKN1A,CEBPB,CTSD,CXCL8,CXCR4,CYBB,DDIT4,DUSP1,ETS1,FABP5,FN1,FOXO1,FRY,GJA1,HBEGF,HIF1A,HMOX1,ICAM1,IGF1,IGFBP2,IL10,IL1B,IL1RN,IL33,IL6,ITGA6,ITGAM,ITGB1,ITGB2,KLF2,LSP1,MCAM,MCL1,MRC1,MT2A,MYC,NFE2L2,NFKBIA,NR4A2,POSTN,PRDM1,PRDX2,PTGS2,RGS2,RHOB,RPS6,SGK1,SNAI1,SNCG,SOCS3,SPI1,SPP1,STMN1,TGM2,TNF,TNFAIP3,TNFSF10,TREM1,TXNIP,TYMP,UGCG,VCAM1,V…	492 (16)
FOS	-0.267	transcription regulator		-1.843	6.47e-23	A2M,ACTG1,AKR1C3,ARPC5,ASAP1,B4GALT1,BCL2,C3AR1,CAPN2,CCL20,CCN2,CD14,CD164,CD44,CELF2,CFD,CLU,COL18A1,CSF3,CTSB,CXCL16,CXCL3,CXCL8,EGR1,EMB,EPAS1,EPS8,EREG,EZR,FABP4,FGF2,FN1,FOLR2,FOXC1,FSTL1,FTH1,FZD6,GAS5,GJA1,HMOX1,ICAM1,IFI16,IL10,IL1A,IL1B,IL6,IRS2,ITGA6,ITGB1,ITGB4,KLF6,LGALS3,MALAT1,MAOA,MCL1,MET,MMRN1,MPZL2,MT2A,MXD1,MYC,MYH9,NAMPT,NCF2,NFE2L2,NOTCH4,NUPR1,OCIAD2,PCDH19,PFN1,PLAT,PLAU,P…	548 (17)
resiquimod		chemical drug	Inhibited	-3.237	9.33e-23	ACTB,ACTG1,AIF1,APOL3,ARPC1B,ARPC2,ARPC5,ATP6V1B2,BCL2,BCL2A1,C3AR1,CCL20,CCL3,CCL3L3,CCL4,CCL4L1/CCL4L2,CD44,CD83,CD86,CEBPB,CLEC4E,CLEC7A,CSF1R,CSF3,CXCL1,CXCL2,CXCL3,CXCL8,ETS2,EZR,F2R,FCER1G,FCGR1A,FCGR2A,FCGR2B,FGF2,FOXO1,GPNMB,GPR183,GPR84,GPX1,HAVCR2,HERPUD1,HES1,HSP90AA1,HSPB1,ICAM1,IER3,IFI16,IFITM1,IFITM3,IGFBP4,IL10,IL18,IL1A,IL1B,IL33,IL6,IRS2,ITGAX,ITGB1,LGALS1,LGALS3,LMNA,LYN,LYST,M…	469 (16)
bleomycin		biologic drug		-0.664	9.35e-23	ANGPT2,APOE,BASP1,BCL2,BMPR2,CCL3L3,CCN2,CD86,CDH5,CDKN1A,CLU,CPD,CSF3,CTSD,CTSS,CXCL1,CXCL2,CXCL3,CXCL8,CXCR4,ELN,EMP2,EREG,F2R,FABP4,FN1,FZD6,GPR34,HBEGF,HIF1A,HSP90AA1,ICAM1,ID1,IGF1,IL10,IL13RA1,IL18,IL1A,IL1B,IL6,IRS2,ITGB1,LGALS3,MAP1LC3B,MAP3K6,MAP4,MID1,MRC1,MYC,MYCT1,NLRP3,PECAM1,PLAT,PTGS2,RGCC,S100A4,SLFN5,SMAD1,SNAI1,SOCS2,SOCS3,SPP1,STK17B,STOM,TGFB1,TGFBR2,TIMP3,TINAGL1,TLR2,TNF,TNF…	546 (14)
C5		cytokine		-1.556	9.42e-23	BCL2,C3AR1,C5AR1,CCL3,CCL3L3,CCL4,CD59,CD63,CD86,CSF3,CXCL1,CXCL2,CXCL3,CXCL8,CYBB,EFNB2,EGR1,FCGR1A,FCGR2A,FCGR2B,FLT1,FN1,ICAM1,IFNGR2,IL10,IL1A,IL1B,IL6,ITGAM,ITGB2,MET,NFE2L2,NFKB1,NFKBIA,PLAT,PPP1R15A,SELE,TGFB1,TNF,TNFAIP2,TNFAIP3,VCAM1,VEGFA,VEGFC,ZFP36	391 (14)
SP1	0.223	transcription regulator		0.47	1.33e-22	ACSL1,ADAMTS1,ADCY4,AFAP1L1,AKAP12,APOE,BACE2,BCL2,BNIP3L,CAV1,CCL20,CCN2,CD59,CDH5,CDKN1A,CEBPB,CEBPD,CIRBP,CITED2,CPLX1,CREM,CSTB,CTSD,CXCL3,CXCL8,CXCR4,DLC1,EGR1,ENG,EREG,EZR,F2R,FGF2,FLNA,FLT1,FN1,FOLR2,GJA1,GPX4,HBEGF,HES1,HIF1A,HMOX1,ICAM1,IFITM3,IGF1,IGFBP4,IL10,IL1A,IL1B,INSR,IRF1,ITGAM,ITGAX,ITPR1,JAM2,KLF6,LDLR,LIPA,MAOA,MCL1,MEOX2,MET,MRC1,MYC,NCF2,NDRG1,NES,NFKB1,NFKBIA,NPR1,PABPC1,PC…	485 (21)
indomethacin		chemical drug		-0.922	1.89e-22	A2M,ACSL1,ADAMTS1,ANGPT2,APP,ATP6V0B,BTG2,CAPN2,CCL3L3,CD14,CD34,CD44,CD86,CDKN1A,CEBPB,CLU,CTSD,CXCR4,EMP3,FABP4,FCGR2A,FGF2,FLT1,GAS5,GPNMB,HIF1A,HMOX1,ICAM1,IER3,IFITM3,IGF1,IL10,IL1A,IL1B,IL1R1,IL6,INSR,ITGAM,ITGB4,LDLR,LGALS3,LIMA1,MRC1,MYC,PLAUR,PLIN2,PSMB9,PTGER4,PTGS2,RCN1,RPS28,S100A10,SLC7A5,SPP1,TEK,TGIF1,TJP1,TMSB10/TMSB4X,TNF,UCP2,VEGFA,VIM	495 (16)
INTERFERON ALPHA (family)		group		0.027	2.31e-22	ADA2,ADAMTS1,ANXA5,APOL3,BCL2,BCL2A1,BTG2,C3AR1,CAV1,CCL3,CCL3L3,CCL4,CCL4L1/CCL4L2,CD83,CD86,CDKN1A,CH25H,COL15A1,COX7A1,CTSS,CXCL1,CXCL2,CXCL3,CXCL8,DDIT4,ENPP2,F2R,FBLN2,FCGR1A,FCGR2B,FKBP11,FPR1,GNA15,HLA-A,HLA-F,HMOX1,HSPA1A/HSPA1B,ICAM1,IFI16,IFI27,IFITM1,IFITM2,IFITM3,IGFBP4,IL10,IL10RA,IL1B,IL1R1,IL1RN,IL6,IL6ST,INSR,IRF1,IRF8,ITGA4,ITGAM,ITGB1,ITPR1,LGALS3,MARCHF1,MARCKSL1,MCL1,MERTK,MMP…	509 (15)
IGE (complex)		complex		-1.203	2.6e-22	ACTN1,AREG,BCAT1,BCL2,BCL2A1,CAPN2,CAV1,CCL3,CCL3L3,CCL4,CD34,CD53,CD74,CD86,CDC42EP5,CDKN1A,CLEC4E,CLEC7A,COL18A1,CSF3,CXCL16,CXCL2,CXCL3,CXCL8,DUSP2,EGR1,F2R,FCER1G,FCGR1A,FCGR2B,FLT1,GADD45B,GNA13,GSN,HAVCR2,HBEGF,HLA-DMA,HMOX1,HSD17B12,ICAM1,IER3,IL10,IL1A,IL1B,IL33,IL6,ITGA5,ITGAX,LAMA5,LCP2,MARCKSL1,MCF2L,MGST2,MYC,NABP1,NCF4,NFKB1,NFKBIA,OSM,PECAM1,PFN1,PILRA,PPIF,PTGS2,PTPN6,RAI14,RAMP3,R…	567 (16)
D-glucose		chemical - endogenous mammalian		-0.095	2.87e-22	ACSL1,ACTB,ACTN1,AKR1B1,ANGPT2,APP,AQP1,ATP6AP2,ATP8B1,BCAT1,BCL2,CALD1,CAP1,CAV1,CCL20,CCN2,CD59,CDKN1A,CEBPB,CLU,COL4A1,CPD,CREM,CSF1R,CTSB,CTSD,CXCL2,CXCL8,CXCR4,CYBA,CYBB,DBI,DDIT4,DUSP1,EGR1,EMCN,ENPP2,FABP5,FGF2,FN1,GJA1,GLUL,GPX1,GRN,GSN,HBEGF,HERPUD1,HIF1A,HMOX1,HSPB1,ICAM1,ID1,IGF1,IL10,IL18,IL1B,IL6,IL6ST,INHBB,INSR,IRS2,ITGA5,ITGB1,ITPR1,LAMB1,LAMC1,LCP1,LDHA,LDLR,LGALS1,LRP1,LY96,MAFB…	591 (21)
bucladesine		chemical toxicant		-1.933	3.76e-22	ADAMTS1,ADGRL2,APOE,BCL2,C3AR1,C5AR1,CD14,CD44,CD86,CDKN1A,CEBPB,CLU,CREM,CXCL3,CXCL8,CXCR4,DUSP1,EGR1,FCGR2A,FN1,FOXO1,GADD45B,GJA1,GLUL,HMOX1,ICAM1,ID1,IGF1,IL10,IL1B,IL6,INHBB,IRF1,IRF8,IRS2,ITGA6,ITGB1,ITGB2,LDLR,MCAM,MYC,NFKB1,NHERF2,NR4A2,NR4A3,OSM,PDE4B,PLAU,PTGER4,PTGS2,RGS16,RGS2,SOCS3,SOX17,SOX7,SRGN,STC1,STOM,TGFB1,TGFBR3,TINAGL1,TJP1,TNF,UTRN,ZEB1,ZEB2	567 (20)
CSF3	1.118	cytokine	Inhibited	-2.551	4.11e-22	ACTN1,ARPC5,BCL2,C3AR1,CAPG,CCL3,CCL3L3,CD14,CD34,CD44,CEBPB,CEBPD,CST3,CTSD,CTTN,CXCL2,CXCL3,CXCL8,CXCR4,CYBB,EGR1,EGR3,ENPP2,EPS8,ETS1,FCGR1A,FPR1,GADD45B,GJA1,GPR183,HLA-DPA1,HLA-DRA,HLA-DRB1,HMOX1,ICAM1,IGF1,IL10,IL1RN,IL6,ITGAM,ITGB2,LY96,LYZ,MCL1,MET,MYC,PTGS2,RAB27A,RGS1,SOCS3,SPI1,TFRC,TGFB1,TLR2,TNF,TNFAIP3,TNFRSF1B,TNFSF10,VCAM1,VEGFA	491 (12)
PDGF-BB (complex)		complex		-0.875	4.23e-22	AKAP12,AREG,CALD1,CAV2,CCL20,CCL8,CCN1,CCN2,CCNL1,CD44,CDKN1A,CEBPB,CEBPD,COL18A1,CSF1R,CSF3,CXCL2,CXCL8,DAB2,DUSP1,EGR1,EGR3,EREG,ETS1,ETS2,FGF2,FLNA,FLT1,FN1,GJA1,GLUL,GPR183,HBEGF,HES1,HLA-E,HMOX1,ID3,IER3,IGF1,IGFBP4,IL1B,IL6,ITGA5,ITGB1,KLF6,LAMB2,LDLR,LGALS3,LMNA,MCL1,MGST2,MYC,NAMPT,NR4A2,NR4A3,OLR1,PCGF2,PDLIM1,PLAT,PLAU,POSTN,PPP1R15A,PTGS2,RGS1,RGS2,RHOB,RPS6,SAT1,SGK1,SNAI1,SOCS3,SPI1,…	526 (19)
cuprizone		chemical toxicant	Inhibited	-3.806	4.45e-22	APP,ARHGDIB,ARPC1B,C1QB,C1QC,CAPG,CCL3L3,CCL4,CD86,CNN3,CTSB,CTSD,CTSZ,DBI,EPHX1,FABP5,FCGR2A,FLNA,GLUL,GPR34,GPX1,GSN,HAVCR2,HSPH1,IGF1,IL1B,IRF8,ITGAM,ITPR1,LCP1,LGALS1,LGALS3,LGMN,LSP1,MT-CYB,MYH9,NCKAP1L,NLRP3,PTGS2,PTPRC,PYCARD,RAMP3,S1PR1,SH3BGRL,SOCS3,SYNPO,TFRC,TNF,VIM	308 (7)
15-deoxy-delta-12,14 -PGJ 2		chemical - endogenous mammalian		0.8	6.26e-22	ADAMTS4,BCL2,CAV2,CCL3,CCN2,CD200,CDH5,CDKN1A,CEBPD,CTSB,CTSD,CXCL2,CXCL8,CYBB,DNAJB1,EGR1,FABP4,FLT1,FN1,FTH1,GSN,HLA-A,HLA-DRA,HMOX1,HSPB1,ICAM1,IFITM2,IL10,IL1A,IL1B,IL6,IRF1,ITGAM,LAMB1,MAP1LC3B,MCL1,MSR1,MXD1,MYC,NFE2L2,NFKB1,NFKBIA,PECAM1,PLAU,PTGS2,REL,SELE,SERPINA1,SOCS3,SOX17,SPP1,TBXAS1,TGIF1,TNF,VCAM1,VEGFA	384 (13)
WNT5A		growth factor		-0.248	6.26e-22	AKR1C1/AKR1C2,AREG,ARHGDIB,ARPC3,BCL2,BTG2,CCL3L3,CD14,CD34,CSF3,CXCL1,CXCL2,CXCL8,CXCR4,DAB2,DOK2,ENPP2,EREG,F2R,FABP4,FLNA,FLT1,FN1,GJA1,HMOX1,ID2,ID3,IL10,IL1A,IL1B,IL6,INHBB,IRF1,IRF8,ITGA4,LCP1,LRP5,MYC,NFKB1,PECAM1,POSTN,PTGS2,SNAI1,SOCS3,SPARC,SPP1,STC1,SYK,TCF4,TGFB1,TNF,TNFSF10,VEGFA,VIM,WWTR1,ZEB2	576 (21)
CHUK	-0.089	kinase		-1.017	7e-22	CCL3L3,CCL4,CDKN1A,CEBPB,CEBPD,CH25H,CLU,COL18A1,CTSB,CTSZ,CXCL2,CXCL3,CXCL8,CYBA,ENPP2,EREG,GADD45B,GBP4,GRN,HLA-A,HMOX1,HSP90AA1,ICAM1,IFI16,IL10,IL1A,IL1B,IL1RN,IL6,LIFR,MGP,MXD1,MYC,NFKBIA,PLAU,PLD3,PTGS2,RB1,RCAN1,RGS16,SELE,SGK1,SOCS3,SPP1,TIMP3,TMEM176B,TNF,TNFAIP2,TNFAIP3,TNFRSF1B,TNFSF13B,VCAM1,VEGFA,VEGFC	531 (13)
TLR4	-0.353	transmembrane receptor		-1.487	7.33e-22	APP,AREG,ARID5A,BCL2,CCL20,CCL3,CCL3L3,CCL4,CCL8,CCN1,CD14,CD163,CD200,CD44,CD86,CEBPD,CITED2,CSF3,CXCL2,CXCL3,CXCL8,DAB2,DUSP2,EFNA1,EREG,FCGR2B,FGL2,GJA1,GPR34,HBEGF,HMOX1,ICAM1,IFI16,IFITM3,IL10,IL18,IL1A,IL1B,IL6,IRF1,IRF8,ITGAM,KDM6B,LDHA,LYST,LYVE1,MERTK,MET,MYC,NFKB1,NFKBIA,NFKBIZ,NLRP3,NR4A2,NR4A3,PLAT,PLEK,PRDM1,PTGS2,REL,RGCC,RGS1,RGS16,RUNX1,SAP30,SELE,SELP,SLA,SOCS3,SPP1,TCF4,TFRC,TGF…	346 (16)
GLI1		transcription regulator	Inhibited	-2.442	7.47e-22	AHNAK,AKR1C1/AKR1C2,AKR1C3,ARHGAP29,ARL4C,ARPC5,BCL2,BCL2A1,BHLHE41,C11orf96,CAV1,CAV2,CCN1,CD44,CD59,CDKN1A,CLU,CTSB,CTTN,CXCL8,EGR1,EGR3,EMB,EMP1,EZR,FOXO1,GADD45B,HES1,ID1,ID2,ID3,IER3,IFITM1,IGF1,IGFBP7,IL10,IL18,IL33,IL6,INSIG1,IQGAP2,ITGB4,KLF6,KLF9,KTN1,LAPTM5,LDLR,LGALS1,LMNA,LRRC1,MACF1,MALL,MIDN,MT1X,MT2A,MYC,NES,NEURL1B,NPDC1,NR2F2,OGFRL1,PAM,PDK4,PLAU,PLAUR,PPIF,PSMB9,PTGS2,RASA4,RGS1…	620 (24)
CEBPB	-2.873	transcription regulator		0.135	8.95e-22	AKR1C3,ALOX5AP,APP,BASP1,BCL2,BCL2A1,C1QA,C1QC,C3AR1,CCL20,CCL3,CCL3L3,CCL4,CD14,CD163,CD74,CD86,CDKN1A,CEBPB,CEBPD,CFD,CIRBP,CLEC4E,CLU,CSF1R,CSF3,CXCL16,CXCL2,CXCL3,CXCL8,CXCR4,CYB5A,DAB2,EBF1,EFNB2,EMCN,F8,FABP4,FCER1G,FCGR1A,FCGR3A/FCGR3B,FN1,FSTL1,FTL,HLA-A,HSP90AA1,ICAM1,ID1,IER3,IFITM3,IFNGR2,IGF1,IGFBP4,IL10,IL1A,IL1B,IL1RN,IL3RA,IL6,INMT,INSR,IRS2,LAMC1,LCP2,LDLR,LEPR,LGMN,LY96,LYN,MAP1L…	528 (18)
trichostatin A		chemical drug		1	1.06e-21	ACTB,ADAMTS1,ADGRL2,AKAP12,AKR1B1,APOE,APP,AREG,BCAT1,BCL2,BCL2A1,BLVRB,BTG1,CCL20,CCL3,CD14,CD34,CD44,CD86,CDKN1A,CEBPB,CLEC3B,CLU,COLEC12,CPD,CREM,CRTAC1,CTSB,CTSD,CXCL1,CXCL2,CXCL3,CXCL8,CXCR4,CYBB,DLC1,DOK2,DUSP1,EFNB2,EIF4E,ENPP2,EPHX1,EREG,EZR,F2R,FABP4,FGF2,FLT1,FN1,FOXC1,FOXO1,FTH1,FTL,GLRX,GPX4,GRB2,GSN,HDGFL3,HES1,HIF1A,HLA-DQB1,HLA-DRA,HLA-DRB1,HMOX1,ICAM1,ID1,ID2,ID3,IFITM1,IGFBP2,IGF…	615 (21)
hydrogen peroxide		chemical - endogenous mammalian		-0.291	1.28e-21	ADAM9,AKR1C1/AKR1C2,AKR1C3,APP,BCL2,BCL2A1,BTG2,CAV1,CCL3L3,CCL4,CCN2,CD59,CD63,CD86,CDKN1A,CFD,CLU,CSF3,CST3,CTSB,CTSD,CTSS,CXCL3,CXCL8,CXCR4,DDIT4,DNAJB1,DUSP1,DUSP2,EGR1,ELN,ENG,ENPP2,EPAS1,ERG,ETS1,ETS2,EZR,FGF2,FN1,FTH1,GADD45B,GLRX,GPX1,HBEGF,HES1,HIF1A,HLA-DRA,HMOX1,HNRNPA1,ICAM1,ID3,IER5,IL10,IL1A,IL1B,IL6,INSIG1,ITGA6,KLF2,LDLR,MCAM,MDK,MSR1,MYC,NFE2L2,PLAUR,PLPP1,PRDX2,PTGER4,PTGS2,RAB2…	557 (18)
N-acetyl-L-cysteine		chemical drug	Activated	2.705	1.38e-21	AQP1,ATP1A1,ATP6AP2,BCL2,BCL2A1,CAV1,CCL20,CCN1,CCN2,CD86,CDKN1A,CXCL3,CXCL8,CXCR4,CYBA,CYBB,DDIT4,DUSP1,EGR1,FGF2,GJA1,HBEGF,HIF1A,HLA-DRA,HMOX1,ICAM1,IL10,IL18,IL1A,IL1B,IL6,ITGA4,ITGAM,ITGB1,KDM6B,KYNU,LY96,MCL1,MRC1,MSR1,MYC,NCF2,NFE2L2,NFKBIA,NFKBIZ,NLRP3,PLAU,PLAUR,PRDX2,PTGS2,PYCARD,RHOB,SELE,SELP,SNAI1,SPP1,TGFB1,TGFBR2,TNF,TXN,TXNIP,VCAM1,VEGFA,VEGFC	457 (14)
medroxyprogesterone acetate		chemical drug		1.319	1.94e-21	ACTG1,ACTN4,ADAMTS1,ADCY4,ANGPT2,ARPC1B,ASAH1,B4GALT1,BCL2,BMPR2,BTG2,C15orf48,CAPN2,CAV1,CAV2,CCL3,CCL4,CCN1,CCN2,CD44,CDKN1A,CFD,CTNNA1,CTSB,CXCR4,CYSTM1,ENPP2,ETS1,EZR,F2R,FAM107A,FGF2,FLNB,FN1,FOXO1,FZD4,GLUL,GSN,HIF1A,ICAM1,ID1,ID2,ID3,IGF1,IGFBP7,IL10,IL18,IL1A,IL1B,IL6,IL6ST,INSR,IQGAP2,ITGA4,ITGA6,ITGB1,ITGB2,LAMB2,LEPR,LGMN,LIFR,LIPA,LMNA,MAOA,MPZL2,MYC,MYH9,MYL12A,NFKBIA,NOTCH4,NPR1,PIK…	633 (21)
VEGFA	-2.492	growth factor	Activated	2.072	2.04e-21	ACSL1,ADAM15,ADAMTS1,ANGPT2,BCL2,BCL2A1,CAV1,CCL14,CCL3L3,CCN1,CCN2,CD34,CD83,CD86,CDH5,CDKN1A,CITED2,CLDN5,CSF3,CST3,CSTB,CTSB,CTSS,CXCL2,CXCL8,CXCR4,EFNB2,EGR1,ETS1,ETS2,FABP4,FGF2,FLT1,FN1,GJA1,GRB10,HAVCR2,HBEGF,HES1,HIF1A,HLA-DQB1,HMOX1,ICAM1,ID1,ID3,IGFBP4,IL10,IL1B,IL6,ITGA4,ITGB1,ITPR1,LMNA,MCL1,MEOX2,NOTCH4,NR2F2,NR4A2,PECAM1,PLAT,PLAU,PLPP3,PTGS2,RCAN1,RUNX1,SELE,SNCG,SPARC,SPP1,STC1,TE…	481 (19)
cycloheximide		chemical reagent		-1.319	2.23e-21	ACTB,APP,AQP1,AREG,BEX3,BTG2,CAV1,CCL20,CCL4,CCN1,CCN2,CD4,CD44,CDKN1A,CEBPB,CEBPD,CITED2,CXCL1,CXCL2,CXCL3,CXCL8,CXCR4,DDIT4,DUSP1,EGR1,EIF4E,ERG,FGF2,FN1,GADD45B,GJA1,HBEGF,HIF1A,HMOX1,ICAM1,IGF1,IGFBP2,IGFBP4,IL1A,IL1B,IL1RN,IL6,IRS2,ITGAM,KDM6B,LDHA,MCL1,MXD1,MYC,NFE2L2,NFKBIA,OLR1,OSM,PERP,PFKFB3,PLAT,PLAU,PLAUR,PRDM1,PTGS2,PXN,RCAN1,RGS2,RHOB,SELE,SELP,SOCS3,SPP1,TAMALIN,TGFB1,TGFBR2,TNF,TN…	477 (13)
S100A8		other		-1.821	3.14e-21	A2M,ADAMTS1,ADAMTS4,AKAP12,AREG,BCL2,C1QB,CCL20,CORO1A,CPM,CXCL2,CXCL3,CXCL8,CYBB,DDIT4,EFNA1,ELN,ENPP2,FCGR2A,HMOX1,ICAM1,IGF1,IL10,IL1A,IL1B,IL33,IL6,ITGAM,ITGB4,MCF2L,MYC,MYCT1,NFKB1,NFKBIA,NR4A3,OLR1,PLAU,POSTN,RAB20,RNASE6,SGK1,SOCS3,TNF,TNFAIP8,TXNIP,VCAM1	481 (14)
wortmannin		chemical drug	Activated	2.008	7.38e-21	AKR1C3,BCL2,CCL4,CCN2,CD14,CD44,CDKN1A,CEBPD,CXCL16,CXCL8,EGR1,EZR,F2R,FN1,HIF1A,HMOX1,ICAM1,IGF1,IL10,IL1B,IL6,INSR,IRF1,IRF8,IRS2,ITGAM,MAF,MAP1LC3B,MCL1,MSR1,MT2A,MYC,NFE2L2,NFKB1,NFKBIA,NR4A3,PLAU,POSTN,PTGS2,PXN,RB1,SAMSN1,SELE,SELP,SNAI1,SOCS2,SOCS3,TFRC,TNF,TNFSF10,TPM1,TYMP,VCAM1,VEGFA,VIM	412 (15)
cyclosporin A		biologic drug		0.861	8.69e-21	A2M,ABLIM1,AKR1B1,APOD,APOE,APP,ATP1A1,BCAT1,BCL2,CAV1,CCL4,CCN2,CD14,CD163,CD200,CD44,CD83,CD86,CDKN1A,CLU,COL4A2,CXCL1,CXCL8,CXCR4,CYBA,DDIT4,EGR1,ELL2,EMP3,FCGR2A,FLNA,FLT1,FN1,FOXO1,GAS5,GJA1,GPNMB,HERPUD1,HIF1A,HMOX1,HSP90AA1,ICAM1,ID3,IER3,IL10,IL1A,IL1B,IL6,IQGAP2,ITGB4,ITPR1,LDLR,LGALS3,LYN,LYVE1,MAF,MRC1,MYC,NFKB1,NFKBIA,PAM,PERP,POSTN,PTGS2,RCAN1,REL,RUNX1,S100A10,SELE,SERPINH1,SPP1,SRP…	551 (17)
salmonella minnesota R595 lipopolysaccharides		chemical - endogenous non-mammalian	Inhibited	-3.326	8.97e-21	ACSL1,ADAM9,CCL20,CCL3L3,CCL4,CCL8,CD83,CD86,CEBPD,CH25H,CXCL1,CXCL2,CXCL3,CXCL8,EGR1,ETS2,FPR1,HLA-DMA,HLA-DMB,HLA-DPA1,HLA-DPB1,HLA-DRA,ICAM1,IL10,IL1A,IL1B,IL6,IRF1,IRF8,MET,MT1X,NFKB1,NFKBIA,NFKBIZ,PDE4B,PILRA,PTGS2,SLFN5,SOCS3,TLR2,TNF,TNFAIP3,TSC22D1,VCAM1	488 (17)
ERK (family)		group		-1.283	1.16e-20	ACTN1,AREG,ARPC2,BCL2,BTG2,CAV1,CCL4,CCN2,CDH5,CDKN1A,CEBPD,CLU,CTTN,CXCL1,CXCL2,CXCL8,DUSP1,EGR1,EPAS1,EREG,ETS1,FABP4,FGF2,FN1,FOXO1,GK,HBEGF,HMOX1,ICAM1,IER3,IL10,IL1B,IL6,INPP1,ITGAM,ITGB2,KYNU,LAMB1,LDLR,MAFB,MCAM,MCL1,MYC,NDRG1,NFE2L2,NFKBIZ,PDK4,PECAM1,PLAU,POSTN,PRDM1,PTGS2,SPTBN1,TGM2,TNF,TNFAIP8,TYMP,UGCG,VEGFA,ZFP36	525 (17)
PTEN	-0.291	phosphatase		1.274	1.44e-20	ACSL1,ADAMTS9,AKR1C3,ALOX5AP,ANGPT2,BACE2,BCL2,BTG1,BTG2,CALCRL,CCL3L3,CCL4,CD44,CD86,CDH5,CDKN1A,CEBPB,CFD,CITED2,CNN3,COL15A1,COL18A1,COL4A1,COL4A2,CTNNA1,CTSB,CTSZ,CXCL2,CXCL3,CXCL8,CXCR4,DAAM1,DUSP1,EFNB2,EPAS1,ETS1,ETS2,FABP4,FLT1,FN1,FOXO1,FTH1,FZD6,G0S2,GPX4,GRB10,HCLS1,HIF1A,HLA-DMA,HSPA1A/HSPA1B,IFNGR2,IGF1,IGFBP2,IL10,IL18,IL1A,IL1B,IL6,INMT,IRS2,ITGB1,KLF6,LDLR,LEPROT,LGALS3,LY6E,MACRO…	606 (20)
ESR2		ligand-dependent nuclear receptor		0.075	1.63e-20	ABLIM1,ACTN1,ADAMTS1,AKAP12,APOE,AREG,ARHGDIB,ARID5B,B4GALT1,BCAT1,BCL2,BMPR2,BTG2,CAPN2,CAV1,CCL20,CCL3L3,CCN1,CCN2,CD34,CDC42BPA,CDKN1A,CEBPD,CEMIP2,CLU,CPM,CRIM1,CTSD,CXCL16,CXCL2,CXCL8,CYTH4,DAB2,DBI,EGR1,EGR3,EIF4E,ELL2,EMB,EMP3,ENPP2,EREG,FBLN2,FGF2,FN1,FOXO1,FSTL1,GADD45B,GJA1,GLRX,GPNMB,IFITM1,IGF1,IGFBP4,IL1A,IL1B,IL1R1,IL6,INSIG1,INSR,IQGAP2,IRS2,ITGB1,LAPTM5,LMNA,LYN,MAF,MAOA,MDK,MGP,M…	632 (18)
CD40LG		cytokine	Inhibited	-4.218	2.09e-20	ADAM28,AKAP13,ALCAM,BCL2,BCL2A1,BTG1,CCL20,CCL3,CCL3L3,CCL4,CCN2,CD44,CD63,CD83,CD86,CDKN1A,CELF2,CLU,CSF2RA,CXCL1,CXCL2,CXCL8,CXCR4,DUSP1,DUSP2,EGR1,FCGR2B,FLT1,G0S2,GPR183,HIF1A,HLA-DQA2,HLA-DQB1,HSP90AA1,HSPA1A/HSPA1B,ICAM1,ID2,ID3,IFITM1,IL10,IL10RA,IL13RA1,IL1A,IL1B,IL3RA,IL6,IRF1,ITGA4,ITGAM,ITGB2,KDM6B,MARCKS,MARCKSL1,MCL1,MT2A,MYC,NAMPT,NFKB1,NFKBIA,NINJ1,NR4A3,PALM2AKAP2,PLAU,PLAUR,PLEK,…	392 (12)
TYROBP	-4.065	transmembrane receptor		-1.129	2.42e-20	CCL3,CD83,CD84,CD86,CXCL8,FCGR2B,GPX1,ICAM1,IL10,IL10RA,IL13RA1,IL18,IL1B,IL6,IRF8,ITGA5,ITGAM,ITGAX,ITGB1,ITGB4,NCF2,NCKAP1L,NPC2,PLEK,RBM47,SAMSN1,SH2B3,SPP1,TGFB1,TNF,TNFRSF1B,TYROBP	448 (19)
F2R	0.66	G-protein coupled receptor	Activated	2.002	3.04e-20	ANGPT2,CCN1,CCN2,CD44,CXCL3,CXCL8,DUSP1,ECE1,EGR1,EGR3,F2R,FLT1,FN1,GJA1,GNA13,HMOX1,ICAM1,IGFBP7,IL1B,IL6,ITGA6,LAMB1,MCAM,PLAT,PLAU,PLAUR,PTGS2,S100A4,SELE,SELP,TEK,TFPI,TGM2,TJP1,TNFAIP3,VCAM1,VEGFA,VEGFC,VIM,VWF	511 (17)
ETV5	-0.635	transcription regulator		0.389	3.19e-20	AHNAK,ALCAM,C5AR1,CAV1,CAVIN1,CAVIN2,CD14,CDKN1A,CSF3,CTNNA1,CXCR4,CYBB,EMP2,FN1,ICAM1,ICAM2,IL6,ITGA5,ITGB1,LCP2,LGALS3,LYN,LYZ,MAF,MET,NFKBIA,PKP4,PLAUR,RAB27A,RGS1,S100A6,SPP1,TIMP3,TINAGL1,TJP1,TNFRSF1B,VEGFA,WWTR1,ZEB1	442 (17)
EZH2		transcription regulator		-0.605	3.22e-20	ACTB,ADAM9,ALOX5AP,AREG,ARHGDIB,BCL2,C15orf48,CD63,CDKN1A,CEBPB,CLEC3B,COL4A1,CPD,CSF3,CTNNA1,CTNNAL1,CXCL1,CXCL2,CXCL8,CXCR4,DAAM1,EFNA1,EGR1,EPAS1,EREG,EZR,FLT1,FN1,GADD45B,HDGFL3,ICAM1,ID1,IGF1,IL10,IL10RA,IL6,ITGB1,JAM2,KLF2,MNDA,MPZL2,MYC,NCOA7,NDRG1,NES,NFKBIA,NIBAN1,NLRP3,PRDM1,PTGS2,RB1,RHOB,RPL10A,RUNX1,S100A4,SERPINA1,SLC1A3,SMAD1,SNAI1,SOCS3,SOX17,SPARC,SULF1,TGFB1,TGFBI,TGFBR2,TGFBR3,…	567 (22)
NFAT5	0.323	transcription regulator	Inhibited	-3.259	3.24e-20	ACTN1,AKR1B1,AQP1,AREG,BCL2A1,C1QTNF1,CD44,CD74,COL4A1,CSF3,CXCL16,CXCL3,CYBB,DDIT4,EGR1,EREG,FOXO1,GNA13,HLA-DMA,HLA-DMB,HLA-DQB1,HLA-DRB5,IFI16,IGFBP7,IL1B,IL1RN,IL6,IRF1,ITGA4,JAM2,LRP5,NFKB1,NFKBIA,PIK3R3,PLAT,PLIN2,S100A4,SGK1,SPP1,TLR2,TNF,TNFAIP2,TNFAIP3,TNFSF10,VCAM1,VEGFA,VWF	569 (21)
JNK (family)		group		-0.516	4.92e-20	A2M,ANXA5,APP,ASAH1,BTG1,CCL3,CCL4,CCN2,CD44,CD83,CD86,CELF2,CLEC10A,CRIP2,CXCL3,CXCL8,CXCR4,DUSP1,EGR1,ETS1,FABP4,FN1,GJA1,HES1,HMOX1,ICAM1,IGF1,IL10,IL1A,IL1B,IL6,ITGA4,JAM2,KLF6,MCL1,MIR155HG,MRC1,MYC,NFE2L2,PLAT,PLAU,PLAUR,POSTN,PTGS2,SELE,SERPINH1,SOCS3,TGFB1,TGFBR2,TGM2,TINAGL1,TNF,VCAM1,ZFP36	498 (18)
MET	0.61	kinase		-1.719	5.05e-20	AREG,ARID5A,BCL2,CCL3L3,CD44,CDKN1A,CITED2,CXCL1,CXCL8,DAB2,FGL2,FN1,GLUL,HBEGF,HMOX1,HSPB1,IGF1,IL18,IL1B,IL6,ITGB1,MERTK,MET,MYC,NFKBIZ,NOTCH4,PERP,PTGS2,RUNX1,SLA,SNAI1,SOCS3,SPP1,STING1,TGFB1,TGIF1,TNF,TSC22D1,VEGFA,VEGFC,VIM,ZEB2	463 (19)
CREB1	-0.083	transcription regulator		-1.159	1.24e-19	AKAP13,APOE,APOLD1,ARPC3,ATP1A1,ATP6V0B,BAG3,BCL2,BTG2,CCL3,CCL4,CCN1,CD4,CDA,CDC37,CDKN1A,CEBPB,CEBPD,CH25H,CPD,CREM,CRIM1,CXCL2,CXCL8,CXCR4,DUSP1,EGR1,EHD4,FGL2,FLT1,FN1,GADD45B,GPNMB,HERPUD1,HLA-A,HLA-DQB1,HLA-DRA,HMOX1,ID1,IER3,IL10,IL1B,IL6,IRS2,LDLR,LITAF,MARCKSL1,MCAM,MCL1,MCTP1,MIDN,MRC1,MYC,NEURL1B,NPC2,NR4A2,NR4A3,OCIAD2,PAM,PCDH19,PDXK,PLAT,PPP1R15A,PRCP,PTGS2,RASGEF1B,RB1,RGS2,SAT1,SE…	544 (17)
MYD88	-0.271	other	Inhibited	-3.937	1.48e-19	ACSL1,CCL3L3,CCL4,CCN1,CD14,CD200,CD44,CD83,CD86,CEBPD,CH25H,CLEC10A,CSF3,CXCL1,CXCL2,CXCL3,CXCL8,DUSP1,EGR1,ETS2,FCER1G,FOXO1,FPR1,HIF1A,HLA-A,HMOX1,ICAM1,IGF1,IL10,IL18,IL1A,IL1B,IL1RN,IL6,IRF1,IRF8,ITGA4,ITGAM,ITGAX,KDM6B,MET,MRC1,MSR1,MYC,NFKB1,NFKBIA,NFKBIZ,NLRP3,OLR1,PDE4B,PILRA,PTGS2,SELE,SOCS3,SPP1,TFRC,TGFB1,TLR2,TNF,TNFAIP3,TNFSF13B,TSC22D1,VCAM1	391 (14)
CSF1	0.134	cytokine	Inhibited	-2.752	1.52e-19	APOE,APP,BCL2,C5AR1,CAPN2,CCL3,CD163,CD74,CD83,CD86,CDKN1A,CLEC7A,CPM,CSF1R,CTSD,CXCL2,CXCL3,CYBB,DOK2,DUSP1,EGR1,EGR3,ETS2,F2R,FCER1G,FCGR2A,FCGR3A/FCGR3B,FCGRT,FERMT3,FN1,FOLR2,GPNMB,GPR34,HIF1A,HLA-A,ID2,IFI16,IFITM1,IGF1,IL10,IL10RA,IL18,IL1A,IL1B,IL6,IL6ST,IRF1,IRF8,ITGA4,ITGA5,ITGAM,ITGAX,ITGB1,KLF2,LDHA,LY6E,LYVE1,MAFB,MERTK,MRC1,MSR1,MYC,NCF2,PFKFB3,PLAU,PSMB9,PTPRC,RUNX1,SELENOW,SLC7A5,S…	541 (14)
thioacetamide		chemical toxicant		-0.008	1.59e-19	ADAMTS1,AKAP12,AKR1C3,CCN2,CD14,CD200,CD44,CLU,CXCL16,CXCL2,CYGB,ELN,EMP1,EMP3,EPHX1,F2R,FCGR2A,FSTL1,GAS5,GATM,GNG11,GPNMB,GPX1,HIF1A,IER3,IFITM2,IGF1,IL1B,IL6,ITGB4,LGALS1,LGALS3,LYVE1,MET,MYC,NFE2L2,PECAM1,PLCB4,PLPP3,PPT1,PRMT1,PTGS2,RCN1,RGCC,S100A10,SELENOW,SPARC,SPARCL1,SPP1,STING1,TCF4,TGFB1,TGIF1,TGM2,TMSB10/TMSB4X,TNF,UCP2	615 (21)
CAMP		other		-1.535	1.68e-19	BCL2,C5AR1,CCL20,CCL3,CCL4,CD83,CD86,CXCL1,CXCL3,CXCL8,CXCR4,FGF2,HBEGF,ICAM1,IL10,IL18,IL1A,IL1B,IL1RN,IL6,IRF8,ITGAM,ITGAX,ITGB2,LIFR,MCL1,NFKB1,NOTCH4,PTGS2,SNAI1,TGFB1,TLR2,TNF,TNFAIP2,TNFAIP3,TNFSF13B,VEGFC	371 (11)
GROWTH HORMONE (family)		group		-0.674	3.17e-19	ACSL1,ACTB,AKR1B1,APOE,ARID5B,BCL2,CEBPB,CEBPD,CITED2,CLU,COL18A1,CXCL1,CXCL2,EGR1,FABP4,FN1,FTH1,HES1,ICAM1,ID1,IER3,IGF1,IGFBP2,IL1B,IL6,INSR,IRF1,LDLR,LEPR,MT-CYB,MT-ND5,MYC,NAMPT,NEDD9,NFKBIA,PDK4,PFKFB3,PPP1R15A,S100A4,SGK1,SOCS2,SOCS3,SPARC,SPP1,STC1,TGFB1,TGFBR2,TKT,TNF,TNFSF10,TSC22D1,TXNIP,ZEB2	544 (24)
DUSP1	-1.533	phosphatase	Activated	2.196	3.39e-19	BCL2,CCL20,CCL3L3,CCL4,CD86,CH25H,CLEC10A,CXCL1,CXCL2,CXCL3,CXCL8,CYBB,DUSP1,EGR1,ICAM1,IER3,IFI16,IFITM3,IL10,IL1A,IL1B,IL1RN,IL6,IRF1,IRF8,MERTK,MGLL,MRC1,MXD1,NAMPT,OLR1,OSM,PIK3R1,PLAT,PLAUR,PLIN2,PNRC1,PRDM1,PTGS2,SELE,SOCS3,SYNPO,TLR2,TNF,VCAM1,VEGFC,ZFP36	459 (14)
ESTROGEN RECEPTOR (family)		group		-0.749	3.43e-19	BCL2,CALD1,CAPG,CAV1,CAV2,CCN2,CD44,CD59,CDH5,COL4A1,COL4A2,CPM,CXCL1,CXCL8,CXCR4,EGR1,EREG,ETS1,FN1,HBEGF,HSP90AA1,HSPA1A/HSPA1B,ICAM1,ICAM2,IGF1,IL1A,IL6,ITGB1,LDLR,LY6E,LYN,MGP,MYC,NEDD9,PCDH19,PDK4,PLAU,PLAUR,RGS2,SAT1,SERPINB9,SMAD1,SNAI1,SPARC,SYNPO,TGFB1,TGFBR2,TGFBR3,TGM2,TIMP3,VEGFA,VEGFC,VIM,ZEB1	606 (22)
STAT6	0.07	transcription regulator		0.268	4.99e-19	ABLIM1,ACSL1,ACTB,AHNAK,AKAP13,APOE,APOLD1,AREG,ARID5A,BCL2,CCL20,CCL3L3,CCL8,CDKN1A,CTSB,CTSS,CXCL2,CXCL3,CYBB,CYRIA,EGR1,EPHX1,FABP4,FCER1G,FCGR1A,FCGR2A,FCGR3A/FCGR3B,FN1,GADD45B,GATM,GNA15,HLA-DMA,HLA-DMB,IFI16,IFITM3,IGF1,IL10,IL10RA,IL1A,IL1B,IL1RN,IL33,IL6,IL6ST,INPP1,IRF1,IRS2,KDM6B,LCP2,LIFR,MAF,MAOA,MIR155HG,MMP28,MPEG1,MRC1,NEDD9,NFKBIA,PDK4,PREX1,PRNP,PROS1,PTGS2,RASSF4,S100A10,SAMSN1…	562 (14)
E. coli B5 lipopolysaccharide		chemical - endogenous non-mammalian		-1.8	5.99e-19	ACKR1,ADAMTS1,CCL20,CCL3L3,CCL4,CD44,CD83,CD86,CDKN1A,CSF3,CXCL2,CXCL3,CXCL8,CXCR4,CYBB,DBI,DUSP1,ETS2,GPX1,HLA-A,HMOX1,ICAM1,IL10,IL13RA1,IL18,IL1A,IL1B,IL1R1,IL3RA,IL6,IL6ST,INHBB,IRF1,LDLR,NCF2,NFKBIA,PDE4B,PRDM1,PTGS2,RDX,RHOB,SELE,SELENOP,SOCS2,SOCS3,SPINT2,SPP1,TGFB1,TGFBR2,TGFBR3,TGIF1,TGM2,TLR2,TNF,TNFAIP3,TREM1,VEGFA	397 (11)
FAS	-0.108	transmembrane receptor		-1.982	7.29e-19	ARRB2,BCL2,BCL2A1,CCL20,CCL3,CCL3L3,CCL4,CCN2,CD200,CD44,CD59,CD83,CD86,CDKN1A,CEBPD,COL15A1,COL18A1,COL4A1,COL4A2,CXCL1,CXCL2,CXCL3,CXCL8,EFNA1,EGR1,FCGR2B,FGL2,FLT1,FOXO1,FPR1,GLIPR1,GPNMB,HLA-DQB1,HLA-F,ICAM1,IER3,IL10,IL10RA,IL13RA1,IL18,IL1A,IL1B,IL6,IQGAP2,IRF1,ITPR1,LDLR,LGALS3,LILRB2,LST1,MERTK,MET,MGP,NFKBIA,NR4A2,OSM,PALM2AKAP2,PECAM1,PLAU,PLIN2,PPP1R15A,PTGER4,RDX,RND1,SELP,SERPINB9,SH…	424 (15)
MYC	1.754	transcription regulator		-0.103	7.56e-19	ACTB,ACTN1,ACTN4,ADAM9,ADAMTS1,AIF1,AKAP12,ALCAM,ANGPT2,ANXA5,AOPEP,APP,AQP1,ATP6V0B,BCAT1,BCL2,BCL2A1,CAPN2,CAPNS1,CAV1,CD151,CD44,CD86,CDKN1A,CEBPD,CLEC3B,CLU,COL15A1,COL4A1,COL4A2,CPD,CSF1R,CSTB,CTNNA1,CTNNAL1,CTSB,CTSD,CXCL8,CXCR4,DBI,DDIT4,DDX21,DUSP1,DUSP2,EBF1,EGR1,EIF4E,EMP1,EZR,F2R,FABP4,FABP5,FBLN2,FCGR1A,FCGR2A,FCGR2B,FCGR3A/FCGR3B,FCGRT,FLNA,FN1,FSTL1,FTH1,G0S2,GADD45B,GBP4,GJA1,GLUL,…	565 (21)
NFATC2	-0.09	transcription regulator		0.199	7.6e-19	AIF1,CCL3L3,CD83,CD86,CDKN1A,CITED2,CSF1R,CTNNAL1,CXCL2,CXCL3,DAB2,EGR3,ENPP2,FGL2,GBP4,GPNMB,HAVCR2,IER3,IL10,IL18,IL1A,IL1B,IL6,IRF1,IRF8,ITGAM,ITPR1,KDM6B,LDHA,MAF,MERTK,MYC,NFKB1,NFKBIA,NFKBIZ,PLAT,PTGS2,RCAN1,REL,RGS1,RGS2,SELE,SNAI1,SOCS2,SOCS3,TCF4,TGFB1,TLR2,TNF,TNFSF13B,TSC22D1,ZEB1	494 (12)
Bay 11-7082		chemical - kinase inhibitor	Activated	2.164	8.68e-19	BCL2A1,CCL3L3,CCL4,CD44,CD83,CITED2,CXCL1,CXCL2,CXCL3,CXCL8,EREG,FLT1,GJA1,HMOX1,ICAM1,ID1,IFI27,IL10,IL18,IL1B,IL6,MCL1,NFKB1,NFKBIZ,NLRP3,PTGS2,PYCARD,S100A4,SAMSN1,SNAI1,TCF4,TLR2,TNF,TNFSF10,VCAM1,VIM	466 (13)
IL15	-0.032	cytokine		-1.598	8.86e-19	ACTN4,ARHGDIB,BCL2,BTG1,CCL3,CCL3L3,CCL4,CCN2,CD44,CD53,CD59,CD74,CD83,CD84,CD86,CDKN1A,CEBPB,CORO1A,CSF3,CXCL2,CXCL3,CXCL8,CXCR4,EIF4E,ELK3,ETS1,FCGR3A/FCGR3B,FKBP1A,FYB1,HAVCR2,HBEGF,HCST,HIF1A,HLA-DRA,HMOX1,ICAM2,IFITM1,IL10,IL1A,IL1B,IL1R1,IL6,IRF1,ITGAX,ITGB1,KLF2,LAPTM5,LCP1,LDHA,LSP1,LYN,MACROH2A1,MAF,MCL1,MYC,NFKB1,NFKBIA,OAZ1,PDE4B,PFKFB3,PFN1,PIK3R1,PIK3R3,PLEK,PNP,PRDM1,PSAP,PSMB9,PTPR…	548 (14)
NR3C1	-0.234	ligand-dependent nuclear receptor		0.268	8.87e-19	A2M,ACSL1,ACTB,ACTN1,ALOX5AP,APOE,APOL3,APP,AQP1,ARPC2,ARRB2,ATP1B1,BAG3,BCL2,BNIP3L,BTG1,C1QTNF1,CAPN2,CAV1,CAVIN2,CCL20,CCL3L3,CCL4,CCN1,CCN2,CD163,CD83,CDKN1A,CEBPB,CEBPD,CH25H,CLDN5,CLEC7A,CPEB4,CXCL2,CXCL3,CXCL8,CXCR4,DBI,DDIT4,DUSP1,EFNA1,EGR1,EMP1,F2R,FABP4,FCER1G,FN1,FOXO1,GADD45B,GLIPR1,GLUL,GPX1,HERPUD1,HIF1A,HSD17B12,HSPA6,ICAM1,IER3,IGF1,IL10,IL10RA,IL13RA1,IL18,IL1A,IL1B,IL33,IL3RA,I…	690 (19)
PRDM1	-0.968	transcription regulator		1.358	8.87e-19	ADGRG1,BCL2A1,CCL20,CD44,CD53,CD74,CD86,CFH,CSF3,CXCL2,CXCL3,CXCR4,CYTH4,DDIT4,ERG,FTH1,GIMAP7,GPR84,HLA-A,HLA-DMA,HLA-DMB,HLA-DRA,ICAM1,ID2,ID3,IL10,IL1A,IL1B,IL6,IRF8,ITGA4,ITGAM,ITPR1,LGALS1,LGALS3,MAF,MAFB,MALL,MCL1,MIR155HG,MS4A4A,MT2A,MYC,NLRP3,PIK3AP1,PRDM1,PTPN6,RAPGEF3,RGS16,SLCO2B1,SNAI1,SOCS2,SPRY1,THEMIS2,TNF,TNFRSF10D,TNFRSF1B,TNFSF10,TNFSF13B	606 (19)
LEP		growth factor		-0.181	1.08e-18	AKR1C1/AKR1C2,ANGPT2,APP,ASAH1,BCL2,BCL2A1,CAV1,CCL3L3,CCN1,CD14,CD63,CDKN1A,CEBPB,CFD,COL4A1,CSF3,CXCL8,CYB5A,CYBA,CYBB,ECE1,EGR1,FABP4,FLT1,FN1,GPX1,HES1,HIF1A,ICAM1,IGF1,IGFBP2,IL10,IL18,IL1A,IL1B,IL1R1,IL1RN,IL6,IRF1,IRS2,ITGAM,ITGAX,LDLR,LEPR,LIFR,LIPA,MAP1LC3B,MCL1,MT-CYB,MT-ND1,MYC,NAMPT,NCF2,NLRP3,NOTCH4,NPR1,PECAM1,PLAT,PLIN2,PTGS2,SELE,SELENOP,SELP,SOCS3,SPARC,SPI1,SPP1,SULF1,TGFB1,TIMP…	522 (20)
ETS1	0.743	transcription regulator		1.151	1.31e-18	ARHGDIB,ARL4C,ARPC2,CAV1,CCN2,CD14,CD44,CDH5,CDKN1A,CITED2,CSF1R,EGR1,ETS1,ETS2,FCGR2A,FLT1,FN1,HCST,HMOX1,HSPA1A/HSPA1B,HSPA6,ICAM1,ID2,IL10,INSIG1,ITGAM,ITGB2,LAIR1,LAMA5,LAMB1,LAMC1,MCAM,MCL1,MET,MSR1,MYC,NPR1,PERP,PLAU,PRDM1,RUNX1,SNAI1,SPI1,SPP1,SRGN,TBXAS1,TGFBR2,TNF,VEGFA,VIM,WAS,ZEB1,ZEB2	558 (24)
TLR2	-1.228	transmembrane receptor	Inhibited	-2.116	1.97e-18	APP,CCL3L3,CCL4,CD86,CDKN1A,CEBPB,CEBPD,CSF2RA,CSF3,CXCL2,CXCL3,CXCL8,CYBB,DUSP1,FN1,FOXO1,GJA1,HAVCR2,HLA-DRB5,HMOX1,ICAM1,IL10,IL18,IL1A,IL1B,IL1RN,IL33,IL6,IRF1,ITGA4,KLF2,NFKB1,OLR1,POSTN,PTGS2,SELE,SELP,SLC40A1,SOCS3,TGFB1,TLR2,TNF,TNFSF10,TREM1,VWF	314 (13)
losartan potassium		chemical drug		-1.798	1.97e-18	APP,AQP1,ARHGDIB,ATP1A1,CAV1,CCN2,COL4A1,COL4A2,CREM,CST3,CXCL3,CXCL8,CYBB,EGR1,ELOVL7,ENG,F13A1,FN1,GJA1,IFITM2,IFITM3,IGF1,IL18,IL1B,IL6,ITGB2,LDHA,LGALS3,MRC1,NPR1,OLR1,P2RY13,POSTN,PTGS2,SOCS3,SPP1,TAGLN2,TEK,TGFB1,TGFBR2,TNF,UCP2,VCAM1,VEGFA,ZEB1	480 (24)
AP1 (complex)		complex		-0.778	2.69e-18	AREG,ATP6AP2,BCL2A1,C3AR1,CCL3,CCL3L3,CCL4,CCN2,CD44,CLU,CXCL8,ETS1,EZR,FABP4,FN1,HMOX1,ICAM1,IGF1,IL10,IL1A,IL1B,IL33,IL6,KLF9,MET,MSR1,MT2A,MYC,NDRG1,NOTCH4,PLAU,PLAUR,PRDM1,PTGS2,S100A4,SELE,SNCG,SOCS3,SPARC,TGFB1,TNF,UTRN,VCAM1,VEGFA	540 (19)
FOXO3	-0.49	transcription regulator	Inhibited	-2.25	3.22e-18	ANGPT2,BNIP3L,BTG1,C1QA,CAV1,CCL3L3,CCN1,CCN2,CD163,CD44,CDH5,CDKN1A,CH25H,COL4A1,COL4A2,CTSB,CXCL8,CXCR4,DDIT4,EGR1,ELOVL7,ERG,FABP4,FABP5,FLNB,FOXC1,FOXO1,GADD45B,GLUL,GPX1,HIF1A,ID1,IER3,IGF1,IGFBP7,IL10,IL1R1,IL6,IRS2,ITGAM,ITGB2,LCP2,MAP1LC3B,MCAM,MET,MRC1,MXD1,MYC,NAMPT,NDRG1,NFKBIA,NUPR1,PECAM1,PLAU,PPP1R15A,PRCP,PRDM1,PRNP,PTPRB,PTPRC,RBM47,SESN1,SGK1,SH2B3,SLC40A1,SNAI1,TGFB1,TIE1,TNF,TN…	542 (20)
dextran sulfate		chemical drug		-0.825	3.34e-18	ADAMTS1,BCL2,CCL20,CCL3L3,CCL4,CCN2,CD14,CD74,CD83,CD86,CDKN1A,CFH,CLDN5,COL18A1,CSF3,CXCL2,CXCL3,CXCL8,EFNB2,ENG,ENPP2,ETS1,HMOX1,ICAM1,ID3,IFITM3,IL10,IL18,IL1B,IL6,ISLR,LCP1,LRP5,LY96,MRC1,MSR1,MYC,NLRP3,PECAM1,PTGS2,S1PR1,SELP,SOCS3,STMN1,TGFBR2,TGFBR3,TGM2,TIE1,TJP1,TNF,TNFRSF1B,VCAM1,VEGFA,VEGFC	506 (13)
5-O-mycolyl-beta-araf-(1->2)-5-O-mycolyl-alpha-araf-(1->1')-glycerol		chemical - endogenous non-mammalian	Inhibited	-3.253	4.55e-18	ACSL1,BCL2A1,CCL20,CCL3L3,CCL4,CCL8,CD44,CD83,CXCL1,CXCL2,CXCL3,CXCL8,DUSP1,FABP4,HBEGF,ICAM1,IER3,IL1A,IL1B,KYNU,MGLL,NAMPT,NFKB1,NFKBIZ,NR4A3,PDE4B,PTGS2,RCAN1,RGS1,RGS16,SOCS3,TNF,TNFAIP3,VCAM1	445 (12)
Tcf7		transcription regulator		1.432	4.6e-18	ARHGDIB,BCL2,BMPR2,CCL3L3,CCL4,CD200,CD4,CD83,CDKN1A,CEBPD,CHCHD10,CPE,CTTN,EGR3,ELK3,EMILIN2,ENPP2,EPHX1,G0S2,GPX1,HES1,HIF1A,ID2,ID3,IFITM3,IL1R1,JAM2,KLF6,LAIR1,LAMC1,LDLR,LYN,LYZ,MAF,MCAM,METRNL,MGLL,MXD1,NCOA7,NFKB1,NR2F2,NRN1,NUPR1,PECAM1,PLCB4,PLTP,PRDM1,PSAP,RASGEF1B,RBPMS,REL,S100A4,SH3BGRL2,SOCS2,SOCS3,SPRY1,STX11,TCF4,TGFB1,TMEM176A,TNF,TSC22D1,YPEL2	624 (18)
triptolide		chemical drug		-1.455	4.76e-18	ABLIM3,AFAP1L1,AKAP12,BCL2,CALCRL,CAV1,CDH5,CDKN1A,CXCL1,CXCL8,DLC1,DUSP1,EFNA1,EFNB2,EMP1,ENG,FLT1,HBEGF,ICAM1,IER3,IGFBP2,IL10,IL1A,IL6,ITGA6,LIFR,MCAM,MCL1,MYC,NFE2L2,NFKB1,NPR1,PECAM1,POSTN,PTGS2,RHOC,SERPINB9,SOCS3,TEK,TJP1,TLR2,TNF,TNFSF10,UACA	541 (19)
CD14	-3.209	transmembrane receptor		-1.275	4.92e-18	BCL2A1,CCL3,CCL3L3,CCL4,CXCL2,CXCL8,ICAM1,IL10,IL10RA,IL13RA1,IL1B,IL1R1,IL6,ITGB1,MSR1,NFKB1,PTGS2,SELE,SELP,SOCS3,TGFB1,TLR2,TNF,TNFAIP3,VCAM1	361 (16)
trans-hydroxytamoxifen		chemical drug		-0.914	5.04e-18	ACTN4,ADGRA2,ADIRF,ANGPT2,APOE,AREG,BTG1,CAV1,CITED2,CLU,COL15A1,CXCL8,CYBA,DDIT4,DUSP1,EFNA1,EGR1,EGR3,FN1,HIF1A,IER3,IGFBP4,IL1R1,INHBB,KLF6,KYNU,LAMB1,LAMB2,LDHA,LITAF,LMNA,NDRG1,NR2F2,PLAU,PRSS23,PTPRM,RAB31,RBPJ,RUNX1,S1PR1,SERPINB9,SNCG,STC1,TGFBR2,TM4SF1,TPM1,VEGFC	508 (11)
simvastatin		chemical drug		1.235	5.17e-18	ADAMTS1,ANGPT2,APOE,APP,BCL2,C5AR1,CALD1,CCL20,CCL3,CCN1,CCN2,CD14,CDKN1A,COTL1,CXCL2,CXCL3,CXCL8,CYBB,F2R,GJA1,HIF1A,HMOX1,ICAM1,IL10,IL18,IL1B,IL6,IRF1,ITGB2,ITGB4,KLF2,LDLR,LRP5,MAP1LC3B,MYC,NCF2,NFKBIA,OLR1,PECAM1,PHACTR1,PLAT,PTGS2,RHOB,S100A6,SELE,SELP,SOCS3,SPP1,TLR2,TNF,VCAM1,VEGFA,VIM,VWF	379 (12)
KLF6	-2.056	transcription regulator	Inhibited	-3.306	5.84e-18	ANXA5,ARID5B,CCL3L3,CCNL1,CD44,CD83,CD86,CDKN1A,CEBPB,CLEC5A,CSF2RA,CXCL1,CXCL2,CXCL3,CXCL8,CYB5A,CYBB,ENG,ETS2,GADD45B,HIF1A,HMOX1,ICAM1,ID2,IL10,IL13RA1,IL1A,IL1B,IL6,IRF1,ITGA5,KDM6B,LCP2,LDHA,LGALS3,LITAF,LYN,MCL1,MRC1,MYC,NAMPT,NFE2L2,NFKB1,NFKBIA,NINJ1,NLRP3,OSM,PDE4B,PFKFB3,PFN1,PLAT,PLAU,PRDM1,PTGS2,REL,RHOB,RHOG,SELE,SERPINH1,SGK1,SOCS3,TGFB1,TNF,TNFAIP2,TNFAIP3,TNFRSF1B,VCAM1,VEGFA,ZEB1	398 (16)
palmitic acid		chemical - endogenous mammalian	Inhibited	-2.277	6.62e-18	ACSL1,AKR1C3,BCAT1,BCL2,CCL3L3,CCL4,CCN2,CD86,CDKN1A,CEBPB,CPE,CTSB,CTSD,CTTN,CXCL1,CXCL2,CXCL3,CXCL8,CYB5R3,CYBA,CYBB,DLC1,DUSP1,EZR,FABP4,FLT1,FN1,FOLR2,FOXO1,FTH1,GK,HBEGF,HLA-A,HMOX1,ICAM1,IER3,IGF1,IL10,IL1B,IL1RN,IL6,INSR,IRF1,IRS2,ITGB1,KDM6B,MAFB,MALAT1,MAP1LC3B,MCL1,MET,MYC,NCF2,NCF4,NFE2L2,NFKB1,NFKBIA,NR4A2,NR4A3,NUPR1,OLR1,PDK4,PIK3R1,PIK3R3,PLIN2,PPP1R15A,PRNP,PTGS2,RGS2,SAT1,SLC40A1…	380 (15)
LIF		cytokine		0.841	7.21e-18	A2M,AHNAK,AREG,CCL3L3,CD34,CD44,CDH5,CDKN1A,CEBPB,CEBPD,CSF1R,CXCL2,CXCL8,EGR1,ENPP2,EREG,FN1,GLUL,HBEGF,HES1,HIF1A,ID2,IFI16,IGF1,IL1B,IL6,IL6ST,IRF1,JAM2,LIFR,MT-CYB,MT-ND1,MT-ND5,MYC,NES,PECAM1,PTGS2,SOCS2,SOCS3,SPP1,TMEM176A,TMEM176B,TNF,TSPAN7,VEGFA,VWF	516 (21)
SPI1	-1.691	transcription regulator	Inhibited	-3.529	7.36e-18	ACTB,C1QC,C3AR1,CCL3,CCL4,CD14,CDKN1A,CSF1R,CSF2RA,CTSS,CYBB,DAB2,DDX21,EBF1,ETS2,FCER1G,FCGR2B,FCGRT,FOXO1,FTH1,FTL,GPR84,GPX1,HES1,ID2,ID3,IFI27,IFITM1,IFITM3,IL10,IL18,IL1B,IL1RN,IL33,ITGA4,ITGA5,ITGAM,ITGB2,LILRB3,LY6E,LYZ,MCL1,MRC1,MT1X,MT2A,MYC,NCF2,NCF4,PRDM1,PRDX2,PSMB9,PTGS2,PTPN6,PTPRC,RPL18,SPI1,SPP1,TLR2,TNF,TNFSF10,TREM1,VIM	479 (15)
LEF1		transcription regulator		1.449	7.96e-18	ARHGDIB,ARRB2,BCL2,BMPR2,CAV1,CCL4,CD200,CD44,CD83,CDKN1A,CEBPD,CHCHD10,CPE,CTTN,CXCR4,EMILIN2,ENPP2,EPHX1,FN1,G0S2,HES1,ID2,IFITM3,IL6,LAIR1,LAMC1,LYZ,METRNL,MGLL,MXD1,MYC,NCOA7,NLRP3,NR2F2,NRN1,PLCB4,PLTP,PRDM1,PTGS2,RASGEF1B,RBPMS,S100A4,SGK1,SH3BGRL2,SPP1,SPRY1,STX11,TCF4,TGFB1,TLR2,TMEM176A,TSC22D1,VIM,YPEL2	562 (26)
RASSF1	-0.205	other		1.731	9.65e-18	APOE,AREG,BCL2,BMPR2,CAV1,CAV2,CDKN1A,CLU,COL4A1,COL4A2,CPE,CREG1,CRIP2,CXCR4,DAB2,EFNB2,EGR1,EMP1,FGF2,GSN,HBEGF,HES1,HLA-DPA1,LDB2,LITAF,MDK,MTUS1,MYC,NFKB1,PROS1,PTGS2,SELENOP,SPP1,SRPX,TGM2	496 (18)
CNTF		cytokine	Inhibited	-2.026	1.22e-17	A2M,ACTB,APOD,ATP6AP2,ATP6V1B2,C3AR1,C5AR1,CD14,CEBPD,CLEC7A,CLIC1,CXCL8,CXCR4,CYBB,EGR1,ENPP2,ERG,FGF2,GATM,GJA1,GPNMB,GRN,HMOX1,IFI16,IGFBP7,IL1A,IL1RN,IL6ST,IRF1,LDB2,LDHA,LGALS3,LIFR,MCL1,MFSD1,MSR1,NAMPT,NFIA,NFIB,PTGS2,RAB3C,REL,S100A6,SEC62,SOCS2,SOCS3,SPP1,TAP1,TGFB1,TLR2,TNF,VIM,ZFP36	455 (14)
tetrachlorodibenzodioxin		chemical toxicant		0.451	1.24e-17	ACTN1,ADCY4,AIF1,AKR1B1,ALCAM,ALOX5AP,B4GALT1,BCAT1,BCL2,BMPR2,BTG1,CCN1,CCN2,CD86,CDKN1A,CEBPB,COL18A1,CTSD,CXCL8,EBF1,ELN,EMP3,EREG,ETS2,FMO2,GADD45B,GLRX,GLUL,GNG11,GRN,HES1,HLA-DMA,HMOX1,HSPA1A/HSPA1B,HYAL2,ID3,IL10,IL10RA,IL1B,IL1R1,IL6,IRF1,ITGA5,ITGAX,ITGB1,JCAD,KLF2,LYST,MAFB,MGP,MYC,NCF4,NEDD9,NFE2L2,PDE4B,PERP,PLAUR,PODXL,PRDM1,PTGS2,S100A4,S1PR1,SAT1,SERPINH1,SESN1,SH3BGRL2,SLC16A10,SL…	624 (20)
8-bromo-cAMP		chemical reagent		0.697	1.35e-17	ACTG1,ACTN4,ADCY4,APP,ARPC1B,ASAH1,B4GALT1,BMPR2,CAPN2,CAV1,CAV2,CCN2,CDKN1A,CEBPB,CFD,CLU,CREM,CTNNA1,CTSB,CTSD,DUSP1,EGR1,ETS1,EZR,F2R,FGF2,FLNB,FN1,FOXO1,FZD4,GJA1,GLUL,GSN,HIF1A,ID1,ID2,ID3,IGF1,IL1B,IL6,IL6ST,INHBB,INSR,IQGAP2,ITGA4,ITGA6,LAMB2,LDLR,LEPR,LGMN,LIFR,LIPA,MAOA,MYC,MYH9,MYL12A,NFKBIA,NOTCH4,NPR1,PDE4B,PIK3R1,PLAT,PPP1CB,PPT1,PTGS2,PXN,RAC2,RUNX1,SAT1,SGK1,SHC1,SMAD1,SMS,SPP1,SPR…	674 (23)
EGR1	1.601	transcription regulator		-1.205	1.39e-17	ALOX5AP,APP,AREG,CAV1,CAVIN1,CCL3L3,CCL4,CD44,CDKN1A,CLU,CREM,CXCL2,CXCL3,CXCL8,EGR1,EREG,FGF2,FLT1,FN1,FTL,GADD45B,HBEGF,HIF1A,HMOX1,ICAM1,ID1,IL1B,ITGAM,LDLR,LYZ,MAP1LC3B,MXD1,MYC,NDRG1,NFKB1,PLAU,PTGS2,RB1,SGK1,SNAI1,SPP1,TGFB1,TGFBR2,TNF,TNFSF10,VCAM1,VEGFA	577 (18)
IFITM3	1.663	other		-1.271	1.5e-17	APP,C3AR1,CCN2,CDH5,CEMIP2,CLEC14A,COL4A1,COL4A2,EGFL7,EREG,FLT1,HBEGF,HYAL2,IL10,IL1B,IL6,LEPR,NOTCH4,PTPRB,PTPRM,RAMP2,RAMP3,RGCC,ROBO4,S1PR1,SPP1,STAB1,TNF,VEGFA	270 (7)
TREM2	-0.615	transmembrane receptor		0.741	1.5e-17	APP,BCL2,CCL20,CCL3L3,CD86,CITED2,CTSB,CXCL2,FABP4,FABP5,FGF2,HIF1A,HLA-A,IL10,IL1A,IL1B,IL6,IRF8,ITGAX,LGALS1,LGALS3,LIPA,NFKBIA,P2RY13,PTGS2,SULF2,TNF,TNFAIP3,TREM1	480 (16)
butyric acid		chemical - endogenous mammalian		-0.368	1.62e-17	A2M,ADGRG1,ANXA5,AQP1,BCL2,BCL2A1,C7,CAP1,CCL20,CCN2,CD14,CD44,CD83,CD86,CDKN1A,CLU,COL4A1,COL4A2,CXCL8,CXCR4,DUSP1,ELK3,EMP3,FABP4,FSTL1,FTH1,G0S2,GRN,GSN,HLA-DRA,HLA-DRB1,HSPG2,ICAM1,IFI16,IFITM1,IFITM2,IFNGR2,IL10,IL1B,IL1R1,IL6,IRF1,ITGA5,ITGAM,LDLR,LY6E,MCL1,MT2A,MXD1,MYC,NAMPT,NFKB1,NFKBIA,NPR1,NUCB1,PLAT,PLAU,POLR2L,PRDM1,PSAP,PTGS2,PTPRM,RB1,SAT1,SELENOP,SGK1,SOCS3,SPP1,SYK,TGFB1,TGFBI,TG…	494 (14)
CpG oligonucleotide		chemical drug	Inhibited	-2.907	1.73e-17	BCL2,BCL2A1,C5AR1,CCL3L3,CCL4,CD14,CD34,CD63,CD83,CD86,CEBPB,CLEC4E,CXCL2,CXCL8,DUSP1,EGR1,ETS2,FCGR2B,FCGRT,GPR84,ICAM1,IFI27,IL10,IL18,IL1B,IL33,IL6,ITGAX,LYN,MCL1,MSR1,MYC,NFKBIZ,OLR1,PTGS2,RASSF4,SAMSN1,SLC40A1,SLC7A5,SYK,TFRC,TLR2,TNF,TNFSF10,TNFSF13B	447 (14)
NC410		biologic drug	Activated	2.124	1.8e-17	BASP1,BCL2,BTG2,CCL3L3,CCL8,CD74,CDKN1A,CLEC10A,CXCL1,CXCL2,CXCL3,CXCL8,DUSP1,EGR1,F13A1,FCGRT,FOLR2,GADD45B,HSPA1A/HSPA1B,IER3,IL10,IL1B,IRF1,KLF2,LYVE1,MPEG1,MRC1,OGFRL1,OSM,PLTP,RGS1,TGFB1,TGFBI,TGFBR2,TGM2,VEGFA
peptidoglycan		chemical - endogenous non-mammalian	Inhibited	-3.433	2.05e-17	AQP1,BCL2A1,CCL20,CCL3,CCL3L3,CCL4,CCL8,CD200,CD86,CORO1A,CSF3,CXCL1,CXCL16,CXCL2,CXCL3,CXCL8,CXCR4,DUSP1,EGR1,HMOX1,ICAM1,IL10,IL18,IL1A,IL1B,IL1RN,IL6,IRF1,ITGB2,MCL1,NLRP3,PTGS2,TLR2,TMSB10/TMSB4X,TNF	332 (11)
camptothecin		chemical drug		0.65	2.24e-17	APBB2,APOE,AREG,ARRB2,BAG3,BCL2,BCL2A1,BNIP3L,BTG2,CCL20,CCL3,CD200,CD53,CD59,CD83,CD86,CDKN1A,CLU,CTSS,CXCL1,CXCL2,CXCL3,CXCL8,FCGR2B,FGL2,FLT1,FOXC1,FOXO1,FPR1,GADD45B,GLIPR1,GPNMB,GRB10,HBEGF,HIF1A,HLA-A,HLA-DQB1,HLA-E,HLA-F,HSP90AA1,HSPA1A/HSPA1B,HSPB1,HSPH1,ICAM1,ID1,ID3,IER5,IFI16,IL10,IL10RA,IL13RA1,IL18,IL1A,IL1B,IL6,INSIG1,IQGAP2,IRF1,ITPR1,LAMB2,LDLR,LGALS3,LILRB2,LITAF,LST1,MARCKSL1,MC…	468 (11)
PPARG	0.124	ligand-dependent nuclear receptor		-1.269	2.43e-17	AASS,ACSL1,APOE,APP,ASAP1,BCL2,CAV1,CAV2,CAVIN2,CCN2,CDKN1A,CEBPB,CFD,CSF3,CXCL1,CXCL2,CXCL3,CXCL8,CYBA,EPAS1,EPHX1,ETS1,FABP4,FABP5,FN1,HES1,HMOX1,ICAM1,IGF1,IGFBP7,IL10,IL1B,IL33,IL6,INSIG1,INSR,IRS2,KLF6,LDLR,MCTP1,MERTK,MGLL,MRC1,NDRG1,NFE2L2,NR2F2,OLR1,PDK4,PECAM1,PFKFB3,PID1,PLIN2,PPIC,PRDM1,PTGS2,RAB20,RHOB,RNF144B,SAT1,SELE,SERPINA1,SGK1,SNCG,SOCS3,SPP1,TBXAS1,TCF4,TGFBR2,TJP1,TKT,TNF,TNF…	473 (21)
CYTOKINE (family)		group		0.174	2.79e-17	ADAMTS4,APP,BCL2,C5AR1,CCN1,CD4,CD86,CLU,CXCL1,CXCL3,CXCL8,DUSP1,EFNA1,EGR1,FGF2,HIF1A,HMOX1,ICAM1,IGFBP2,IL6,IRF1,ITGA6,MYC,PLAT,PLAU,PLAUR,PTGS2,S100A4,SELE,SELP,SGK1,SOCS2,SOCS3,SPARC,TEK,TLR2,TNFRSF1B,TYMP,VCAM1,VWF	392 (15)
EDN1		cytokine		1.495	2.9e-17	ACTB,ANXA5,AREG,BCL2,BCL2A1,CALCRL,CCN1,CCN2,COL4A1,CST3,CXCL8,CXCR4,CYBB,EGR1,EREG,EZR,FGF2,FN1,GJA1,GRN,HBEGF,HIF1A,ICAM1,IL18,IL6,INSR,ITGA5,ITGAM,ITGB1,LEPR,MARCKSL1,MCAM,MYC,OLR1,PLAU,PLAUR,PLCB4,PTGER4,PTGS2,PXN,RAMP3,SELE,SOCS3,TGM2,TIMP3,TPM4,VCAM1,VEGFA,VEGFC,VIM,VWF,ZEB1	591 (19)
filgrastim		biologic drug	Activated	2.181	2.92e-17	ACSL1,ADAM15,ADAM28,ATP1A1,BEX3,BTG2,CAVIN2,CCL3,CCL3L3,CCL4,CD163,CD44,CD59,CD74,CD83,CLEC5A,CLEC7A,CLU,CPD,CSF1R,CST3,CXCL1,CXCL8,CXCR4,CYBB,CYSTM1,DLC1,EGR3,EMILIN2,ETS2,FABP5,FCER1G,FGL2,G0S2,GLIPR1,GNG11,GPR183,GPR34,GPR84,HLA-DMB,HLA-DPA1,HLA-DPB1,HLA-DQB1,HLA-DRA,HLA-DRB1,HLA-DRB5,ICAM2,IL10,IL1R1,ITGA4,ITGAM,ITPKC,KLF6,KLF9,LAIR1,LDHA,LDLR,LGALS3,LST1,MERTK,MPEG1,MS4A4A,MS4A6A,NECTIN2,NLR…
bee venom		chemical - endogenous non-mammalian		-0.218	3.03e-17	AREG,CCNL1,CREM,CXCL8,CYBB,DNAJB1,ETS2,FYB1,GPR84,HSPB1,ICAM1,IL10,IL1B,IRF1,ITGA5,ITPKC,KLF2,LCP2,MYH9,NFKBIA,NLRP3,NR4A2,NUPR1,OSM,PPP1R15A,PTGS2,RCAN1,RGS1,RGS2,SNTB2,SOCS3,TAMALIN,TNF,TNFAIP2,TNFAIP3,TSC22D1,YBX3	487 (14)
concanavalin a		chemical drug		-1.848	3.03e-17	APP,BCL2,BCL2A1,CCL3,CCL3L3,CCL4,CD86,CDKN1A,CSF3,CXCL2,CXCL8,DUSP2,EGR1,EGR3,FOXO1,HIF1A,ICAM1,IL10,IL18,IL1B,IL1RN,IL6,IRF1,ITGB2,LGALS1,MCL1,MET,NPR1,PRDM1,PTGS2,RGS1,RGS2,SOCS3,SPP1,TGFB1,TNF,TNFSF10	383 (12)
CITED2	-0.869	transcription regulator	Activated	3.478	3.79e-17	ADAP2,BCL2,C15orf48,C5AR1,CALHM6,CD86,CITED2,CLEC10A,CPEB4,CRIM1,CXCL1,CXCL2,CXCL3,CXCL8,CYBB,CYRIA,DUSP1,FCGR2B,FCGR3A/FCGR3B,FLT1,GADD45B,GBP4,GNA13,GNG11,HIF1A,HLA-A,ICAM1,IFI16,IL13RA1,IL1A,IL1B,IL1RN,IL6,IRF1,IRF8,ITGA4,KLF6,KYNU,LCP2,MARCHF1,MID1,MRC1,MXD1,NAMPT,OSM,OTUD1,PCGF2,PFKFB3,PLAU,RGS1,SAT1,SLC1A3,TGM2,TNF,TNFAIP3,VEGFA	388 (15)
leukotriene D4		chemical - endogenous mammalian		-0.273	4.08e-17	ADAMTS1,APOLD1,ARID5B,CCL3,CCL3L3,CCL4,CCN1,CREM,CXCL2,CXCL8,DUSP1,EGR1,EGR3,HBEGF,IL6,ITGB1,KLF2,MCL1,NDRG1,NEDD9,NR4A2,NR4A3,PDK4,PTGS2,RCAN1,RGS2,SELE,TNF,ZFP36	500 (19)
MMP9	-0.432	peptidase		-1.011	4.83e-17	C1QA,CCL3,CCL3L3,CD44,CD74,CDKN1A,CLDN5,COL18A1,CTSB,CTTN,CXCL2,CXCL8,CXCR4,CYBB,DLC1,GJA1,HLA-DQB1,HLA-E,ICAM1,IL10,IL1A,IL1B,IL1RN,IL6,ITGB1,LY6E,LYZ,MDK,MYC,NABP1,PBX1,RPL10A,RPS6,SERPINA1,TCF4,TGFB1,TJP1,TMEM176A,TNF,TYROBP,VEGFA,VIM	499 (17)
MRTFB	1.471	transcription regulator	Activated	2.882	4.85e-17	ABLIM1,ACTB,ACTG1,ADAMTS1,ALCAM,ARID5B,CALD1,CAVIN2,CCN1,CCN2,CD151,CRIM1,CXCR4,CYBA,DAB2,DNAJB4,EGR1,EGR3,EZR,F2R,FLNA,FN1,G0S2,HLA-A,ID1,ITGA5,ITGA6,ITGB1,LMNA,MGST2,MYH9,NFIB,NFKBIZ,NUAK1,POSTN,PTGS2,RUNX1,S1PR1,SELENOP,SELP,SGK1,SLFN5,SULF1,TBXAS1,TPM1	290 (8)
MRTFA	-0.099	transcription regulator	Activated	2.609	4.85e-17	ABLIM1,ACTB,ACTG1,ALCAM,ARPC1B,CAVIN2,CCN1,CCN2,CD151,CD44,CDC42BPA,COX7A1,CTTN,CXCR4,CYBA,DNAJB4,EGR1,EGR3,EZR,F2R,FLNA,FN1,FNBP1L,G0S2,HLA-A,ICAM1,ID1,ITGA5,ITGA6,ITGB1,LMNA,MGST2,MYH9,NFIB,PFN1,PTGS2,RUNX1,S1PR1,SELE,SELENOP,SELP,SGK1,TBXAS1,VCAM1,WAS	497 (20)
JUNB	0.42	transcription regulator		0.161	5.06e-17	C1QB,C3AR1,C5AR1,CAV1,CCL20,CCL3L3,CD44,CFD,CLU,CSF3,CXCL16,CXCL2,CXCL3,CXCL8,DUSP1,EPAS1,FBLN2,FN1,FTH1,HES1,HMOX1,ID2,IFI16,IL10,IL1B,IL6,ITGB4,MYL12A,NAMPT,NCF2,PLAU,PLAUR,RAB31,SGK1,SNAI1,SPTAN1,TIMP3,TNF,VAMP8,VEGFC	574 (20)
HIF1A	-1.168	transcription regulator		-1.8	5.38e-17	ADAM15,ADAMTS1,AKAP12,ALOX5AP,APOE,ARPC2,BCL2,BHLHE41,BNIP3L,CAV1,CAVIN1,CAVIN2,CCL3L3,CCL4,CCN1,CCN2,CD164,CD44,CDKN1A,CEBPD,CITED2,CORO1A,CTSD,CXCL2,CXCL3,CXCL8,CXCR4,CYB5A,DDIT4,ECE1,EHD2,EIF4E,ENG,EPAS1,EREG,ETS1,FLT1,FN1,GADD45B,GJA1,HIF1A,HMOX1,HSPB1,ICAM1,ID1,ID2,IFI16,IGF1,IGFBP2,IL10,IL1A,IL1B,IL6,INHBB,IRS2,ITGA5,ITGB2,ITPR1,LDHA,LGALS1,LIFR,MAF,MCL1,MET,MT-ND1,MYC,MYH9,NDRG1,NFKB1,NFKB…	567 (17)
TP63		transcription regulator		0.207	5.54e-17	A2M,ADA2,ADAMTS1,ADAMTS9,AREG,CAPN2,CAPNS1,CAV1,CAVIN2,CCN1,CCN2,CDK17,CDKN1A,CITED2,COL4A1,COL4A2,CRIM1,CTSD,CXCL8,CXCR4,CYGB,DDIT4,DNAJB1,EGR1,ELN,EMP1,ENG,F2R,FN1,GPNMB,HBEGF,HES1,HLA-DMA,HLA-DMB,HLA-DPA1,HLA-DQB1,HLA-DRA,HLA-DRB1,HLA-DRB5,HSP90AA1,HSPA1A/HSPA1B,HSPG2,ICAM1,ID1,ID3,IER3,IGFBP2,IGFBP7,IL13RA1,IL1A,IL1B,IL6,INSR,ITGA4,ITGA6,ITGB1,ITGB4,KLF6,LAMB1,LYN,MIR155HG,MPZL2,MYC,PERP,PIK3…	563 (15)
HMOX1	-1.654	enzyme		0.744	5.87e-17	ANGPT2,AQP1,BCL2,CD14,CDKN1A,CXCL1,CXCL2,CXCL3,CXCL8,ENG,FLT1,HMOX1,ICAM1,ID1,ID3,IGF1,IL10,IL1B,IL1RN,IL6,ITGAM,MAP1LC3B,MRC1,MSR1,NFE2L2,NR4A2,PECAM1,PTGS2,SELE,SPARC,TEK,TGFB1,TNF,TYMP,VCAM1,VEGFA,ZFP36	474 (17)
IKBKG	-0.151	kinase		-1.094	5.87e-17	CCL20,CEBPB,CEBPD,CH25H,CLU,CTSB,CTSZ,CXCL2,CXCL3,CXCL8,ENPP2,EPAS1,EREG,GRN,HIF1A,HLA-A,ICAM1,IFI16,IL1A,IL1B,IL1RN,IL6,LIFR,MGP,NFKBIA,PLD3,RCAN1,RGS16,SGK1,SOCS3,TMEM176B,TNF,TNFAIP2,TNFAIP3,TNFRSF1B,TNFSF10,VEGFA	531 (14)
IL1R (family)		group		-1.779	7.26e-17	APP,AREG,ARPC3,CCL20,CCL3,CSF3,CXCL1,CXCL2,CXCL3,CXCL8,EPS8,EREG,FGF2,ICAM1,IGFBP4,IL1A,IL1B,IL6,IL6ST,PLAU,PLAUR,SELE,TNF,TNFRSF1B,VEGFA	377 (15)
EPO		cytokine	Activated	2.155	7.53e-17	ACTB,ANGPT2,ATP6V1B2,BCL2,BLVRB,BNIP3L,BTG1,CD86,CDKN1A,CLIC1,CREG1,CTSZ,CXCR4,EGR1,FABP5,FGF2,FPR1,GLUL,HLA-DRB1,ID1,ID2,IL18,IL6,ITGA4,ITGB1,LAPTM5,LCP1,LDLR,LY6E,MACROH2A1,MCL1,MRC1,MYC,NACA,NFIB,NFKBIA,NUPR1,OSM,PTGS2,PTPRB,RPL7,RPLP0,RPS4Y1,RPS6,SAMSN1,SELE,SELP,SLC44A2,SOCS2,SOCS3,SPP1,SPTAN1,TFRC,TIE1,TJP1,TNF,TNFSF10,TXNIP,UCP2,UGCG,VEGFA,VEGFC,VWF	537 (24)
cisplatin		chemical drug		0.588	8.93e-17	A2M,ACTB,ADAMTS1,ADAP2,AKR1C1/AKR1C2,ANXA5,AQP1,BCL2,BCL2A1,BHLHE41,BNIP3L,BTG2,C11orf96,CAPN2,CAV1,CCN2,CD14,CD44,CD53,CDKN1A,CLU,CTSB,CXCL3,CXCL8,CYBB,DDIT4,DUSP1,ECE1,EFNA1,EGR1,EMP3,EPHX1,FABP4,FCGR2A,FLT1,FN1,G0S2,GAS5,GPNMB,HDGFL3,HIF1A,HLA-A,HMOX1,HNRNPA1,ICAM1,ID2,IER3,IER5,IFITM1,IGFBP7,IL10RA,IL18,IL1A,IL1B,IL6,IL6ST,INMT,ITGA6,ITGB1,ITGB4,LAMB1,LGALS3,LIPA,LMNA,LYZ,MAOA,MAP1LC3B,MARCKS…	523 (16)
VCAN	0.401	other		1.53	9.56e-17	ADAMTS9,APOE,CCL20,CCL3L3,CCL4,CD34,CD59,CDKN1A,CEBPB,CLU,CPE,CXCL2,CXCL3,CXCL8,CYBA,ELN,ENPP2,FABP5,FN1,HYAL2,ICAM1,IFITM1,IGFBP4,IL10,IL1B,IL1RN,IL6,INHBB,IRF8,ITGA5,ITGB1,LAMB1,LGALS3,METRNL,NFKB1,NFKBIA,OLFML2B,PAM,PLAU,RBPJ,RGS2,TGFB1,TMEM204,TNF,VCAM1,VEGFA,YBX3	426 (18)
MAP2K1	-0.491	kinase		-0.183	1.61e-16	ADGRG1,APOE,AREG,BCL2,BCL2A1,C11orf96,CCL3L3,CCL4,CCN1,CCN2,CD44,CDH5,CDKN1A,CRIM1,CTSB,CXCL3,CXCL8,DAB2,DUSP1,EGR1,EMP1,F2R,FGF2,FLNA,GADD45B,HIF1A,IER3,IL1A,IL6,ITGA5,ITGB1,ITGB4,ITPR1,LDLR,LGALS3,LUCAT1,MYC,NFKBIA,OSM,PECAM1,PLAUR,PTGS2,SERPINA1,TGFB1,TGM2,TM4SF1,TNF,TNFSF10,VEGFA	373 (13)
IKZF1	-0.469	transcription regulator	Inhibited	-2.008	1.96e-16	AQP1,BCL2,C1QTNF1,CAV1,CAV2,CCL3L3,CCL4,CD34,CDKN1A,CEMIP2,CITED2,CSF3,CXCL2,DOCK9,EBF1,EMP1,FKBP9,FN1,FOXO1,GRN,HES1,IFI16,IFI27,IGF1,IL10,IL1A,IL3RA,IL6,IL6ST,INSR,LEPROT,LGMN,LHFPL6,LILRB3,LRP1,LYN,MCL1,MGLL,MYC,NFKBIZ,NLRP3,OTUD1,PRDM1,PRNP,PROS1,RAI14,RASSF4,RUNX1,S100A16,SASH1,SELENOM,SERPINH1,SNX2,SPI1,SULF2,TNF,TXNIP,TYROBP,UACA,VWF,YPEL2	526 (19)
GATA2	0.509	transcription regulator		-0.209	2.46e-16	ADGRG1,ANGPT2,C1QC,CCL3L3,CD34,CDH5,CDKN1A,CLEC4E,CSF1R,CXCL2,CXCR4,CYBB,EMCN,ERG,ETS1,F13A1,F2R,FABP4,HMOX1,ICAM1,ICAM2,IGFBP7,IL3RA,IL6,ITGAM,KLF2,MAFB,MCTP1,MDK,MMRN1,MYC,NFE2L1,PBX1,PECAM1,RCAN1,RUNX1,SELP,SERPINA1,SOX18,SPI1,TEAD1,TFRC,TGFBR3,TGM2,TNF,TSPAN12,UACA,VCAM1,VEGFA,VEGFC	512 (18)
NOS2		enzyme		-0.916	2.8e-16	APP,BCL2,BCL2A1,CCL3L3,CCL4,CD14,CD44,CD53,CD86,CDKN1A,CFD,COL4A1,COX7A1,CXCL2,CXCL3,CXCL8,FABP4,FOXO1,GJA1,HIF1A,HMOX1,IL10,IL1B,IL1RN,IL6,IRS2,ITGB1,KLF6,NFKBIA,PERP,PTGS2,SERPINH1,SLC40A1,TGFB1,TKT,TNF,TNFSF10,TNFSF13B,TYROBP,VEGFA	454 (14)
S100A9	-1.582	other		-1.305	2.93e-16	A2M,ADAMTS1,ADAMTS4,AKAP12,AREG,BACE2,C1QB,CORO1A,CPM,CXCL3,CXCL8,DDIT4,EFNA1,ELN,ENPP2,FCGR2A,ICAM1,IGF1,IL1B,IL33,IL6,ITGAM,ITGB4,MCF2L,MYC,MYCT1,NR4A3,OLR1,PLAU,POSTN,RAB20,RNASE6,SGK1,SOCS3,TNF,TNFAIP8,TXNIP,VCAM1	402 (19)
INSULIN (family)		group		-1.123	3.18e-16	ACSL1,ACTB,ADAM15,AKR1C3,APOE,APP,ATP1A1,BCL2,BMPR2,CAV2,CCL4,CCN2,CD34,CD44,CDKN1A,CEBPB,CEBPD,CFD,COL18A1,COL4A1,CXCL1,CYB5A,CYBB,DBI,DDIT4,DNAJB4,DUSP1,EGR1,ENPP2,EPAS1,FABP4,FGF2,FN1,FOXO1,FTL,GRB10,HES1,HIF1A,HMOX1,HSP90AA1,ICAM1,IGF1,IGFBP2,IGFBP4,IL10,IL18,IL1B,IL6,IL6ST,INSIG1,INSR,IRS2,ITGA6,LAMB1,LDHA,LDLR,LEPR,LIFR,LRP1,MAOA,MT-ND1,MYC,NFE2L1,NFKBIA,NLRP3,NPR1,NR4A2,NR4A3,PDK4,PFKFB3,P…	591 (20)
ELAVL1	-0.041	other		0.995	3.26e-16	ACACB,APOD,ATP1B3,CCL8,CCN1,CCN2,CD63,CD83,CD86,CDKN1A,CFD,CTSS,CXCL2,CYBA,CYBB,DUSP1,FABP4,FCGR2A,FLNA,GLIPR1,HIF1A,HLA-A,HLA-DRB5,HMOX1,IFI16,IFITM3,IL13RA1,IL1A,IL1B,IL1R1,IL6,IRF1,ITGAM,LEPR,MPEG1,MYC,NCF2,NCF4,NFKBIA,PCGF2,POSTN,PSAP,PTGS2,PTPRC,RPS6,SAT1,SNAI1,SYK,TJP1,TLR2,TNF,TRIOBP,VCAM1,VEGFA,VIM,ZEB1,ZFP36	492 (17)
MAPT		other		-0.518	3.4e-16	A2M,ACTB,ACTG1,ACTN1,AIF1,ANXA5,APP,ASAH1,ATP1B1,B4GALT1,BASP1,C1QB,C3AR1,CAP1,CAPG,CAPN2,CCL3L3,CCL4,CD14,CD200,CD44,CD63,CD74,CD84,CDKN1A,CEBPB,CLEC7A,CORO1A,CTSD,CTSS,CTSZ,CXCL16,CXCL2,CYBB,DBI,DSTN,EBF1,ELOVL7,EPHX1,FCGR2B,FCGR3A/FCGR3B,FKBP1A,GALNT15,GBP4,GPNMB,GPX4,HIF1A,HLA-A,HLA-DQB1,HLA-DRB5,HLA-E,HMOX1,HSP90AA1,HSPA1A/HSPA1B,HSPB1,HSPH1,HYAL2,ICAM1,IFI16,IFITM3,IGFBP2,IL1A,IL1B,IL1RN,IL…	603 (19)
ADIPOQ		other		1.32	3.41e-16	ACACB,ACSL1,BCL2,CCL20,CCN2,CD163,CDKN1A,CEBPB,CLEC10A,CXCL1,CXCL2,CXCL3,CXCL8,CYBA,CYBB,DUSP1,EGR1,FABP4,FN1,FZD4,FZD6,HBEGF,HMOX1,ICAM1,IGFBP4,IL10,IL18,IL1B,IL6,LDLR,LEPR,MSR1,NCF2,NCF4,NFKBIA,PTGS2,SHC1,SOCS3,SPI1,TGFB1,TNF,TNFAIP3,UCP2,VCAM1,VEGFC	420 (17)
TGFBR2	1.727	kinase		1.975	3.54e-16	ALOX5AP,AREG,BACE2,BCAT1,BCL2,C15orf48,C5AR1,CCL3L3,CCL4,CCN2,CD14,CD200,CD44,CD83,CDKN1A,CLU,CXCL2,DDIT4,EGR1,EPAS1,FGF2,FN1,FPR1,GADD45B,GATM,GJA1,HSPB1,ICAM1,ID1,ID3,IGF1,IL10,IL1A,IL1B,IL3RA,IL6,IRF8,ITGAM,LDHA,METRNL,MRC1,MSR1,MXD1,MYOF,NFIB,NFKBIA,NFKBIZ,PFN1,PTGS2,PTPRC,RAMP3,RBPJ,SELP,SLC7A5,SMAD1,SNAI1,SOCS3,SPARC,SPP1,TBXAS1,TGFB1,TGFBR2,TGIF1,TNF,TXNIP,VEGFA,VIM	591 (16)
hyaluronic acid		chemical - endogenous mammalian		-0.906	5.03e-16	BCL2,CCL3L3,CCL4,CD44,CD83,CD86,CDH5,CSF1R,CTTN,CXCL2,CXCL3,CXCL8,CXCR4,FN1,ICAM1,IL10,IL1B,IL6,LY96,LYVE1,MET,NCF2,NFKB1,NFKBIA,NR4A2,PLAU,PTGS2,PTPRC,RHOC,SOCS3,SPP1,TGFB1,TLR2,TNF,TNFAIP3,VCAM1	396 (14)
SORL1	-0.394	transporter	Activated	2.499	5.25e-16	ADAM9,APOE,APP,AQP1,CAV1,CD4,COL18A1,COL4A1,EFNA1,ENG,FLT1,FN1,FZD4,HLA-E,HLA-F,ICAM1,IFITM1,ITGA4,ITGA5,ITGA6,ITGB1,ITGB4,LAMB1,LAMC1,LYVE1,MDK,MET,NPR1,PLAU,PLSCR4,PLTP,TFPI,TGFB1,TGFBR2,TGFBR3,TGM2,VEGFA,VEGFC	566 (18)
TWIST1		transcription regulator		1.44	5.69e-16	ADAMTS1,ALCAM,AOPEP,APOD,BCL2,C1QTNF1,CD44,CDKN1A,CLU,COL4A1,CXCL8,EFNB2,EMP3,ETS1,FCGBP,FN1,FOXO1,GSN,HEG1,HLA-F,ICAM1,IFI27,IFITM1,IGFBP4,IL10,IL1B,IL6,LGALS3,LMNA,MET,MRC1,MYC,PAM,RHOC,S100A4,SNAI1,SPP1,TGFB1,TGFBI,TGFBR2,TIMP3,TNF,VEGFA,VIM,ZEB1,ZEB2	570 (20)
CCR2		G-protein coupled receptor		-0.552	6.36e-16	APP,C1QA,C1QB,C1QC,CCL3L3,CCL4,CD163,CD86,COL4A1,COL4A2,CSF3,CXCL2,CXCL3,CXCR4,F13A1,FBLN2,FN1,HSPG2,IGF1,IL10,IL18,IL1A,IL1B,IL6,LAMB2,SPARC,TGFB1,TGFBI,TGM2,TNF	534 (20)
OSM	-1.525	cytokine		0.571	6.37e-16	A2M,ACKR1,ADAMTS1,ADAMTS4,AKR1C1/AKR1C2,AKR1C3,ANGPT2,ARL4C,ASAH1,BCL2,CCL20,CDA,CDK17,CDKN1A,CEBPD,CH25H,CPM,CSF3,CXCL1,CXCL2,CXCL3,CXCL8,EGR1,EMP3,ETS2,F8,FGF2,FN1,FOXC1,GLUL,GPNMB,HBEGF,HIF1A,HLA-A,HLA-F,HMOX1,ICAM1,ID1,ID2,IER3,IL10,IL13RA1,IL18,IL1B,IL33,IL6,IL6ST,IRF1,LDLR,LEPR,LIFR,LITAF,MAOA,MARCKS,MGLL,MPZL2,MRC1,MT1X,MT2A,MYC,NAMPT,NUAK1,OSM,PDLIM5,PFKFB3,PKIG,PLAU,PLCB4,POLR2L,PRDM1,PR…	485 (13)
BRAF	0.009	kinase		1.009	6.83e-16	ADAMTS9,APP,AREG,B3GNT5,BCAM,BCL2,CCL20,CCN1,CD164,CD63,CD86,CDKN1A,CEBPB,COL15A1,COL18A1,COL4A1,COL4A2,CORO1A,CPM,CSF1R,CSTB,CTSB,CXCL1,CXCL2,CXCL8,CYB5R3,DSE,DSTN,EFNA1,EGFL7,EGR1,EMCN,EPAS1,EREG,FGF2,FN1,FOXO1,HIF1A,HLA-F,HSPB1,HSPG2,ICAM1,IGFBP7,IL1A,IL1B,IL6,INHBB,ITGB1,ITGB4,LAMB1,LIMS2,MAFB,MCL1,MDK,MECOM,MT1X,MTUS1,MYC,NR2F2,PDLIM1,PFN1,PLAUR,PODXL,PSMB9,PTPRE,PTPRM,PYCARD,RAB20,RAB31,RAS…	611 (22)
TP73		transcription regulator		1.949	6.86e-16	ARL2,BCL2,BTG2,CCN1,CD83,CDKN1A,CITED2,CLEC7A,CNN3,COL18A1,CTSD,CXCL1,CXCL2,CXCL3,CYBA,DDIT4,EGR1,ENG,EREG,FGF2,FLT1,FN1,G0S2,GJA1,GPNMB,GRN,GSN,HAPLN3,HBEGF,HES1,HIF1A,HSPA1A/HSPA1B,ID2,IER3,IGFBP4,IL1B,IL6,ITGA5,ITGA6,ITGAX,ITGB2,ITGB4,JCAD,LAMA5,LCP1,LDHA,LIMA1,LYZ,MDK,MMP28,MPZL2,MYC,MYH9,N4BP2L2,NDRG1,NECTIN2,NFKB1,NUPR1,PECAM1,PERP,PIK3R3,PLAU,PNRC1,RB1,RNF144B,ROBO4,RUNX1,SAT1,SERPINA1,SNA…	547 (15)
SMAD3	0.07	transcription regulator		0.626	7.44e-16	ADAM15,ADAM9,ADAMTS1,AREG,BCL2,CCL20,CCL3L3,CCL4,CCN2,CD59,CDH5,CDKN1A,COL4A1,COL4A2,CXCL3,EGR1,ELN,ENG,EREG,FCGR2B,FN1,FOXO1,GADD45B,HBEGF,HIF1A,HMOX1,ID1,ID2,ID3,IL1B,IL6,ITGB1,JAM2,LAMB1,LAMC1,LDLR,MXD1,MYC,PTGS2,RHOB,RPS6,RPS8,S1PR1,SMAD1,SNAI1,SPARC,SPP1,TGFB1,TIMP3,TNF,TPM1,VEGFA,VEGFC,VIM,ZEB2,ZFP36	641 (21)
IL27		cytokine		-0.686	8e-16	CCL20,CCL3,CCL4,CCL8,CD14,CD163,CD63,CD74,CD86,CEBPD,CKLF,CXCL8,EGR1,HLA-A,HLA-DMA,HLA-DMB,HLA-DPA1,HLA-DQB1,HLA-DRA,HLA-E,ICAM1,ID2,IFI16,IFI27,IFITM1,IFITM2,IFITM3,IL10,IL18,IL1A,IL1B,IL1RN,IL6,IL6ST,IRF1,ITGAM,MAF,MCL1,MRC1,MYC,PRDM1,PSMB9,PTGS2,SOCS3,SPTBN1,TAP1,TNF,TNFSF10,TNFSF13B,VCAM1,VIM	513 (14)
IRF8	-0.938	transcription regulator		-0.854	8.12e-16	AKAP12,APOE,ARID5B,ASAH1,BCL2,CD14,CD37,CD4,CD74,CD83,CD86,CDKN1A,CREM,CSF1R,CTSS,CXCL16,CYBB,DAB2,EGR1,GNA15,ICAM1,ID3,IL18,IL1B,IL1RN,IL6,IRF8,ITGAM,KLF6,LSP1,MAF,MAFB,MET,MSR1,MYC,NFKB1,PRDM1,STX11,TNF,TNFSF10,TNFSF13B,TYROBP,ZEB2,ZFHX3	463 (15)
cardiotoxin		chemical - other	Inhibited	-3.657	8.74e-16	C5AR1,CCL3L3,CCL4,CSF1R,CTSB,CXCR4,DOK2,EZR,FGF2,FPR1,FSTL1,GSN,HBEGF,HSP90AA1,IGF1,IGFBP7,IL10,IL10RA,IL13RA1,IL18,IL1A,IL1B,IL1R1,IL1RN,IL33,IL6,ITGA4,ITGA5,ITGA6,ITGAM,ITGB2,LY86,MERTK,METRNL,MRC1,MYH9,NAMPT,NASP,OSM,PTPRC,SPP1,TGFB1,TNF,TNFRSF1B,TREM1,TSC22D1,UCP2,VEGFA,VEGFC
BMP7		growth factor		-0.749	8.88e-16	ACSL1,ADGRL2,BMPR2,CALD1,CAV2,CD34,CD44,CDKN1A,CEBPB,CEBPD,COX7A1,CXCL8,CXCR4,DUSP1,EREG,FN1,GJA1,GLUL,GNG11,GRB10,GRB2,HSPB1,ICAM1,ID1,ID2,ID3,IGF1,IGFBP4,IL1B,IL1RN,IL6,ITGA5,MAOA,NDRG1,OLFM1,PIK3R1,RGS2,S100A4,SMAD1,SOCS3,SPP1,SULF1,TGFB1,VEGFA,VIM,ZEB2	446 (19)
IL17F		cytokine		0.133	1.04e-15	CCL20,CCL3,CCL4,CCL8,CSF3,CXCL1,CXCL16,CXCL2,CXCL3,CXCL8,CXCR4,HSPA6,ICAM1,IGF1,IL10,IL1A,IL1B,IL6,IRF1,OSM,PPP1R15A,PTGS2,TGFB1,TNFRSF1B,TNFSF10,TNFSF13B	478 (12)
chloroquine		chemical drug		1.118	1.14e-15	APP,ATP1A1,BCL2,CD83,CD86,CTSD,CXCL8,FN1,FOXO1,GJA1,GPX1,GRN,HIF1A,IL1B,IL6,LEPR,LIFR,MAP1LC3B,MET,NNMT,PRNP,RCAN1,S1PR1,SELE,SNAI1,SOCS3,TFRC,TNF,TNFSF10,TNFSF13B,TXN,VEGFA	588 (17)
LDLR	0.878	transporter		1.492	1.18e-15	ALCAM,APOE,C1QA,CCL3L3,CCL4,CD4,CDKN1A,CLEC4E,CXCL1,CXCL2,CXCL8,DUSP1,EGR1,ENG,FABP5,FCGR1A,FGL2,FPR1,GATM,GJA1,HSPG2,ICAM1,IER3,IL10,IL1A,IL1B,IL1RN,IL6,ITGAM,LAIR1,LCP2,LDLR,LRP1,LSP1,LY86,LYZ,MERTK,MSR1,MYC,PLAU,PLIN2,PLTP,PPP1R15A,PSMB9,RGS1,SELE,SPP1,TAP1,TNF,UCP2,VCAM1	555 (16)
RAF1	0.09	kinase		-0.4	1.25e-15	AKAP12,AREG,BCL2,BTG1,CD37,CD44,CD74,CDKN1A,CXCL3,DUSP2,EGR1,EGR3,EMCN,EMP1,EMP3,GRN,HBEGF,HIF1A,HSPB1,ID3,IER3,IL10,IL1B,IL1R1,IL6,ITGAM,ITGB1,ITGB4,LDHA,LIFR,MCF2L,MET,MGLL,MT1M,MXD1,MYC,NFKB1,NINJ1,PLAT,PLAU,PLAUR,PNP,PRDM1,PTGS2,RGS1,TGM2,TNF,TSC22D1,TXNIP,VEGFA	510 (17)
NR3C2	0.213	ligand-dependent nuclear receptor		0.392	1.26e-15	ADAMTS1,APOE,ARPC2,ATP1B1,BCL2,BCL2A1,CCL3L3,CCN2,CNKSR3,CNN3,CXCL8,CXCR4,DDIT4,EGR1,FGF2,FKBP1A,FN1,GPX1,HLA-DQB1,ICAM1,IGF1,IL1B,IL6,KLF9,LYST,NFIA,NR4A2,PLAT,PTGS2,RGS2,SGK1,TGFB1,TGFBI,TGM2,TNF,VCAM1,VEGFA	522 (20)
deferoxamine		chemical drug		-1.187	1.33e-15	ADGRG1,ANGPT2,APP,BCL2,CCL20,CCL3L3,CCL4,CD14,CD59,CDKN1A,CITED2,CXCL8,DUSP1,ELN,EPAS1,F13A1,FLT1,GADD45B,HIF1A,HMOX1,HSPA1A/HSPA1B,ICAM1,IFI16,IGF1,IGFBP2,IGFBP4,IL1B,IL6,ITGAM,ITGB2,LDHA,LRRC25,MAP1LC3B,MS4A6A,MT-CYB,MT-ND5,MYC,NDRG1,NFKB1,NR4A2,PFKFB3,PLAT,PLAUR,RB1,RGS1,SELE,SPP1,SULF2,TFRC,TGFB1,TNFSF10,TSC22D1,VCAM1,VEGFA	430 (13)
BMP4	0.217	growth factor		1.088	1.38e-15	ADGRG1,BCL2,BHLHE41,CCN1,CDH5,CDKN1A,CEBPB,CSF3,EFNA1,EGR1,ELK3,ENG,FZD4,GJA1,HES1,ID1,ID2,ID3,IL1A,IL6,INHBB,ITGA4,KLF9,LCP1,LYN,MXD1,MYC,NES,NUPR1,PFKFB3,POSTN,PRDM1,RAPGEF3,RHOB,S1PR1,SLC40A1,SMAD1,SNAI1,SOX17,SPARC,SPI1,SPNS2,SULF1,TGFB1,TGM2,VEGFA	626 (25)
SMAD4	0.18	transcription regulator		-0.096	1.47e-15	ACKR1,ANGPT2,AREG,CCL20,CCN2,CDH5,CDK17,CDKN1A,CELF2,CITED2,CTSD,CXCL2,CXCL3,ENG,EREG,FN1,GADD45B,GJA1,HMOX1,ICAM1,ID1,ID2,ID3,IER3,IL10,IL18,IL1B,ITGA6,ITGB1,JAM2,MET,MYC,NAMPT,NFE2L2,NFKBIA,PILRA,PLAU,PTGS2,PTPRC,RGCC,RUNX1,SELE,SERTAD1,SGK1,SNAI1,SPI1,TGFB1,TIMP3,TNF,TPM1,VEGFA,VIM,ZFP36	576 (21)
ITGB1	0.599	transmembrane receptor		-1.474	1.98e-15	ADAM15,APOE,BCL2,CCL3L3,CCL4,CCN2,CD14,CDKN1A,CXCL8,FLNA,FN1,FOXO1,HLA-A,HLA-E,HSPG2,ICAM1,IL1B,IL1RN,IL6,ITGA5,ITGAM,ITGB4,KLF2,LAMB1,LAMC1,MYC,NFKB1,PLAU,PLAUR,PTGS2,RAC2,SNAI1,TGFB1,TGM2,TNF,TNFAIP3,TNXB,VEGFA,VIM	458 (18)
nitrofurantoin		chemical drug		0.583	2.04e-15	A2M,ACTB,ACTG1,ADAMTS1,ANXA5,APOE,BTG2,CAPN2,CCL3L3,CFI,CLU,CST3,CTSB,CTSS,CXCL3,DBI,EIF4E,GAS5,GPNMB,HMOX1,ID1,IER3,IGF1,IL10,IL1B,IL6,ITGB1,ITGB4,LGALS3,MET,MYC,NFKBIA,PLAT,PRDX2,RPS8,S100A10,SELENOP,SERPINA1,SPP1,STMN1,TIMP3,TXN,VCAM1,VEGFA
epigallocatechin-gallate		chemical drug	Inhibited	-2.055	2.11e-15	ANGPT2,APP,ARGLU1,BCL2,BHLHE41,CCL3,CCL3L3,CCN1,CCN2,CDKN1A,CEBPB,CLDN5,COL18A1,CSF2RA,CSF3,CXCL1,CXCL3,CXCL8,EGR1,FN1,GADD45B,GBP4,GJA1,HES1,HIF1A,HMOX1,ICAM1,IL10,IL18,IL1A,IL1B,IL1R1,IL6,IL6ST,IRF1,LDLR,MYC,NFE2L2,NFKBIA,NR4A2,PLAU,PTGS2,REL,SNAI1,TAP1,TFRC,TGFB1,TNF,TNFSF10,VCAM1,VEGFA,VEGFC,VIM	375 (11)
RXRA	-0.161	ligand-dependent nuclear receptor		0.198	2.12e-15	ACACB,ACSL1,AKR1C1/AKR1C2,APOE,APP,ARL4C,C1QA,CCL20,CD86,CDKN1A,CEBPD,CLU,COLEC12,CTSB,CTSS,CXCL1,CXCL2,ENG,EPHX1,FABP4,FABP5,FSTL1,FTL,GPR183,GPX1,HBEGF,HIF1A,HMOX1,IER3,IGF1,IL10,IL1A,IL1B,IL6,INSIG1,KLF9,LYZ,MGP,NEDD9,NUPR1,OLR1,PLTP,PPP1R15A,RAMP2,RHOJ,S100A4,S100A6,SAT1,SELP,SPP1,TGFB1,TNF,TNFSF10,TPP1,TXN,VEGFA	481 (19)
CEBPD	-0.816	transcription regulator		-1.229	2.29e-15	AKR1C1/AKR1C2,ALOX5AP,BCL2A1,CCL20,CCL3L3,CD14,CDKN1A,CEBPB,CEBPD,CLU,CSF1R,CXCL1,CXCL3,CXCL8,CXCR4,EBF1,FABP4,FN1,HIF1A,IGF1,IL10,IL1B,IL6,ITGAM,ITGAX,LAMC1,MYC,PTGS2,RB1,TGFB1,TNF,VEGFC	459 (20)
FOXO1	0.676	transcription regulator		-1.738	2.49e-15	A2M,ANGPT2,BCL2,BCL2A1,C1QA,CAV1,CCL20,CCL4,CCN2,CDH5,CDKN1A,CEBPD,CH25H,CITED2,CLDN5,COL4A1,COL4A2,CXCL8,DDIT4,EBF1,EGR1,ELOVL7,ERG,FABP4,FABP5,FLNB,FN1,FOXC1,FOXO1,GADD45B,GPX1,GRN,HIF1A,HMOX1,ICAM1,IER3,IGF1,IGFBP7,IL18,IL1B,IL1R1,IL6,INSR,IRS2,ITGAM,ITGB2,KLF2,LCP2,MAP1LC3B,MYC,NAMPT,PDK4,PPP1R15A,PRCP,PRDM1,PTGS2,PTPRB,PTPRC,S1PR1,SESN1,SGK1,SLC25A25,TGFB1,TIE1,TKT,TNF,TNFSF10,TXNIP,VCAM1,ZE…	520 (18)
Ca2+		chemical - endogenous mammalian		-0.072	2.54e-15	APP,BCL2,CCN1,CD83,CD86,CDKN1A,CEBPB,CEBPD,CREM,CTTN,CXCL8,CXCR4,DUSP1,EGR1,FABP4,FABP5,FGF2,FN1,GJA1,HBEGF,ICAM1,ID1,ID3,IL10,IL1B,IL33,IL6,IRF1,IRS2,ITGA6,ITPR1,MCAM,MGP,MSR1,MXD1,NDRG1,NFKB1,NFKBIA,NR4A3,PLS3,PTGS2,SELP,SGK1,SPP1,STC1,TCHH,TGFB1,TNF,UGCG,VCAM1,VEGFA	484 (17)
NOD2		other		-1.86	2.76e-15	ACSL1,AREG,BCL2A1,CCL3,CLEC4E,CLEC5A,CXCL2,CXCL3,CXCL8,GPR84,ICAM1,IER3,IL10,IL18,IL1A,IL1B,IL6,ITGAM,KLF2,MARCKSL1,NFKB1,NFKBIA,PDE4B,SOCS3,TNF,TNFAIP3	333 (19)
TICAM1	0.011	other		-1.767	2.79e-15	ACSL1,CCL3L3,CCL4,CD86,CEBPD,CH25H,CXCL2,CXCL3,CXCL8,DUSP1,EGR1,ETS2,FPR1,ICAM1,IFI16,IL10,IL18,IL1A,IL1B,IL6,IRF1,MET,NFKB1,NFKBIA,NFKBIZ,PDE4B,PILRA,PTGS2,RHOB,SELE,SOCS3,TLR2,TNF,TNFAIP3,TNFSF10,TREM1,TSC22D1,VCAM1	342 (16)
EGFR		kinase		-0.555	2.8e-15	ACTB,APP,AREG,ASAH1,ATP8B1,B3GNT5,BCAM,BCL2,BTG1,CAV1,CCN2,CD164,CD63,CDKN1A,CEBPB,CPM,CST3,CXCL8,CXCR4,DUSP1,EFNB2,EGR1,EGR3,EIF4E,EREG,F2R,FBLN2,FKBP11,FN1,GAS5,GJA1,GRN,HBEGF,HERPUD1,HIF1A,HNRNPA1,HSPB1,ICAM1,ID1,IER3,IGF1,IGFBP4,IL10,IL1B,IL33,IL6,IQGAP2,IRF1,ITGA6,ITGB4,LAMB1,LDLR,MACF1,MARCKS,MCAM,MCL1,MET,MGAT1,MT1M,MYC,NFIB,NFKBIA,PABPC1,PBX1,PDLIM5,PIK3C2A,PLAT,PLAU,PLAUR,PODXL,POSTN,PRN…	590 (21)
ESR1		ligand-dependent nuclear receptor		-0.098	2.91e-15	AASS,ABLIM1,ACSL1,AHNAK,AKAP13,ALCAM,ALOX5AP,APOE,AQP1,AREG,ARHGAP18,ATP1B1,BCAT1,BCL2,BMPR2,CALD1,CAPN2,CAV1,CAV2,CCDC85B,CCL20,CCL4,CCN1,CD59,CD74,CD83,CDC42BPA,CDKN1A,CEBPB,CEBPD,CEMIP2,CLEC7A,COTL1,CPE,CPLX1,CPM,CRIM1,CTSB,CTSD,CTSS,CXCL1,CXCL3,CXCL8,DAB2,DDIT4,DDX21,EFNA1,EFNB2,EGFL7,EGR1,EGR3,ELN,ENPP2,EREG,FGD5,FLNA,FLT1,FOXC1,FOXO1,GADD45B,GJA1,GLRX,GNA13,GSN,HBEGF,HDGFL3,HES1,HIF1A,HLA-E…	666 (21)
TNFRSF1A	0.42	transmembrane receptor		0.465	3.03e-15	ANGPT2,CCL20,CCL3L3,CCL4,CCN2,CD44,CD83,CD86,CDKN1A,CEBPB,CSF3,CXCL1,CXCL2,CXCL3,CXCL8,EFNA1,FLT1,ICAM1,IER3,IGF1,IL10,IL1A,IL1B,IL6,ITGAM,NFE2L2,PLAU,SELE,SELP,SOCS3,TFRC,TGFB1,TNF,TNFAIP3,VCAM1,VEGFA	471 (11)
enalapril		biologic drug		-1.123	3.15e-15	A2M,ADAMTS1,ANGPT2,CCN1,CCN2,CITED2,CLU,COL4A1,CYBA,FBLN2,FN1,HMOX1,HSPB1,IER3,LGALS3,MYC,NINJ1,PTGS2,S100A10,S100A4,S100A6,SPP1,TGFB1,TGFBR2,TGIF1,UCP2,VCAM1	512 (19)
GW3965		chemical reagent		0.031	4.52e-15	APOD,APOE,APP,CAV1,CCL4,CD86,CH25H,CLEC4E,CSF3,CXCL8,DUSP1,FABP5,GATM,GNG11,IER3,IL1B,IL1RN,IL6,IRF8,LDLR,MERTK,NFKBIA,PDK4,PLIN2,PLTP,PPP1R15A,PTGS2,RGS1,SOCS3,TNF,UGCG,VEGFA	372 (20)
actinomycin D		biologic drug		1.227	4.84e-15	ACTB,APP,ATP1A1,BCL2,BCL2A1,CAV1,CCN1,CCN2,CDKN1A,CPD,CXCL1,CXCL8,DDIT4,DUSP1,EPAS1,ETS1,FLNA,FN1,FPR1,FTH1,HBEGF,HIF1A,HMOX1,HNRNPA1,ID2,IGFBP4,IL6,IRF1,IRS2,MAOA,MCL1,MYC,OSM,PERP,PFKFB3,PLAU,PLAUR,PTGS2,PXN,RGS2,SELE,SLC40A1,SOCS3,SPP1,TAP1,TGFB1,TLR2,TNF,TNFAIP2,TNFRSF1B,VEGFA,VEGFC	442 (16)
KLF2	2.429	transcription regulator		1.642	4.97e-15	ADAM15,ANGPT2,CAV1,CCL3,CCL4,CCN2,CD86,CDKN1A,COL4A1,CXCL2,CXCL3,CXCL8,CXCR4,EFNA1,ELN,EPAS1,FABP4,FLT1,HIF1A,HYAL2,ID1,ID3,IL1B,IL6,ITGB4,LEPR,MT2A,MYC,NDRG1,NFKBIA,PECAM1,PLPP3,PROS1,PTGS2,S1PR1,SLCO2A1,TCF4,TFPI,TFRC,TGFB1,TNF,TNFSF10,VCAM1,VWF	442 (17)
CD3 (complex)		complex		-1.678	5.04e-15	ACTN4,ARHGDIB,BCL2,BCL2A1,BTG1,CCL20,CCL3,CCL3L3,CCL4,CD4,CD44,CD53,CD74,CD83,CD86,CH25H,CORO1A,COX7A1,CPEB4,CREM,CXCL8,CXCR4,CYBA,DUSP2,EGR3,EIF4E,ELK3,ETS1,ETS2,FCER1G,FKBP1A,FTL,FYB1,HIF1A,HLA-DQB1,HNRNPA1,HSP90AA1,HSPA1A/HSPA1B,ICAM1,ICAM2,ID3,IFITM1,IGF1,IL10,IL1A,IL1B,IL1R1,IL6,IRF1,IRF8,ITGA4,ITPR1,LCP1,LRP1,LSP1,LYN,MACROH2A1,MAF,MMRN1,MSR1,MYC,NAMPT,NASP,NFE2L2,NFKB1,NFKBIA,NKTR,OAZ1,PDE…	416 (15)
GDF2		growth factor		1.141	5.35e-15	ATP1A1,BMPR2,CAV1,CXCL8,CXCR4,EFNB2,EMB,ENG,ENPP2,GADD45B,HES1,HIF1A,ICAM1,ID1,ID2,ID3,IGF1,LYVE1,MYC,NFKBIA,NINJ1,POSTN,SELE,SERPINB9,SLC40A1,SLC7A5,SLCO2A1,SMAD1,SOCS2,SPARCL1,SPP1,TGFB1,VCAM1,YWHAH	473 (19)
H89		chemical drug	Activated	3.483	5.56e-15	APP,AREG,BCL2,CCL3,CD14,CD83,CD86,CDKN1A,CEBPB,CREM,CXCL8,DUSP1,EGR1,EGR3,EREG,FGF2,GJA1,HIF1A,HMOX1,IGF1,IL10,IL1B,IL6,MAP1LC3B,MYC,NFKBIA,NR4A2,PLAU,PTGS2,RHOB,RUNX1,SHC1,TNF,TNFAIP3,TREM1,TXN,UCP2,VCAM1,VEGFA	516 (19)
CDKN1A	0.613	kinase		-0.8	5.9e-15	ACTB,ADAM15,APP,ATRX,BCL2,CAP1,CCL3L3,CCN1,CCN2,CD44,CDKN1A,COL4A1,COL4A2,CSF3,CTSB,CXCL2,CXCL3,CXCL8,DSE,DUSP1,FERMT2,FGF2,FN1,GRN,HIF1A,HSPA1A/HSPA1B,ICAM1,ID2,IFITM3,IL18,IL1B,IL1R1,IL6,ITGAM,ITGB4,LAMC1,LGALS3,LIMA1,MAF,MET,MYC,NFKBIA,OLFML2B,PLEKHO1,PRSS23,PSAP,PTPRC,RB1,SHC1,SPARC,STMN1,TNF,TREM1,TYMP,VEGFA,VGLL4,VIM,ZEB1	560 (18)
BHLHE40	0.112	transcription regulator	Inhibited	-4.312	6.23e-15	ACTN1,ATP1B1,BHLHE41,BTG1,C15orf48,C1orf21,C3AR1,CALCRL,CAPG,CAV1,CD14,CD74,CD86,CLEC5A,CSF3,CTSS,CXCL3,CYBB,EPHX1,EREG,FCGR2B,FGL2,FPR1,GLRX,HAVCR2,HBEGF,HCLS1,HIF1A,ID1,IER3,IFI16,IFITM2,IFNGR2,IL10,IL6,IL6ST,IRF8,ITGA4,ITGA6,LCP2,LDHA,LDLR,LYN,MERTK,MET,MSR1,MXD1,NAMPT,NCF4,NDRG1,NLRP3,OLR1,PDE4B,PFKFB3,PLIN2,PNRC1,PTGS2,PTPN6,PTPRC,RGS1,RGS16,SAP30,SOCS3,SPARCL1,TGM2,TNF,VAMP8	536 (20)
genistein		chemical drug		-1.76	7.21e-15	A2M,AKR1C3,ASAH1,ATP6V0B,BCL2,CCN2,CD164,CD4,CD44,CD74,CD86,CDH5,CDKN1A,CFD,CITED2,CKLF,CLU,CTSB,CTSD,CXCL2,CXCL3,CXCL8,DUSP1,EREG,EVI2A,FCGR2B,FERMT3,GPX1,HCST,HIF1A,HLA-A,HMOX1,HSPA1A/HSPA1B,ICAM1,ID1,ID2,IGF1,IL10,IL1B,IL6,ITGB2,LAPTM5,LCP2,LDLR,LGMN,LIPA,LY86,MAOA,MMRN1,MYC,NFE2L2,NFKB1,NPC2,PCDH17,PIK3R1,PLAT,PLCXD3,PLTP,PPT1,PSAP,PTGS2,PTPN6,SPP1,STK17B,TGFB1,TNF,TPP1,VCAM1,VEGFA,ZEB2	496 (14)
CREBBP	0.058	transcription regulator		0.306	8.79e-15	AKAP12,ARID5A,BCL2,CAPG,CCL3,CCN1,CD44,CD53,CD59,CD74,CDH5,CDKN1A,CNN3,CRIM1,CXCL8,CXCR4,CYBB,DNAJB4,DUSP1,EGR1,EGR3,ESAM,EVI2A,FABP4,FGF2,GIMAP7,HLA-DRA,ICAM1,IL10,IL10RA,IL6,IRF1,ITGA6,KLF2,LDLR,MAF,MCF2L,MYC,NABP1,NDRG1,NFE2L2,NFKBIA,NR4A2,NR4A3,PBX1,PSMB9,PTGS2,RAPGEF3,RB1,RCSD1,RGS2,SELE,SELP,SOCS3,STOM,TLR2,TNF,TNFAIP1,TNFAIP3,TNFSF10,UTRN,VCAM1,VEGFA,YPEL2	524 (22)
ozone		chemical toxicant		-1.977	8.93e-15	CCL3L3,CEBPB,CTNNAL1,CXCL2,CXCL3,CXCL8,HMOX1,ICAM1,IL10,IL1B,IL6,IRS2,ITGB1,ITGB4,NFE2L2,NFKB1,PIK3R1,SHC1,SOCS3,SPP1,TJP1,TNF,VEGFA	429 (14)
NRAS	0.041	enzyme		-0.279	9.26e-15	AKAP12,BCL2,CALCRL,CCL4,CD34,CD86,CDKN1A,CFH,CXCL2,CYBB,DUSP2,EGR1,EPAS1,EPHX1,ETS1,FBLN2,FN1,GJA1,HIF1A,HLA-A,IFI16,IL13RA1,IL1A,IL1B,IL1RN,IL6,LGALS1,LSP1,LY86,MCL1,MGP,MSR1,MYC,NCF2,NFE2L2,PERP,PLAU,PLEKHO1,PLTP,PRDX2,PSMB9,PTGS2,PTPRC,RBPMS,RHOB,RNASE6,SESN1,TAP1,VEGFA	471 (17)
DYSF	0.26	other		-1.961	9.75e-15	ACTG1,ARPC2,C1QB,CAV1,CD53,CD74,CD83,CFD,CTSS,CYBA,DNAJB1,EVI2A,FCGR2B,FN1,FTL,HLA-A,HLA-DQB1,HLA-DRB5,HSPA1A/HSPA1B,HSPB1,IFI16,ITGB1,LCP1,LGALS3,LYZ,MPEG1,MRC1,PLPP3,PROS1,PRSS23,PSAP,S100A13,S100A4,TCEAL9
TLR9		transmembrane receptor	Inhibited	-2.772	1.06e-14	ADAMTS4,BCL2,CCL3,CCL3L3,CCL4,CD83,CD86,CPM,CSF3,CXCL2,CXCL3,CXCL8,DUSP1,EGR1,GADD45B,HMOX1,ICAM1,IER3,IFI16,IFITM1,IL10,IL10RA,IL18,IL1A,IL1B,IL33,IL6,IRF1,KDM6B,LAIR1,LYST,MCL1,MYC,NAMPT,NFKBIZ,PFKFB3,PRDM1,PTGS2,PYCARD,SOCS3,SPRY1,TGFB1,TNF,TNFRSF1B,TNFSF10,TNFSF13B,UGCG	485 (14)
thapsigargin		chemical toxicant		-1.83	1.13e-14	ATP1B1,ATP1B3,BCL2,BTG2,C5AR1,CAV1,CCL20,CCL3L3,CD44,CD83,CD86,CDA,CDKN1A,CEBPB,CLU,COL18A1,CREM,CXCL2,CXCL3,CXCL8,DDIT4,EGR1,EIF4E,ETS1,EVI2A,FN1,GADD45B,GPX1,HERPUD1,HIF1A,HMOX1,HSPA1A/HSPA1B,ICAM1,IGF1,IL1A,IL1B,IL1R1,IL33,IL6,INSIG1,INSR,ITGA4,ITGB2,LIFR,MCL1,MET,MYC,NFE2L2,NFKB1,NFKBIA,NR4A3,OLR1,PNP,PPP1R15A,PRNP,PTPN6,RCAN1,SGK1,SLC1A3,STX11,TGM2,TLR2,TNF,TNFSF10,TXNIP,TYMP,VCAM1,VEGFA	433 (15)
MAPK14	0.148	kinase		-1.87	1.15e-14	ALOX5AP,AREG,BCL2,BTG2,CD74,CD83,CD86,CEBPD,CXCL1,CXCL2,CXCL3,CXCL8,DAB2,DUSP1,EFNA1,EREG,FLT1,FN1,GJA1,HMOX1,ICAM1,IL10,IL18,IL1B,IL6,LDLR,PECAM1,PLAU,PLAUR,PTGS2,RGS1,SELENOW,SGK1,SHC1,SOCS3,SPP1,TGFB1,TGM2,TLR2,TNF,TXN,VCAM1,VEGFA,VEGFC,ZFP36	538 (16)
ETV6-RUNX1		fusion gene/product	Activated	3.705	1.4e-14	ABLIM1,ALOX5AP,APOLD1,ARHGAP18,ARHGAP4,ARRB2,CD164,CD44,CD83,CLIC1,CORO1A,CYBA,CYBB,DDIT4,DSTN,EMP3,ENG,FABP5,FCGRT,FERMT2,FTH1,GNA15,GPSM3,HCST,ICAM1,ID2,IER3,IFI16,IFITM1,IRF1,IRF8,ITGA4,ITGB1,ITGB2,KLF6,LCP2,LGALS1,LST1,LYN,MYC,PAG1,PDE4B,PDLIM5,PECAM1,PPP1R15A,PSMB9,PTPRC,RAC2,RGS16,RPS6,RRAS,S100A4,SEMA6A,SH2B3,SPP1,STK17B,STMN1,STX11,TGFB1,TNF,TNFRSF10D,TNFSF10,TPM1,TPP1,WAS,ZBTB20,ZFHX3
AGER		transmembrane receptor		0.589	1.48e-14	APP,BCL2,C1QB,C1QC,CCL3,CCL3L3,CCL4,CDKN1A,COL4A1,CXCL2,CXCL3,CXCL8,EGR1,FLT1,FN1,ICAM1,IGF1,IL10,IL1B,IL6,PTGS2,SELE,SNAI1,TGFB1,TJP1,TNF,TXNIP,VCAM1,VEGFA	418 (19)
DICER1	0.238	enzyme		-0.134	1.58e-14	ANGPT2,APOD,CCN1,CD44,CD86,CDKN1A,CELF2,COL18A1,CXCL8,CXCR4,EGR1,EGR3,ENG,FCGR2A,HES1,ICAM1,ID3,IL10,IL1B,IRF8,ITGA4,ITGA5,ITGA6,ITGAX,ITGB1,LCP1,LHFPL6,LRP5,MAF,MCAM,MT-ND5,MT2A,MYC,PLAU,PROS1,RGCC,RUNX1,S1PR1,SERPINA1,SLC40A1,SOCS3,SPARC,SPI1,SYNPO,TEK,TGFB1,TGFBR2,TM4SF1,TNF,VIM,ZEB2	567 (23)
FGFR2		kinase		1.412	1.65e-14	BCL2,CDKN1A,COL4A1,COL4A2,CPE,DAB2,FN1,GJA1,GLIPR1,GRB10,HES1,ICAM1,ID2,IGF1,IL10,IL1A,IL1B,INHBB,ITGA5,ITGB1,LAMB1,MYC,NOSTRIN,PLAUR,SNAI1,SOX17,SOX7,SPP1,VCAM1,VEGFA,VEGFC,ZEB1	516 (21)
IL6R	-0.342	transmembrane receptor		-1.425	1.69e-14	A2M,CCL20,CCL3,CDKN1A,CTSB,CXCL2,CXCL3,CXCL8,FN1,ICAM1,IGF1,IL10,IL1B,IL6,IL6ST,IRF1,MCL1,NAMPT,NFKB1,PTGS2,SOCS3,TGFB1,TGFBR2,TNF,VCAM1,VEGFA	359 (13)
PTPRJ	-0.412	phosphatase	Inhibited	-2.165	1.75e-14	ARID5A,CCL3L3,CCL4,CEBPD,CITED2,CXCL2,CXCL3,FCER1G,FGL2,HBEGF,IL18,IL1A,IL6,MERTK,MET,NFKBIZ,PLAT,PLAUR,PTGS2,SLA,TNF,TSC22D1	467 (17)
OGA	0.224	enzyme		-1.964	2.08e-14	ABLIM1,ABLIM3,ACTG1,ACTN4,ADGRL2,ALOX5AP,APOE,ARHGAP29,BCL2,C1QA,C1QB,C3AR1,CALCRL,CAV1,CAVIN2,CCL20,CCL3L3,CD14,CD151,CD302,CD44,CD53,CD86,CDKN1A,CEBPB,CH25H,CPE,CSF1R,CXCL16,CXCL8,DAB2,EFNB2,EPS8,FERMT2,FLNA,FLNB,FN1,FZD6,GFOD1,GLUL,GPR34,GSN,IFNGR2,IGF1,IGFBP4,IGFBP7,IL18,IL1B,IL6,IL6ST,LAMB1,LPXN,MCAM,MGLL,MMRN2,PIK3R1,PLAU,PLIN2,PLPP3,RAB27A,RB1,RHOB,S100A6,SERPINB9,SOCS2,SOCS3,TGFB1,TGFBI,T…	627 (26)
halofuginone		chemical drug		-0.583	2.25e-14	AKAP12,CCN2,CD200,CD44,CTSS,CYGB,EGR1,ELN,EMP1,EPHX1,F2R,FN1,FSTL1,GATM,GNG11,HES1,IFITM2,IL33,LAMC1,LGALS1,NFE2L2,PLCB4,PLPP3,PPT1,RGCC,SELENOW,SPARC,SPARCL1,SPP1,TCF4,TGFB1,TGFBR2,TGM2,TNF,VCAM1	458 (20)
pyrrolidine dithiocarbamate		chemical reagent		0.791	2.25e-14	BCL2,BCL2A1,CCL20,CCL3L3,CCL4,CCN2,CXCL1,CXCL2,CXCL3,CXCL8,CXCR4,FABP4,HIF1A,HLA-DRA,HMOX1,ICAM1,IGF1,IL10,IL1A,IL1B,IL6,IRF1,MYC,NFKB1,NFKBIA,PECAM1,PTGS2,SAMSN1,SELE,SELP,STMN1,TLR2,TNF,VCAM1,VEGFA	344 (11)
entolimod		biologic drug		-1.512	2.44e-14	BCL2A1,CCL4,CXCL2,CXCL3,DUSP1,HMOX1,IER3,IL10,IL1A,IL1B,IL6,IRF1,MT-ND5,NFKBIA,NFKBIZ,RCAN1,TNF,TNFAIP2,TNFAIP3	306 (11)
HMGB1	0.31	transcription regulator		-1.497	2.55e-14	CCL20,CCL3,CCL4,CD163,CD83,CD86,CDKN1A,CXCL2,CXCL3,CXCL8,EGR1,FLT1,GLUL,HIF1A,HLA-DRB1,ICAM1,IL10,IL1A,IL1B,IL1R1,IL6,INSR,MERTK,MRC1,PTGS2,SELE,TIMP3,TLR2,TNF,VCAM1	547 (19)
TLR7	-0.342	transmembrane receptor	Inhibited	-3.164	2.6e-14	BCL2,BCL2A1,BMX,CCL20,CCL3,CCL4,CD44,CD83,CD86,CDKN1A,CEBPB,CFH,CXCL1,CXCL2,CXCL3,CXCL8,ETS2,FCER1G,FGF2,GPR84,ICAM1,IER3,IFITM1,IL10,IL10RA,IL1B,IL1R1,IL6,IRF1,ITGAX,NCF4,NFKB1,NFKBIA,PLAT,PLAU,PTPN6,SELE,TNF,TNFAIP3,VMO1	376 (15)
paclitaxel		chemical drug		-0.589	2.68e-14	ANXA5,AREG,BCL2,BHLHE41,BTG2,C3AR1,CAV1,CCN2,CD44,CD53,CD86,CDA,CDKN1A,CLU,CXCL1,CXCL2,CXCL8,EGR1,EMP1,ENPP2,EREG,FLNA,FOXO1,G0S2,GADD45B,HBEGF,HIF1A,HLA-A,HNRNPA1,ICAM1,IER3,IL10,IL1B,IL6,ITGA5,ITGA6,ITPKC,KDM6B,LCP1,LCP2,LGALS3,MACF1,MCL1,MYC,NFKBIA,PLAU,PLAUR,PTGS2,RAC2,RB1,SAT1,SH2B3,SPRY1,STC1,STMN1,TFPI,TGFBR2,TNF,TNFRSF10D,TSC22D1,TUBA1B,TYMP,UGCG,WWTR1	545 (16)
doxorubicin		chemical drug		-0.618	3.83e-14	A2M,ADAMTS1,APP,AREG,BCL2,BCL2A1,BNIP3L,BTG1,BTG2,CCN1,CCN2,CD14,CD44,CDKN1A,CLU,CREM,CTSB,CTSD,CXCL1,CXCL2,CXCL3,CXCL8,CYBB,DDIT4,DUSP1,EGR1,EMP3,EREG,FKBP1A,FTH1,GAS5,GLIPR1,GPNMB,GPX4,HBEGF,HIF1A,HMOX1,HSP90AA1,HSPH1,ICAM1,ID1,ID2,IER3,IFITM2,IFITM3,IGFBP4,IGFBP7,IL1B,IL6,IRF1,ITGB4,LGALS3,LIMA1,LY6E,MAP4,MCL1,MET,MRC1,MT-ND1,MT-ND5,MYC,NDRG1,NFE2L2,NFKB1,NFKBIA,NLRP3,PERP,PIK3R3,PLAUR,PLTP,PS…	527 (14)
PDGF (complex)		complex		-0.694	3.96e-14	BCL2,CAV1,CD44,CDKN1A,COL4A1,CXCL3,CYBA,EGR1,EIF4E,FGF2,FN1,FOXO1,GJA1,HIF1A,HMOX1,ICAM1,IRS2,ITGA5,LDLR,MEOX2,MYC,NR4A2,PIK3R3,PLAU,PLAUR,PTGS2,SPARC,TGFB1,TIMP3,VCAM1,VEGFA	603 (21)
NR1H3		ligand-dependent nuclear receptor		-0.703	4.18e-14	APOD,APOE,ARL4C,C1QA,CCL3L3,CCL4,CD4,CDKN1A,CH25H,CLEC4E,CSF3,CXCL16,CXCL2,FCGR1A,FGL2,FPR1,G0S2,GBP4,GPX1,IL10,IL1B,IL1RN,IL6,IRF8,ITGAM,LAIR1,LCP2,LDLR,LSP1,LY86,LYZ,MERTK,NFKBIA,PLAU,PLTP,PTGS2,RB1,SLC16A10,SNAI1,TAP1,TNF,VEGFA,VEGFC	524 (20)
RUNX3	-0.142	transcription regulator	Inhibited	-2.047	4.2e-14	CCN1,CCN2,CD4,CDKN1A,COL4A1,CPVL,CRIM1,CSF1R,CXCL8,FGF2,FLNA,FSTL1,IL18,IL1B,IL6ST,ITGAM,ITGAX,LIFR,LILRB3,MACF1,MID1,MSRB3,MYC,NUAK1,RASAL2,RUNX1,SPP1,TEAD1,TGFB1,TNF,UGCG,VIM,VWF	516 (25)
SRC		kinase		-0.445	4.2e-14	ATP8B1,BCL2,CAV1,CAVIN1,CDKN1A,CSF3,CTSB,CXCL8,DUSP1,F2R,FN1,GJA1,HIF1A,ICAM1,ID1,IL6,LDLR,MCL1,MYC,NFKB1,PLAT,PLAU,PLAUR,POSTN,PTGS2,SPP1,SYNPO,TJP1,VCAM1,VEGFA,VEGFC,VIM,ZEB1	456 (17)
Sb202190		chemical drug		0.443	4.2e-14	BCL2,CCL3,CCN2,CD86,CDKN1A,CEBPB,CXCL8,EGR1,FN1,HIF1A,HMOX1,ICAM1,IL10,IL18,IL1B,IL6,LDLR,PTGS2,RB1,RHOB,RUNX1,SELE,SGK1,SNAI1,SPI1,SPP1,TNF,TYMP,VCAM1,VEGFA,VIM,VSIG4,ZEB1	397 (14)
KITLG		growth factor	Inhibited	-2.538	4.69e-14	ACTB,AIF1,ALOX5AP,ATP6V1B2,BCL2,BLVRB,BTG1,CAVIN2,CCL3L3,CCL4,CCN2,CD14,CDC42EP5,CDKN1A,CLIC1,CLU,CREG1,CXCL2,CXCL3,CXCL8,CXCR4,EFNB2,EGR1,F2R,FABP5,FTH1,GJA1,HMOX1,ID2,IL10,IL18,IL1A,IL1B,IL1RN,IL6,LAPTM5,LDLR,LY6E,NFKBIA,OSM,PGLS,PTGS2,RPL7,RPLP0,RPS6,SAMSN1,SHC1,SLC44A2,SYK,TNF,TXNIP,UCP2,UGCG,VIM,VWF	382 (19)
ACVRL1	0.193	kinase		0.4	5.32e-14	ACTB,ANGPT2,BMPR2,CDKN1A,CXCL8,CXCR4,EFNA1,EFNB2,ENG,ICAM1,ID1,ID2,LYVE1,MYC,PLAT,PLAU,PLAUR,PXN,SELE,SMAD1,VCAM1,VEGFA	466 (19)
rosiglitazone		chemical drug	Inhibited	-2.505	5.47e-14	ACSL1,ADAMTS1,APOC1,APOE,APOL3,ASAH1,ATP1A1,BCL2,BMPR2,C1QA,C1QB,C1QC,CAV1,CAV2,CCL3L3,CCN2,CD164,CD86,CDKN1A,CFD,CLEC7A,COX7A1,CTSS,CXCL8,ETS1,FABP4,FABP5,FN1,GK,HLA-DRA,HMOX1,ICAM1,IGF1,IGFBP2,IL10,IL18,IL1A,IL1B,IL1RN,IL6,INSIG1,INSR,IRF1,IRS2,ITGAM,KLF2,LDHA,LRP1,MET,MGLL,MRC1,MSR1,OLR1,PDK4,PECAM1,PIK3R1,PLIN2,PLPP3,PLTP,POSTN,PTGS2,RGS2,SGK1,SNAI1,SOCS3,TNF,TSC22D1,UCP2,VEGFA,WWTR1	521 (21)
estrogen		chemical drug		-0.075	6.4e-14	APOE,AREG,BCL2,CCN1,CCN2,CDKN1A,CLU,COL15A1,COL18A1,COL4A2,CTSD,CYBB,DUSP1,EGR1,EPAS1,FLT1,FN1,FTH1,GJA1,HBEGF,HIF1A,HSPH1,ICAM1,IGF1,IGFBP2,IGFBP4,IL10,IL1A,IL1B,IL6,ITGA5,ITGB1,ITM2A,LDLR,LGALS1,MEOX2,MYC,NAMPT,PLAT,PTGS2,RAB11A,S1PR1,SERPINB9,SPARC,SPP1,TNF,VEGFA,ZFP36	536 (21)
STAT5B	0.308	transcription regulator		0.16	7.3e-14	A2M,ADGRG1,AHNAK,AKR1C1/AKR1C2,AKR1C3,APOE,ASAP1,BCL2,CCL3L3,CD63,CDKN1A,CIRBP,CITED2,COX7A1,DUSP1,EBF1,ESAM,FMO2,G0S2,GADD45B,GIMAP1,GIMAP6,GLUL,HLA-A,IFITM2,IFITM3,IGF1,IL6,IRF1,IRF8,KLF9,LY6E,MAF,MCL1,MECOM,MMRN1,MYC,MYCT1,NNMT,NR4A2,NUCB1,OSM,PDK4,PLTP,RPL5,SELENOW,SOCS2,SOCS3,TBXAS1,TGM2,TLR2,TMEM176A,TMEM176B,TNF,VWF,ZFP36	460 (20)
SERPINE1	0.507	other		-0.031	7.37e-14	CCL20,CCN2,CD14,CDKN1A,CSF3,CXCL16,CXCL2,CXCL3,CXCL8,DUSP1,EGR1,FBLN2,FGF2,FLT1,FN1,HLA-DQB1,ICAM1,IER3,IL10,IL6,NFKB1,NFKBIA,PLAU,PLAUR,TGFB1,TGFBR2,TLR2,TNF,VCAM1,VIM,ZFP36	565 (17)
YAP1	0.317	transcription regulator		1.479	8.61e-14	ACTG1,ADAM9,ADAMTS1,AREG,CAVIN2,CCN1,CCN2,CD44,CDKN1A,CKLF,COL4A1,COL4A2,CRIM1,CSF3,CTSD,CXCL2,CXCL3,CXCL8,CXCR4,DAB2,DOCK9,EGR1,EMCN,FLNA,FLNB,FN1,FTL,HBEGF,HLA-E,HLA-F,ICAM1,ID1,ID2,IFI27,IGFBP4,IL10,IL1A,IL1B,IL6,IL6ST,ITGA5,ITGB1,ITGB2,ITPR1,LAMC1,LDHA,LIFR,LMNA,LRP1,MAP1LC3B,MPDZ,MRC1,MYC,MYH9,NDRG1,NFKBIA,NUPR1,PDK4,PECAM1,PHACTR2,PTGS2,RASSF4,RPL10A,RPL18,RPL24,RPL3,RPL35A,RPL5,RPL7,RPLP0,…	562 (22)
AKT1	-0.263	kinase	Inhibited	-2.246	8.72e-14	AKR1C1/AKR1C2,BCL2,BCL2A1,C1QC,CCL3L3,CCL4,CD4,CD44,CD74,CD86,CDKN1A,CEBPD,CLU,COL4A1,CST3,CXCL2,CXCL8,CXCR4,EGR1,EZR,FABP5,FGF2,FN1,FOXO1,FSTL1,GATM,HAVCR2,HIF1A,HMOX1,IL10,IL6,IRS2,ITGB1,LAMB1,LIPA,MCL1,MSR1,MT2A,MYC,NFE2L2,NFKB1,PIK3R1,PTGS2,RAB11A,RAMP3,RHOB,SNAI1,SPP1,SRP14,TGFBR3,TNF,TNFSF10,TPD52L1,VEGFA,VIM	443 (15)
C3	-0.369	peptidase		-1.421	8.75e-14	APOE,APP,BCL2A1,C1QA,C3AR1,C5AR1,CCL3L3,CCL4,CSF3,CXCL16,CXCL2,CXCL3,CXCL8,FN1,IL10,IL1A,IL1B,IL6,ITGAM,PTPRC,SELP,TGFB1,TNF,UCP2,VCAM1,VEGFA	414 (21)
ATP		chemical - endogenous mammalian		-1.236	1.1e-13	ADAMTS9,CAPN2,CCL4,CD14,CD200,CD83,CD86,CXCL2,CXCL3,CXCL8,CXCR4,DUSP1,FLNA,FOXO1,HBEGF,HIF1A,ICAM1,IL10,IL18,IL1B,IL1RN,IL33,IL6,ITGA4,ITGAM,MYC,NLRP3,PTGS2,PYCARD,SAT1,TNF,TNFRSF1B,TXN,TXNIP,VCAM1	412 (16)
PRKCA	-0.319	kinase		-0.568	1.1e-13	APP,ARHGDIB,ARL4C,ARPC2,BNIP3L,CAV1,CCN2,CDKN1A,CSF3,CTSB,CXCL2,CXCL3,CYBB,EGR1,ETS1,FN1,FOXO1,HES1,HSPA1A/HSPA1B,ICAM1,ID1,ID2,ID3,INSIG1,MYC,NFKB1,NFKBIA,NOTCH4,PTGS2,RB1,RUNX1,SELP,TNF,VCAM1,VEGFA	497 (16)
troglitazone		chemical drug		1.158	1.32e-13	ACSL1,BCL2,CAV1,CAV2,CCL3,CD34,CD59,CD86,CDKN1A,CEBPD,CFD,CHCHD10,COL15A1,COL4A1,COX7A1,CTNNAL1,CXCL1,CXCL3,CXCL8,DBI,EGR1,ETS1,FABP4,FABP5,FN1,G0S2,HLA-DRA,HMOX1,ICAM1,IFI16,IL1B,IL6,ITGA6,ITM2A,MCL1,MSR1,MT-ND1,MYC,NDRG1,NFKB1,NFKBIA,NNMT,NR2F2,NR4A3,PDK4,PLIN2,PTGS2,RB1,RGS10,SELE,SNAI1,SPP1,TBXAS1,TGFB1,TGIF1,TNF,UCP2,VCAM1,VEGFA	537 (20)
NRG1		growth factor	Activated	2.055	1.33e-13	ACTN1,ANGPT2,BCL2,CAV1,CAVIN1,CAVIN2,CCN1,CCN2,CDKN1A,CRIM1,CXCL8,CXCR4,DAB2,DUSP1,EGR1,EGR3,EMP2,FABP5,FGF2,FLNA,FN1,FSTL1,HES1,HIF1A,HMOX1,ID1,IER3,IL10,ITGAM,ITGB2,LHFPL6,LIFR,MAF,MARCKS,MCL1,MGLL,MSR1,MYC,NDRG1,NR4A3,PLAU,PLAUR,PTGS2,PXN,RUNX1,SELE,SGK1,SNAI1,STMN1,TGM2,TNFAIP1,UTRN,VEGFA,VEGFC,VIM,ZFP36	552 (20)
TCL1A		transcription regulator			1.44e-13	C1QA,C1QB,C1QC,C3AR1,CLEC4E,CTSB,CTSD,CTSS,CXCL3,CYBB,FCER1G,FCGR2B,FPR1,GPNMB,HMOX1,IGSF6,IL1B,ITGAM,ITGB2,MAFB,MCL1,MPEG1,MSR1,RGS1,SLC40A1,SNX6,TNFAIP2,UTRN	371 (7)
sodium chloride		chemical - endogenous mammalian		-0.476	1.44e-13	AKR1B1,AQP1,CCN2,CXCL2,CXCL8,CYBA,CYBB,DDIT4,EGR1,FN1,FOXO1,GPX1,HIF1A,HMOX1,ICAM1,IGFBP7,LRP5,MPDZ,NFKBIA,NPR1,PIK3R3,PTGS2,SGK1,SPP1,TGFB1,TNF,VCAM1,VWF	521 (20)
daidzein		chemical drug		-1.727	1.77e-13	A2M,AIF1,AKR1C3,APOE,BCL2,CAV1,CD4,CD86,CKLF,EVI2A,FCGR2B,FERMT3,HCST,HLA-A,HMOX1,ID2,IL6,ITGB2,LAPTM5,LCP2,LDLR,LY86,MMRN1,MYC,NFE2L2,PIK3R1,PLCXD3,PTGS2,PTPN6,ZEB2	627 (19)
IL11		cytokine		0.357	1.89e-13	A2M,BCL2,BCL2A1,CCL20,CEBPD,CXCL8,EZR,F8,FABP4,ICAM1,IGF1,IGFBP2,IL10,IL18,IL1B,IL6,IL6ST,IRF1,POSTN,SNAI1,SOCS3,SPP1,STX11,TNF,VCAM1,VWF	405 (19)
TRAF3IP2	0.252	enzyme		-0.476	2.05e-13	CCN2,CEBPD,CSF3,CXCL1,CXCL16,CXCL2,CXCL3,FGF2,HIF1A,ICAM1,IL18,IL1B,IL33,IL6,NFKBIZ,POSTN,SELP,TGFB1,TNF,VCAM1	430 (14)
PKA (complex)		complex		-1.466	2.26e-13	APOE,AREG,CAV1,CCN2,CD14,CD44,CDKN1A,CEBPB,CREM,DUSP1,EGR1,GJA1,HMOX1,IFI27,IGF1,IL6,IRF1,KLF6,LDLR,NR4A2,NR4A3,PDE4B,PTGS2,RGS2,RUNX1,SGK1,SLC1A3,SPI1,TNF	552 (24)
ADCYAP1		other		0.738	2.34e-13	ACTN1,BCAM,BCL2,BTG2,CCL3L3,CCL4,CD86,CEBPB,CEBPD,CNN3,CRTAC1,CXCL2,CXCL3,EGR1,EGR3,EMB,ENPP2,ID3,IER3,IL10,IL6,IRF1,ITGAM,MCAM,MYC,NFKBIA,POSTN,RGCC,RHOB,S100A10,SLC1A3,SMAD1,SOCS3,SPARC,TCF4,TGFBI,TMSB10/TMSB4X,TNF,TSC22D1,UCP2	525 (17)
FGF1		growth factor		-1.253	2.42e-13	AKR1B1,ANGPT2,APOE,CCL3,CCN1,CCN2,CDKN1A,CXCL1,EGR1,GPX1,HMOX1,ICAM1,IL1B,IL6,ITGAM,ITGAX,MYC,NFE2L2,NR4A2,PECAM1,POSTN,PTGS2,SELE,SPP1,TGFB1,TGM2,TIMP3,TNF,VCAM1,VEGFA,VEGFC	581 (19)
vancomycin		biologic drug		0.602	2.59e-13	A2M,AASS,ADAMTS1,ALCAM,APOD,ARPC3,C1QA,C1QB,CD14,CD44,CD63,CITED2,CLU,CST3,CTSB,CXCL2,DNAJB4,EMP3,FCGR2A,FMO2,FTH1,GAS5,GPNMB,HAVCR2,HMOX1,IER3,IL10,IL10RA,IL1B,IL6,ITGB4,LGALS1,LGALS3,MRC1,MYC,NUAK1,PTPRM,RCN1,S100A10,SOCS2,SPP1,STING1,SYNPO,TGIF1,TJP1,TMSB10/TMSB4X,TNF,VIM	505 (25)
RUNX1	-1.226	transcription regulator		-1.635	2.71e-13	ADGRG1,ALCAM,ALOX5AP,AQP1,BTG2,CCL3L3,CD14,CD34,CD4,CD53,CDKN1A,CSF1R,CSF2RA,EGFL7,ENG,EPAS1,GNA13,GNA15,ICAM2,ID2,IFITM3,IL10,IL1B,ITGA4,ITGB1,ITGB2,KLF2,LCP2,MACROH2A1,MAP3K6,MECOM,MET,MYC,MYH9,NR2F2,NR4A3,PIK3R1,PLEK,PPP1R15A,RBPJ,RGCC,RUNX1,SOX17,SPI1,SPP1,TJP1,TNF,UGCG,VEGFA,ZBTB16	472 (24)
GPER1		G-protein coupled receptor		0.441	2.82e-13	AREG,ASAH1,CCN1,CCN2,CDKN1A,CEBPD,CXCL2,CXCL3,DDIT4,DUSP1,EGR1,EREG,IGF1,IL1B,IL6,ITGAM,MT1X,MT2A,MYC,NFKBIA,NR4A2,PPP1R15A,PTGER4,RGS16,RND1,TNF,TNFAIP3,ZFP36	674 (21)
RRAS2		enzyme		1.183	2.99e-13	ALCAM,C5AR1,CAV1,CCL20,CD14,CD74,CFH,CSF3,EGR1,EGR3,ETS2,FPR1,HES1,HLA-DMA,IER3,IFITM1,IFITM2,IFITM3,IL18,ITGA5,LAMB1,MDK,MPZL2,NAMPT,NR4A3,PLAU,POSTN,PSMB9,PXN,RGS1,RGS16,SELE,SHC1,TNFAIP3,VEGFC	378 (16)
1-palmitoyl-2-oleoylphosphatidylserine		chemical - endogenous mammalian		-1.224	3.03e-13	BMPR2,CCL3L3,CCL4,CSF2RA,CSF3,CXCL2,CXCL3,IL10,IL3RA,IL6,OSM,TGFB1,TNF,TNFRSF1B,VEGFA,VEGFC	183 (6)
SYK	-0.725	kinase		-1.819	3.11e-13	AKAP12,ARID5A,BCL2,CCL4,CD44,CITED2,CREM,CXCL2,CXCL8,CXCR4,FCER1G,FGL2,GIMAP7,ICAM1,IL10,IL1B,IL6,IRF1,ITGAM,ITGB4,KLF2,PTPRE,RASSF4,RCSD1,RGCC,TGFB1,TNF,TNFSF10,TNFSF13B,TSC22D1,VEGFA,YPEL2	396 (17)
CALCA		other		0.392	3.54e-13	AHNAK,AKAP13,CCL4,CD44,CD83,CD86,CREM,CXCL8,CXCR4,CYBA,EPAS1,ESAM,ETS1,FGL2,FLT1,GADD45B,HAVCR2,HIF1A,ICAM1,ID2,IER3,IGF1,IL6,LGALS1,LIMA1,LMNA,MYC,NFKBIA,PDLIM1,PRDM1,PRXL2A,PTGER4,PXN,RAMP3,RBPJ,SERPINB9,SPI1,TNF,TNFAIP3,ZEB2	571 (18)
JAK2	-0.225	kinase		0.285	3.57e-13	ACTB,ACTN1,AKAP12,AKR1C3,CDKN1A,CXCL8,CYBB,EGR1,ENPP2,FCGR2B,FGF2,FN1,FOXO1,ICAM1,IL1B,IL6,IRF1,ITGA5,ITGAM,LY6E,LYN,MYC,MYL12A,NFKBIZ,OSM,PDE2A,PECAM1,PFN1,PSMB9,PTGS2,SELP,SERPINH1,SLC1A3,SOCS3,TAP1,TGM2,TNF,TSC22D1	536 (19)
curcumin		chemical drug		-0.347	3.67e-13	ADAMTS4,APOE,APP,AQP1,ATP6AP2,BCL2,CAV1,CCN2,CD44,CD59,CD86,CDKN1A,CEBPB,CLIC1,CTNNA1,CXCL1,CXCL3,CXCL8,CXCR4,DNAJB1,EGR1,EIF4E,ETS1,FGF2,FTH1,FTL,GLUL,HIF1A,HMOX1,HSPA1A/HSPA1B,ICAM1,IGFBP4,IL10,IL1B,IL6,ITGA6,ITGAM,ITGB4,KLF9,LSP1,MARCKSL1,MCL1,MGLL,MYC,NAMPT,NFE2L2,NFKB1,NFKBIA,OLR1,PLAU,PTGS2,SELE,SNAI1,SNCG,SOCS3,TFRC,TGFBR2,TIMP3,TLR2,TNF,UCP2,VCAM1,VEGFA,VIM	417 (13)
FN1	0.924	other		-1.859	3.69e-13	ACTN4,APOE,APP,BCAT1,BCL2,BNIP3L,CAPN2,CCL4,CCN1,CCN2,CD83,CDKN1A,CEBPB,CORO1A,CTSD,CXCL1,CXCL2,CXCL3,CXCL8,FERMT2,FGF2,FLNA,FN1,GPX1,IL1B,IL1R1,IL6,ITGA4,ITGA5,ITGAM,ITGB1,MARCKS,MGP,MYC,NES,NFKBIA,PLAU,PLAUR,PXN,RDX,SNAI1,SOCS3,SPARC,SPP1,TCF4,TGFB1,TGFBR2,TGM2,TLR2,TNF,TNFAIP2,VIM	552 (18)
PIK3CA	0.156	kinase		-1.778	3.69e-13	ADAM15,ADAM9,ADAMTS1,ADAMTS4,ALCAM,ATP1A1,CALD1,CCL20,CD14,CD34,CD44,CEBPB,CEBPD,CSF3,CXCL8,CXCR4,HIF1A,HMOX1,ICAM2,IL33,IL6,IRS2,ITGA5,ITGAM,ITGB1,LGALS3,MCTP1,MRC1,MTUS1,MYC,NFKBIA,PLAU,POSTN,PTGS2,ROBO4,SNAI1,SPARC,SULF1,TGFB1,TJP1,TNFAIP3,TNFSF10,TREM1,VEGFA,VIM	510 (18)
HISTONE H3 (family)		group		0.772	3.71e-13	ADGRA2,AKAP12,BCL2,CAV1,CDKN1A,CRIP2,CSF1R,CTNNA1,CXCL8,CYRIA,DUSP2,EFNA1,EGR1,FABP4,FLT1,HES1,ICAM1,ID1,ID2,IFITM3,IGF1,IGFBP2,IGFBP4,IL10,IL1A,IL1B,IL6,ITGA5,KLF2,MAF,MET,MGLL,MTUS1,MYC,NFKBIA,PIK3R1,PRDM1,PROS1,PTGS2,RB1,RCAN1,RGS10,RPL10A,RPS6,S100A16,SEC14L1,SELE,SEMA6A,SGK1,SHANK3,SNAI1,SOCS3,SOX17,SPP1,STOM,SYNE2,TGFB1,TGFBR2,TLR2,TM4SF18,TNF,TNFAIP3,TNFSF10,TXNIP,VAMP8,VCAM1,VEGFA,ZEB1,ZE…	515 (18)
ethanol		chemical - endogenous mammalian	Inhibited	-2.535	3.75e-13	ACSL1,ARHGDIB,ARRB2,BCL2,C3AR1,C5AR1,CCN2,CD14,CD44,CDA,CDKN1A,CEBPB,CEBPD,CLU,CREG1,CXCL3,CXCL8,CXCR4,CYB5A,DUSP1,EGR1,EPHX1,FABP5,FGF2,FLNA,FN1,GPX4,HIF1A,HLA-A,HMOX1,ICAM1,ID1,IL10,IL18,IL1B,IL1R1,IL1RN,IL33,IL3RA,IL6,INSR,IQGAP2,ITGAM,ITGAX,ITGB1,KLF6,LDLR,LGALS1,MAP1LC3B,MYC,MYOF,NCF2,NFE2L2,PDLIM5,PLAT,PTGS2,RGCC,RHOB,RHOG,SELE,SERPINA1,SGK1,SH3BGRL,SLC40A1,SMS,SNAI1,SOX18,SPTBN1,TGFB1,TGM2…	456 (13)
STING1	0.888	ion channel		-1.927	4.08e-13	BCL2,C15orf48,CCL20,CCL3L3,CCL4,CD83,CD86,COLEC12,CXCL1,CXCL2,CXCL3,CXCL8,EVI2A,FCGR1A,FCGR3A/FCGR3B,GBP4,HLA-A,ICAM1,IFI16,IFI27,IFITM1,IFITM3,IL10,IL18,IL1A,IL1B,IL33,IL6,IRF8,ITGAM,KDM6B,MRC1,NFE2L2,NLRP3,PLAT,PLAUR,PNP,PPP1R15A,PSMB9,PTPRC,RGS16,SGK1,SLFN5,TNF	495 (16)
alitretinoin		chemical drug		-1.363	4.36e-13	ACACB,ADAM28,ADAMTS4,ANXA5,APOD,APP,BCL2,BCL2A1,CCL20,CCL8,CD14,CD83,CD86,CDH5,CDKN1A,CPM,DUSP1,FABP4,FN1,FOLR2,GK,GRB2,HLA-DRA,IL6,IRF1,ITGAM,PLAU,PLTP,SMAD1,SNAI1,SPP1,TGFB1,TGFBR2,VIM	445 (16)
TRAF6		enzyme		-1.673	4.4e-13	CCL20,CSF3,CXCL1,CXCL16,CXCL2,CXCL3,CXCL8,CYBB,HIF1A,ICAM1,IL10,IL1B,IL6,MAP1LC3B,MCL1,NCF2,NFE2L2,NFKB1,PAG1,PRMT1,SELE,SELENOW,TGFB1,TNF,TNFAIP3	398 (13)
SFTPA1		transporter		0.36	4.5e-13	AKR1C1/AKR1C2,ARRB2,CCL3,CCN1,CCN2,CXCL2,CXCL3,EGR1,EVI2B,HBEGF,HSPA6,IL10,IL1A,IL1B,IL6,KLF2,MRC1,MYC,NAMPT,PDK4,PLIN2,TGFB1,TNF	516 (20)
N-acetylmuramyl-L-alanyl-D-isoglutamine		chemical - endogenous non-mammalian		-1.955	4.5e-13	CCL20,CCL3,CCL4,CCL8,CD200,CD86,CXCL2,CXCL3,CXCL8,ETS1,FZD4,ICAM1,IL10,IL1A,IL1B,IL6,ITGB2,MSR1,NFKBIA,PTGS2,SNAI1,TNF,TREM1	395 (15)
RBPJ	-1.466	transcription regulator		-1.273	4.79e-13	CCL3L3,CCL4,CD44,CD74,CD86,CDKN1A,CLU,CORO1A,CSF3,CXCL16,CXCL3,CYTH4,DUSP1,EFNB2,ETS1,FGF2,HES1,HLA-A,HLA-DMA,HLA-DMB,HLA-DQB1,HLA-E,IGF1,IL10,IL18,IL1A,IL1B,IL1RN,IL33,IL6,INHBB,IRF8,MDK,MYC,NFKB1,PRDM1,PSMB9,SNAI1,SPP1,TAP1,VEGFA,VEGFC	528 (17)
decitabine		chemical drug		0.754	5.12e-13	ADAMTS1,ADGRL2,AKAP12,APOE,ARHGDIB,BCAT1,BCL2,BMPR2,BTG1,CAV1,CCN2,CD44,CD59,CD86,CDA,CDKN1A,CLDN5,CLU,CRTAC1,CXCL3,CXCR4,DLC1,DUSP1,EFNB2,EGR3,EIF4E,EZR,FGF2,FILIP1,FN1,FOXC1,GADD45B,GLRX,GPX1,GRB2,GSN,HBEGF,HDGFL3,HLA-A,HLA-E,HLA-F,HSPA1A/HSPA1B,ICAM1,ID1,IFI16,IFI27,IFITM1,IGFBP2,IGFBP7,IL1B,IL6,ITGA4,ITGAX,KLF6,LDLR,LEPR,LGALS1,LGALS3,LY96,MAF,MAFB,MET,MYC,NDRG1,NECTIN2,NFIB,NFKBIA,NR4A2,NR4A…	661 (22)
NR1H4		ligand-dependent nuclear receptor		0.929	5.2e-13	ADAMTS4,APOE,ATP8B1,CCL14,CCL3L3,CCN1,CCN2,CDH5,CEBPB,COL15A1,CTSB,CTSZ,CXCL3,FABP5,FN1,GPX1,IL1B,IL6,INSR,ITGAM,LAMB2,LDHA,LDLR,MYC,OSM,PLTP,PTGS2,S1PR1,SERPINA1,SOCS3,SPP1,TGFB1,TGFBI,TGM2,TNF,TXNIP	448 (13)
atorvastatin		chemical drug		0.718	5.28e-13	APOE,APP,BCL2,CAV1,CCN1,CCN2,CD59,CXCL8,CXCR4,CYBA,CYBB,DUSP1,EGR1,ENG,F2R,FLT1,GADD45B,GJA1,HMOX1,ICAM1,IER3,IL10,IL6,INSR,ITGB2,LDLR,NLRP3,OLR1,PDXK,PHACTR1,PLAT,POSTN,PRNP,PTGS2,RGS1,RHOB,SELE,SELP,SLCO2B1,SPP1,TGFB1,TLR2,VCAM1,VEGFA,ZFP36	538 (15)
HMGA1	-0.381	transcription regulator		0.675	5.33e-13	CAV1,CAV2,CCN1,CD44,COL4A1,COL4A2,CPE,DAB2,DRAM2,EGR1,EPB41L4A,FSTL1,GNA15,GSN,ID3,IER3,IGF1,IGFBP4,IGFBP7,IL6,INSIG1,INSR,KLF2,LAMB1,LY6E,MGAT1,MSRB3,MT1M,MYC,MYH9,NFIB,PTGS2,RHOB,SERPINH1,SNAI1,SOX17,SPARC,SRPX,SYK,VIM	589 (20)
EP300	-0.128	transcription regulator		-1.082	6.08e-13	ACACB,AKAP12,ARID5A,CAPG,CCL3,CD53,CD59,CDKN1A,CNN3,CRIM1,CSF3,CXCL3,CXCL8,CXCR4,DNAJB4,DUSP1,EGR1,EVI2A,FABP4,FN1,FOXO1,FTH1,GIMAP7,HMOX1,ID1,ID2,ID3,IGF1,IL10RA,IL1R1,IL6,ITGA6,ITGB2,LDHA,LMNA,MAF,MCF2L,MET,MYC,NABP1,NDRG1,NFKBIA,NPR1,OLR1,PABPC1,PBX1,PDK4,PERP,PFKFB3,PTGS2,RAPGEF3,RB1,RCSD1,SELE,SOCS3,STOM,TBXAS1,TGFBR2,TLR2,TNF,TNFAIP1,TNFAIP3,TXNIP,UTRN,VEGFA,YPEL2	512 (21)
sirolimus		chemical drug		-0.424	6.23e-13	ACACB,ACTB,AKR1C3,ANXA5,APP,ARHGDIB,ATP1A1,ATP6AP2,ATP6V0B,ATP6V1B2,BCL2,BCL2A1,C5AR1,CALD1,CCL20,CCL3L3,CCN2,CD151,CD86,CDA,CDKN1A,CEBPB,CFD,CLIC1,CREG1,CSF3,CXCR4,DDIT4,EGR1,FCER1G,FGF2,FN1,FPR1,FTH1,GPX1,HIF1A,HMOX1,HSP90AA1,ICAM1,ID1,ID2,IGF1,IL10,IL1B,IL33,IL6,INSR,IRS2,KLF2,LAMB1,LDHA,LEPR,LGALS3,LILRB2,LMNA,MAF,MAP1LC3B,MCL1,MRC1,MYC,NFKB1,NLRP3,NR4A3,OAZ1,PIK3R1,PLAU,PLAUR,PLIN2,POSTN,PRM…	544 (20)
HDAC (family)		group		0.248	6.3e-13	ADAMTS1,AREG,BCL2,CDKN1A,CSF1R,CSF2RA,CXCL8,CXCR4,EGR1,EGR3,GADD45B,HIF1A,HLA-DRA,IGF1,IL1B,IL6,KLF6,KLF9,MEOX2,MXD1,MYC,NCKAP1,NOTCH4,PBX1,PREX1,RGS10,SPP1,SPRY1,TGFBR2,TNF,TNFSF10,TXNIP,ZEB2	565 (21)
IL21		cytokine		-0.97	6.3e-13	BCL2,CALHM6,CCL20,CCL3L3,CCL4,CD86,CDKN1A,CXCL8,EGR1,FCER1G,FCGR2B,FGL2,FOXO1,HAVCR2,HCST,HIF1A,HLA-DRB5,ID2,IFI16,IL10,IL6,MCL1,PRDM1,PSMB9,PTPRC,RUNX1,SGK1,SOCS2,SOCS3,TAP1,TGFB1,TNF,TYROBP	538 (15)
PKC (family)		group		-0.434	7.02e-13	APP,BCL2,CCN1,CCN2,CD4,CDKN1A,CTSB,CXCL8,CXCR4,CYBB,DUSP1,EGR1,FABP4,FGF2,FN1,GADD45B,HIF1A,HMOX1,ID2,IL10,IL1B,IL6,ITGA5,ITGB1,KLF6,LIPA,MSR1,NFKB1,NOTCH4,NR4A2,NR4A3,PPP1R15A,PTGS2,PTPRE,RB1,RGS2,SPP1,STC1,TGFB1,TNF,VCAM1,VEGFA	430 (16)
IGF1R	0.201	transmembrane receptor		0.178	7.44e-13	ACSL1,ACTN4,APP,BCL2,CAPG,CD37,CD53,CD84,CDKN1A,CEBPB,CLU,COL18A1,COL4A1,COL4A2,CTSD,EGR1,EMP1,FTH1,GJA1,GRB10,HIF1A,ID2,IFNGR2,IGF1,IGFBP2,IGFBP4,IL1A,IL1B,IL6,INHBB,IRS2,ITGAM,MYC,PDLIM5,PLAT,PLAU,PTGS2,RPL10A,RPL24,RPL3,RPL35A,RPL7,S100A10,S100A4,SNAI1,SNCG,SPP1,TGFB1,TGFBI,TIMP3,TJP1,TNF,TNFSF10,TXN,VEGFA,VEGFC	475 (21)
tacrolimus		chemical drug		1.627	7.5e-13	ABLIM1,APOD,APP,AREG,BASP1,BCL2,CAPG,CCL4,CD200,CD74,CXCL2,CXCL8,CXCR4,CYBB,DOCK9,EGR1,ELL2,FABP4,FKBP1A,FLNA,FN1,ID1,ID3,IGFBP4,IL10,IL1B,IL33,ITPR1,LRRC32,MAF,MARCKSL1,MYC,NFKBIA,PIK3R1,PLIN2,PRNP,PTGS2,RCN1,SPP1,TGFBR3,TJP1,TNF,TNFRSF1B,TNFSF10,VEGFC	508 (18)
4-hydroxytamoxifen		chemical drug		0.653	7.53e-13	AREG,BCL2,CAPNS1,CCN1,CCN2,CDKN1A,CEBPB,CEBPD,CLU,CTSD,DDIT4,DDX21,DUSP1,EGR1,FABP4,FOXO1,GLRX,IER3,IGF1,IL10,IL6,MT1X,MT2A,MYC,NEDD9,NFKBIA,NR4A2,PDK4,PPP1R15A,PTGER4,RB1,RGS16,RND1,SERPINB9,SGK1,TM4SF1,TNF,TNFAIP3,TPM1,ZEB1,ZFP36	563 (19)
raloxifene		chemical drug		0.353	7.95e-13	ADIRF,AREG,BCL2,CDKN1A,CLU,DDIT4,DUSP1,EGR3,ENG,ENPP2,F2R,FLNB,HES1,HMOX1,HSPA1A/HSPA1B,IER3,IGF1,IGFBP4,IL18,IL1R1,IL6,INHBB,ITGB1,KLF6,KYNU,LAMB1,LAMB2,LDLR,LITAF,NDRG1,PRSS23,PTGS2,SNCG,SPP1,STC1,TFRC,TGFBR2,TIMP3,TM4SF1,TNF	594 (21)
GATA3		transcription regulator		-1.199	8.41e-13	BCL2,BHLHE41,BLVRB,CCL4,CD4,CDKN1A,CSF1R,CXCR4,DRAM2,EBF1,ERG,ETS1,FN1,GLUL,HIF1A,ICAM1,IL10,IL6,LAIR1,MAF,MYC,NFKB1,PTGER4,RCAN1,RGCC,RUNX1,SPI1,TEK,TGFB1,TGM2,TJP1,TNF,VCAM1,VEGFA,VIM,ZBTB16,ZEB2	584 (22)
SRF	0.198	transcription regulator	Activated	2.997	8.42e-13	A2M,ACTB,ACTG1,ACTN1,AKAP12,APOLD1,BCL2,CALD1,CAP1,CCN2,CDKN1A,CEBPD,CLDN5,CPM,CXCR4,CYBB,DSTN,EGR1,EGR3,ETS1,EZR,FABP5,FERMT2,FLNA,FLT1,G0S2,GLIPR1,GSN,HMOX1,HSPG2,IGF1,IL6,ITGA6,ITGAM,ITGB1,LDLR,LEPR,LIMA1,LMCD1,LRP1,MALAT1,MCF2L,MCL1,MGST2,MYH9,NCOA7,NR4A2,ODF2L,PDE2A,PLEKHO1,PTGS2,PTMS,SELP,SNX2,TBXAS1,TMOD3,TUBB4B,TUBB6	537 (23)
SRC (family)		group		1.75	8.59e-13	ATP1A1,EGR1,FGF2,FLT1,FN1,HIF1A,ICAM1,ID1,IL10,IL6,KLF2,MAOA,MCL1,PTGS2,PXN,S100A4,SNAI1,TJP1,TNF,VCAM1,VEGFC	385 (18)
3M-002		chemical reagent		-1.555	9.3e-13	BCL2A1,BMX,CCL20,CCL3L3,CCL4,CD83,CD86,CFH,CLEC4E,CXCL3,FCGR1A,FPR1,GPNMB,GPR84,HLA-DMB,IL1B,IL6,ITGAX,NCF4,PTGS2,TMEM204,TNF,TNFSF10,TXNIP,VMO1	367 (15)
MSB0011359C		biologic drug		1.4	9.3e-13	BASP1,BTG2,CCL3L3,CDKN1A,CLEC10A,CXCL3,DUSP1,EGR1,F13A1,FCGRT,FOLR2,GADD45B,HSPA1A/HSPA1B,IER3,IL1B,IRF1,KLF2,LYVE1,MPEG1,OGFRL1,OSM,PLTP,RGS1,TGFBI,TGM2
IL3		cytokine		-1.17	9.77e-13	ALOX5AP,AREG,ARHGAP29,ARHGDIB,BCL2,BNIP3L,BTG2,C1QA,CD14,CD53,CD63,CD83,CD86,CDKN1A,CITED2,CREM,CSF1R,CSF3,CTTN,CXCL8,CXCR4,DOK2,EGR1,EGR3,EMP3,F2R,FCGR2A,FCGR2B,GADD45B,GNA13,GPX1,HBEGF,HLA-A,ICAM1,IL1B,IL33,IL3RA,IL6,ITGAM,ITGAX,KLF9,LYN,MCL1,MID1,MYC,NACA,NEDD9,OSM,RB1,RBPJ,RPL3,RPL5,RPL7,RPS3,RPS4Y1,RPS6,SELE,SLC7A5,SOCS3,SPI1,TLR2,TNF,TNFSF10,UCP2,VCAM1,VEGFA	539 (18)
tamoxifen		chemical drug		-0.278	9.81e-13	AHNAK,AQP1,ASAH1,BCL2,CAV1,CAV2,CCN1,CDKN1A,CEBPD,CLU,CPE,CTSD,CXCL8,CXCR4,EPHX1,F13A1,F2R,FABP4,FN1,G0S2,HES1,HIF1A,IER3,IGF1,IGFBP4,IL1RN,IL6,IRF1,LDLR,LGALS3,MET,MYC,NNMT,PFN1,PRSS23,PTGS2,RAMP3,RB1,S100A6,SELE,SHC1,SLC7A5,SNAI1,SPP1,TACC1,TGFBR2,TNF,TSPAN9,TXN,TYMP,UCP2,UGCG,UTRN,VEGFA,VIM,ZEB2	577 (19)
valsartan		chemical drug		0.422	1e-12	ANGPT2,APP,AQP1,CD163,CD34,CTSS,CYBA,CYBB,ENG,FABP4,FGF2,FN1,GJA1,ICAM1,IL1B,IL6,MRC1,POSTN,PTGS2,SPP1,TGFB1,TNF	528 (25)
ERBB3		kinase		0.939	1.04e-12	ACTB,ADAM9,CCN1,CCN2,CDKN1A,CLU,CXCR4,DUSP1,EGR1,EMP2,EZR,FBLN2,FGF2,FN1,FSTL1,GAS5,HBEGF,HIF1A,HMOX1,ITGB2,LHFPL6,NDRG1,PTGS2,RRAS,SGK1,SNAI1,SOCS3,SPARC,STMN1,TGM2,TIMP3,TNXB,VEGFA	592 (21)
FSH (complex)		complex		-0.133	1.09e-12	ACTB,ACTN1,ADAMTS1,ADGRG1,AKAP12,APP,AREG,ARL4C,ARPC1A,BMPR2,BNIP3L,BTG2,CCN2,CH25H,COL15A1,COL18A1,CPE,CREM,CXCR4,DAB2,DUSP1,EFNA1,ELL2,EREG,EZR,FGF2,FOXO1,GK,HIF1A,ID1,IGFBP4,IL1B,IL1RN,IL6,INHBB,ITGA5,ITPR1,LDLR,LGALS1,LRRC32,MAP1LC3B,MCL1,MT1X,MT2A,MYC,NPC2,PDXK,PLAT,PLPP1,PPP1CB,PRNP,PSIP1,PTGS2,PTPRE,RAB27A,RAB31,RASAL2,RGS16,RHOB,SGK1,SMAD1,TFRC,TGFBR2,TGFBR3,TNFAIP3,TPM1,VEGFA,VEGFC,YBX3,…	523 (19)
NFKB-RELA (complex)		complex		-0.794	1.13e-12	BCL2,CCL3,CXCL3,CXCL8,HIF1A,ICAM1,IL10,IL1B,IL6,IRF1,MYC,NFKBIA,PTGS2,SELE,SOCS3,TNF,VCAM1
TAFAZZIN	0.006	enzyme		-0.772	1.21e-12	ADAMTS1,ANXA5,ARHGAP29,BASP1,BCL2,C7,CAV1,CAV2,CCL3L3,CCN1,CCN2,CD44,CD86,CDC37,COX7A1,CXCL2,CXCL3,CXCR4,DUSP1,EMCN,ENPP2,FBLN2,FLT1,FN1,FOXC1,GPX1,GRB2,HIF1A,HLA-A,HMOX1,HSP90AA1,IFI16,IGFBP4,IL10,IL1B,IL6,KLF6,LCP1,LDHA,LDLR,LSP1,LY6E,MET,MRC1,MYC,MYOF,NCF4,PDLIM5,PECAM1,PHACTR2,PIK3R1,PRSS23,PTGS2,S1PR1,SELP,SLC40A1,TFRC,TGFB1,TNF,VCAM1,VEGFA	526 (17)
PRKCD	-0.42	kinase		-0.727	1.24e-12	BCL2,BCL2A1,CCL20,CD4,CDKN1A,CEBPB,CTSB,CXCL16,CXCL8,ETS2,ICAM1,IL10,IL1B,IL1RN,IL6,ITGAM,JCAD,KLF6,LDLR,LYST,MAP1LC3B,MAST4,MCL1,MYC,NES,NFKBIA,PALMD,PPP1R15A,PTGS2,PTPN6,RCAN1,SPRY1,TLR2,TNF,UGCG,VCAM1,VEGFA,ZEB1,ZFP36	419 (16)
MAPK1	-0.277	kinase	Inhibited	-2.386	1.25e-12	AKAP12,APOE,ATP1B1,BCL2,CAPN2,CAV1,CCL3L3,CCL4,CCN2,CD84,CDKN1A,CTSB,CXCL8,DAB2,DSE,DUSP1,DUSP2,EGR1,EMP1,FN1,FOXO1,GFOD1,HLA-DMA,HLA-E,HMOX1,IFI16,IFI27,IFITM1,IFITM3,IGFBP7,IL10,IL1B,IL1RN,IL6,IRS2,ITGA5,LGALS1,LGALS3,LMNA,MCL1,MMP28,MYC,NFE2L2,NRN1,NUPR1,OSM,PLAU,POSTN,PROS1,PSMB9,PTGS2,RGS16,RGS2,SNAI1,SOCS2,SPP1,STC1,TAP1,TJP1,TNF,TNFRSF1B,TNFSF10,VIM,WIPF1	485 (14)
reactive oxygen species		chemical toxicant		-1.871	1.28e-12	ADAM9,BCL2,CCN2,CD200,CDKN1A,CSF1R,CSF3,CXCL8,CXCR4,DUSP2,ETS1,FGF2,GLRX,HBEGF,HIF1A,HMOX1,IL1B,IL6,KLF6,MCL1,MYC,NFE2L2,NFKB1,PTGS2,TGFB1,TLR2,TNF,TNFAIP3,UCP2,VCAM1,VEGFA	395 (16)
BMP10		growth factor		1.251	1.29e-12	A2M,AASS,AQP1,BMPR2,CD74,CD83,CFI,ENG,FCGR2A,FCGR3A/FCGR3B,FGF2,FGL2,FN1,HLA-A,ICAM1,ID1,ID2,ID3,IGFBP7,IL1B,LEPR,MSR1,NFKBIA,NR4A2,NR4A3,SELE,VCAM1	427 (10)
TREM1	-0.789	transmembrane receptor		-1.58	1.48e-12	AREG,ATP1B1,BCL2,CCL20,CCL3,CD14,CD83,CD86,CEBPB,CXCL1,CXCL2,CXCL3,CXCL8,CXCR4,EGR1,EGR3,ELOVL7,ETS2,FERMT2,GADD45B,HBEGF,HES1,IL10,IL1B,IL1R1,IL6,IRF1,ITGAX,MT1M,NFKBIA,NR4A2,PALM2AKAP2,PLPP3,PTGS2,RCAN1,RGS1,RGS16,SLC1A3,SPP1,TCEAL9,TLR2,TNF	460 (13)
HDAC1	0.525	enzyme		0.239	1.49e-12	AKAP12,ALCAM,ALOX5AP,ANGPT2,CAVIN2,CD34,CD4,CD44,CDKN1A,CSF1R,CXCL1,CXCL8,DUSP1,EGR1,FABP4,FAM107A,FLT1,FN1,GLUL,HES1,HLA-A,ID1,IL10,IL1A,IL1B,IL6,ITGB4,KLF2,MYC,NASP,NFKBIA,PFKFB3,PLAU,PREX1,PTGS2,PTPN6,RGS10,RHOB,SGK1,SNAI1,SPP1,TGFBR2,TGM2,TNF,VEGFA	595 (25)
PPARD	-0.228	ligand-dependent nuclear receptor		-0.49	1.56e-12	ACACB,APOE,BCL2,C1QA,C1QB,C1QC,CCL20,CCL3L3,CEBPB,CH25H,CLEC7A,CXCL1,CXCL2,CXCL3,CXCL8,EGR1,FABP4,FCGBP,FLT1,FN1,GPR183,ICAM1,IGFBP2,IL10,IL1B,IL6,LDHA,LDLR,LRP5,MERTK,MPEG1,MRC1,MSR1,NR4A2,NR4A3,OLR1,PDK4,PGM5,PLAT,PLIN2,PTGS2,S100A6,SAT1,TNF,TNFAIP3,UCP2,VEGFA	451 (19)
TLR3		transmembrane receptor	Inhibited	-2.21	1.56e-12	ADAMTS4,CCL20,CCL3,CCL3L3,CCL4,CD86,CLU,CPM,CSF3,CXCL2,CXCL3,CXCL8,DUSP1,GADD45B,GBP4,HMOX1,ICAM1,ID1,IER3,IFI16,IL10,IL1A,IL1B,IL1RN,IL33,IL6,IRF1,LIPA,NFKB1,NFKBIZ,PECAM1,PFKFB3,PIK3R1,PIK3R3,PLAU,PTGS2,RGS1,RHOB,SELE,SERPINB9,SOCS3,SPRY1,TNF,TNFRSF1B,TNFSF10,TNFSF13B,TREM1	485 (13)
SB-431542		chemical reagent		-0.338	1.7e-12	ADAM15,C5AR1,CCN2,CD14,CD44,CDH5,COL4A1,ECSCR,ETS2,FN1,FOLR2,GADD45B,GJA1,ID1,ID2,ID3,IGF1,IGFBP7,IL10,MAFB,MYC,NFKBIA,PECAM1,POSTN,SMAD1,SPP1,TFRC,TGFB1,TGIF1,TJP1,TNFSF10,VEGFA,VIM	552 (21)
Salmonella enterica serotype abortus equi lipopolysaccharide		chemical toxicant		-1.938	1.74e-12	AREG,ATP1B1,CCL20,CCL3,CCL3L3,CCL4,CSF3,CXCL1,CXCL2,CXCL3,DNAJB4,DUSP2,EGR1,EGR3,ELOVL7,EREG,ETS2,FERMT2,FLT1,G0S2,GADD45B,HES1,ID2,IL10,IL18,IL1A,IL1B,IL6,IRF1,MGLL,NFKBIZ,NLRP3,NR4A2,PALM2AKAP2,PLAU,PTGS2,RGS1,SLC1A3,SOCS3,TNF	471 (15)
LMO2	0.028	transcription regulator		0.408	1.78e-12	ACTB,ADAMTS9,ADGRG1,BCL2,BMPR2,CD34,CD53,CDH5,CDKN1A,CLEC4E,COL18A1,CSF2RA,CSTB,ENG,ERG,ETS1,ETS2,F2R,FTH1,FZD6,GJA1,GPR183,GPR34,GRB10,GSN,IRS2,LGALS1,LMCD1,LSP1,LYN,MDK,MGLL,MGST2,MYC,NCKAP1,NDRG1,NOVA1,PAG1,PBX1,SAMSN1,SERTAD1,SLC40A1,SNTB2,SPI1,SYNE2,TAMALIN,TAP1,TGFB1,THEMIS2,TLR2,TNFAIP3,TNFRSF1B,TNS2,TXNIP,UNC93B1,ZEB1,ZFHX3
ITGB2	-2.221	transmembrane receptor		-1.11	1.81e-12	BCL2A1,CCL3,CCL4,CD44,CD86,CSF3,CXCL2,CXCL3,FN1,GADD45B,HES1,IL6,ITGA4,PTGS2,RAC2,TGFB1,TGFBR2,TNF,VCAM1,VEGFA	509 (19)
ZBTB16	0.871	transcription regulator		-1.369	1.85e-12	CD14,CD34,CD44,CD74,CD83,CD86,CDKN1A,EMB,F13A1,F2R,FOXO1,GATM,ID2,ID3,IL10RA,IL1A,IL3RA,IL6,IL6ST,INPP1,ITGAM,KLF2,LY86,LY96,MAF,MYC,NFKBIZ,PBX1,PDXK,PIK3R1,PIK3R3,PTGS2,REL,SELP,SPP1,TMEM176B,TNF,TSC22D1,ZBTB16	544 (25)
ZFP36	0.603	transcription regulator	Activated	2.154	1.86e-12	CCL3L3,CDKN1A,CTSS,CXCL2,CXCL3,CYBB,HIF1A,ICAM1,IER3,IL10,IL1A,IL1B,IL6,IRF1,MXD1,NFKBIA,OSM,PLAU,PLAUR,PNRC1,PRDM1,PTGS2,SPP1,TFRC,TNF,VCAM1,VEGFC,ZFP36	377 (12)
cerivastatin		chemical drug		0.582	1.86e-12	CCL3,CCN2,CDKN1A,CXCL8,DBI,FGF2,FN1,GPX1,HMOX1,HSPB1,ICAM1,IL6,INSR,ITGB2,ITGB4,KLF2,MYC,PLAT,PLAU,PLAUR,PTGS2,TGFB1,TGFBR3,TIE1,TMSB10/TMSB4X,TNF,VCAM1,VEGFA	449 (17)
aldesleukin		biologic drug		1.868	1.86e-12	AREG,BCL2,BTG2,CD86,CXCR4,DDIT4,DUSP2,FCGR2A,FCGR2B,FCGR3A/FCGR3B,GIMAP7,GLUL,HLA-DRA,HLA-DRB1,HLA-F,IFITM1,IFNGR2,IRF1,MYC,NFKBIA,NFKBIZ,OTUD1,PSMB9,RGS1,TAP1,TNFAIP3,TNFSF10,ZBTB16
AKT (family)		group		-0.386	1.92e-12	A2M,APP,BCAM,BCL2,BCL2A1,BTG2,CCN2,CD164,CD44,CD63,CDKN1A,CEBPB,CPD,CPM,CTSD,CXCL8,CXCR4,EPAS1,FABP4,FN1,FOXO1,HES1,HIF1A,HMOX1,HSPG2,IER3,IGF1,IGFBP2,IL10,IL1B,IL1R1,IL6,INSR,LAMB2,LMNA,MCAM,MCL1,MT1X,MT2A,MYC,NDRG1,NES,NFE2L2,NFKB1,NFKBIA,PDK4,PODXL,PTGER4,PTGS2,PTPRM,RB1,RHOB,RPS4Y1,SGK1,SLC7A5,SNAI1,SOCS3,SPP1,TJP1,TLR2,TNF,TNFSF10,UTRN,VCAM1,VEGFA,VIM,ZEB1	487 (16)
PTGER4	-0.932	G-protein coupled receptor		0.275	1.98e-12	ADAMTS4,APP,CCL20,CCL3L3,CCL4,CD44,CH25H,CITED2,CXCL8,CXCR4,CYBB,CYRIA,EGR1,GBP4,HAVCR2,HERPUD1,ICAM1,IFI16,IL10,IL18,IL1B,IL6,IRF1,MAFB,NCF2,OLR1,OSM,PTGS2,RNF144B,S1PR1,SAP30,SLFN5,SPP1,TAGLN2,TNF,TNFSF10	564 (14)
kainic acid		chemical toxicant	Inhibited	-2.388	1.98e-12	APOE,APOLD1,APP,BCL2,BTG2,CCL3L3,CD200,CD44,CEBPB,CREM,CSF1R,DAB2,DUSP1,EGR1,EGR3,FGF2,FN1,GADD45B,GJA1,GPX4,HBEGF,IGF1,IL18,IL1B,IL6,NR4A2,PLAT,PLAU,PLAUR,PPP1R15A,PTGS2,RGS2,SPP1,TJP1,TNF,VEGFA	482 (20)
ionomycin		chemical reagent		-0.252	2.34e-12	AHNAK,BCL2,BCL2A1,CCL3,CD4,CSF3,CXCL8,DUSP1,DUSP2,EGR1,EIF4E,ETS1,ETS2,FCGR1A,GBP4,HIF1A,ICAM1,IL10,IL1B,IL6,ITGB2,ITM2A,LDHA,LDLR,MAF,MYC,NR4A2,PPP1R15A,PTGS2,RBPJ,RCAN1,RGS2,SGK1,SOCS2,SPP1,STC1,TGFB1,TLR2,TNF,TNFSF10,ZBTB16	543 (20)
MAPKAPK2	-0.122	kinase		-1.726	2.39e-12	CCL3L3,CEBPD,CITED2,CXCL2,CXCL3,CXCL8,HSPB1,ICAM1,IL10,IL18,IL1B,IL6,MRC1,MSR1,NFKBIA,PLAT,PLAU,SLA,TNF,TSC22D1,VCAM1,ZFP36	373 (18)
COLLAGENASE (family)		group		-0.452	2.4e-12	CCL3L3,CCL4,CEBPB,CEBPD,CXCL2,CXCL3,EGR1,ICAM1,IER3,IL1A,IL1R1,IL6,IRF1,ITGA4,SELE,SELP,TNF,VCAM1	425 (11)
ciglitazone		chemical drug		0.806	2.47e-12	APOE,BCL2,CAV1,CAV2,CD34,CDKN1A,CXCL1,CXCL8,CYBB,FLT1,FN1,GSN,HLA-DRA,ICAM1,IFITM2,IGFBP2,IL10,IL6,LAMB1,MXD1,NFKBIA,OLR1,PTGER4,PTGS2,SELE,SERPINA1,TNF,TNFSF10,VCAM1	431 (16)
LDB1		transcription regulator		0.277	3e-12	ACTB,ADAMTS9,ADGRL2,ALCAM,BCL2,BMPR2,CD34,CD53,CDH5,CDKN1A,CLEC4E,COL18A1,CSF2RA,CSTB,ENG,F2R,FTH1,FZD6,GJA1,GPR183,GPR34,GRB10,GSN,IL18,IRS2,LGALS1,LMCD1,LSP1,LYN,MDK,MGLL,MGST2,NCKAP1,NDRG1,NOVA1,PAG1,PBX1,SAMSN1,SEMA6A,SERTAD1,SLC40A1,SNTB2,SPARC,SPI1,SYNE2,TAMALIN,TAP1,TGFB1,THEMIS2,TLR2,TNFAIP3,TNFRSF1B,TNS2,TXNIP,UNC93B1,ZEB1,ZFHX3
NFE2L2	-1	transcription regulator		-0.24	3.05e-12	ACTG1,ADAMTS1,AKR1C1/AKR1C2,AKR1C3,ARID5B,ATP1A1,BCL2,CCL20,CCL3L3,CCL4,CCN2,CD163,CD86,CDKN1A,CFD,CFH,COL4A2,COX7A1,CREG1,CTSD,CXCL2,CXCL3,CXCL8,CYBB,DSTN,ELN,EMCN,EPAS1,EPHX1,FABP4,FN1,FTH1,FTL,GPX1,GPX4,HBEGF,HERPUD1,HLA-A,HLA-E,HMOX1,HSP90AA1,ICAM1,IFNGR2,IL10,IL1A,IL1B,IL1RN,IL6,IL6ST,INMT,LDHA,LMNA,LY6E,MACROH2A1,MAP1LC3B,MGLL,NCF2,NCKAP1,NFE2L1,NFE2L2,NLRP3,PFKFB3,PIK3R1,PLIN2,PTGS2,PTPRB,…	449 (15)
ERG	0.913	transcription regulator		1.981	3.08e-12	ACTN1,ADGRG1,APOC1,ARHGAP4,ATP8B1,BACE2,CD164,CD59,CTNNA1,CXCL1,CXCL8,CXCR4,DAAM1,DSTN,EGFL7,ERG,ETS1,F2R,FLNB,FLT1,GRB2,HERPUD1,ICAM1,ICAM2,IFI16,IL6,IRS2,ITGA6,LAMA5,LAMB1,MAP4,MET,MPZL2,NDRG1,NEDD9,NR4A2,OLFM1,PECAM1,PHACTR2,PLAT,PLAU,PLAUR,PLEK,PLPP3,PRDM1,PREX2,PTGER4,PTPN6,PTPRM,PXN,RASIP1,RHOJ,RRAS,SELE,SNAI1,SPARC,SPP1,TACC1,TGFBR2,TRIOBP,UTRN,VIM,VWF,WIPF1,ZBTB16,ZEB1	561 (21)
CCL5	-0.18	cytokine	Inhibited	-3.036	3.35e-12	AIF1,ALCAM,C5AR1,CAPN2,CCL3,CCL3L3,CCL4,CD163,CD44,CDC37,CXCL2,CXCL3,CXCL8,DUSP1,EMP1,F2R,IL1B,IL6,ITGAM,NAMPT,OLR1,PLAUR,PNP,PPIF,SGK1,TNF,TUBB4B,ZFP36	334 (16)
nicotine		chemical drug		1.49	3.37e-12	BCL2,CCL3,CCL4,CCN2,CD44,CD86,CDKN1A,CEBPB,CXCL3,CXCL8,DBI,EGR1,FGF2,FN1,GJA1,HIF1A,HMOX1,ICAM1,ID1,IGF1,IL10,IL1A,IL1B,IL6,ITGAM,LDLR,LGALS3,LITAF,MRC1,NFKB1,PLAT,PLAUR,POSTN,PTGS2,SELE,SPP1,TNF,VEGFC,VIM,ZEB1,ZFP36	427 (16)
ACTIVIN (family)		group		0.603	3.7e-12	BHLHE41,BMPR2,CALCRL,CCL20,CCN1,CCN2,CD44,CDKN1A,CLEC3B,CXCR4,DDIT4,ELK3,ELN,ENG,ENPP2,FZD4,HIF1A,ID1,IL10,IL10RA,IL1A,IL1B,INHBB,ITGB1,KLF9,KYNU,LYN,MAF,MAFB,MGP,PRDM1,RAPGEF3,RGS2,RHOB,RUNX1,S1PR1,SOX17,SPARC,SRGN,TNF	508 (16)
IRF2BP2	-0.101	transcription regulator	Activated	3.156	3.79e-12	BCL2A1,C5AR1,CCL3L3,CD14,CD53,CLEC4E,FCGR3A/FCGR3B,FYB1,HLA-A,HMOX1,ID2,IFI16,LEPR,LILRB3,LY86,MPEG1,MS4A6A,NR4A3,PILRA,PLEK,SELP,SERPINA1,SLA,TNF,VCAM1
NPM1	0.096	transcription regulator		0.805	4.27e-12	AKR1C1/AKR1C2,AKR1C3,CCL3,CCL4,CCN1,CCN2,CEBPB,COL4A1,COL4A2,CSF1R,CSF3,CXCL1,CXCL2,CXCL3,CXCL8,EGFL7,EGR1,EGR3,ETS1,FN1,FTH1,GJA1,HBEGF,HMOX1,ICAM1,IL1A,IL1B,IL6,IL6ST,NUAK1,SEMA6A,SGK1,STC1,TGFBI,TNF,TNFAIP3,VEGFA,VEGFC	566 (18)
N-nitro-L-arginine methyl ester		chemical drug		0.373	4.29e-12	BCL2,CCN2,CD83,CD86,CXCL2,CXCL3,CXCL8,CYBA,CYBB,FN1,GJA1,HIF1A,HMOX1,ICAM1,IL1B,IL6,INSIG1,LDLR,NFKBIA,OLR1,PDK4,PERP,PTGS2,SELE,TGFB1,TLR2,TNF,VCAM1,VEGFA	371 (15)
SREBF1	-0.175	transcription regulator		0.171	4.31e-12	ACACB,ACSL1,ADGRG1,BCL2,BHLHE41,C5AR1,CD14,CDKN1A,CEBPB,CEBPD,CFD,CFI,CYB5A,DBI,ELOVL7,FABP4,FABP5,FN1,FOXO1,GPNMB,HMOX1,HSPA1A/HSPA1B,IL10,IL1A,IL1B,IL6,INSIG1,IRS2,LDLR,LGALS3,MDK,MT-CYB,MT-ND1,MT-ND5,NCF2,NUPR1,PIK3R3,PLS3,PLTP,PTGS2,RNASET2,RPLP0,S100A13,SELENOP,SERPINA1,TGFB1,TNF,TNFRSF1B,UCP2,VEGFA	478 (22)
allopurinol		chemical drug		1.165	4.46e-12	A2M,ADAMTS1,ATP6AP2,CD14,CD44,CLU,EMP3,FCGR2A,FCGR2B,GAS5,GPNMB,HMOX1,IER3,IL1B,ITGB4,LGALS3,MRC1,MYC,PTGS2,RCN1,S100A10,SPP1,STING1,TGIF1,TMSB10/TMSB4X,TXNIP,VIM	481 (19)
IL18	-1.159	cytokine	Inhibited	-2.609	4.61e-12	ADA2,BCL2,CCL20,CCL3,CCL3L3,CCL4,CD163,CD44,CD83,CD86,CXCL16,CXCL3,CXCL8,DDIT4,ENPP2,FCGR3A/FCGR3B,GADD45B,GJA1,GNA15,HAVCR2,ICAM1,IL10,IL18,IL1A,IL1B,IL6,IRF1,ITGAM,NFKBIZ,PTGS2,SOCS2,SPP1,TGFBR2,TNF,VCAM1,VEGFA	494 (15)
cobalt chloride		chemical reagent		-1.892	4.83e-12	ADAMTS1,BCL2,BHLHE41,BNIP3L,BTG1,CAV1,CDKN1A,CITED2,CLU,COL18A1,CXCL8,CXCR4,DDIT4,DUSP1,EPAS1,FLT1,GPX4,HES1,HIF1A,HMOX1,INSIG1,LDHA,MCL1,MYH9,NDRG1,PFKFB3,PLAUR,PLIN2,PNRC1,PTGS2,RGS1,SLC1A3,SLC40A1,SMAD1,STC1,TEK,TFRC,TJP1,TNFAIP3,VEGFA,ZFP36	477 (18)
lysophosphatidic acid		chemical - other		-1.562	5.17e-12	AREG,CCL4,CCN1,CCN2,CD14,CXCL1,CXCL2,CXCL3,CXCL8,DUSP1,EGR1,FABP4,GRN,HIF1A,ICAM1,IL1B,IL6,ITGAM,MSR1,MYC,NFKB1,PLAU,PLAUR,PTGS2,SNAI1,TNF,VCAM1,VEGFA,VEGFC,VIM	363 (11)
LGALS3	0.949	other		0.198	5.17e-12	BCL2,CCL3L3,CDKN1A,CEBPB,COL4A1,CXCL2,CXCL3,ENPP2,FABP4,FN1,ICAM1,IGF1,IL10,IL1B,IL6,ITGA6,ITGAM,ITGB1,LGALS3,MRC1,MSR1,MYC,PRDM1,RB1,SELE,SOCS3,SPP1,TGFB1,TNF,VCAM1	504 (19)
PRL		cytokine		-0.701	5.22e-12	A2M,ACTB,AKR1C3,ANXA5,APP,AREG,BCL2,BTG1,CAPN2,CAV1,CCL20,CDKN1A,CEBPD,CLDN5,CLU,CNN3,CPD,CST3,CTSB,CTSD,CTSS,CXCL2,CXCL3,EGR1,FN1,GPNMB,HERPUD1,HES1,ICAM1,ID1,ID2,ID3,IER3,IFITM1,IL1B,IL6,IRF1,LAMC1,LY6E,LYVE1,MGP,MYC,NEDD9,NFKB1,NUPR1,PDK4,PKIG,PLAT,RABAC1,RCAN1,RHOG,SOCS2,SOCS3,SPARC,SPP1,TGFB1,TNF,TNFSF13B,TSC22D1,TUBA1B,TXNIP,VIM	490 (16)
RNF31		enzyme		1.769	5.38e-12	AREG,CCL20,CCL3L3,CCL4,CXCL1,CXCL16,CXCL2,CXCL3,CXCL8,CXCR4,EGR3,IGFBP4,IL10RA,IL13RA1,IL18,IL1A,IL1B,IL1RN,IL33,IL6,TNF	448 (14)
IL1R1	1.04	transmembrane receptor		-0.292	5.38e-12	APP,CCL3L3,CXCL1,CXCL2,CXCL3,CXCL8,EGR1,ICAM1,IGF1,IL10,IL18,IL1A,IL1B,IL1RN,IL6,IRS2,LIFR,PTGS2,SELE,TGFB1,TNF	384 (13)
heme		chemical - endogenous mammalian		0.225	5.43e-12	CCL3L3,CCL4,CD14,CD163,CD86,CLDN5,CSF3,CXCL2,CXCL3,CYBB,HMOX1,ICAM1,IL10,IL1A,IL1B,IL6,MRC1,PRDM1,SELP,TGFB1,TJP1,TNF	413 (19)
TLR (family)		group		-1.765	5.8e-12	CCL3,CCL4,CD83,CD86,CXCL3,CXCL8,DUSP1,GPR34,HBEGF,HLA-A,ICAM1,ID2,IL10,IL1B,IL33,IL6,IRF1,NFKBIA,PTGS2,RGS1,RGS16,SOCS3,TNF,TNFAIP3,TNFSF13B,TREM1	372 (16)
PLCG2	0.141	enzyme		-0.521	5.92e-12	ACSL1,APOE,BCL2,BCL2A1,C1QA,C1QB,CD63,CD74,CTSD,FGF2,FOXO1,HLA-A,HLA-DRB5,ICAM1,IFI16,IFITM3,IL10,IL6,ITGAM,ITGAX,LIPA,MS4A4A,PLIN2,PTGS2,PTPRC,SPP1,TNF,TNFSF10	506 (14)
semaxinib		chemical drug		-0.323	5.93e-12	AIF1,C1QA,C1QB,C1QC,CCL20,CCL3L3,CD4,CLEC10A,CXCL2,CXCL3,EGR1,EREG,FOXO1,HAVCR2,HES1,HIF1A,HMOX1,IL1B,IL1R1,IL6,MYOF,NFE2L2,NFKBIA,NLRP3,NR4A2,PECAM1,PTGS2,SELE,SOCS3,TGFB1,VWF	514 (19)
NLRX1		other		1.152	6.28e-12	ANGPT2,CAV1,CD44,CDKN1A,COL4A2,CSF1R,DAB2,DDIT4,DOK2,DUSP1,EFNA1,EGR1,ENG,EPAS1,EPS8,FGF2,FLT1,GJA1,GNG11,GRB10,HBEGF,HSP90AA1,ID1,ID2,IL10,IL1A,IL1B,IL1R1,IL6,INSR,IRF1,IRS2,ITGA6,ITGAM,ITGAX,ITGB1,ITGB2,NFKB1,NFKBIA,PFKFB3,PIK3R1,PTPN6,PXN,REL,RHOB,SELENOP,SH3BGRL,SHC1,SNAI1,SNX2,SNX6,TCF4,TGFBR3,TNF,TNFAIP3,ZEB2	417 (13)
NLRP3	-1.502	enzyme	Inhibited	-2.064	6.9e-12	BCL2,CCL20,CCL3L3,CCL4,CCN2,CSF3,CXCL2,CXCL3,CXCR4,FN1,HIF1A,HMOX1,IFITM3,IL10,IL18,IL1B,IL33,IL6,IRF1,MRC1,MSR1,NFE2L2,NLRP3,OLR1,P2RY13,PTGS2,RBPJ,RUNX1,TAP1,TGFB1,TNF,TNFSF13B,VIM	478 (16)
PPARGC1A		transcription regulator		-1.956	6.91e-12	A2M,ACACB,ADAMTS1,ADGRG1,APOD,ATP1B1,CCN2,CDKN1A,CEBPB,CEBPD,CFH,COX7A1,CPLX1,EMILIN2,EPAS1,FABP4,FBLN2,GADD45B,GK,GLRX,GPX1,HIF1A,HMOX1,ICAM1,IGF1,IGFBP7,IL10,IL18,IL1A,IL1B,IL1RN,IL6,INHBB,INSIG1,IRS2,ITGB1,ITGB4,LAMB1,LDHA,LDLR,LIFR,LIPA,MT-ND1,MYC,NFKB1,NFKBIA,NFKBIZ,NLRP3,OLR1,PDK4,PIK3R1,PLIN2,POSTN,PTGS2,SEMA6A,SERPINH1,SLC25A25,SOCS3,SPARCL1,STC1,TCF4,TGFBR3,TIMP3,TNF,TNFSF10,UCP2,VCAM1,V…	536 (19)
hydrocortisone		chemical - endogenous mammalian		-1.645	7.11e-12	AKR1C1/AKR1C2,APP,BMPR2,CCN2,CD163,CD86,CEBPB,CEBPD,CFD,CXCL8,CXCR4,EZR,FGF2,FN1,GADD45B,GLUL,ICAM1,IGF1,IGFBP4,IGFBP7,IL10,IL1B,IL6,ITGAM,NFKBIA,NOTCH4,PLAT,PTGS2,SELE,SEMA6A,TLR2,TNF,TNFAIP2,TNFAIP3,VIM	615 (17)
SOD1	0.365	enzyme		-0.19	7.17e-12	ACTB,APOE,APP,ATP1A1,BAG3,BCL2,C1QA,C5AR1,CD14,CD44,CD86,CLU,CSF1R,CXCR4,ETS2,EZR,FTH1,GUK1,HLA-E,HMOX1,HSPB1,ICAM1,IFI16,IGF1,IL10,IL1B,IL6,ITGA4,ITGAM,ITGAX,MCL1,MET,MRC1,MT-ND1,NFE2L2,NOSTRIN,PECAM1,PLCB4,PPP1R15A,PTGS2,RDX,SH3BGRL3,SLC40A1,SLFN5,SNCG,SPP1,STMN1,TFRC,TGFB1,TGFBR2,TNF,TNFAIP3,VCAM1	526 (19)
SPRY2	0.097	other	Activated	2.318	7.35e-12	CAV1,CCL20,CDKN1A,CFH,CXCR4,EPAS1,ETS1,FCER1G,G0S2,GLRX,GNG11,HIF1A,ID2,IL10RA,IL1B,IL33,ITGB2,LCP1,LY96,MET,MPZL2,PFKFB3,PLAUR,PLVAP,PRDM1,PTGS2,SPP1,TFPI,ZEB1	560 (19)
mycophenolic acid		chemical drug		0.187	8.04e-12	AKAP12,CCL20,CCN1,CCN2,CD59,CD63,CDKN1A,CLU,CXCL3,CXCL8,CXCR4,CYBB,DUSP1,ETS1,FN1,HBEGF,ID2,ID3,IL1B,IL6,LDLR,MYL12A,OLR1,PDLIM5,PTGS2,TNFAIP3,UGCG	396 (16)
EPAS1	2.459	transcription regulator		-0.264	8.4e-12	AKAP12,ANGPT2,AREG,BCL2,C1QA,CAV1,CCN1,CCN2,CDC42EP5,CDKN1A,CEBPB,CEBPD,CITED2,CORO1A,CXCL2,CXCR4,EPAS1,FABP4,FBLN2,FGF2,FLT1,FN1,GADD45B,GJA1,GPX1,HIF1A,ICAM1,IFNGR2,IL6,INHBB,IRS2,ITPR1,LDHA,LDLR,NAMPT,NDRG1,NRN1,PFKFB3,PLIN2,SEMA6A,SLC40A1,SLC7A5,TEK,TGFB1,TGFBR2,TNFAIP3,VCAM1,VEGFA	572 (21)
diethylstilbestrol		chemical drug		-0.498	8.6e-12	AREG,ARHGDIB,BCAT1,C1QA,CCN2,CD14,CD200,CD83,CDKN1A,CITED2,CLU,CPE,CTTN,CXCL3,CYGB,CYRIA,EGR1,EMP1,EREG,GLRX,HBEGF,HLA-A,IGF1,IGFBP2,IGSF6,INHBB,LGALS1,LSP1,MAFB,MAOA,MGP,NPDC1,NR4A3,PRDM1,RUNX1,S100A6,SOCS2,SPARC,SULF1,TGFB1,TGFBI,VEGFA	599 (17)
RXR (family)		group		0.896	9e-12	APOE,BCL2,BTG2,C1QA,CDKN1A,CSF3,CTSB,CTSS,HBEGF,IGF1,IL1A,IL1B,IL6,INSIG1,INSR,ITGB2,KDM6B,MGP,MYC,PDK4,PLIN2,PLTP,PTGS2,SPP1	486 (22)
CISH		other	Activated	3.561	9e-12	CCL3L3,CCL4,CD14,CLEC4E,CXCL3,DUSP2,FBXO31,HMOX1,ID3,IL1A,IL1B,MYC,NR4A3,OLR1,OSM,PECAM1,PLAUR,PPP1R15A,PRDM1,PTGS2,RGCC,SPP1,TGFBI,TNF	476 (14)
diphenyleneiodonium		chemical reagent	Activated	2.03	9e-12	ALOX5AP,ATP6AP2,CXCL2,CXCL3,CXCL8,DUSP2,EGR1,EPAS1,FN1,HIF1A,HMOX1,IL18,IL1B,IL6,NFE2L2,NLRP3,PTGS2,PYCARD,SELE,TGFB1,TNF,UCP2,VEGFA,ZEB1	440 (14)
hemin		chemical - endogenous mammalian		-0.139	9e-12	AKR1C1/AKR1C2,CCL3L3,CD163,CDKN1A,CXCL8,CYBB,FN1,FTH1,FTL,HMOX1,IFI27,IGF1,IL10,IL1B,IL33,IL6,MRC1,NFE2L2,PTGS2,SHC1,SPP1,TGFB1,TNF,TXN	487 (18)
docosahexaenoic acid		chemical drug		-0.866	9.21e-12	APOE,APP,BCL2,BCL2A1,CCL3,CCL4,CCN2,CD44,CD83,CD86,CDKN1A,CEBPB,CXCL8,CXCR4,FOXO1,HMOX1,IL10,IL1B,IL6,LDHA,LDLR,MRC1,MYC,NFE2L2,NFKB1,PIK3R1,PLAT,PLTP,PTGS2,SELE,SERPINH1,SOCS3,TGFB1,TGFBR2,TNF,TNFRSF1B,UCP2,VCAM1	421 (14)
TNF (family)		group		-1.52	9.37e-12	APP,BCL2,BCL2A1,C3AR1,CCL3,CCL4,CCL8,CD163,CD4,CD86,CIRBP,CSTB,CXCL1,CXCL3,CXCL8,ENPP2,FCGR1A,GJA1,GPR84,HIF1A,HLA-DRB1,ICAM1,IFI16,IFITM1,IGF1,IL10RA,IL1A,IL1B,IL1R1,IL1RN,IL33,IL3RA,IL6,IL6ST,LY6E,MYC,NFKB1,NFKBIA,PSMB9,PTGS2,SELE,SERPINB9,SOCS3,SPINT2,TGM2,TLR2,TNF,TNFAIP3,TNFRSF1B,TNFSF13B,TYMP,VCAM1,VSIG4	470 (14)
DNMT3A	0.07	enzyme		-1.937	1.04e-11	ACSL1,ADA2,ADAMTS9,AKAP12,CD34,CD4,CSF1R,CSF2RA,CXCL1,CXCL2,CXCL3,CXCR4,CYBA,CYBB,FABP5,FCER1G,FGF2,FKBP11,FOXO1,GRB2,IL3RA,IL6,IL6ST,IRF1,IRF8,KDM6B,NFE2L2,PDE2A,PLCB4,PTGS2,PTPRC,RGS16,S1PR1,SERPINH1,SHC1,SOCS3,SPARC,SPP1,SYK,TGFB1,TGM2,TSC22D1,TYROBP	604 (20)
pioglitazone		chemical drug		-0.05	1.08e-11	APOE,APP,AQP1,BCL2,CAV1,CCN2,CD86,CDKN1A,CEBPD,CFD,CITED2,CXCL8,EGR1,EPAS1,FABP4,FN1,HMOX1,ICAM1,ID3,IL1B,IL1RN,IL6,IRS2,ITGAM,LDLR,LEPR,NCF2,NR4A3,PLIN2,PTGS2,RB1,TGFB1,TNF,TNFRSF1B,UCP2	469 (20)
aldosterone		chemical - endogenous mammalian		0.304	1.08e-11	ADAMTS1,ATP1A1,ATP1B1,CCN2,CNKSR3,CXCL8,CYBA,CYBB,DUSP1,EGR1,ELN,EMB,FABP4,FKBP1A,FLT1,FN1,ICAM1,IL10,IL6,IRS2,LGALS3,NCF2,NFKBIA,OLR1,PLAUR,POSTN,PTGS2,RGS2,SGK1,SPP1,TGFB1,TNF,VCAM1,VIM,ZBTB16	479 (20)
carbon monoxide		chemical - endogenous mammalian		0.104	1.19e-11	BCL2,CAV1,CCL4,CD14,CDKN1A,EGR1,FN1,HIF1A,HMOX1,ICAM1,IL10,IL1B,IL6,IRF8,ITGB1,NCF2,PLAUR,PTGS2,SELP,TGFB1,TNF,VEGFA	396 (16)
TAC1		other		-1.2	1.2e-11	CCL4,CCN1,CXCL3,CXCL8,CXCR4,HIF1A,HMOX1,IL1A,IL1B,IL1RN,IL6,LDB2,MAFB,NFKB1,PLAT,PTGS2,SELE,SELP,TGFB1,TNF	496 (16)
MEOX2	0.686	transcription regulator		-0.545	1.2e-11	CCL20,CDKN1A,CTSS,CXCL1,CXCL2,CXCL3,CXCL8,EFNA1,FGF2,HBEGF,ICAM1,ID1,ID3,IL6,LRP1,SELE,TNFAIP3,VCAM1,VEGFC,VIM	451 (14)
acetaminophen		chemical drug		-0.701	1.2e-11	A2M,ACTB,ACTG1,AKR1B1,BCL2,BLVRB,BTG2,CCL3L3,CDKN1A,CEBPB,CXCL2,CXCL3,EPHX1,FLT1,FTH1,FTL,GLRX,GLUL,GPX1,GPX4,HIF1A,HMOX1,ICAM1,IGF1,IL18,IL1A,IL1B,IL6,ITGB1,MCL1,MYC,NFE2L2,PECAM1,PLAUR,PTGS2,SELENOP,SOCS3,TKT,TNF,TXN,VCAM1,VEGFA	538 (15)
TBK1	-0.002	kinase		-0.897	1.24e-11	CCL3L3,CCL4,CD86,CDKN1A,CXCL2,CXCL3,CXCL8,FGL2,HLA-E,ICAM1,IFI16,IL18,IL1A,IL1B,IL6,NFKB1,NFKBIZ,PTGS2,RGCC,SELE,SLFN5,SNAI1,TLR2,TNF,TSC22D1,VEGFA,VIM,WWTR1,ZEB1	379 (17)
bisindolylmaleimide I		chemical drug		-0.119	1.24e-11	BCL2,BCL2A1,CCN2,CD44,CDKN1A,CLU,CXCL8,EGR1,FGF2,FN1,HMOX1,ICAM1,ID3,IGF1,IL6,MET,NFKBIA,NR4A2,PTGS2,RCAN1,S1PR1,SAMSN1,SNAI1,TJP1,TNF,TNFSF10,VEGFA,VIM,VSIG4	404 (16)
ICAM1	0.604	transmembrane receptor		-1.24	1.24e-11	CCL3L3,CCL4,CD86,COL4A1,CXCL2,CXCL3,GJA1,HES1,ICAM1,IL1A,IL1B,IL6,ITGA4,MYC,SNAI1,TGFB1,TNF,VCAM1,VEGFA,VIM,ZEB2	517 (21)
JUND	0.327	transcription regulator		0.354	1.24e-11	C1QB,C3AR1,C5AR1,CFD,CLU,CXCL16,CYBB,FTH1,HIF1A,HMOX1,IL10,IL6,ITGB4,NCF2,PLAU,PLAUR,SAT1,SERPINB9,SPP1,TNF,VEGFA	551 (20)
IL22		cytokine		-1.719	1.39e-11	BCL2,CCL20,CCL3L3,CCL4,CXCL1,CXCL2,CXCL3,CXCL8,CYBA,FTH1,HBEGF,HMOX1,HSPB1,IL10,IL1A,IL1B,IL33,IL6,MCL1,MYC,PFKFB3,PTGS2,SOCS3,STING1,TNF	446 (14)
norepinephrine		chemical - endogenous mammalian		-0.023	1.41e-11	APP,CCN2,CEBPB,CREM,CSF1R,CXCL8,CXCR4,DUSP1,EGR1,FGF2,FN1,FTH1,HMOX1,ID1,IL10,IL1B,IL6,IRS2,MCAM,NFKBIA,NR4A3,PDE4B,PTGS2,SGK1,SNAI1,TFRC,TGFB1,TINAGL1,TNF,VEGFA	495 (18)
NFAT (family)		group		-0.185	1.42e-11	B4GALT1,BCL2,CALD1,CCL3,CCL3L3,CCN1,CXCL8,CYBB,DAAM1,EHD4,ELL2,FABP4,HAVCR2,HBEGF,ICAM1,IL10,ITPR1,KLF6,NCOA7,PLPP1,PTGS2,RCAN1,RHOJ,SELE,SPARCL1,TNF,VCAM1	465 (22)
oleic acid		chemical - endogenous mammalian		-0.093	1.43e-11	ACACB,ACSL1,APOE,APP,BCAT1,BCL2,CEBPB,CLU,CXCL1,CXCL3,CXCL8,CYB5R3,CYBB,DUSP1,EGR1,FABP4,FABP5,GADD45B,GK,HIF1A,HMOX1,ICAM1,IGF1,IL10,IL1B,IL6,IRF1,ITGB1,LDLR,MAP1LC3B,NFKBIA,OLR1,PDK4,PIK3R1,PIK3R3,PLIN2,PTGS2,SELE,TLR2,TNF,TNFAIP3,TXNIP,UCP2,VCAM1,WWTR1	513 (21)
GNAQ	-0.105	enzyme		1.026	1.62e-11	ADAMTS1,AREG,BNIP3L,BTG2,C15orf48,CCN1,CCN2,CD44,CITED2,CREM,CXCL3,CXCL8,EFNB2,EGR1,EMP1,IL1RN,IL6,INSIG1,LGALS3,LMCD1,MEOX2,MYC,NFIA,NFIB,NR4A2,NR4A3,OLR1,PLAT,PLAUR,PTGS2,RHOB,SGK1,SOCS3,VCAM1,VEGFA	564 (20)
NFKB2	-0.162	transcription regulator	Inhibited	-2.006	1.63e-11	AKR1B1,ANXA5,BACE2,BCL2,CCL20,CD34,CD83,CD86,CDKN1A,CTSS,CXCL3,CXCL8,CXCR4,ENPP2,ETS1,GPR183,HLA-DMB,IGFBP4,IL1B,LMCD1,MAF,MARCKSL1,MCL1,MMRN1,MYC,PLPP3,PTGS2,PXN,TNF,TNFAIP2,VCAM1,ZEB1	419 (14)
FOXO4		transcription regulator		-1.537	1.66e-11	C1QA,CAV1,CCN2,CDH5,CDKN1A,CH25H,COL4A1,COL4A2,ELOVL7,ERG,FABP4,FABP5,FLNB,FOXC1,GADD45B,HIF1A,IER3,IGFBP7,IL1R1,ITGAM,ITGB2,LCP2,MAP1LC3B,NAMPT,PRCP,PTPRB,PTPRC,SESN1,SGK1,TGFB1,TIE1,TXNIP,VCAM1,VEGFA	476 (14)
tyrphostin AG490		chemical drug		0.763	1.76e-11	A2M,AKR1C3,BCL2,CCN2,CDKN1A,CTTN,CXCL2,CXCL8,ENPP2,FGF2,HIF1A,ICAM1,IGF1,IL10,IL1B,IL6,IRF1,LY96,LYN,MCL1,MYC,PTGS2,S100A10,SOCS3,SPP1,TNF,TNFSF10,VEGFA	524 (18)
arachidonic acid		chemical - endogenous mammalian		0.896	1.76e-11	AKR1C1/AKR1C2,AKR1C3,BCL2,BCL2A1,CD83,CD86,CLU,EGR1,FABP4,HMOX1,IL1B,IL6,KLF6,LDLR,MRC1,NFKBIA,PECAM1,PLAU,PLTP,PTGS2,RGS2,SELP,SPP1,TNF,TNFRSF1B,UCP2,VCAM1,VIM	481 (23)
SPP1	-3.129	cytokine		-1.735	1.93e-11	BCL2,CAPNS1,CCL20,CCL3,CCL3L3,CCL4,CD163,CD44,CDKN1A,CXCL1,CXCL2,CXCL3,CXCL8,ETS2,FN1,GPX4,HMOX1,ICAM1,IGF1,IL10,IL1A,IL1B,IL6,INSIG1,MET,MYC,PIK3R1,PLAU,PTGS2,RB1,S100A4,S100A6,SELENOW,SNAI1,SPARCL1,SPP1,TGFB1,TGFBR2,TNF,VEGFA,VIM	449 (17)
metformin		chemical drug		-0.35	1.97e-11	BCL2,BTG1,CAV1,CCN2,CDKN1A,CEBPB,CPEB4,CXCL8,DDIT4,DUSP1,EGR3,FN1,FTH1,GADD45B,GPNMB,HES1,HIF1A,HMOX1,HSP90AA1,IER5,IGF1,IL10,IL13RA1,IL1B,IL1R1,IL1RN,IL6,INSIG1,INSR,ITGA6,ITGB4,LRATD2,MYC,NFE2L2,NFKBIA,NUPR1,PERP,PFKFB3,PLIN2,PTGS2,SELENOP,SLC7A5,SNAI1,SNX2,SOCS3,SPP1,TGFB1,TNF,TXNIP,UCP2,VEGFA,VWF	494 (22)
1-methyl-4-phenyl-1,2,3,6-tetrahydropyridine		chemical toxicant	Inhibited	-2.098	2.06e-11	AIF1,APP,BCL2,CSF1R,CYBB,EGR1,EGR3,FGF2,FSTL1,HMOX1,HSPB1,IL18,IL1A,IL1B,IL6,ITGAM,LMCD1,NCF2,NLRP3,NR4A2,OSM,PTGS2,PTPRC,PYCARD,SGK1,SLC40A1,TNF,TNFRSF1B,ZBTB16	507 (18)
RETNLB		other		1.523	2.13e-11	CCL3L3,CCN2,CD86,ELN,FABP4,FN1,FZD6,IGF1,IL13RA1,IL1B,IL6,IRS2,MAP3K6,MID1,MYC,MYCT1,SMAD1,SOCS2,STK17B,STOM,TGFB1,TINAGL1,TLR2	441 (19)
LGALS1	-2.093	other		0.223	2.13e-11	ADAMTS4,CDKN1A,CXCL16,CXCL2,FN1,HBEGF,ICAM1,IFNGR2,IL10,IL1A,IL1B,IL6,INSIG1,LGALS1,LGALS3,MAF,SNAI1,SOCS3,SPP1,TFRC,TGFB1,TNF,TNFAIP3	407 (13)
triamterene		chemical drug		0.129	2.13e-11	A2M,ADAMTS1,CD14,CD44,CLU,CXCL1,EMP3,FCGR2A,GAS5,GPNMB,IER3,IL6,ITGB4,LGALS3,MRC1,MYC,RCN1,S100A10,SPP1,STING1,TGIF1,TMSB10/TMSB4X,VIM
Ccl2		cytokine		-1.683	2.19e-11	CCL3L3,CCL4,CD14,CFD,CTSB,CXCL2,CXCL3,CYBB,ETS1,FABP4,IGF1,IL10,IL1B,IL6,SPP1,TIE1,TNF,VCAM1	445 (14)
STAT5A/B (family)		group	Inhibited	-2.066	2.29e-11	BCL2,BCL2A1,CAVIN2,CDC42EP5,CDKN1A,CLU,DUSP1,DUSP2,EBF1,EMP1,F2R,FCER1G,FCGR1A,ID2,IGF1,IL1A,IRF1,LCP2,LEPR,MAF,MCL1,MYC,OSM,PDE4B,PRDM1,PTGS2,SOCS3,STK17B,TLR2,VWF	505 (16)
IRS1		enzyme		1.355	2.29e-11	CCN2,CEBPB,CEBPD,COL4A1,COL4A2,COX7A1,EFNB2,EGR1,FABP4,GAS5,GJA1,HMOX1,ID2,IGF1,IGFBP4,IL6,INSR,IRS2,LDLR,MYC,PDLIM5,PIK3R1,PLPP3,SNAI1,SPARCL1,SPP1,TGFBI,TNXB,UCP2,VEGFA	554 (22)
caffeic acid phenethyl ester		chemical drug		0.379	2.29e-11	BCL2,CD44,CD83,CDKN1A,CTSB,CXCL3,CXCL8,EGR1,FCGRT,FTH1,FTL,HMOX1,HSPB1,ICAM1,IL1B,IL6,KLF6,NFE2L2,NFKB1,NFKBIA,OLR1,PTGS2,RB1,RHOB,S100A6,TGFB1,TLR2,TNF,VCAM1,VIM	368 (12)
SATB1	-0.101	transcription regulator		-0.265	2.48e-11	ACTG1,ACTN1,BCL2,BCL2A1,CD86,CDKN1A,CEMIP2,CTNNA1,CTSD,CYBB,EPAS1,ETS1,EVI2A,FCGR1A,FERMT2,GADD45B,GLRX,HLA-DMB,HSP90AA1,ID3,IL10RA,IRF8,ITGB1,KLF2,MAF,NFE2L2,NIBAN1,NR4A2,PTGS2,RB1,RGS1,RPLP0,RUNX1,S1PR1,SGK1,SPI1,TNF,TNFSF13B,VIM	570 (19)
MYF6		transcription regulator		1.579	2.49e-11	ACACB,CDKN1A,CTSB,FGF2,FSTL1,GSN,HBEGF,IGF1,IL10,IL1A,IL1RN,IL33,IL6,METRNL,NAMPT,OSM,SPARC,SPP1,TGFB1,TNF,VEGFA,VEGFC	208 (7)
GATA4		transcription regulator		1.316	2.54e-11	BCL2,CCL3L3,CCL4,CCN2,CXCL2,CXCR4,DAB2,EPHX1,FGF2,GJA1,HES1,ID1,IFI16,IL6,INHBB,INMT,IRF8,LDHA,MYC,MYH9,NOTCH4,POSTN,PRDM1,PTGS2,PTPRB,S100A4,SPP1,TGFBI,TGM2,TPM1,VCAM1,VIM	335 (12)
E. coli lipopolysaccharide		chemical - endogenous non-mammalian	Inhibited	-2.004	2.56e-11	BCL2,CCL3,CCL4,CCL8,CCN1,CD83,CD86,CEBPB,CEBPD,CXCL1,CXCL2,CXCL3,CXCL8,ICAM1,IL10,IL18,IL1B,IL6,PTGS2,SELE,SOCS3,TGFB1,TNF,TREM1,VCAM1	376 (14)
TIMP1	-0.523	cytokine		-0.743	2.66e-11	CCL20,CD163,CD44,CDKN1A,CXCL1,FLT1,IGFBP2,IL1A,IL1B,IL33,IL6,ITGAX,MET,PLAT,PLAU,PLAUR,PLTP,TIMP3,TNF	536 (19)
F3		transmembrane receptor	Activated	2.554	2.73e-11	AREG,C1QA,C1QB,C1QC,CCL20,CCL3L3,CCL4,CCN1,CCN2,CLEC10A,CLEC3B,CLEC4E,CXCL2,CXCL8,DUSP2,EGR1,FERMT2,GJA1,ICAM1,IFITM2,IFITM3,IL10,IL1A,IL1B,IL33,IL6,ITGAM,LAMB1,LCP1,LGALS1,LY6E,LYZ,MDK,PLPP3,S100A6,SELE,SPRY1,TGFBR2,TGM2,TNF,TNFAIP2,VCAM1,VEGFA	389 (16)
inosine		chemical - endogenous mammalian		-1.305	2.75e-11	A2M,AIF1,ALCAM,ANXA5,ARPC1B,C1QA,C1QB,C1QC,CCL3L3,CD63,CFD,EMP3,FTL,IFITM3,IRF1,LCP1,NPC2,RHOC,RNASET2,TNF,VIM
SAA (family)		group		-1.018	2.8e-11	CD86,CSF3,CXCL8,ICAM1,IL10,IL1B,IL1RN,IL33,IL6,MRC1,NLRP3,PTGS2,TFPI,TLR2,TNF,VCAM1	487 (16)
FAT1		other		-1.618	2.8e-11	CCN1,CCN2,CD44,IL1B,IL6,MET,PLAU,PTGS2,SNAI1,TGFB1,VEGFC,VIM,WWTR1,YES1,ZEB1,ZEB2	552 (22)
RBCK1	0.131	transcription regulator		0.114	2.84e-11	ATP1A1,CCN1,CCN2,CXCL1,CXCL3,CXCL8,CXCR4,FOXO1,GBP4,ICAM1,IFNGR2,IL1A,IL33,IL6,IRF1,MYC,NFKB1,NFKBIA,TNFAIP3,VCAM1	457 (12)
PTH		other		-0.881	3.33e-11	ADAMTS1,AHNAK,AREG,BCL2,CCN2,CDKN1A,CEBPB,CREM,CXCL2,CXCR4,CYBA,DUSP1,EFNB2,ESAM,FN1,GJA1,IGF1,IL33,IL6,LIMA1,LMNA,MGP,NR4A2,PDK4,PLAU,POSTN,PTGS2,PXN,RAMP3,RGS1,RGS2,RUNX1,SOCS3,SPP1,STC1,TGFB1	447 (22)
PP2/AG1879 tyrosine kinase inhibitor		chemical drug		0.054	3.41e-11	BCL2,CCN2,CDKN1A,CXCL16,CXCL8,DUSP1,FGF2,FN1,HIF1A,HMOX1,ICAM1,ID1,IL10,IL1B,IL6,ITGAM,LYN,PLAU,PTGS2,RHOC,SNAI1,SPP1,TJP1,TNF,VEGFA,VIM	467 (18)
NR1H (family)		group		0.521	3.92e-11	ACACB,APOC1,APOD,APOE,ATP1B1,BCL2,CAV1,CCL3,CCL3L3,CLEC4E,CSF3,CXCL1,CXCL8,ECE1,ELOVL7,F2R,FLT1,IL10,IL1B,IL6,ITPR1,MARCKSL1,MERTK,NFKBIZ,NLRP3,PLTP,PTGS2,SELP,TAP1,TIMP3,TNF,ZBTB16	470 (17)
GATA6	0.213	transcription regulator		1.847	3.92e-11	BCAM,BMPR2,CAV1,CD163,CDKN1A,CLEC10A,COL4A1,COL4A2,DAB2,ENG,FGF2,GPX1,HES1,IL10,IL1B,IRF8,KLF2,LAMB2,LYVE1,MRC1,MYC,MYH9,NFIA,PECAM1,PRDM1,SOX17,SOX7,SPARC,TGFB1,TNFSF10,VEGFC,VSIG4	443 (20)
CD28	-0.688	transmembrane receptor	Inhibited	-3.466	4.09e-11	ARHGDIB,BCL2,BCL2A1,BTG1,CCL3,CCL4,CD86,CH25H,CPEB4,CREM,CXCL2,CXCL8,CXCR4,EIF4E,FCER1G,FYB1,HAVCR2,HLA-DQB1,HNRNPA1,HSPA1A/HSPA1B,IFITM1,IL10,IL10RA,IL1B,IL1R1,IL6,IRF1,IRF8,ITGA4,KLF2,LCP1,LDHA,LSP1,MACROH2A1,MAF,MMRN1,MSR1,MYC,NAMPT,NFKB1,NFKBIA,OAZ1,PDE4B,PNP,PRDM1,PTGER4,PTGS2,REL,RGCC,RHOC,SLC7A5,SOCS2,SOCS3,SRGN,STOM,TFRC,TNF,TNFAIP3,TNFRSF1B,TNFSF10,TSC22D1	400 (15)
tributyrin		chemical drug		-0.308	4.17e-11	AKAP12,BCL2A1,CCL20,CCN1,CCN2,CDKN1A,CXCL3,CXCL8,CXCR4,DUSP1,ETS1,HBEGF,ID2,ID3,IL1B,IL6,MYL12A,NDRG1,OLR1,PDLIM5,PTGS2,TNFAIP3,UGCG	529 (20)
lipoteichoic acid		chemical - endogenous non-mammalian	Inhibited	-3.659	4.17e-11	BCL2,CD14,CD83,CD86,CSF3,CXCL8,CXCR4,CYBB,HIF1A,HMOX1,ICAM1,IL10,IL1B,IL1RN,IL6,NLRP3,NR4A2,NR4A3,PTGS2,SELP,TLR2,TNF,TREM1	393 (16)
spironolactone		chemical drug		0.081	4.17e-11	ATP6AP2,BCL2,CCN2,CD163,CDKN1A,CEBPB,CXCR4,DUSP1,FGF2,FN1,ICAM1,IL1B,IL6,LGALS3,POSTN,PTGS2,SLCO2A1,SLCO2B1,TGFB1,TIMP3,TNF,VEGFA,VIM	441 (19)
HBB		transporter		1.508	4.22e-11	CCL20,CCL3,CCL3L3,CCL4,CSF3,CXCL1,CXCL2,CXCL3,CXCL8,FLT1,HIF1A,ICAM1,IL10,IL1A,IL1B,IL1R1,IL1RN,IL6,NFKB1,PECAM1,PTGER4,PTGS2,SELE,TGFB1,TNF,TNFAIP3,VCAM1	456 (15)
WT1		transcription regulator		-1.021	4.28e-11	ACTN1,AREG,ARL2,BCL2,BCL2A1,BTG2,CCL4L1/CCL4L2,CCN2,CDKN1A,CIRBP,CLIC1,COL4A1,CSF1R,CXCL3,EFNA1,EGR1,EPS8,EREG,ETS1,EZR,GRB10,GSN,HBEGF,HSPG2,IGF1,IL10,IL1B,IL1RN,INSR,IRF8,ITGAM,LGALS3,LRP1,MCL1,MT1X,MYC,NDRG1,NR4A2,NUCB1,OSM,PECAM1,PLAUR,PODXL,RBPJ,SPRY1,TGFB1,TIMP3,TM4SF1,TNFSF10,TSC22D1,TYROBP,VEGFA	582 (24)
TET2	-0.57	enzyme		-1.24	4.31e-11	ACACB,AHNAK,AKR1C1/AKR1C2,AKR1C3,BMPR2,C5AR1,CCN2,CD34,CSF1R,CSF2RA,FGL2,FN1,FOXC1,FZD6,ID1,IFI16,IFITM3,IL1B,IL1R1,IL3RA,IL6,IL6ST,ITGAX,ITGB2,JAML,KLF2,LDHA,LGMN,LHFPL6,NCKAP1,NIBAN1,PLS3,RGS1,RUNX1,SEC14L1,SH2B3,TEAD1,TGFB1,TRIOBP,ZBTB16	428 (18)
bexarotene		chemical drug		1.078	4.31e-11	ADIRF,AKR1C1/AKR1C2,AKR1C3,ALCAM,APOE,APP,BCL2,CCN1,CFD,CPLX1,CST3,DDIT4,DUSP1,EGR3,FABP4,GUK1,HERPUD1,ICAM1,ID1,IL1B,ITM2A,ITPR1,MAF,MALAT1,MERTK,NR4A2,PIK3R1,PLAT,PLAUR,PNRC1,PTGS2,RABAC1,SELENOM,SLC7A5,SPARC,TGFB1,TGM2,TM4SF1,VAMP8,VCAM1	475 (22)
ID3	2.948	transcription regulator		-0.463	4.39e-11	ADGRG1,BCL2,BTG2,CD44,CD83,CDKN1A,CEBPB,CXCL1,CXCL8,CXCR4,DUSP1,ETS2,FCER1G,FOXO1,GADD45B,HIF1A,ICAM1,ID3,IFI16,IFNGR2,IGFBP4,IL10,IL10RA,IL6,INHBB,IRF8,KLF6,LEPR,LGALS1,MAF,MYC,NR4A3,PIK3R1,PRDM1,REL,SELE,SOCS3,TCF4,TGFBR3,TNFSF10,VCAM1,ZBTB16	424 (19)
MAFA		transcription regulator			4.63e-11	BCL2,BCL2A1,CD53,CDKN1A,CSF3,CTSB,CXCL2,CXCL3,CXCR4,ENG,FGF2,FOXO1,GNA15,ICAM1,ID2,IL1A,IL6,LAMB1,LAMC1,LGALS3,MCL1,MID1,PLAU,TNF,VEGFA	509 (16)
RAC1	-0.266	enzyme		-0.969	4.91e-11	CCN2,CD44,CD86,CXCL8,DUSP1,FGF2,FN1,FOXO1,GSN,HIF1A,HMOX1,HSPB1,ICAM1,IL10,IL1B,IL33,IL6,ITGA6,ITGB1,MCL1,MYC,PLAUR,PTGS2,SHC1,TGFB1,VCAM1,VEGFA,ZEB1	486 (18)
CCN1	1.284	other		-0.38	4.91e-11	CCL3L3,CCL4,CCN1,CDKN1A,CXCL2,CXCL3,CXCL8,FCER1G,FN1,HIF1A,IL18,IL1A,IL1B,IL6,IL6ST,ITGA5,ITGB1,MCL1,MYC,PECAM1,PLAU,PTGS2,TGFB1,TIE1,TNF,TNFSF10,VEGFA,VEGFC	526 (15)
CXCR4	-1.732	G-protein coupled receptor		0.541	5.06e-11	BCL2,CCL20,CD44,CDKN1A,CXCL1,CXCL8,CXCR4,EGR1,ID1,ID2,IGFBP7,IL10,IL1B,IL6,MYC,RRAS,TNF,TNFRSF10D,TNFSF10,VEGFA,ZBTB16,ZEB1	459 (22)
Go 6976		chemical drug		0.831	5.06e-11	CCL4,CD83,CDKN1A,CSF3,CXCL2,CXCL3,CXCL8,CYBB,ETS1,FLT1,FN1,HMOX1,IL10,IL6,ITGA5,ITGB1,NFKBIA,NR4A2,PTGS2,STC1,TNF,VCAM1	480 (15)
streptozocin		chemical drug		1.208	5.23e-11	ANGPT2,ATP1A1,ATP1B1,BCL2,CCL3L3,CCN2,CD163,CDKN1A,CLU,COL4A1,CREM,CXCL2,FABP4,FN1,FOXO1,GPX4,HIF1A,HMOX1,HSPG2,ICAM1,IGF1,IL10,IL1B,IL6,INSR,IRS2,LGALS3,MAF,MAFB,MAP1LC3B,MSR1,NFE2L2,PDK4,PTGS2,ROBO4,SELE,SELP,SLC1A3,SPP1,TGFB1,TLR2,TNF,TXNIP,VCAM1,VEGFA,VIM	399 (16)
TNFSF10	1.12	cytokine		-0.074	5.58e-11	ANGPT2,BCL2,CD14,CD4,CTSB,CXCL8,CXCR4,DDIT4,FTH1,HLA-A,HLA-F,IFI16,IFI27,IFITM1,IFITM2,IL1B,IL1RN,IL6,ITGAM,MCL1,NFKBIA,PLAU,PPP1R15A,PTGS2,PTPRC,RCAN1,SELE,SERPINH1,TFRC,TNF,TNFAIP2,TNFAIP3,TNFSF10,VEGFA	517 (14)
KLF4	0.234	transcription regulator		0.409	5.67e-11	ADAMTS1,AIF1,ALCAM,CD14,CD34,CD44,CDKN1A,CEBPB,CLEC10A,CSF1R,CXCL3,CXCL8,DUSP1,FLT1,FN1,GBP4,HBEGF,HES1,HLA-DQB1,HSPB1,ID3,IER5,IFITM3,IL10,IL6,ITGAM,MRC1,MYC,NCKAP1,NOTCH4,OSM,PECAM1,PLAT,PLAUR,PRDM1,RCAN1,SERPINA1,SERPINH1,SMAD1,SOX17,TEAD1,TEK,TGFB1,TNFSF10,VCAM1,VEGFA,VIM	606 (24)
1-palmitoyl-2-(5-oxovaleroyl)-sn-glycero-3-phosphorylcholine		chemical reagent		-1.129	5.81e-11	BCL2A1,CCL20,CXCL8,ICAM1,IL1A,IL1B,IL6,MYC,NFKB1,PECAM1,PTGS2,SNAI1,TGFB1,TGFBR2,TNF,VCAM1,VEGFA,VIM	483 (22)
ABCG1	0.132	transporter	Activated	2.145	5.81e-11	APP,CCL3L3,CCL4,CH25H,CSF3,CXCL3,IL10,IL10RA,IL13RA1,IL1B,IL6,INSIG1,LDLR,MYC,PIK3R1,PXN,TGFB1,TNF	548 (24)
SMPD1	0.147	enzyme		-0.375	5.81e-11	ACKR1,CCL20,CCL3,CCL4,CSF3,CTSB,CXCL1,CXCL2,CXCL8,CXCR4,IL6,MAP1LC3B,TGFB1,TLR2,TNF,TNFSF10,TYMP,UGCG	405 (13)
OLR1	-1.32	transmembrane receptor		0.245	5.81e-11	CCN2,CYBA,CYBB,FN1,ICAM1,IL10,IL6,ITGAM,MYC,NCF2,OLR1,SELP,SPP1,TGFB1,TGFBR2,TGFBR3,TNF,VCAM1	377 (15)
NFKB (family)		group		-0.382	5.92e-11	BCL2,CCL4,CDKN1A,CXCL8,FN1,ICAM1,IL10,IL18,IL1B,IL1R1,IL33,IL6,IRF1,ITGB1,NLRP3,PLAT,PLAUR,PTGS2,SELE,SNAI1,TGM2,TNF,TNFAIP3,TNFSF10,VCAM1,VEGFA	423 (17)
cyclophosphamide		chemical drug		-0.561	5.98e-11	BCL2,CD163,CD44,CD74,CDKN1A,CLU,CXCL2,CXCL3,FCGR2A,GAS5,HLA-A,HLA-E,ICAM1,IER3,IL10,IL18,IL1B,IL6,LGALS1,LGALS3,LILRB3,MYC,P2RY13,PECAM1,PTGS2,RAC2,SPP1,TGIF1,TNF,UGCG,VEGFA	463 (18)
TGFA		growth factor		-0.762	6.14e-11	AREG,CCL20,CCN2,CDKN1A,CEBPB,CXCL2,CXCL8,EREG,ICAM1,IGFBP4,IL6,ITGAM,NES,NR4A2,PECAM1,PLAT,PRNP,PTGS2,RB1,S100A10,SERPINA1,TGFB1,VEGFA,VIM	575 (18)
fulvestrant		chemical drug		1.343	6.4e-11	AREG,BCL2,BMPR2,CAV1,CAV2,CCN1,CD74,CDKN1A,CEBPD,CTSD,DDIT4,EGR1,EGR3,F2R,FABP4,FKBP1A,FLT1,GJA1,HES1,ICAM1,ID1,ID2,IER3,IGF1,IL1B,INHBB,IRF1,ITGB1,LDLR,LEPR,MYC,PRSS23,PTGS2,RB1,SELENOP,SELP,SERPINB9,SLC7A5,SNCG,STC1,STMN1,TFRC,TGFB1,TGFBR3,TNF,TXNIP,VCAM1,VEGFA,ZEB1	581 (22)
SCARB1	0.407	transporter		-1.853	6.42e-11	APOD,APOE,CXCL2,DDIT4,FOXO1,ICAM1,IL10,IL1B,IL1RN,IL6,LDLR,NLRP3,PTGS2,SELE,SELP,SESN1,SPP1,TNF,VCAM1	465 (19)
MTOR		kinase	Inhibited	-3.159	6.54e-11	ACACB,AKAP13,AKR1B1,ARL4C,BCL2,BCL2A1,CD86,CDKN1A,CEBPB,CEBPD,CITED2,CSF1R,CXCL1,CXCL2,CXCL8,CXCR4,DDIT4,DUSP1,EFNA1,EPAS1,FABP4,FABP5,FKBP1A,FN1,HIF1A,HSPB1,HSPH1,IFI16,IGF1,IL10,IL1A,IL1B,IL1R1,IL6,IRF1,IRF8,IRS2,LDHA,MAF,MAP1LC3B,MCL1,MYC,NEURL1B,PDK4,PECAM1,PFN1,PTPN6,RPS18,RPS6,S1PR1,SERPINA1,SNCG,SOCS3,SRPX,TNF,TNFSF10,TXNIP,UTRN,VCAM1,VEGFA	453 (20)
IL12 (complex)		complex	Inhibited	-2.013	6.97e-11	CCL20,CCL3,CCL4,CD44,CD63,CD86,CXCL8,FGF2,GADD45B,GAS5,GJA1,HAVCR2,ICAM1,IFNGR2,IL10,IL18,IL1B,IL6,IRF1,IRF8,ITGA4,ITGA6,ITGB2,MYC,PLAU,PRDM1,PTGS2,SELP,SOCS2,SOCS3,TFRC,TGFB1,TGFBR2,TLR2,TNF,VEGFA	514 (15)
SOX2		transcription regulator		0.331	7.07e-11	ADAMTS4,ARPC1B,CASKIN2,CCL20,CCN2,CD44,CDKN1A,CEMIP2,CITED2,CNKSR3,CSF1R,CTNNAL1,CXCL3,CXCL8,CXCR4,DUSP1,ETS2,FAM107B,FLT1,GADD45B,GBP4,GJA1,GSN,ID2,ID3,IER5,IGF1,IL6,KLF6,LIMA1,LIMS2,LMCD1,MYC,NCKAP1,NOTCH4,PECAM1,PIK3R1,PIK3R3,PRDM1,RASGEF1B,RBPJ,RCAN1,S100A13,SEMA6A,SERPINA1,SMAD1,SNAI1,SOX17,SPP1,TEAD1,TGFB1,TIMP3,VEGFA,VEGFC,VIM,WIPF1,ZFHX3	617 (27)
CREB (family)		group	Inhibited	-2.701	7.18e-11	AASS,AREG,ARPC5,BCL2,C3AR1,CCN1,CD14,CD59,CDKN1A,CEBPB,CEBPD,CREM,CSF1R,CTSB,CXCL8,DUSP1,EGR1,EGR3,FCER1G,FLNB,GADD45B,GJA1,HES1,IER3,IFI16,IGF1,IL10,IL1B,IL33,IL6,IRS2,ITGAM,LDLR,MALAT1,MCAM,MCL1,MT-ND5,MYC,NEDD9,NR4A2,NR4A3,NRN1,PDE4B,PLAT,PPFIBP1,PTGS2,RGS2,RHOB,SOX17,STMN1,SYNPO,TNF,VEGFA	644 (26)
GPS2		transcription regulator	Activated	2.513	7.94e-11	ASAP1,CCL20,CCL3L3,CCL4,CD14,CDKN1A,CXCL1,CXCL2,CXCL8,FOXO1,IL1B,IL6,MCTP1,MYC,NFKBIA,PID1,RAB20,RHOB,RNF144B,SGK1,TNF,VCAM1,WIPF1	537 (23)
MTDH	-0.526	transcription regulator		-1.046	9.05e-11	ACSL1,ACTB,ACTN1,BCL2,CCN2,CD14,CD63,CDKN1A,CFH,COL4A1,COL4A2,CSTB,CXCL8,EFNB2,EGR1,FLNA,FOXO1,GPNMB,GSN,HIF1A,HMOX1,IGFBP2,IL13RA1,LDLR,LGALS3,MGLL,PLS3,SPP1,TEK,TGFBR2,UCP2,VIM	587 (24)
POU2AF1		transcription regulator		-0.234	9.08e-11	B4GALT1,BCL2,CD44,CD74,CD83,CD86,CDC37,CTNNA1,CXCR4,FGL2,FOXO1,HLA-A,HLA-DMA,HLA-DRA,ID3,IFITM1,IL10,IL6,IRF8,LGALS1,MCL1,MID1,MS4A6A,MYC,PRDM1,RPS3,S100A10,SPI1,SPP1,TGFB1	560 (20)
SMAD1	0.746	transcription regulator		1.905	9.09e-11	BTG2,CCN2,CDKN1A,COL4A1,CXCL2,CXCL3,GADD45B,ICAM1,ID1,IRF1,MYC,SELE,SMAD1,SPP1,VCAM1,VEGFA	531 (21)
IRAK3	-0.323	kinase		1.017	9.09e-11	BCL2A1,CCN2,CXCL2,CXCL3,CXCL8,ETS2,GPR84,IL1B,IL6,NFKBIA,NLRP3,PYCARD,TGFB1,TNF,TNFAIP3,VIM	349 (19)
VTN		other		0.435	9.09e-11	BCL2,CDKN1A,CXCL3,EFNB2,IL1B,IRF8,ITGA4,ITGA5,ITGAM,ITGB1,PLAU,PLAUR,PTGS2,PXN,S100A10,TNF	415 (19)
pristane		chemical toxicant		-0.051	9.09e-11	CCL20,CCL3L3,CD86,FN1,ICAM1,IFI16,IL1B,IL6,IRF8,MRC1,PTGS2,TCF4,TGFB1,TNF,TNFSF13B,VIM	520 (16)
CXCL12	-0.361	cytokine		0.795	1.03e-10	AIF1,AKR1C3,ATRX,BCL2,CD14,CD4,CD44,CXCL8,CXCR4,DOCK9,EGR1,F2R,FLNA,FN1,HCLS1,HES1,ICAM1,ID1,IFI27,IFNGR2,IGFBP7,IL1A,IL1B,IL6,ITGAX,ITGB1,ITGB4,LCP2,MARCKS,MYC,PLAU,PTGS2,RHOC,RRAS,SELE,SNAI1,SOCS2,SOCS3,TNF,TNFRSF10D,TNFRSF1B,TNFSF10,VIM,ZBTB16	447 (18)
MMP14	-0.209	peptidase	Inhibited	-2.481	1.11e-10	BCAM,C1QA,CD74,CDKN1A,CSF3,CTTN,CYBB,HLA-DQB1,HLA-E,IL10,IL1B,IL1RN,IL6,LDLR,LRP1,LY6E,LYZ,PTGS2,RPL10A,RPS6,SLCO2A1,TMEM176A,TNF,VEGFA	448 (20)
HBEGF	-1.631	growth factor		-0.399	1.11e-10	BCL2,CCL20,CCN2,CSF1R,CXCR4,EGR1,ELN,EREG,FGF2,GJA1,GLUL,IL1B,IL6,ITGB1,LDHA,MYH9,NES,NFKBIZ,PDK4,PTGS2,S100A16,VEGFA,VIM,ZEB1	563 (19)
prednisolone		chemical drug		1.344	1.11e-10	APOE,APP,BAG3,BCL2,BTG1,CALD1,CD163,CD86,CEBPD,CTSB,CTSS,CXCR4,CYGB,DRAM2,DUSP1,FMO2,GK,HES1,HIF1A,HSP90AA1,IGF1,IL10,IL1B,IL6,INSR,IRS2,ITGA4,ITGAM,KLF9,MAP1LC3B,MCL1,MYH9,NFKB1,NOTCH4,PLAT,PRDX2,PRNP,PTGS2,RB1,SGK1,SPP1,SRGN,TGFB1,TGM2,TNF,TNFAIP3,TNFSF10,TXNIP,UTRN,ZBTB16	535 (17)
USP22	0.154	peptidase	Inhibited	-2.949	1.17e-10	BCL2A1,CDKN1A,CFD,CLEC5A,CSF2RA,CYBB,FCGR2A,FCGR2B,FN1,GRB2,HSPB1,IL3RA,ITGAM,ITGB2,LYZ,MERTK,MRC1,MSR1,NCF2,NCF4,PTPN6,PTPRC,SLFN5,SPI1,TGFB1,TGM2,TNF	494 (19)
PIK3R1	-0.726	kinase		-0.695	1.17e-10	ATP1A1,BCL2,CCL3,CCL4,CD44,CXCL8,ENG,FOXO1,HIF1A,HMOX1,ICAM1,IL1B,IL6,LDHA,MYC,NFE2L1,NFE2L2,PIK3R1,PLAU,PTGS2,SELP,TGFB1,TNF,TXNIP,VCAM1,VEGFA,VEGFC	445 (18)
NS-398		chemical reagent		0.949	1.17e-10	ANGPT2,ATP6AP2,BCL2,BTG2,CAPN2,CD86,CDKN1A,CEBPB,CXCL8,CXCR4,F2R,FGF2,HIF1A,ICAM1,IGF1,IL10,IL1A,IL1B,IL6,MCL1,PSMB9,PTGS2,SPP1,TFRC,TNF,TREM1,VEGFA	383 (13)
FOXL2		transcription regulator	Inhibited	-2.805	1.2e-10	BCL2A1,CCL20,CCL3,CCL3L3,CH25H,CLU,CPM,CXCL2,CXCL3,ICAM1,IER3,IGF1,IL6,NFE2L2,NR4A3,PPP1R15A,PTGS2,RGS2,S1PR1,SPRY1,TNFAIP3	366 (10)
TGM2	1.235	enzyme	Inhibited	-2.43	1.21e-10	ATP1B3,BCL2A1,BTG2,C5AR1,CCL3,CCL4L1/CCL4L2,CD74,CD86,CSF3,CXCL8,FCER1G,FN1,GIMAP6,GJA1,HIF1A,ID1,IL10RA,IL1B,IL6,ITGA6,ITGAM,ITGAX,ITGB4,JAML,LILRB2,LRRC25,LSP1,LY6E,MAFB,MERTK,MGP,MT2A,MYC,NCF2,NPC2,PNRC1,SELP,SLFN5,SPP1,TAP1,TGFB1,TNF,TNFAIP2,TYROBP,VSIG4,ZEB1	458 (12)
FOXA2		transcription regulator		-1.467	1.24e-10	A2M,ACACB,ACSL1,AKR1C1/AKR1C2,APOE,AQP1,ARID5B,ATP1B1,BCL2A1,CDKN1A,COL15A1,CPM,CXCR4,DDIT4,EPHX1,FABP5,FOXO1,IER3,IGF1,IL10,IL33,IL6,ITGB4,LYZ,MAFB,MTUS1,NR4A2,PRNP,PROS1,SERPINA1,SLCO2B1,SNAI1,SOX17,TBXAS1,TEK,TGFB1,TGFBR2,TGFBR3,TNF,TUBB4B,UCP2,VEGFC,VIM	620 (27)
Hbb-b2		enzyme	Inhibited	-3.201	1.25e-10	C1QA,CD44,CD74,CLEC7A,CYBA,CYBB,FN1,FTH1,FTL,IL10RA,IL1B,ITGAM,LY86,NCF2,SPI1,TFRC,TLR2	185 (6)
N-[N-(3,5-difluorophenacetyl-L-Ala)]-S-phenylglycine t-butyl ester		chemical - protease inhibitor		1.487	1.36e-10	ADGRG1,APP,BCL2,BMPR2,CXCL1,CXCL2,CXCR4,ETS2,FLT1,GADD45B,HES1,ICAM1,IER3,IL10,IL1A,IL1B,IL6,INSIG1,ITGA5,LDLR,MYC,NFKB1,RBPJ,REL,S100A4,SGK1,SNAI1,SPP1,TGFB1,TGFBI,TNF,VEGFA	442 (17)
EGLN1	0.156	enzyme		1.607	1.37e-10	ANGPT2,AREG,CAV1,CCL20,CD86,CXCR4,EPAS1,HES1,HIF1A,ICAM1,IL1A,IL1B,IL6,MYC,PTGS2,TGFB1,TGFBR2,TNF,VCAM1,VEGFA	489 (20)
TLR5	-0.469	transmembrane receptor		-1.386	1.37e-10	ARHGAP4,CCL20,CCL4,CD86,CSF3,CXCL2,CXCL3,CXCL8,FBLN2,GPSM3,ICAM1,IL10,IL1A,IL1B,IL33,IL6,INSR,MAST4,TNF,VWA1	394 (18)
RORA	0.428	ligand-dependent nuclear receptor	Inhibited	-2.618	1.37e-10	ACACB,ACTB,APOE,ATP1B1,CCL3L3,CCL4,CDKN1A,CH25H,CXCL8,ELOVL7,GADD45B,GPX1,IGF1,IL10,IL18,IL1B,IL6,ITPR1,NFKBIA,NNMT,PLIN2,PTGS2,SLC16A10,SNAI1,SOCS3,SULF2,TNF,UCP2,VIM	447 (14)
FOXP3		transcription regulator		1.811	1.42e-10	BCL2,CAPG,CCL3L3,CDKN1A,CXCR4,EGR1,FGL2,GBP4,HLA-A,ID2,IFNGR2,IGFBP4,IL10,IL10RA,IL6,LDHA,LGALS1,LGALS3,LRRC32,MAF,MGAT1,NFKB1,NPR1,NR4A3,NRN1,PRDM1,RGS1,RUNX1,SOCS2,TGFB1,TGM2,TNF,TNFAIP3,TXN,VEGFA,ZEB2	549 (20)
ZMPSTE24	-0.103	peptidase		-0.179	1.44e-10	BTG2,CDKN1A,CXCL2,CXCL3,DDIT4,FMO2,GADD45B,ICAM1,IGF1,IL1B,IL6,LMNA,NLRP3,RGS16,SESN1,SOCS2,SOCS3,TNF	396 (17)
ITGA5	0.995	transmembrane receptor		-0.707	1.47e-10	APOE,BCL2,CCN2,CD44,CDKN1A,CEBPB,ENPP2,GJA1,IGFBP2,IL1B,IL6,ITGA5,PLAU,PLAUR,PXN,RAC2,SELP,TGFBR2,TNF	454 (18)
IL36G		cytokine		-0.922	1.47e-10	BCL2,CCL20,CD83,CSF3,CXCL1,CXCL2,CXCL8,CXCR4,DUSP1,HMOX1,IL1A,IL1B,IL1RN,IL33,IL6,ITGB2,MRC1,TNF,VEGFA	395 (14)
TERT		enzyme		-0.039	1.56e-10	AFAP1L1,ASAP1,CALD1,CAV1,CCN2,CDKN1A,CXCL1,CXCL2,CXCL8,ELK3,EREG,ETS1,F2R,FGF2,GNA13,GSN,ICAM1,IFI16,IFI27,IFITM3,IGFBP4,IL10,IL13RA1,IL1B,IL6,IQGAP2,MYC,NFKBIA,PALM2AKAP2,PLTP,PRSS23,PRXL2A,PTGS2,PXN,RB1,SASH1,SPP1,TNF,TNFRSF1B,VIM	400 (18)
clodronic acid		chemical drug		1.115	1.76e-10	CD86,FCGR2B,HMOX1,ICAM1,IL10,IL1B,IL6,MRC1,MSR1,POSTN,SELE,SELP,TGFB1,TNF,VCAM1	533 (19)
ILF3	0.197	transcription regulator		-0.154	1.91e-10	ACTG1,ALCAM,ANXA5,BHLHE41,C3AR1,CAPG,CD14,CD163,CD86,CFH,CH25H,CXCL1,CXCL8,FABP5,HLA-DRA,ID2,IL10,IL1B,IL1RN,IL6,LDLR,LGALS3,MAFB,MGLL,PLAU,PLAUR,PTGER4	289 (9)
MAPK (family)		group		-1.302	1.96e-10	APP,BCL2,CDKN1A,CEBPB,CXCL1,CXCL8,CYBB,EGR1,GJA1,HMOX1,IGF1,IL1B,IL6,ITGA4,MYC,NR4A3,PTGS2,S100A10,SNAI1,SNCG,SPP1,TNF,VCAM1,VEGFA	369 (17)
IRAK4	0.138	kinase		-1.54	1.96e-10	APP,BTG2,CCL20,CD86,CXCL16,CXCL2,CXCL3,CXCL8,DAB2,EGR1,IL10,IL1B,IL6,IRF1,NFKBIA,NFKBIZ,NLRP3,OLR1,PDE4B,RGS16,SLC25A25,TNF,TNFAIP3,ZFP36	412 (13)
E. coli serotype 0127B8 lipopolysaccharide		chemical - endogenous non-mammalian		-1.073	2.01e-10	AQP1,CAV1,CCN2,CD14,CXCL16,CXCL2,CXCR4,ELN,F2R,FAM107A,FGF2,GJA1,GLUL,GNA13,HMOX1,IGF1,IL10,IL1B,IL6,IRF1,KLF2,LAMB2,LAMC1,LGALS3,LIFR,NFKB1,NFKBIA,PTGS2,SLC7A5,SOCS3,TGFBR2,TGFBR3,TLR2,TNF,TNFSF13B,VEGFA	480 (17)
TRIM38	-0.112	enzyme		0.889	2.06e-10	CCL3L3,CCL4,CD44,CD86,COL4A1,COL4A2,CXCL3,CXCL8,CXCR4,ELOVL7,FABP4,ICAM1,IL1B,IL3RA,IL6,ITGA4,ITGA6,ITGAM,ITGB2,LAMB2,PLIN2,PLPP3,PTPRC,SELE,TLR2,TNF,TNFAIP3,VCAM1	491 (18)
eicosapentaenoic acid		chemical drug		0.34	2.06e-10	APOE,CD44,CD83,CD86,CEBPB,CEBPD,CSF1R,ELN,HMOX1,IGF1,IL10,IL1B,IL1R1,IL6,ITGAX,LDLR,MRC1,NFE2L2,NFKB1,PDK4,PLIN2,PTGS2,SELENOP,SPI1,TGFB1,TGFBR2,TNF,TNFRSF1B	469 (21)
CD44	-1.638	other		0.086	2.07e-10	ACTB,BCAM,BCL2,CCL4,CD44,CD63,CDH5,CDKN1A,CLEC5A,CLEC7A,CLU,COL18A1,CTTN,FN1,IFITM2,IL10,IL1A,IL1B,IL1RN,IL6,ITGA4,ITGA5,ITGAX,ITGB2,LAMB1,LAMC1,LGALS1,LGALS3,LIMS2,MCL1,MET,MYC,PDK4,PECAM1,PFKFB3,PLAU,PLPP3,SERPINA1,SMAD1,SPP1,TNF,VCAM1,VEGFA,VIM,WAS,ZEB1	574 (22)
KIT		transmembrane receptor			2.14e-10	BCL2,C3AR1,CD164,CD44,CD53,CD63,CXCL3,CXCR4,GPR34,HMOX1,ICAM1,IL10,IL6,IRF1,ITGAM,ITGAX,ITGB2,LGALS3,MCL1,MGST2,MYC,OSM,PTPN6,SHC1,SOCS2,SOCS3,SPP1,TJP1,TNF	492 (19)
HMG20A		transcription regulator	Activated	2.584	2.15e-10	ACTG1,CCN1,CCN2,CD44,CLU,ELN,EREG,FGF2,FLNA,HBEGF,IGFBP4,IL6,ITGA5,LDLR,LY6E,MGP,MYC,NIBAN1,NNMT,PLAUR,POSTN,PTPRE,RGS16,SNAI1,TGFB1,TGM2,TIMP3,VCAM1,VEGFA,VEGFC	219 (7)
cigarette smoke		chemical toxicant	Inhibited	-2.459	2.2e-10	AREG,BASP1,BCL2,CCN1,CCN2,CDKN1A,CLEC5A,CLU,COL4A2,CXCL2,CXCL3,CXCL8,DDIT4,EGR1,ELN,EMCN,EPAS1,FABP5,FN1,FTL,HLA-DRA,HMOX1,ICAM1,IFITM1,IGF1,IL10,IL1A,IL1B,IL6,LRP1,NFE2L2,NFKB1,NFKBIA,P2RY13,PTGS2,PTPRB,PYCARD,RAMP2,RAPGEF3,REL,RPS6,SPTAN1,TNF	523 (18)
WNT3A		cytokine		-0.733	2.25e-10	ADAMTS4,APP,ARHGAP18,ATP1B1,BCL2,CCL3L3,CCN1,CCN2,CD44,CEBPB,CEMIP2,CFD,COLEC12,CXCL2,CXCL3,DDIT4,ENG,EPAS1,FABP4,FN1,FZD4,GPNMB,ID1,IL10,IL1A,IL1B,IL6,IRS2,JAM2,LRRC32,MCL1,MT1X,MYC,PRDM1,PTGS2,RUNX1,SLC1A3,SOX17,SPARC,SPRY1,TGFB1,TIMP3,TNF,TNXB,TXNIP,VCAM1,VEGFA,VIM	551 (23)
IGF2		growth factor		0.216	2.26e-10	AREG,CCN2,CDKN1A,CXCR4,DUSP1,EGR1,EREG,FN1,GRN,HBEGF,HIF1A,IER3,IFITM2,IGF1,IGFBP2,IGFBP4,IL10,IL6,ITGA5,KLF9,MYC,NDRG1,NFKBIA,PIK3R1,PTGS2,RGS16,RHOB,SAT1,SELENOP,SOCS3,SPP1,TGFBI,TGIF1,VEGFA,ZEB1	551 (22)
ARNT	-0.046	transcription regulator		-1.029	2.26e-10	ALOX5AP,AREG,ARID5B,BCL2,BHLHE41,BMPR2,CAV1,CEBPB,CITED2,CSF3,CTSD,CXCR4,ENG,EPAS1,FLT1,GADD45B,HAVCR2,HIF1A,ID2,IL10,IL1R1,INSR,IRS2,LDHA,MAFB,MYC,OAZ1,S1PR1,SOCS2,SOCS3,SPP1,STC1,TFRC,VEGFA,VIM	577 (19)
IFNA2		cytokine		1.596	2.35e-10	BAG3,BCL2,CAV1,CCL3,CCL8,CD86,CDKN1A,CYB5A,FCER1G,FGF2,GBP4,HBEGF,HIF1A,HLA-A,HLA-DRB1,HLA-E,HSPA6,IFI16,IFI27,IFITM1,IFITM2,IFITM3,IL10,IL1B,IL6,IRF1,LILRB2,LY6E,LYN,MET,MT1M,MT1X,MT2A,MYC,NPDC1,PLAT,RB1,SAMSN1,SERPINB9,SOCS2,SOCS3,TAP1,TGM2,THEMIS2,TNF,TNFRSF10D,TNFSF10,VCAM1,VEGFA,VEGFC	519 (15)
CD36	0.384	transmembrane receptor		-1.64	2.42e-10	ADAMTS4,AREG,CCL20,CD86,COL4A1,CSF3,CXCL1,CXCL3,CXCL8,FGF2,ICAM1,IGFBP4,IGFBP7,IL10,IL1A,IL1B,IL6,ITGAM,LRP1,NLRP3,PLAU,PLAUR,SELP,SYK,TNF	527 (20)
cyclic AMP		chemical - endogenous mammalian		0.106	2.47e-10	APP,BCL2,CCN2,CD86,CDC37,CDKN1A,CEBPB,CEBPD,CREM,EGR1,FCGR1A,FGF2,FLT1,FN1,GJA1,HBEGF,HIF1A,IGF1,IGFBP4,IL10,IL1B,IL1RN,IL33,IL6,INSR,MYC,NR4A2,PDE4B,PRNP,PTGS2,RAPGEF3,RHOB,SOCS3,TNF,TNFSF10,TXNIP,VWF	506 (20)
ALOX5	-0.713	enzyme		1.285	2.47e-10	ADGRG1,ADGRL4,AKAP12,APP,AREG,BCL2A1,BHLHE41,CCL3L3,CDKN1A,CFI,DDIT4,EVI2A,FCGRT,HSP90AA1,HSPA1A/HSPA1B,IGFBP7,IL1B,LIMS2,LSP1,MSR1,MYC,NOSTRIN,PAM,PDE4B,PDLIM1,PDLIM5,PTGS2,RGS16,S100A4,SLC1A3,SLFN5,SPP1,SRGN,TGFB1,THSD7A,TNF,TSHZ2	575 (19)
AR		ligand-dependent nuclear receptor		0.717	2.55e-10	AASS,AKR1C3,BASP1,BCL2,BMPR2,CAV1,CAV2,CCDC85B,CCL3L3,CCN2,CD302,CDKN1A,CEBPB,CMIP,CNN3,COTL1,DDIT4,DUSP2,EGR1,EMB,EPAS1,EPHX1,ETS2,FABP5,FOXO1,FZD6,GJA1,GSN,HIF1A,HLA-A,HSPH1,ICAM1,IGF1,IL1A,IL1R1,IL6,ITGA6,ITGB4,LAMA5,LHFPL6,MAOA,MECOM,MRPL33,MT-RNR2,MYC,NDRG1,NUPR1,PLAT,PLAU,PLS3,PLTP,PROS1,RAB3C,RBPJ,RHOB,SGK1,SNAI1,SPP1,SULF2,TBXAS1,TGFB1,TGFBR2,TIMP3,TJP1,TMEM176A,TMEM176B,TNF,TNFAIP2,TNFSF…	588 (20)
OSCAR	-0.251	other	Inhibited	-2.689	2.65e-10	BCL2,CCL20,CD83,CD86,CXCL1,CXCL2,CXCL3,CXCL8,ICAM1,IL1A,IL1R1,IL1RN,ITGAM,RRAS,TNF,TNFSF10	479 (15)
F2RL1		G-protein coupled receptor		-1.455	2.66e-10	AREG,CAV1,CCN1,CCN2,CTSD,CXCL1,CXCL2,CXCL8,GBP4,HBEGF,IL10,IL1A,IL1B,IL6,IRF8,ITGB4,PTGS2,RAB27A,STING1,TNF,TXNIP,VEGFA,VEGFC	460 (20)
RIPK1	0.105	kinase		-0.795	2.66e-10	APP,BCL2A1,CCL3L3,CSF3,CXCL1,CXCL2,CXCL8,GADD45B,GRN,IL10,IL1B,IL33,IL3RA,IL6,LMNA,MRC1,NFKB1,NFKBIA,RPS6,SLC1A3,TNF,TNFAIP3,VEGFA	393 (13)
PF4		cytokine		-1.984	2.66e-10	CCL3,CCL4,CD83,CD86,CDKN1A,CPM,CXCL3,CXCL8,FN1,ICAM1,IL1A,IL1B,IL1RN,IL6,IRF1,ITGAM,NFE2L2,NFKBIA,NFKBIZ,REL,TGFB1,TNF,TNFAIP3	386 (18)
MYB		transcription regulator		1.177	2.76e-10	BCL2,C15orf48,CD14,CD34,CD4,CNN3,COL4A1,CSF3,CXCL16,CXCL2,CXCR4,ESAM,FN1,FOXO1,GIMAP7,HIF1A,ICAM1,IGF1,IL1A,IL6,ITPR1,MYC,NEDD9,NFKB1,P2RY13,PDE2A,PTGS2,REL,RGCC,SNAI1,SOCS2,SPP1,VIM	492 (14)
SNAI1	0.568	transcription regulator		0.944	2.76e-10	ACTN1,CCN1,CCN2,CD44,CDH5,CDKN1A,CTTN,CXCL8,FLNA,FLNB,FN1,GSN,ID1,ITGB1,LIMA1,NES,PTGS2,SERPINH1,SNAI1,SPARC,SPARCL1,TGFB1,TGFBR2,TGFBR3,TJP1,TMOD3,TPM1,TPM4,VIM,WAS,WIPF1,ZEB1,ZEB2	611 (22)
MAFB	-2.452	transcription regulator		-1.652	2.8e-10	ACTB,ACTN1,ALCAM,CAP1,CCL4,CD163,CD53,CXCL2,F13A1,FCGBP,FOXO1,FPR1,GATM,IGF1,IL10,LGALS3,LGMN,MAFB,MARCKS,MID1,NUAK1,OLFML2B,PRDM1,SELENOP,SLC40A1,STAB1
NOTCH2	-0.457	transcription regulator		-0.303	2.83e-10	AKR1C3,BCL2,C3AR1,C5AR1,CD44,CLEC4E,EPAS1,FCER1G,FCGR2B,FN1,HES1,IL10,IL1B,IL6,ITGB2,MSR1,MYO5C,RAC2,RBPJ,TNF	419 (18)
dexmedetomidine		chemical drug		-0.647	2.83e-10	AREG,CDKN1A,COL4A1,CXCL8,DDIT4,F2R,FGF2,FN1,HSP90AA1,ICAM1,IL6,ITGA5,ITGB1,ITGB4,MYC,PTGS2,SPP1,TLR2,TNF,YWHAH	448 (20)
MEK (family)		group		1.46	2.84e-10	APOE,B3GNT5,BCAM,CCN2,CD164,CD200,CD63,CDKN1A,CLU,CPD,CPM,CSF1R,CXCL8,DDX21,DSE,EGR1,EGR3,EPAS1,EREG,ETS1,HIF1A,HLA-F,HSPB1,ICAM1,ID1,ID2,IER3,IL10,IL1B,IL6,IRF1,ITGA6,ITGB1,LAMB1,LAMB2,MAF,MCL1,MYC,NES,OSM,PLPP3,PODXL,PTGS2,PTPRM,RUNX1,SEMA6A,SH2B3,SNCG,SPRY1,SUN1,TNF,TNFAIP3,VEGFC,VIM,ZEB1	557 (18)
BRD4	-0.085	kinase	Activated	2.208	2.87e-10	ABLIM1,BCL2,BTG2,CD4,CDKN1A,COL4A1,CXCL2,CXCL3,CXCL8,CXCR4,ELK3,ELL2,FKBP11,FN1,HMOX1,ICAM1,ICAM2,ID2,IER5,IL1B,IL6,IRF1,IRF8,ITGA4,ITGA5,ITGB1,LAPTM5,MCL1,MET,MYC,NAMPT,PLAT,PLAU,PRDM1,RAI14,SELE,SERTAD1,SPP1,TGM2,TNFRSF10D	555 (21)
carbon tetrachloride		chemical toxicant		-0.723	2.87e-10	ANGPT2,APOE,CCL3L3,CCL4,CCN2,CD86,CDKN1A,CEBPB,DUSP1,EMP1,FKBP1A,FN1,GADD45B,GPX4,HMOX1,HSP90AA1,HSPB1,ICAM1,IGF1,IL13RA1,IL1B,IL6,ITGB1,MGLL,MYC,PECAM1,PPP1R15A,PRNP,PTGS2,RAB13,RB1,S100A6,SMAD1,SPP1,TGFB1,TGFBR2,TIMP3,TNF,VCAM1,VIM	576 (20)
IFNB1		cytokine		1.15	2.9e-10	ANXA5,APOL3,BCL2,CAPN2,CCL3,CCL4,CD14,CD83,CD86,CDKN1A,CH25H,CLEC4E,CREM,CXCL2,CXCL3,CXCL8,F2R,FBLN2,FGF2,FKBP9,GBP4,HLA-A,ICAM1,IFI16,IFI27,IFITM1,IL10,IL18,IL1A,IL1B,IL1R1,IL6,IRF1,ITGAX,ITGB2,KDM6B,LAMB1,MGST2,MYC,NNMT,PDK4,PRDM1,PTGS2,REL,SPP1,SPRY1,TNF,TNFSF10	368 (17)
FOXA1		transcription regulator		-0.538	2.94e-10	AQP1,BNIP3L,BTG1,CDKN1A,CITED2,COL18A1,CXCL8,DDIT4,DSE,DUSP1,ELK3,EPHX1,FOXC1,FSTL1,HIF1A,HMOX1,IL10,IL6,LAMC1,LDHA,LHFPL6,LYN,MGP,MYC,MYH9,NES,NR4A2,PALM2AKAP2,PAM,PFKFB3,PNRC1,PRNP,STC1,TAGLN2,TNF,TNFAIP3,VEGFA,ZFP36	592 (24)
ruxolitinib		chemical drug		0.902	3.07e-10	BCL2,CCL3L3,CD44,CTSD,CXCL2,IFITM1,IFITM3,IL18,IL1B,IL6,IL6ST,LIFR,MAP1LC3B,MCL1,MSR1,MT-ND5,MT-RNR1,MTATP6P1,MYC,NAMPT,NLRP3,PFKFB3,PRDX2,PTGS2,PYCARD,RAB20,SOCS2	518 (12)
ACOD1		enzyme		-0.786	3.2e-10	AIF1,CCL3L3,CCL4,CD86,GPNMB,ICAM1,IL10,IL1B,IL6,MRC1,NFE2L2,SGK1,SPP1,TAP1,TGM2,TNF,TNFAIP3	380 (16)
dimethyl fumarate		chemical drug		-0.729	3.2e-10	BMPR2,CD86,FN1,GPX1,HMOX1,IL10,IL1B,IL6,MRC1,NFE2L2,PTGS2,SELE,SNAI1,SPP1,TNFAIP3,VEGFA,VIM	359 (12)
TIRAP		other		-0.381	3.22e-10	CCL4,CD86,CXCL2,CXCL3,CXCL8,ICAM1,IL10,IL1B,IL6,IRF1,PTGS2,SELE,TNF,VCAM1	395 (18)
retinoid		chemical drug		0.612	3.22e-10	CDKN1A,DUSP1,FOLR2,GJA1,HBEGF,ITGA6,LIMA1,MYC,PTGS2,TGFB1,TGFBI,TLR2,TNFSF10,VEGFA	556 (23)
hydrochloric acid		chemical - endogenous mammalian		-0.943	3.22e-10	CCL3L3,CCL4,CDH5,CXCL2,CXCL3,CXCL8,ICAM1,IL10,IL1B,IL6,PTGS2,SELE,TNF,VCAM1	396 (16)
IRF4		transcription regulator		-0.245	3.23e-10	CCL20,CEMIP2,CTSS,CXCL3,CXCR4,DBI,DOCK8,ELL2,EZR,FLT1,FSTL1,GPRIN3,GRB2,HAVCR2,IFI27,IL10,IL1B,IL1R1,IL1RN,IL33,IL6,IRF1,ITGB1,LYST,MIR155HG,MYC,NFKB1,PLAUR,PRDM1,PTGER4,RGS1,RHOB,SMAP2,SPP1,STK17B,TMSB10/TMSB4X,TNF,TNFSF10,TNFSF13B,YWHAH,ZBTB20	472 (18)
RAS (family)		group		0.475	3.24e-10	B4GALT1,BCL2,CAV1,CCN2,CDKN1A,CXCL8,EGR1,FN1,HMOX1,IGF1,IL1A,IL1B,IL6,IRF1,LDLR,MET,MYC,NFKB1,PLAU,PLAUR,PRDM1,PTGS2,SNAI1,TGM2,TNF,VEGFA,VIM,ZEB1	534 (16)
5-N-ethylcarboxamido adenosine		chemical reagent		-0.94	3.26e-10	BAG3,BTG2,CCL20,CCL3L3,CCN2,CEBPD,CREM,CXCL8,EGR1,FGF2,HIF1A,HLA-DQB1,HLA-DRA,HMOX1,IL10,IL1B,IL6,KLF6,NR4A2,NR4A3,RGS2,SNAI1,SOCS3,SOX17,TGFB1,TNF,TNS2,TXNIP,VEGFA,VIM	429 (17)
RB1	-0.987	transcription regulator		-0.233	3.26e-10	ACTB,ANGPT2,ATP1A1,ATP1B1,ATP6V1F,BCL2,CALCRL,CAP1,CCL20,CCL3L3,CCN2,CCNL1,CD44,CD83,CDKN1A,CITED2,COL4A1,COL4A2,CSF3,CXCL2,CXCL3,CXCL8,DUSP1,EGR1,EGR3,EPS8,EZR,FABP4,FGF2,FLT1,FN1,FZD6,GADD45B,HES1,HIF1A,ID1,ID2,IFITM3,IGF1,IL6,IL6ST,INMT,IRS2,LAMC1,MAF,MET,MXD1,MYC,NFKB1,NFKBIA,NR4A2,NR4A3,OLR1,PPFIBP1,PPP1R15A,PRSS23,RAB27A,RAMP2,RAMP3,RB1,RHOB,SNTB2,SOX7,TGFB1,TNF,TNFRSF1B,TREM1,VEGFA,ZEB1,ZE…	551 (16)
PSEN1	-0.066	peptidase		1.1	3.34e-10	ACSL1,ACTB,ACTG1,AIF1,APOE,APP,ATP1B1,BASP1,C1QA,C1QB,C1QC,C3AR1,CAP1,CCL3L3,CCL4,CD74,CTSD,CTSS,CTSZ,CXCL2,DBI,DSTN,DUSP1,EGR1,EMP1,ENPP2,F2R,FKBP1A,FZD4,GADD45B,GAS5,GJA1,HES1,HLA-E,HSP90AA1,IGF1,IL10,IL1B,IL6,INSR,LDLR,LRP1,MERTK,MSR1,MYC,NUPR1,PIK3R1,PLVAP,PTGS2,RBPJ,RHOQ,RPGR,SPTAN1,STAB1,STMN1,TGFB1,TGFBR2,TLR2,TNF,TNXB,TUBA1B,TUBB4B,TUBB6,TXN	587 (18)
lysophosphatidylinositol		chemical - endogenous mammalian		-0.471	3.36e-10	ANGPT2,CD74,CSF3,CXCL3,CXCL8,FABP4,FPR1,GLUL,HLA-DRB1,ICAM1,IL1A,IL1B,IL33,INSIG1,LDHA,OLR1,SELE,STC1	442 (13)
2-bromoethylamine		chemical reagent		-0.517	3.36e-10	A2M,ADAMTS1,CD14,CD44,CLU,EMP3,FCGR2A,GPNMB,IER3,LGALS3,MRC1,MYC,S100A10,SPP1,STING1,TGIF1,TMSB10/TMSB4X,VIM
FLT3LG		cytokine		-1.838	3.53e-10	CD83,CD86,CEBPB,CXCL2,CXCL3,CXCR4,CYBB,FCGR1A,ICAM1,ID2,IL10,IL1B,IL3RA,IRF8,ITGAM,MAP1LC3B,MCL1,PTPRC,RPS6,SPI1,TCF4,TNF	560 (18)
ZFTA-RELA		fusion gene/product		-1.706	3.53e-10	BCL2,CCL3L3,CD44,CXCL2,CXCL3,DUSP2,FN1,FTH1,ICAM1,IL13RA1,IL1RN,IL6,IRF1,LITAF,LSP1,NFKB1,NFKBIA,PTGS2,S100A6,TAP1,TGM2,TNFAIP3
resveratrol		chemical drug		0.76	3.78e-10	AIF1,APP,BCL2,BCL2A1,CCL3,CCL3L3,CD14,CD163,CD86,CDKN1A,CSF1R,CXCL2,CXCL3,CXCL8,CYBB,ECE1,EGR1,FABP4,FN1,FOXO1,GPX1,HIF1A,HMOX1,ICAM1,IL10,IL18,IL1B,IL6,LDLR,LITAF,MALAT1,MCL1,MRC1,MYC,NFE2L2,NFKB1,NFKBIA,PDK4,PLAU,PPP1R15A,PTGS2,SELP,SPP1,TFRC,TGFB1,TNF,VCAM1,VIM,ZEB1	390 (14)
SLC15A4	-0.12	transporter		-0.117	3.98e-10	ADAMTS1,BCL2A1,CXCL8,F2R,FKBP11,FPR1,GBP4,HMOX1,IFI16,IL1B,IL1R1,IL6,ITGAM,LGALS3,MAFB,MARCKSL1,MSR1,MYOF,PLAUR,PTGS2,PTPN6,RGS1,RGS10,RRAS,S100A6,SAT1,SHTN1,SLA,TNF,TSC22D1,TUBB6,VCAM1,VIM	442 (20)
MAPK8	0.053	kinase		-1.649	3.98e-10	APOD,APOE,AQP1,B4GALT1,BCL2,CCN2,CDH5,CDKN1A,CEBPB,CXCL16,CXCL8,CYBB,DUSP1,EGR1,ETS1,FOXO1,FTH1,HMOX1,IL10,IL1B,IL6,KLF6,MSR1,MYC,PLAU,PLAUR,PTGS2,SELE,TLR2,TNF,TNFAIP3,VEGFC,ZFP36	489 (16)
VDR	-0.229	transcription regulator		-0.622	4.03e-10	ANGPT2,BCL2,CD14,CD44,CDKN1A,CEBPB,COL4A1,COL4A2,CXCL8,EGR1,ICAM1,ID1,IER3,IL18,IL1A,IL1RN,IL6,LDLR,LGALS1,MYC,NASP,NEDD9,NUPR1,PLIN2,PODXL,PTGS2,RB1,RGCC,SELE,SERPINA1,SOCS3,SPP1,TJP1,TLR2,TXN,TXNIP,UCP2,VEGFA	535 (19)
taurocholic acid		chemical - endogenous mammalian		-1.401	4.54e-10	ADGRG1,ADGRL4,APOD,AREG,CCN1,CD74,CRIM1,CXCL3,CXCL8,EGR1,EREG,GADD45B,HLA-DRA,IL1B,IL6,PTGS2,SEMA6A,STC1,TNF,TREM1,VEGFA	554 (24)
BCL3	-0.097	transcription regulator		1.714	4.54e-10	BCL2,CCL20,CD86,CXCL2,CXCL3,CXCL8,EGR1,HLA-DQB1,ICAM1,ID1,ID2,IL10,IL1A,IL1B,IL6,IRF1,NFKBIA,OLR1,PDK4,PLAUR,TNF	424 (13)
HNRNPU	0.197	transporter	Activated	2.209	4.54e-10	ACTB,APOE,AREG,C1QA,C1QB,C1QC,CDKN1A,GPNMB,IGF1,IL18,IL1B,IL6,INHBB,LYZ,MYC,PERP,SAT1,SPP1,TGFB1,TNF,VCAM1	452 (23)
NR5A2		ligand-dependent nuclear receptor		-0.49	4.54e-10	BCL2,C1QB,C3AR1,C5AR1,CDKN1A,CEBPB,CEBPD,CFD,CXCL16,GATM,ICAM1,IL1B,IL1RN,IL6,ITGB1,LDLR,MYC,TGFB1,TNF,TNFRSF1B,TNFSF10	518 (22)
histamine		chemical - endogenous mammalian	Inhibited	-2.637	4.54e-10	AREG,CCL3,CCL4,CD86,CXCL2,CXCL8,CXCR4,HBEGF,HIF1A,ICAM1,IL10,IL18,IL1B,IL6,ITGA4,LDLR,PTGS2,SELE,SELP,TJP1,TNF	453 (18)
CpG ODN 1826		chemical reagent	Inhibited	-3.511	4.71e-10	APP,CCL3L3,CCL4,CD14,CD83,CD86,CXCL3,CXCL8,CYBA,CYBB,FCGR1A,FCGR2B,HLA-DQB1,IL10,IL1A,IL1B,IL6,LY96,NCF2,REL,RGS1,RGS2,TNF	429 (17)
calcimycin		chemical reagent		-0.692	4.88e-10	APP,CCL20,CD14,CD83,CD86,CXCL8,DDIT4,EGR1,ELN,FGF2,FN1,HERPUD1,HIF1A,ICAM1,ID3,IGF1,IL1B,IL6,MSR1,MYC,PTGS2,RCAN1,SHC1,TLR2,TNF,TNFSF10,VEGFA	428 (14)
isoproterenol		chemical drug		0.352	4.9e-10	APP,ATP1A1,BCL2,CAV1,CCL3L3,CREM,CSF3,FGF2,HMOX1,IL10,IL18,IL1B,IL6,LGALS3,MERTK,NAMPT,NLRP3,NR4A3,PLAT,PLIN2,PRNP,PTGS2,RAB27A,TGFB1,TGFBR3,TNF,TNXB,UCP2,VEGFA,VWF	493 (21)
staurosporine		chemical drug		1.552	4.9e-10	ANXA5,APP,BCL2,BTG2,CCL4,CD53,CDKN1A,CREG1,CXCL8,FCGR2A,HMOX1,ICAM1,IGF1,IL1B,IL6,INHBB,ITGB2,MCL1,MYC,NEDD9,PLAT,PLAU,PRDM1,PTGS2,RCAN1,S1PR1,SELE,TGFBR3,VEGFA,VIM	532 (20)
LH (complex)		complex		0.62	5.26e-10	ACTB,ACTN1,ADAMTS1,ADGRG1,AKAP12,AREG,ARL4C,ARPC1A,BNIP3L,COL15A1,COL18A1,CXCL8,CXCR4,DAB2,DUSP1,EGR1,EREG,EZR,GADD45B,GJA1,GK,IL6,INHBB,ITPR1,LDLR,MAFB,MAP1LC3B,MCL1,MYC,NPC2,PDXK,PLAT,PLPP1,PSIP1,PTGS2,PTPRE,RAB27A,RAB31,RAPGEF3,RASAL2,RGS16,RGS2,RHOB,RPL10A,RPL24,RPL3,RPL35A,RPL5,RPL7,RPS18,RPS28,RPS4Y1,RPS6,RPS8,RUNX1,SGK1,TCF4,TNFAIP3,TPM1,VEGFA,VEGFC,YBX3,ZBTB16	570 (24)
ADORA2B		G-protein coupled receptor		-0.151	5.45e-10	BCL2,CD86,CXCL2,CXCL3,CXCL8,HIF1A,IL10,IL1B,IL6,LDHA,MRC1,SPP1,TGFB1,TNF,VEGFA	536 (17)
KRT17		other	Inhibited	-2.725	5.45e-10	CCL20,CCL3L3,CCL4,CLEC7A,CSF3,CXCL2,CXCL3,IL10,IL1B,IL6,SPP1,TJP1,TNF,VIM,ZEB1
MALP-2s		chemical reagent	Inhibited	-2.967	5.45e-10	BCL2A1,CCL3L3,CCL4,CD86,CXCL2,CXCL3,IL10,IL1A,IL1B,IL6,ITGAM,MCL1,PTGS2,TLR2,TNF	329 (12)
hemozoin		chemical - endogenous non-mammalian	Inhibited	-2.711	5.45e-10	CCL3,CCL3L3,CCL4,CD83,CXCL1,CXCL2,CXCL3,CXCR4,HMOX1,ICAM1,IL10,IL1A,IL1B,IL6,TNF	479 (16)
FC GAMMA RECEPTOR (family)		group		-0.184	5.47e-10	CCL3,CD86,CDKN1A,CXCL8,HES1,ICAM1,IL10,IL6,IRF8,SOCS3,TGFB1,TNF,TNFAIP3	489 (18)
cis-urocanic acid		chemical drug		-1.37	5.47e-10	ADAMTS1,AKR1C1/AKR1C2,CXCL8,GADD45B,GLRX,HSPA1A/HSPA1B,IL6,NCF2,PPIF,PTGS2,TMOD3,TNF,TNFAIP3	287 (7)
HRG		other		-1.796	5.47e-10	C1QA,C1QB,C1QC,CD74,CD83,CXCR4,FCGR1A,FCGR3A/FCGR3B,ITGAX,SNAI1,SPARC,SPP1,TIMP3
VHL	-0.122	transcription regulator		-0.484	5.49e-10	ADGRG1,AIF1,ARPC1A,BCL2,CAV1,CCN2,CDKN1A,CXCR4,DAB2,EPAS1,FN1,FTH1,FTL,GPX1,HIF1A,HMOX1,IER3,IFITM3,ITGA5,LDHA,LMNA,MAF,NEDD9,PFKFB3,RPS6,RUNX1,SLC1A3,SLC40A1,SPARC,TFRC,TNF,TNFSF10,VCAM1,VEGFA,VEGFC,VIM	553 (18)
SPDEF		transcription regulator		-0.649	5.63e-10	CCN2,CD34,CDKN1A,COL4A1,COL4A2,CXCL8,HIF1A,IL33,ITGA5,ITGA6,LAMB2,LAMC1,PLAU,PLAUR,SMAD1,SOX17,STMN1,TGFB1,VIM,ZEB1	611 (26)
HOXA10		transcription regulator		0.486	6.33e-10	ACTB,ALOX5AP,APOE,AQP1,ARL2,CDKN1A,CFD,CLDN5,COL15A1,CYBB,ENPP2,ERG,FCER1G,FLT1,FN1,GJA1,HLA-DQB1,HSP90AA1,ID1,ID2,IL1R1,INMT,KLF9,LEPR,LYZ,NCF2,PIK3R1,PROS1,PTGER4,RHOG,SAT1,STK17B,TGFBR3,TNFSF13B,TNXB
CSF (family)		group	Inhibited	-2.558	6.39e-10	APP,BCL2A1,CCL3,CCL4,CSTB,FCGR1A,GPR84,HLA-DRB1,IL10RA,IL1A,IL1B,IL1RN,IL3RA,IL6ST,MCL1,NFKB1,SERPINB9,SOCS3,SPINT2,TGM2,TNF,TNFAIP3
miR-199a-5p (and other miRNAs w/seed CCAGUGU)		mature microRNA	Inhibited	-2.355	6.39e-10	ALOX5AP,BCAM,CALD1,CDKN1A,COL4A1,CSTB,ETS1,FN1,HIF1A,ID3,IFI27,ITGB4,KLF2,MYH9,NEDD9,NFKB1,PTGS2,RND1,SNHG29,TGFBR2,TGFBR3,ZBTB16
silibinin		chemical drug		-0.125	6.39e-10	CCN2,CD44,CDKN1A,CXCL8,EGR1,FLT1,FN1,HIF1A,IL6,LDHA,MCL1,MYC,NFKBIA,PECAM1,PLAU,PLAUR,PTGS2,SNAI1,VEGFA,VIM,ZEB1,ZEB2	598 (20)
CD274		transmembrane receptor		0.671	6.67e-10	CCL3L3,CCN2,CD86,CDKN1A,CXCL2,FGF2,FN1,GJA1,ICAM1,IGF1,IL10,IL1B,IL6,MYC,PECAM1,PTGS2,SELE,SNAI1,STING1,TGFB1,TNF,TNFSF10,VCAM1,VEGFA,VIM	389 (17)
Y 27632		chemical drug		-0.481	6.67e-10	ACTB,ACTG1,BMPR2,CCN1,CCN2,CD44,CDKN1A,CEBPB,CLDN5,CXCL2,FABP4,ICAM1,IL18,IL6,MYC,PERP,PLAU,PTGS2,SOX17,TAGLN2,TGFB1,TJP1,TNF,VCAM1,VIM	553 (19)
FCGR2A	-3.336	transmembrane receptor	Inhibited	-2.268	6.67e-10	CCL3,CCL4,CLEC4E,CXCL2,CXCL3,CXCL8,FCGR3A/FCGR3B,GPR84,ICAM1,IFITM3,IL10,IL18,IL1B,IL6,MARCKSL1,PECAM1,PTGS2,TNF,VEGFA	405 (17)
EPHA2	0.161	kinase		0.278	6.67e-10	BCL2,CXCL2,DUSP1,EGR1,FGF2,GRN,IER3,IL18,IL1B,IL33,KLF6,NES,NFKBIZ,RCAN1,SELE,SGK1,TJP1,VCAM1,ZFP36	484 (19)
triamcinolone acetonide		chemical drug		0.745	6.96e-10	ACSL1,AKAP13,AQP1,ARL4C,BCL2,BCL2A1,BTG2,CAPG,CD44,DUSP1,EFNB2,EGR1,ELK3,ERG,IGFBP4,IL6ST,INSIG1,KLF9,LDLR,LSP1,MT1M,MT1X,MT2A,MYC,NFKBIA,PCDH19,PLAU,RGCC,RGS16,RGS2,RUNX1,SEMA6A,SOCS2,SPP1,SPRY1,SRGN,TNFAIP8,TXNIP,VWF,ZBTB16	518 (15)
lovastatin		chemical drug		0.743	7.28e-10	ADAMTS1,APOE,BCL2,CCN2,CD86,CDKN1A,COTL1,HMOX1,IGF1,IL10,IL1A,IL1B,IL6,IRF1,KLF2,LDLR,LMNA,MCL1,MYC,PIK3R3,PLAT,PTGS2,RB1,RHOB,RHOC,TAGLN2,TFPI,TGFB1,TNF,VWF	414 (18)
prexasertib		chemical drug		-1.701	7.29e-10	BTG2,CDKN1A,CPEB4,DUSP1,EGR1,EGR3,GADD45B,HMOX1,ICAM1,IER3,IL1B,LRP1,LY96,MYC,NFKBIA,NR4A3,OSM,PPP1R15A,PTGS2,SGK1,SNAI1,TNF,TNFAIP3,TNFRSF10D,TXNIP,ZFP36	540 (19)
lipid A		chemical toxicant	Inhibited	-2.538	7.45e-10	CCL3L3,CD14,CD86,CSF3,CXCL3,CXCL8,FCGR1A,FCGR2B,IL10,IL1B,IL6,ITGA5,LYN,MSR1,OLR1,PTPRC,SYK,TNF	372 (18)
ANGPT1		growth factor		-0.654	7.45e-10	ADAMTS1,ADAMTS4,ADAMTS9,ALCAM,ANGPT2,BCL2,CDH5,DUSP1,EFNB2,ICAM1,IL1R1,ITGB1,NFKB1,SELE,TEK,TNF,VCAM1,VEGFA	437 (20)
MCC950		chemical reagent		0.364	7.45e-10	CD44,CD86,CXCL2,CXCL8,CXCR4,IL18,IL1B,IL6,ITGA4,ITGAM,ITGAX,LMNA,MRC1,NLRP3,PECAM1,PYCARD,TGFB1,TNF	415 (19)
Ro31-8220		chemical drug		-0.109	7.45e-10	BCL2,CCL20,CDKN1A,CXCL8,DUSP1,EGR1,FABP4,FN1,HIF1A,HMOX1,ICAM1,IL1B,IL6,ITGA5,ITGB1,PTGS2,TNFSF10,VCAM1	469 (20)
budesonide		chemical drug		0.793	7.46e-10	ABLIM1,ABLIM3,ACTG1,AREG,B4GALT1,CCL3L3,CDA,CDKN1A,CNN3,CPEB4,CSF3,CXCL2,CXCL8,DOCK9,EMP1,EPB41L4A,EREG,GNA15,HIF1A,IFITM3,IL10,IL13RA1,IL18,IL1RN,IL6,ITGAM,ITPR1,KLF9,LAPTM5,LCP2,LDB2,LGMN,MAF,MGLL,MXD1,NAMPT,PDLIM1,PFKFB3,PHACTR2,PPP1CB,PRDM1,RASGEF1B,RHOC,SAMSN1,SASH1,SNX9,SRGAP1,TFPI,TLR2,TMOD3,TNF,UACA	548 (22)
10E,12Z-octadecadienoic acid		chemical - endogenous mammalian		-1.536	7.59e-10	ARHGEF15,BCL2,CAV1,CFD,CXCL8,EBF1,FABP4,FMO2,GPRIN3,IGF1,IL10,IL1B,IL1RN,IL6,IL6ST,LDLR,LRP1,NAMPT,NOTCH4,NR4A2,NR4A3,PLIN2,PPP1R15A,PTGS2,RGS1,SLC1A3,SOX7,TNF,UCP2	381 (18)
corticosterone		chemical - endogenous mammalian		0.608	7.73e-10	APP,ATP1A1,ATP1B1,BCL2,CALD1,CAV1,CCN2,CDKN1A,CEBPB,CLDN5,CYBA,DDIT4,DOCK8,FGF2,GLUL,IL6,ITGB1,KLF9,MAOA,MERTK,MYC,PDK4,PTGS2,SGK1,TGM2,TLR2,TNF,UCP2	524 (20)
fenamic acid		chemical reagent		0.126	8.46e-10	A2M,ADAMTS1,CD14,CD44,CLU,EMP3,FCGR2A,GAS5,GPNMB,IER3,ITGB4,LGALS3,MRC1,MYC,RCN1,S100A10,SPP1,STING1,TGIF1,TMSB10/TMSB4X,VIM
EREG	-2.461	growth factor		-0.986	1e-09	AREG,CXCL3,EREG,FGF2,HBEGF,IL18,IL6,PTGS2,SNAI1,TNF,VIM	561 (21)
RNA POLYMERASE II (complex)		complex			1.01e-09	ACTB,ARID5A,BCL2,CD14,CD4,CD83,CDKN1A,CXCL2,CXCL8,CXCR4,DUSP1,FABP4,FLT1,FOXC1,GADD45B,HCST,HSPA1A/HSPA1B,ICAM1,ID1,IGF1,IL1B,IL1RN,IL6,ITGA5,LDLR,MYC,NFKBIA,PBX1,PSMB9,PTGS2,RPL10A,RPS3,RPS6,SOCS3,SPI1,SPP1,TAP1,TGFB1,TNF,TXN,VEGFA	524 (19)
IL10RA	-1.133	transmembrane receptor	Activated	2.355	1.01e-09	ACSL1,ADGRL2,BCL2,CALHM6,CCN1,CD34,CLEC4E,CLEC5A,DDIT4,EMP2,F13A1,FABP5,FN1,FOLR2,FSTL1,HLA-A,IFI16,IL1A,IL1B,IL1RN,IL6,IRF1,ITGAM,MECOM,NAMPT,OLR1,PAM,PDE2A,POSTN,PSMB9,S1PR1,SERPINB9,SLCO2B1,SOCS3,SPARC,TAP1,TGFB1,TGM2,TLR2,TNF,TREM1	469 (16)
MIF	0.018	cytokine		-1.376	1.07e-09	BCL2,C3AR1,CCL3L3,CCL4,CD44,CD84,CEBPB,CXCL16,CXCL2,CXCL3,CXCL8,CXCR4,DUSP1,F2R,HIF1A,ICAM1,IL10,IL1B,IL1R1,IL6,IL6ST,ITGA4,MAP1LC3B,MET,PTGS2,RAMP2,TGFB1,TGFBI,TNF,VCAM1	462 (16)
MAPK7	0.215	kinase		-0.241	1.08e-09	ADAMTS1,BCL2A1,CCN1,CCN2,CXCL2,CXCL3,CXCL8,DLC1,DUSP1,HMOX1,ID1,IL1A,IL1B,IL6,INSIG1,KLF2,LDLR,MCL1,MYC,PLAT,PTGS2,TEK,TNF,VEGFA,VIM	538 (19)
platelet activating factor		chemical - endogenous mammalian		-0.65	1.09e-09	ANGPT2,CDKN1A,EGR1,FGF2,FN1,ICAM1,IL10,IL1A,IL6,ITGAM,ITGB2,NFKBIA,PLAU,PLAUR,PTGS2,SELP,SOCS3,TNF,VEGFA,VIM	458 (14)
CARD9	-0.219	other	Inhibited	-2.421	1.09e-09	C5AR1,CLEC4E,CLEC7A,CSF3,CXCL2,CXCL3,CXCL8,FCGR1A,IL10,IL1A,IL1B,IL6,TLR2,TNF	398 (16)
IL5		cytokine	Inhibited	-2.207	1.12e-09	A2M,AREG,ATP1B1,BCL2,BNIP3L,CCL3,CD63,CDKN1A,CITED2,CXCL8,CXCR4,DDX21,EGR1,EGR3,ELL2,EPS8,FCGR2B,FGL2,GBP4,GK,HBEGF,HIF1A,HSPA6,HSPH1,ICAM1,IER3,IL10,IL13RA1,IL3RA,ITGAM,LCP2,METRNL,MYC,NABP1,NACA,NDRG1,PDE4B,PDLIM1,PPIF,PRDM1,PTPRC,RBPMS,S100A4,S100A6,SAP30,SGK1,SLC7A5,SOCS2,TGFB1,TNF,TPM4,VIM,YES1	554 (20)
GNB1	-0.226	other		-0.97	1.13e-09	CAV1,CAVIN1,CCL3L3,CCL4,CCN2,CD83,CDKN1A,CREM,CXCL3,CXCR4,DUSP1,F2R,FBXO31,IER3,IL1B,MAFB,NFKB1,NR4A2,PDE4B,PLAU,PRDM1,PTGER4	481 (19)
D-galactosamine		chemical - endogenous mammalian		-0.755	1.13e-09	BCL2,CCL3L3,CCL4,CD14,CTSB,CXCL2,HMOX1,ICAM1,IL10,IL18,IL1B,IL33,IL6,MCL1,MYC,NFE2L2,NFKBIA,NLRP3,PTGS2,TNF,TNFSF10,VCAM1	434 (16)
ANGPT2	0.623	growth factor		-0.901	1.13e-09	ARL4C,BCL2,CCL3L3,CD163,CD86,CDKN1A,CEBPB,COL18A1,CXCR4,CYBA,CYBB,DNAJB4,ETS1,FN1,HIF1A,HMOX1,HSP90AA1,HSPA1A/HSPA1B,ICAM1,IL10,IL18,IL1B,IL6,ITGAX,KDM6B,LEPR,LYN,OLR1,PLAU,POSTN,PROS1,PTGS2,RCAN1,RHOB,RPS6,SNAI1,TEK,TGFB1,TGFBR2,TNF,TXNIP,VCAM1,VIM	396 (15)
17-alpha-ethinylestradiol		chemical drug		-0.528	1.14e-09	APOE,BCAT1,C1QB,C1QC,CCL3L3,CD53,CD74,CDKN1A,CSF1R,CTSS,CXCL3,FBLN2,IFI16,IGF1,INHBB,LDLR,LIFR,LY86,MET,MRC1,PERP,SERPINH1,SESN1,SGK1,SLC40A1,TGM2,TNF,VCAM1,VEGFA	647 (19)
SSTR2		G-protein coupled receptor		-0.549	1.14e-09	AREG,ARID5B,BCL2,CALD1,CCN1,CCN2,CEBPB,ETS1,G0S2,HBEGF,ICAM1,IL18,KLF2,KLF9,MT2A,NCOA7,NNMT,OLR1,PPP1R15A,RAB31,RGS16,RHOB,SAT1,TLR2,TMEM176A,TMEM176B,TXNIP,VEGFA,VIM	547 (22)
ATP-gamma-S		chemical reagent		0.967	1.15e-09	AREG,BTG1,CCL20,CCL3,CCL4,CCL8,CD83,CD86,CREM,CSF1R,CXCL2,CXCL8,CXCR4,EREG,IL10,IL1A,IL1R1,IL1RN,IL6,MPEG1,NCF2,NLRP3,PRDX2,PYCARD,SOCS3,TNF	433 (15)
RARB		ligand-dependent nuclear receptor		1.055	1.17e-09	ACSL1,ARHGAP4,BCL2A1,CDH5,CDKN1A,CXCL2,CXCL8,EGR1,ETS1,EZR,FOLR2,ICAM1,ID1,ID3,IFI27,IFITM1,IL1B,IL6,INSR,LYZ,PTGS2,SERPINA1,SPP1,TGFB1,TJP1,VEGFA,VEGFC,YES1	566 (22)
COL18A1	0.941	other		-1.232	1.18e-09	BCL2,CD34,CDH5,DDIT4,EFNA1,EFNB2,ETS1,F2R,FGF2,FN1,HIF1A,ICAM1,ID1,ID3,IL18,IL6,ITGB2,LDHA,MCL1,MYC,PECAM1,PLAU,PTGS2,SELP,TNF,VEGFA,VWF	538 (19)
vorinostat		chemical drug		1.461	1.23e-09	ADAMTS1,ATRX,BCL2,BTG1,CCL3L3,CD74,CDKN1A,CLU,CTSD,CXCL8,DLC1,DUSP1,EGR1,FABP4,FN1,GRN,HLA-DQB1,HLA-DRB5,HMOX1,ICAM1,IL10,IL1A,IL1B,IL6,IRF1,LDLR,LYZ,MCL1,MYC,NDRG1,NEDD9,NFKBIA,OSM,PRDM1,PTGS2,RB1,RGS2,SOCS3,SPI1,TEK,TNF,TNFSF10,TXN,VEGFA,VEGFC,VIM	519 (19)
vitamin E		chemical drug		0.572	1.34e-09	BCL2,CAV1,CD44,CD53,CDKN1A,EGR1,IL1A,IL1B,KLF6,PLAT,PRMT1,PTGS2,SELP,SPP1,TGFB1,TNF,UCP2,VCAM1,VEGFA	441 (19)
SIAH1	-0.141	enzyme		1	1.34e-09	CDKN1A,CEBPB,CLEC4E,CTSB,CTSD,CXCL16,FABP4,GLUL,HIF1A,ID2,IFITM2,IGF1,IL1B,LGALS3,PLAUR,SOCS3,SPP1,VEGFA,VIM	610 (24)
trinitrobenzenesulfonic acid		chemical reagent	Inhibited	-2.95	1.34e-09	CCL3L3,CCL4,CD44,CLEC4E,CSF2RA,CSF3,CXCL2,CXCL3,IL10,IL18,IL1A,IL1B,IL6,ITGAM,NCF4,PTGS2,SOCS3,TGFB1,TNF	519 (14)
LCN2		transporter		-0.806	1.39e-09	ACTN1,CAPG,CCL20,CCL3L3,CCL4,CXCL2,CXCL3,FN1,HIF1A,HMOX1,IL10,IL1A,IL1B,IL1RN,IL6,LDLR,MRC1,SPP1,TAGLN2,TGFB1,TINAGL1,TNF,VIM	557 (17)
diphtheria toxin		chemical - endogenous non-mammalian		1.929	1.44e-09	ALOX5AP,C1QA,CD163,CD63,CD74,CFH,COL4A1,CTSD,GPR183,HBEGF,IL18,IL1A,IL1B,INSR,LAMB1,LGALS1,LRRC32,LSP1,MERTK,NLRP3,PFKFB3,PIK3R1,PLAU,RPL3,S100A10,SOCS3,TGFBR3,TGM2,TLR2,TNF,TNFAIP3	584 (17)
APC	0.079	enzyme		0.999	1.44e-09	AREG,CD44,CDKN1A,CLU,CXCL2,CXCL3,EREG,GLUL,HES1,HIF1A,ICAM1,ID1,ID2,ID3,IGF1,IL10,IL6,ITGAM,LAMB1,MYC,PDK4,PTGS2,RHOB,SGK1,SNAI1,SPP1,TIMP3,TJP1,TNF,VEGFA,ZEB1	558 (18)
BCL6	-0.134	transcription regulator		1.283	1.47e-09	A2M,ALCAM,BCL2,BCL2A1,CCL3,CCL3L3,CCL4,CD151,CD44,CDKN1A,CLEC10A,CPD,CXCL3,EGR3,FCGRT,FGF2,FTH1,GPX4,IL10,IL13RA1,IL18,IL1A,IL1B,IL6,IRF1,IRF8,KLF6,LDLR,LITAF,LMNA,MAF,MGP,MIR155HG,MRC1,MYC,NFKB1,PRDM1,PRSS23,SOCS2,SOCS3,SYK,TGFB1,TNF	447 (16)
methotrexate		chemical drug		1.762	1.47e-09	ACACB,ACTB,ACTG1,BNIP3L,BTG2,C1QB,C7,CCL3,CCL4,CCL8,CDKN1A,CFH,CFI,COL4A1,CSF1R,CTSS,CXCL8,DUSP1,EPAS1,FPR1,GSN,HMOX1,ICAM1,ID1,IL18,IL1A,IL1B,IL6,INSR,LRP1,LY96,MET,MYC,NR4A2,PBX1,PTGS2,SELENOP,SOCS3,SPP1,TGFB1,TIMP3,TNF,VCAM1	414 (16)
STAT3/STAT3 (complex)		complex		0.789	1.52e-09	A2M,BCL2,CDKN1A,FPR1,FTL,HIF1A,ICAM1,IL10,IL6,MAOA,MCL1,MYC,SOCS3,TIMP3,VEGFA	567 (24)
pentoxifylline		chemical drug		1.051	1.52e-09	CCN2,CXCL3,CYBB,ICAM1,IL10,IL1B,IL6,ITGAM,NFKBIA,POSTN,REL,TGFB1,TNF,VCAM1,VEGFA	386 (13)
laminaran		chemical drug	Inhibited	-2.853	1.52e-09	CCL20,CCL4,CCL4L1/CCL4L2,CLEC4E,CXCL1,CXCL8,ELOVL7,EREG,G0S2,GPR84,IL1A,IL1B,MT2A,OLR1,PTGS2	255 (11)
NEIL2		enzyme		0.788	1.53e-09	ACTB,CCL20,CCL3L3,CCL4,CD14,CEBPB,CXCL2,CXCL3,IL18,IL1A,IL1B,IL1R1,IL1RN,IL6,ITGB2,LY96,NFKB1,PTGS2,SELE,TLR2,TNF	442 (12)
CTCF	0.048	transcription regulator		0.302	1.53e-09	APP,CCL3L3,CD14,CD83,CDKN1A,CXCR4,EGR1,HLA-DQB1,HLA-DRB1,HLA-DRB5,HSPA1A/HSPA1B,IL1R1,IL6,LYZ,MDK,MYC,PTGS2,SGK1,TLR2,TNF,ZBTB16	546 (25)
PTPN6	-0.865	phosphatase		0.96	1.53e-09	BCL2,CCL3L3,CD44,CD86,CXCL8,CYBB,ETS1,FN1,IL10,IL1B,IL6,IRF1,ITGB2,LYN,MCL1,MYC,NCF2,PTPN6,TNF,TNFRSF1B,VIM	447 (13)
Sn50 peptide		chemical toxicant		0.625	1.53e-09	APOE,BCL2,BCL2A1,CCN2,CXCL2,CXCL8,GJA1,HMOX1,ICAM1,IFNGR2,IL1B,IL6,MYC,PTGS2,SLC1A3,SNAI1,STC1,TNF,TNFSF10,TYMP,VCAM1	381 (14)
phorbol esters		chemical - other		-0.995	1.53e-09	APP,CD44,CXCL8,DUSP1,DUSP2,EGR1,IL10,IL1B,IL1R1,IL6,ITGAM,NFKB1,OSM,PLAT,PLAU,PTGS2,REL,TGFB1,TNF,TNFSF10,TXN	470 (16)
ADAMTSL2		other		0.37	1.57e-09	ACTB,CCN2,COL15A1,CTNNA1,ELN,ICAM1,ITGA4,ITGA5,ITGA6,ITGAM,ITGB4,POSTN,SELP,SPP1,TGFB1,TGFBI,TIMP3,VCAM1
SERPINF1	-0.391	other		0.554	1.57e-09	BCL2,BCL2A1,CCN2,CD34,CDH5,CXCL8,CYBA,CYBB,G0S2,IL10,MYC,NFKB1,NFKBIA,SELP,TGFB1,TJP1,TNFSF10,VIM	478 (15)
DIO3		enzyme		0.846	1.57e-09	ALOX5AP,CFH,CIRBP,CPM,EPAS1,HLA-A,IER5,IRF8,ITGA4,ITGAM,ITGB2,KLF9,LAPTM5,MEOX2,MSR1,NPR1,STC1,VCAM1
IRF3	0.217	transcription regulator		1.687	1.67e-09	ADAM9,AHNAK,CALHM6,CCL3,CCL3L3,CCL4,CD86,CDKN1A,CXCL1,CXCL8,FCGR1A,FN1,HLA-F,ICAM1,IFI16,IFI27,IFITM3,IL10,IL1A,IL1B,IL33,IL6,IRF1,NECTIN2,PNP,PRNP,PTMS,SAP30,TAP1,TIMP3,TNF,TNFAIP3,TNFSF10,VCAM1,VIM	380 (16)
SELPLG	-0.37	other	Inhibited	-2.554	1.73e-09	APOL3,BCL2A1,CCL3,CCL4,CDKN1A,CXCL2,CXCL8,CXCR4,GNA13,HAVCR2,IGF1,IL10,IL1B,ITGAM,PLAUR,SERPINB9,TNF	512 (17)
SELP	0.986	transmembrane receptor		-1.495	1.73e-09	APOL3,BCL2A1,CCL3,CCL3L3,CCL4,CDKN1A,CXCL2,CXCL8,CXCR4,GNA13,IGF1,IL1B,IL6,PLAUR,SELP,SERPINB9,TNF	459 (15)
Pam3-Cys		chemical toxicant	Inhibited	-3.04	1.73e-09	CD14,CD163,CD83,CD86,CXCL2,CXCL3,CXCL8,FPR1,IL10,IL1A,IL1B,IL1RN,IL6,PLAT,SELE,TLR2,TNF	335 (14)
NOSTRIN	1.621	transcription regulator	Inhibited	-2.057	1.73e-09	ANXA5,BCL2,CAV1,COL18A1,FLT1,FN1,IL6,ITGA5,NFKB1,NPR1,PECAM1,PLAU,SELE,SELP,TEK,TFPI	334 (11)
MRGPRX3		G-protein coupled receptor	Inhibited	-3.5	1.73e-09	CCL20,CCL3L3,CCL4,CLEC4E,CLEC5A,CLEC7A,CSF3,CXCL3,CXCR4,FPR1,IL1A,IL1B,IL1RN,OSM,TNF,TNFRSF1B	339 (9)
THRB		ligand-dependent nuclear receptor		0.122	1.73e-09	BTG2,CFD,CLEC10A,COX7A1,CTSB,CTSD,CXCL2,CXCL3,CXCR4,EHD2,ENG,FABP4,FSTL1,FZD4,FZD6,GPX4,GSN,HIF1A,HLA-DMB,ID1,IGFBP2,IL1A,IL1B,IL6,KLF9,LDLR,LYZ,MET,MYC,NLRP3,PAM,PDK4,PTGS2,SPP1,TGFB1,TGFBI,TLR2,TNF,TNFSF10,TREM1,UCP2	476 (22)
melatonin		chemical - endogenous mammalian		-1.209	1.77e-09	BCL2,CDKN1A,CXCL2,CXCL8,ECE1,GJA1,HIF1A,HMOX1,ICAM1,IGF1,IL1B,IL6,INSR,IRS2,MAP1LC3B,MYC,NFE2L2,NLRP3,PLAT,PRMT1,PTGS2,SELE,SELP,SPARC,SPP1,TNF,VCAM1,VIM	481 (21)
5-hydroxytryptamine		chemical - endogenous mammalian	Inhibited	-2.079	1.77e-09	CCN2,CXCL8,CYBB,EGR1,F2R,FGF2,FN1,GPR183,HBEGF,HIF1A,ICAM1,IGF1,IL10,IL1A,IL1B,IL6,MYC,NCF2,PFN1,PTGS2,RABAC1,STAB1,TGFB1,TGFBR2,TNF,UCP2,VCAM1,VIM	449 (21)
uric acid		chemical - endogenous mammalian	Inhibited	-2.84	1.8e-09	AREG,BCL2,CCL3,CCL3L3,CCL4,CCN1,CCN2,CD86,CSF3,CXCL2,CXCL3,CXCL8,CYBB,HMOX1,ICAM1,IL10,IL18,IL1A,IL1B,IL6,NLRP3,PTGS2,TGFB1,TNF,TREM1,VCAM1	371 (16)
NR1H2	0.031	ligand-dependent nuclear receptor		0.323	1.96e-09	APOE,AQP1,CCL4,CH25H,CSF3,CXCL16,CXCL2,GBP4,IL1B,IL1RN,IL6,ITGAX,LDLR,MRC1,NFKBIA,PLTP,PTGS2,RB1,SLC16A10,TNF,VEGFA,VEGFC	403 (19)
lomustine		chemical drug		-0.073	2.03e-09	A2M,CD14,CD44,CLU,EMP3,FCGR2A,GPNMB,ID1,IER3,ITGB4,LGALS3,MYC,RCN1,S100A10,SPP1,STING1,TGIF1,TMSB10/TMSB4X,TNFRSF10D,VIM
FIBRINOGEN (complex)		complex		-0.968	2.06e-09	CCL3L3,CCL4,CXCL1,CXCL3,CXCL8,FCGR3A/FCGR3B,ICAM1,IL1B,IL6,ITGAM,SELP,TLR2,TNF	395 (15)
MIR31HG		other		-1.947	2.06e-09	AREG,CDKN1A,CTSB,CXCL1,CXCL2,CXCL8,EREG,FGF2,HIF1A,IGFBP7,IL1A,IL1B,IL6	501 (22)
PTAFR	-0.252	G-protein coupled receptor		1.744	2.06e-09	CCL3L3,CXCL2,CXCL8,IL1B,IL6,MCAM,MYC,NLRP3,PTGS2,SNAI1,TNF,VIM,ZEB1	562 (21)
lipoarabinomannan		chemical - endogenous non-mammalian		-1.786	2.06e-09	CCL3,CCL4,CD14,CXCL2,CXCL8,CXCR4,HLA-DRB5,ICAM1,IER3,IL1B,IRF1,SELE,TNF	487 (17)
TRIM28	0.125	transcription regulator		0.866	2.31e-09	AREG,ARID5A,CCL4,CXCL1,CXCL8,CXCR4,EGR1,EPAS1,ETS1,IGF1,IL1B,IL1R1,IL6,INHBB,KLF2,NFKB1,NIBAN1,RAMP3,RCAN1,S100A4,SULF1,TNF,VIM	540 (19)
HOXA9		transcription regulator		1.483	2.41e-09	ADGRG1,AKAP13,ARPC5,BCL2,CALCRL,CCL3,CD34,CDC37,CDK17,CELF2,CREM,CYBB,EPS8,ERG,ETS2,FCGRT,GLRX,GPR183,ID2,IGF1,LY86,LYN,LYZ,MAFB,MYC,NFIA,PTPRC,RAB31,RDX,SELE,SERPINB9,SPNS2,SPP1,TACC1,TPR,TSC22D1,VIM,YES1
HNF1B		transcription regulator		0.04	2.47e-09	ACTN1,CD44,CITED2,CXCL1,DUSP1,EPS8,FN1,ID1,ID3,LAMB1,MAFB,MAP4,MET,MPZL2,NEDD9,OLFM1,PLAU,PLAUR,PODXL,PTGER4,PTPRM,S100A4,S100A6,SERPINA1,SERPINH1,SNAI1,SPARC,SULF1,ZEB2
THZ1		chemical drug		-0.848	2.47e-09	ARL4C,BACE2,C15orf48,CAPG,CCN1,CCN2,CLU,EGR1,EMP1,FBLN2,FN1,FSTL1,GPR183,HBEGF,HSPA1A/HSPA1B,ID2,IGF1,LGALS3,LYST,MCL1,MGP,MYC,NUPR1,PIK3R1,POSTN,PRSS23,SLA,STK17B,SULF1	279 (7)
IFN BETA (family)		group		0.116	2.54e-09	AREG,BCL2,BTG2,C3AR1,CAV1,CCL3,CCL8,CD163,CD74,CD83,CD86,CDKN1A,CEBPB,CEBPD,CXCL1,CXCL8,CYBB,DUSP1,EREG,FN1,GAS5,GBP4,HLA-A,ICAM1,IFI16,IFI27,IFITM1,IFITM3,IL10,IL1A,IL1B,IL1RN,IL6,INSIG1,IRF1,KYNU,MARCHF1,MYC,OLR1,SPP1,SPRY1,STING1,TAP1,TGFB1,TNF,TNFSF10	513 (13)
hexachlorobenzene		chemical toxicant		-0.221	2.59e-09	A2M,CD14,CD44,CLU,EMP3,FCGR2A,GAS5,GPNMB,IER3,ITGB4,LGALS3,MRC1,MYC,RCN1,S100A10,SPP1,TGIF1,TMSB10/TMSB4X,VIM
CLEC4A	-0.311	transmembrane receptor		-1.026	2.59e-09	CD83,CLEC7A,FCGR1A,FCGRT,FOLR2,ID2,IL10,IL1A,IL1B,IL6,ITGAM,LIPA,LYVE1,MRC1,MSR1,PLIN2,SLCO2B1,TLR2,TNF	466 (12)
YAP/TAZ (family)		group	Activated	2.218	2.59e-09	AREG,CCN1,CCN2,CRIM1,HLA-DMA,HLA-DMB,HLA-DPA1,HLA-DQB1,HLA-DRA,HLA-DRB1,HLA-DRB5,HSPA1A/HSPA1B,HSPB1,IL1A,IL1B,IL6,NFKBIA,PTGS2,TAP1	24 (2)
rolipram		chemical drug		0.582	2.59e-09	AREG,CCL20,CD86,CXCL8,CXCR4,DUSP1,IL10,IL1B,IL1R1,IL1RN,IL6,NLRP3,PDE4B,PTGS2,PYCARD,SOCS3,SYNPO,TGFB1,TNF	447 (18)
SB 216763		chemical drug	Inhibited	-2.012	2.59e-09	CCL8,CCN1,CCN2,CXCL8,IL10,IL1B,IL6,MAF,MYC,NR4A2,NR4A3,PLAU,PRDM1,PTGS2,RGS1,RGS2,SNAI1,TNF,TNFSF10	565 (22)
NPC1		transporter		0.415	2.61e-09	APOE,ATP6V1B2,ATP6V1F,CAV1,CAV2,CCL3L3,CD63,CD74,CSF1R,CTSB,CTSD,CTSZ,EGR1,FABP5,FTH1,FTL,GPR34,GRN,HLA-A,HLA-DQB1,HLA-DRB5,IL1A,ITGAX,ITPR1,LDLR,LGALS3,LIPA,LYZ,MERTK,MRC1,NPC2,PTGS2,TAP1,TGFB1,TNF,TYROBP	445 (15)
ADAM17	-0.253	peptidase		0.269	2.63e-09	ACTG1,AHNAK,AREG,CAVIN1,CD163,CLIC1,CSF3,CXCL2,CXCL3,CXCL8,EFNB2,EHD2,FN1,HES1,HSPB1,HSPH1,IL6,IL6ST,IRF1,ITGB1,MRC1,MYH9,PLAT,PRNP,SOCS3,SPP1,TNF,ZFHX3	476 (13)
LEPR	0.67	transmembrane receptor		-0.407	2.69e-09	ALCAM,ANXA5,APOE,BCL2,BTG1,CCL3L3,CD63,COL4A1,FN1,FYB1,GADD45B,HERPUD1,HIF1A,HSPA1A/HSPA1B,ID2,IGF1,IL1RN,IL6,IRS2,ITGAM,LDLR,LEPR,LGMN,PRMT1,RNASET2,SELE,SOCS2,SOCS3,STK17B,TGFB1,TGFBR2,TIMP3,TNF,UCP2	532 (23)
sunitinib		chemical drug		0.784	2.72e-09	ANGPT2,CCN2,CD44,CDKN1A,COL4A2,CTNNA1,CXCL3,CXCR4,ECE1,FN1,HIF1A,ICAM1,ITGA4,ITGA6,ITGB1,ITGB2,LAMB1,LAMC1,MET,RUNX1,TGFBI	512 (20)
advanced glycation end-products		chemical - endogenous mammalian		-0.119	2.72e-09	BCL2,CCN2,CDKN1A,CLDN5,CXCL8,F2R,FGF2,FN1,FOXO1,GJA1,IL1B,IL6,KLF2,NLRP3,PFN1,PTGS2,SPP1,TGFB1,TNF,VCAM1,VIM	474 (24)
puromycin aminonucleoside		chemical reagent		0.195	2.74e-09	A2M,ACTB,ACTG1,ADAMTS1,AQP1,CD14,CD44,CLU,CYBA,CYBB,EMP3,FCGR2A,GAS5,GPNMB,IER3,ITGB1,ITGB4,LGALS3,MRC1,MYC,NES,RCN1,S100A10,SPP1,TGIF1,TMSB10/TMSB4X,VIM	293 (7)
INSR	0.826	kinase		-0.738	3.06e-09	ACSL1,ACTN4,AQP1,AREG,ATP1A1,ATP1B1,BCL2A1,C1QA,CCL4,CCN2,CD83,CDKN1A,CITED2,CORO1A,CSTB,CTSB,CXCR4,DUSP1,EGR1,EREG,FABP4,FCGBP,GJA1,GRB10,GRN,HBEGF,IER3,IFITM2,IGF1,IL10,IL10RA,IL1B,IL6,INSIG1,INSR,ITGA5,KLF9,LCP1,LDB2,LEPR,LGALS1,LYZ,MAOA,MARCKSL1,MPEG1,MYC,NAMPT,NDRG1,NES,NFE2L2,OLR1,PDE4B,PDK4,PDLIM5,PODXL,PRDM1,RGS16,RHOB,RPL5,SAT1,SELENOP,SOCS2,SOCS3,SOX17,SOX7,TGFB1,TGIF1,TLR2,TNF,TSC22D1,…	545 (20)
lysophosphatidylcholine		chemical - other	Inhibited	-3.023	3.13e-09	ACSL1,AKR1C3,CCL3L3,CD74,CD86,CXCL1,CXCL8,CYBB,DBI,EGR1,FABP5,GJA1,GPX1,HBEGF,HLA-DMA,HLA-DRB1,ICAM1,IL1B,IL6,INSIG1,LDLR,LRP1,NLRP3,OLR1,PLAU,PLAUR,PPT1,PTGS2,RGS2,SELE,TGFB1,TNF,TNFAIP3	529 (20)
MHC II (family)		group			3.18e-09	CCL3L3,CCL4,CD53,CD74,CTSS,CYRIB,FTH1,HLA-DQB1,HLA-DRB5,IFITM2,IL1B,RGS1,RNASET2,RPL7,RPLP0,RPS28,TNF,ZFP36	260 (7)
emodin		chemical drug		0.64	3.18e-09	BCL2,CD86,CDKN1A,CLDN5,CSF1R,CXCL3,CXCL8,CXCR4,FN1,ICAM1,IL10,IL1B,IL6,MRC1,SELE,TNF,VCAM1,VIM	513 (19)
estriol		chemical - endogenous mammalian	Activated	2.688	3.21e-09	CCL20,CCL3L3,CCL4,CXCL2,CXCL3,IL10,IL1B,IL1RN,IL6,IRS2,ITGB2,PIK3R1,SELE,TNF	629 (20)
CERK	0.165	kinase			3.21e-09	ACKR1,CCL20,CCL3,CCL4,CSF3,CXCL1,CXCL2,CXCL8,CXCR4,IL6,TLR2,TNF,TNFSF10,TYMP	490 (17)
resolvin D1		chemical - endogenous mammalian		0.693	3.21e-09	CXCL2,CXCL3,CXCL8,CXCR4,HMOX1,IL10,IL18,IL1B,IL33,IL6,NFKB1,PTGS2,TGFB1,TNF	481 (18)
ITGAM	-0.911	transmembrane receptor		-1.988	3.21e-09	APOE,BCL2A1,C5AR1,CCL3,CCL3L3,CCL4,CD86,CXCL8,IL10,IL1B,IL6,PTGS2,TGFB1,TNF	344 (15)
TRADD	-0.126	other		-0.958	3.21e-09	BCL2A1,CXCL1,CXCL2,CXCL3,CXCL8,ICAM1,IL6,IRF1,NFKBIA,RND1,TNF,TNFAIP2,TNFAIP3,VCAM1	369 (15)
TSC2	0.069	other		0.826	3.52e-09	A2M,ATP6AP2,ATP6V0B,ATP6V1B2,BCL2,CDKN1A,CREG1,EGR1,EMP3,ENPP2,FAM107A,GPNMB,GSN,HIF1A,HMOX1,HSPB1,IFITM3,IL13RA1,IL1R1,IRS2,LGALS3,MCL1,MGP,NFE2L1,NIBAN1,NPC2,PDK4,PLAU,RASSF4,S100A6,SOCS3,TMEM176A,TMEM176B,UCP2,VAMP8,ZFP36	561 (20)
BTK	-0.403	kinase	Inhibited	-2.148	3.59e-09	BCL2A1,CCL4,CD86,CDKN1A,CEBPB,CXCL3,CXCL8,CXCR4,EMP1,ETS1,FABP5,FOXO1,HMOX1,IFITM1,IFNGR2,IL10,IL10RA,IL18,IL1A,IL1B,IL6,IRF1,ITGAX,MYC,RB1,SELP,SPI1,TNF,YES1	400 (15)
L2HGDH		enzyme	Activated	2.905	3.66e-09	AIF1,CCL3L3,CCL4,CLEC7A,CYBB,DDIT4,HIF1A,IL1B,ITGAX,LDHA,SLC7A5,TNF
CHD1	0.069	enzyme	Inhibited	-2.309	3.66e-09	BCL2A1,CCL20,CXCL1,CXCL2,CXCL3,ICAM1,IER3,IL1A,IL1B,IL6,PTGS2,TNF	175 (5)
zymosan		chemical - endogenous non-mammalian	Inhibited	-2.539	3.68e-09	CCL3L3,CCL4,CD86,CSF3,CST3,CXCL2,CXCL3,CXCL8,FTL,HIF1A,HMOX1,IL10,IL1A,IL1B,IL6,ITGAM,PTGS2,SOCS3,TLR2,TNF	358 (16)
HSP70 (family)		group		-1.328	3.7e-09	BCL2,CD14,CD83,CD86,CXCL3,CXCL8,HCST,HIF1A,ICAM1,IL1A,IL1B,IL6,NFKBIA,SELE,TNF,TYROBP,VCAM1	391 (16)
vismodegib		chemical drug		0.775	3.7e-09	A2M,BCL2,CD14,CDA,CSF3,GPX1,IGF1,IL18,IL1A,IL1B,IL33,IL6,LGALS3,NFE2L2,TNF,TNFSF10,VEGFA	493 (16)
ACKR3	0.439	G-protein coupled receptor		0.99	3.87e-09	AKR1C3,BCL2,CDKN1A,CFH,CXCR4,ELN,HBEGF,IGFBP7,IL6,MYC,RB1,RRAS,STMN1,TNF,VWF	537 (20)
ELANE		peptidase		-0.805	3.87e-09	C5AR1,CCL3L3,CD14,CEBPD,CTSB,CXCL2,CXCL8,ELN,HMOX1,IL1B,IL6,OSM,SERPINA1,SPI1,TNF	494 (16)
CFI-402257		chemical drug	Inhibited	-2.301	3.87e-09	AREG,CCL20,CXCL1,CXCL2,CXCL3,CXCL8,EREG,ICAM1,IGF1,IL1A,IL1B,IL6ST,PLAT,PLAU,PLAUR	419 (18)
PAX3		transcription regulator		-0.042	3.89e-09	APP,ARHGDIB,CD151,CDKN1A,CLDN5,CLU,CST3,CTTN,CXCR4,DUSP2,FKBP1A,G0S2,GPX4,HLA-DRB1,HSPG2,ICAM2,ID2,ID3,IFITM2,IGFBP2,IL6,MCAM,MET,MGP,NEDD9,NNMT,NPC2,OLFM1,RAB31,RHOB,SLA,SNRK,SRGN,TEK,TIMP3,TSC22D1,TSPAN7
NFKB1-RELA (complex)		complex		-0.181	3.99e-09	ADAMTS4,CCL20,CSF3,CXCL1,CXCL3,CXCL8,ICAM1,IL1B,IL6,IRF8,MYC,PTGS2,RGS16,SELE,TNF,VCAM1	387 (9)
PDPK1	-0.176	kinase		0.185	3.99e-09	A2M,BCL2,CAV1,CDKN1A,CST3,CXCL8,FOXO1,IL1B,IL6,KLF2,LDHA,MYC,RAB11A,S1PR1,SNAI1,TNF	496 (23)
BDNF		growth factor		-1.096	4.07e-09	ANXA5,APP,BAG3,BCL2,CAV2,CCN1,CDKN1A,CEBPB,CXCR4,CYGB,CYRIA,DUSP1,EGR1,EGR3,FLNA,FLNB,FTL,GLUL,HSD17B12,IL1B,IL6,INHBB,ITPR1,LAMB2,LAMC1,LGALS1,MALAT1,NPR1,NR4A3,PALMD,PDLIM5,PFKFB3,PLTP,RPL35A,S100A10,SERPINH1,SH3BGRL2,SPARC,SPP1,SYNPO,TFRC,TNF,TPP1,TXNIP,VIM	549 (20)
NKX2-1		transcription regulator		0.689	4.09e-09	ADGRF5,AQP1,AREG,BCL2A1,CD14,CD74,CLU,CYGB,EMP2,ENPP2,ESAM,HLA-A,IER3,INMT,LSP1,LYZ,MTUS1,RAC2,SERPINB9,SNAI1,SOX17,TGFB1,TSPAN7,VEGFA	321 (7)
TGFBR1	-0.646	kinase		1.604	4.09e-09	C1QA,C1QB,C3AR1,CCL4,CCN2,CD86,CDH5,CDKN1A,CLDN5,CXCL3,FN1,HMOX1,IL1B,IL1RN,IL6,ITGB2,MYC,PDK4,RUNX1,SNAI1,TGFBI,VEGFC,VIM,ZFP36	431 (15)
9,10-dimethyl-1,2-benzanthracene		chemical toxicant	Inhibited	-2.183	4.09e-09	AREG,BCL2,BNIP3L,CDKN1A,CXCL2,CXCL3,EPHX1,FN1,HBEGF,IL10,IL1B,IL6,MRC1,PERP,PTGS2,REL,RUNX1,S100A4,SNAI1,TGFB1,TGFBR2,TNF,VEGFA,VIM	553 (18)
mir-223		microRNA		-0.884	4.13e-09	ALCAM,BCL2,C15orf48,C5AR1,C7,CD34,CLEC4E,CYB5A,EGR3,EMP1,FGL2,FOXO1,HIF1A,ICAM1,ID2,IFI16,IGF1,IL18,IL1A,IL1B,IL1RN,IL6,LY96,MYOF,NFIA,NLRP3,POSTN,S100A6,SLC40A1,STMN1,TGFBI	627 (25)
LIPE		enzyme		1.613	4.13e-09	ACSL1,AQP1,BCL2,CD74,CEBPB,CITED2,EGR1,FABP4,G0S2,GJA1,GRB10,HSPA1A/HSPA1B,ID2,IL1B,IL6,INMT,ITGA6,MEOX2,MRC1,MSR1,PAM,PDK4,PLIN2,POSTN,PRDX2,PTGS2,RB1,SOX18,TGFB1,TKT,TNF	441 (21)
FOXM1		transcription regulator		1.318	4.13e-09	CAV1,CCL4,CD44,CDKN1A,CTNNAL1,FLT1,FN1,FOXO1,IGF1,IL1B,IL1RN,IL6,ITGA5,ITGB1,LDHA,MAP1LC3B,MET,MYC,NES,NFKB1,PECAM1,PLAUR,PRDX2,SNAI1,STMN1,TGFBR2,TJP1,VEGFA,VIM,ZEB1,ZEB2	528 (16)
SMARCB1	0.025	transcription regulator		0.405	4.13e-09	A2M,ACSL1,ARHGAP4,ATP1B1,BAG3,BNIP3L,BTG1,CD44,CDKN1A,COL18A1,CTTN,CXCR4,DOCK8,EIF4E,ETS2,FABP4,FCGR1A,FCGR2A,GJA1,GSN,HBEGF,HES1,IFI16,IFITM1,IGFBP2,IL1A,MYC,PERP,POSTN,PTMS,SPARC	610 (22)
PSMB11		peptidase		0.667	4.23e-09	CAV1,CTSS,CXCL3,FLT1,GADD45B,HMOX1,HSPA1A/HSPA1B,ITGAM,LAMB2,LGALS3,LIFR,LSP1,MT-ND1,MT-ND5,MT-RNR1,MT-RNR2,NR4A2,OLFML2B,PTGS2,PTPRC,RHOB,S1PR1,TNFRSF1B,TNFSF10,VEGFC
olaparib		chemical drug		-0.958	4.23e-09	BTG1,BTG2,CCL8,CDKN1A,CXCL8,DUSP1,EGR3,GPX4,ID2,IER3,KLF2,MCL1,NFKBIA,NINJ1,NR4A2,PNRC1,PSMB9,PTGS2,RHOB,SGK1,SOCS3,TNF,TNFAIP3,TNFSF10,ZFP36	595 (20)
mirdametinib		chemical drug	Inhibited	-2.077	4.7e-09	AKR1B1,COL15A1,COL18A1,CXCL8,DDIT4,FN1,HSPG2,KLF2,LAMA5,LAMB1,LAMC1,MCL1,MERTK,MRC1,MYC,POSTN,TFRC,TGFB1,TGFBI,VCAM1,VWA1	506 (17)
PRKCE		kinase		-0.051	4.7e-09	APP,BCL2,CAV1,CCN1,CDKN1A,CEBPB,CSF3,CXCL8,EGR1,FCGR1A,IL1B,IL6,IL6ST,LDLR,MYC,NFKB1,PTGS2,RGS2,TNF,VCAM1,VEGFA	428 (17)
N-formyl-Met-Leu-Phe		chemical reagent	Inhibited	-2.934	4.86e-09	ACTN1,CAPG,CCL4,CXCL8,CYBB,FCGR1A,IL1B,IL6,ITGAM,ITGB2,LILRB2,NFKBIA,OSM,PTGS2,RAC2,TAGLN2,TNF,VEGFA,VSIG4	503 (18)
etoposide		chemical drug		-1.592	5.14e-09	BCL2,BCL2A1,CCL3,CD86,CDKN1A,CREG1,CTSD,CXCL1,CXCL2,CXCL3,CXCL8,DDIT4,DUSP1,FTH1,GADD45B,HIF1A,HLA-DMA,ICAM1,ID1,ID2,IER3,IFI27,IFITM1,IL10,IL10RA,IL1A,IL1B,IL6,IRF1,IRF8,LIMA1,MCL1,MERTK,MYC,PDE4B,PIK3R3,PSMB9,PTGS2,REL,RNF144B,SGK1,TNF,TNFAIP3,TNFRSF10D,TNFSF10	441 (12)
GATA1		transcription regulator		0.061	5.14e-09	ACTN1,ALOX5AP,ANGPT2,AQP1,ARHGAP4,BCL2,BLVRB,BTG2,CAVIN1,CD164,CDKN1A,CNN3,CPD,CREG1,CREM,CYBB,EGR1,ETS1,ETS2,FYB1,IL6ST,INHBB,IRF8,ITGA6,ITGAX,LEPR,LYZ,MECOM,MGST2,MYC,NCOA7,NFKB1,NR4A2,PECAM1,PLEK,PTPN6,REL,SASH1,SELP,TCF4,TEK,TFRC,TGM2,VWF,ZEB1	432 (10)
NOTCH (family)		group		0.502	5.17e-09	ABLIM1,ADAM15,CAPG,CDKN1A,CLEC10A,DUSP1,FABP4,FCGR2A,FCGR2B,GADD45B,GATM,HES1,ID1,ID2,ID3,IL10,IL13RA1,IL6,MCL1,MET,MYC,PIK3AP1,PLAU,RGCC,SMAD1,TNF,VEGFA,ZEB1,ZEB2	468 (22)
mir-21 (includes others)		microRNA		-0.781	5.18e-09	AIF1,APP,BCL2,BMPR2,BTG2,C1QB,CCL20,CCL3L3,CD44,CD86,CDH5,CDKN1A,CLEC5A,CLU,CXCL2,ELN,FCGR1A,FCGR2A,FCGRT,FGL2,FN1,GAS5,ICAM1,IFI16,IL10,IL18,IL1B,IL6,IPO11,IRF1,ITGAM,LEPR,MYC,NES,NINJ1,NLRP3,PECAM1,PLAT,RHOB,RNASE6,SELENOP,SESN1,SLC16A10,SPRY1,STMN1,TAP1,TGFB1,TGFBR2,TIMP3,TLR2,TNF,TNFSF13B,TPM1,TYMP,VCAM1	445 (16)
AGN194204		chemical drug		-0.543	5.55e-09	ARL4C,ATP1A1,BCL2A1,BNIP3L,CCL3L3,CCL4,CDKN1A,COTL1,CST3,CYB5A,DOCK8,DUSP1,EMP1,EMP3,FABP4,GJA1,IFITM3,IL33,IRF1,IRS2,ITGB2,ITM2A,KANK3,KLF6,LGALS1,LIFR,LMNA,MYC,NPC2,PDK4,PLIN2,PRNP,PROS1,RAMP3,RGS10,SPP1,SYNPO,TAP1	165 (7)
YBX1	-0.518	transcription regulator		-0.596	5.65e-09	AQP1,BCL2,CCL20,CDKN1A,CIRBP,CXCL1,CXCL2,CXCL8,EREG,FGF2,HIF1A,HLA-DQB1,HLA-DRA,ICAM1,ID1,IL1A,IL1B,IL6,LGALS3,MCL1,MYC,NFE2L2,OSM,PLAUR,PTGS2,S100A13,SNAI1,TGFB1	551 (16)
ATG7	-0.137	enzyme		1.687	5.65e-09	ACACB,ACSL1,APOE,ARPC3,CCN2,CD44,CDH5,CTSB,CXCL8,FN1,HIF1A,IL1B,IL6,MSR1,MYC,NFKBIA,PDLIM1,PECAM1,RCAN1,S100A4,SOCS3,SPP1,SYNPO,TEK,TGFB1,TGFBR2,TJP1,TNF	483 (16)
gefitinib		chemical drug		1.398	5.67e-09	ADAMTS1,AREG,BCL2,BTG2,CEBPB,CEBPD,COL15A1,CTNNAL1,CTSB,CXCL2,CXCL8,EFNA1,EGR3,FLT1,FMO2,GADD45B,GJA1,HIF1A,HMOX1,HSPB1,ID1,IGF1,IL1B,LIFR,OSM,PLAUR,PTGS2,RHOB,TGM2,TIMP3,TLR2,TNF,TNFSF10,VEGFA,VIM	495 (14)
RIGI	0.169	enzyme		-1.742	5.78e-09	AHNAK,BCL2,CCL20,CCL3,CCL4,CCL8,CD4,CD83,COLEC12,CTSS,CXCL8,HLA-A,ICAM1,IFI27,IFITM1,IFITM3,IL18,IL1A,IL1B,IL6,IRF1,IRF8,ITGAM,NFKB1,PLAUR,PTGS2,SOCS3,SPP1,TNF,TNFAIP3,TNFSF10	318 (16)
DAB2IP	0.386	other		-1.015	5.8e-09	CD44,CDKN1A,CLU,CXCL1,CXCL8,EGR1,EPAS1,ICAM1,MYC,VIM,ZEB1	570 (20)
SOCS6	-0.015	other	Inhibited	-2.111	5.8e-09	CEBPD,CXCL2,CXCL3,HBEGF,IL18,IL1B,PLAT,PTGS2,RGCC,SLA,TNF	331 (12)
SERPINE2		other		1.66	5.8e-09	CCL20,CCL4,CD34,CXCL3,IL10,IL1A,IL1B,IL6,ITGB2,SELE,TNF	457 (15)
VIP		other		-0.87	6.11e-09	CCL3L3,CCL4,CD86,CEBPB,CEBPD,CXCL2,CXCL3,CXCL8,EGR3,IGF1,IL10,IL1B,IL6,IRF1,LGALS1,LYZ,MYC,NFKBIA,PTGS2,SLC1A3,TJP1,TNF,VIM	441 (16)
JAK1	0.098	kinase		1.08	6.11e-09	CCL3L3,CD14,CDKN1A,CSF3,ENPP2,HIF1A,HLA-A,HLA-F,ICAM1,ID1,IL10,IL1B,IL6,IL6ST,IRF1,PSMB9,RUNX1,SLC1A3,SNAI1,SOCS3,TAP1,TGFB1,TNF	468 (13)
HOTAIR		other		1.009	6.2e-09	CDKN1A,CEBPD,CXCL8,HIF1A,ICAM1,IFITM1,IL18,IL1B,IL6,JAM2,MPZL2,MYC,NFKBIA,NLRP3,SNAI1,TEAD1,TNF,ZEB1	556 (25)
IL9		cytokine		-1.209	6.2e-09	ACTN1,CAPN2,CCL20,CCL3L3,CTNNA1,CTTN,DSTN,GRB2,MARCKS,MYC,PECAM1,PLS3,RAC2,S100A10,SPTAN1,TGFB1,TNF,VEGFA	495 (18)
phenylbutazone		chemical drug		1	6.2e-09	A2M,ADAMTS1,CD44,CLU,FCGR2A,GAS5,GPNMB,IER3,ITGB4,LGALS3,MRC1,PTGS2,RCN1,S100A10,SPP1,STING1,TMSB10/TMSB4X,VIM	455 (12)
SP3	-0.079	transcription regulator		-0.587	6.27e-09	ACSL1,ADCY4,AFAP1L1,AKAP12,ANGPT2,CCL20,CDKN1A,CITED2,DUSP1,EGR1,EREG,F2R,FLT1,HES1,IGF1,IL10,IL1A,JAM2,LDLR,MET,NCF2,NES,NFKB1,PLAU,PLAUR,PREX1,PTGS2,RRAS,SERPINH1,SGK1,SPARC,TGFBR2,TGFBR3,TLR2,VEGFA,VIM	618 (24)
ZNF710	-0.166	transcription regulator			6.32e-09	CCL3,CCL3L3,CCL4L1/CCL4L2,CCL8,CXCL8,IL10,IL1B,IL33,TNFSF10
KLF11	-0.011	transcription regulator		0.229	6.43e-09	ADAMTS1,BCL2,CAV1,CCL3L3,CCN2,CEBPB,CXCR4,ENG,IL10,IL1B,MYC,NFKB1,PDK4,PLAT,PLAU,SERPINA1,SERPINH1,SNAI1,TGFB1,TGFBR2,TGIF1,TIMP3,TNF,VEGFA	515 (23)
1-palmitoyl-2-arachidonyl-sn-glycero-3-phosphorylcholine		chemical - endogenous mammalian		0.114	6.59e-09	CD83,CD86,CLU,CXCL8,EGR1,HMOX1,ICAM1,IL6,NR4A2,PTGS2,SELE,TNF,VCAM1	436 (24)
immethridine		chemical reagent		0.832	6.59e-09	C5AR1,CD14,CD44,CFI,CTSS,CXCL3,FCGR1A,IFI16,IL6,OLR1,SOCS3,SPP1,VCAM1
TREX1		enzyme		-1.741	7.27e-09	ACSL1,APP,CD44,CD86,CDKN1A,CFH,CLEC4E,CLEC5A,CXCL8,FCGR1A,GBP4,GSN,HLA-DRB1,IFI16,IFI27,IFITM1,IFITM3,IL33,IL6,IRF1,LGMN,LY6E,MCL1,NAMPT,NCOA7,NLRP3,PLPP3,PSMB9,RASSF4,S100A6,SLFN5,TAP1,TNF,TNFAIP3,TNFSF10,TXN,TXNIP,VCAM1	340 (16)
TNFSF13B	-1.061	cytokine	Inhibited	-2.911	7.39e-09	BCL2,BCL2A1,CCL4,CD200,CD74,CD83,CD86,CTSS,CTTN,CXCL8,FCGR2B,FOXO1,GPR183,HAVCR2,HLA-DMB,ICAM1,ID1,IL10,IL1RN,MCL1,MYC,NAMPT,NR4A2,PLAUR,PLEK,PRDM1,PTPRM,SPP1,UACA	367 (13)
IZUMO1R		other	Activated	3.133	7.55e-09	CCL3L3,CCL4,CD14,CLEC4E,CLEC7A,CXCL3,IL10,IL18,IL1B,IRF8
miR-374b-5p (and other miRNAs w/seed UAUAAUA)		mature microRNA		1.924	7.55e-09	IL1A,IL6,KLF6,NFKBIZ,OSM,PDE4B,PTGER4,TNF,VEGFA,ZFP36	461 (10)
P2RX4	-0.422	ion channel		0.102	7.55e-09	APP,CXCL2,CXCL3,ICAM1,IL1B,IL6,TJP1,TNF,VIM,ZEB1	489 (19)
infliximab		biologic drug	Activated	2.75	7.56e-09	APP,CCL20,CXCL1,CXCL8,DDIT4,FCGR2A,FCGR2B,G0S2,IL1B,MT1X,NAMPT,NFKBIA,PTGS2,SLC7A5,TNF,VEGFA,VIM	495 (17)
HOXA3		transcription regulator	Activated	3.811	7.56e-09	CCL3L3,CEBPB,EGFL7,ENG,EPAS1,EVI2A,ICAM2,ITGA4,ITGB1,KLF2,NR2F2,PLEK,RAC2,RUNX1,SOX17,SPI1,TNFRSF1B
IL11RA		transmembrane receptor		-1.318	7.56e-09	CCL20,CCL3L3,CCL4,CXCL2,CXCL3,HIF1A,ICAM1,IL1B,IL6,MYC,POSTN,SELP,SNAI1,SOCS3,TGFB1,TNF,VEGFA	537 (16)
BAPTA-AM		chemical reagent		-0.342	7.56e-09	CCL20,CDKN1A,CXCL1,CXCL2,CXCL8,EGR1,FLT1,FN1,ICAM1,IL1R1,IL6,PTGS2,SELE,SOCS2,SOCS3,TNF,VCAM1	478 (14)
tripterine		chemical - endogenous non-mammalian		1.025	7.56e-09	BAG3,CCL20,CXCL1,CXCL2,CXCL8,DNAJB1,HSPA1A/HSPA1B,HSPH1,ICAM1,IL1B,IL1R1,IL6,OLR1,TNF,TNFAIP2,TNFAIP3,VCAM1	544 (17)
ID2	-1.495	transcription regulator		-1.5	7.64e-09	BCL2,BTG2,CD44,CD83,CDKN1A,CEBPB,CXCR4,DUSP1,ETS2,FCER1G,FOXO1,GADD45B,HIF1A,ICAM1,ID3,IFI16,IFNGR2,IGFBP4,IL10,IL10RA,INHBB,IRF8,KLF6,LEPR,LGALS1,MAF,MCAM,MECOM,MYC,NR4A3,PIK3R1,REL,SOCS3,TCF4,TGFBR3,TNFSF10,VCAM1,ZBTB16,ZEB1	520 (24)
SOCS3	2.112	phosphatase		-0.813	7.95e-09	BCL2,CD86,CDKN1A,EGR1,FCGR1A,ICAM1,IL10,IL1B,IL1RN,IL6,IRF1,IRF8,IRS2,MYC,PLAUR,SELP,SOCS3,TGFB1,TNF,TNFRSF1B,VIM	516 (15)
lactacystin		chemical - protease inhibitor		0.354	8.12e-09	ACTB,AKR1B1,AKR1C1/AKR1C2,APP,ARHGDIB,ATP1A1,BAG3,CDKN1A,CLIC1,CTSD,CXCL8,CXCR4,CYB5A,DUSP1,EIF4E,FOXO1,FTL,GJA1,HIF1A,HLA-A,HMOX1,HSPB1,IL6,IRS2,ITGB4,LDLR,NEDD9,NFE2L2,NFKBIA,PFN1,PTGS2,PXN,RPLP0,SAT1,SH3BGRL,SNTB2,STMN1,SYK,TLR2,TNF,TXN	603 (19)
sphingosine-1-phosphate		chemical - endogenous mammalian		0.16	8.18e-09	CCN2,CD44,CD83,CXCL2,CXCL8,EGR1,ENPP2,ETS1,FGF2,FN1,GALNT15,HIF1A,ICAM1,ID2,IGF1,IL1B,IL6,ITGB2,NCKAP1L,PTGS2,S1PR1,SELE,TGFB1,TNF,VCAM1,VEGFC,VIM,VWF	494 (15)
MAC (complex)		complex		-0.863	8.54e-09	AKR1C3,AREG,BCL2,CD59,CXCL2,EGR1,FN1,IRF1,PTGS2,RGCC,RGS16,SPP1,TNF,ZFP36	386 (15)
TLN1	-0.2	other		-0.896	8.54e-09	BCL2,CCL4,CD14,HLA-A,ICAM1,IL1A,IL1B,IL6,ITGA5,ITGAM,ITGB1,MCL1,NFKB1,TNF	530 (24)
CYBB	-1.778	enzyme		0.148	8.54e-09	CCN2,CD44,CDKN1A,CXCL3,CYBA,CYBB,DUSP1,ICAM1,IL1B,IL6,NFE2L2,PTGS2,TNF,VIM	422 (16)
RAD21	0.022	transcription regulator		-1.029	8.54e-09	ATP1B1,BMPR2,HLA-DQB1,HLA-DRA,HLA-DRB1,IL10,IL1B,IRS2,ITGA5,MYC,TGFB1,TNF,VIM,ZEB1	570 (20)
S-nitrosoglutathione		chemical toxicant		-1.023	8.67e-09	CD86,CDKN1A,GJA1,HIF1A,HLA-DRA,ICAM1,IGF1,IRS2,ITGAM,ITGB1,NFKBIA,PTGS2,S100A10,SELE,TNF,VCAM1	494 (19)
L-methionine		chemical - endogenous mammalian		1.99	8.85e-09	AREG,BTG1,CLU,CXCL2,DDIT4,ETS2,GADD45B,IFI16,IGFBP4,IL10,IL1B,IL6,NFKBIA,PLAT,PTGS2,RHOB,SPP1,TFRC,TNF	514 (20)
cholecalciferol		chemical - endogenous mammalian		-1.875	8.9e-09	ADGRG1,BCL2,CD14,CD83,CD86,CDA,CEBPB,CEBPD,F13A1,IGF1,IL10,IL6,ITGAM,ITGAX,ITGB2,LRRC25,MS4A6A,PDK4,PTPRB,RB1,RGS1,SPP1,SULF2,TGFB1,TGFBR2,TNF,TNFSF10	558 (21)
anisomycin		chemical - endogenous non-mammalian		0.321	9.03e-09	AQP1,BCL2,CDH5,CDKN1A,CXCL8,CYBB,DUSP1,EGR1,GJA1,HIF1A,IL10,IL6,IRF1,LDLR,MCL1,PLAU,PLAUR,POSTN,SNAI1,SPP1,TNF,VEGFA	492 (22)
NCSTN	0.001	peptidase	Activated	3.85	9.15e-09	APP,CD14,CD84,CEBPB,CEBPD,CSF1R,FCER1G,FCGR2A,FCGR2B,GRN,HES1,IRF8,NCF4,SPI1,VIM	390 (15)
MAOA	0.705	enzyme		0	9.15e-09	BCL2,CCN1,CCN2,CD44,CEBPD,IL10,IL1A,IL1B,IL6,MAOA,MCL1,MYC,SOCS3,TGFB1,VIM	558 (17)
CCL11		cytokine		-1.006	9.15e-09	AIF1,BCL2,CCL3L3,CCL4,CCL8,CXCL2,CXCL3,CXCL8,ICAM1,IL1B,IL6,ITGAM,ITGB1,TNF,VEGFC	389 (15)
TLR7/8 (family)		group	Inhibited	-3.201	9.15e-09	ATP2B1-AS1,BCL2,BCL2A1,EREG,IL10,NFKBIA,NFKBIZ,NPR1,PLAUR,PNRC1,PPP1R15A,PTGS2,RGS1,TNF,TNFAIP3	497 (16)
sildenafil		chemical drug		-0.205	9.15e-09	AIF1,APP,BCL2,CEBPB,CREM,CYBB,FLT1,FN1,HMOX1,IL6,PHACTR1,PTGS2,TNF,VEGFA,VEGFC	438 (18)
IL7		cytokine		-1.507	9.48e-09	BCL2,CCL3,CCL4,CD86,CDKN1A,CXCL1,CXCL2,CXCL3,CXCR4,EBF1,FN1,FOXO1,HAVCR2,HCST,IL1R1,IL6,KLF2,LYN,MAF,MCL1,MYC,RGS16,S1PR1,SOCS3,TNF,TNFSF10	485 (14)
CDKN2A		transcription regulator		-0.315	9.84e-09	A2M,BCAT1,BCL2,BTG2,CAPG,CCL3L3,CCL4,CCN2,CDKN1A,CEBPB,CEBPD,CITED2,DUSP1,EBF1,EFNA1,EGR1,EPS8,FLT1,FN1,GLUL,GNA13,HDGFL3,ID1,IL1A,IL1B,IL6,LGALS3,MCL1,MET,MRC1,MYC,PPFIBP1,PSMB9,PTGS2,RAB27A,RB1,S100A6,SERTAD1,SNTB2,SOX17,TGFBI,TGFBR3,TGIF1,TNF,TNFRSF1B,TPM1,TPP1,VEGFA,VEGFC,VIM,ZBTB16	580 (21)
MAPK3	0.447	kinase		-0.508	9.86e-09	B4GALT1,BCL2,CCL3,CD86,CDH5,CDKN1A,CXCL8,EGR1,ELN,FN1,HBEGF,HLA-DQB1,IL10,IL6,ITGB1,MCL1,MYC,NFE2L2,PLAUR,PTGS2,RGS2,SELE,SPP1,TNF,VEGFA	481 (18)
SMAD2	0.066	transcription regulator	Activated	2.025	9.95e-09	CCL20,CCN2,CDH5,CDKN1A,CEBPB,FLT1,FN1,GADD45B,HES1,HMOX1,IGF1,IL6,ITGB1,MET,S1PR1,SELE,SNAI1,TGFBR2,TIMP3,TNFSF13B,TPM1,VEGFA,VEGFC,VIM	603 (17)
PAX3-FOXO1		fusion gene/product		0.263	1.04e-08	ACTN1,AKAP12,AKR1B1,ANXA5,ARHGDIB,ATP1A1,BTG2,CCN1,CD63,CDKN1A,CLIC1,CXCR4,DBI,DUSP1,EMB,FABP5,FLNA,FOXO1,GRN,HMOX1,HSP90AA1,HSPA1A/HSPA1B,IER3,IGFBP2,IL6ST,INPP1,ITGA5,MCAM,MEOX2,MET,MT1X,MYH9,NFIB,PDE4B,PKIG,PPIC,PRSS23,RPS6,SLC7A5,SPP1,SPRY1,TUBB4B,VIM	360 (7)
PIWIL4		other		-0.174	1.09e-08	BCL2,BTG1,BTG2,CTTN,CYTH4,DUSP1,EGR1,ELK3,F13A1,F2R,FCGR2B,FYB1,GIMAP1,HLA-DRB1,HLA-DRB5,LYST,NDRG1,NEDD9,NFKBIA,PPP1R15A,RAPGEF3,RGS1,RRAS,SAT1,SMAP2,SOCS3,TGFB1,TGFBR2,TNFAIP3,TSC22D1,VAMP5,VEGFA,ZFP36
GNAS	-0.092	enzyme		-0.643	1.09e-08	ADAMTS1,ALCAM,ATP1A1,CCN1,CD200,CD86,CHCHD10,CREM,CXCL2,ETS2,GFOD1,GRN,IFI16,IL1B,IL6,LITAF,MPEG1,MSRB3,MYC,NR4A2,NR4A3,PDE4B,PTGER4,RGS2,RNASE6,SLA,SNX9,SPARC,SPP1,SYK,TGIF1,TNFRSF1B,TSC22D1	589 (24)
MKNK1	-0.144	kinase		1.789	1.11e-08	ANXA5,BAG3,CCN1,CD34,CDH5,CFH,CLU,CYRIA,EGR1,ETS1,FLNA,FLNB,ID2,IFI16,ITM2A,LAMB2,LAMC1,MALAT1,MGP,MYC,NR4A3,PDK4,PDLIM5,PLTP,SERPINH1,SPARC,SPARCL1,TNF,TPP1,TXNIP,VIM	252 (7)
Z-LLL-CHO		chemical - protease inhibitor		1.184	1.12e-08	ACTB,AKR1B1,AKR1C1/AKR1C2,APP,ARHGDIB,ATP1A1,BCL2,BCL2A1,CCN2,CDKN1A,CEBPB,CLIC1,CLU,CTSB,CTTN,CXCL2,CXCL8,DUSP1,EIF4E,EPAS1,ETS1,FGF2,FOXO1,G0S2,HIF1A,HMOX1,HSP90AA1,HSPB1,ICAM1,IER3,IL1B,IL6,IRS2,ITGB1,MCL1,MET,MYC,NCF2,NFE2L2,NFKBIA,PFKFB3,PFN1,PRDM1,PTGS2,PTPN6,PXN,RB1,RPLP0,SNAI1,SOCS3,STMN1,TJP1,TNF,TREM1,TXN,VAMP8,VCAM1,VEGFA,WAS,WWTR1,YBX3	484 (15)
NOTCH3		transcription regulator		0.3	1.13e-08	ACTN1,APOD,BCL2,CDKN1A,COL15A1,COL18A1,EPAS1,FN1,HES1,ICAM1,ID1,IL10,IL6,ITGAX,MSR1,PBX1,RBPJ,SPARC,VEGFA,VIM	531 (19)
CYP19A1		enzyme		-0.365	1.13e-08	B3GNT5,BCL2,CD14,CD44,FAM107A,FGF2,HLA-A,HLA-E,IGF1,IL6,ITGAX,PLIN2,PTGS2,PXN,RB1,S100A10,TGFB1,TM4SF1,TNF,VEGFA	523 (21)
MAP3K7	-0.095	kinase		-0.769	1.13e-08	CCL20,CD14,CH25H,CXCL2,CXCL8,HMOX1,IFITM1,IL10,IL1B,IL6,IRF1,ITGB1,NFKB1,PTGS2,RGS2,SELE,SPTBN1,TNF,TNFSF10,TNFSF13B	474 (20)
minocycline		chemical drug		0.738	1.13e-08	BCL2,CD163,CD86,CXCL8,CYBB,GJA1,ICAM1,IL10,IL18,IL1A,IL1B,IL6,IL6ST,ITGAM,ITGAX,ITGB1,PTGS2,TNF,TNFRSF1B,VCAM1	503 (20)
taurodeoxycholic acid		chemical - endogenous mammalian		-0.049	1.17e-08	ADGRG1,ADGRL4,APOD,AREG,CD74,CRIM1,CXCL3,CXCL8,EREG,HLA-DRA,IL1B,IL6,NLRP3,OLR1,PYCARD,SEMA6A,STC1,TREM1	422 (21)
TSC22D3	-0.514	transcription regulator		0.232	1.17e-08	BCL2,CCL3,CD83,CD86,CDKN1A,CXCL8,DUSP1,EGR3,ICAM1,IL10,IL1B,IL6,NFKB1,PTGS2,SELE,SGK1,TLR2,TNF	399 (17)
LPL		enzyme		0.165	1.17e-08	BCL2,CXCL8,FABP4,HIF1A,ICAM1,IL1B,IL6,IRS2,ITGAX,LDLR,MSR1,PDK4,SELE,TGFB1,TNF,UCP2,VCAM1,VEGFA	510 (20)
verteporfin		chemical drug		-1.462	1.17e-08	CCN2,CDKN1A,COL4A1,CRIM1,CXCL2,EMCN,FN1,IL10,IL1B,IL33,IL6,NFKBIA,PECAM1,SNAI1,TGFB1,TNF,VEGFA,VIM	608 (23)
IRF2	-0.097	transcription regulator		-0.679	1.17e-08	BCL2,BNIP3L,C1QTNF1,CD14,CDKN1A,CLEC10A,CLIC1,CTSS,FCGBP,ID1,IL1B,IL6,IL6ST,IRF1,IRF8,MYH9,NAMPT,PFKFB3,PSMB9,PTGS2,RRBP1,SLCO2B1,SRGN,TAP1,TNFSF10,TNFSF13B,TPM1,VCAM1	378 (18)
MAP3K8	-0.208	kinase	Inhibited	-2.044	1.29e-08	APOE,CCL20,CCL4,CEBPD,COLEC12,CSF3,CXCL2,CXCL3,CXCL8,DOK2,EGR1,FAM107B,FLNB,IER3,IER5,IL10,IL18,IL1A,IL1B,IL6,PLAT,PTGER4,PTGS2,RCSD1,SESN1,SLA,SOCS3,STK17B,TNF,TXNIP	366 (15)
C5		other		-1.105	1.3e-08	C5AR1,CCL3L3,CCL4,CXCL2,CXCL3,IL10,IL1B,IL6,ITGB1,ITGB2,SOCS3,TNF	519 (19)
propranolol		chemical drug		0.835	1.3e-08	APP,DUSP1,ICAM1,IGF1,IL6,LEPR,MAOA,MYC,NFKBIA,PTGS2,SELP,VEGFA	425 (18)
FOSL1	0.158	transcription regulator		1.159	1.32e-08	CCL3L3,CCL4,CCN1,CD44,CSF3,CXCL8,DOCK9,EGR1,ELN,IL10,IL1B,IL6,ITGB4,MET,MT2A,PLAU,PLAUR,PRDM1,SNAI1,SPARC,TNF	488 (20)
testosterone		chemical - endogenous mammalian		-0.137	1.41e-08	A2M,ACSL1,ARRB2,ATP1B1,ATP6V1F,BCL2,BMPR2,CAV1,CDKN1A,CLU,CTSD,CYB5A,DDIT4,EGR1,FABP4,FN1,FOXO1,GPX4,HIF1A,HSPA1A/HSPA1B,ID1,ID3,IGF1,IL10,IL1B,IL33,IL6,INHBB,IRS2,ITGB1,LGALS1,MAOA,MT-CYB,MT-ND5,NDRG1,NFKBIA,PIK3R1,PLAU,PTGS2,PXN,RAI14,SELP,SYK,TBXAS1,TEK,TGFBR2,TNF,VCAM1	679 (22)
ZC3H12A	-0.403	enzyme		1.46	1.44e-08	BCL2,C15orf48,CEBPB,CEBPD,CMIP,CTSS,DUSP1,ENG,EREG,FABP4,FAM107B,FCGR2B,FLNB,FTH1,GBP4,GPR183,ICAM1,IL10RA,IL1B,IL33,IL6,IRF8,MAF,NFKBIZ,PECAM1,PLEK,RAC2,REL,RGS2,SAMSN1,TGFB1,TNF,TNFAIP2,TNFAIP8,TNFRSF1B,ZFP36	484 (17)
nitric oxide		chemical - endogenous mammalian		-0.969	1.47e-08	APP,BCL2,CCN2,CD44,CDKN1A,CXCL8,DUSP1,ECE1,EGR1,FLT1,FTH1,HMOX1,HSP90AA1,HSPG2,IER3,IL10,IL18,IL1B,IL6,MYC,NDRG1,NFE2L2,PECAM1,PTGS2,SELE,SGK1,SPP1,TFRC,TIMP3,TNF,TNFSF13B,VEGFA,ZFHX3	450 (18)
PI3K (family)		group		-0.943	1.48e-08	AKR1C1/AKR1C2,BCL2,CTSD,CXCL1,CXCL8,CXCR4,DDIT4,FOXO1,FTH1,HIF1A,HMOX1,IL10,IL1B,IL6,ITGA6,ITGB1,KLF2,MCL1,MYC,NFE2L2,PREX1,PTGS2,PXN,TGM2,TJP1,TNF,TNFSF10,TXNIP,VEGFA	442 (18)
GNA15	-0.726	enzyme			1.48e-08	AKAP12,CAV2,CCL20,CEBPD,CXCL2,CXCL3,CXCL8,DAB2,GLUL,HES1,HLA-E,HMOX1,IL10,IL1RN,IL6,LAMB2,LGALS3,MGST2,MYC,NFKB1,OLR1,PDLIM1,PLAT,PTGS2,RGS2	413 (16)
TBP		transcription regulator			1.48e-08	ACTB,BCL2,BCL2A1,CDKN1A,EIF4E,ETS2,FN1,HLA-A,IER3,LDLR,MEOX2,MYC,NFKBIA,PTGS2,RPL34,TNF,TNFAIP3	506 (20)
carrageenan		chemical drug		-1.145	1.48e-08	CCL3L3,CXCL2,CXCL3,CXCL8,EGR1,GRB10,ICAM1,IL1B,IL6,NFKB1,NFKBIA,PTGS2,RPS6,SELENOP,SELP,TNF,VEGFA	362 (13)
WWTR1	1.786	transcription regulator		1.407	1.52e-08	CCN1,CCN2,CD44,CDKN1A,CSF3,CXCL1,CXCL2,CXCL3,CXCL8,EMP1,FN1,GJA1,HES1,ICAM1,ID2,IL1A,IL1B,IL6,IQGAP2,ITGB2,LAMA5,SPP1,SYNPO,VCAM1	519 (24)
tyrphostin AG 1478		chemical drug	Activated	2.106	1.57e-08	AREG,CAV1,CDKN1A,CXCL8,CXCR4,ELN,HBEGF,HIF1A,ICAM1,IL6,IRF1,ITGAM,MCL1,NCF2,PLAU,PTGS2,RUNX1,S100A10,VCAM1	540 (18)
SOX4	0.143	transcription regulator	Activated	2.265	1.63e-08	ADAMTS4,B3GNT5,BCL2,BEX3,BMPR2,CAPN2,CD53,CD74,CEMIP2,CTNNA1,EMB,EMP1,EVI2A,FCER1G,FN1,GPR183,HLA-DQB1,IGF1,IGFBP4,KYNU,LHFPL6,LYZ,MARCKSL1,MGST2,NUAK1,PECAM1,PNP,PPIC,PRXL2A,SMAD1,SPI1,TEAD1,TMEM176B,VIM
SOCS1	-0.101	other		-1.219	1.67e-08	A2M,BCL2,BCL2A1,CCL3,CD44,CD86,CDKN1A,CSF3,CXCL2,CXCL8,DUSP1,FCER1G,ICAM1,IFI16,IFI27,IL1B,IL6,IRF1,IRS2,PTGS2,RB1,SELE,SNAI1,SOCS3,TGM2,TNF,TXN,VCAM1	340 (15)
MYCN		transcription regulator		-0.654	1.74e-08	ACTB,ACTG1,ACTN4,ADAMTS1,ARPC1B,BASP1,CAV1,CCN2,CDH5,CDKN1A,CITED2,CLU,COL18A1,COL4A1,CRIM1,DUSP1,DUSP2,EMP1,FKBP9,FN1,GRB2,HES1,HLA-A,HLA-DQB1,ID2,IGFBP7,ITGB1,LDHA,LGALS1,MAP4,MSRB3,MYH9,MYL12A,NACA,NDRG1,NUCB1,PDLIM1,POLR2L,RPL18,RPL24,RPL3,RPL35A,RPL5,RPL7,RPLP0,RPS28,RPS3,RPS4X,RPS6,RPS8,S100A10,SOX17,SPARC,SULF1,TGIF1,TGM2,TPM1,TUBA1B,VIM,ZEB2	572 (19)
RET		kinase		-0.315	1.78e-08	BCL2,CCL20,CD151,CLDN5,CLU,CSF3,CTSB,CXCL8,CXCR4,EGR1,ELN,GJA1,GPX1,HSP90AA1,HSPA1A/HSPA1B,HSPH1,IL10,IL1B,IL6,ITGA6,MAF,MEOX2,MET,PLAU,PLAUR,PRNP,STC1,TAGLN2,TIMP3,TNF	607 (22)
TNC		other		-0.546	1.79e-08	ADAMTS4,BCL2,CCL20,CCL3L3,CCL4,CDKN1A,CXCL3,EREG,ID2,IL1A,IL1B,IL6,MET,MYC,TNF,TPM1	460 (18)
IRF6		transcription regulator		-0.659	1.79e-08	CD14,CD86,CLEC10A,CXCL8,ENPP2,IL10,IL18,IL1B,IL6,MRC1,NLRP3,NR4A2,PLAU,PTGS2,RCAN1,TJP1	403 (17)
alpha-ketoglutaramate		chemical - endogenous mammalian	Activated	2.341	1.79e-08	BCL2,CXCL3,CYBB,GPX4,IL18,IL1B,IL6,LGMN,NCF2,NLRP3,OSM,RGS1,TAGLN2,TGFBI,TREM1,TXNIP
vitamin D		chemical drug		1.53	1.79e-08	ADAMTS1,BCL2,CCL3L3,CCN1,CDKN1A,IFI27,IL10,IL1B,IL6,INSR,MGP,NFKB1,NFKBIA,SGK1,SPP1,TNF	461 (21)
LGR4		transmembrane receptor		0.794	1.85e-08	BLVRB,CD14,GLUL,IL1A,IL1B,IL6,MYC,SLC16A10,SNAI1,TNF,VIM,ZEB1,ZEB2	561 (22)
CYP27B1		enzyme		-0.093	1.85e-08	BCL2,CCL20,CCL3L3,CCL4,CD14,F8,FLT1,IL10,IL18,IL6,ITGB4,SPP1,TLR2	456 (20)
GNA14	0.291	enzyme			1.91e-08	ADAMTS1,AKAP12,BTG2,CREM,CXCL3,CXCL8,FCGR3A/FCGR3B,HBEGF,IL1RN,IL6,KLF6,MEOX2,NR4A2,OLR1,PDLIM5,PLAT,PLAUR,PTGS2,SGK1,VEGFA	493 (14)
gentamicin		chemical drug		1.165	1.92e-08	ALCAM,APOD,AQP1,BTG2,C1QA,C1QB,CCNL1,CD63,CEBPB,CITED2,CLU,CNKSR3,CST3,CTSB,CTSD,DNAJB4,EGR1,ENPP2,FTH1,GAS5,GATM,GUK1,HAVCR2,HMOX1,HSP90AA1,HSPA1A/HSPA1B,HSPB1,ICAM1,IL10,IL10RA,IL1B,IL6,IRF1,KLF6,KYNU,LGALS1,LGALS3,LITAF,MAF,MYC,NUAK1,PLIN2,PTPRM,RGCC,SOCS2,SPP1,TAP1,TFRC,TGFB1,TJP1,TNF,TSC22D1,VCAM1,YBX3,YWHAH	458 (22)
TBX5		transcription regulator		0.366	2.03e-08	CCL20,CCL3L3,CCL4,CXCL2,CXCL8,CXCR4,GJA1,IFI16,IL6,POSTN,PTGS2,PTPRB,S100A4,TPM1,VIM	550 (19)
RGS10	-2.209	enzyme		0.275	2.03e-08	CCL3L3,CXCL2,IL10,IL10RA,IL18,IL1A,IL1B,IL6,IL6ST,ITGAM,ITGB2,SELP,TGFB1,TNF,TNFRSF1B	462 (13)
DPP4		peptidase		-0.041	2.03e-08	CCL3L3,CD86,CSF3,CXCL2,FABP4,FGF2,IL10,IL1A,IL1B,IL1RN,IL6,LRP1,PLAU,TGFB1,TNF	398 (20)
methyl-beta-cyclodextrin		chemical drug		-1.532	2.03e-08	CAV1,CXCL1,CXCL2,CXCL3,CXCL8,CYB5A,HIF1A,IL6,LDLR,MYC,NFE2L2,NFKB1,SELE,SELP,VCAM1	418 (15)
propylthiouracil		chemical drug		-0.407	2.04e-08	AKR1C3,BTG2,C1QB,CORO1A,CPE,CXCL2,EMB,EMP1,EMP3,GBP4,GLUL,GSN,IGF1,ITGA6,ITM2A,LAPTM5,LGALS1,MRC1,NFIB,NNMT,NRN1,SLC16A10,SNCG,SYNPO,TMEM176B,TXNIP
diclofenac		chemical drug		-1.736	2.04e-08	APP,AREG,BCAT1,BCL2,CDKN1A,CEBPB,DNAJB1,HERPUD1,HIF1A,IL10,IL1A,IL6,ITGAM,KLF9,LDHA,LGALS3,MAP1LC3B,MCL1,MYC,NFE2L2,PIK3C2A,PPP1R15A,PTGS2,TNF,VEGFA,VEGFC	478 (20)
CLEC4G		other		1.127	2.08e-08	AREG,CCN2,CSF3,EBF1,EGR3,FZD4,HBEGF,IL1B,IL6,NOTCH4,TGFB1,TNF,VEGFA,VEGFC
CASP4	0.233	peptidase	Inhibited	-3.63	2.08e-08	CCL3L3,CD14,CXCL16,CXCL2,CXCL3,IL10,IL18,IL1A,IL1B,ITGAM,ITGAX,LAIR1,OSM,PLAU	462 (18)
eplerenone		chemical drug		1.765	2.08e-08	CCN2,CYBA,CYBB,FN1,ICAM1,IL1B,LGALS3,NFKB1,PTGS2,SPP1,TGFB1,TNF,VCAM1,VEGFA	499 (17)
SIRT1	-0.214	transcription regulator		1.366	2.11e-08	ACTB,BCL2,CAV1,CD63,CD74,CD83,CDKN1A,CEBPB,CLEC10A,CMIP,CORO1A,EPAS1,FABP4,FN1,FOXO1,HIF1A,HLA-A,HLA-DQB1,HLA-DRB5,HMOX1,ICAM1,ID1,IFITM3,IGF1,IL10,IL1B,IL6,KLF2,LAMB1,LAPTM5,LDHA,LDLR,LGALS3,LY6E,MAF,MAOA,MAP1LC3B,MCL1,MGAT1,MYC,NFE2L2,PDK4,PSMB9,RGS16,RPL10A,SOCS3,SYNPO,TAP1,TFPI,TGM2,TIMP3,TNF,UCP2,VCAM1,VIM,ZEB1	584 (20)
NOX4		enzyme		-0.848	2.13e-08	CD44,CDKN1A,CXCL8,CYBA,CYBB,EPAS1,FN1,HIF1A,HMOX1,ICAM1,LDHA,MCL1,NCF2,NFE2L2,RHOC,TJP1,VEGFA,VIM	475 (16)
nitroprusside		chemical drug		-0.348	2.13e-08	ACTN1,BCL2,CAV1,CXCL3,EGR1,FLT1,FOXO1,HMOX1,IFNGR2,IGF1,ITGB1,LAMB1,LAMC1,MYC,PTGS2,TLR2,TNF,VEGFA	515 (18)
molybdenum disulfide		chemical reagent	Inhibited	-4.082	2.29e-08	AKR1C1/AKR1C2,AKR1C3,COL4A1,COL4A2,CXCL8,ELN,FN1,FSTL1,FTH1,GPNMB,HAPLN3,HMOX1,LAMA5,LIMS2,LMCD1,LPXN,MYH9,PLTP,RCAN1,SPARC,SPP1,TEK,TINAGL1,TPM1
GLI2		transcription regulator		-1.749	2.33e-08	BCL2,CCL3L3,CCL4,CDKN1A,CLEC7A,CLU,CSF3,CXCL2,CXCL3,IL10,IL1B,IL6,ITGB1,LAPTM5,MYC,PFKFB3,RCAN1,SNAI1,SOX17,SPP1,TNF,UGCG,VIM	648 (29)
SIGIRR	0.083	transmembrane receptor	Activated	2.062	2.4e-08	CCL3L3,CXCL2,CXCL3,IL10,IL18,IL1A,IL1B,IL1R1,IL6,NFKB1,TNF	375 (15)
CLEC7A	-1.757	transmembrane receptor		-1.294	2.4e-08	CCL3L3,CCL4,CSF3,CXCL2,CXCL8,IL10,IL1B,IL33,IL6,PTGS2,TNF	431 (16)
PF-562271		chemical drug		1.461	2.4e-08	CCL3L3,CCL4,CD44,HLA-E,IL1A,IL1B,IL6,MCL1,MYC,NFKB1,TNF	509 (20)
CLEC4E	-1.046	other	Inhibited	-2.573	2.4e-08	AREG,CCL3L3,CCL4,CLEC5A,CXCL2,CXCL3,IL10,IL1B,IL6,NLRP3,TNF	387 (16)
IL36A		cytokine	Inhibited	-2.269	2.4e-08	CCL20,CSF3,CXCL1,CXCL2,CXCL3,CXCL8,IL1A,IL1B,IL6,NFKBIZ,TNF	337 (13)
IL37		cytokine		1.49	2.4e-08	CCL4,CSF3,CXCL2,CXCL3,CXCL8,IL1A,IL1B,IL1RN,IL6,TNF,VCAM1	417 (16)
pirinixic acid		chemical toxicant		-0.319	2.49e-08	ACACB,ACSL1,AKR1C3,APOE,CD200,CD63,CDKN1A,CFH,CFI,CLU,CTSB,CXCL3,CXCL8,DBI,FABP4,FABP5,FCER1G,FKBP1A,G0S2,GADD45B,GLUL,HIF1A,HLA-E,HMOX1,HSP90AA1,HSPB1,ID2,IFITM3,IL1B,IL1RN,IL6,INSIG1,IRF8,ITGAM,LDLR,LGALS3,LIFR,MCL1,MET,MGLL,MGST2,MPDZ,MYC,NFKBIA,NPC2,PDK4,PERP,PIK3R3,PLIN2,PLTP,PPIC,PTGS2,PTPRC,TNF,TXN,UCP2,VCAM1,VEGFA	437 (18)
bortezomib		chemical drug		1.504	2.52e-08	BAG3,BCL2,BCL2A1,BNIP3L,CAV1,CCL4,CDKN1A,CEBPD,CSF2RA,CXCL2,CXCL8,CXCR4,DNAJB1,DNAJB4,FOXO1,GADD45B,GPNMB,HIF1A,HSP90AA1,HSPA1A/HSPA1B,ICAM1,IGF1,IL10,IL1B,IL33,IL6,IL6ST,ITGA4,KLF9,MCL1,MYC,NECTIN2,NFKB1,PPP1R15A,PRDM1,PTGS2,RBPJ,SNAI1,TGFB1,TNF,TNFSF10,VCAM1,VEGFA,VIM	433 (15)
HISTONE H4 (family)		group		0.957	2.66e-08	AKAP12,CCL4,CDKN1A,CXCL3,CXCL8,FLT1,GADD45B,HES1,ICAM1,IL1A,IL1B,IL6,IRF1,KLF2,PREX1,PTGS2,RPL10A,RPS6,SELE,SOCS3,SPP1,SYNPO,TGFBR2,TNF,TNFAIP3,TNFSF10,VCAM1	477 (21)
IFN (family)		group		-0.574	2.66e-08	ADAMTS1,CD44,CD83,CD86,CFH,CH25H,HIF1A,HLA-A,ICAM1,IFI16,IFITM1,IFITM3,IGF1,IL10,IL10RA,IL1R1,IL33,IRF1,IRF8,ITGA4,PECAM1,SPP1,TAP1,TFRC,TLR2,TNFSF13B,TYMP	458 (17)
STAT5A	0.068	transcription regulator		-0.201	2.68e-08	A2M,AKR1C3,APOE,BCL2,BCL2A1,C15orf48,CCL3L3,CDKN1A,CEBPB,CSF3,EPAS1,FABP4,FCER1G,HDGFL3,ICAM1,ICAM2,ID1,ID2,IFITM2,IGF1,IL6,IL6ST,IRF1,MAF,MCL1,MYC,NR4A2,OLR1,OSM,PRDM1,PRSS23,SOCS2,SOCS3,TGFBI,TGFBR2,TM4SF1,TNF,TXNIP,ZFP36	594 (22)
3-methyladenine		chemical toxicant		-1.137	2.71e-08	BCL2,CD86,CXCL2,CXCL8,HMOX1,IL10,IL1B,IL33,IL6,INSR,MAP1LC3B,PERP,PTGS2,RCAN1,S100A10,SNAI1,TGFB1,TNF,VIM	439 (18)
SIAH2	-0.341	transcription regulator		0.841	2.71e-08	AKR1C3,CEBPB,CLEC4E,CTSB,CTSD,CXCL16,FABP4,GLUL,HIF1A,ID2,IFITM2,IGF1,IL1B,LGALS3,PLAUR,SOCS3,SPP1,VEGFA,VIM	545 (19)
RETN		other		1.32	2.71e-08	CCN2,CXCL3,FABP4,FABP5,HMOX1,ICAM1,IL1B,IL6,INSR,LDLR,MYC,PLAT,PTGS2,SELE,SELP,SOCS3,SPP1,TNF,VCAM1	413 (18)
S-nitroso-N-acetyl-DL-penicillamine		chemical reagent		-1.491	2.8e-08	BCL2,CDKN1A,CXCL8,HIF1A,HMOX1,HSPA1A/HSPA1B,IL18,LDLR,MARCKSL1,MYC,PRDM1,PTGS2,S100A10,SPP1,TGFB1,TNF,VEGFA	466 (21)
BSG	0.303	transporter	Inhibited	-2.619	2.8e-08	CCL20,CCL3L3,CXCL3,CXCL8,EPAS1,HIF1A,IL18,IL1A,IL1B,PLAU,PLAUR,SELP,TGFB1,TJP1,TNF,VEGFA,VIM	503 (18)
CpG ODN 1668		chemical reagent		-1.793	2.8e-08	CCL3L3,CCL4,CD200,CD86,CSF3,CXCL3,CXCL8,ICAM1,IL10,IL1A,IL1B,IL6,NFKB1,PRDM1,PTGS2,SOCS3,TNF	357 (17)
CREM	-1.843	transcription regulator		0.74	2.95e-08	ADAM9,APOE,APOLD1,BCL2,BTG2,CD86,CEBPB,CH25H,CREM,CXCL8,DUSP1,EGR1,GADD45B,HLA-DRA,IRS2,LDLR,MCL1,MIDN,NPC2,NR4A2,PDXK,PPP1R15A,RHOB,SERTAD1,TNF,VEGFA	582 (22)
PTPN11	0.049	phosphatase		0.237	2.95e-08	CD14,CDKN1A,CSF1R,CSF3,CXCL1,CXCL2,CXCL3,CXCL8,CYBB,EGR1,FCGR1A,FCGR2A,FCGR2B,FCGR3A/FCGR3B,IFI16,IL6,LYN,MCL1,MET,NCF2,PERP,PLAUR,SOCS3,SOX7,TNF,TNFRSF1B	413 (16)
PRMT1	0.925	enzyme		0.137	3.15e-08	BCL2,CDKN1A,CEBPB,CXCL16,CXCL3,FN1,FTH1,FTL,HSP90AA1,LDHA,LRP5,MGLL,MRC1,MT2A,PDK4,SNAI1,TNF,VIM,ZEB1,ZEB2	571 (23)
ascorbic acid		chemical - endogenous mammalian		1.455	3.15e-08	CDKN1A,CXCL8,FTH1,FTL,HIF1A,IGF1,IGFBP2,IGFBP4,IL6,ITGB1,LDLR,MGP,NDRG1,NUPR1,PTGS2,SPARC,SPP1,TFRC,TGFB1,TNF	479 (21)
N-COR (family)		group		-0.67	3.21e-08	ACACB,ACSL1,ASAP1,C1QA,CDKN1A,CTSB,CTSS,CXCL2,FABP4,HBEGF,HES1,IGF1,IL1A,IL1B,LDHA,MCTP1,OLR1,PID1,PLIN2,PTGS2,RAB20,RHOB,RNF144B,SGK1,WIPF1	423 (17)
PARP1	0.026	enzyme		0.246	3.3e-08	BCL2,CCL4,CD83,CD86,CDKN1A,CXCL1,CXCL3,CXCL8,ECE1,GBP4,HES1,HMOX1,ICAM1,IGF1,IL10,IL1B,IL6,ITPR1,MYC,PTGS2,RB1,SELP,SNAI1,SOCS2,TMOD3,TNF,VCAM1,VEGFC	454 (16)
TEAD (family)		group	Activated	2.723	3.54e-08	CALD1,CAV2,CCN1,CCN2,CD44,CRIM1,FN1,HLA-DMA,HLA-DMB,HLA-DPA1,HLA-DQB1,HLA-DRA,HLA-DRB1,HLA-DRB5,POSTN,TAP1	308 (7)
NSUN6	0.097	enzyme		1.5	3.54e-08	CAVIN2,CCN1,CCN2,CRIM1,DAB2,EMP2,FGF2,FLNA,FSTL1,ITGB2,LHFPL6,MARCKS,NDRG1,SGK1,STMN1,TGM2
XDH		enzyme		-0.286	3.54e-08	CCN2,CEBPB,CXCL3,CXCL8,CXCR4,CYBB,DUSP1,HIF1A,ID3,IL1B,INSR,PLAU,PLAUR,SPP1,TNF,VIM	443 (17)
CCL20	-3.04	cytokine	Inhibited	-2.764	3.54e-08	C3AR1,CLEC7A,CYBB,FCER1G,FCGR1A,HAVCR2,IL1A,IL1B,IL1RN,ITGAM,LIPA,NLRP3,OLR1,POSTN,SYK,VIM	418 (18)
CUX1	-0.049	transcription regulator		-0.579	3.54e-08	ARHGDIB,CDKN1A,CXCL1,CXCL2,CXCL3,CXCL8,CYBB,FLNA,ITGB2,LILRB3,LIMA1,MARCKS,MYC,RASIP1,SNAI1,VIM	604 (20)
ACOX1	-0.035	enzyme		-0.762	3.76e-08	ACSL1,ADAMTS1,CD63,CDKN1A,COL4A2,CSTB,ETS2,FABP4,GPX4,HLA-DRB5,IGF1,IGFBP2,KLF6,LGALS3,MGLL,NFE2L2,NUPR1,PALMD,PDK4,PLIN2,RGS2,SERPINA1,SGK1,SLCO2B1,TAGLN2,UCP2,UGCG	271 (7)
PRKN		enzyme		-0.285	3.76e-08	AREG,CCL20,CCL3,CCL8,CDKN1A,CSF3,CTSB,CXCL1,CXCL2,CXCL8,EREG,FN1,ICAM1,IGFBP2,IGFBP4,IL1A,IL1B,IL6,MAOA,MCL1,MT-ND1,MYC,NLRP3,PLAUR,PRDX2,TNF,TNFRSF1B	362 (15)
SBDS	0.562	other			3.77e-08	AKR1C1/AKR1C2,AKR1C3,CCN2,CPLX1,DNAJB1,EGR1,GADD45B,HSPA6,ID1,IFI16,IGFBP7,MAFB,MAOA,MT2A,PPP1R15A,RAC2,RBP7,SPP1	295 (7)
ITGAV	-0.123	transmembrane receptor		-1.506	3.77e-08	BCL2,CCL3L3,CCL4,CD14,CDKN1A,FN1,HLA-A,HLA-E,ICAM1,IL1B,IL6,ITGA5,ITGAM,NFKB1,OSM,PLAU,TGFB1,TNF	423 (20)
TXNIP	1.101	other		-1.109	3.77e-08	CDH5,CDKN1A,DDIT4,G0S2,HIF1A,ICAM1,IL18,IL1B,IL3RA,IL6,LDHA,NFKB1,NLRP3,PTGS2,TJP1,TNF,TXNIP,VEGFA	528 (19)
DCN		other		0.675	3.77e-08	CCN2,CDKN1A,DUSP1,ENG,FGF2,HIF1A,HLA-DQB1,ICAM1,IL1B,IL6,ITGB1,MET,S1PR1,TGFB1,TIMP3,TNF,VCAM1,VEGFA	565 (20)
gentamicin C		chemical drug		-0.471	3.77e-08	A2M,ADAMTS1,CD14,CD44,CLU,EMP3,FCGR2A,GAS5,GPNMB,IER3,LGALS3,MRC1,MYC,S100A10,SPP1,TGIF1,TMSB10/TMSB4X,VIM
PXDN	0.265	enzyme		0.905	3.92e-08	CDKN1A,CYBB,DDIT4,DUSP1,IL1B,IL6,IRS2,KLF6,MYC,NFKB1,TAGLN2,TNF
PARK7	0.232	enzyme		-0.197	3.92e-08	CCL3L3,CXCL8,FN1,HIF1A,ICAM1,IL1B,IL6,NES,PTGS2,TNF,TXN,VIM	462 (17)
CGS 21680		chemical reagent		-0.141	3.92e-08	CCL3L3,CCL4,CDKN1A,EGR1,EGR3,HIF1A,IL10,PTGS2,RGS2,TFRC,TNF,VEGFA	554 (24)
phosphoenolpyruvate		chemical - endogenous mammalian	Activated	2.009	3.92e-08	CCL3L3,CCL4,CXCL16,CXCL3,IL18,IL1A,IL1B,IL33,IL6,TNF,TNFAIP2,TNFAIP3
pyruvaldehyde		chemical - endogenous mammalian		-0.148	3.92e-08	ANGPT2,CDKN1A,HBEGF,HIF1A,HMOX1,ICAM1,IL1B,OLR1,PFKFB3,SELE,TNF,VEGFA	573 (20)
quercetin		chemical drug		-1.345	3.96e-08	ADGRL2,BCL2,CAV1,CCN2,CD44,CD63,CDKN1A,CXCL8,EFNA1,EGR1,FCGBP,FN1,GAS5,HIF1A,HMOX1,ICAM1,IER3,IL1B,IL6,IRS2,LDLR,LEPR,MAFB,MCL1,MYC,NEDD9,NFE2L1,NFE2L2,PLAU,PLAUR,PPP1R15A,PTGS2,SELE,TNF,VCAM1	484 (17)
IL36B		cytokine		-1.684	4.03e-08	CCL20,CD83,CD86,CXCL1,CXCL8,IL18,IL1B,IL6,NFKBIZ,TNF	388 (15)
IL17A DIMER (complex)		complex	Inhibited	-2.008	4.03e-08	CCL20,CCL3,CCL4,CSF3,CXCL1,IL10,IL1A,IL1B,IL6,TNF	162 (4)
particulate matter		chemical reagent		-1.383	4.03e-08	CLEC10A,IL10,IL1B,IL6,KLF2,NLRP3,PYCARD,TFPI,TGFB1,TNF	578 (20)
IGA (complex)		complex		-0.954	4.03e-08	CCL3,CD86,CXCL8,FCGR1A,FCGR2B,IL10,IL1B,IL6,TGFB1,TNF	454 (14)
SOD3		enzyme		0.14	4.03e-08	CXCL3,ICAM1,IL1A,IL1B,IL6,SELE,SELP,TGFB1,TNF,VCAM1	478 (18)
CXCL2	-2.403	cytokine		-1.573	4.03e-08	BCL2,CCL3L3,CCL4,CXCL2,CXCL3,ICAM1,IL1B,IL6,ITGAM,TNF	470 (15)
MLN120B		chemical drug		1.275	4.03e-08	CTSB,CXCL1,CXCL2,CXCL8,ICAM1,IL1B,IL6,PTGS2,TNF,TNFRSF1B	467 (18)
LGALS9	-0.503	other		-0.515	4.03e-08	CDKN1A,CEBPB,CXCL8,CXCR4,FCGR3A/FCGR3B,HAVCR2,IL10,IL1B,IL6,TNF	488 (15)
SUPT20H	0.231	other	Activated	2.353	4.03e-08	BCL2A1,CCL4,CXCL8,IL1B,IL6,NFKB1,NFKBIA,REL,TNF,TNFAIP2	422 (14)
NSC23766		chemical reagent		0.554	4.03e-08	CCN2,FN1,FOXO1,HMOX1,IL10,IL1B,MCL1,NCF2,PTGS2,SELP	497 (18)
BAY 61-3606		chemical drug	Activated	2.33	4.03e-08	AIF1,CLEC4E,CXCL2,IL10,IL18,IL1B,IL6,NLRP3,PYCARD,TNF	347 (15)
desipramine		chemical drug		-0.527	4.03e-08	ASAH1,BCL2,CDKN1A,FGF2,HMOX1,IL10,IL1B,IL6,PDE4B,TNF	496 (20)
spermine		chemical - endogenous mammalian		0.362	4.03e-08	CCL3,CCL4,IGFBP2,IL1B,IL6,ITGB2,OAZ1,SAT1,TLR2,TNF	597 (27)
butaprost		chemical drug		0.812	4.03e-08	CCL3L3,CCL4,CCN2,IL10,IL1B,IL6,PTGS2,SOCS3,TGFBR3,TNF	472 (17)
lenalidomide		chemical drug		1.939	4.13e-08	ACTG1,CAV1,CAV2,CCL3,CEBPB,CEMIP2,CITED2,FKBP11,FLNA,FN1,FZD4,HLA-DPB1,HLA-DRB1,IFI27,IL3RA,IRF8,ITPR1,LIMA1,LRP1,LRP5,MGLL,MYC,NFIB,NFKBIZ,OTUD1,PNP,PPIF,PROS1,PTPRC,PTPRM,RASSF4,REL,RGS1,RGS16,S100A16,SPI1,TCF4,TNF,TNFSF13B,UTRN,VIM,YPEL2	506 (21)
GATA2-AS1	0.329	other	Inhibited	-2.728	4.25e-08	BNIP3L,CAPN2,CXCL8,ERG,FLT1,FOXO1,HIF1A,IL1B,ITGB4,LDHA,MYC,NOTCH4,PECAM1,RGS2,VWF
SOX7	1.42	transcription regulator	Activated	2.84	4.25e-08	ADGRG1,CALCRL,COL4A1,COL4A2,EFNA1,EGFL7,ENG,FLT1,HSPG2,LRP5,NOTCH4,PLAU,PRDM1,STC1,TGFBI
vemurafenib		chemical drug		-0.686	4.25e-08	CXCL8,GPNMB,HAVCR2,HMOX1,ID2,IL10,IL1B,IL6,ITGAX,NAMPT,NECTIN2,TGFB1,VEGFA,VIM,ZEB1	550 (21)
G PROTEIN ALPHA I (family)		group		1.481	4.57e-08	ADAMTS1,ADAMTS9,C15orf48,CCN1,CEBPD,F2R,FCGR2A,FCGR2B,GBP4,HLA-A,IFITM3,LDLR,NR4A3,PSMB9,RAB20,SOCS3,TAGLN2,TAP1,TUBB6	311 (9)
NCOR2	-0.224	transcription regulator		-1.254	4.57e-08	BCL2,C1QA,CCN2,CDKN1A,CTSB,CTSS,CXCL8,EBF1,FGF2,HBEGF,IGF1,IL1A,IL1B,IL6,KLF2,MYC,OSM,PTGS2,TGFB1	566 (23)
SPHK1	0.408	kinase		1.075	4.57e-08	APP,CCN2,CDKN1A,CTTN,CXCL8,EGR1,FN1,HIF1A,ICAM1,IL10,IL1B,IL33,IL6,PTGS2,SELP,SNAI1,SOCS3,TNF,TNFSF13B	516 (22)
PRKCB	-0.281	kinase		0.631	4.57e-08	APP,CD83,CD86,CDKN1A,EGR1,FGF2,FN1,FOXO1,HIF1A,ICAM1,IGF1,IL10,IL6,IRS2,MYC,PFKFB3,PTGS2,TGFB1,TGFBR2	463 (20)
FCGR2B	-0.903	transmembrane receptor		0.637	4.7e-08	APP,CCL3,CD86,CLEC4E,GPR84,ICAM1,IFI27,IL10,IL1A,MARCKSL1,SOCS3,TNF,VEGFA	340 (18)
HOXA5		transcription regulator		0.49	4.7e-08	CCL20,CDKN1A,CXCL8,EGR1,GADD45B,IGF1,IL6,NFKBIA,PTGS2,SAT1,TGFB1,TJP1,VIM
LTB4R	-0.29	G-protein coupled receptor		-0.262	4.7e-08	CCL3L3,CLEC10A,CLEC7A,CXCL2,CXCL3,CXCL8,FLT1,IL10,LDLR,MRC1,PTGS2,TNF,VEGFA	519 (17)
LRP5	0.618	transmembrane receptor		0.251	4.7e-08	CXCL2,CXCL3,IL10,IL1A,IL1B,IL6,INSR,IRS2,LDLR,LRP1,SPP1,TCF4,TNF	507 (18)
stearic acid		chemical - endogenous mammalian		-0.958	4.7e-08	BCL2,CCL3L3,CLU,ICAM1,IL10,IL1B,IL6,MCL1,NFKBIA,PLIN2,PTGS2,TNF,WWTR1	440 (16)
EPCAM		other		0.642	4.72e-08	CDKN1A,CXCL3,CXCL8,EGR1,FABP5,ID1,IL1B,IL6,IRF1,MYC,SNAI1,VIM,ZEB1,ZEB2	554 (18)
aflatoxin B1		chemical - endogenous non-mammalian		0.522	4.9e-08	A2M,APP,CD320,CDKN1A,CFD,CXCL2,EZR,FABP4,GJA1,HLA-A,HLA-DQB1,ID1,IGFBP7,IRS2,ITGA5,ITGB4,LAMA5,LDLR,LEPR,MET,NCF2,NDRG1,NPDC1,PPIC,PRNP,RCN1,RGS2,RHOC,SERPINB9,SPARC,SPP1,STMN1,SULF2,VEGFA	412 (14)
PIK3CG	-0.449	kinase		-1.778	5.12e-08	AIF1,BCL2,BCL2A1,CD74,CXCR4,FCGR3A/FCGR3B,GBP4,HLA-A,HMOX1,ICAM1,IL10,IL1B,IL6,IRF1,SELE,TAP1,TGFB1,TLR2,TNF,TNFSF10	426 (13)
promegestone		chemical drug		1.24	5.12e-08	AREG,BTG2,CCN2,CDKN1A,CEBPB,CTSD,HBEGF,IER3,IL1R1,INHBB,IRS2,MT1X,MT2A,MYC,NFKBIA,PDK4,RGS2,SGK1,TXNIP,ZBTB16	572 (20)
enterotoxin B		biologic drug	Inhibited	-2.426	5.12e-08	BNIP3L,CCL3L3,CCL4,CSF2RA,CSF3,CXCL1,CXCL2,CXCL3,CXCR4,GPNMB,ICAM1,IL10,IL1B,IL33,IL6,TNF,TNFAIP3	540 (16)
CEBPE		transcription regulator		-1.225	5.12e-08	ALOX5AP,BCL2,CCL3L3,CD14,CEBPB,CLEC10A,CSF1R,IL10,IL18,IL1RN,IL6,ITGAM,LYZ,MYC,PTGS2,TNF,TNFSF13B	368 (15)
PROC		peptidase		0.047	5.12e-08	ANGPT2,BCL2A1,CLU,CXCL2,CXCL3,CXCL8,DDX21,ICAM1,IL1B,IL6,SELE,TEK,TJP1,TLR2,TNF,TNFAIP3,VCAM1	482 (20)
PTHLH		other		-0.236	5.12e-08	ADAMTS1,BCL2,CDKN1A,CXCL8,EFNB2,FN1,GPX1,GPX4,HSPA1A/HSPA1B,IGF1,IL6,ITGA6,PLAU,PTGS2,RGS2,RUNX1,VEGFA	457 (21)
RXRG		ligand-dependent nuclear receptor		0	5.12e-08	ACSL1,CCL20,CCL3L3,CD74,CXCL2,CXCL3,DUSP1,FABP4,FABP5,HLA-DQB1,IL10,IL1B,IL33,OSM,PDK4,TGFBR3,TIMP3	497 (19)
MAPK9	-0.109	kinase		-0.425	5.12e-08	AQP1,BCL2,CAV1,CCN2,CDH5,CDKN1A,CEBPB,CXCL8,EGR1,EIF4E,EPAS1,FGL2,GADD45B,HIF1A,IFI16,IGFBP2,IL18,IL1B,IL6,ITGB4,KLF6,LMNA,MARCKSL1,MYC,PLAT,PLIN2,PPP1R15A,SERPINA1,TNF,TNFAIP3,ZFP36	511 (18)
erythromycin		chemical drug		0.866	5.17e-08	CD86,CXCL8,ICAM1,IL10,IL1B,IL6,TLR2,TNF	417 (19)
SMAD7	0.353	transcription regulator		-1.253	5.28e-08	AREG,BMPR2,CCN2,CDKN1A,CITED2,FN1,FOXO1,HBEGF,HMOX1,ICAM1,ID1,ID2,ID3,IL1B,ITGA6,MET,MYC,NFKBIA,PLAT,SOX17,TGFB1,TGFBI,TGFBR2,TIMP3,TNF,TXN,VEGFA	470 (20)
erlotinib		chemical drug		-0.635	5.28e-08	AREG,BCL2,CCL20,CD14,CSF3,CXCL1,CXCL3,CXCL8,CYBB,EGR1,FGF2,FN1,ICAM1,IGFBP4,IGFBP7,IL1A,IL1B,IL6,NFKB1,NFKBIA,PIK3R1,PLAU,PLAUR,SNAI1,TLR2,TNF,TNFRSF1B	494 (13)
CXCL8	-5.449	cytokine	Inhibited	-2.355	5.33e-08	BCL2,CD44,CD74,COL18A1,CPE,CXCL2,CXCL3,CXCL8,HSPG2,ICAM1,IL1B,ITGA5,ITGAM,ITGAX,ITGB2,LGALS3,NFKBIA,PTGS2,TNF,TPM1,VCAM1,VEGFA,ZFP36	449 (15)
CYLD-AS1		other		-0.447	5.41e-08	AKR1B1,AKR1C1/AKR1C2,BLVRB,EPHX1,FTH1,FTL,GLRX,HMOX1,ICAM1,IL1A,IL1B,IL6,IRF1,LGALS3,NFE2L2,NFKB1,NFKBIA,TKT,TNFAIP2,TNFAIP8,VEGFC	182 (5)
TCF7L2	0.251	transcription regulator		-0.424	5.52e-08	ACSL1,ADAMTS4,ADGRG1,APOD,ARHGDIB,ATP8B1,CAP1,CCN2,CD4,CD44,CDKN1A,CEMIP2,CHMP1B,CPD,CSF3,CTNNA1,CTNNAL1,DOCK9,DRAM2,ENPP2,EPAS1,EVI2A,EVI2B,FABP4,FKBP1A,FN1,FTH1,GLUL,GSN,ID1,ID2,ID3,IGFBP2,IL10,IRS2,MCAM,MET,MYC,NPC2,NR2F2,PLAT,PLAU,PLAUR,PTGS2,RAB31,RASGEF1B,RHOG,SGK1,SPP1,STK17B,TGIF1,VEGFA,VIM,YPEL2,ZEB1	612 (25)
8-pCPT-2-O-Me-cAMP		chemical reagent		0.047	5.62e-08	CCL3L3,CCL4,GJA1,GRN,ID1,IL1B,IL6,PTGS2,TNF	472 (23)
EBF3	0.436	transcription regulator			5.62e-08	CCL3,CCL3L3,CCL4L1/CCL4L2,CXCL3,IL10,IL18,IL6,OSM,TNF
IL35 (complex)		complex		0.095	5.62e-08	CCL3L3,CSF3,CXCL2,CXCL8,IL10,IL6,IL6ST,SOCS3,VCAM1	469 (19)
IL1R2	-0.335	transmembrane receptor		1.956	5.62e-08	CCL20,CXCL2,CXCL3,CXCL8,GJA1,ICAM1,IL1B,IL6,TNF	313 (16)
FCGR1A	-1.511	transmembrane receptor		-1.976	5.62e-08	CXCL3,FCGR1A,IL1B,IL1RN,IL6,ITGAM,ITGB2,LSP1,TNF	379 (19)
NFKBIZ	-1.265	transcription regulator		-1.149	5.62e-08	CCL20,CCL3L3,CEBPD,CSF3,CXCL3,CXCL8,IL10,IL6,TNF	369 (13)
HNRNPA2B1	0.119	other			6e-08	ATRX,CPVL,DSE,ELOVL7,FN1,GJA1,GSN,HNMT,IGFBP2,IL6,INHBB,LEPR,MAST4,MSRB3,MYC,NOVA1,PBX1,PHACTR2,PITPNC1,PLCB4,SERPINA1,SNAI1,SRPX,STOM,TM4SF18,UTRN	398 (12)
PPARA		ligand-dependent nuclear receptor		-1.336	6.06e-08	ACSL1,APOE,APP,BCL2,C1QA,C1QB,CD63,CDKN1A,CEBPB,CEBPD,CFH,CFI,CYBA,CYBB,DBI,FABP4,FABP5,G0S2,GLUL,HIF1A,HLA-E,HMOX1,IFITM3,IGFBP2,IL10,IL1B,IL1RN,IL6,INSIG1,LIFR,MGLL,MYC,NCF2,NFE2L2,NFKB1,NFKBIA,PDK4,PLIN2,PLTP,PTGS2,RBP7,SAT1,SOCS2,STING1,TJP1,TLR2,TNF,TPP1,TXN,UCP2,VCAM1,VEGFA	521 (22)
IL1RN	-1.719	cytokine		1.729	6.33e-08	CCL20,CD44,CDKN1A,CTSS,CXCL1,CXCL3,CXCL8,GJA1,HLA-DQB1,ICAM1,IFI27,IGF1,IGFBP4,IL10,IL1A,IL1B,IL6,IRF1,KLF6,LIFR,PTGS2,SELE,SPP1,THEMIS2,TNF,TNFSF10,VEGFA,VEGFC	439 (16)
INS		other		-0.744	6.38e-08	CCN1,CCN2,CD44,CDKN1A,CEBPB,CITED2,DDIT4,DUSP1,EGR1,EIF4E,FOXO1,GRB10,HIF1A,ICAM1,IER3,IGF1,IGFBP2,IGFBP4,IL6,INSR,IRS2,NFE2L2,NNMT,PIK3R3,PLIN2,POSTN,PTGS2,SELP,SLC1A3,SNAI1,TGFB1,TNF,UGCG,VEGFA	523 (21)
lactic acid		chemical - endogenous mammalian		0.672	6.38e-08	ACTG1,AHNAK,ATP1A1,CCN2,CLEC4E,CLU,COL18A1,CPLX1,CXCL8,FBLN2,FN1,FSTL1,HIF1A,HNRNPA1,HSPH1,IGF1,IL1B,LAMA5,LDHA,LRP1,LY96,MRC1,OLFM1,PABPC1,PCDH17,SNAI1,SPARC,SPARCL1,STOM,TCF4,TEAD1,TSPAN18,TXN,WWTR1	570 (26)
FCER1 (complex)		complex		-1.765	6.5e-08	BCL2A1,CCL3,CCL3L3,CCL4,CD4,CD83,CXCL3,CXCL8,FCGR2B,IL10,IL1B,IL1RN,IL33,IL6,ITPR1,MRC1,NFKB1,TNF	464 (20)
ELOVL3		enzyme	Inhibited	-2.357	6.5e-08	C3AR1,CD53,CTSS,CYBB,ELOVL7,EPAS1,FCER1G,GPNMB,HLA-DRA,IFI16,IGSF6,IQGAP2,ITGB2,LIPA,LYZ,MSR1,SPP1,TYROBP
TNFAIP3	-2.778	enzyme		1.14	6.5e-08	BCL2,CCL20,CXCL8,ICAM1,IL10,IL1A,IL1B,IL6,NFKBIA,NLRP3,SELE,SOCS3,TFRC,TGFB1,TJP1,TNF,TNFAIP3,VCAM1	463 (17)
ANXA1	-0.181	enzyme		1.142	6.5e-08	ANGPT2,CD83,CD86,COL18A1,CXCL2,CXCL8,CXCR4,HAVCR2,IL1B,IL6,ITGAM,ITGB2,LGALS1,LGALS3,PLAU,PTGS2,TGFB1,TYMP	460 (14)
captopril		chemical drug		-1.421	6.5e-08	A2M,CD44,CLU,FCGR2A,GAS5,HMOX1,IER3,IL1RN,IL6,LGALS3,MAOA,MRC1,POSTN,PTGS2,S100A10,SPP1,TGFB1,TMSB10/TMSB4X	489 (24)
PHACTR1	-1.928	other		0.196	6.73e-08	ANGPT2,CCN1,CCN2,DDIT4,FABP4,HMOX1,ICAM1,KLF2,MXD1,PLPP3,PPP1R15A,PTGS2,STC1,TNFAIP3,VCAM1,VEGFA	358 (11)
F7		peptidase		-0.427	6.73e-08	CCN1,CCN2,CXCL2,CXCL8,EGR1,HBEGF,ICAM1,IL1B,IL6,MYC,PLAUR,PTGS2,TNF,VCAM1,VEGFA,ZFP36	477 (15)
STEAP3	0.146	transporter		-0.57	6.73e-08	CCN2,CD44,CEBPB,FGF2,ITGA5,NEDD9,NR4A3,NUPR1,PIK3R1,PNP,RGCC,S100A10,S1PR1,TFRC,TGM2,VEGFA	264 (7)
BIRC5		other		0.537	6.73e-08	BCL2,C1QC,CCN2,CD53,CD74,CDKN1A,FCGR2B,FN1,HLA-DQB1,ITGA5,LYZ,MCL1,MYC,VEGFC,VIM,VWF	552 (21)
salicylic acid		chemical drug		1.479	6.73e-08	CCL3,CCL4,CCN2,CSF3,CXCL8,IL1A,IL1B,IL6,MCL1,OLR1,PTGS2,SELP,TGFB1,TNF,TNFSF10,VCAM1	449 (16)
REL	-1.307	transcription regulator		-1.795	6.74e-08	APP,BCL2,BCL2A1,CCL20,CCL4,CCL4L1/CCL4L2,CD200,CD59,CD86,CDKN1A,COTL1,CREM,CXCL3,CXCL8,FN1,GADD45B,HBEGF,HLA-A,ICAM1,IER3,IL18,IL1B,IL6,IRF8,MYC,NFE2L2,NFKB1,NFKBIA,NR4A3,PHF14,PPP1R15A,PYCARD,REL,SH2B3,SNAI1,TNF,TNFAIP3,TNFSF10,TNFSF13B,VIM	547 (16)
L-triiodothyronine		chemical - endogenous mammalian		0.188	7.03e-08	A2M,ACSL1,ACTB,AKR1C3,APOC1,APP,ATP1A1,ATP1B1,BCL2,BNIP3L,BTG2,CCN2,CD44,CDKN1A,CLU,COL4A1,CST3,DUSP1,ECE1,EFNA1,EGR1,ENG,ENPP2,EPAS1,FABP4,FOLR2,GBP4,HIF1A,ID1,ID2,ID3,IGF1,IGFBP4,IL6,ITPR1,KLF9,LDLR,LGALS3,LMNA,LRP1,LYZ,MYC,NFIB,PDK4,PRDX2,PTGS2,RGS16,RGS2,SLC16A10,STK17B,SYNPO,TGFB1,TGM2,TNF,UCP2,VEGFA	546 (23)
TCR (complex)		complex		-1.177	7.53e-08	ABLIM1,APOD,APOE,BCAT1,BCL2,BCL2A1,CCL3,CCL3L3,CCL4,CD200,CD4,CD44,CTSB,CXCL8,CXCR4,EGR1,EIF4E,ELL2,FLNA,GADD45B,GBP4,HIF1A,ID3,IL10,IL6,IRF1,KLF2,LCP2,LIPA,MAF,MCL1,MYC,NFKB1,NFKBIA,PIK3R1,PIK3R3,PRDM1,PRMT1,PTPRC,PXN,REL,RGCC,RPL10A,RPL3,RPL5,RPL7,RPLP0,RPS3,RPS4X,RUNX1,SOCS2,SOCS3,SPP1,SPRY1,TGFB1,TNF,TNFAIP3,TNFRSF1B,TNFSF13B,TSC22D1	469 (16)
ITPR2	-0.481	ion channel	Inhibited	-3.031	7.54e-08	ALOX5AP,CCL3L3,CCL4,CD44,CLEC7A,CSF1R,FCER1G,FCGR1A,IL1B,ITGB2,ITPR1,LY96,PSMB9,STAB1,SYK,THEMIS2,TNF,TNFAIP3,TPR	314 (11)
ITK		kinase		-0.344	7.54e-08	CD4,CD44,CRIM1,CXCL8,EHD4,F2R,FCER1G,HIF1A,HLA-A,IL10,IL10RA,LYN,MAF,MYC,PREX1,SULF2,TNF,TNFSF10,ZBTB16	456 (15)
SNCA	-0.233	enzyme		-0.189	7.89e-08	ABLIM3,AIF1,APOE,C1QA,CD44,CD74,CLEC7A,CTSB,CXCR4,CYBA,CYBB,DUSP1,EFNA1,EMP1,EPS8,EZR,FABP4,FAM107A,GSN,HES1,HIF1A,HLA-DMA,HLA-DRA,HLA-DRB5,IGF1,IL13RA1,IL1A,IL1B,IL6,IRF1,ITGAX,KLF2,LMNA,MAP1LC3B,MAP4,METRNL,NCF2,NCF4,NLRP3,NR4A2,PBX1,PDE2A,PLAUR,PSMB9,PTGS2,PTPRB,RASA4,S100A6,TGIF1,TLR2,TNF,WIPF1,YWHAH	463 (17)
CIAP (family)		group		0.813	8.01e-08	BCL2,CCL3L3,CCL4,CSF3,CXCL2,IL10,IL1A,IL1B,IL6,MYC,TNF	499 (11)
PADI2		enzyme		0.854	8.01e-08	ADAMTS9,CXCL2,CXCL3,CXCL8,FN1,IL6,MYC,PTGS2,SNAI1,TNFRSF1B,VIM	456 (19)
superoxide		chemical - endogenous mammalian		0.923	8.01e-08	CAV1,CLU,CYBA,FN1,HMOX1,ICAM1,ID3,IL1B,IL6,MARCKSL1,PTGS2	437 (18)
BMP6		growth factor		-0.089	8.28e-08	ADAMTS1,ADGRL2,ARHGAP18,CAVIN2,CCN2,CD44,CDKN1A,EPHX1,HBEGF,HMOX1,ID1,ID2,ID3,IL1A,IL6,INHBB,ITGA5,PTGS2,SAP30,SNAI1,VEGFA,ZEB1	390 (17)
taurochenodeoxycholate		chemical - endogenous mammalian		-1.175	8.47e-08	ADGRG1,ADGRL4,APOD,AREG,CD74,CRIM1,CXCL3,CXCL8,EREG,HLA-DRA,IL6,SEMA6A,STC1,TNF,TREM1	299 (9)
FGFR3		kinase		-0.076	8.47e-08	CCL3,CCL4,CDKN1A,CLDN5,FN1,HES1,IL1B,IL6,MAF,PECAM1,SNAI1,SPARC,SPP1,TNF,VIM	428 (22)
IFNLR1		transmembrane receptor			8.47e-08	CCL20,CCL3L3,CCL4,CLEC4E,CXCL2,CXCL3,IL1A,IL1B,IL6,MYC,PTGS2,TLR2,TNF,TNFAIP2,TNFAIP3	480 (19)
ADM	-0.299	other		-0.119	8.47e-08	BCL2,CXCL2,FGF2,FN1,HIF1A,ICAM1,IL1B,IL6,PTGS2,RAMP2,RAMP3,SPP1,TGFB1,TNF,VCAM1	357 (12)
NCOA2	-0.001	transcription regulator		1.016	8.67e-08	CCL3L3,CCL4,CDKN1A,CEBPB,CFD,EGR1,F2R,FABP4,GPR34,GPX1,GPX4,HLA-A,IL1A,IL1B,IL6,IRF1,LDLR,LYZ,NFKBIA,NR4A2,NR4A3,P2RY13,PLIN2,PLTP,PTGS2,RGS2,SNAI1,TNF	641 (23)
androgen		chemical drug		-1.044	8.67e-08	AKR1C3,APOD,BCL2,BTG2,CD44,COL4A2,CTSB,CTSZ,CXCR4,ETS1,FGF2,FLNA,GJA1,GSN,IGF1,IGFBP2,ITGAM,MYC,NES,NFKBIA,PIK3R1,PLPP1,PTGS2,PTPRC,RUNX1,SMAD1,TNFAIP8,VEGFC	504 (20)
NGF		growth factor		0.316	8.75e-08	A2M,ADGRL2,APP,BCL2,BTG2,CAV1,CAV2,CCL4,CD83,CD86,CDKN1A,CITED2,DUSP1,EGR1,EHD4,EPAS1,HMOX1,ID1,ID3,IER3,LDLR,LIFR,LRP1,MCL1,MYC,PLAUR,SHC1,SHTN1,SLC40A1,STOM,TGFB1,TNF,TXN,VEGFA,VEGFC,YES1,ZFP36	489 (15)
NFKBIB	-0.057	transcription regulator		0.686	9.07e-08	BCL2A1,CD86,CXCL1,CXCL2,CXCL8,EGR1,ICAM1,IL1B,IL6,NFKBIA,PLAU,SELE,TEK,TNF,TNFSF10,VCAM1,VEGFA	378 (14)
ETS2	0.797	transcription regulator		0.082	9.07e-08	CD34,CDKN1A,CSF1R,CSF3,CTSB,FLT1,HMOX1,ICAM1,LYZ,MSR1,MYC,PLAU,SPP1,SYK,TGFBR2,TIE1,TNF	553 (22)
MMP1		peptidase		-1.956	9.07e-08	BCL2,CDKN1A,CXCL8,FN1,HIF1A,IGF1,MYC,NFKB1,NFKBIA,PLAU,PLTP,PTGS2,S100A4,TEK,TGFB1,TNF,VIM	462 (17)
IL12 (family)		group	Inhibited	-2.311	9.55e-08	ADA2,BCL2,CCL3,CCL4,CD4,CD44,CD86,DDIT4,ENPP2,FCGR3A/FCGR3B,GNA15,IL10,IL1B,IL6,IRF1,IRF8,METRNL,MYC,NFKBIZ,PTPRC,SOCS2,TFRC,TNF,TNFSF10,TNFSF13B	451 (15)
MSTN		growth factor		1.378	9.55e-08	ADAMTS4,AKR1C3,CCN2,CDKN1A,CEMIP2,COLEC12,CXCL1,DSE,FN1,HIF1A,IGF1,IL6,INHBB,LPXN,MAP1LC3B,PCDH19,PLCXD3,SERPINH1,SLC7A5,SMAD1,SPP1,TGFB1,TNXB,VEGFA,VIM	477 (19)
SREBF2	0.089	transcription regulator		0.394	9.55e-08	ACSL1,AREG,CCN1,CCN2,CDKN1A,CXCL1,CXCL8,CXCR4,CYB5A,DBI,FABP5,HLA-A,ICAM1,IL6,INSIG1,IRF1,IRS2,KLF6,LDLR,LIPA,LRP1,NLRP3,PLIN2,TAP1,VCAM1	467 (19)
ZBTB10	-0.057	transcription regulator		-0.833	9.91e-08	ARID5A,CCL3L3,CCL4,CCL4L1/CCL4L2,CD34,CD83,CD86,CLEC5A,CXCL3,CYBB,FCER1G,FLT1,GBP4,HLA-E,IFI16,IFITM2,IFITM3,IL10,IL1B,IL1RN,IL6,IRF1,LRP1,NR4A3,PTGS2,STING1,TNF,UNC93B1,ZBTB20	539 (16)
RIPK2	-0.656	kinase		-1.193	9.91e-08	ACSL1,CD86,CLEC4E,CLEC5A,CXCL1,CXCL2,CXCL3,GBP4,GPR84,ICAM1,IFITM1,IL1A,IL1B,IL33,IL6,INSR,LDLR,MAP3K6,MARCKSL1,MYC,NFKBIA,NINJ1,PDE4B,SELE,TNF,TNFAIP2,TNFAIP3,TNFSF10,VCAM1	552 (17)
INHBA		growth factor	Activated	2.491	9.91e-08	ACTN1,AKR1C3,BCL2,CCN2,CDKN1A,CXCL8,CXCR4,ECSCR,EFNB2,EREG,ETS2,F13A1,FN1,FOLR2,IGF1,IL10,IL6,INHBB,IRF1,MAF,MAFB,MCL1,MGP,NR4A2,PRDM1,RGS16,SOX17,VEGFA,VIM	572 (21)
COLLAGEN TYPE II (complex)		complex	Inhibited	-2.335	1e-07	CCL20,CCL3L3,CCL8,CXCL1,CXCL2,CXCL3,IL1A,IL1B,IL1R1,IL1RN,IL6,RRAS,TNF,TNFSF10	462 (17)
ALOX15		enzyme		-0.372	1e-07	BCL2,CCL3L3,CCL4,CXCL2,FN1,HMOX1,ICAM1,ID3,IL1A,IL1B,IL6,RGS2,TNF,VCAM1	397 (17)
JAG2	0.289	growth factor	Activated	3.228	1e-07	CCL20,CEBPB,CXCL1,CXCL3,HES1,IL10RA,IL13RA1,IL1A,IL1B,IL1R1,IL1RN,IL6,SPP1,TNF	264 (10)
ECSIT	0.11	transcription regulator	Inhibited	-3.061	1e-07	CD44,CD83,CXCL8,HMOX1,IER3,IL1B,IL1RN,IL6,NFKB1,NFKBIA,NR4A2,PLAUR,PTGS2,TNFAIP3	328 (12)
urethane		chemical toxicant		-1.38	1e-07	CCL3L3,CDKN1A,CEBPB,HIF1A,HMOX1,ID2,IL1B,LGALS3,MYC,PLAUR,PTGS2,RB1,VEGFA,VIM	528 (20)
4-hydroxynonenal		chemical toxicant		0.785	1e-07	AKR1B1,AKR1C1/AKR1C2,APP,BAG3,CCN2,CTSB,HSPA1A/HSPA1B,ICAM1,IL18,IL1B,IL6,PTGS2,TGFB1,TNF	559 (25)
CDK19	-0.08	kinase		-0.816	1.02e-07	BTG2,CDKN1A,CLU,CTSD,CXCL1,CXCL2,CXCL8,DDIT4,EPHX1,HBEGF,HMOX1,IER5,IL1A,ITGB4,KLF2,MXD1,MYC,NINJ1,PPP1R15A,RB1,RPL36,SAT1,SESN1,STOM,TGFB1,TSC22D1,TXNIP	476 (16)
SEMA7A		transmembrane receptor		-0.724	1.04e-07	CCN2,CTSB,CTSS,EGR1,ELN,FGF2,FN1,IL18,IL1B,NFKB1,TGFB1,TNF	452 (15)
LUCAT1	-1.115	other		-1.316	1.04e-07	BCL2,CDKN1A,FN1,GLRX,IER3,IL1B,ITGB4,MGLL,NR4A2,PDK4,PTGS2,SAT1	439 (13)
CHRNA7		transmembrane receptor	Activated	2.244	1.04e-07	CDKN1A,CXCL2,CXCL3,ID1,IL1B,IL1RN,IL6,ITGAM,NFE2L2,TGFB1,TIMP3,TNF	496 (15)
7(R)-maresin 1		chemical - endogenous mammalian		0.38	1.04e-07	AREG,CCL3L3,CCL4,CSF3,CXCL2,CXCL3,HMOX1,IL1B,IL6,NFKB1,TGFB1,TNF	465 (14)
RELB	-0.073	transcription regulator		0.017	1.06e-07	ANXA5,APOE,ATP1B1,BCL2,C1orf162,CCL20,CDKN1A,CXCL8,ENPP2,FYB1,HSPG2,IFI16,IL10,IL1B,IL6,MARCKSL1,MYC,NDRG1,NFKBIA,PLPP3,PRDM1,PTGS2,TNF,TNFAIP2	401 (16)
POU5F1		transcription regulator		1.42	1.08e-07	BAG3,BCL2,BCL2A1,BNIP3L,BTG1,CCL20,CD63,CDKN1A,CTSB,CTSD,CXCL3,CXCL8,DUSP1,GBP4,HIF1A,ID3,IER5,IL6,IL6ST,KLF2,LDHA,MCL1,MYC,NCKAP1,NPC2,NR2F2,PECAM1,PODXL,PSAP,PYCARD,RCAN1,SERPINA1,SMAD1,SNAI1,SOCS3,SOX17,SPP1,TEAD1,TGFB1,TNF,TNFSF10,VEGFA,VIM,YES1,ZEB1,ZEB2,ZFHX3	577 (24)
RNF138	0.044	enzyme		-1.387	1.09e-07	CCL20,CXCL1,GADD45B,ICAM1,IER3,IL10,IL1A,IL6,LRRC32,NAMPT,NFKB1,RGS16,TNF	316 (15)
MOG		other		-0.824	1.09e-07	C5AR1,CCL3L3,CD44,CD86,CXCL2,ICAM1,IGF1,IL10,IL6,PECAM1,TGFB1,TNF,VCAM1	426 (13)
CCN2	0.894	growth factor		1.832	1.16e-07	ADAMTS1,ADAMTS4,BCL2,BCL2A1,CAVIN2,CCN2,CD44,COL4A2,EGR1,FLNB,FN1,HES1,HIF1A,IGF1,IL6,MYC,PODXL,RAMP2,SPARC,TGFB1,TIMP3,TMOD3,VEGFA	486 (16)
TSC1		other		0.993	1.18e-07	ACACB,ATP6AP2,ATP6V0B,ATP6V1B2,BCL2,CAV1,CCN2,CLIC1,CTSB,CTSD,FLNA,FOXO1,GLRX,GLUL,HMOX1,IL6,IRS2,ITPR1,LITAF,NIBAN1,NPC2,PLAU,PSAP,RPS6,SPP1,TNF	468 (23)
heparin		chemical - endogenous mammalian		-0.214	1.22e-07	APOE,AREG,CD83,CD86,DUSP1,FLT1,FN1,ICAM1,IL10,IL1R1,IL6,IL6ST,PLAT,SELP,TFPI,TNF,VCAM1,VEGFA,VIM	458 (20)
PTGER2		G-protein coupled receptor		-1.309	1.22e-07	APP,AREG,CCL3L3,CSF1R,CXCL8,CXCR4,EGR1,FPR1,IL10,IL1A,IL1B,IL6,PTGS2,PXN,SPP1,TIMP3,TNF,TREM1,VEGFA	495 (17)
thioctic acid		chemical drug		-0.763	1.22e-07	AASS,ANGPT2,BCL2,CXCL8,FABP4,GPX4,HMOX1,ICAM1,IL10,IL18,IL6,MT-ND1,MYC,NFE2L2,PDK4,SELE,TNF,UCP2,VCAM1	556 (20)
TCF (family)		group			1.22e-07	AKAP13,APOD,BCL2,CD44,EGR1,F13A1,GJA1,ID3,IFITM1,IL1R1,INHBB,LGALS3,MYC,PLS3,PTGS2,RCN1,SERPINA1,TSC22D1,UGCG	557 (20)
PRO-INFLAMMATORY CYTOKINE (family)		group		0.882	1.23e-07	AKR1B1,APOE,CLU,FGF2,GLUL,HMOX1,ICAM1,IL6,LGALS1,NFE2L2,OLR1,SELE,SELP,SOCS3,TLR2,VCAM1	461 (18)
DLL4	0.309	other		0.107	1.23e-07	CXCR4,EFNB2,EGFL7,ESAM,FLT1,HES1,IL10,ITGA5,LGALS1,LYVE1,MAF,MYC,NFKB1,NR2F2,PECAM1,VEGFA	551 (19)
GNB2	-0.22	other			1.23e-07	CCL3L3,CCL4,CD83,CDKN1A,CREM,CXCL3,DUSP1,FBXO31,IER3,IL1B,MAFB,NR4A2,PDE4B,PLAU,PRDM1,PTGER4	318 (13)
verapamil		chemical drug		0.389	1.23e-07	CD59,FN1,GJA1,HLA-A,HLA-DPA1,HLA-DRA,IL1B,IL6,INSIG1,LDLR,MYC,S100A10,S100A6,SNAI1,TXNIP,VCAM1	476 (18)
CCL2	-0.729	cytokine		-0.621	1.24e-07	BCL2,CD86,CEBPB,CEBPD,CXCL3,CXCL8,FABP4,FOLR2,ICAM1,IGF1,IL10,IL18,IL1A,IL1B,IL6,ITGA5,PTGS2,SLC40A1,TGFB1,TNF,VCAM1,VEGFA	424 (19)
SERPINB7		other		0.635	1.24e-07	ADAM9,ADAMTS4,CALCRL,CCL20,CPE,CTSB,CTSD,CTSZ,CXCL1,CXCL2,CXCL3,ICAM1,IL1B,INHBB,ITGB4,LGMN,PLAU,TGFB1,TLL1,TNF,TNFAIP3,VEGFA
MAP2K1/2 (family)		group		-1.365	1.28e-07	CCL3L3,CCL4,CCN2,CXCL3,DUSP1,EGR1,ELN,GJA1,HERPUD1,HMOX1,HSPB1,IL10,IL1B,MCL1,MIR155HG,MYC,NFKB1,TNF,VEGFA,VIM	529 (20)
SAMSN1	-1.6	other		-1.528	1.28e-07	ARID5A,CCL3L3,CCL4,CITED2,CXCL2,DAB2,FGL2,HBEGF,IL18,IL6,IRF1,MERTK,NFKBIZ,PLAT,PTGS2,RGCC,SAP30,SOCS3,TCF4,TNF,TSC22D1	395 (13)
SALL4		transcription regulator	Inhibited	-2.15	1.33e-07	ACTB,AKAP12,ALOX5AP,ATP1B1,BTG2,CAV2,CCL4,CCN1,CD44,CD74,CXCL1,DLC1,EFNB2,ETS1,FLT1,FN1,FYB1,HLA-DQB1,ID2,ID3,IL1B,ITGA6,ITGB1,LCP2,RBPJ,SEMA6A,TPM1,UTRN,VIM	503 (11)
CD40	-0.043	transmembrane receptor		-0.926	1.34e-07	ATP6V1B2,BCL2,BCL2A1,CCL3,CCL4,CD44,CD83,CD86,CDKN1A,CSF3,CXCL8,DUSP1,DUSP2,FCGR2B,HLA-DQB1,ICAM1,IL10,IL10RA,IL13RA1,IL18,IL1A,IL1B,IL1RN,IL6,IRF1,ITGAM,ITGB1,ITGB2,KLF9,LDHA,LGALS3,MAP3K6,MET,MYC,NFKB1,NFKBIA,PRDM1,PSMB9,PTGS2,REL,SAMSN1,SELE,TAP1,TLR2,TNF,TNFAIP3,TNFSF10,TNFSF13B,VCAM1,VEGFA,ZBTB16	421 (13)
berberine		chemical drug		-0.024	1.39e-07	BCL2,CD86,CDKN1A,CLDN5,CXCL8,FN1,HIF1A,HMOX1,ICAM1,ID1,IL10,IL1B,IL6,INSR,LDLR,MCL1,PIK3R3,PTGS2,SAT1,TGFB1,TJP1,TNF,TNFAIP3,UCP2,VCAM1,VEGFA,VIM	499 (17)
palbociclib		chemical drug		-0.453	1.52e-07	CCNL1,CD83,CDKN1A,DUSP1,EGR1,EGR3,GADD45B,GBP4,HES1,HLA-A,ID2,IL1B,IL6,IL6ST,IRS2,MXD1,NFKB1,NR4A2,OLR1,PPP1R15A,RHOB,SOCS3,ZEB1,ZFP36	516 (21)
leukotriene C4		chemical - endogenous mammalian		0.413	1.55e-07	APP,CCL4,CXCL8,EGR1,EGR3,ICAM1,PTGS2,SELP,TNF,VCAM1	453 (21)
adenine		chemical - endogenous mammalian		0.552	1.55e-07	AREG,CCN2,CXCL8,FCGR2A,FCGR2B,ICAM1,IL1B,MYH9,TGFB1,VCAM1	320 (12)
FAM3B		cytokine			1.55e-07	CAV1,CDKN1A,FN1,GJA1,IER3,IGFBP4,ITGA5,LDHA,LGALS1,SPARC	274 (7)
CXCL3	-4.021	cytokine		-0.445	1.55e-07	CCL3L3,CCL4,CXCL3,ICAM1,IL1B,IL6,ITGA6,ITGB1,POSTN,TNF	525 (17)
CNR2		G-protein coupled receptor		-0.552	1.55e-07	CCN2,CXCL8,EGR1,FN1,IL10,IL1B,IL6,PTGS2,TGFB1,TNF	480 (18)
NAB2		transcription regulator		-0.051	1.55e-07	ALOX5AP,CDKN1A,FGF2,FLT1,FN1,HIF1A,ID2,PLAU,TGFB1,TNFSF10	406 (15)
phenyl-N-tert-butylnitrone		chemical reagent		1.002	1.55e-07	CD83,CD86,CXCL8,FN1,HMOX1,HSPA1A/HSPA1B,IL6,PTGS2,TGFB1,TNF	463 (18)
2,4-dinitrofluorobenzene		chemical toxicant	Inhibited	-2.455	1.55e-07	AKR1B1,CCL3L3,CCL4,CXCL2,ICAM1,IL10,IL18,IL1B,PTGS2,TNF	523 (15)
protectin D1		chemical - endogenous mammalian		0.769	1.55e-07	BCL2,BCL2A1,CCL20,HMOX1,IL10,IL1B,IL6,PTGS2,TNF,TNFAIP2	468 (18)
LIPA	-1.026	enzyme		1.213	1.56e-07	ACACB,CAPG,CD63,CTSD,CTSS,GPNMB,IL1B,LGALS3,LYZ,NFIA,NPC2,PECAM1,PLD3,PYCARD,RPS6,SEPTIN10,TNF	281 (7)
MAP2K7	-0.007	kinase		-0.896	1.56e-07	ANGPT2,CDH5,CDKN1A,CXCL8,EFNB2,ENPP2,FCGRT,FN1,GJA1,IL1R1,ITGB1,LSP1,MYC,PLAU,RHOB,RPS6,TNF	436 (18)
HIPK2	-0.061	kinase		-0.317	1.56e-07	ALOX5AP,BCL2,CDKN1A,EGR1,HIF1A,HMOX1,IL1B,IL6,ITGB4,LGALS3,NFE2L2,PECAM1,RAC2,RB1,TNF,VEGFA,VIM	533 (23)
THRA	0.174	ligand-dependent nuclear receptor		-1.15	1.6e-07	APP,CD44,CDKN1A,CIRBP,CTSB,CTSD,CXCL2,CXCL3,DOCK9,EHD2,ENG,EPAS1,GPX4,HIF1A,HMOX1,IGF1,IL1A,IL1B,IL6,IRF1,KLF9,LDLR,NLRP3,RB1,TGFB1,TNF,TREM1,UCP2	546 (24)
LTBR	0.008	transmembrane receptor		-0.661	1.62e-07	CCL20,CD74,CD86,CLU,ENPP2,ICAM1,IL6,LYZ,NFKBIA,PCDH17,PRNP,SERPINA1,TNF,TNFSF13B,VCAM1	442 (15)
PTX3		other		1.271	1.62e-07	CCL3L3,CCL4,CCN2,CD86,CXCL2,CXCL8,EGR3,FN1,ICAM1,IGF1,IL1B,IL6,NFKB1,TLR2,TNF	489 (16)
telmisartan		chemical drug		-1.367	1.62e-07	ACSL1,BCL2,CCN1,CCN2,CD163,CLEC10A,ICAM1,IL6,ITGAX,MRC1,NR4A2,PRMT1,PTGS2,TGFB1,TNF	507 (21)
miR-21-5p (and other miRNAs w/seed AGCUUAU)		mature microRNA		-0.843	1.68e-07	BMPR2,BTG2,CDH5,CDKN1A,FN1,FTH1,GPX4,HMOX1,IL1B,IL6,MARCKS,NFIB,NFKB1,PECAM1,PIK3R1,SESN1,SLC16A10,SPRY1,TGFBR2,TIMP3,TNF,TPM1,VIM	537 (19)
TCF3	0.055	transcription regulator		0.701	1.74e-07	ACACB,ALCAM,AREG,ARHGAP4,CD4,CDH5,CDKN1A,CSF1R,DSTN,EBF1,ETS1,ETS2,FKBP11,FOXO1,GADD45B,GLUL,HCST,ID2,ID3,IFI16,IL1B,IL6,IRF1,IRF8,ITGA4,KLF2,KLF6,LDHA,MAF,MYC,NR4A3,NUPR1,PRDM1,PRDX2,PSAP,RASA4,RASSF4,RGS16,S1PR1,SELENOP,SLC7A5,SNAI1,SOCS3,STK17B,TCEAL9,TNF,VEGFA,ZBTB16	335 (19)
vidutolimod		chemical drug		-0.663	1.77e-07	BCL2A1,CALHM6,CCL3,CCL4,CCL8,CD63,CD83,CTSD,GBP4,HLA-E,IFI27,IFITM2,IFITM3,IL1R1,IL1RN,IL6,KLF6,LY6E,LYN,MARCKSL1,NFKBIA,NUPR1,PFKFB3,PSMB9,SPP1,TAP1,TNF,TNFSF10,TNFSF13B
IDH1	-0.248	enzyme		-1	1.8e-07	APOE,BCAT1,CAV1,CFD,EGR1,EPAS1,FABP4,FN1,HERPUD1,LDLR,LRP1,NFKBIA,PPP1R15A,SERPINH1,TNF,VIM,ZEB1,ZEB2	616 (27)
FL3		chemical reagent		0.913	1.8e-07	BCAT1,BCL2,CD74,EIF4E,ETS1,HNRNPA1,LCP1,LDHA,LYN,MYC,NAMPT,NFKB1,PFN1,REL,S100A10,S100A6,TFRC,YBX3	374 (10)
EIF2AK2	0.017	kinase		0.653	1.89e-07	BCL2,BCL2A1,CDKN1A,CEBPB,CEBPD,CXCL8,EGR1,IFI27,IFITM1,IFITM2,IL1A,IL1B,IL6,IRF1,IRS2,MT1M,MYC,NEDD9,NFKBIA,NNMT,PPP1R15A,SELE,SOCS3,TNF,TNFAIP3	506 (17)
PRNP	-0.908	other		-1.976	1.9e-07	APOE,APP,BCL2,CD44,CTSD,DAB2,EGR1,EPS8,ETS2,GJA1,HBEGF,HSPA1A/HSPA1B,HSPB1,ID2,IL10,IL1B,IL6,LDHA,LRP1,MYC,NFKBIA,PDK4,PIK3R1,PLAUR,PLPP3,PRNP,TNF	570 (20)
TNFSF12	-0.451	cytokine		-1.4	1.93e-07	ACTB,CCL3,CCL3L3,CLDN5,CLEC4E,CSF2RA,CXCL2,CXCL3,CXCL8,ICAM1,ID1,IL1B,IL6,ITGAM,NCF4,NFKBIA,PXN,RAC2,SELE,TNF,VCAM1	383 (16)
CDK9	0.229	kinase		-0.702	1.93e-07	BCL2,CDKN1A,CXCL2,CXCL8,CXCR4,ELK3,ELL2,HLA-DRA,IL1B,IL6,MCL1,MET,MYC,NAMPT,NFKBIA,PDK4,RUNX1,SELE,TGM2,TNFAIP3,VIM	470 (15)
mir-155		microRNA		1.466	1.93e-07	BCL2,CCL3,CD163,CDH5,CDKN1A,CEBPB,CSF3,CXCL8,DNAJB1,HIF1A,HMOX1,ICAM1,IL10,IL13RA1,IL1B,IL6,IRF8,ITGB2,MAF,MRC1,PECAM1,PSIP1,PTGS2,S1PR1,SNAI1,SOCS3,SPI1,TGFB1,TNF,VIM	492 (16)
DOCK8	-0.725	other		-1.606	1.93e-07	ARID5A,CCL4,CITED2,DAB2,FGL2,IL10,IL18,IL6,IRF1,MERTK,NFKBIZ,PLAT,PTGS2,REL,RGS1,SAP30,TCF4,TNF,TSC22D1	334 (14)
KL	0.214	enzyme		-1.093	1.93e-07	BCL2,CCN2,CDKN1A,CYBB,EGR1,FN1,ICAM1,IGF1,IL6,INSR,IRS2,MERTK,MYC,SELP,TGFB1,TGFBR2,TNF,VEGFA,VIM	492 (22)
INHA		growth factor		1.148	1.93e-07	ADAMTS1,AREG,BCL2,CCN1,CCN2,EMILIN2,EPHX1,EREG,IGFBP4,IL1R1,INHBB,JAM2,LMNA,MYC,PIK3R1,PRSS23,PTGS2,SGK1,TJP1	359 (12)
MAP3K14		kinase		-0.721	1.97e-07	CD44,CDC37,CXCL1,CXCL2,CXCL8,FN1,ICAM1,IL10,IL1A,IL1B,IL6,NFKB1,NFKBIA,PTGS2,RCAN1,REL,TNF,TNFAIP3,TNFSF10,VCAM1	508 (15)
NFATC1	-0.054	transcription regulator		0.828	1.97e-07	BCL2,CYBB,EGR3,FKBP11,HMOX1,ICAM1,IL1B,IL33,IL6,MYC,PAG1,PLS3,PRDM1,PTGS2,RCAN1,SPP1,TNF,TNFSF10,UTRN,VCAM1	496 (24)
EWSR1-FLI1		fusion gene/product	Inhibited	-2.919	1.97e-07	ARID5B,CALD1,CAV1,CCN1,CCN2,CDKN1A,EGR3,ID1,IL1A,MYH9,NFKBIZ,NUAK1,POSTN,S1PR1,SELENOP,SLFN5,SULF1,TGFBR2,TNFAIP3,TPM1	349 (9)
EGR2	0.373	transcription regulator		0.85	1.99e-07	ACTN1,AHNAK,APOE,BCL2,BNIP3L,CDKN1A,CEBPB,CPD,CSF1R,DOK2,EGR1,EMB,FGF2,GSN,ID2,ID3,IL10,IL1A,IL1B,IL6ST,ITGB1,LGALS1,LGMN,MYC,NDRG1,PLAUR,PRDM1,RAB20,S100A4,SLC1A3,SMAD1,SOCS3,TFRC,TGFBR3,TNFSF10,TSC22D1,VEGFA,ZBTB16,ZBTB20,ZEB2	552 (20)
lipoxin A4		chemical - endogenous mammalian		0.612	2.03e-07	CDKN1A,CXCL8,FN1,HMOX1,ICAM1,IL10,IL18,IL1B,IL6,NLRP3,PTGS2,SELE,TGFB1,TNF	406 (19)
CTSS	-2.254	peptidase		-1.664	2.03e-07	COL4A1,COL4A2,CYBA,CYBB,ICAM1,IL18,IL1B,ITGA5,ITGB1,NCF2,TNF,TNFSF10,UTRN,VCAM1	384 (17)
GHR		transmembrane receptor		0.247	2.03e-07	AIF1,CDKN1A,IGF1,IGFBP2,IGFBP4,IL10,IL1B,IL6,MYC,NFKB1,SOCS2,SOCS3,SPP1,TNF	546 (22)
BACE1	0.192	peptidase		-0.738	2.03e-07	APP,CAV1,CLU,CTSB,CTSD,CXCR4,HIF1A,IGF1,IGFBP4,IGFBP7,MAP1LC3B,SPARC,TIMP3,VIM	547 (21)
TRPV4	-0.202	ion channel		-0.666	2.03e-07	CCL3L3,CXCL2,CXCL3,DUSP1,FN1,HMOX1,IL1B,IL6,ITGB1,SOCS3,TLR2,TNF,VCAM1,VEGFA	317 (12)
PRKAA1	0.186	kinase		-1.001	2.14e-07	ARHGDIB,BCL2,BTG1,CCL3L3,CD163,CD302,CDKN1A,CLU,CXCL8,FN1,GPX1,ID2,IGF1,IGFBP4,IL13RA1,IL1R1,IL6,LDHA,LITAF,MRC1,NCF2,NFIB,NFKBIA,RGS2,SOCS3,TGM2,TJP1,TNF,TXNIP,UCP2,VCAM1,VEGFA	562 (25)
CAV1	3.268	transmembrane receptor	Activated	2.664	2.14e-07	ADAMTS4,CAV1,CAV2,CAVIN1,CD14,CD86,CDKN1A,CSF1R,CTSD,EGR1,FGF2,FN1,HMOX1,HSD17B12,ICAM1,ID1,IL10,IL1B,IL6,INHBB,INSR,SNAI1,TFPI,TJP1,TNF,VCAM1,VIM,ZEB1	548 (23)
SCD	-0.207	enzyme		1.784	2.14e-07	ACACB,BCL2,CCL3L3,CD44,CEBPB,CXCL3,CXCL8,EGR1,ELOVL7,ENG,FABP5,G0S2,HBEGF,HERPUD1,IGFBP2,IL18,IL1B,IL1RN,IL6,LIFR,MGLL,PDK4,SOCS3,SPP1,TNF,UCP2,UGCG,VCAM1	373 (16)
CALCINEURIN (complex)		complex		-0.534	2.19e-07	BCL2,CCL3,CCL4,CXCL3,CXCL8,CYGB,DUSP1,EGR1,ITPR1,NR4A2,NR4A3,PTGS2,RCAN1,RGS2,SPP1,TNF	451 (21)
HAVCR1		other		1.535	2.24e-07	BHLHE41,CCN1,CEBPB,EREG,HIF1A,HLA-F,IFI27,IL10,IL6,IL6ST,IRF1,LYN,NAMPT,NFKB1,NFKBIA,PFKFB3,PLAUR,PLIN2,PSMB9,RB1,SOCS3,SPARC,TAP1,TNF,TSPAN18,VEGFA	458 (19)
TANK	-0.652	other		-1.206	2.28e-07	CXCL2,CXCL3,CXCL8,IL1A,IL6,NFKB1,NFKBIZ,PTGS2,RGCC,TNF,TSC22D1	366 (17)
OGG1		enzyme		-1.993	2.28e-07	CCL20,CCL3L3,CXCL1,CXCL2,CXCL8,HIF1A,IL1A,IL1B,IL6,TNF,VIM	443 (16)
TAF4B		transcription regulator		0.169	2.28e-07	CCN2,FN1,IER3,INHBB,IRF1,ITGA6,NFKBIA,SPP1,TGFB1,TNFAIP3,ZBTB16
NEU3		enzyme	Activated	2.714	2.28e-07	BCL2,C1QA,C1QB,C1QC,CTSB,CTSD,CTSZ,EGR1,GPNMB,MPEG1,TYROBP	267 (7)
L-carnitine		chemical - endogenous mammalian	Activated	2.143	2.28e-07	A2M,AQP1,CDKN1A,HLA-DMA,HLA-DPB1,HLA-DQA2,IL1B,IL1R1,IL6,SNAI1,TNF	526 (24)
chelerythrine		chemical drug		0.389	2.28e-07	ATP6AP2,CXCL3,CYBA,CYBB,ICAM1,IL6,MCL1,NFKBIA,SELE,VCAM1,VEGFA	399 (16)
Ni2+		chemical reagent		-0.83	2.28e-07	CCL20,CXCL1,CXCL2,CXCL3,CXCL8,HIF1A,ICAM1,IL1A,IL6,NDRG1,VCAM1	427 (13)
indican		chemical - endogenous mammalian		0.512	2.37e-07	ANGPT2,ATP6AP2,CDKN1A,CITED2,CXCR4,HMOX1,ICAM1,IL1B,NFE2L2,PTGS2,SELE,SELP,TGFB1	489 (16)
ZBTB20	0.852	transcription regulator		-1.56	2.37e-07	COX7A1,EMILIN2,IGF1,IGFBP2,IL6,LEPR,NEDD9,NFKBIA,PDK4,SOCS2,SOCS3,TFRC,TNF	443 (19)
PBRM1	-0.056	other		0	2.37e-07	ABLIM3,ADAMTS9,APOL3,BCL2A1,CDKN1A,CXCL2,IGFBP4,IL6,S100A13,TNF,TNFAIP3,VEGFA,VIM	285 (7)
ABCB4		transporter		-0.287	2.37e-07	CCL20,CCN2,COL4A1,FN1,LGALS3,NFKB1,SOCS3,SPARC,SPP1,STING1,TGFB1,TNFAIP3,VIM	486 (15)
MDK	0.595	growth factor		-1.432	2.37e-07	BCL2,CCL3,CXCL16,CXCL3,IL1B,IL6,LGALS1,PLAT,PTPRC,S100A6,SPP1,TGFB1,TNF	539 (19)
DHX9	0.299	enzyme		-0.319	2.37e-07	APOE,BCL2,CDKN1A,FN1,ID2,IL18,IL6,MAOA,MYC,NDRG1,RGS1,TGFBR2,TNF	574 (20)
ARHGAP21	-0.043	other		-0.832	2.37e-07	ARID5A,CITED2,CXCL2,FGL2,IL18,IRF1,MERTK,NFKBIZ,PLAT,PTGS2,TCF4,TNF,TSC22D1
AS1842856		chemical reagent		-0.914	2.37e-07	CDKN1A,CXCL1,CXCL8,FOXO1,ICAM1,IL6,LDHA,NFKB1,PLAU,PTGS2,TJP1,TNFSF10,VCAM1	293 (7)
paricalcitol		chemical drug		1.411	2.37e-07	ATP6AP2,BCL2,FN1,ICAM1,IL1B,NLRP3,PTGER4,PTGS2,PYCARD,TFPI,TGFB1,TNF,VCAM1	417 (18)
TEAD4		transcription regulator		0.861	2.42e-07	ARID5B,CALD1,CAV2,CCN1,CCN2,CD34,CDKN1A,FABP4,FLT1,HIF1A,NFKBIA,NFKBIZ,NUAK1,POSTN,RB1,RCAN1,SLFN5,SMAD1,SNAI1,SULF1,TPM1,VEGFA,VIM	550 (17)
GAB2	-0.279	other		-0.5	2.52e-07	APP,BCL2,CCL3L3,CCL4,CD34,GSN,HIF1A,IL6,MCL1,SPARC,TNF,ZEB1	422 (18)
PROCR	0.384	other		0.415	2.52e-07	ANGPT2,GBP4,ICAM1,IL1B,IL1R1,IL6,IRF8,MYC,TEK,TJP1,TNF,VCAM1	407 (16)
HLX	0.316	transcription regulator		0.92	2.52e-07	AREG,CD34,CD44,CTSS,CXCL8,EGR1,HES1,ICAM1,KYNU,MYC,PRDM1,RB1	247 (7)
DDIT4	-1.328	other		-0.663	2.52e-07	AREG,BNIP3L,DDIT4,ICAM1,IL1B,IL33,IL6,MAP1LC3B,NFKB1,NFKBIA,NLRP3,TNF	398 (17)
FABP5	1.558	transporter	Inhibited	-2.185	2.52e-07	CCL4,CXCL3,CXCL8,FABP4,GADD45B,HIF1A,IL1B,IL6,PTGS2,SOCS3,TNF,VEGFA	520 (19)
IDR-1002		chemical reagent		-0.149	2.52e-07	C3AR1,CCL20,CCL3L3,CCL4,CXCL1,CXCL2,CXCL3,CXCL8,IL6,ITGA5,NLRP3,TNF
ammonium chloride		chemical drug		1.393	2.52e-07	APP,ATP1A1,CD151,CTSB,FOXO1,GRN,IL1B,IL6,LDLR,MET,RCAN1,TFRC	610 (18)
IPMK	-0.164	kinase		-0.015	2.62e-07	ACTB,CAPNS1,CCN1,CORO1A,FGL2,FLNA,IL10,IL18,ITGB1,MAF,MAP1LC3B,MYC,PDLIM5,PFN1,PRDM1,TAGLN2,TNF	550 (19)
FGF19		growth factor		-0.025	2.62e-07	ACACB,ACSL1,APOE,AREG,CXCL2,EGR1,FABP5,G0S2,HLA-DQB1,ID1,IL1RN,LEPR,MCAM,RGS16,RGS2,SERPINA1,SGK1	490 (16)
carbonyl cyanide m-chlorophenyl hydrazone		chemical toxicant		-0.61	2.62e-07	ALOX5AP,CCL20,CXCL8,DDIT4,GK,GNG11,IL18,IL1A,IL1B,MAP1LC3B,MYCT1,NAMPT,NFKBIZ,NLRP3,PTGS2,SELP,TGFB1	344 (16)
POU2F1	0.098	transcription regulator			2.66e-07	A2M,ACSL1,CSF1R,CXCL8,DDIT4,ELK3,GAS5,HLA-DRA,ICAM1,IL6,LY6E,NFKB1,OLR1,PRDX2,REL,SELE,SELENOP,SPP1,TIMP3,TNFAIP3,VCAM1,VWF	416 (7)
GFI1		transcription regulator		0.493	2.66e-07	CD53,CDKN1A,CXCL8,CXCR4,ETS1,ETS2,F2R,FOXO1,GJA1,GPR183,ICAM1,ID2,IL10,IL1A,IL1B,IL1R1,IL6,IRF1,KLF2,LYZ,MAFB,MYC,NFKB1,NFKBIA,OSM,RB1,REL,S1PR1,SERPINA1,SGK1,TNF	532 (18)
C/EBP (family)		group		0	2.75e-07	CSF1R,F8,FOXO1,HIF1A,ID1,IGF1,IL6,PTGS2,TGFB1	534 (21)
B4GALNT1		enzyme	Activated	2.399	2.75e-07	C1QA,C1QB,C1QC,C3AR1,C5AR1,IL1A,IL1B,TNF,VEGFA	289 (7)
S100A7		other	Inhibited	-2.345	2.75e-07	CCL20,CCL3,CCL4,CXCL1,CXCL8,IL1A,IL6,TNF,VEGFA	521 (19)
RHOB	-0.911	enzyme		0.146	2.75e-07	CDKN1A,CXCL8,ICAM1,IL6,ITGB2,NFKB1,PTGS2,RHOB,TGFBR2	426 (21)
triflusal		chemical drug		1.71	2.75e-07	APP,CCL3,CCL4,CD74,CSF3,CXCL8,PTGS2,TGFB1,TNF	448 (12)
TGFB2		growth factor		1.155	2.82e-07	CCN2,CD59,CD86,CDH5,COL4A1,CXCL16,DDIT4,EGR1,FGF2,FN1,HBEGF,HMOX1,HSPG2,ID3,JAM2,MGLL,PDK4,PECAM1,PPIF,RUNX1,S100A4,SESN1,SLC7A5,SMAP2,SPP1,SULF1,TGFB1,TGFBR2,TGFBR3,TUBB4B,TXNIP,VEGFA,VIM	607 (19)
PML	0.273	transcription regulator		-0.635	2.83e-07	ACACB,ACTG1,APOE,CDKN1A,CPE,CXCL1,CXCR4,DNAJB4,FTL,HLA-DMB,HLA-DRA,HMOX1,HSPB1,ID2,IFI27,IFITM1,IL1A,IL1B,LDLR,LYZ,MAF,NDRG1,NFE2L2,PDK4,PIK3C2A,PSMB9,SNAI1,STMN1,TAP1,TNF,TNFAIP3,TXN,UCP2,VIM,ZEB1	515 (18)
LYN	-0.992	kinase		-0.979	2.86e-07	APP,BCL2,BCL2A1,C5AR1,CCL3L3,CCL4,CD86,CDKN1A,EGR1,ETS1,FCGR2B,IL1A,IL1B,IL6,ITPR1,MYC,NFKB1,NFKBIA,NFKBIZ,SOCS3,TNF	405 (17)
SQSTM1	-0.501	transcription regulator		-0.187	2.9e-07	ARID5A,CITED2,CXCL2,FGL2,HBEGF,HMOX1,IL18,IL1B,IL6,IRF1,NFE2L2,NFKBIA,NNMT,PLAT,RGCC,SNAI1,TNF,TSC22D1	452 (21)
IL32	0.348	cytokine		-1.229	2.9e-07	BCL2,CCL3,CCL4,CXCL1,CXCL3,CXCL8,ICAM1,IL10,IL1A,IL1B,IL6,ITGAM,ITGB2,MCL1,PTGS2,SPI1,TNF,VIM	361 (14)
fingolimod		chemical drug		1.381	2.9e-07	BCL2,CCL20,CCL4,CCN2,CD86,CDKN1A,CXCL2,FN1,HLA-DQB1,ICAM1,IL10,IL1B,IL6,ITGB2,PECAM1,S1PR1,TGFB1,TNF	517 (14)
prostaglandin D2		chemical - endogenous mammalian	Inhibited	-2.812	2.97e-07	CCL3,CD44,CXCL8,EPAS1,HMOX1,HSPA1A/HSPA1B,IL1A,IL6,ITGAM,NINJ1,PLAUR,PRDM1,PTGS2,RBPJ,TNF	383 (16)
LRP6	0.319	transmembrane receptor		0.418	2.97e-07	APP,CAV1,CCN2,CXCL2,CXCL3,IL10,IL1A,IL1B,IL6,LEPR,MYC,SPP1,TGFB1,TNF,VIM	562 (21)
bryostatin 1		chemical drug		-1.634	2.97e-07	APP,AREG,CCL3,CD44,CD86,CXCL8,CXCR4,ICAM1,IFNGR2,IL10,IL1B,IL6,MYC,TJP1,TNF	400 (17)
pimagedine		chemical drug		0.705	2.97e-07	BCL2,CAV1,CCN2,COL4A1,CXCL8,GADD45B,HBEGF,HMOX1,ICAM1,IL6,LAMB1,TGFB1,TNF,TNFSF10,VEGFA	518 (20)
glycocholic acid		chemical - endogenous mammalian		-1.291	2.97e-07	ADGRG1,ADGRL4,APOD,AREG,CCN1,CD74,CRIM1,CXCL3,CXCL8,EREG,HLA-DRA,IL6,SEMA6A,STC1,TREM1	268 (7)
PSEN2		peptidase	Activated	2.332	3.02e-07	ACSL1,ACTB,ANXA5,APP,BCL2,C1QA,C1QB,C3AR1,CAP1,CD74,CTSS,CTSZ,EMP1,ENPP2,F2R,FZD4,GAS5,GJA1,HLA-E,IL6,INSR,PTGS2,STAB1,TNXB	594 (21)
arsenite		chemical toxicant		-0.79	3.02e-07	CAV1,CDKN1A,CELF2,CXCL3,CXCL8,DUSP1,EGR1,EREG,HMOX1,HSPA1A/HSPA1B,HSPB1,IER3,IGF1,IL10,INHBB,INSR,IRF1,KLF2,MCL1,MYC,NFE2L2,PTGS2,TGFB1,VEGFA	500 (18)
TO-901317		chemical reagent		-0.448	3.54e-07	ACSL1,APOC1,APOD,APOE,APP,CFH,CH25H,EPHX1,FABP4,FABP5,HSD17B12,IGF1,IGFBP4,IL1B,IL6,ITGA6,LDLR,LGALS3,LIFR,MGLL,MPEG1,NFKBIA,PFKFB3,PLTP,PTGS2,RAI14,TGFB1,TGM2,TIMP3,TKT,TNF,VEGFA	448 (18)
POLR2A		enzyme			3.76e-07	ACTB,CAV1,CDKN1A,CXCR4,ELK3,ELL2,MET,MYC,NAMPT,NFKBIA,PIK3C2A,SELE,SGK1,TGM2,TNFAIP3,VIM	496 (13)
PTGES		enzyme		-1.751	3.76e-07	CCN2,CDKN1A,CXCL3,CYBA,CYBB,EGR1,EZR,FLT1,IL1B,IL6,ITGA6,ITGB4,MYC,PTGS2,TNF,VIM	583 (23)
dimethyl n-oxalyl-glycine		chemical reagent		0.202	3.87e-07	AHNAK,AKAP12,ATP1B1,BNIP3L,BTG1,CAV1,CAVIN1,CCN1,CCN2,CORO1A,DDIT4,EPAS1,FLT1,FTL,GJA1,HIF1A,HLA-DRB1,IGF1,ITGA5,ITPR1,LDHA,MET,MPZL2,MXD1,NDRG1,PAM,PECAM1,PFKFB3,RAB20,RBPJ,SAP30,SPNS2,SRPX,STC1,TGFBI,TRIOBP,TXNIP,VCAM1,VEGFA	550 (20)
PGF		growth factor	Inhibited	-2.811	3.89e-07	ALOX5AP,BCL2,CCL20,CCL4,CXCL8,CXCR4,EGR1,EREG,ETS2,FLT1,HIF1A,IL1B,IL6,TNF	468 (17)
HDAC6		transcription regulator		-1.431	3.89e-07	ADAMTS1,BCL2,HIF1A,ICAM1,IGF1,IL10,IL6,MYC,PLAU,TGFB1,TGFBI,TNF,VCAM1,VIM	398 (17)
ARRB2	-1.657	other		1.404	3.89e-07	BCL2,CXCL2,CXCL3,EGR1,HIF1A,IL10,IL1B,IL6,MYC,NFKBIZ,PTGS2,TGFB1,TNF,VEGFA	484 (15)
NUP98-DDX10		fusion gene/product	Activated	2.168	3.89e-07	A2M,BCL2,C3AR1,C5AR1,CLEC7A,EGR1,FPR3,GADD45B,LYZ,MCL1,MSR1,MYC,PTGS2,ZFHX3
glutamine		chemical - endogenous mammalian		-0.576	4.14e-07	ACTB,AKR1C1/AKR1C2,BCAT1,CDKN1A,CEBPB,CXCL1,CXCL8,DDIT4,DUSP1,FABP5,FN1,GPX4,HIF1A,HSPA1A/HSPA1B,ICAM1,IGFBP2,IL6,MCL1,MYC,NES,NFKBIA,OAZ1,PTGS2,TNF,VEGFA,VIM	475 (22)
MECP2	0.012	transcription regulator		-1.549	4.14e-07	ACTB,ADGRF5,APOE,CAPG,CD86,CYB5A,DOCK8,EGR1,GALNT15,IL6,LMNA,MRC1,MYC,PLS3,PREX2,PTGS2,S100A4,SELENOK,SGK1,SOCS3,TNF,TSPAN9,TXNIP,UTRN,VEGFA,VIM	482 (21)
monophosphoryl lipid A		chemical drug	Inhibited	-2.251	4.14e-07	APP,CD86,IL10,IL1A,IL1B,IL1RN,IL6,TNF	403 (19)
deoxycorticosterone acetate		chemical drug		-0.98	4.14e-07	ATP6AP2,CYBA,PTGS2,SELE,SELP,SPP1,TGFB1,VCAM1	283 (10)
icilin		chemical reagent		1.414	4.14e-07	CCL3L3,CCL4,CSF3,CXCL2,IL1A,IL1B,IL6,TNF	323 (10)
IL1RL2		transmembrane receptor		-1.856	4.14e-07	CCL20,CD83,CXCL1,CXCL2,CXCL8,IL1B,IL6,TNF	381 (14)
KLF17		transcription regulator			4.14e-07	CDKN1A,FN1,ID1,IL1RN,RB1,TJP1,TNFSF10,VIM	441 (7)
IGG2A (complex)		complex		-1.385	4.14e-07	BCL2,CXCL8,HMOX1,IL10,IL1B,IL6,PRDM1,TNF	490 (19)
GPR132	-0.675	G-protein coupled receptor		-1.292	4.14e-07	EGR1,ICAM1,IL10,IL1B,IL6,MRC1,SELE,TNF	491 (15)
PSMB8	0.509	peptidase		-0.068	4.14e-07	GJA1,IL1A,IL6,NFKB1,NFKBIA,PTGS2,RPS3,TNFAIP3	426 (9)
LBP		transporter		-0.541	4.14e-07	CD14,CXCL3,CXCL8,IL1B,IL1RN,IL6,TLR2,TNF	386 (15)
TEK	0.861	kinase		0.436	4.14e-07	AKAP12,CDKN1A,CLDN5,IL1A,IL6,TJP1,TNF,VEGFA	424 (19)
C9		other	Inhibited	-2.02	4.14e-07	CCL3L3,CXCL2,CXCL3,FN1,ICAM1,IL1B,SELE,VCAM1	545 (18)
IRAK2	-0.254	kinase		-0.77	4.14e-07	CXCL2,CXCL8,IL10,IL1B,IL6,NFKB1,SELE,TNF	348 (13)
JTE-013		chemical reagent		-1.414	4.14e-07	CCN2,FN1,ICAM1,ITGAX,MRC1,SELE,TNF,VCAM1	536 (23)
oxazolone		chemical reagent		-1.112	4.14e-07	CCL20,CXCL3,ICAM1,IL18,IL1B,IL6,TNF,VCAM1	289 (10)
mir-181 (includes others)		microRNA		0.267	4.2e-07	APP,BCL2,CD163,CDKN1A,CXCL8,ICAM1,IL1B,IL6,IRF8,KLF6,MCL1,NOVA1,PTGS2,SH2B3,SNAI1,TGM2,TIMP3,TNF,VCAM1,VIM,ZEB2	461 (16)
CDX2		transcription regulator		1.782	4.2e-07	BCL2,CAV1,CDKN1A,CLU,CXCL2,ETS1,EZR,IL1B,IL6,ITGB4,MTUS1,MYC,NLRP3,NR2F2,PRDM1,SNAI1,SOX17,SYNPO,TGFB1,TNF,VIM	598 (23)
entinostat		chemical drug		1.271	4.2e-07	BCL2,CCL8,CD44,CD83,CDKN1A,CSF2RA,DUSP1,GSN,HIF1A,ITGAM,ITGAX,LYVE1,MCL1,MYC,NFE2L2,PSMB9,RB1,TGFBR2,TNFSF10,TXN,VEGFA	445 (14)
CX3CL1	0.527	cytokine		-0.277	4.2e-07	ADAMTS1,APOD,EFNB2,FABP5,FGF2,GPNMB,GSN,HIF1A,HMOX1,ICAM1,ID2,IFI16,IGF1,IL1A,IL1B,IL6,LAMC1,LYZ,MSR1,POSTN,SELP,SPP1,TGFB1,TNF	453 (19)
NFIC	0.25	transcription regulator		-1.706	4.2e-07	CCL8,CD44,CD74,CDKN1A,DUSP2,G0S2,GPX1,GRB10,HLA-A,HSP90AA1,IL1RN,ITGB2,LDHA,LMNA,LPXN,NFIA,PPP1CB,RGS16,RNF130,SAT1,SELENOP,TGFB1,TGFBR3,TYMP
F630028O10Rik		other		1.673	4.22e-07	CXCL2,IL1B,IL6,ITGAM,PTPRC,TGFB1,TNF
TCIM	0.518	other		-0.16	4.22e-07	CXCL1,CXCL8,ICAM1,IL1A,IL6,PTGS2,VCAM1	360 (11)
IL26		cytokine		-0.766	4.22e-07	CCL20,CXCL8,ICAM1,IL10,IL1B,IL6,TNF	475 (16)
PRF1		transporter		0.766	4.22e-07	CCL3L3,CD44,IL10,IL18,IL1B,IL6,TNF	441 (14)
CCDC50	0.471	other		1.598	4.22e-07	CXCL2,CXCL3,CXCL8,IL1A,IL1B,IL6,TNF	301 (7)
ANPEP		peptidase		0.785	4.22e-07	CD63,IL1B,IL1RN,IL6,NDRG1,TGFB1,TNF	203 (7)
STO-609		chemical - kinase inhibitor		-0.378	4.22e-07	CXCL2,CXCL3,IL6,MAF,SELE,SELP,VCAM1	400 (16)
alpha-tocopherol succinate		chemical drug		0.258	4.22e-07	BCL2,EGR1,FGF2,IL1A,TNF,VCAM1,VEGFA	450 (15)
linoleic acid		chemical - endogenous mammalian		0.24	4.3e-07	APP,CLU,DUSP1,FABP4,ICAM1,IL1B,IL6,LDLR,NFKBIA,OLR1,PECAM1,PLIN2,PTGS2,SOX17,UCP2,VCAM1,VEGFA	455 (19)
ROR1		kinase		1.339	4.3e-07	ARPC2,CCN1,CCN2,EMP2,FSTL1,ITGB2,LHFPL6,MYC,NDRG1,PTPN6,RPS4Y1,SGK1,SNAI1,STMN1,TJP1,VIM,ZEB1	522 (17)
KMT2A	0.172	enzyme	Activated	2.883	4.3e-07	BAG3,BCL2,CDKN1A,EGR1,ETS1,FN1,FOXC1,IGFBP4,KLF6,MECOM,MGLL,MYC,MYCT1,PBX1,SMAD1,SNAI1,TGFB1	510 (18)
IGM (complex)		complex		0.348	4.47e-07	BCL2,BCL2A1,CCL3,CD44,CDKN1A,CXCL8,DUSP2,EGR1,FCGR2B,ID3,IL10,IL1B,IL6,MCL1,MYC,NFKB1,PRDM1,SAMSN1,TNF,UGCG	390 (19)
TAL1		transcription regulator		0.123	4.55e-07	ADGRG1,BCL2,C3AR1,CDH5,CDKN1A,CPLX1,ERG,ETS1,HLA-A,HLA-E,HLA-F,ICAM1,ID2,IL10RA,LYST,MARCKS,MCTP1,MYC,NFKB1,NFKBIZ,NR4A3,PLEKHO1,PTGER4,REL,RNASE6,RUNX1,SPI1,SYK,TNFAIP1,TNFAIP3,TNFSF10,TSPAN7,TUBB4B	412 (16)
C5AR1	-2.602	G-protein coupled receptor		-1.696	4.58e-07	C5AR1,CD86,CSF3,CXCL2,CXCL3,CXCL8,FCER1G,FCGR1A,FCGR2A,FCGR2B,IGF1,IL10,IL1B,IL6,SELP,TGFBR2,TNF,TYROBP	463 (19)
epicatechin		chemical drug	Activated	2.911	4.58e-07	ACTG1,COL15A1,COL4A1,COL4A2,DSE,FABP4,IL1B,LAMB1,MGLL,NFE2L2,NNMT,PLIN2,POSTN,PTGS2,PTPN6,SPARC,SULF2,TNF	410 (16)
RXRB	-0.035	ligand-dependent nuclear receptor		-1.387	4.61e-07	ACSL1,C1QA,CCL20,CD86,CLU,COLEC12,CTSB,CTSS,FABP4,FSTL1,GPR183,HBEGF,IGF1,IL10,IL1A,IL1B,LYZ,NUPR1,PPP1R15A,RAMP2,RHOJ,S100A4,S100A6,SELP,SPP1,TNF,TNFSF10	541 (25)
PPP3CA	0.501	phosphatase		0.614	4.62e-07	APP,BCL2,CDKN1A,CXCL2,DUSP2,FN1,FTL,GRN,LITAF,MYC,PLPP3,PSAP,PTGS2,RCAN1,S100A4,SNAI1,SPP1,TNF,VIM	515 (22)
ELF3		transcription regulator		-0.234	4.83e-07	CCL20,CCL8,FN1,IL6,LYZ,MET,NFKB1,PTGS2,TGFBR2,TIMP3	439 (15)
PDGF/AA (complex)		complex		0.772	4.83e-07	AREG,CDKN1A,EREG,FGF2,HBEGF,IGF1,IL6,LDLR,TGFB1,VIM	499 (21)
HCAR1		G-protein coupled receptor		0.076	4.83e-07	CXCR4,HIF1A,ICAM1,IL10,IL1B,IL6,LDHA,NEDD9,SNAI1,TNF	329 (12)
GNAI3	-0.161	enzyme	Inhibited	-2.538	4.83e-07	CCL3,CCL3L3,CCL4,CCL8,CXCL3,CXCL8,IL6,SPP1,TNF,VEGFA	512 (22)
RIPK3		kinase	Inhibited	-2.332	4.83e-07	CXCL1,CXCL8,IL18,IL1A,IL1B,IL6,NLRP3,PYCARD,TGFB1,TNF	397 (20)
LY6E	0.575	other	Activated	2.578	4.83e-07	CCN2,CD14,CD34,CD83,CXCL8,HLA-DRA,IL1B,IL6,NFKBIA,TNF	495 (25)
ST8SIA1		enzyme	Activated	3.116	4.83e-07	C1QA,C1QB,C1QC,C3AR1,C5AR1,CDKN1A,IL1A,IL1B,NES,TNF	503 (18)
ARL6IP1	0.373	other		-0.577	4.84e-07	AIF1,CD163,HLA-A,HLA-E,HMOX1,ICAM1,IGF1,IL1B,IL6,MAP1LC3B,NFE2L2,S100A10,TNF	510 (19)
mitoxantrone		chemical drug		-0.015	4.84e-07	CDKN1A,CXCL1,CXCL8,EREG,HIF1A,IFI16,IL1B,IL6,MCL1,PERP,PTGS2,TNF,VEGFA	572 (17)
calyculin A		chemical toxicant		-0.277	4.84e-07	CDKN1A,COL4A1,EGR1,FN1,MCL1,NR2F2,NR4A3,POSTN,S100A4,SELP,TGM2,TNF,VWF	451 (21)
mir-142 (includes others)		microRNA	Inhibited	-2.854	4.92e-07	CXCL3,DSTN,EZR,GBP4,HIF1A,HLA-A,HLA-E,IFNGR2,IL6,IL6ST,IRF1,ITGAX,LIMA1,LRRC32,MCAM,NCKAP1,RHOG,RHOQ,SOCS3,TGFBR2,TNF,TNFSF10,TSC22D1,VEGFA,YES1	320 (10)
ASPSCR1-TFE3		fusion gene/product		-0.712	4.92e-07	ADGRG1,APOE,ASAH1,ATP6V1B2,BHLHE41,CD59,CELF2,CTSD,CTTN,EPAS1,EZR,G0S2,GPNMB,GRN,HLA-E,HMOX1,MET,MFSD1,MYOF,NPC2,PXN,STOM,TACC1,THEMIS2,TMEM70
topotecan		chemical drug		0.577	5.24e-07	ACSL1,ACTB,AIF1,AKAP12,ARPC1B,BCL2A1,BTG1,CCL4,CD14,CD200,CD83,CDKN1A,CEBPD,CITED2,CSF3,CXCL3,CYB5A,EGR1,EGR3,EMB,ENG,GADD45B,GPX1,HIF1A,HLA-E,HSPA1A/HSPA1B,ICAM1,IL10,IL1A,IL1B,IL1R1,IL6,IRF1,MARCKSL1,MCL1,MGST2,MYC,NFIA,NFKBIA,NINJ1,PDE4B,PNP,PRNP,PTGS2,PTPRM,RBPMS,SELP,SEPTIN10,SLC7A5,SOCS3,TNF,TNFAIP3,TNFRSF1B,VEGFA,ZFP36	561 (22)
glycodeoxycholic acid		chemical - endogenous mammalian		-1.175	5.27e-07	ADGRG1,ADGRL4,APOD,AREG,CCN1,CD74,CRIM1,CXCL3,CXCL8,EREG,HLA-DRA,IL6,SEMA6A,STC1,TREM1	268 (7)
GIP		other		-1.722	5.27e-07	BCL2,CCL4,CXCL2,CXCL3,IL1A,IL1B,IL1RN,IL6,RGS2,SOCS3,SPP1,STX11,TNF,TNFRSF1B,UCP2	419 (19)
TXN	0.599	enzyme		-1.274	5.27e-07	BCL2,CD86,CDKN1A,CXCL8,HIF1A,HMOX1,ICAM1,IL1A,IL1B,IL6,NFKB1,NFKBIA,TNF,TXN,VEGFA	472 (13)
COP1	0.198	enzyme		1.292	5.27e-07	APOE,BCL2,CDKN1A,CEBPB,CXCL3,EGR3,FPR1,FTH1,GJA1,GPNMB,ICAM1,IFI16,IGFBP4,ITGAX,TPD52L1	562 (15)
ocifisertib		chemical drug		-1.188	5.27e-07	ALCAM,ATP1B1,CFH,CLEC5A,CXCL8,GPR183,IL10,IL1B,IL6,KLF6,OSM,PTGS2,RGS1,SOCS3,TNF
mir-8 (includes others)		microRNA		-0.948	5.4e-07	ACTN1,ADAMTS1,BCL2,CDKN1A,CITED2,ETS1,FN1,FTH1,GNA13,GRB2,HIF1A,HMOX1,IL1B,IL6,ITGB1,LEPR,LRP1,MET,MYC,MYOF,NECTIN2,PERP,PLAT,SNAI1,SOCS3,SOX17,SULF2,TJP1,TNF,VIM,WIPF1,YES1,YPEL2,ZEB1,ZEB2,ZFP36	574 (22)
IRF1	1.273	transcription regulator		1.442	5.56e-07	APOL3,BCL2,CCL20,CD74,CDKN1A,CEBPB,CTSS,CXCL16,CXCL2,CXCL3,CXCL8,CYBB,FGL2,FN1,GBP4,IFI27,IFITM1,IFITM3,IL10,IL18,IL1B,IL33,IL6,IRF1,MYC,NCF2,PSMB9,PTGS2,SPI1,TAP1,TGFB1,TNF,TNFSF10,TNFSF13B,VCAM1	508 (14)
CIITA	-0.531	transcription regulator		-1.891	5.59e-07	CD74,FN1,HLA-A,HLA-DMA,HLA-DMB,HLA-DPA1,HLA-DQB1,HLA-DRA,HLA-DRB1,HLA-DRB5,IL10,TGFB1	474 (12)
SAA1		transporter	Inhibited	-2.664	5.59e-07	BCL2,CCL3,CCL3L3,CCL4,CSF3,CXCL8,IL10,IL1B,IL1RN,IL6,MRC1,TNF	397 (17)
IL17RA	-0.188	transmembrane receptor		0.49	5.59e-07	APOE,CCL20,CSF3,CXCL2,CXCL3,CXCL8,IL1A,IL1B,IL6,SELE,SELP,TNF	358 (17)
IFNAR1	0.012	transmembrane receptor		0.992	5.68e-07	CCL20,CCL3L3,CCL4,CD86,CH25H,CLEC4E,CXCL2,CXCL3,FN1,GBP4,HLA-A,IFI16,IFITM1,IFITM2,IFITM3,IL10,IL18,IL1A,IL1B,IL6,IRF1,LY6E,MYC,PLAT,PTGS2,SOCS3,TGM2,TLR2,TNF,TNFAIP2,TNFAIP3,TNFSF10,TNFSF13B,VCAM1	374 (13)
FSHR		G-protein coupled receptor		1.254	5.74e-07	APP,CEBPB,CPE,DUSP1,FABP5,INHBB,LGMN,PLAT,PPP1CB,TJP1,VEGFA	474 (19)
PRKD (family)		group		-1.592	5.74e-07	CCL3L3,CCL4,COX7A1,CXCL2,CXCL3,IL10,IL1B,IL6,PDK4,PTGS2,TNF	465 (16)
MERTK	-0.902	kinase		0.548	5.74e-07	C5AR1,FCGR3A/FCGR3B,FGL2,IL10,IL18,IL1B,IL6,RGCC,SLA,SOCS3,TNF	533 (16)
CR1L		transmembrane receptor		-1.301	5.74e-07	CCN2,COL15A1,COL18A1,COL4A1,COL4A2,IL10,IL1B,MGP,PTGER4,TGFB1,TNF	493 (17)
MAVS	0.02	other		-1.384	5.79e-07	BCL2,CCL20,CCL8,CD83,COLEC12,CXCL2,CXCL8,HERPUD1,HLA-A,ICAM1,IFI27,IFITM1,IFITM3,IL18,IL1A,IL1B,IL6,IRF8,MERTK,NFKB1,PLAUR,SOCS3,SPP1,TNF	309 (14)
dopamine		chemical - endogenous mammalian		1.378	5.79e-07	ATP1A1,ATP8B1,BCL2,BTG2,CCL3L3,CXCL2,CXCL3,CXCL8,DUSP2,EGR1,EGR3,HIF1A,HMOX1,IFI16,IL1A,IL1B,IL6,LDLR,NFKB1,NR4A3,SLC1A3,TNF,TNFAIP3,VEGFA	515 (18)
THPO		cytokine		0.461	6.08e-07	CD44,CTTN,CXCL1,ICAM1,IL1B,IL6,IRF1,MYC,NFE2L2,NFKBIA,NFKBIZ,REL,RPS6,RUNX1,SELP,SH2B3,SOCS3,TAP1,TNF,TNFAIP3,VEGFA	405 (18)
sulforafan		chemical drug		-0.329	6.2e-07	ADAMTS1,AKR1B1,AKR1C1/AKR1C2,ARID5B,BCL2,CD44,CDKN1A,COX7A1,CSF1R,CXCL8,EFNB2,EPHX1,FTL,GPX1,HBEGF,HIF1A,HLA-A,HMOX1,ICAM1,IL1B,IL6,IL6ST,LAMC1,MACROH2A1,NFE2L2,NFKBIA,PIK3R1,PTGS2,PTPRC,SELE,SOCS3,SULF2,TAP1,TEAD1,TIMP3,TKT,TNF,VCAM1,VEGFA,VIM,ZEB1	514 (16)
ELK1		transcription regulator	Activated	2.679	6.6e-07	ARRB2,BMPR2,CCL20,CDKN1A,EGR1,EGR3,ITGB1,JAM2,MCL1,MECOM,NUPR1,PSMB9,PTGS2,SNAI1,SOCS3,SOX18,SPP1,TNF,TPD52L1,ZFP36	567 (26)
RC3H1	0	enzyme	Inhibited	-2.137	6.6e-07	ACTB,CCL20,CCL4,CD44,CXCL2,HLA-F,HSPB1,IFI16,IFI27,IFITM1,IFITM3,IL1A,IL1B,IL6ST,IRF1,MT2A,SPP1,STING1,TNFAIP3,TNFRSF1B	535 (13)
IFNAR (family)		group		0.331	6.73e-07	CD74,CD86,FCER1G,HLA-A,HLA-E,IFI16,IFITM3,IL10,IL1B,IL6,IRF1,IRF8,ITGA4,KDM6B,NLRP3,PSMB9,SPP1,TAP1,TLR2,TNF,TNFSF10,UNC93B1,VCAM1	413 (15)
TCF12	-0.112	transcription regulator		1.031	6.73e-07	CD4,CDKN1A,CSF1R,ETS1,FN1,FOXO1,GJA1,GLUL,ID2,ID3,IL10RA,IRF1,ITGA4,KLF2,KLF6,LDHA,MAF,NR4A3,S1PR1,STK17B,TNFAIP1,VEGFA,ZBTB16	238 (11)
IL25		cytokine		0.852	6.9e-07	BTG2,CCL3,CD74,CLDN5,CSF3,CXCL8,DUSP1,FGF2,FLT1,HLA-DQB1,IL10,IL1B,IL33,IL6,PLIN2,TGFBR3,TNF	526 (15)
FLT3		kinase		0	6.9e-07	BCL2,CD34,CEBPB,CSF1R,CSF2RA,CYBA,CYBB,ID1,IL10,IL3RA,IL6,IL6ST,LYZ,MCL1,MYC,PTPN6,TNF	475 (22)
Map3k7		kinase		-1.51	6.9e-07	CCL3L3,CCL4,CXCL2,CXCL3,FGL2,HBEGF,IL10,IL1B,IL6,NFKBIA,NFKBIZ,PTGS2,SESN1,SNAI1,TNF,TSC22D1,VCAM1	345 (14)
calphostin C		chemical drug		0.113	6.9e-07	BCL2,CDKN1A,CLU,CXCL8,DUSP1,ECE1,ETS1,ICAM1,IL6,LDLR,MSR1,MYC,PLAU,PTGS2,S1PR1,TNF,VEGFA	523 (20)
mir-802		microRNA	Inhibited	-2.043	6.9e-07	APP,ARPC3,ARPC5,CD14,CDH5,CXCR4,EFNA1,EFNB2,F2R,FGF2,FMO2,GNG11,GSN,HEG1,ITGB1,MYL12A,PIK3C2A,PIK3R3,PPP1CB,RDX,RHOB,RHOC,RHOJ,SPP1,TCF4,VEGFC,VIM,WIPF1,ZEB1	282 (7)
HIVEP1	-0.014	transcription regulator		1.766	6.97e-07	CXCL2,FCER1G,IL18,IL1A,IL1B,IL1R1,IL1RN,IL33,IL6,LY96,NFKB1,NFKBIA,RRAS,TGFBR2,TGFBR3,TNF,TNFAIP3,TNFRSF1B,TNFSF13B	440 (12)
SOX9		transcription regulator		0.801	6.97e-07	ADAMTS1,CCN2,CD44,CDKN1A,CITED2,CXCR4,FN1,FOXC1,HES1,IL6,INHBB,MSRB3,MYC,POSTN,RBPJ,S100A4,SULF2,TGFB1,VEGFA	582 (24)
ERBB4		kinase		-0.385	7.1e-07	ADAM9,BTG2,CDKN1A,DUSP1,EFNB2,EGR1,FBLN2,GJA1,HBEGF,HIF1A,HMOX1,IGFBP4,MYC,PTGS2,SOCS3,SPARCL1,TBXAS1,TIMP3	555 (21)
NFYA		transcription regulator		0.323	7.1e-07	BCL2,CDKN1A,EGR1,EPHX1,F8,FTH1,GADD45B,HLA-DQB1,HLA-DRA,ICAM1,IGF1,IRF1,NPR1,PPP1R15A,RHOB,TGFBR2,TXNIP,VWF	565 (22)
USP18		peptidase		1.237	7.1e-07	CCL3,CCL3L3,CCL4,CCL4L1/CCL4L2,CXCL1,FPR1,IFITM3,IL10,IL1B,IL1R1,IL1RN,IL6,IRF1,NFKB1,SGK1,SOCS3,TNFAIP2,TNFSF10	363 (12)
PP1		chemical drug		1.958	7.18e-07	ANGPT2,CXCL16,CXCL8,CXCR4,GJA1,HMOX1,IL1A,IL1B,IL1RN,MYC,PTGS2,TJP1,TNF,VCAM1	485 (23)
obeticholic acid		chemical drug		0.263	7.18e-07	CCN2,CXCL2,CXCL3,FN1,GPX4,ICAM1,IL10,IL1B,IL6,PDK4,PLTP,PTGS2,TGFB1,TNF	428 (16)
PCSK9		peptidase		-0.358	7.18e-07	CDKN1A,ICAM1,IFITM3,IL1B,IL6,LDLR,LY6E,MGP,OLR1,SNAI1,STING1,STX11,TLR2,TNF	415 (14)
PDCD1		transmembrane receptor		1.732	7.18e-07	BCL2,CD86,CXCL8,HLA-DMA,IL10,IL1B,IL33,IL3RA,IL6,NLRP3,SLC7A5,TGFB1,TLR2,TNF	456 (18)
parthenolide		chemical drug		0.528	7.18e-07	BCL2,CCN2,CLDN5,CXCL2,CXCL3,CXCL8,HMOX1,IL1B,IL6,NFE2L2,PDK4,PTGS2,TNF,VCAM1	428 (17)
bisphenol A		chemical - endogenous mammalian		-0.581	7.29e-07	BCL2,CCN1,CCN2,CDKN1A,CFD,CITED2,CLU,CTTN,EGR1,ELN,EREG,GPX1,HMOX1,HSPA1A/HSPA1B,ID1,IGF1,IL10,IL6,LCP2,MAOA,MET,NR4A2,NR4A3,POSTN,PTGS2,RBM47,RBPMS,SGK1,STK17B,TGM2,TIMP3,TNF	625 (25)
4-phenylbutyric acid		chemical - endogenous mammalian	Activated	2.236	7.44e-07	BCL2,CDKN1A,CLDN5,CXCL8,EPHX1,FABP4,GJA1,GSN,HIF1A,HLA-A,IL10,IL1B,IL6,MXD1,NFKB1,NLRP3,NUPR1,OLR1,PTGS2,SAT1,SEC14L1,SELENOP,SERPINA1,SOCS3,TJP1,TNF	473 (19)
fenofibrate		chemical drug		-0.437	7.88e-07	ACACB,ACSL1,APP,CD200,CEBPB,CLU,CSF1R,CXCL8,DBI,FABP4,FN1,GLUL,HDGFL3,HIF1A,HMOX1,ICAM1,ID2,IL6,IL6ST,IRF8,LDLR,MGLL,MPDZ,NFKB1,PDK4,PIK3R3,PLTP,PPIC,PTGS2,PTPRC,SLCO2B1,TGFB1,TNF,TPP1,TXNIP,UCP2,VCAM1	410 (18)
BCL2	-0.905	transporter		-1.597	8.71e-07	AIF1,BCL2,CDKN1A,CXCL1,CXCL8,HAVCR2,HIF1A,ICAM1,IL10,IL1B,IL6,ITGB1,MCAM,MCL1,NDRG1,NES,NFKBIA,PLAUR,PRDM1,TNF,VEGFA	511 (20)
IHH		enzyme		-0.829	9.06e-07	CD163,EREG,FLT1,GPR34,IL18,IL6,MET,MRC1,NR2F2,PDK4,PECAM1,POSTN,SPP1,TNF,VEGFA
RAC2	-0.859	enzyme		0	9.06e-07	ARPC3,BCL2,CAP1,CCL3L3,CCL4,CD74,CDH5,EFNB2,IL1B,LDHA,MACF1,NFKB1,S100A6,TKT,TSC22D1	423 (17)
CLIC4	0.405	ion channel		0.268	9.06e-07	APOE,CD63,CFH,CFI,CST3,CXCL2,IER3,IL1B,IL6,PILRA,PLTP,TIMP3,TNF,VEGFA,VIM	437 (19)
thalidomide		chemical drug		0.973	9.06e-07	ANGPT2,APP,CAV1,CXCL8,FGF2,GADD45B,ICAM1,IL1B,IL6,ITGAM,PECAM1,PLAUR,TGFB1,TNF,VEGFA	425 (15)
INSIG1	-1.373	other		1.238	9.3e-07	ACACB,ALOX5AP,APOE,CLEC4E,CLEC7A,CXCL2,CXCL3,CXCR4,FABP4,FABP5,IL6,IRF8,IRS2,LDLR,LIPA,MRC1,NFE2L2,NFKBIZ,OLR1,PLIN2,RAB27A,TGFB1,UCP2	475 (13)
MEN1		transcription regulator		1.798	9.38e-07	CDKN1A,FABP4,FN1,FOXC1,HIF1A,IGFBP2,IL1B,INHBB,IRS2,MYC,SNAI1,TGFBR2,VIM	581 (25)
NOS3	0.389	enzyme		-1.981	9.38e-07	CCN2,CD86,COL4A1,CXCL3,FN1,ICAM1,IL6,NPR1,PTGS2,SNAI1,TGFB1,TNF,VCAM1	370 (16)
PTGS1	0.124	enzyme		-0.046	9.38e-07	ANGPT2,CEBPB,CYBB,FABP4,FGF2,GJA1,IL1B,IL6,PTGER4,PTGS2,STC1,TNF,VEGFA	496 (21)
ARRB1	-0.039	transcription regulator		-1.265	9.38e-07	BCL2,CXCL8,EGR1,FABP4,IL1B,IL6,IRS2,MYC,PTGS2,SNAI1,SPP1,TNF,VCAM1	453 (20)
S1PR1	1.151	G-protein coupled receptor		-1.367	9.38e-07	CCN1,CDKN1A,ICAM1,IGF1,IGFBP7,IL1A,IL6,MAF,NLRP3,PTGS2,S1PR1,TNF,VCAM1	433 (21)
D-fructose		chemical - endogenous mammalian		-1.116	9.38e-07	CXCL2,FABP4,FN1,ICAM1,IL1A,IL1B,IL6,ITGAM,RPS6,TGFB1,TIMP3,TKT,TNF	468 (22)
trovafloxacin		chemical drug		0.366	9.62e-07	CDKN1A,CXCL2,CXCL3,ETS2,HLA-A,HMOX1,ICAM1,IL6,IRF1,LDLR,NFKBIA,PDE4B,RDX,SELE,SOCS2,SOCS3,TGIF1,TGM2,TNFAIP3,VEGFA	493 (13)
SERPINC1		enzyme		-1.628	9.8e-07	AIF1,BCL2A1,CCL20,CXCL8,HSPG2,IL1A,IL6,PTGS2,TNF	517 (17)
CD200	0.874	other		0.809	9.8e-07	CCL3L3,CLEC7A,IL10,IL1B,IL6,MET,MRC1,TLR2,TNF	538 (16)
TYRO3		kinase		-0.021	9.8e-07	C5AR1,CSF3,FCGR1A,FCGR2A,FCGR3A/FCGR3B,IL1B,IL6,TNF,VIM	470 (17)
F10		peptidase		1.718	9.8e-07	CCN1,CCN2,CXCL8,EGR1,ICAM1,IL6,SELE,VCAM1,VEGFA	389 (16)
PTGIS		enzyme		-1	9.8e-07	CXCL2,CXCL3,ICAM1,IL1B,IL6,PECAM1,PTGS2,TNF,VEGFA	502 (16)
TNFAIP6		other		0.287	9.8e-07	CXCL2,IL10,IL1B,IL6,MRC1,SNAI1,SPINT2,TNF,VIM	465 (14)
ADAMTS12		peptidase		-1.066	9.8e-07	CLEC4E,IL33,IL6,LGALS1,MGP,MID1,S100A6,SELP,TNFAIP2
CXCR2		G-protein coupled receptor		-1.093	9.8e-07	BCL2,CCL3L3,CXCL2,CXCL3,FABP4,HBEGF,IL10,IL6,TNF	510 (18)
ADORA3	-0.388	G-protein coupled receptor	Inhibited	-3	9.8e-07	CCL3,CCL4,CCL8,CXCL3,CXCL8,IL10,IRF1,SPP1,VEGFA	368 (18)
dinoprost		chemical - endogenous mammalian		-0.322	1.04e-06	AKR1C1/AKR1C2,ATP1A1,FABP4,FGF2,HSPA1A/HSPA1B,ID1,ID2,ID3,IL1A,IL1B,IL6,LIPA,MYC,NR4A2,PTGS2,SPP1,TGFB1,TIMP3,VEGFA	581 (22)
IFI16	0.663	transcription regulator		-0.339	1.04e-06	AREG,CCL20,CCL3,CCL4,CDKN1A,CXCL8,GPX1,ICAM1,ID2,IFI16,IL1B,IL1RN,IL6,LDLR,MYC,NFKBIA,SELE,TNF,VCAM1	492 (17)
RARA	0.113	ligand-dependent nuclear receptor		-0.196	1.04e-06	AASS,ABLIM1,ACACB,CD14,CD44,CD53,CD84,CDKN1A,CEBPB,CSF3,CTSS,CXCL8,DUSP1,EGR1,EGR3,ELL2,FOLR2,FOXC1,IL1A,IL1R1,IL6,IRF1,ITGA4,LAMB1,LGALS1,LIFR,MAFB,MALL,MGP,MYC,NEDD9,PGLS,PTGS2,RUNX1,SESN1,SOX17,SPP1,TGFB1,TNF	614 (24)
dimethyl sulfoxide		chemical drug		-0.593	1.08e-06	ACTB,CEBPB,CXCL8,DNAJB4,EMP3,GAS5,HMOX1,IFI16,IL1B,IRS2,ITGAM,ITGB2,LIFR,MYC,NR2F2,NUPR1,SELP,SPI1,SPNS2,TFRC,TNF,VCAM1	455 (19)
IFN ALPHA/BETA (family)		group		-0.282	1.08e-06	CD83,CD86,CLEC10A,CXCL16,FGL2,HLA-A,IFI16,IL10,IL6,IRF1,IRF8,LY6E,MRC1,SERPINB9,TLR2,TNFSF10,TNFSF13B,TREM1	423 (15)
GW501516		chemical drug		-1.683	1.08e-06	ACSL1,APOD,BCL2,CDKN1A,CFD,FLT1,ICAM1,IGFBP2,IL1A,IL1B,IL6,PDK4,PLAT,PLIN2,PTGS2,SNCG,UCP2,VEGFA	423 (17)
HSP90 (family)		group		0.022	1.08e-06	BAG3,CD4,CDKN1A,CLU,DNAJB1,EPAS1,FN1,GJA1,HIF1A,HSPA1A/HSPA1B,IL6,LYN,MCL1,MYC,RPS6,SNAI1,TNF	609 (26)
EIF4E	-0.771	translation regulator		-1.882	1.08e-06	BCL2,C3AR1,CAPG,CDKN1A,CEBPB,CLEC7A,CSF1R,CTSZ,CXCL16,CYBA,CYBB,EREG,FGF2,FN1,GRB2,HIF1A,HLA-A,HLA-DQB1,HMOX1,IFI16,IGFBP4,IL18,IL1A,IL33,INSIG1,LYZ,MCL1,MYC,NFKBIA,P2RY13,PLAUR,PTPRC,RB1,RHOG,RPL10A,SERTAD1,SLCO2B1,SNAI1,TGFBI,TNF,VEGFC	587 (24)
DACH1		transcription regulator		0.135	1.16e-06	CDKN1A,CXCL3,CXCL8,EGR1,FGF2,ID1,IL6,PLAT,PTGS2,SOCS3,TGFB1,TNFAIP3	541 (18)
VE-821		chemical reagent		-0.845	1.16e-06	CCL3,CDKN1A,CSF3,CXCL2,CXCL3,CXCL8,IL1A,IL6,ITGAM,PRDM1,TNF,TNFAIP3	441 (7)
IGFBP2	0.833	other		1.737	1.27e-06	ARRB2,CDH5,CHD9,EMP2,FN1,IGFBP2,IGFBP4,ITGA5,ITGA6,MALAT1,MYC,NEDD9,POSTN,PTPRB	612 (23)
CRH		cytokine		-0.474	1.27e-06	BCL2,CXCL8,IL10,IL18,IL1B,IL1RN,IL6,MRC1,PTGS2,RAMP2,SGK1,SOCS3,TNF,VEGFA	494 (18)
pravastatin		chemical drug		0.287	1.27e-06	APP,CAV1,COTL1,GJA1,HMOX1,ICAM1,IL10,IL1B,IL6,LDLR,TGFB1,TNF,VEGFA,VWF	452 (20)
TMPRSS2-ERG		fusion gene/product		0.684	1.27e-06	AREG,C15orf48,CEBPB,CYBA,DDIT4,EREG,FRY,GNG11,ID1,ID3,IL1A,KLF9,MYC,NUPR1,PLAT,PRSS23,RNF144B,TGFBI,TLR2,VEGFC,VIM,ZEB1,ZEB2	543 (12)
dexamethasone phosphate		chemical drug		-1.32	1.29e-06	CXCR4,DDIT4,DUSP1,ID3,IL1B,IL6,LYVE1,NFKBIA,PDK4,SGK1	413 (7)
TNF RECEPTOR (family)		group		0.176	1.29e-06	CCL20,CCN2,CXCL8,IL10,IL6,PLAU,SELE,TGFB1,TJP1,TLR2	483 (18)
PFKFB3	-1.529	enzyme		0.08	1.29e-06	CXCL2,EPAS1,FGF2,ICAM1,IL1B,IL6,PFKFB3,TGFB1,TNF,VCAM1	515 (17)
ARHGAP31	0.456	other		0	1.29e-06	CCN2,FN1,GADD45B,ID2,ITGA5,MMP28,SNAI1,SPARC,TGFBR3,ZEB2
APOC1	-0.946	transporter		-0.463	1.29e-06	APOC1,APOE,BCL2,FGF2,HSP90AA1,MCL1,MYC,SNAI1,TNF,ZEB1	667 (21)
HMGA2		enzyme		1.352	1.29e-06	BCL2A1,CXCR4,FN1,ID2,IL1B,IL6,SNAI1,SPP1,TNF,VIM	430 (19)
10-(6'-ubiquinonyl)decyltriphenylphosphonium		chemical drug		0.899	1.31e-06	GPX1,IL18,IL1A,IL1B,IL6,NFE2L2,PPIF,PTGS2,SOCS3,TNF,UCP2	434 (19)
ramipril		chemical drug		-1.411	1.31e-06	CCN2,COL4A1,COL4A2,FN1,IL6,LAMB1,LAMC1,PTGS2,TGFB1,TNF,VEGFA	526 (20)
isobutylmethylxanthine		chemical toxicant		-1.405	1.41e-06	ACSL1,AREG,BMPR2,CAV1,CAV2,CCN2,CD14,CD34,CD44,CDKN1A,CEBPB,CEBPD,CREM,CXCR4,EGR1,FABP4,FN1,IL10,IL1B,INSR,ITGB2,LDHA,MERTK,MYC,PDK4,PLAT,PLIN2,RB1,SGK1,SNAI1,SYK,TGFB1,TIMP3	534 (22)
2-deoxyglucose		chemical drug		0.925	1.49e-06	APP,BCL2,CDKN1A,CITED2,CSF1R,CXCL8,DDIT4,FN1,GPX1,HIF1A,IL1B,IL6,INSR,IRF8,LDHA,MCL1,MYC,PTGS2,SPI1,SPP1,TNF,TXNIP	443 (18)
GPX1	-2.281	enzyme		0.027	1.51e-06	BCL2,CCL3L3,CCL4,CCN2,CD14,CXCL3,CYBB,GLRX,GPX4,ICAM1,IL6,TNF,TNFSF10,TXN,VCAM1	435 (18)
APOA1		transporter		0.39	1.51e-06	APOE,APP,CAV1,CYBB,ICAM1,IL1B,IL6,INSIG1,ITGAM,KLF2,PTGS2,TGFB1,TLR2,TNF,VCAM1	456 (18)
MNT		transcription regulator		0.775	1.51e-06	ARHGAP45,ATP1B1,BLVRB,CD53,CYBB,GADD45B,ID1,KLF6,LDHA,LEPR,MPEG1,MYC,SERPINH1,TNF,TXNIP
5-fluorouracil		chemical drug	Inhibited	-2.451	1.52e-06	BCL2,BNIP3L,BTG2,CAPNS1,CD86,CDKN1A,CLU,CSF1R,CSTB,CTSD,ECSCR,EGR1,FKBP1A,FOXO1,GSN,HBEGF,HMOX1,HNRNPA1,IER5,IL1A,IL1B,ITGB4,LDHA,MCL1,MXD1,MYC,NACA,NINJ1,OAZ1,POLR2L,PPP1R15A,PTGS2,RB1,RHOB,RPL10A,RPL18,RPL24,RPL35A,RPL36,RPL5,RPL7,RPS28,RPS4X,RPS4Y1,RPS8,SAT1,SESN1,SLA,SMS,SNAI1,SNRPF,SPP1,STOM,TGFB1,TMSB10/TMSB4X,TSC22D1,TXNIP,YBX3	580 (22)
rotenone		chemical toxicant		-0.832	1.62e-06	CXCL2,CYBB,GJA1,GPX1,HIF1A,HMOX1,IL10,IL1B,IL6,ITGAM,MYC,NFE2L2,NR4A2,PTGS2,TNF,TXNIP,UCP2,VCAM1	463 (21)
glycochenodeoxycholate		chemical - endogenous mammalian		-1.5	1.64e-06	ADGRG1,ADGRL4,APOD,AREG,BCL2A1,CCN1,CD74,CRIM1,CXCL3,CXCL8,EREG,HLA-DRA,IL6,SEMA6A,STC1,TREM1	419 (16)
CIP2A		other		0.513	1.64e-06	BCL2,COL15A1,EGR1,FAM110D,GPNMB,GPR183,IER3,MYC,PDE2A,PDK4,PLAUR,PTPRB,RAB31,RHOC,S100A16,SAT1	440 (7)
APLN		other		1.607	1.64e-06	ANGPT2,BCL2,CCN2,CD34,CDH5,CXCR4,EGR1,MYC,NOSTRIN,PECAM1,S100A4,SOX18,TAGLN2,TEK,TGFBR2,VIM	522 (24)
Hbb-b1		transporter	Inhibited	-3.602	1.73e-06	C1QA,CD44,CD74,CLEC7A,CYBA,CYBB,FN1,FTH1,FTL,HIF1A,ICAM1,IL10RA,IL1B,ITGAM,LY86,NCF2,PECAM1,SPI1,TFRC,TLR2,UCP2,VCAM1,VEGFC	371 (12)
8-bromoguanosine 3',5'-cyclic monophosphate		chemical reagent		1.048	1.73e-06	CAV1,CDKN1A,HMOX1,IL1B,IL6,ITGAM,PLAUR,S100A10,SNAI1,TAGLN2,TGFB1,VCAM1,VEGFA	372 (14)
CSF1R	-2.165	kinase		-0.961	1.73e-06	CCL3L3,CD163,CDKN1A,CSF1R,HMOX1,IL1A,IL6,MRC1,MSR1,MYC,SPI1,TNF,VCAM1	514 (20)
ibuprofen		chemical drug		0.156	1.73e-06	APP,CYBB,EPAS1,HIF1A,IL1B,IL6,ITGAM,LAMB1,PLIN2,PTGS2,PTPRC,TNF,VEGFA	513 (17)
NX-13		chemical drug		1.876	1.85e-06	CCL3L3,CXCL2,CXCL8,IL10,IL1A,IL1B,IL6,TNF	292 (8)
IL1F10		cytokine		-0.745	1.85e-06	IL1A,IL1B,MERTK,NLRP3,PTGS2,SOCS3,TGFB1,TNF	416 (18)
SRT1720		chemical drug		0.116	1.85e-06	CXCL8,FN1,HIF1A,IL1B,IL6,TNF,VCAM1,VIM	506 (21)
RXFP2		G-protein coupled receptor	Activated	2.121	1.85e-06	CDH5,INHBB,LRP1,LRP5,NOTCH4,SOX17,SOX18,SOX7
AIMP1	0.127	cytokine	Inhibited	-2.184	1.85e-06	CCL3,CCL4,CXCL2,CXCL8,ICAM1,IL10,IL1B,TNF	400 (20)
IL17F DIMER (complex)		complex		-1.294	1.85e-06	CCL3,CCL4,CSF3,CXCL1,IL10,IL1A,IL1B,IL6
SERPINB3		other		-1.64	1.85e-06	IL1B,IL6,ITGAM,LGALS3,LRP1,TGFB1,TNF,VEGFA	396 (20)
TRIM3	0.16	enzyme		-0.043	1.85e-06	CXCL3,CXCL8,FGF2,IL1B,IL6,TNF,VEGFA,VEGFC	446 (12)
PDHA1	0.04	enzyme		-0.707	1.85e-06	CSF3,CXCL1,CXCL2,CXCL8,IL1A,IL6,MYC,PTGS2	209 (7)
WRN	0.142	enzyme		1.489	1.85e-06	CDKN1A,CXCL1,CXCL2,CXCL8,HIF1A,IL1A,IL1B,IL6	553 (17)
IL15RA	0.095	transmembrane receptor		1.083	1.85e-06	BCL2,CD44,CD84,IL10,IL6,ITGAX,PTPRC,TNF	388 (19)
NCR2		transmembrane receptor	Inhibited	-2.204	1.85e-06	CCL20,CCL4,NR4A2,NR4A3,PTGS2,RCAN1,TNF,TYROBP	228 (7)
ebselen		chemical drug	Activated	2.184	1.85e-06	DUSP1,HIF1A,HMOX1,ICAM1,IL1B,PTGS2,TNF,VEGFA	506 (20)
SR 144528		chemical reagent	Activated	2.184	1.85e-06	CCL4,CXCL8,EGR1,ICAM1,IL1B,IL1RN,NFKBIA,TNF	529 (20)
GSK2193874		chemical reagent		1.4	1.85e-06	CCL3L3,CCN1,CXCL3,HBEGF,IGF1,IL10,IL6,TNF	275 (7)
TGAL copolymer		biologic drug		-0.851	1.85e-06	CD163,CXCL8,IGF1,IL10,IL1B,IL1RN,TGFB1,TNF	375 (15)
iodine		chemical - endogenous mammalian		1.902	1.85e-06	BCL2,FABP4,HIF1A,ICAM1,IL10,IL1B,IL6,VEGFA	524 (22)
romidepsin		biologic drug		0.227	1.93e-06	ATRX,BCL2A1,BTG2,CD86,CDKN1A,CXCL8,DDX21,DUSP1,EGR1,EPAS1,FGF2,GSN,HIF1A,ICAM1,ID2,INSR,MCL1,MYC,PLAUR,PRDM1,PTGS2,RHOB,RHOC,TIMP3	562 (21)
T-5224		chemical reagent		0.2	2.1e-06	ACSL1,ADAMTS1,ADAMTS9,AREG,ARID5B,CPEB4,CPM,CXCL8,EGR1,EREG,GADD45B,ID2,IFI16,IRS2,LMCD1,NIBAN1,PDLIM1,PFKFB3,PTGS2,RASAL2,RGS2,RUNX1,SLCO2A1,SOCS3,SRGN
diethylnitrosamine		chemical toxicant		-0.316	2.1e-06	ANGPT2,CCL20,CD44,CD63,CDKN1A,CSTB,ETS2,HIF1A,HMOX1,IGFBP2,IL1A,IL1B,IL6,ITGAM,MCL1,MET,MYC,NFE2L2,NFKB1,PECAM1,SLCO2B1,TEK,TGFB1,TNF,VEGFA	400 (15)
C1QA	-4.841	other		0.756	2.18e-06	C3AR1,C5AR1,CD163,CD44,EGR1,F2R,HLA-A,HLA-E,IL6,MERTK,S100A10,TAP1,TNF,VIM	563 (16)
mir-23 (includes others)		microRNA		-0.404	2.18e-06	CDKN1A,CELF2,GATM,HIF1A,IGF1,IL1B,IL6,LDHA,MET,SEMA6A,SMAD1,SPP1,TNF,ZEB1	494 (21)
TAB1		enzyme		0.967	2.18e-06	CCL20,CDKN1A,CH25H,CXCL8,IL1B,IL6,MCL1,NFKB1,NFKBIA,PTGS2,RGS2,SELE,TNFSF10,TNFSF13B	405 (18)
calcipotriene		chemical drug		-0.783	2.26e-06	CD86,CXCL8,IL10,IL1B,IL33,IL6,OSM,PLAU,PLAUR,PTGS2,SPP1,TNF	571 (20)
C1Q (family)		group	Inhibited	-2.246	2.26e-06	CD163,CDH5,CEBPD,CH25H,ICAM1,IL10,IL6,MERTK,SELE,TNF,TNFSF10,VCAM1	512 (16)
CELA3B		peptidase			2.26e-06	CXCL3,GPX4,IL18,IL6,LGMN,NCF2,NLRP3,OSM,RGS1,TGFBI,TREM1,TXNIP
CD2		transmembrane receptor		-1.176	2.26e-06	BCL2,CD4,CD44,CD86,CXCL8,HLA-DMA,HLA-DPA1,ICAM1,IL10,PTPRC,RB1,TNF	344 (19)
CALR	-0.333	transcription regulator		0.767	2.26e-06	B4GALT1,CDKN1A,CTTN,CXCL3,FN1,GJA1,ICAM1,INSR,ITGA5,PTGS2,TGFB1,TNF	499 (18)
alendronic acid		chemical drug		-1.086	2.26e-06	BCL2,CXCL8,FCGR3A/FCGR3B,FGF2,ID1,IL10,IL1B,IL6,ITGAM,NCF2,SPP1,VEGFA	433 (17)
FUS-DDIT3		fusion gene/product		-0.05	2.26e-06	CCN2,COL4A1,CXCL8,FLT1,FN1,IL1B,IL6,KLF2,LIFR,NAMPT,SOCS2,VIM	544 (23)
kaempferol		chemical toxicant		-0.805	2.26e-06	BCL2,CCN2,CDKN1A,FN1,HMOX1,ICAM1,IL1A,MYC,PLAU,PTGS2,SELE,TNF	532 (17)
PRKAA2		kinase		-1.412	2.31e-06	ARHGDIB,BCL2,CD302,CD44,CDKN1A,CYBB,EGR1,FABP4,FN1,ICAM1,IGFBP4,IL13RA1,IL1R1,IL6,ITGB1,LDHA,NCF2,NFIB,NFKBIA,SNAI1,SOCS3,TGM2,TNF,TXNIP,UCP2,VCAM1,VIM	465 (21)
plicamycin		chemical drug		0.137	2.33e-06	ADAMTS4,AFAP1L1,BNIP3L,CCN2,CDKN1A,CXCL1,EPS8,HIF1A,HMOX1,ID1,IER5,IGFBP4,MAOA,MET,NFE2L2,OLFM1,PLAUR,PRDM1,SLC40A1,SOCS3,TGFBR2,TYMP,VWF	592 (23)
TFEB	0.009	transcription regulator		-1.971	2.34e-06	ALCAM,AREG,ASAH1,ATP6V0B,ATP6V1B2,BTG1,CALCRL,CCN2,CD63,CH25H,CHCHD10,CLEC5A,CTSB,CTSD,CXCL1,CXCL2,CXCL3,CXCL8,DUSP2,EMP1,EREG,FN1,HIF1A,ICAM1,IFNGR2,IL1B,IL33,IL6,ITGA5,MAP1LC3B,MET,MSR1,MYC,NFIA,PLAU,PNP,PSAP,RGS1,SLC1A3,SPARC,SPP1,TGIF1,TNF,TPP1,VEGFA,VIM,ZEB1	418 (15)
adenosine		chemical - endogenous mammalian		-0.534	2.4e-06	CD86,CXCL8,CXCR4,HIF1A,HMOX1,ICAM1,IL10,IL1B,IL1R1,IL6,ITGB2,NR4A2,PLAT,PTGS2,SOCS3,TNF,TXNIP,VEGFA	396 (18)
GW9662		chemical reagent		1.269	2.4e-06	BCL2,CAV1,CCN2,CD14,CD83,CD86,CDKN1A,FABP4,FN1,HLA-DRA,IL1B,IL6,INSIG1,IRS2,LDHA,PLIN2,PTGS2,TGFB1,TNF,UCP2,VCAM1	439 (20)
CRP		other		-1.399	2.46e-06	CCL3L3,CXCL8,EGR1,F8,FCGR2B,FN1,IL10,IL1B,IL1RN,IL6,ITGAM,PSMB9,TGFB1,TNF,TNFSF10	497 (20)
NCOA3	-0.117	transcription regulator		-0.555	2.53e-06	BCL2,CCN1,CCN2,CD44,CDKN1A,FGF2,HES1,HMOX1,ICAM1,IGF1,IRF1,LDHA,NFKBIA,PLIN2,PTGS2,TKT,VEGFA	476 (20)
ATF2	0.206	transcription regulator		-0.484	2.53e-06	ACTB,BCL2,BCL2A1,CXCL8,DUSP1,EGR1,FN1,IL10,IL6,MCL1,MT2A,NUPR1,PLAU,PTGS2,RHOB,TNF,VCAM1	491 (19)
deoxycholate		chemical - endogenous mammalian		-0.714	2.56e-06	CAV1,CCN1,CXCL8,EGR1,GJA1,GLUL,IL6,LDHA,LDLR,MCL1,PLAU,PLAUR,PTGS2,SLC1A3,TJP1,TNF	613 (24)
conjugated linoleic acid		chemical drug	Activated	2.022	2.56e-06	CXCL8,CXCR4,DUSP1,FABP4,FCGR2B,IL10,IL10RA,IL1RN,ITGB2,NFKB1,NLRP3,PTGS2,SOCS3,TNF,TNFAIP3,TXN	503 (14)
HIF1 (complex)		complex		-1.91	2.56e-06	BCL2,BHLHE41,BNIP3L,CD83,CDKN1A,CXCR4,DDIT4,FN1,HMOX1,LDHA,LGALS1,MET,PRNP,S100A4,TFRC,VEGFA	540 (19)
RORC		ligand-dependent nuclear receptor		-0.97	2.57e-06	ACACB,ATP1B1,CCL20,CXCL2,CXCL3,ELOVL7,GADD45B,HIF1A,IL1A,IL1B,IL1R1,IL6,LDHA,MYC,NLRP3,NNMT,REL,SLC16A10,SLC7A5,SPARC,SULF2,TNF,VEGFA,ZBTB16	535 (20)
metronidazole		chemical drug		1.54	2.57e-06	ALCAM,APOD,C1QA,C1QB,CD63,CITED2,CST3,CTSB,DNAJB4,FTH1,HAVCR2,IL10,IL10RA,IL1B,IL1R1,IL6,LGALS1,LGALS3,NUAK1,PTPRM,SOCS2,SPP1,TJP1,TNF	436 (19)
NTRK1		kinase		-1.6	2.74e-06	AHNAK,APOE,AQP1,BCL2,CAVIN1,CCN1,CD44,CDKN1A,CEBPB,EGR1,ETS1,FOXC1,GPNMB,HERPUD1,HES1,HSPA6,IGFBP4,LGALS1,LHFPL6,LSP1,MAOA,MGP,NPR1,PDE4B,PLAT,POSTN,PPFIBP1,PTPRE,S100A6,SERPINH1,SLC7A5,SPRY1,SYNE2,TM4SF1,TSC22D1,TXNIP	596 (23)
ginsenoside Rb1		chemical - endogenous non-mammalian		1.227	2.77e-06	CXCL8,CYBA,CYBB,HBEGF,ICAM1,IL1B,IL6,MT-ND1,PECAM1,TNF,VCAM1	449 (20)
BIRC3	-0.935	enzyme		-0.226	2.77e-06	BCL2,CSF3,CXCL1,CXCL8,ICAM1,IL1B,IL6,MCL1,NFKBIA,REL,TNF	404 (18)
32-134D		chemical reagent		0.98	2.77e-06	CCL20,CSF3,CXCL2,CXCL3,HAVCR2,IL10,IL6,LDHA,OSM,TNF,VEGFA
PF-4878691		chemical drug	Inhibited	-2.282	2.77e-06	BCL2,CCL3,CCL4,CD83,CD86,CXCL8,IL1B,IL6,MYC,PTGS2,TNF	250 (7)
AXL	-0.546	kinase		1.655	2.77e-06	C15orf48,FCGR3A/FCGR3B,IL10,IL18,IL1B,IL6,LITAF,SNAI1,SOCS3,TNF,VIM	439 (17)
CARM1	-0.107	enzyme		1.123	2.77e-06	CDKN1A,CSF3,CXCL3,DDIT4,EGR3,FTH1,FTL,HSP90AA1,ICAM1,IGFBP4,MYC	610 (23)
TD139		chemical drug		1.36	2.77e-06	C1QA,C1QB,C1QC,C3AR1,CD84,ICAM1,IL1B,IL6,LGALS1,LGALS3,TNF
tranilast		chemical drug		1.322	2.77e-06	CD86,CDKN1A,CXCL1,CXCL8,FOXO1,IL10,IL6,TGFB1,TNF,TXNIP,VCAM1	514 (20)
IFN GAMMA (complex)		complex		-0.536	2.77e-06	CD86,CDKN1A,CXCL16,CXCL8,CYBB,FLT1,HLA-DRA,ICAM1,IGFBP4,IL10,IL1B,IL33,IRF8,LY96,MYC,NR4A3,SOCS3,TNF,TNFSF10,VSIG4	375 (15)
LAMA4	0.462	enzyme		-1.508	2.78e-06	ANGPT2,CAV1,CAV2,CDKN1A,COL15A1,CXCL16,FLT1,FN1,HIF1A,IGF1,IL18,IL1R1,IL6ST,ITGA4,ITGB1,LAMA5,LAMB1,LAMC1,LIFR,MET,MGST2,MT-ND1,MT-RNR1,MT-RNR2,SEPTIN10,SH3BGRL2,SHC1,SPP1,TGFBR2,TNFRSF1B,VEGFA,VEGFC	389 (13)
adavosertib		chemical drug	Inhibited	-2.014	2.79e-06	BCL2,CCL20,CCL8,CD83,COLEC12,CTSS,CXCL8,HLA-A,ICAM1,IFI27,IFITM1,IL10,IL18,IL1A,IL6,IRF1,IRF8,ITGAM,MERTK,PLAUR,TNF,TNFAIP3	512 (18)
ML290		chemical reagent		-1.667	2.84e-06	CAV1,CXCL8,IL1B,IL6,INHBB,NFIB,TGFB1,TIMP3,TNFAIP3
DEF6	-0.202	other		1.752	2.84e-06	FN1,IL10,IL6,PRDM1,SNAI1,TNF,VIM,ZEB1,ZEB2	372 (19)
LY96	-0.824	transmembrane receptor		-1.016	2.84e-06	CD86,CXCL2,CXCL3,CXCL8,IL6,LY96,NFKB1,SELE,TNF	330 (14)
CD209	-0.229	other		-0.089	2.84e-06	CCL3,CCL4,CD86,CLDN5,IL10,JAM2,PTGS2,TJP1,TNF	442 (19)
MARK2	-0.023	kinase		-1.667	2.84e-06	CD44,CXCL2,CXCL3,IGF1,IL18,IRF1,NFKBIZ,PTGS2,TNF	495 (15)
GLB1	-0.237	enzyme	Activated	3	2.84e-06	C1QA,C1QB,C1QC,CTSB,CTSD,CTSZ,GPNMB,MPEG1,TYROBP
NBEAL2	0.086	other	Activated	2.975	2.84e-06	CCL3L3,CCL4,CKLF,CXCL16,CXCL2,CXCL3,IRF8,SELP,VWF	523 (13)
LETMD1	0.133	other		0.951	2.84e-06	CDKN1A,CXCL8,CYBB,IL10,IL1B,IL6,IRF1,PTGS2,TNF	398 (15)
FCER1G	-3.645	transmembrane receptor	Inhibited	-2.074	2.84e-06	CCL3,CCL4,CXCL8,IL10,IL1B,IL1RN,IL6,PTGS2,TNF	483 (21)
P2RX7	-0.445	ion channel		-0.038	2.84e-06	CAPN2,CCL20,IL1A,IL1B,IL6,NLRP3,TGFB1,TNF,TNFSF10	442 (15)
methylselenic acid		chemical reagent		0.555	2.88e-06	ACTN4,ADAMTS1,AKR1C1/AKR1C2,APOD,B4GALT1,BCL2A1,BLVRB,CD44,CDKN1A,CLU,CORO1A,EPHX1,FN1,ID1,ID2,ID3,IGF1,IRF1,ITGB4,MCL1,MXD1,MYC,NDRG1,NFKB1,PLCB4,RAB31,RABAC1,RB1,RGS10,RHOB,RHOQ,SAT1,SGK1,TGFBR3,TLR2,TNFAIP3,TUBB4B,VEGFA,VEGFC,ZBTB16	640 (20)
PDX1		transcription regulator		-0.359	2.99e-06	ACTB,ACTG1,AKR1B1,CD44,CREM,CXCL2,CXCR4,EFNA1,EGR1,FGF2,GRN,ID1,ID2,ID3,IER3,IL1B,IL6,INSIG1,IRS2,KLF6,MALAT1,MT-ND1,MYC,NFKB1,PDE4B,PRSS23,SPP1,TGFBR3,TXNIP	535 (21)
misoprostol		chemical drug		0.378	3.02e-06	CSF1R,IL10,IL1B,IL6,PTGS2,SOCS3,TNF	381 (18)
echinomycin		chemical drug		1.134	3.02e-06	ADAMTS1,CAVIN1,CAVIN2,CXCR4,IL1A,IL6,VEGFA	344 (10)
CYCLOOXYGENASE (family)		group		-1.937	3.02e-06	HMOX1,IGF1,IL10,IL6,MRC1,PTGS2,RGS2	401 (19)
C8 (complex)		complex	Inhibited	-2.438	3.02e-06	CCL3L3,CXCL2,CXCL3,ICAM1,IL1B,SELE,VCAM1	375 (16)
CDKN2B-AS1		other		-0.378	3.02e-06	CXCL8,ICAM1,IL6,NFKB1,PTGS2,TNF,VCAM1	522 (14)
ATP6AP2	-0.773	transporter		-1.188	3.02e-06	ATP6AP2,CYBB,FN1,IL6,PTGS2,TGFB1,TNF	291 (11)
Hmgb1		transcription regulator		-0.877	3.02e-06	BCL2,CDKN1A,CXCL8,IL10,IL1B,IL6,TNF	558 (20)
LILRA2		other		-0.461	3.02e-06	CSF3,CXCL8,IL10,IL1B,IL6,MRC1,TNF	376 (15)
TNFAIP8L2	-0.338	other		0	3.02e-06	CXCL2,HMOX1,IL10,IL1B,IL6,NFE2L2,TNF	495 (18)
THBD	0.515	transmembrane receptor		-1.636	3.02e-06	CXCL3,FLT1,IL18,IL1B,IL6,PECAM1,TNF	395 (18)
TRG		other		0	3.02e-06	AREG,CAV1,CAV2,CXCL1,FCER1G,HLA-DQB1,IL1B
mir-127		microRNA		1.198	3.02e-06	CLEC10A,DUSP1,IL10,IL1B,IL6,MRC1,TNF	260 (7)
NTN1		growth factor		0.461	3.02e-06	ACTB,CTSB,CXCL2,IL10,IL6,PTGS2,TNF	581 (29)
SLC7A11		transporter		1.477	3.02e-06	GPX4,IL1B,MYC,NES,PTGS2,TNF,VIM	432 (17)
F13B		enzyme		-1.89	3.02e-06	BCL2A1,CCL3,CXCL1,CXCL2,CXCL8,MARCKSL1,NINJ1	215 (7)
CNOT3	0.006	other		-1.287	3.02e-06	CDKN1A,EBF1,KLF2,LEPR,MYC,PDK4,UCP2
DUSP5	0.295	phosphatase		-0.378	3.02e-06	CH25H,DUSP2,EGR1,EGR3,ID2,PRDM1,ZFP36	399 (7)
NFKBIE	-0.58	transcription regulator		1.732	3.02e-06	CSF3,CXCL3,CXCL8,ICAM1,SELE,TNF,VCAM1	370 (13)
C7	1.808	other	Inhibited	-2.438	3.02e-06	CCL3L3,CXCL2,CXCL3,ICAM1,IL1B,SELE,VCAM1	375 (16)
PBLD		enzyme		1.72	3.02e-06	CXCL8,HIF1A,IL1B,IL6,TJP1,TNF,VEGFA	283 (7)
KLK5		peptidase		-1.134	3.02e-06	CCL20,CXCL2,ICAM1,IL18,IL1B,IL6,TNF	401 (19)
101.10 peptide		chemical reagent		1.038	3.02e-06	GJA1,IL10,IL1B,IL1RN,IL6,PTGS2,TNF	481 (21)
hemocyanin		biologic drug			3.02e-06	CD14,CD83,CD86,IL10,ITGAX,TGFB1,TNF	501 (18)
N-(3-oxododecanoyl)-homoserine lactone		chemical reagent		-0.566	3.02e-06	CXCL2,CXCL8,IL10,IL1A,IL1B,IL6,PTGS2	365 (15)
salmeterol		chemical drug		-0.362	3.02e-06	DDIT4,DUSP1,IL10,IL6,RGS2,SOCS3,TNF	514 (21)
nicardipine		chemical drug		-1.195	3.02e-06	APP,CXCL2,CXCL3,IL6,SELE,SELP,VCAM1	409 (15)
SU1498		chemical drug		-1.912	3.02e-06	ANGPT2,ETS1,FABP4,ICAM1,SELE,VCAM1,VEGFA	448 (14)
polymyxin B		biologic drug		0.416	3.02e-06	CXCL8,IL10,IL1B,IL6,LDLR,TNF,VCAM1	450 (14)
RAR (family)		group	Activated	2.425	3.06e-06	BCL2,BTG2,CDH5,CDKN1A,CSF3,EGR1,ITGB2,MGP,TGM2,TJP1	488 (24)
atractylon		chemical - endogenous non-mammalian		0.771	3.06e-06	BCL2,CXCL3,CXCL8,ICAM1,IL1B,IL6,PTGS2,TGFBR2,TNF,VIM	395 (18)
FABP3		transporter		0.626	3.06e-06	BCL2,CXCL8,EGR1,FN1,IL1B,IL6,PLAU,PTGS2,TLR2,VEGFA	514 (22)
ALDH1A2	0.361	enzyme		-0.336	3.06e-06	CCN1,CCN2,CD44,FGF2,IGFBP4,MAFB,SPARC,SPP1,TGFBI,TIMP3	409 (7)
MIR101 (family)		group		1.245	3.06e-06	BCL2,CDH5,CLDN5,DUSP1,IGF1,MCL1,MET,PTGS2,STMN1,VEGFA	404 (7)
GDF9		growth factor		0.877	3.06e-06	CCN2,HSPG2,ID1,ID2,ID3,INHBB,ITGA6,PLAU,PTGS2,PXN	462 (22)
S100A6	0.748	transporter		0	3.06e-06	ADAMTS1,CCL20,CXCL2,CXCL8,PRNP,SELE,STC1,TNFAIP3,TPM4,YBX3	210 (7)
deoxycorticosterone acetate/potassium chloride/sodium chloride		chemical reagent		-1.759	3.06e-06	ATP6AP2,CXCL2,CYBB,FN1,IL1B,IL6,NR2F2,PTGS2,SPP1,TNF	364 (17)
CXCR3		G-protein coupled receptor		-1.062	3.06e-06	BCL2,CCL3L3,CDH5,CLDN5,FN1,HMOX1,IL10,IL1B,ITGAM,MAP1LC3B	495 (19)
ILKAP	0.033	phosphatase		0.588	3.06e-06	CD86,FOXO1,IL10,IL1B,IL6,MYC,NDRG1,NR4A3,SPI1,TNF	437 (18)
MVP	0.152	other		-0.993	3.06e-06	CD83,CD86,CXCL2,CXCL3,CXCL8,ICAM1,IL1B,IL6,SPI1,TNF	559 (21)
SMAD5	0.279	transcription regulator		1.767	3.06e-06	CCN2,CSF2RA,ICAM1,ID1,ID3,IL3RA,RUNX1,SELE,VCAM1,VEGFA	517 (17)
LIPG		enzyme		-1.061	3.06e-06	BCL2,FABP4,IL10,IL1B,IL6,LDLR,MSR1,PLTP,TNF,VEGFA	367 (17)
TFPI2		other		-0.441	3.06e-06	ADAMTS4,AREG,BTG2,CDH5,CXCL2,EFNB2,GADD45B,IL10,IL6,S100A4	421 (18)
PS-1145		chemical drug		-0.208	3.06e-06	CXCL1,CXCL8,ICAM1,IL6,IRF1,NFKBIA,PTGS2,RB1,TNFAIP3,UACA	470 (17)
resatorvid		chemical drug		0.128	3.08e-06	CCL20,CXCL3,CXCL8,ICAM1,IL1B,IL6,LDHA,LYVE1,MRC1,NLRP3,PTGS2,TNF,VCAM1	408 (18)
COLLAGEN(S) (complex)		complex		-0.964	3.08e-06	ACTB,C3AR1,C5AR1,CCN1,CD63,FN1,HERPUD1,ITGAM,PPP1R15A,PXN,SELP,SERPINH1,SNAI1
fluvastatin		chemical drug		-0.728	3.08e-06	APP,BCL2,CDKN1A,CXCL8,CYBA,HMOX1,IL6,LRP1,PLAT,PTGS2,TNF,TNFSF10,VEGFA	452 (22)
ZEB1	0.801	transcription regulator		0.506	3.14e-06	CCN1,CCN2,CD163,CD74,DOCK9,FN1,IL10,IL1B,ITGB4,MPZL2,MRC1,NFKB1,PLAU,PTGS2,RBM47,S100A10,TGFBI,VIM,ZEB1	540 (21)
PAX5		transcription regulator		0.588	3.14e-06	BCL2,CSF1R,CSF2RA,CTNNA1,FN1,GPRIN3,ID3,IL6ST,INSR,LCP2,MET,MYC,NEDD9,PRDM1,RGS10,SLC16A10,TREM1,TXNIP,VIM	586 (22)
okadaic acid		chemical toxicant		-0.437	3.14e-06	APP,CCN2,CXCL2,CXCL8,CYBB,EGR1,ELN,IL1A,IL1B,IL1RN,IL6,MCL1,MYC,NDRG1,NR2F2,PTGS2,RB1,SPP1,TNF	477 (18)
HDAC2	0.042	transcription regulator		0.115	3.3e-06	CAVIN2,CD34,CD4,CDKN1A,CXCL8,CYBB,EGR1,FAM107A,HLA-A,IGF1,IL1A,IL6,MYC,NASP,NFKBIA,PLAU,PREX1,PTGS2,RHOB,TNF,TNFSF10	417 (19)
TFAP2A		transcription regulator		0.267	3.39e-06	ALCAM,APOE,BCL2,CCL4L1/CCL4L2,CDKN1A,CXCL1,CXCL2,CXCL8,EREG,F2R,LIPA,MT2A,MYC,PAG1,PLAU,PLAUR,PODXL,PSAP,RPL7,RPLP0,SESN1,TNF,TPM1,VEGFA	593 (22)
miR-17-5p (and other miRNAs w/seed AAAGUGC)		mature microRNA		-0.682	3.39e-06	APP,BCL2,BMPR2,C1QTNF1,CCL20,CCN1,CD44,CDKN1A,CRIM1,CXCL8,FN1,HIF1A,IL6,MT2A,RB1,RHOC,RUNX1,S1PR1,SLC1A3,TGFBR2,TNF,TXNIP,VEGFA,VIM	481 (15)
8-hydroxyguanine		chemical - endogenous mammalian	Inhibited	-2.433	3.45e-06	CCL20,CCL3L3,CXCL2,IL1A,IL1B,TNF
IP7e		chemical reagent		-1.039	3.45e-06	APOE,FN1,SNAI1,TJP1,VIM,ZEB1
SLC7A2		transporter	Activated	2.412	3.45e-06	CCL3L3,CCL4,CXCL1,CXCL2,CXCL3,IL1B	162 (4)
Tlr13		other		-1.423	3.45e-06	CXCL3,CXCL8,IL1B,IL6,NFKB1,TNF	378 (15)
iguratimod		chemical drug		0.816	3.45e-06	CSF3,CXCL1,CXCL2,CXCL3,IL6,TNF	389 (14)
MUC2		other			3.45e-06	CXCL8,IL1B,IL6,PTGS2,TGFB1,TNF
NUP98	-0.043	enzyme		0.106	3.45e-06	CDKN1A,FN1,IL1B,IL6,TNF,YWHAH	419 (12)
C6		other		-1.039	3.45e-06	CCL3L3,CXCL2,CXCL3,IL1B,SELP,TNF	421 (12)
FZD5		G-protein coupled receptor	Inhibited	-2.425	3.45e-06	CD14,IL1B,SPP1,TJP1,TNF,VEGFA
ST14	-0.243	peptidase		-1.237	3.45e-06	CXCL2,CXCL8,ICAM1,IL1B,IL6,TNF	373 (18)
roflumilast N-oxide		chemical - endogenous mammalian		-0.816	3.45e-06	CXCL8,HMOX1,ICAM1,IL6,NFE2L2,TNF	425 (14)
palmitoyl-Cys((RS)-2,3-di(palmitoyloxy)-propyl)-Ala-Gly-OH		chemical reagent		-1.17	3.45e-06	CXCL8,ICAM1,IL6,PTGS2,TLR2,TNF	341 (15)
interferon beta-1a		biologic drug		-1.553	3.56e-06	CD4,CORO1A,CSF1R,CXCR4,DNAJB1,FCER1G,FCGR1A,FCGRT,FKBP1A,FPR1,FYB1,GADD45B,HLA-DPB1,HLA-DRB5,ICAM1,IL1RN,IRF1,ITGB2,LGALS1,LILRB3,NCF2,NFKBIA,PLAUR,RPL18,RPL24,RPL3,RPS28,SERPINA1,TBXAS1,TNFRSF1B,TNFSF13B
NR1I2		ligand-dependent nuclear receptor		0.902	3.58e-06	CCL3L3,CDKN1A,CLEC4E,CSF3,CXCL2,CXCL3,EGR1,GLUL,IGF1,IL10,IL18,IL1B,IL33,IL6,INSIG1,LYZ,MGP,MYC,NFKB1,NLRP3,OSM,PTGS2,TGM2,TJP1,TNF	467 (14)
ROCK (family)		group		1.188	3.63e-06	APP,CAVIN1,CCN2,CDKN1A,CXCL8,ETS1,FABP4,FN1,ICAM1,MYC,SPP1,TGFB1,TJP1,VCAM1	415 (18)
miR-199a-3p (and other miRNAs w/seed CAGUAGU)		mature microRNA		-0.553	3.63e-06	CD44,CEBPB,COL4A1,FN1,ID1,ID2,ITGA6,MET,MYC,NFKB1,PTGS2,RUNX1,SMAD1,VIM	345 (7)
IL6ST	2.137	transmembrane receptor		-0.055	3.63e-06	A2M,CD44,CSF1R,EGR1,ENPP2,IL1B,IL6,IRF1,MAF,MYC,SOCS3,STING1,TNFRSF1B,VCAM1	450 (16)
cadmium chloride		chemical toxicant		-0.659	3.76e-06	ANXA5,DNAJB1,EIF4E,FOXO1,FTH1,HIF1A,HMOX1,HSP90AA1,HSPA1A/HSPA1B,HSPB1,IL10,LDHA,MT2A,MYC,NFE2L2,PFKFB3,PLAU,SNAI1,TGFB1,TNF,TXN,VIM	425 (16)
MMP2	-0.059	peptidase		-1.101	3.77e-06	CD44,CDKN1A,CEBPB,CLDN5,COL18A1,FN1,IL1B,IL1RN,IL6ST,INSIG1,LDLR,LRP1,MYC,PDK4,TGFB1,TJP1,TNF	523 (21)
CFTR		ion channel		0.428	3.77e-06	AQP1,CAPG,CAV1,CFH,CFI,CXCL3,CXCL8,IL1B,IL6,ITPR1,NFKB1,NFKBIA,NFKBIZ,PTGS2,SOCS3,TNF,TNFAIP3	463 (14)
FLCN		other		-0.145	3.78e-06	ADAMTS1,ADGRG1,ASAH1,BCL2,BHLHE41,CEMIP2,COX7A1,CTSZ,CXCR4,ENG,GPNMB,HIF1A,HMOX1,ICAM1,LCP1,LDHA,LIPA,MT-CYB,MT-ND1,MT-ND5,NPC2,PODXL,SEMA6A,SPARC,TMTC1,TPP1,VEGFA	412 (16)
mir-29 (includes others)		microRNA		0.402	3.86e-06	ADAMTS9,ARPC3,BCL2,CCL8,COL4A2,ELN,FN1,IGF1,LAMC1,MCL1,NASP,OLR1,PIK3R1,SERPINH1,SNAI1,SPARC,TIMP3,TNFAIP3,VEGFA,VIM	518 (18)
HDAC3	-0.087	transcription regulator		-1.113	3.86e-06	ACACB,CD34,CDKN1A,CXCL2,CXCL8,ENPP2,HLA-A,HMOX1,ICAM1,IL1B,IL6,LDHA,MYC,NFKBIA,PLIN2,PRDM1,PTGS2,SPP1,TNF,VIM	468 (19)
cinnamaldehyde		chemical toxicant		0.222	3.86e-06	BCL2,CCN2,CXCL8,DDIT4,EGR1,FTH1,GK,GPX1,HMOX1,HSPA1A/HSPA1B,IL1B,INSIG1,INSR,NFE2L2,NFKB1,PDK4,PTGS2,SELE,TNF,TXNIP	486 (14)
mir-204 (includes others)		microRNA		-1.276	3.9e-06	BCL2,CXCL1,CXCL2,CXCL8,FOXC1,ID2,IL1B,IL6,ITPR1,MCL1,MYC,PIK3R1,SMAD1,TGFBR2,TNF	482 (24)
FOXC2		transcription regulator		0.784	3.9e-06	ANGPT2,CFD,CXCR4,EFNB2,FABP4,FN1,GPNMB,INSR,IRS2,MET,PTGS2,SNAI1,SPP1,VIM,ZEB1	442 (21)
ILK	-0.182	kinase		0.651	3.9e-06	BCL2,CD44,CDKN1A,CNKSR3,FN1,HNRNPA1,IL1B,IL6,ITGA6,ITGB1,NFKBIA,SNAI1,TGFB1,TNF,ZEB1	418 (19)
ZFPM1	-0.064	transcription regulator			3.93e-06	ALOX5AP,ANXA5,CD63,CEBPB,CNN3,CPD,FYB1,GRB10,IFITM2,IL1R1,KLF6,LAIR1,PBX1,SELP,SLA,SPI1	203 (4)
JAG1	0.526	growth factor		1.361	3.93e-06	APOD,CD86,CDKN1A,DUSP1,DUSP2,HES1,LIFR,MAOA,MYC,NOTCH4,NR2F2,SNAI1,SPP1,TGFB1,TIMP3,VIM	502 (22)
zVAD-FMK		chemical - protease inhibitor		-0.193	3.93e-06	ACSL1,ANXA5,BCL2A1,CD163,CDKN1A,CXCL3,CXCL8,IL1B,IL6,IL6ST,MAP1LC3B,MCL1,MRC1,PSMB9,TNF,VCAM1	405 (17)
ATG5	-0.122	other		-0.233	4.14e-06	APP,CDH5,CLEC10A,FN1,HLA-A,ICAM1,ICAM2,IL10,IL1A,IL1B,IL6,LGALS1,NFE2L2,PECAM1,RCAN1,SELE,SEMA6A,SLC40A1,SPP1,TGM2,TNF,VCAM1,VIM	391 (14)
laduviglusib		chemical drug		0.758	4.2e-06	GPNMB,HES1,IL10,IL33,IL6,ITGAM,KLF2,MYC,SNAI1,SOX17,SPP1,TNF	593 (25)
PEAR1	0.354	other	Inhibited	-2.309	4.2e-06	COL4A1,COL4A2,ELN,FN1,FSTL1,IGFBP2,ITGA5,ITGB1,LGALS1,POSTN,SPARC,SPP1
GJA1	1.861	transporter		-0.201	4.2e-06	CDKN1A,FOXO1,GJA1,ICAM1,IL10,IL1B,PTGS2,SPP1,TJP1,TNF,VEGFA,VIM	453 (19)
LTA		cytokine		-0.971	4.2e-06	CCL20,CD44,IL10,IL1B,IL6,ITGA5,ITGB1,LYVE1,NFKB1,PTGS2,REL,VCAM1	436 (20)
FASLG		cytokine		-1.756	4.2e-06	BCL2,CD44,CXCL8,EGR1,FTH1,IL10,IL1B,IL6,NFKB1,TGFB1,TNF,VEGFA	415 (16)
phenacetin		chemical drug		0.653	4.2e-06	A2M,CD44,CLU,GAS5,IER3,LGALS3,MRC1,MYC,S100A10,SPP1,TMSB10/TMSB4X,VIM	260 (7)
flutamide		chemical drug		-0.245	4.2e-06	BCL2,CCN1,CXCL2,FOXO1,HIF1A,IGF1,IL6,IL6ST,TGFB1,TNF,TPD52L1,VIM	587 (21)
BRCA1		transcription regulator		0.118	4.4e-06	ACTB,AREG,BCL2,CDKN1A,COL18A1,CTSD,DDIT4,EGR1,ENPP2,EZR,FOXO1,GADD45B,HMOX1,HSPB1,IFI27,IFITM1,MYC,NEDD9,NFE2L2,PERP,PLTP,RB1,SAT1,SNAI1,STC1,TAP1,TGFBR2,TNF,TNFAIP2,VEGFA,VIM	568 (22)
FHL2		transcription regulator		1.192	4.44e-06	CD44,CDH5,CLDN5,CLEC10A,CTSD,CXCL8,FZD4,FZD6,IL10,MYC,PIK3R1,PIK3R3,S1PR1,SPP1,TEAD1,TGFB1,TGFBR2,TJP1,TNF	574 (24)
sodium arsenite		chemical drug		-1.504	4.44e-06	BCL2,CDKN1A,CXCL8,EGR1,EGR3,EPAS1,FABP4,FTH1,GADD45B,HIF1A,HMOX1,LITAF,MYC,NFE2L2,OLR1,SOCS3,TKT,TNFSF10,VEGFA	491 (16)
TGFB3		growth factor		0.54	4.5e-06	BCL2,CCN1,CCN2,CD59,CDKN1A,ELN,ENG,ETS1,FGF2,FN1,GJA1,MGP,PLAUR,SNAI1,TGFB1,TGFBR3,TIMP3,TJP1,TPM1,VEGFA,ZEB2	536 (16)
PRKAG3		kinase			4.7e-06	AQP1,ATP1B1,BTG2,CDH5,CELF2,CTNNA1,EGR1,ELL2,FTL,GAS5,GJA1,GLRX,ID1,ITGA6,KLF2,LMCD1,MAP4,NAMPT,PAM,RGCC,RPL5,SLC40A1,SLC44A2,SMS,SNCG,SOX17,TFRC,ZEB2,ZFP36
JQ1		chemical reagent	Activated	2.003	4.7e-06	BCL2,CD4,CDKN1A,CLEC10A,CXCL3,CXCL8,CXCR4,ERG,HAVCR2,HERPUD1,HLA-DMB,IL10,IL6,MAP1LC3B,MCL1,MYC,NFKB1,NFKBIA,PPP1R15A,PRDM1,PTGS2,RBPJ,SHC1,SOCS3,SPP1,TLR2,TNF,TNFAIP3,TNFSF10	448 (16)
FGFR1	0.286	kinase	Activated	2.32	4.78e-06	CDKN1A,COL4A1,EIF4E,ELN,ENG,FGF2,FLNA,FLNB,GPX1,HES1,IL6,ITGB4,ITPR1,MYC,PLAU,PLAUR,PRMT1,PTGS2,RPS3,RPS6,SNAI1,SPARC,TGFB1,TGFBI,TXN,VIM,YBX3,ZEB1	557 (20)
ARNT2		transcription regulator		-0.962	4.8e-06	ADAM28,AKR1B1,ANGPT2,APOE,CD86,CELF2,CPXM2,CYBA,EGR1,ELL2,FCGR2A,GLUL,HLA-A,ICAM1,IFI16,IGFBP4,LCP1,LDB2,LIFR,NACA,OAZ1,PFN1,POSTN,RGS10,TNF,TYROBP,VEGFA
CASR		G-protein coupled receptor		-0.218	5.04e-06	ANGPT2,BCL2,CD44,COL4A1,COL4A2,EGR1,ID1,IER3,LGALS1,NASP,NEDD9,NUPR1,PTGS2,RB1,RGCC,SERPINA1,SOCS3,TLR2,TXN,TXNIP,UCP2,VEGFA	474 (22)
ursodeoxycholic acid		chemical - endogenous mammalian		1.29	5.27e-06	CCL20,CCN2,COL4A1,DLC1,LGALS3,MAF,NFE2L2,NFKB1,PTGS2,SPARC,SPP1,TGFB1,TNF	505 (19)
BSCL2		other			5.27e-06	ACSL1,AKR1C3,CD74,CFD,CLEC10A,CLEC5A,FABP4,IER3,IL33,IL6,MGLL,PSMB9,PTGS2	483 (16)
LIN28B		other		1.485	5.27e-06	CCN2,CD44,CDKN1A,CTTN,ITGB4,MYC,SNAI1,TGFBR3,TNF,VIM,ZBTB20,ZEB1,ZEB2	265 (7)
GSE1	0.236	other		-0.04	5.27e-06	CD86,GLIPR1,ICAM1,IFI16,IL1RN,IRF8,ITGAM,JAML,LY86,LYZ,SLC1A3,SLC7A5,STAB1
DCLK1		kinase		-0.262	5.27e-06	CD44,CTSD,CXCL3,CXCR4,IL18,IL6,MYC,NFKB1,PTGS2,SNAI1,VIM,ZEB1,ZEB2	403 (9)
BTG2	0.619	transcription regulator		0.626	5.27e-06	BTG2,CCL20,CXCL1,CXCL2,CXCL3,CXCL8,HMOX1,IGFBP2,IGFBP4,IL1A,IL1B,IL6,NFKBIA	590 (19)
NR0B2		ligand-dependent nuclear receptor		-1.396	5.31e-06	CCN2,CD163,CD86,CDKN1A,CXCL2,CYBA,CYBB,EGR1,IL1B,IL1RN,IL33,IL6,MT-CYB,NLRP3,PDK4,SPP1,TGFB1,TLR2,TNF,TNFAIP3	490 (18)
RC3H2	0.339	enzyme		-1.571	5.47e-06	CCN2,CXCL1,ENG,FGF2,HIF1A,ID1,IL6,PECAM1,TGFB1,TIE1,VEGFC	423 (9)
PALMD	1.802	other		-1.095	5.47e-06	CCL20,CXCL2,HIF1A,ICAM1,IL1B,IL6,LDHA,PFKFB3,PIK3R1,TNFAIP3,VEGFC
ADAM12		peptidase		-1.643	5.47e-06	CCN2,CEBPB,CFD,COL4A2,IL33,LAMA5,MGP,OLR1,SPARCL1,TGFBI,VWF
FST		other		-1.546	5.47e-06	ACSL1,COX7A1,FABP4,FN1,IL6,INHBB,SERPINA1,UCP2,ZBTB20,ZEB1,ZEB2	603 (26)
IDO1		enzyme		0.516	5.47e-06	CD86,FCGR1A,IL10,IL6,ITGAX,LRP1,MYC,SLC7A5,TGFBR3,TNF,VEGFA	474 (18)
PTPRC	-1.685	phosphatase		-1.807	5.47e-06	APP,BCL2A1,CCL3L3,CCL4,CXCL8,IL10,IL1B,KLF2,MCL1,TNF,VCAM1	395 (18)
NRP1	0.346	transmembrane receptor		0.588	5.47e-06	BCL2,CCL20,CD86,FN1,HLA-DQB1,ID1,IL1B,IL6,MCL1,RCAN1,TNF	462 (18)
amlexanox		chemical drug		0.905	5.47e-06	C5AR1,CD163,CD34,CLEC10A,CLEC3B,CSF1R,CYB5A,GBP4,HIF1A,IGF1,IL33
N(G)-monomethyl-D-arginine		chemical - endogenous mammalian		0.323	5.47e-06	CXCL3,HLA-DRA,HMOX1,IL10,ITGB2,PLAUR,PTGS2,SELP,TNF,VCAM1,VEGFA	525 (19)
NTRK2		kinase		1.086	5.52e-06	APP,CDKN1A,CEBPB,EGR1,FGF2,IL1B,IL6,MYC,PIK3R1,PYCARD,RB1,SERTAD1,SPP1,TNF,TNFSF10,VEGFA,VIM	425 (19)
EHF		transcription regulator		-0.424	5.52e-06	CCL20,CCL4L1/CCL4L2,EREG,HMOX1,IL1B,IL1RN,IL6,LYN,MET,PLAT,PLAUR,RBPJ,TCF4,TFPI,TGFB1,VEGFA,VEGFC	411 (9)
zinc		chemical drug		1.923	5.52e-06	BEX3,CD86,HMOX1,IL10,IL1B,IL6,LIPA,MGP,MT2A,NFKBIA,PDE4B,PTGS2,RB1,TFRC,TGM2,TJP1,TNF	473 (17)
imiquimod		chemical drug		-1.895	5.55e-06	BTG2,CCL3,CCL3L3,CCL4,CD86,CLEC7A,CSF3,CTSS,CXCL2,CXCL3,CXCL8,FTH1,HES1,HMOX1,ICAM1,IFITM1,IFITM3,IL10,IL18,IL1A,IL1B,IL1RN,IL6,ITGB2,MID1,MYC,NNMT,PLTP,PTGS2,RPS6,SOCS3,TGFB1,TNF,TNFSF10	343 (12)
phytohemagglutinin		chemical drug		0.053	5.68e-06	AIF1,APP,BTG1,CCL3,CCL4,CD44,CD83,COL18A1,CPM,CXCL8,CXCR4,EGR1,ENG,FKBP9,FOLR2,HAVCR2,HSP90AA1,ICAM1,IFNGR2,IL10,IL1B,IL6,INPP1,KLF2,LAMB2,MAOA,MET,NFKB1,PTPRC,RB1,SELENOP,SHC1,SPP1,SRP14,TEAD1,TFPI,TIMP3,TNF,TNFSF10,VGLL4	505 (19)
DNMT3B		enzyme		-0.976	5.77e-06	ACTB,APP,CDKN1A,DLC1,DNAJB1,EMILIN2,FGF2,HLA-DQB1,IFI27,IFITM1,IL1B,IL6,MID1,MYC,PECAM1,PRNP,RCAN1,RGS16,RPL10A,S1PR1,SEC62,SERPINB9,TIMP3,TNF	579 (20)
tetrabromobisphenol A		chemical toxicant		0.535	5.88e-06	CCL3,CCN2,CEBPB,COL15A1,ENG,MYC,SERPINH1,SNAI1,TGFB1,TGFBR2,TGIF1,TIMP3,TNF,VEGFA	570 (20)
HDL (complex)		complex		-0.796	5.9e-06	CD86,CXCL8,HIF1A,ICAM1,IL1B,IL6,INSIG1,ITGAM,ITGB1,ITGB2,KLF2,LDLR,PTGS2,SELP,TNF,VCAM1	389 (17)
DETA-NONOate		chemical reagent		-1.978	5.9e-06	CAV1,CCL3,CDKN1A,CXCL3,CXCL8,DUSP1,HIF1A,HMOX1,ICAM1,IL6,MYC,PTGS2,TAGLN2,TNF,TXNIP,VCAM1	342 (15)
torkinib		chemical drug		-1.882	5.99e-06	ACACB,ADAMTS1,ADGRL2,AKAP13,BTG1,CCN2,CD44,CXCL8,DDIT4,EGR1,FOXC1,GJA1,HBEGF,ID1,ID3,IL1RN,KLF6,MCL1,NABP1,NR4A2,NR4A3,NUAK1,PPIF,PPP1R15A,PTGS2,RGCC,SPTAN1,TXNIP	529 (19)
sorbitol		chemical - endogenous mammalian		-1.012	6.04e-06	AKR1B1,AQP1,CCN1,CCN2,CDKN1A,GJA1,SGK1,SLC1A3	500 (24)
nystatin		chemical drug		-0.692	6.04e-06	CCL3L3,CD86,CXCL8,ICAM1,IL1B,IL6,SPP1,TNF	388 (17)
ADP		chemical - endogenous mammalian		0.781	6.04e-06	CCL4,CREM,CXCL8,HMOX1,IL1B,IL6,SELP,TNF	477 (19)
2-(4-acetoxyphenyl)-2-chloro-N-methylethylamine		chemical reagent		0.651	6.04e-06	CCL3,CXCL8,IL10,IL1B,IL6,NFKB1,SELE,TNF	621 (17)
TLR8	-0.196	transmembrane receptor	Inhibited	-2.23	6.04e-06	CCL4,CD83,CD86,CXCL2,CXCL8,IL1B,IL6,TNF	313 (14)
PX 478		chemical drug		0.691	6.04e-06	CCL3L3,CCL4,HIF1A,ICAM1,IL1B,LDHA,TNF,VCAM1	306 (7)
TNFRSF18		transmembrane receptor		-1.195	6.04e-06	CCL3L3,CDKN1A,CXCL3,CXCL8,ICAM1,IL6,PTGS2,TNF	446 (12)
TNFSF9	-0.121	cytokine		-0.895	6.04e-06	CD14,CD4,CXCL8,ICAM1,IL6,PTPRC,TNF,VCAM1	469 (15)
VIPR1		G-protein coupled receptor		-1.246	6.04e-06	CCL3L3,CCL4,CD86,CXCL2,CXCL3,IL10,IRF1,TNF	336 (15)
C5AR2	-0.247	G-protein coupled receptor		0.746	6.04e-06	CSF3,CXCL2,CXCL3,CXCL8,IL10,IL1B,IL6,TNF	492 (18)
Usp17la (includes others)		peptidase		-0.478	6.04e-06	CCL20,CD44,CXCL8,IL1B,IL6,MYC,SNAI1,TNF	425 (22)
lauric acid		chemical - endogenous mammalian	Inhibited	-2.256	6.04e-06	CCL3L3,CD86,CXCL8,IL1A,IL6,NFKB1,PTGS2,TNF	420 (16)
palmitoleic acid		chemical - endogenous mammalian		-1.463	6.04e-06	CLEC10A,CXCL2,IL10,IL6,MRC1,TGFB1,TNF,VCAM1	445 (13)
MAP2K6	0.126	kinase		0.766	6.06e-06	BCL2,CCL8,CD83,CD86,CDKN1A,CXCL8,IL6,IRS2,LDLR,NPR1,PLAU,PTGS2,SLC1A3,SNAI1,TNFSF10	408 (18)
MYOD1		transcription regulator		0.894	6.07e-06	ACACB,BCL2,CDKN1A,COL4A1,DUSP1,ENPP2,FSTL1,GRB2,ID2,IFI16,IGF1,KLF6,MAFB,PLEKHO1,PNP,POSTN,RAC2,RB1,RRAS,RUNX1,SELENOW,SPTBN1,TGFB1,TGFBR3,TJP1,TKT,ZEB1	568 (22)
RNF5	-0.186	enzyme		0.571	6.07e-06	ADAM15,CCN2,CD14,CD34,CD86,COL15A1,CST3,CTTN,CXCL3,EMP2,IGF1,IL1B,IL6,NFKB1,S1PR1,SPRY1,STMN1,TGFB1,TLR2,TNF,TNFRSF1B	197 (7)
TIA1	0.264	other		-1.748	6.2e-06	ADAM9,CCN2,CXCL8,ENG,ENPP2,FZD4,HBEGF,MAP1LC3B,PIK3R1,PTGS2,S100A6,SNRPF,TGFBR2,TGFBR3,TGM2,TIMP3,TNF,TXNIP,VEGFA	483 (10)
TYK2	-0.029	kinase		1.926	6.2e-06	C5AR1,CD4,CD74,CSF3,CTSS,ENPP2,HIF1A,HLA-A,HSP90AA1,IFI16,IL1B,IRF1,LIFR,LILRB2,NCF2,PSMB9,SLFN5,SOCS3,TAP1	518 (17)
N-Ac-Leu-Leu-norleucinal		chemical - protease inhibitor		-0.129	6.2e-06	APP,CAV1,CCL3,CCL4,CDKN1A,CXCL8,EIF4E,FABP4,HLA-A,ICAM1,IER3,NEDD9,NFKBIA,PTGS2,RB1,SELP,STMN1,SYK,TGFBR2	572 (23)
resolvin E1		chemical - endogenous mammalian		0.588	6.61e-06	CCL3L3,CCL4,CDKN1A,CXCL2,HMOX1,IL10,IL1B,IL6,SPP1,TNF	368 (15)
lithocholic acid		chemical - endogenous mammalian		1.215	6.61e-06	BCL2,CD86,GRN,IL1B,IL6,LDLR,PLAUR,TGFB1,TGFBR2,TNF	510 (22)
etanercept		biologic drug		1.04	6.61e-06	CCL20,CD83,CXCL8,CYBB,ICAM1,IL1B,IL6,PTGS2,RBPJ,TNF	406 (17)
tung tree oil		chemical - endogenous non-mammalian			6.61e-06	CEBPB,CHMP1B,DDIT4,DUSP1,HMOX1,INSIG1,PNRC1,RHOB,TGIF1,ZFP36
3M-011		chemical reagent	Inhibited	-2.067	6.61e-06	BCL2,CCL3,CCL4,CD83,CD86,CXCL8,IL6,MYC,PTGS2,TNF	374 (17)
HSPB1	0.801	other		-0.214	6.61e-06	CDKN1A,CXCL2,CXCL3,CXCL8,IL10,IL1A,IL1B,IL6,PECAM1,TNF	470 (23)
CCL3	-5.168	cytokine		-0.574	6.61e-06	CCL20,CCL3,CCL4,IL1B,IL6,ITGA5,ITGAM,ITGB1,SELE,TNF	426 (15)
MALT1	-0.087	peptidase		-1.563	6.61e-06	CD44,CD83,CXCL2,CXCL3,FOXO1,IL10,IL1B,IL6,REL,TNF	391 (14)
NCL	0.453	other		1.066	6.61e-06	ANGPT2,CDKN1A,HIF1A,HSPA1A/HSPA1B,IL6,KLF2,LAMB1,MDK,MYC,TNF	467 (23)
BCL2L11	-0.28	other		-0.813	6.61e-06	BCL2,CCL3L3,CD84,CXCL2,IL10,IL1B,IL6,MCL1,TGFB1,TNF	418 (18)
HAVCR2	-0.778	other		0.659	6.61e-06	BAG3,CD86,CDKN1A,CXCR4,IL10,IL18,IL1B,IL6,NLRP3,TNF	501 (15)
PRELP		other			6.61e-06	CSF1R,DDIT4,FN1,INSR,ITGB4,PIK3AP1,PIK3R3,SPP1,TNXB,VEGFA
ITGB4	1.455	transmembrane receptor		-0.417	6.61e-06	AREG,ENPP2,EREG,GPX4,IL6,IRF1,PXN,SPARC,VEGFA,VIM	545 (18)
NFIL3	-0.364	transcription regulator		-0.707	6.61e-06	CDKN1A,CXCL8,GADD45B,HAVCR2,ID2,IL10,PRNP,PTGS2,TNF,TNFSF10	518 (24)
EXT1		enzyme		1.258	6.61e-06	ACACB,CD44,CEBPB,CEBPD,FABP4,FN1,MYC,SNAI1,VIM,ZEB1	554 (20)
HMGB2	-0.591	transcription regulator		-0.246	6.61e-06	CCL20,CEBPB,CSF3,CXCL1,CXCL2,CXCL8,FABP4,IL1B,IL6,VEGFC	582 (23)
TUG1	0.123	other		-0.479	6.61e-06	BCL2,CD34,CXCL3,IL1A,IL1B,IL6,KLF2,MYC,NES,TNF	394 (12)
2-mercaptoacetate		chemical drug		-0.728	6.61e-06	CXCL2,CXCL3,ICAM1,IGF1,IL10,IL1B,IL6,PLAU,S100A10,TGFB1	508 (16)
exenatide		biologic drug		-1.134	6.61e-06	CCN2,HMOX1,ICAM1,IL10,IL6,IRS2,ITGAM,MRC1,PTGS2,TXNIP	452 (21)
CD-38 inhibitor 78c		chemical reagent		-1.667	7.08e-06	FGF2,HLA-A,IGF1,IL1B,IL6,PTGS2,S1PR1,TNF,VCAM1	367 (15)
ADCY (family)		group		0.97	7.08e-06	CDKN1A,CREM,FGF2,GJA1,IL1B,IL6,NR4A2,TNF,TXN	513 (20)
ALDOSE REDUCTASE (family)		group		-0.86	7.08e-06	CXCL8,ICAM1,IL10,IL1B,IL6,ITGAM,MSR1,MYC,TNF	440 (20)
C1Q (complex)		complex		-1.066	7.08e-06	CDH5,CXCL8,ICAM1,IL10,IL6,MERTK,PECAM1,SELE,VCAM1	370 (16)
SAV1	0.126	other		-1.195	7.08e-06	CCN2,CDKN1A,COL4A1,CXCL2,FN1,IL6,SPP1,TNF,VIM	490 (11)
STAT1/3/5 DIMER (complex)		complex		1.706	7.08e-06	CEBPD,EPAS1,IL6ST,IRF1,MT2A,PLAU,SOCS2,SOCS3,TIMP3
TCF/LEF (family)		group		0.832	7.08e-06	FN1,GJA1,IL1B,IL6,ITGB1,MYC,PTGS2,S100A4,VIM
CYP2E1		enzyme	Inhibited	-2.389	7.08e-06	C3AR1,C5AR1,CD14,FGL2,HMOX1,IL6,NCF2,PTGS2,TNF	429 (19)
NOD1		other		-1.256	7.08e-06	CXCL2,CXCL8,DUSP1,IL1A,IL1B,IL6,NFKB1,TNF,VCAM1	322 (14)
ACVR1		kinase		1.976	7.08e-06	CDKN1A,FSTL1,ICAM1,ID1,ID2,IL33,PROS1,SELE,VCAM1	377 (17)
SERPINA3		other		0.14	7.08e-06	APP,CCN2,CLDN5,FOXO1,ICAM1,IL18,LDLR,TNF,VCAM1	501 (23)
HAS2	0.367	enzyme		-0.844	7.08e-06	CD44,DNAJB1,HSPA1A/HSPA1B,HYAL2,IL6,LYVE1,TGFB1,VEGFA,VIM	475 (18)
VAV3	-0.172	cytokine		-0.479	7.08e-06	AREG,BCL2,BCL2A1,CAV1,CAV2,HBEGF,IL6,REL,VIM	545 (19)
STS		enzyme		-0.447	7.08e-06	CEBPD,FABP4,HSPA1A/HSPA1B,IGF1,IGFBP2,IL1B,IL6,TNF,UCP2	520 (18)
RPS6KA5	0.079	kinase		-0.636	7.08e-06	CCL20,DUSP1,IL10,IL1B,IL6,MYC,PTGS2,SNAI1,TNF	370 (15)
BID	-0.308	other	Inhibited	-2.132	7.08e-06	C3AR1,C5AR1,CTSB,CTSD,CTSS,CXCL8,IL1B,IL6,ITGAX	598 (19)
MAPKAPK3	-0.312	kinase		-1.601	7.08e-06	BCL2,CCL3L3,CXCL2,CXCL3,HSPB1,IL10,IL6,TNF,ZFP36	399 (19)
epicatechin gallate		chemical drug		-0.943	7.08e-06	CDKN1A,CXCL8,ICAM1,IL6,LYN,PERP,PTGS2,VCAM1,VEGFA	535 (24)
2-methoxyestradiol		chemical - endogenous mammalian		-0.146	7.47e-06	AREG,CAV1,CXCR4,FOXO1,HIF1A,ID1,IL10,IL6,MCL1,PTGS2,SNX6,TNF	495 (16)
galactosylceramide-alpha		chemical reagent		0.12	7.47e-06	CCN2,CD86,CXCL3,FABP4,IL10,IL1B,IL6,IRF1,LGALS3,REL,TGFB1,TNF	361 (17)
FABP4	3.247	transporter		-1.349	7.47e-06	ADAMTS4,FABP4,FABP5,HMOX1,IL1A,IL1B,IL6,MSR1,PTGS2,PYCARD,SOCS3,TNF	490 (22)
WNT4		cytokine		0.886	7.47e-06	CDH5,FOXO1,GJA1,ID1,PECAM1,PLIN2,POSTN,PTGS2,SPARC,SPP1,TGFB1,VWF	573 (23)
KEAP1	0.038	other		0.381	7.47e-06	BCL2,HIF1A,HMOX1,IL10,IL18,IL1B,IL6,NFE2L2,SELP,TBXAS1,TNF,VCAM1	448 (21)
THBS1	-1.318	other		-0.038	7.47e-06	CCN2,COL4A1,EGR1,FN1,IL1B,IL6,ITGB1,LRP1,PLAU,TGFB1,TNF,VEGFA	558 (21)
PAK1	-0.543	kinase		0.39	7.47e-06	BCL2,CCN1,CCN2,CDKN1A,CTSD,FN1,HES1,ITGAM,ITGB2,MYC,TFPI,VEGFA	592 (24)
2'3'-cyclic guanosine monophosphate-adenosine monophosphate		chemical - endogenous mammalian		-1.168	7.47e-06	CCL20,CCL3L3,CCL4,CD86,IL10,IL18,IL1B,IL6,NLRP3,SOCS3,STING1,TNF	380 (18)
dimethylnitrosamine		chemical toxicant		1.056	7.47e-06	CDKN1A,COL4A1,HMOX1,ICAM1,IL1B,IL6,NFE2L2,RAB13,TGFB1,TGM2,TNF,VIM	524 (17)
levodopa		chemical - endogenous mammalian		1.419	7.95e-06	ACKR1,AIF1,ARHGAP4,ARRB2,BCL2,C1QA,CAP1,CAPG,CASKIN2,CD200,CD63,CLDN5,COL4A1,COTL1,CRTAC1,CTSB,CTSZ,CYTH4,DAAM1,DUSP1,ECE1,EGFL7,ETS2,FBLN2,FCGRT,FOXO1,FTL,GADD45B,GNA13,GRB10,HBEGF,HCLS1,HCST,HLA-A,IER3,IGFBP2,KLF6,KLF9,LAPTM5,LDB2,LMNA,LRRC1,MRPL33,MXD1,NASP,NCF4,NPC2,NUAK1,PIK3R1,PLEK,PSAP,RAB13,S100A10,SEC14L1,SH3BGRL3,SHANK3,SHC1,SLC44A2,SNX9,STAB1,TCF4,TMEM70,TNFAIP1,TRIOBP,WIPF1,WWTR1,ZEB1…
SOD2		enzyme	Activated	2.145	7.98e-06	ANKRD29,ATP1A1,BCL2,CDKN1A,COLEC12,GSN,HMOX1,ID2,IL1B,IL6,INPP1,MGAT1,MYC,PTGS2,TGFB1,TNF,UCP2	494 (19)
RPSA	0.247	translation regulator		-0.022	8.73e-06	CSF3,CXCL3,DUSP1,DUSP2,GBP4,HLA-A,IL1A,IL1B,IL1R1,IL6,ITGA6,PSMB9,PTGS2,REL,TAP1,TNF	380 (15)
CDH1		other		0.972	8.73e-06	ACTB,CD44,FN1,IFI27,IFITM1,MCAM,MYC,PFKFB3,PIK3R1,PLAUR,S100A4,TGFB1,TJP1,TNF,VEGFA,VIM	603 (25)
chenodeoxycholic acid		chemical - endogenous mammalian		-1.161	8.74e-06	APOE,CAV1,CXCL8,EGR1,IL1A,IL6,LDHA,LDLR,PDK4,PLTP,PTGS2,SNAI1,TNF	478 (22)
CTLA4		transmembrane receptor		0.835	8.74e-06	CD83,CD86,CXCL8,ICAM1,IL10,IL3RA,ITGAX,PRDM1,SELE,SELP,SLC7A5,STX11,TGFB1	545 (19)
IL12B		cytokine		-0.449	8.74e-06	CD86,CEBPD,CXCL8,ICAM1,IL10,IL1A,IL1B,IL6,PIK3AP1,SOCS3,TGFB1,TNF,VCAM1	362 (17)
CLEC11A	-0.211	growth factor		-1.992	8.74e-06	ALOX5AP,BCL2,CAP1,CCL4,CD74,IL1B,LDHA,NFKB1,S100A6,SPI1,TKT,TNF,TSC22D1	495 (17)
zoledronic acid		chemical drug		1.145	8.74e-06	BCL2,CCN1,CDKN1A,CXCL8,CXCR4,FLT1,IL1B,IL6,PTGS2,SPARC,TNF,TNFSF10,VEGFA	451 (20)
4-methylnitrosoamino-1-(3-pyridinyl)-1-butanone		chemical toxicant		-1.29	8.74e-06	BCL2,CDKN1A,IL10RA,IL6,LCP1,NFE2L2,NFKB1,PTGS2,SERPINA1,SOCS3,SPP1,TBXAS1,TKT	453 (21)
SIRT6		enzyme		-0.442	8.82e-06	CCN1,CCN2,CXCL8,FN1,FOXO1,IGF1,IL1A,IL1B,IL6,IRS2,MT-CYB,MT-ND1,MT-RNR1,MT-RNR2,PLIN2,PLPP3,PTGS2,SLC40A1,TGFB1,TGFBR2,TNF,UCP2	461 (21)
COLLAGEN TYPE I (complex)		complex		-0.483	9.21e-06	APOE,APP,CD83,F13A1,FN1,IL6,ITGB1,MCL1,MYC,PLAU,PTGS2,S100A10,TGFB1,TNF,VIM	556 (19)
PDGFB	-0.677	growth factor		0.24	9.21e-06	AQP1,CCL3,CXCL8,EGR1,FN1,FOXO1,ICAM1,IL1RN,IL6,KLF2,MYC,PTGS2,SMAD1,SPP1,VEGFA	442 (21)
FLI1	0.351	transcription regulator	Activated	2.737	9.21e-06	ADGRG1,CCN2,CSF1R,CSF3,DDX21,EGR1,ERG,ID2,LDHA,MYC,RPL18,SRGN,TEK,TGFBR2,VEGFA	548 (15)
TSLP		cytokine		-0.265	9.28e-06	CD63,CD83,CD86,CXCL8,ICAM1,IL10,IL6,MAP1LC3B,MYC,NFKB1,SELE,SELP,TGFB1,VEGFA	408 (17)
ENG	2.035	transmembrane receptor		0.089	9.28e-06	CCN2,CDH5,CXCR4,ELN,FN1,ID1,ITGA5,ITGA6,MYC,PECAM1,PLAU,RAC2,TGFB1,TGFBR2	542 (20)
ABCA1	-0.602	transporter		0.521	9.28e-06	APOE,APP,CCL3L3,CSF3,CXCL3,IL1B,IL6,INSIG1,LDLR,NAMPT,PIK3R1,PTGS2,SELP,TNF	424 (19)
MAP2K3	-0.711	kinase		-0.83	9.28e-06	CCL8,CDKN1A,CXCL8,ICAM1,IL10,IL1B,IL6,PLAU,PTGS2,SGK1,SLC1A3,TNF,TNFSF10,VEGFA	425 (19)
LRP1	-1.328	transmembrane receptor		0.445	9.28e-06	APP,CCL3L3,CCL4,CD14,CTSD,IL1B,IL6,INSR,ITGB1,LRP1,PLIN2,PTGS2,SPTAN1,TNF	403 (17)
SHH		peptidase		-0.774	9.31e-06	ADAMTS1,ANGPT2,BCL2,C1QA,CAV1,CSF1R,DAAM1,EBF1,FN1,HIF1A,ID1,IGF1,IL10,IL6,MET,MYC,NES,NR2F2,PFN1,PLAT,SMAD1,SPP1,TJP1	528 (23)
ADORA2A		G-protein coupled receptor		-0.665	9.31e-06	APP,ATP6V1B2,CLDN5,CSF1R,CXCL2,DSTN,DUSP1,HIF1A,HMOX1,IFITM3,IL10,IL6,NFKBIA,NR4A2,NR4A3,PTGS2,SELE,SPARC,SPTBN1,TGFB1,TJP1,TNF,VEGFA	405 (17)
zeaxanthin dipalmitate		chemical - endogenous non-mammalian	Inhibited	-2.041	9.61e-06	ADAMTS1,AKAP12,BACE2,BTG2,CCL3L3,CCL4,CCN1,CEBPD,DNAJB1,EGR1,FGF2,GADD45B,HAVCR2,HES1,NUPR1,PKIG,S100A16,S100A6,SOCS3,TAGLN2,TGM2,VIM,WWTR1,ZFP36	409 (7)
SIM1		transcription regulator		-0.784	9.71e-06	ADAM28,AKR1B1,ANGPT2,APOE,CD86,CELF2,CPXM2,CYBA,EGR1,ELL2,FCGR2A,GLUL,HLA-A,ICAM1,IFI16,IGFBP4,LCP1,LDB2,LIFR,NACA,OAZ1,PFN1,POSTN,RGS10,TNF,TYROBP
PLAU	-1.583	peptidase		-1	9.95e-06	C5AR1,CCN1,CXCL3,FCGR1A,FLT1,FN1,GJA1,HLA-DMA,ICAM1,IGF1,IGFBP2,IL1B,IL6,PLAU,PLAUR,SNAI1,TNF,VIM	551 (17)
RUNX2		transcription regulator		-1.588	9.95e-06	BCL2,CDKN1A,CEBPD,CXCL8,FN1,GADD45B,HIF1A,ITGB4,LGALS3,MCL1,PLAU,RGCC,RUNX1,SNAI1,SPP1,TPM1,UGCG,VEGFA	425 (15)
KLF15		transcription regulator		-0.293	9.95e-06	ACSL1,APOD,BCAM,CCN2,CEBPB,CEBPD,CITED2,CXCL3,DDIT4,FABP5,FMO2,FZD4,LRP5,PDK4,SYNPO,TNFRSF10D,TNFSF10,VCAM1	391 (15)
RHOA	-0.438	enzyme		-0.477	9.95e-06	BCL2,CCN2,CDKN1A,CEBPB,CTSD,CXCL8,FN1,ICAM1,IL1B,IL6,IRF1,ITGB1,NFKB1,PLAU,RHOB,RHOC,TGFB1,VCAM1	525 (16)
anakinra		biologic drug		0.725	1.02e-05	CCL4,CXCL1,HMOX1,ICAM1,IL1A,IL1B,IL6,PTGS2,SELE,TNF,VCAM1	427 (16)
HSP27 (family)		group		-0.856	1.02e-05	BCL2,CD14,CD163,CD86,CDKN1A,CSF1R,CXCL8,IL10,IL6,PTGS2,TGFB1	469 (18)
CLEC10A	-0.939	other		-0.183	1.02e-05	CHD9,CLEC10A,CXCL2,HSPA1A/HSPA1B,IL10,IL1B,IL6,MAP3K6,NFKB1,TNF,ZBTB16
daporinad		chemical drug		-0.47	1.02e-05	BHLHE41,CD44,CEBPB,ETS2,ID1,IL1B,IL6,NAMPT,NES,RCAN1,TNF	530 (14)
TNFSF14		cytokine		-0.661	1.02e-05	CCL20,CD86,CXCL1,CXCL3,HIF1A,ICAM1,IL6,POSTN,TGFB1,TNF,VCAM1	451 (15)
ZNF281	0.126	transcription regulator	Activated	2.53	1.02e-05	CCL3L3,CCL4,CCN2,COL4A1,CXCL2,CXCR4,FN1,IL6,OSM,PTGS2,SNAI1
ETV4		transcription regulator		-0.498	1.02e-05	B4GALT1,CAV1,CXCL8,CXCR4,FN1,MET,PTGS2,SPP1,TGFBR2,VIM,WWTR1	416 (7)
AIM2		other		-0.271	1.02e-05	C7,CCL20,FCGR2A,FCGR2B,HLA-A,IL18,IL1B,ITGB2,NFKB1,TNFAIP3,TNFRSF1B	499 (14)
omeprazole		chemical drug			1.02e-05	A2M,CCN2,CDKN1A,CELF2,CXCR4,EGR1,EPAS1,ITGA6,NLRP3,SYK,TSPAN7	291 (10)
acetovanillone		chemical drug		1.343	1.02e-05	APP,DUSP1,GPX1,HIF1A,HMOX1,MSR1,NCF2,OLR1,PTGS2,TXN,UCP2	554 (22)
ethionine		chemical toxicant		-0.389	1.02e-05	CD14,CD44,CLU,GPNMB,IER3,LGALS3,MYC,S100A10,SPP1,TMSB10/TMSB4X,TNF
tosylphenylalanyl chloromethyl ketone		chemical - protease inhibitor		-0.914	1.02e-05	BCL2,CXCL2,CXCL8,ICAM1,IL6,MYC,PTGS2,SNAI1,TNF,VCAM1,VIM	384 (15)
paraquat		chemical toxicant		0.896	1.08e-05	ANGPT2,CCN2,CEBPD,CXCL8,CYBB,ELN,FN1,GPX1,HMOX1,IL6,ITGAM,KLF2,KLF6,LIFR,MRTFB,NFIB,PLTP,PTGS2,TGFB1,TXN,VEGFA	528 (20)
niacinamide		chemical - endogenous mammalian		0.504	1.08e-05	BCL2,BCL2A1,CCNL1,CD14,CDKN1A,CITED2,CXCL8,ICAM1,IL10,IL6,IRF1,ITGAM,MCL1,MYC,NNMT,PDK4,PTGS2,RB1,RHOJ,SHC1,TNF	454 (23)
NKX2-3		transcription regulator		1.154	1.16e-05	ANGPT2,ARHGDIB,BMPR2,BTG1,C2CD4B,CAVIN2,CD34,CDKN1A,CXCL16,CXCL8,EMCN,FGF2,GALNT15,GIMAP7,HLA-F,KLF2,LGMN,LY6E,MCTP1,MMRN1,MT1M,POSTN,PSMB9,PTGS2,PTPRE,SLC40A1,SRPX,TAP1,TNFRSF10D,TYMP,UACA,UNC93B1,VCAM1,YPEL2
Cdc42		enzyme		-1.546	1.17e-05	APP,ASAP1,CCN1,CCN2,CD86,CTSB,CTSD,CTSS,CTSZ,EMP2,EREG,FGF2,FLNA,MYH9,NPC2,SPI1,STMN1,SULF2,TNF	443 (20)
16,16-dimethylprostaglandin E2		chemical - endogenous mammalian		-0.218	1.21e-05	CD44,CLU,CXCR4,IL1B,IL1RN,PTGER4,TNF	390 (12)
amphotericin B		chemical drug		-0.826	1.21e-05	CCL4,CXCL8,IL1B,IL1RN,IL6,SPP1,TNF	455 (18)
as605240		chemical drug		1.091	1.21e-05	CXCL2,CXCL3,IL10,IL1B,IL6,TGFB1,TNF	398 (14)
FCGR3 (family)		group			1.21e-05	CSF3,CXCL8,IL1RN,ITGAM,ITGAX,ITGB2,TNF	459 (17)
tocilizumab		biologic drug		-0.342	1.21e-05	CCL4,CXCL8,IL10,IL6,SNAI1,VIM,ZEB1	519 (18)
cytidylyl-3'-5'-guanosine		chemical reagent		-1.741	1.21e-05	BCL2,CD86,IL1A,IL1B,IL6,PRDM1,TNF	483 (17)
Hoxa11os		other		-1.169	1.21e-05	FSTL1,IL18,IL1B,IL6,NLRP3,PYCARD,TNF
IL17C		cytokine		-1.76	1.21e-05	BCL2,CCL20,CXCL8,IL1A,IL1B,IL6,TNF	430 (9)
TMPRSS6		peptidase		-0.373	1.21e-05	CDKN1A,GPX4,ID1,SLC40A1,SNAI1,VIM,ZEB2	293 (10)
SFRP5		transmembrane receptor		0.747	1.21e-05	CXCL8,CXCR4,IL1B,IL6,PTGS2,TCF4,TNF	362 (11)
LECT2		other		-0.162	1.21e-05	CCL3L3,CSF3,CXCL3,IL10,IL1B,IL6,TNF	482 (15)
LYMPHOTOXIN (complex)		complex		0	1.21e-05	CXCL8,ICAM1,IL1A,IL1B,IL6,TNF,VCAM1	439 (13)
dapagliflozin		chemical drug		1.914	1.21e-05	CDKN1A,CXCL8,EPAS1,HIF1A,IL1B,STING1,TGFB1	592 (23)
TNFAIP8	-1.451	other		-0.342	1.21e-05	CAVIN2,CRIM1,CXCL3,DLC1,DUSP1,IL1B,IL6	425 (17)
PTGER1		G-protein coupled receptor		0.758	1.21e-05	CXCL8,FN1,ICAM1,IL10,IL6,PTGS2,VEGFC	461 (20)
CACNA1A		ion channel			1.21e-05	BTG1,GRN,IL10,IL1B,IL6,ITGAM,TNF	293 (7)
NUP98-KDM5A		fusion gene/product		1.912	1.21e-05	BCL2,C3AR1,C5AR1,LYZ,MCL1,MSR1,MYC
ethylenediaminetetraacetic acid		chemical drug		1.671	1.21e-05	BCL2A1,CXCL8,EGR1,IL1B,MCAM,MET,TNF	555 (20)
JMF3086		chemical reagent		1.134	1.21e-05	CXCL2,CXCL3,IL1B,IL6,PTGS2,TNF,VIM	493 (16)
cobalt		chemical toxicant		0	1.21e-05	FGF2,HIF1A,ICAM1,IL6,LDHA,PFKFB3,TNF	517 (19)
TBX21		transcription regulator	Inhibited	-2.795	1.27e-05	CCL3L3,CCL4,CD83,HAVCR2,IL10,IL18,IL1R1,IL6ST,PRDM1,PTGER4,RUNX1,SLC40A1,SPP1,TGFBR2,TNF,ZEB2	556 (19)
baicalin		chemical - endogenous non-mammalian		0.83	1.28e-05	BCL2,CCL20,CIRBP,CXCL8,HES1,HMOX1,IL1B,IL6,MDK,SPARC,TLR2,TNF	517 (20)
mir-130 (includes others)		microRNA		-0.7	1.28e-05	AIF1,CD86,CXCL1,GJA1,IL10,IL1B,IL6,IRF8,MAFB,MRC1,PTGS2,TNF	454 (15)
ADRA1B		G-protein coupled receptor			1.28e-05	CDKN1A,CEBPB,CEBPD,CREM,DUSP1,EGR1,FABP5,FN1,IL6,IL6ST,NR4A2,VEGFA	470 (16)
ADRA1A		G-protein coupled receptor			1.28e-05	CEBPB,CEBPD,CREM,DUSP1,EGR1,FABP5,FN1,IL6,IL6ST,NR4A2,SNAI1,VEGFA	492 (18)
CEACAM1		transporter		-1.145	1.28e-05	ANGPT2,CD86,COL18A1,CSF3,CXCL8,CXCR4,ICAM1,NES,TEK,TIE1,VEGFA,VEGFC	572 (17)
RARG		ligand-dependent nuclear receptor		-0.103	1.28e-05	AREG,CCL20,CCN2,COL4A1,DUSP1,EGR1,FOLR2,FOXC1,IL6,LAMB1,MAFB,MYC	561 (23)
NLRP12		other	Activated	2.133	1.28e-05	CXCL2,CXCL8,CXCR4,HLA-A,HLA-E,HLA-F,ICAM1,IL1B,IL1RN,IL6,LY96,TNF	413 (16)
ELF4	0.096	transcription regulator		-1.16	1.28e-05	CDKN1A,CREM,CXCL2,CXCL8,DUSP1,IL1B,IL6,KLF2,LYZ,RCAN1,SPP1,TNF	365 (7)
BAG1	-0.347	other		-0.693	1.28e-05	ACTB,BCL2,CDKN1A,MT2A,PLAU,PTGS2,PXN,RAB27A,SNAI1,TJP1,VIM,ZEB1	589 (20)
green tea polyphenol		chemical drug		0.792	1.28e-05	CAV1,CDKN1A,HMOX1,ICAM1,IGF1,IL1B,IL6,PIK3R1,PLAU,PTGS2,TGFB1,VEGFA	530 (19)
gemcitabine		chemical drug		-0.848	1.31e-05	AREG,BCL2,BTG2,CD44,CDKN1A,CXCL8,CXCR4,EGR1,ETS1,HIF1A,HLA-DRA,HMOX1,IL1B,LDHA,MDK,MYC,PTGS2,TKT,VEGFA,VIM	519 (18)
ciprofibrate		chemical drug		1.04	1.31e-05	ADAMTS1,CD63,COL4A2,CSTB,DBI,ETS2,FABP4,ICAM1,IGF1,IGFBP2,MGLL,NFKBIA,NPC2,PALMD,PDK4,PLIN2,SERPINA1,SLCO2A1,SLCO2B1,TAGLN2	500 (19)
L-arginine		chemical - endogenous mammalian		-1.969	1.32e-05	BCL2,FN1,IGF1,IL1A,IL6,KDM6B,TFRC,TGFB1,TNF,UTRN	592 (25)
CYLD	-0.179	transcription regulator		-1.106	1.32e-05	CD86,CXCL8,FCER1G,IL10,IL1B,IL6,NFKBIA,REL,RPS6,TGFB1	406 (19)
LAMININ (complex)		complex		-1.683	1.32e-05	APP,ETS2,FN1,ID2,ITGA6,ITGB1,PLAU,PTGS2,PXN,VIM	511 (19)
LYL1	0.008	transcription regulator		1.134	1.32e-05	ADGRG1,ANGPT2,BTG2,CDH5,EGR1,ERG,ID1,ID3,NFKB1,TSPAN18	112 (4)
resolvin D2		chemical - endogenous mammalian		1.785	1.32e-05	CXCL3,CXCL8,HMOX1,IL10,IL1B,IL6,ITGB2,LY96,NFKB1,TNF	463 (17)
BAPTA		chemical reagent		0.216	1.32e-05	BCL2,CXCL8,GRN,IL6,ITGAM,PTGS2,RCAN1,SELP,TNF,VSIG4	522 (21)
LRRFIP2	0.218	other			1.37e-05	AKR1B1,ALCAM,AQP1,ARHGAP45,CALD1,CD74,DOCK9,FSTL1,GPX4,HLA-DPA1,HLA-DRA,ITM2A,LAMC1,PODXL,SLC7A5
ESRRA	-0.138	transcription regulator	Activated	2.149	1.38e-05	ACSL1,APOLD1,ASAH1,C3AR1,CCL20,CDH5,COL4A1,COL4A2,CSF3,CTTN,CXCR4,CYB5A,CYBB,ECSCR,EFNA1,EFNB2,EGFL7,EGR3,EMP2,EPAS1,ETS1,FABP4,HMOX1,ICAM1,IGFBP4,LDHA,LIPA,MYH9,PDK4,PRCP,PTPRM,SEMA6A,SPP1,TIE1,TNFAIP2,VEGFA	348 (11)
PPP2CA	-0.109	phosphatase		-0.67	1.38e-05	BCL2,CD74,CDKN1A,CXCL3,HLA-A,HLA-DMA,IL10,IL1A,IRF1,MYC,NCKAP1,NOVA1,PTGS2,PTPRC,RPS6,SOCS3,TAP1,TNF	472 (15)
25-hydroxycholesterol		chemical reagent		-0.944	1.38e-05	ACSL1,APOD,CCN2,CH25H,CXCL8,HIF1A,HMOX1,IL1B,IL6,INSIG1,LDLR,MYC,NFKBIA,NR4A2,NR4A3,PIK3R3,PTGS2,TNF	478 (19)
bromodeoxyuridine		chemical drug		0.941	1.41e-05	CXCL8,IFI16,IFI27,IFITM1,IGFBP4,IL1A,IL1B,IL3RA,IL6,IRF1,TGFBI,TNF,TNFSF10	561 (22)
TRPM7	-0.093	kinase		-1.457	1.41e-05	ADCY4,CCL3L3,CCL4,CSF1R,CXCL3,CXCR4,HIF1A,IL18,IL1B,IL6,TNF,TNFAIP3,VCAM1	435 (16)
HNRNPK	0.274	other		1.933	1.41e-05	CAVIN2,CCN2,CDKN1A,IER3,ITGA6,KDM6B,LDLR,MYC,NFE2L2,PTGS2,RB1,UCP2,ZBTB20	454 (15)
CBL	-0.151	enzyme		0.425	1.41e-05	BCL2,CCL3L3,CDKN1A,CXCL2,CXCL3,FN1,HMOX1,IL1B,IL6,INSR,LYN,PXN,TNF	458 (21)
vitamin K3		chemical drug		0.467	1.41e-05	BCL2,CCL20,CD44,EGR1,HIF1A,HMOX1,IL1A,KLF6,MAP1LC3B,MYC,NAMPT,NFE2L2,NUPR1	535 (20)
PELP1	0.2	other		-0.447	1.42e-05	CDC42EP5,CDKN1A,CSF3,CXCL1,CXCL8,CYGB,DAB2,G0S2,IL1A,IL1B,KYNU,LCP1,MAP1LC3B,MRC1,MYC,NDRG1,NIBAN1,PTGS2,SLC1A3,SNCG,TGM2	500 (21)
EML4-ALK		fusion gene/product		-0.907	1.42e-05	BCL2,CD44,CDKN1A,CXCL8,DUSP1,EGR1,GADD45B,HIF1A,IL13RA1,IRF1,ITGB1,MET,NNMT,PIK3R1,RAB27A,RHOB,SERPINB9,SOCS3,SPARC,TLR2,TNFAIP3	480 (17)
PTK2	0.356	kinase	Activated	2.226	1.43e-05	CCN1,CDH5,CDKN1A,FN1,IL6,ITGA5,LDLR,SNAI1,SPP1,TIMP3,TJP1,TLL1,TNF,VCAM1	466 (19)
MAP3K1	-0.099	kinase		-1.912	1.43e-05	BMPR2,COL4A1,CXCL8,DUSP1,EGR1,HMOX1,HSPB1,LDLR,PLAU,PLAUR,PTGS2,SPP1,TGFB1,TNF	376 (16)
FASN		enzyme		0.763	1.43e-05	CAV1,CFD,CXCL8,DDIT4,FABP4,FOXO1,IL10,IL1B,IL6,MET,PTGS2,RBP7,TNF,VIM	484 (23)
ATF4	0.402	transcription regulator		-1.46	1.46e-05	APOE,AREG,BCAT1,BTG1,CDKN1A,CEBPB,COL4A2,CXCL1,CXCL2,CXCL8,DDIT4,FN1,GRB10,HERPUD1,IGFBP2,IGFBP7,IL6,KLF9,LGALS3,MAP1LC3B,MCL1,MT2A,NDRG1,NUPR1,PPP1R15A,PTGS2,RBPJ,SLC7A5,TKT,TNF,VEGFA	436 (16)
ceruletide		biologic drug		-0.402	1.5e-05	ACTG1,AHNAK,CAVIN1,CLIC1,CXCL2,CXCL3,EHD2,GRB2,HMOX1,HSPB1,HSPH1,IL33,IL6,IRF1,KDM6B,MYH9,PTGS2,SELP,SOCS3,SPP1,TNF,ZFHX3	471 (13)
L-glutamic acid		chemical - endogenous mammalian		-1.061	1.55e-05	ACTB,APP,BAG3,BCL2,CDKN1A,CFD,CLDN5,EGR1,FGF2,FMO2,GADD45B,HIF1A,IL18,IL1B,INSIG1,MGLL,PLIN2,PTGS2,SELENOP,SLC1A3,TAP1,TJP1,TNF	586 (19)
E2F3	-0.118	transcription regulator		-1.159	1.55e-05	AKR1C1/AKR1C2,AKR1C3,ARPC1A,CAV2,CCL20,CDKN1A,COL18A1,CXCL1,ECE1,FGF2,ID3,IGF1,JAM2,MALAT1,MT1X,MYC,PLCB4,RB1,RBPMS,SERPINH1,SPARCL1,TIMP3,TNFAIP2	433 (12)
OGT	-0.023	enzyme		1.51	1.55e-05	APP,CDKN1A,CPE,CSF3,CXCL1,CXCL2,CXCL3,CXCL8,ELK3,ELL2,ELOVL7,FKBP1A,IGFBP2,IL1B,IL6,INSR,MET,MYC,RGS16,STC1,TGM2,TNF,VIM	438 (13)
BCR (complex)		complex	Inhibited	-2.732	1.55e-05	ATP6V0B,ATP6V1B2,ATP6V1F,B4GALT1,BCL2,BCL2A1,C15orf48,CCL3,CCL4,CD44,CD86,CDC37,CDKN1A,CTSS,CXCR4,DUSP2,EGR1,FAM107B,FCGR2B,FOXO1,FTH1,GPR183,HLA-DMA,ICAM1,IL10,IL6,IRF8,ITGA4,ITGB1,KLF9,LAIR1,LAPTM5,LDHA,MCL1,MIR155HG,MS4A6A,MYC,NAMPT,PLEK,PRDM1,PTGS2,RAC2,RBPJ,REL,S100A10,S1PR1,SAMSN1,ZBTB16	428 (18)
RPTOR		other		0.556	1.55e-05	BCL2,CD86,CSF1R,FCGR1A,FGF2,HIF1A,IL10,IL13RA1,IL1B,IL1R1,IL6,IRF8,ITGAM,ITGAX,LDHA,MRC1,MYC,NLRP3,PTGS2,PYCARD,RPS6,SNAI1,SOCS3,SPI1,TNF	513 (22)
prostaglandin A1		chemical - endogenous non-mammalian		-1.071	1.58e-05	BCL2,CD14,CDKN1A,CXCL8,HMOX1,HSPA1A/HSPA1B,IL6,NFKBIA,PTGS2	494 (17)
OLFM4-RET		fusion gene/product		-0.333	1.58e-05	CCL4,CD53,CXCL8,CYTH4,EGR1,EGR3,LUCAT1,MYCT1,TM4SF1
NHERF1	-0.089	transporter		-1.066	1.58e-05	ACTN4,CCL3L3,CCL4,CXCL2,CXCL3,EZR,IL33,IL6,S100A4	501 (19)
mir-515 (includes others)		microRNA		-0.271	1.58e-05	APP,CD44,CXCL8,HIF1A,IL6,TGFBR2,VIM,ZEB1,ZEB2	403 (12)
BLK		kinase		-1.062	1.58e-05	COL18A1,CTSS,ETS1,HSPG2,IL1B,IL6,PLAU,TNF,TNFAIP2	368 (20)
DLK1		other		-1.126	1.58e-05	CCL3L3,FABP4,FOXO1,HES1,IL6,IRF1,REL,SNAI1,TNF	531 (20)
ADA	0.132	enzyme		1.757	1.58e-05	CXCL2,CXCL3,HIF1A,IL6,PLAT,SPP1,TGFB1,TNF,VEGFA	435 (22)
LILRB1	-0.394	transmembrane receptor		0.666	1.58e-05	BCL2,CAV1,CXCL8,HSPB1,IL10,ITGB1,MAF,PRDM1,TNF	380 (15)
STAT1 DIMER (complex)		complex		-0.154	1.58e-05	CYBB,DUSP1,FCGR1A,IL6,IRF1,IRF8,MAOA,SOCS3,TNF	259 (7)
4-octyl itaconate		chemical reagent		0.927	1.58e-05	CCL3L3,HIF1A,HMOX1,IL18,IL1B,NFE2L2,PTGS2,TGFB1,TNF	499 (17)
bisindolylmaleimide iv		chemical drug		-0.389	1.58e-05	CCN2,CXCL8,EGR1,FABP4,FGF2,IL6,ITGAM,MYC,TNF	504 (19)
andrographolide		chemical drug		-1.213	1.58e-05	FN1,HMOX1,ICAM1,IL1B,IL6,PTGS2,SELE,TNF,VCAM1	491 (18)
nickel		chemical toxicant		-0.261	1.58e-05	CD86,CXCL8,FGF2,HIF1A,ICAM1,IL1RN,NUPR1,PLAT,UGCG	419 (17)
desoxycorticosterone		chemical - endogenous mammalian		-1.919	1.62e-05	CCN2,CXCL2,CYBA,CYBB,PTGS2,SPP1,TGFB1,TNF	505 (18)
SMAD (complex)		complex		0.38	1.62e-05	CCN2,CDKN1A,ID1,ID2,ID3,MCL1,MYC,VEGFA	407 (13)
MELK		kinase		0.788	1.62e-05	CDKN1A,FN1,FTH1,GPX4,HMOX1,MCL1,MYC,VIM	570 (22)
USP38	0.065	peptidase		0.159	1.62e-05	CSF3,CXCL1,CXCL2,CXCL3,FN1,IL6,LDHA,VEGFA	575 (19)
KDM6B	-1.324	enzyme		0.842	1.62e-05	CCL3L3,FN1,IL1B,IL6,SNAI1,STING1,TNF,VIM	478 (19)
CpG ODN 2395		chemical reagent		-1.97	1.62e-05	CCL3L3,CCL4,CD14,CD86,HMOX1,IL1B,IL6,TNF	353 (14)
SFRP4		transmembrane receptor		0.883	1.62e-05	AREG,EREG,FN1,IL18,LDLR,MYC,PTGS2,VIM	515 (13)
PLA2G4A		enzyme		-1.618	1.62e-05	ANXA5,CXCL8,ICAM1,IL1B,IL6,MYC,PTGS2,TNF	396 (16)
GNA13	-1.382	enzyme	Inhibited	-2.414	1.62e-05	CXCL1,CXCL2,CXCL3,CXCL8,EGR1,GNA13,PTGS2,VEGFA	334 (16)
PLAGL1	-0.241	transcription regulator		0.849	1.62e-05	CCL20,CDKN1A,FABP4,IL10,LDHA,OSM,PLIN2,TGFB1	494 (13)
Gm21596/Hmgb1		transcription regulator		-1.249	1.62e-05	CDKN1A,CXCL3,CXCR4,HIF1A,IL10,IL1B,IL6,TNF	376 (14)
NPPA		other		-0.139	1.62e-05	DUSP1,EGR1,HMOX1,IL10,IL1B,MCL1,PTGS2,TNF	502 (17)
BAR501		chemical reagent		-1.117	1.62e-05	ICAM1,IL10,IL1B,IL6,SELE,TGFB1,TNF,VCAM1	258 (7)
UM101		chemical drug		0.788	1.62e-05	CD200,CXCL1,CXCL8,ELOVL7,GBP4,IL1A,IL1B,TCHH	283 (7)
gamma-tocotrienol		chemical drug		0.831	1.62e-05	CSF3,IL18,IL1B,IL6,NFKBIA,NLRP3,TNF,TNFAIP3	528 (19)
GROWTH FACTOR (family)		group		-0.447	1.62e-05	APP,BCL2,CLU,DUSP1,GLUL,KLF2,MYC,PTGS2	435 (21)
SP110	0.181	transcription regulator		-0.557	1.66e-05	ANXA5,CCN1,CD74,CDC37,CLU,CTSB,EGR3,ETS1,F2R,GNA13,GRN,IFI27,IFITM1,IFITM3,IL18,IL1R1,ITGB1,LMNA,LY96,MAOA,MCL1,MRTFB,MYC,MYH9,PERP,SERPINA1,TGFBR3,TXNIP,YES1
fatty acid		chemical - endogenous mammalian		-1.748	1.75e-05	BCL2,CCN1,CREM,CXCL8,FABP4,HMOX1,IL1B,IL6,ITGAM,LDLR,LEPR,MACROH2A1,NFKBIA,NR4A2,NR4A3,PLIN2,PTGS2,TNF,UCP2,VCAM1	461 (21)
miR-155-5p (miRNAs w/seed UAAUGCU)		mature microRNA		1.603	1.8e-05	CCL20,CCL3,CCL4,CCN1,CEBPB,CSF1R,CXCL1,CXCL2,CXCL3,CXCL8,DNAJB1,ETS1,GNA13,HSD17B12,IL13RA1,IL1A,IL1B,IL6,MAF,MAFB,MET,PDLIM5,PIK3R1,PODXL,PTGS2,RAI14,SLA,SMAD1,SPI1,SYNE2,TCF4,TNF,VIM	446 (14)
LLGL2		other		0.905	1.81e-05	CCN1,CCN2,CRIM1,DUSP1,EMP2,FSTL1,ITGB2,LHFPL6,NDRG1,SGK1,STMN1
arginine		chemical - endogenous mammalian		0.316	1.81e-05	BCL2,DDIT4,EGR1,HIF1A,IGF1,MYC,PIK3R1,PTGS2,SLC7A5,TGFB1,TNF	525 (21)
siponimod		chemical drug		1.897	1.81e-05	BCL2,CD86,FCGR2A,GPR34,HAVCR2,IRF8,ITGAM,LSP1,NCKAP1L,PTPRC,RAMP3
mir-22 (includes others)		microRNA	Inhibited	-2.238	1.81e-05	CCN1,CCN2,CDKN1A,IL6,MALAT1,MECOM,PTMS,RGS2,SNAI1,TGFBR2,TNF	496 (18)
PPRC1	0.075	transcription regulator	Inhibited	-2.213	1.81e-05	ALOX5AP,CCL20,CXCL8,DDIT4,GK,GNG11,IL1A,MYCT1,NAMPT,NFKBIZ,PTGS2	243 (7)
FOXF1		transcription regulator		1.928	1.81e-05	CD34,CDKN1A,CXCL2,FGF2,FLT1,IL6,ITGA5,PECAM1,TEK,TNF,VCAM1
ADGRE2	-0.461	other		-1.508	1.81e-05	CD34,CDKN1A,CSF2RA,FLT1,FSTL1,GLUL,GPNMB,HMOX1,MYC,TGFB1,TGFBR2
pembrolizumab		biologic drug		-1.508	1.81e-05	CCL3,CCL4,CCL8,CD4,CD83,HAVCR2,HLA-A,HLA-E,IL1B,IRF1,PTGS2
RGS1	-3.387	enzyme	Inhibited	-2.111	1.81e-05	CCL3L3,CITED2,CXCL2,EIF4E,IL10,ITGB1,MAP1LC3B,MYC,SLA,TGFB1,YBX3
mevalonic acid		chemical - endogenous mammalian		-0.452	1.81e-05	ICAM1,IL1B,IL6,KLF2,LDLR,PLAT,PTGS2,TGFB1,TNF,VCAM1,VEGFA	538 (22)
naringenin		chemical - endogenous non-mammalian		1.1	1.81e-05	CCL4,CXCL1,CXCL8,GJA1,HMOX1,LDLR,LYN,PTGS2,TGFB1,TLR2,VIM	466 (21)
vinblastine		chemical drug		-1.092	1.81e-05	CD86,CDKN1A,HIF1A,HLA-A,IGFBP4,IL1B,IL6,MCL1,MYC,PTGS2,TNF	434 (20)
GSK3 (family)		group		0.142	1.82e-05	BCL2,CXCL8,FABP4,HIF1A,ICAM1,IL10,IL1B,IL6,LDLR,MYC,NR4A2,PTGS2,SNAI1,SPP1,TNF,TNFAIP3	410 (21)
PIM1	-0.013	kinase		1.868	1.82e-05	AKR1C1/AKR1C2,BCL2,C7,CAV2,CD44,CDKN1A,HMOX1,ID2,IL10,IL6,INSR,MET,MYC,PROS1,PTGS2,SERPINA1	446 (21)
POMC		other	Inhibited	-2.46	1.82e-05	CXCR4,DUSP1,FGF2,HMOX1,ICAM1,IL10,IL18,IL6,LDLR,NHERF2,NR4A2,NR4A3,SELE,TCF4,TNF,VCAM1	397 (14)
SASH1	0.954	other		-0.5	1.82e-05	ARID5A,CCL4,CITED2,FGL2,IL18,IL6,IRF1,MERTK,MET,NFKBIZ,PLAT,PTGS2,SAP30,TCF4,TNF,TSC22D1	359 (11)
mir-34 (includes others)		microRNA		0.607	1.86e-05	BCL2,BNIP3L,CPD,CSF1R,CXCL3,CYRIB,EMP1,FN1,HIF1A,LYST,MARCKS,MET,MYC,NCKAP1,PFKFB3,PPP1CB,SOX17,STMN1,TIMP3,TNF,TUBB4B	591 (23)
napabucasin		chemical drug		0.484	1.89e-05	ACTB,ALCAM,BCL2,CD34,CD44,CXCL8,ENG,ID1,ITGA4,ITGA6,ITGB1,MCL1,MERTK,MYC,NFKB1,PECAM1,PLAUR,RPLP0	347 (11)
GSK3B	0.142	kinase		-1.155	1.97e-05	APP,BCL2,BCL2A1,CDKN1A,CLDN5,CXCL8,HIF1A,IL10,IL1B,IL6,IRS2,LAMB1,MAP4,MCL1,MYC,NFKBIA,NFKBIZ,PTGS2,SELP,SNAI1,SPP1,TNF,TNFSF10	389 (17)
POR	-0.052	enzyme		0.612	1.98e-05	ACSL1,ACTG1,ANXA5,CD74,EREG,FOXC1,GADD45B,HIF1A,HLA-A,HLA-DMA,HLA-DQB1,HLA-DRB5,HMOX1,HSD17B12,HSPH1,INSIG1,LDLR,LGALS1,MAP3K6,PDK4,PFKFB3,PRNP,TMEM176A,VEGFA	389 (12)
YY1	-0.211	transcription regulator		0.28	2.04e-05	ALCAM,BTG2,CAPG,CD34,CDKN1A,CEBPB,CLU,COL15A1,CXCR4,CYBB,DDIT4,DNAJB4,EGR1,HIF1A,HLA-DRA,HMOX1,ID2,ID3,IL1B,IL1R1,KLF2,LDHA,LDLR,MYC,NFKBIZ,PCAT19,PERP,PPP1R15A,SLC1A3,STC1,TCF4,TGFBI,TGM2,VEGFA,VEGFC,VIM,VWF	581 (27)
KAT2B	0.195	enzyme		-0.461	2.11e-05	CCN2,CDKN1A,CSF3,HIF1A,ITGAM,KLF2,LDHA,PFKFB3,PTGS2,RB1,TGFBR2,TNF	566 (25)
choline		chemical - endogenous mammalian		1.319	2.11e-05	CDKN1A,ELN,FLT1,HMOX1,IL10,IL1B,IL6,MPDZ,PTGS2,SPP1,TFRC,TNF	484 (16)
SYVN1	0.044	transporter		0.462	2.12e-05	ADAM9,APP,ATP1A1,ATP1B3,BCAT1,CAVIN1,CD151,CD44,CDA,DAB2,DUSP1,HLA-A,HSPB1,IFITM2,IL18,IL1B,ITGA6,ITGB1,ITGB4,MCAM,MYOF,NFE2L2,OLR1,PFN1,PLPP3,PODXL,RPL18,SLC7A5,STOM,TFRC,VIM	561 (16)
MDM2	-0.374	enzyme		0.211	2.12e-05	ADIRF,BCL2,CDKN1A,CXCL8,ETS1,FABP4,FCGRT,HIF1A,IL1B,IL1RN,INHBB,LYZ,RABAC1,SNAI1,TNF,TNFSF10,VIM,ZEB1,ZEB2	580 (26)
CD38		enzyme		-0.821	2.14e-05	ATP1B1,BNIP3L,CD44,CD86,CITED2,CYBB,ELL2,EPS8,FGL2,FN1,GBP4,ICAM1,IL6,LGALS3,NABP1,NDRG1,PDLIM1,PRDM1,RBPMS,S100A4,S100A6,SAP30,SLC7A5,SOCS2,SOCS3,TGFB1,VCAM1,VIM	469 (15)
trametinib		chemical drug		-1.958	2.16e-05	BCL2,C15orf48,GPNMB,ITGAX,MAF,MCL1,MYC,NECTIN2,PAG1,RPS6,SOCS3,TNF,TNFAIP3,TNFSF10	517 (18)
(+)-MK-801		chemical drug		-0.938	2.16e-05	APP,CDKN1A,CREM,EGR1,FGF2,GJA1,HSPA1A/HSPA1B,ICAM1,IL10,IL6,ITGAM,NFKBIA,PTGS2,TNF	563 (22)
12(S)-hydroxyeicosatetraenoic acid		chemical - endogenous non-mammalian		0.215	2.16e-05	FN1,IL6,PAG1,PTGS2,RB1,TNF	406 (18)
clarithromycin		chemical drug		0.721	2.16e-05	CXCL8,FN1,IL10,IL1B,IL6,TNF	537 (21)
neomycin		chemical drug		-0.447	2.16e-05	HES1,IL10,IL1B,IL6,TJP1,TNF	444 (22)
heparan sulfate		chemical - endogenous mammalian		0.651	2.16e-05	CXCL2,CXCL3,FGF2,ICAM1,IL6,PRNP	510 (18)
2-pentadecyl-2-oxazoline		chemical reagent		1.706	2.16e-05	CLDN5,IL10,IL1B,PTGS2,TJP1,TNF	411 (8)
GPX8	0.272	enzyme		0.816	2.16e-05	CD44,CSF3,FN1,IL1B,IL6,ITGB4	292 (7)
rhesus theta-defensin 1		chemical - endogenous mammalian	Activated	2	2.16e-05	CCL3L3,CSF3,CXCL2,IL1A,IL1B,IL6	416 (19)
IKBIP	0.171	other		1.455	2.16e-05	CXCL1,CXCL2,IL1B,IL6,NFKBIZ,TNF	488 (13)
METRNL	-1.319	other		-1.471	2.16e-05	ACSL1,CCL3L3,CCL4,CXCL2,IL10,IL6	288 (7)
SYT11	-0.123	transporter		1.372	2.16e-05	CAVIN1,EHD2,IL10,IL6,TNF,VIM	457 (17)
iron dextran		chemical drug		-0.97	2.16e-05	ID1,IL1B,IL6,NFKBIA,TGFB1,TNF	234 (8)
PSMB10	-0.174	peptidase		-1	2.16e-05	IL10,IL1A,IL6,NFKBIA,RPS3,TNFAIP3	279 (7)
GPSM1		other		0	2.16e-05	CCL3L3,IL1B,IL6,MRC1,TNF,TNFAIP3	336 (16)
GLRX	-0.747	enzyme		0.243	2.16e-05	CXCL2,CXCL3,FGF2,HIF1A,ICAM1,VEGFA	502 (17)
TNFRSF6B		transmembrane receptor		0.342	2.16e-05	CXCL8,ICAM1,IL10,IL6,TNF,VCAM1	327 (17)
PRTN3		peptidase		-0.007	2.16e-05	C5AR1,CDKN1A,CXCL8,IL18,IL6,TNF	473 (21)
CYP4F2		enzyme		0.092	2.16e-05	CYBB,FLT1,IL1B,IL6,NCF2,VEGFA	379 (17)
PTPRE	-0.919	phosphatase		-0.816	2.16e-05	CXCL2,CXCL3,IL18,MET,SLA,TSC22D1
IL1RAP	-0.27	transmembrane receptor		-0.64	2.16e-05	CCL20,CD14,CXCL1,CXCL8,IL6,TNF	330 (14)
ASIP		other			2.16e-05	ICAM1,IL1B,IL6,NFKB1,TCF4,VCAM1	475 (15)
TRPM2-AS		other		-0.816	2.16e-05	FSTL1,IL10,IL1B,IL6,TGFB1,TNF	223 (9)
J11-Cl		chemical reagent		0.64	2.16e-05	CCL20,CSF3,CXCL2,CXCL3,IL6,PTGS2	434 (19)
NCGC00186528		chemical reagent		-0.059	2.16e-05	COL4A1,FN1,IL1B,IL6,TGFB1,TNF
L-lactic acid		chemical - endogenous mammalian		0.057	2.16e-05	CCL3L3,HIF1A,IL10,IL1B,IL6,TNF	406 (16)
manumycin A		chemical reagent		1	2.16e-05	CXCL8,FN1,IL1B,PTGS2,TNF,VEGFA	532 (23)
BAY K8644		chemical reagent		-0.816	2.16e-05	IL10,IL1B,IL6,ITPR1,TGFB1,TNF	490 (24)
BQ 123		biologic drug		0.199	2.16e-05	CCN2,CXCL2,GJA1,IL6,TNF,VEGFA	533 (20)
perilla alcohol		chemical drug		0.808	2.16e-05	BCL2A1,CD59,CDKN1A,IL1B,NFKBIA,SELP	381 (16)
hexamethoxyflavone		chemical toxicant		-0.302	2.16e-05	CXCL8,ICAM1,IL6,PTGS2,TNF,VCAM1	490 (19)
vinpocetine		chemical drug		0.973	2.16e-05	CXCL3,CXCL8,ICAM1,IL1B,TNF,VCAM1	355 (16)
OXT		other		-0.694	2.2e-05	CCN2,CEBPB,COX7A1,EPAS1,FN1,GJA1,HIF1A,ITGA5,PTGS2,RCAN1,RGS2,TGFB1,VIM	569 (23)
CCN5		growth factor		-1.689	2.2e-05	CCN2,CD44,FABP4,FN1,HIF1A,IGFBP7,ITGA5,SPARC,TGFB1,TGFBR2,TGFBR3,VIM,ZEB1	595 (23)
cilostazol		chemical drug		-0.654	2.2e-05	BCL2,CLDN5,HMOX1,ICAM1,IL10,NR4A2,RAPGEF3,SELE,SELP,TJP1,TNF,VCAM1,VEGFA	392 (17)
PLG		peptidase		-1.386	2.22e-05	CAV1,CCN1,CLEC7A,COLEC12,FCGR2B,IL1A,IL1B,IL6,MERTK,MRC1,PECAM1,PLAU,PTGS2,RAC2,RAPGEF3,SYK,TNF	433 (18)
DRD2		G-protein coupled receptor		-1.643	2.22e-05	C1QA,C1QB,CD63,CSF1R,CXCL2,CXCL3,IGF1,IL1B,IL3RA,NFKB1,NFKBIA,TGFB1,TGFBR2,TPP1,TUBB6,VCAM1,VEGFA	550 (20)
potassium chloride		chemical drug		1.212	2.22e-05	ATP1A1,ATP1B1,BTG2,EGR1,HERPUD1,ID1,ID3,IGF1,IL1B,MYC,NR4A2,NR4A3,PIK3R1,PTGS2,RB1,SPP1,TXNIP	486 (22)
SMAD2/3/SMAD4 (complex)		complex		1.091	2.48e-05	AREG,BCL2,CCN2,CDKN1A,CXCR4,MXD1,MYC,SNAI1,SOX17,VIM	520 (27)
HAND2		transcription regulator		1.987	2.48e-05	CCL3L3,CCL4,CXCL2,CXCR4,GJA1,IL6,PTGS2,PTPRB,S100A4,TPM1
NOTCH4	0.591	transcription regulator		1.102	2.48e-05	CD86,EFNB2,HES1,IL10,IL6,IRF1,NOTCH4,RBPJ,TEK,TIE1	437 (11)
LATS2	-0.023	kinase		-0.239	2.48e-05	AREG,CCN1,CCN2,CD14,CDKN1A,EREG,PTGS2,S1PR1,SNAI1,SPP1	550 (20)
FSTL1	0.573	other		-0.297	2.48e-05	FN1,FSTL1,IL10,IL1B,IL6,MYC,NFKB1,NLRP3,OSM,TNF	456 (18)
NR2F2	1.209	ligand-dependent nuclear receptor			2.48e-05	CCL20,CCL3L3,EFNB2,IL10,IL1B,IL33,NR2F2,OSM,SNAI1,VEGFA	487 (17)
epirubicin		chemical drug		0.518	2.48e-05	BCL2,CAV1,CDKN1A,DUSP1,EZR,HIF1A,IL1B,IL6,MYC,NFIA	551 (21)
CLDN7		other		1.014	2.49e-05	ABLIM1,APOE,ARHGDIB,ASAP1,CCL20,CCN2,CXCL8,IGFBP7,LGALS3,LIMA1,MT1X,MT2A,NCOA7,NNMT,PRNP,PRSS23,RNASET2,RPL34,SLCO2A1,TINAGL1,TJP1,TSPAN12
FOXC1	1.752	transcription regulator		1.555	2.51e-05	CLU,CXCR4,EFNB2,EGR1,FOXO1,GBP4,GPNMB,HLA-DQB1,HLA-F,ICAM1,IFI27,IFITM1,IFITM3,IRF1,KLF2,KLF6,MAFB,MID1,MYC,RUNX1,SOCS3,SPP1,TSC22D1	496 (23)
BTNL2		transmembrane receptor		-0.5	2.57e-05	CD74,CNN3,EMB,FGL2,GBP4,GPR34,IFITM3,IL6,MXD1,NCOA7,PRXL2A,S100A4,TNF,TNFRSF1B,TNFSF10,YPEL2	315 (7)
MCB-613		chemical reagent		1.342	2.81e-05	CCL4,IL1B,IL6,SPP1,TNF
eritoran		chemical drug		1.073	2.81e-05	CXCL8,IL10,IL1B,IL6,TNF	501 (15)
1-palmitoyl-2-oleoylphosphatidyl-D-serine		chemical reagent		-0.447	2.81e-05	CSF3,CXCL2,CXCL3,IL6,TNF
pinaverium		chemical drug		0.391	2.81e-05	CXCL2,ICAM1,IL1B,IL6,TNF
ranolazine		chemical drug		-1.422	2.81e-05	CXCL8,ICAM1,IL6,SELE,VCAM1	435 (21)
aliskiren		chemical drug		0.447	2.81e-05	ATP6AP2,CXCL2,FN1,IL6,TNF	136 (4)
FFAR4		G-protein coupled receptor		0.063	2.81e-05	CXCL8,IL1B,IL6,INSR,PTGS2	411 (20)
SMPD3		enzyme		1.446	2.81e-05	APP,FOXO1,ICAM1,IGF1,VCAM1	471 (22)
ANKRD42		transcription regulator		-0.277	2.81e-05	CSF3,CXCL3,IL1B,IL6,TNF	283 (7)
SGPP1	-0.431	phosphatase		0.447	2.81e-05	APP,IL1B,IL6,PTGS2,TNF	456 (16)
MARCHF3	0.174	other	Activated	2.224	2.81e-05	CXCL1,CXCL8,FCGR2B,NFKBIA,TNF	447 (12)
CLEC6A		transmembrane receptor		-0.818	2.81e-05	IL10,IL1A,IL1B,IL6,TNF	401 (18)
RNF152		enzyme		-1.189	2.81e-05	CXCL1,CXCL8,IL1B,IL6,TNF	295 (8)
TMEM79		other			2.81e-05	ICAM1,IL1B,IL6,NFKB1,VCAM1	426 (9)
NFAM1	-0.228	transmembrane receptor		-1.357	2.81e-05	CCL3L3,CCL4,IL1A,IL6,TNF	68 (3)
SMAD1/5 (family)		group		0	2.81e-05	CEBPB,ID1,ID2,ID3,PLAUR
MAP3K21		kinase		0.447	2.81e-05	CXCL1,CXCL8,IL6,SNAI1,VIM	443 (13)
isocoumarin NM-3		chemical drug		0.751	2.81e-05	ANGPT2,PECAM1,TGFB1,TNF,VEGFA
SELL	-0.125	transmembrane receptor		-1.179	2.81e-05	CXCR4,IL1B,IL6,TGFB1,TNF	464 (16)
ACVR2A		kinase		1.551	2.81e-05	ICAM1,ID1,ID2,SELE,VCAM1	341 (10)
PDK2		kinase		-0.507	2.81e-05	IL10,IL1B,IL6,IRF8,TNF	524 (26)
PLTP	-2.036	enzyme		-0.762	2.81e-05	IL10,IL1B,IL6,LDLR,TNF	540 (22)
CD74	-1.766	transmembrane receptor		-1.188	2.81e-05	BCL2,CD84,CXCL8,HIF1A,IL6	449 (20)
Ighg2b		other		0.156	2.81e-05	APP,IL10,IL1B,IL6,TNF	398 (7)
MARCO		transmembrane receptor		-0.391	2.81e-05	CXCL3,IL1B,IL6,NFKB1,TNF	493 (15)
IL36RN		cytokine		0.447	2.81e-05	CXCL8,IL10,IL1B,IL6,TNF	283 (8)
COCH		other		-1	2.81e-05	CXCL2,IL18,IL1B,IL6,TNF
Flg		other		-0.447	2.81e-05	ICAM1,IL1B,IL6,NFKB1,VCAM1	426 (9)
LAT2	-0.669	other		1.048	2.81e-05	CCL3L3,CXCL8,IL10,IL6,TNF	377 (19)
SCX		transcription regulator	Inhibited	-2.213	2.81e-05	ID1,POSTN,SNAI1,SPP1,TIMP3
PELI2	0.152	enzyme		-1.4	2.81e-05	CXCL2,CXCL8,IL1B,IL6,TNF	461 (18)
GIPR		G-protein coupled receptor		-1.067	2.81e-05	IL1B,IL6,SOCS3,TNF,TSPAN7	456 (23)
CCR6		G-protein coupled receptor		-0.333	2.81e-05	CCL20,CCL3L3,IL10,IL6,TNF	524 (20)
SJN 2511		chemical drug		1.387	2.81e-05	CDKN1A,CLDN5,LRRC32,SOX17,TJP1	184 (7)
1-trifluoromethoxyphenyl-3-(1-propionylpiperidine-4-yl)urea		chemical reagent		-0.625	2.81e-05	APP,IL1B,IL33,IL6,TNF	229 (7)
PCSK1		peptidase		0.447	2.81e-05	IGF1,IL10,IL1B,IL6,TNF	497 (25)
XMD 8-92		chemical drug		-1.432	2.81e-05	CCN1,CCN2,IL1B,IL6,SELE	504 (16)
cyclic guanosine monophosphate-adenosine monophosphate		chemical - endogenous non-mammalian		-1.109	2.81e-05	CD86,CXCL8,IL1B,IL6,TNF	232 (7)
ubiquinone 9		chemical - endogenous mammalian		1.342	2.81e-05	HSPA1A/HSPA1B,IL1A,IL1B,IL6,TNF	468 (16)
tranexamic acid		chemical drug		1.342	2.81e-05	IL1A,IL1B,MYC,PLAU,TNF	471 (13)
grepafloxacin		chemical drug		1.432	2.81e-05	CXCL8,IL1A,IL1B,IL6,TNF	271 (7)
eugenol		chemical - endogenous non-mammalian		0.152	2.81e-05	CDKN1A,CXCL8,IL10,IL6,PTGS2	435 (16)
protocatechuic acid		chemical - endogenous non-mammalian		-1.982	2.81e-05	APP,HIF1A,HMOX1,SHC1,SLC40A1	340 (9)
retroinverso ERG inhibitory peptide 2		chemical reagent		-0.447	2.81e-05	ADAMTS1,ARHGDIB,CXCR4,NDRG1,PLAT	344 (7)
retroinverso ERG inhibitory peptide 1		chemical reagent		-0.447	2.81e-05	ADAMTS1,ARHGDIB,CXCR4,NDRG1,PLAT	344 (7)
CpdX-D3		chemical reagent		1.095	2.81e-05	IL10,IL1B,IL6,PTGS2,TNF
12-hydroxyeicosatetraenoic acid		chemical - endogenous mammalian		-0.751	2.81e-05	ICAM1,PTGS2,PTPRC,VCAM1,VEGFA	458 (18)
8-oxo-7-hydrodeoxyguanosine		chemical - endogenous mammalian		0.277	2.81e-05	CXCL8,ICAM1,IL6,PTGS2,TNF	485 (18)
borrelia burgdorferi strain B31 peptidoglycan		chemical reagent		-1.342	2.81e-05	CXCL8,IL1A,IL1B,IL6,TNF
BMP2	0.147	growth factor		1.37	2.9e-05	BCL2,BMPR2,CDKN1A,ETS1,FABP4,FGF2,FN1,FOXO1,GADD45B,ID1,ID2,ID3,IFI16,KLF9,LRP5,MYC,POSTN,PTGS2,SMAD1,SPARC,SPP1,TGM2,TIMP3,VEGFA,VIM,ZBTB16	436 (18)
1,25-dihydroxyvitamin D		chemical drug		-0.721	2.91e-05	BCAT1,CXCL8,EGR1,ERG,GLUL,IGF1,IL6,MYC,PTPRC,SLC7A5,SPI1,TLR2,TNF,VIM,ZEB1	554 (23)
TNFRSF8		transmembrane receptor		-0.715	2.91e-05	ACTG1,AHNAK,BCL2,CCL3,CCL4,CDKN1A,CXCL8,CXCR4,IFI16,IL10,LCP2,MCL1,MYC,TNF,TNFSF10	413 (19)
AMPK (complex)		complex		-0.484	3.01e-05	CDKN1A,CXCL8,CYBB,EGR1,GJA1,HIF1A,HMOX1,IL1RN,IL6,LITAF,MT-CYB,MT-ND1,PFKFB3,PTGS2,SNAI1,TJP1,TNF,UCP2,VCAM1,VIM	483 (21)
mir-26 (includes others)		microRNA		0.423	3.09e-05	BCL2,CXCL3,IL6,MALAT1,MCL1,PFKFB3,PTGS2,RB1,SMAD1,SNAI1,VIM	295 (7)
CTSB	-3.092	peptidase	Inhibited	-2.449	3.09e-05	APP,CTSB,CXCL2,CXCL3,CYBB,IL10,IL1B,MYC,PLAUR,TNF,VEGFA	489 (17)
AGTR1		G-protein coupled receptor		-0.595	3.09e-05	CYBA,DUSP1,FN1,HMOX1,IL6,OLR1,PTGS2,SGK1,TGFB1,TNF,TXNIP	519 (24)
USP37	-0.066	peptidase		1.969	3.09e-05	CEBPB,CXCL2,FCGBP,HAPLN3,IL6,MYC,NES,NUPR1,SELENOP,SNAI1,ZBTB16
PTPN1	-0.23	phosphatase		-0.412	3.09e-05	ARID5A,CXCL2,CXCL3,DUSP1,DUSP2,INSR,IRS2,MET,NFKBIA,PIK3R1,TNF	479 (20)
CCR5	-0.152	G-protein coupled receptor		-1.657	3.09e-05	CCL3,CCL3L3,CCL4,CXCL2,CXCL3,IL10,IL1B,IL6,SERPINA1,TNF,TNFRSF1B	522 (18)
carbamylcholine		chemical drug		-0.477	3.09e-05	APOE,APP,BTG2,CDKN1A,ECE1,EGR1,ITPR1,MET,NPR1,RGS2,VEGFA	409 (16)
GPR174		G-protein coupled receptor		-0.908	3.17e-05	ARID5A,CD200,CD86,CREM,CYBB,ETS2,GFOD1,IFI16,KDM6B,LAMC1,LAPTM5,LITAF,MSRB3,PDE4B,PTPN6,RGS2,SLA,SNX2,STK17B,TGIF1,TNFRSF1B,UGCG
apigenin		chemical - endogenous non-mammalian		1.754	3.17e-05	BCL2,CCL3L3,CCL4,CDKN1A,CREM,CXCL1,CXCL3,CXCL8,GPX4,HIF1A,HMOX1,HSP90AA1,ICAM1,IL10,IL1B,IL6,NCOA7,PTGS2,RB1,SELE,TNF,VCAM1	345 (15)
corticosteroid		chemical drug		-1.369	3.19e-05	AQP1,ARL4C,CST3,CXCL8,DUSP1,GIMAP1,IL10,IL1RN,IL6,PBX1,POSTN,SRGN,STK17B,TNF	483 (17)
GDF11		growth factor		1.726	3.19e-05	BMPR2,CDH5,COL4A2,ICAM1,IL1B,IL6,ITGA5,PTGS2,SGK1,SMAD1,SPP1,TGFB1,TNF,VCAM1	474 (17)
JINK1/2 (family)		group		0.245	3.21e-05	BCL2,CXCL8,FOXO1,IL1A,IL1B,IL6,PTGS2,RHOB,TNF	506 (27)
NFAT (complex)		complex		0.526	3.21e-05	AIF1,CD86,CYGB,ICAM1,IL33,IL6,SLC1A3,SPP1,TNF
fluoromethyl 2,2-difluoro-1-(trifluoromethyl)vinyl ether		chemical toxicant		-0.353	3.21e-05	CD44,CLU,GPNMB,HMOX1,HNMT,HSPA1A/HSPA1B,HSPB1,LGALS3,SPP1
RNASE2		enzyme	Inhibited	-2.084	3.21e-05	CCL3,CCL4,CCL8,CD83,CD86,IL10,IL6,OSM,TNF	336 (14)
GLIS2		transcription regulator		-1.633	3.21e-05	CCN2,CXCL3,IL33,MGP,OSM,SNAI1,SPARC,TGFB1,VIM	505 (15)
MST1		growth factor		0.518	3.21e-05	CCN2,IL18,IL1RN,IL6,IRF8,MSR1,PTGS2,SPP1,TNF	491 (20)
ROCK1	-0.509	kinase		1.539	3.21e-05	APP,CCN2,CD44,COL4A2,ETS1,FBLN2,ICAM1,LAMC1,VCAM1	422 (17)
miR-223-3p (miRNAs w/seed GUCAGUU)		mature microRNA		-0.56	3.21e-05	FOXO1,IL1B,IL6,NFIA,NLRP3,RHOB,STMN1,TGFBR3,VIM	276 (7)
FYN	0.253	kinase		-1.915	3.21e-05	CCL4,CMIP,DUSP1,IL1B,IL6,NLRP3,PTGS2,SOCS3,TNF	408 (21)
B2M	0.327	transmembrane receptor		0.522	3.21e-05	CCL3L3,FCGRT,HLA-A,HLA-DQB1,HLA-DRB5,HLA-E,IL1B,IL6,TGFB1	484 (20)
N4BP1	-0.08	enzyme		0.688	3.21e-05	CCL3L3,CCL4,CSF3,CXCL2,HLA-A,IL10,IL1B,IL6,TNF	442 (12)
IGF2BP3		translation regulator		1.175	3.21e-05	BCL2,CD44,CDKN1A,HES1,LYZ,MYC,SMS,SNAI1,TIMP3	429 (19)
KNG1		other		0.643	3.21e-05	APP,CCN2,CXCL8,FGF2,IGF1,IL1B,IL6,PTGS2,TGFB1	434 (18)
NLRC5	0.194	transcription regulator		1.589	3.21e-05	HLA-A,HLA-E,HLA-F,IL10,IL1B,IL6,PSMB9,TAP1,TNF	435 (17)
RND3	-0.186	enzyme		-0.649	3.21e-05	BCL2,CDKN1A,FN1,HES1,HIF1A,PTGS2,UCP2,VEGFA,VIM	547 (18)
AHCY	-0.018	enzyme		-0.775	3.21e-05	CD34,GPX1,ICAM1,KLF2,MYC,SOX17,VCAM1,YES1,ZFHX3
CORT		other		1.434	3.21e-05	CCL3L3,CCL4,CXCL3,IL10,IL18,IL1A,IL1B,IL6,TNF	319 (10)
FOXP1	0.563	transcription regulator		1.038	3.21e-05	CDKN1A,CSF1R,IL1B,IL6,IRF1,ITGAM,NFIA,PRDM1,TNF	451 (20)
arecoline		chemical drug		-0.396	3.21e-05	F2R,HMOX1,IL6,MAOA,S100A4,SNAI1,TJP1,TNFRSF1B,VCAM1	381 (14)
PF543		chemical drug		-0.333	3.21e-05	ACTB,ADAMTS4,CCN2,FN1,IGF1,IL6,ITGAX,SNAI1,TGFB1	504 (18)
poly dA-dT		chemical reagent		-0.301	3.21e-05	CXCL8,ICAM1,IL18,IL1B,IL6,NFKBIA,SELE,TNF,VCAM1	382 (18)
MITF	-0.308	transcription regulator		-0.527	3.31e-05	ACSL1,ALCAM,APOE,APOLD1,ASAH1,ATP1A1,ATP6V1B2,ATRX,BCL2,CD151,CD44,CDKN1A,CREM,CXCL8,FN1,GPNMB,HES1,HIF1A,ITGA4,LGALS3,LYST,MET,MGP,PHACTR1,RAB27A,RHOQ,SEMA6A,SHTN1,SNAI1,TXNIP	581 (18)
BCOR	0.101	transcription regulator		-1.342	3.37e-05	ADAMTS1,ARID5B,CD37,CD44,CD74,CDKN1A,COL18A1,FLNB,ITGA6,LSP1,MYC,PRDM1	251 (7)
MK2206		chemical drug		-0.535	3.37e-05	ACTB,AKR1C3,BCL2,FOXO1,HIF1A,LDHA,MYC,PFKFB3,SNAI1,TJP1,VEGFA,VIM	590 (23)
herbimycin		chemical drug		0.838	3.37e-05	BCL2,CCN2,CXCL8,CXCR4,DUSP1,F2R,ICAM1,IL1B,IL6,PLAU,PTGS2,TNF	487 (19)
tempol		chemical drug		1.923	3.37e-05	AKR1C1/AKR1C2,CXCL2,CXCL8,CYBA,ICAM1,PLAUR,PTGS2,SGK1,SPP1,TGFB1,UCP2,VCAM1	476 (16)
TSH (complex)		complex		0.103	3.37e-05	CDKN1A,CTSS,CXCL8,EGR1,FOXO1,FTH1,IL1RN,IL6,INSR,LRP5,MYC,SOCS3,TNF	440 (22)
TWIST2		transcription regulator		1.399	3.37e-05	CD44,CDKN1A,FN1,IL1B,KLF6,MAF,POSTN,SNAI1,TGFB1,TNF,VIM,ZEB1,ZEB2	529 (18)
PTP4A1		phosphatase		0.06	3.38e-05	ACTN1,ACTN4,ANXA5,C1orf21,COL15A1,DNAJB1,FKBP1A,FLNA,HIF1A,HSPA1A/HSPA1B,HSPA6,IFI16,IGFBP7,ITGA4,ITGB4,LRATD2,PECAM1,PIK3R1,PRDX2,SMS,SPARC,SPINT2,STMN1,TAGLN2,TKT,VIM,ZEB1
methamphetamine		chemical drug		-0.191	3.57e-05	BCL2,CREM,DDIT4,DNAJB1,DNAJB4,EGR1,GPX4,HERPUD1,HMOX1,HSP90AA1,HSPB1,ICAM1,IL1A,IL1B,IL6,INMT,LGALS1,MAOA,MAP3K6,MRC1,MYC,TNF,TNFRSF1B,TXN,VCAM1,VEGFA	443 (21)
PNPLA2	0.522	enzyme		1.934	3.58e-05	ACSL1,BCL2,FABP4,ICAM1,IL10,IL1B,IL6,INSR,ITGAX,MRC1,MSR1,PDK4,PLIN2,TGFB1,TNF,UCP2	454 (19)
NDRG1	2.099	kinase	Inhibited	-2.101	3.58e-05	BCL2,CAV1,CXCL1,CXCL2,CXCL3,CXCL8,IL1A,ITGB4,MAP1LC3B,MET,MYC,NDRG1,SNAI1,VEGFA,VIM,ZEB1	608 (20)
rottlerin		chemical drug		-0.229	3.58e-05	AQP1,ATP6AP2,CDKN1A,CXCL3,CXCL8,ECE1,HMOX1,ICAM1,IL10,ITGB1,PTGS2,RGS2,TJP1,TNF,VCAM1,ZFP36	399 (17)
CpG ODN 2006		chemical reagent		-1.259	3.59e-05	ACTB,ACTG1,ARPC1B,ARPC2,ARPC5,BCL2A1,CD86,CXCL8,EZR,GBP4,GPR183,HSP90AA1,ICAM1,IFI27,IL10,IL1B,IL6,IRS2,ITGB1,LGALS1,LGALS3,LYN,MAFB,NCKAP1L,NFKB1,NFKBIZ,PDE4B,PTPN6,RGCC,RPS6,RUNX1,TFRC,TGFB1,THEMIS2,TNF,TNFAIP3,TNFSF10,TNFSF13B,TYROBP,VCAM1	412 (15)
N-(1-carbamoyl-2-phenyl-ethyl) butyramide		chemical reagent		1.134	3.61e-05	CD14,IL1B,IL6,PTGS2,SOCS3,TLR2,TNF	283 (7)
BMP (family)		group		0.956	3.61e-05	CCN2,ID1,ID2,IL6,IRF1,SMAD1,SPP1	472 (20)
SUCNR1	-0.252	G-protein coupled receptor		1.504	3.61e-05	COL4A2,IL1B,ITGB1,LAMA5,LAMB1,LAMB2,LAMC1
N(2)-(gamma-D-glutamyl)-meso-2,2'-diaminopimelic acid		chemical reagent		-1.673	3.61e-05	CCL3,CCL4,CXCL8,ICAM1,IL1A,IL1B,ITGB2	416 (15)
MEIS2	0.491	transcription regulator		1.134	3.61e-05	BCL2,ID1,ID3,IGF1,LMNA,MECOM,PBX1
dabrafenib		chemical drug		1.026	3.61e-05	GPNMB,IL10,IL1B,ITGAX,NLRP3,PYCARD,TGFB1	407 (8)
TOLLIP	-0.064	other		0.132	3.61e-05	CCN2,FABP4,HIF1A,IL10,IL6,NFKB1,TNF	367 (17)
VASP	-0.453	other		0.637	3.61e-05	EPAS1,HIF1A,IL1B,ITGA4,MYC,SELP,TNF	550 (24)
ITGA4	-0.791	transmembrane receptor		-0.549	3.61e-05	IL1B,IL1RN,ITGA4,ITGA5,RAC2,TNF,TNFAIP3	513 (21)
ATG16L1	-0.004	enzyme		1.3	3.61e-05	CH25H,CXCL2,IL18,IL1A,IL1B,IL6,NFKBIA	324 (17)
PLCE1		enzyme		-1.765	3.61e-05	CCL20,CXCL2,CXCL3,CXCL8,IL6,PTGS2,TNF	534 (20)
ITGA9		other		0.104	3.61e-05	CCL3L3,CCL4,IL1B,IL6,SNAI1,TGFB1,VIM	454 (19)
MBP	-0.627	other		0.896	3.61e-05	IL10,IL6,LEPR,MYC,PTPRC,TGFB1,TNF	440 (16)
VEGFC	0.752	growth factor		-0.761	3.61e-05	BCL2,CTTN,CXCR4,ITGA4,ITGB1,PTGS2,VEGFC	492 (18)
BDKRB2	0.334	G-protein coupled receptor		-1.073	3.61e-05	CCN2,CD44,FOXO1,ICAM1,ITGAM,PTGS2,TGFB1	469 (21)
MMP8		peptidase		0.373	3.61e-05	CCL3L3,CCN2,CXCL8,IL6,MET,TGFB1,TNF	386 (18)
IL18R1		transmembrane receptor		0.113	3.61e-05	CCL3L3,IL10,IL1A,IL1B,IL6,SOCS3,TNF	391 (15)
CARD11		kinase		-1.941	3.61e-05	CCL3,CCL3L3,CCL4,IL10,NFKB1,SPI1,TNF	428 (16)
TLR1	-0.283	transmembrane receptor		-1.499	3.61e-05	CSF2RA,CXCL8,FCGR1A,IL1B,IL6,TNF,TNFAIP3	374 (19)
PTPN22	-0.365	phosphatase		-0.323	3.61e-05	CREM,CXCL8,IL10,IL1B,IL6,MRC1,TNF	418 (21)
INT-767		chemical drug		-0.152	3.61e-05	CLEC7A,IL10,IL1B,IL6,MRC1,OLR1,TNF	342 (11)
BCL10	-0.028	transcription regulator		-1.219	3.61e-05	CCL4,CD44,CXCL2,CXCL8,IL6,TNF,TNFAIP3	350 (15)
BTC		growth factor		-1.89	3.61e-05	CCL20,CXCL8,EREG,IL6,IRS2,ITGAM,PTGS2	496 (21)
PCDH10		other		1.134	3.61e-05	CXCL8,EGR1,EREG,OTUD1,RASA4,SOX7,TGFB1
CYBA	-3.15	enzyme		0.816	3.61e-05	CDKN1A,CYBB,EPAS1,FN1,IL6,TNF,VEGFA	401 (19)
1,10-phenanthroline		chemical toxicant		0.378	3.61e-05	CDKN1A,CXCL1,FLT1,HIF1A,HMOX1,IL6,PRNP	597 (21)
biochanin A		chemical toxicant		1.664	3.61e-05	CD86,CXCL1,CXCL8,IL6,PTGS2,TGFB1,TNF	528 (21)
thermozymocidin		chemical reagent	Activated	2.611	3.61e-05	CD86,IL1B,IL6,MRC1,NLRP3,PYCARD,TNFAIP3	402 (20)
N,N-dimethylarginine		chemical - endogenous mammalian		-0.808	3.61e-05	APP,BCL2,CCN2,FN1,ICAM1,PLAT,TJP1	375 (16)
finasteride		chemical drug		-0.277	3.61e-05	BCL2,CLU,FLT1,HIF1A,IL6,TGFB1,VEGFA	594 (19)
ETS (family)		group			3.75e-05	C3AR1,DAB2,EGR1,ENG,FLT1,ICAM1,TNF,VWF
CYB561A3	-0.013	enzyme		-0.051	3.75e-05	COTL1,FTH1,FTL,HSPA1A/HSPA1B,HSPA6,MT1X,MT2A,TFRC
CCN4		other	Activated	2.183	3.75e-05	CDH5,CLDN5,COL4A1,FN1,NDRG1,SNAI1,TJP1,VIM	566 (20)
ISL1		transcription regulator		-0.822	3.75e-05	A2M,IL1A,IL1B,IL6,LILRB3,NOVA1,RUNX1,TNF	420 (11)
ZBP1		other		-1.35	3.75e-05	CCL3L3,CXCL1,CXCL8,IL1B,IL33,IL6,NFKBIA,TNF	347 (19)
BMPER		other	Inhibited	-2.81	3.75e-05	CDH5,EFNB2,ICAM1,ID1,MGP,PECAM1,SOX7,VCAM1	433 (14)
PDCD4	0.181	other		0.104	3.75e-05	IL1B,IL6,MYC,PLAU,PLAUR,PTGS2,SNAI1,VEGFC	464 (16)
USP1	0.046	peptidase	Activated	2.239	3.75e-05	CAPN2,CCN1,CCN2,ITGA5,ITGA6,S100A4,SPARC,WWTR1	250 (7)
ADAM15	1.119	peptidase		-0.051	3.75e-05	CD44,FLT1,IL6,ITGB1,SPARCL1,TGFBI,TNF,VEGFA	471 (20)
coomassie brilliant blue G-250		chemical drug	Activated	2.178	3.75e-05	ICAM1,IL18,IL1B,IL6,NLRP3,PTGS2,TJP1,TNF	505 (18)
KN-62		chemical drug		1.294	3.75e-05	CXCL8,EGR1,IL1B,IL6,PPP1R15A,PTGS2,TNF,VCAM1	419 (19)
NUP98-NSD1		fusion gene/product		1.912	3.75e-05	BCL2,C3AR1,C5AR1,ID2,LYZ,MCL1,MSR1,MYC
helenalin		chemical - endogenous non-mammalian		1.596	3.75e-05	CCL20,CXCL1,CXCL3,HMOX1,IL6,NFKBIA,PRDM1,PTGS2	401 (14)
cyclopamine		chemical reagent		-0.141	3.75e-05	BCL2,CD14,CDKN1A,CXCL8,PTGS2,SPARC,SPP1,TJP1	581 (22)
ilomastat		chemical drug	Activated	2.209	3.75e-05	CXCL3,CXCL8,HBEGF,IL1B,IL6,TGFB1,TJP1,TNF	413 (18)
estradiol-17beta-benzoate		chemical reagent		1	3.91e-05	ALOX5AP,CCDC85B,CD74,ENPP2,ETS2,EZR,GLUL,HLA-A,IGFBP2,INMT,ISLR,LAMB1,MGP,MYC,NR4A2,RPL24,STC1,SULF1,TGFB1,TNXB
NR4A1	0.072	ligand-dependent nuclear receptor		0.831	3.92e-05	AKR1C1/AKR1C2,APOD,APOE,BCL2,CCN2,CDH5,CLDN5,ELK3,FABP4,FN1,G0S2,HIF1A,HMOX1,ICAM1,ID1,IL10,IL1B,IL6,ITGB1,ITGB4,LDLR,LY6E,MARCKSL1,MYC,NFKBIA,NR4A2,NR4A3,PDK4,RAMP3,RASSF4,SAT1,SPINT2,TAGLN2,TJP1,TNF,TNFSF10,UCP2,VCAM1	478 (20)
homocysteine		chemical - endogenous mammalian	Inhibited	-2.361	4.02e-05	AKR1C3,BCL2,CDKN1A,CLDN5,CLU,CXCL8,FGF2,HERPUD1,HMOX1,ID1,IL1B,IL6,ITGAM,NDRG1,OLR1,PPP1R15A,PRDX2,PTGS2,SOCS3,SPP1,VCAM1,VEGFA	450 (15)
TET3	-0.282	enzyme		1.667	4.13e-05	ACSL1,ADAMTS9,BMPR2,CCN2,CD86,EPAS1,FZD6,ID1,KLF9,LGALS3,MRC1,MSR1,TEAD1,TGFB1,TGM2	350 (12)
KCNIP3		transcription regulator		1.826	4.13e-05	CREM,FCGR2B,GPX1,IL10,IL1B,IL6,LDLR,METRNL,MID1,PDE2A,PTGER4,SOCS3,TGM2,TNFAIP3,ZFP36	555 (21)
IKZF3		transcription regulator		-1.843	4.13e-05	BCL2,CAV1,CAV2,CEMIP2,CITED2,FN1,IFI27,MGLL,MYC,NFKBIZ,OTUD1,PROS1,RASSF4,S100A16,YPEL2
cadmium		chemical toxicant		-0.365	4.13e-05	ATP1A1,CDKN1A,CYB5A,EPHX1,GPX4,HIF1A,HLA-DQB1,HMOX1,ITPR1,LGALS3,MGP,MYC,PLAU,PTGS2,SGK1	586 (21)
bardoxolone methyl		chemical drug		1.105	4.14e-05	AKR1C1/AKR1C2,BCL2,CCL3L3,CCL4,CLU,ENPP2,HMOX1,IL10,IL1B,IL6,LMNA,LUCAT1,MT-CYB,MYC,PID1,PTGS2,TNF	493 (18)
26S PROTEASOME (complex)		complex		0.252	4.36e-05	BAG3,CDKN1A,CTSB,CTSD,CXCL3,CXCL8,EREG,FOXO1,GAS5,HBEGF,ICAM1,IL6,MAP1LC3B,MYC,NFKB1,PRNP,PSAP,PTGS2,RB1,S1PR1,SNAI1,SOCS3,TGM2,TNFSF10,TXNIP,VIM	600 (22)
NCF1	-0.227	enzyme		-0.988	4.42e-05	ALOX5AP,CD14,CD44,CDKN1A,FN1,HMOX1,ICAM1,IGF1,TGFB1,TNF	457 (19)
HHEX	-0.07	transcription regulator		0.103	4.42e-05	CCN1,CCN2,ENG,FGF2,FLT1,IL33,TEK,TIE1,TNFSF10,VEGFA	265 (7)
POSTN	2.775	other		1.841	4.42e-05	ADAMTS4,EGR1,FN1,HES1,IL6,MYC,SPP1,TGFB1,TNF,VIM	553 (21)
TNFSF15		cytokine		0.295	4.42e-05	CD83,CD86,CXCL2,CXCL8,FN1,IL6,POSTN,SPP1,TNF,VIM	429 (15)
pemetrexed		chemical drug		-0.99	4.42e-05	CCL20,CD14,CDKN1A,IL1A,IL1B,IL6,MET,OSM,SNAI1,VIM	471 (23)
IRF5	-0.222	transcription regulator		-0.971	4.57e-05	CCL3,CCL4,CDKN1A,COL4A1,CXCL2,CXCR4,FOXO1,IFITM3,IL6,MYC,NAMPT,NFKB1,PRDM1,PTGS2,TGFB1,TNF,TNFSF10,VEGFA	462 (13)
ibrutinib		chemical drug		0.107	4.64e-05	ATP6V1F,BCL2,BCL2A1,CD44,CD86,CYBB,DUSP2,EIF4E,EPAS1,FRY,GADD45B,HES1,IFITM3,IL10,IL6,ITGA4,ITGB1,LDHA,MAP3K6,MCL1,MGLL,MYC,OSM,PTGS2,RPS6,TGFBR3,TNF,UGCG	472 (20)
EOMES		transcription regulator		0.301	4.64e-05	ALCAM,BCL2,CEMIP2,CXCR4,FOXC1,ITGA4,PCDH19,PRDM1,PREX1,RGS2,SOX17,TCF4,TGFBI,TNFSF10
CMTM3	-0.613	cytokine	Inhibited	-2.553	4.93e-05	BAG3,DDIT4,DNAJB1,FERMT3,FTL,HMOX1,HSP90AA1,HSPA1A/HSPA1B,HSPA6,HSPB1,HSPH1,IER5,LYST,PPP1R15A,SERPINH1,VIM
MUC1		other		1.854	4.97e-05	APP,CD83,CD86,CDA,CXCL8,CYRIB,HIF1A,HLA-DRA,IFITM1,IL10,IL6,LDHA,MRC1,MYC,NFKBIA,PLAU,PNP,SERBP1,SNAI1,STING1,TNF,TYMP,VIM	577 (20)
cocaine		chemical drug		-1.146	4.97e-05	BCL2,CXCL2,CXCL8,DUSP1,EFNB2,EGR1,FGF2,FOXO1,GADD45B,ICAM1,IL6,IRS2,MCL1,MIDN,NFKB1,NR4A3,PDXK,PRDX2,PSAP,SERTAD1,SLC16A10,TNF,VEGFA	531 (22)
TNFRSF9		transmembrane receptor		-1.356	5.05e-05	BCL2,BCL2A1,CD14,CD83,CD86,CXCL8,HLA-DQB1,IL1B,IL6,ITGAM,MT-CYB,PTPRC,TNF	388 (15)
estradiol benzoate		chemical drug		0	5.08e-05	ACACB,FOXO1,GJA1,INSR,LEPR,PLAT,PLAU,PTGER4,PTGS2,TGFB1,UCP2	453 (18)
HSPD1	0.225	enzyme		-0.051	5.08e-05	CXCL2,CXCL3,ICAM1,IL10,IL1B,IL6,OSM,SELE,SOCS3,TNF,VCAM1	388 (17)
DDB1	0.046	other		0.194	5.08e-05	BTG2,CCN1,CDKN1A,CEBPB,CEBPD,DNAJB1,EGR1,EGR3,ID2,ID3,ZFP36
GSK2816126		chemical drug		-0.203	5.08e-05	CCL20,CD200,CTNNAL1,IL6,SNAI1,SPARC,SPP1,TNF,TNFSF10,VIM,ZEB1	509 (22)
PML-RARA		fusion gene/product	Activated	2.415	5.08e-05	CDKN1A,CYTH4,EGR1,HMOX1,LEPR,MYC,PSMB9,S100A10,SPI1,TNF,VCAM1	272 (7)
epinephrine		chemical - endogenous mammalian		-0.065	5.08e-05	CDKN1A,CXCL8,CXCR4,FTH1,HSP90AA1,IL10,IL33,IL6,PTGS2,TFRC,TNF	428 (21)
ribavirin		chemical drug		-0.12	5.08e-05	CCL3L3,CD86,CXCL8,IFI27,IFITM1,IL10,IL6,IRF1,ITGAM,ITGB2,TNF	436 (14)
JAK (family)		group		0.342	5.24e-05	CD83,HIF1A,IFITM3,IGF1,IL10,IL33,IL6,PTGER4,PTGS2,SOCS2,SOCS3,VIM	548 (20)
IFIH1	-0.041	enzyme		-1.847	5.24e-05	CCL3,CCL4,CD4,CXCL2,CXCL3,CXCL8,EGR1,IFI27,IL1B,IL6,NFKBIA,TNF	379 (16)
GHRL		growth factor		0.076	5.24e-05	BCL2,CDH5,FOXO1,IL1B,IL1R1,IL6,PTGS2,RAPGEF3,SOCS3,SPP1,TNF,UCP2	444 (21)
BACH2		transcription regulator		1.281	5.24e-05	BCL2,FOXO1,HMOX1,ID3,IL10,IL6,LAMC1,MAF,MAFB,MCL1,PRDM1,TNF	566 (22)
fasudil		chemical drug		-1.607	5.24e-05	BCL2,CCN2,CD14,ICAM1,IL10,IL1B,IL6,MRC1,SLC1A3,TGFB1,TNF,VCAM1	368 (15)
nifedipine		chemical drug		1.826	5.24e-05	FN1,IL1A,IL1B,IL6,INSR,LDLR,POSTN,PTGS2,SGK1,TNF,VCAM1,VEGFA	472 (20)
propofol		chemical drug		0.444	5.24e-05	BCL2,CCN2,CD14,CD44,CYBB,EGR1,HMOX1,IL1B,IL6,TNF,VIM,ZFP36	533 (21)
baicalein		chemical drug		0.145	5.24e-05	APOE,BCL2,CXCL8,CYBB,HMOX1,ICAM1,IL6,MCL1,PTGS2,PTPN6,RB1,VCAM1	437 (17)
Rbx1		enzyme		-0.775	5.77e-05	AREG,CCL20,CTSB,CYBB,GADD45B,HIF1A,HLA-E,ICAM1,ID2,IL10,ITGB1,MAF,PDE4B,PLCB4,SHC1	310 (7)
azoxymethane		chemical toxicant		-1.43	5.77e-05	BCL2,CCL3L3,CCL4,CDKN1A,CXCL2,CXCL3,IL10,IL18,IL1B,IL6,ISLR,LRP5,MYC,PTGS2,TNF	481 (15)
PIMREG		other		-0.129	6.07e-05	BCL2,IFI27,IL10,IL6,PLIN2,SNAI1,SOCS3,TNF,ZEB1	531 (13)
S1PR4		G-protein coupled receptor		1.667	6.07e-05	AQP1,CDH5,CLDN5,CXCL2,IFI16,IL6,OLFML2B,SELP,SPRY1	273 (7)
IGG1 (complex)		complex		1.584	6.07e-05	BCL2,CD14,CD86,CTTN,CXCL8,ITGA4,ITGA5,MCL1,TNF	479 (16)
LATS1	0.171	kinase		-1	6.07e-05	AREG,CCN2,CD14,CDKN1A,EREG,PTGS2,S1PR1,SNAI1,SPP1	580 (22)
C1QTNF6		other		-1.022	6.07e-05	CLEC10A,FABP4,IL10,IL1B,IL6,ITGAX,OLR1,PLPP3,TNF	418 (18)
SLPI		other		0.939	6.07e-05	CD86,CTSS,CXCL8,ICAM1,IL6,MCL1,NFKBIA,TGFB1,TNF	351 (17)
NGFR		transmembrane receptor		1.158	6.07e-05	A2M,APP,IL10,IL1B,LDLR,PLAT,RB1,RHOB,TNF	553 (20)
PYCARD	-1.125	transcription regulator		-1.051	6.07e-05	CDKN1A,CXCL8,IL10,IL18,IL1B,IL6,PTGS2,TGIF1,TNF	386 (20)
LRPAP1	-0.061	other		0.219	6.07e-05	APP,CCL3L3,CXCL8,IL1B,IL6,LDLR,LRP1,PTGS2,TNF	408 (15)
NOX1		enzyme		-0.46	6.07e-05	CXCL8,EPAS1,FLT1,HMOX1,NFKB1,NFKBIA,TLR2,TNF,VEGFA	474 (13)
ICMT	0.042	enzyme			6.07e-05	ACTN4,CDKN1A,FSTL1,GJA1,HBEGF,LMNA,S100A13,TGFBI,WWTR1
EIF4EBP2	0.053	translation regulator	Activated	2.14	6.07e-05	CEBPB,CEBPD,EGR1,IL10,IL1RN,IL6,IRF8,PTGS2,TNF	520 (18)
ADRB2	0.121	G-protein coupled receptor		0.34	6.07e-05	ANGPT2,ATP1A1,ATP1B1,CD86,IL10,IL33,IL6,SPP1,TNF	412 (20)
ferulic acid		chemical - endogenous non-mammalian		0.762	6.07e-05	APP,BCL2,CD34,CDKN1A,CSF3,GPX1,HMOX1,IL1B,TNF	518 (20)
KIN001-043		chemical drug		-0.707	6.07e-05	CDKN1A,ID1,IL10,IL1B,IL6,ITGAM,MYC,PECAM1,TNF	575 (21)
alpha-tocopherol		chemical drug	Activated	2.375	6.07e-05	BCL2,CCN2,CXCL3,HMOX1,HSPA1A/HSPA1B,IL1A,IL1B,IL6,TNF	451 (18)
cicaprost		chemical drug		0.333	6.07e-05	ADAMTS1,CXCR4,FGF2,HIF1A,IL10,IL1B,IL1R1,IL6,VEGFA	531 (20)
ORAI1	0.233	ion channel		0.256	6.31e-05	AIF1,ATP1B1,ATP1B3,BCL2,BTG2,CCL3L3,CD44,CDKN1A,CXCL3,GPX1,IL1A,IL33,IL6,NFKB1,RCAN1,S1PR1,SLC1A3,STX11,TNF	498 (16)
lithium chloride		chemical drug		-1.578	6.45e-05	APP,B4GALT1,BCL2,CD4,CD44,CDKN1A,CEMIP2,HES1,HMOX1,IL10,MAP1LC3B,MT2A,MYC,NES,PLIN2,POSTN,PTGS2,PXN,SNAI1,TNFSF10	545 (22)
CX3CR1	-0.238	G-protein coupled receptor	Activated	2.615	6.45e-05	ANXA5,APP,CD14,CXCL3,EGR1,EMP1,FGF2,GJA1,HMOX1,ICAM1,IGF1,IL1A,IL1B,IL6,MSR1,RILPL2,RPGR,SYNE2,TGFB1,TNF,YPEL2	436 (16)
RHO		G-protein coupled receptor		0.775	6.46e-05	APP,AQP1,C1QA,CD44,CD74,CEBPB,CEBPD,CSF1R,CTSS,FGF2,FKBP9,HCLS1,INHBB,LAMB2,LGALS1,MARCHF1,NECTIN2,NPDC1,P2RY13,PSMB9,S100A6,SELENOP,SGK1,TGFB1,TGFBR2,TNFAIP3	352 (12)
glutathione		chemical - endogenous mammalian		1.658	6.63e-05	BCL2,CCL3L3,CDKN1A,HIF1A,HMOX1,IL1B,IL6,MET,MYC,NDRG1,PTGS2,TNF,VCAM1,VEGFA	460 (17)
iron		chemical - endogenous mammalian		0.174	6.63e-05	APP,CDKN1A,FTH1,FTL,GADD45B,HIF1A,HMOX1,ID1,IL6,NDRG1,PPP1R15A,SLC40A1,TFRC,TNF	529 (22)
CAPN6		peptidase		0.5	6.7e-05	ACTG1,AREG,BMPR2,CCN2,CTNNA1,FZD4,FZD6,ID1,ID2,ITGB2,PPP1CB,SMAD1,TEAD1,TGFB1,TGFBR2,WWTR1
methylmercury		chemical toxicant		-0.5	6.7e-05	ARHGAP18,CD63,CITED2,ECE1,EGR1,HMOX1,ID2,IL13RA1,IL6,NCKAP1,NFKB1,PLS3,RHOB,SPARC,STOM,TXNIP	378 (15)
ciprofloxacin		chemical drug		-0.567	6.88e-05	ACTN1,APP,ASAH1,ATP6V1B2,CD86,COLEC12,CPD,CTSD,EMILIN2,GRN,HLA-A,ICAM1,LDLR,LGMN,MPEG1,MSR1,MYOF,PSAP,PTGS2,RPL10A,RPS18,SPP1,STAB1,TNF,VIM	411 (11)
3-deazaneplanocin		chemical drug		-0.163	7.4e-05	CDKN1A,CEBPB,GPNMB,HIF1A,IL10RA,IRF8,KLF6,MYC,NUPR1,PLAU,PPP1R15A,TGFB1,TIMP3	426 (12)
IL7R		transmembrane receptor		-1.551	7.4e-05	BCL2,CXCL8,CYRIA,EBF1,ETS2,IL6,MCL1,MGAT1,MMRN2,MYC,SELE,SOCS2,VCAM1	434 (20)
ALB		transporter		-1.295	7.4e-05	CCN2,CDKN1A,CXCL8,CYBA,FN1,IL1B,IL6,MYC,PTGS2,SYNPO,TGFB1,TNF,VEGFA	430 (16)
ID1	3.214	transcription regulator		1.03	7.4e-05	CCN2,CDKN1A,EGR1,FABP4,FAM110D,FN1,ICAM1,IFI16,MYC,PCGF2,SNAI1,TNF,VIM	526 (22)
SERPINA1	-0.92	other		1.224	7.4e-05	CXCL8,FABP4,HSPH1,IL10,IL1A,IL1RN,IL6,LDLR,MCL1,NFKB1,RGS16,TLR2,TNF	498 (16)
EBI3	-0.625	cytokine		-0.789	7.4e-05	CD86,HAVCR2,HLA-A,HLA-DMA,HLA-DMB,HLA-DPA1,HLA-DRA,ICAM1,IL10,IRF1,MYC,TAP1,TNFSF10	463 (17)
TFE3	-0.113	transcription regulator		-0.687	7.4e-05	ASAH1,COX7A1,CTSD,INSIG1,IRS2,KLF2,LDHA,MT-CYB,MT-ND1,MT-ND5,MYH9,TPP1,VEGFA	310 (7)
honokiol		chemical - endogenous non-mammalian		-1.749	7.4e-05	CDKN1A,FLT1,FN1,HES1,ICAM1,IL10,MAP1LC3B,MCL1,PTGS2,PTPN6,SNAI1,TNF,VIM	554 (21)
MEF2C	0.04	transcription regulator		0.915	7.4e-05	CCL3L3,CCL4,CDKN1A,CXCL2,CXCR4,FTH1,GJA1,IL6,KLF2,POSTN,PTGS2,PTPRB,S100A4,SYK,TPM1,VIM,ZFP36	457 (24)
CASPASE (family)		group		-1.294	7.52e-05	APP,BCL2,CD14,CDKN1A,GLUL,HERPUD1,IL1A,MCL1,RB1,TNF	519 (21)
CHI3L1		enzyme			7.52e-05	ARL4C,CALD1,CD44,CXCL8,EMP1,LDHA,NAMPT,NNMT,TGFBR2,VEGFA	496 (13)
CASP1	-0.55	peptidase		-1.993	7.52e-05	CSF3,CXCL2,IL18,IL1A,IL1B,IL6,NLRP3,PTGS2,TNF,VIM	324 (15)
KN 93		chemical drug		0.632	7.52e-05	CD83,CXCL2,CXCL3,ETS1,IL6,MCL1,NR4A2,SELE,SELP,VCAM1	374 (15)
pirfenidone		chemical drug		-0.966	7.52e-05	CCN2,FN1,FOXO1,IL6,POSTN,SNAI1,TGFB1,TGFBR2,TNF,VIM	527 (21)
IRP (family)		group		0.351	7.73e-05	APP,EPAS1,FTH1,FTL,SLC40A1,TFRC
beraprost		chemical drug		-0.956	7.73e-05	CD86,CREM,FN1,IL10,IL1B,TNF
azithromycin		chemical drug		0.686	7.73e-05	CXCL3,IL1B,IL6,MRC1,TNF,TREM1	530 (24)
PDGFR (family)		group		0.128	7.73e-05	AREG,EGR1,EREG,FN1,HBEGF,VIM	529 (18)
ARL13B	0.181	other		0.816	7.73e-05	CDKN1A,CXCL1,CXCL8,IL1A,IL1B,IL6
FBF1		other		-0.816	7.73e-05	CDKN1A,CXCL1,CXCL8,IL1A,IL1B,IL6
FNDC5		other		0.592	7.73e-05	FABP4,IL1B,IL6,LRP5,SPP1,TNF	531 (19)
PLA2G2D		enzyme		0.896	7.73e-05	IL1B,IL6,ITGAM,ITGAX,MRC1,TNF	467 (18)
TNFRSF4		transmembrane receptor		-1	7.73e-05	BCL2,BCL2A1,CCL20,IL10,IL6,PRDM1	396 (18)
ghrelin		biologic drug		-1.412	7.73e-05	BCL2,EGR1,IGF1,IL1B,IL6,TNF	491 (21)
ADI PEG20		biologic drug		-1.081	7.73e-05	CXCL2,CXCL3,CXCL8,IL1A,MYC,VEGFA	491 (15)
PSMB9	0.577	peptidase		-0.849	7.73e-05	HLA-A,NFKB1,NFKBIA,RPS3,TAP1,TNFAIP3	462 (13)
LGALS8	0.192	other		0.254	7.73e-05	CDKN1A,CXCL1,CXCL3,CXCL8,IL6,VWF	524 (21)
BMP15		growth factor		-0.7	7.73e-05	AREG,EREG,ID1,ID2,ID3,PTGS2	353 (18)
ARL3	0.092	enzyme		0.816	7.73e-05	CDKN1A,CXCL1,CXCL8,IL1A,IL1B,IL6
regorafenib		chemical drug		-0.128	7.73e-05	AREG,CCN2,IL1B,IL6,TNF,VIM	525 (20)
TNFRSF25	0.142	transmembrane receptor		-1.671	7.73e-05	CSF3,CXCL8,IL10,IL6,SELE,TNF	365 (18)
COX4I1	-0.294	enzyme		0	7.73e-05	IL10,IL1B,IL6,PDK4,POSTN,TNF	432 (19)
LUM		other		-0.398	7.73e-05	CDKN1A,CXCL2,IL1B,IL6,TGFB1,TNF	327 (10)
NLRC4	-0.155	other		-1.963	7.73e-05	CD86,CXCL2,CXCL3,IL18,IL1B,NFKB1	402 (20)
MAS1		G-protein coupled receptor		0.275	7.73e-05	CLEC10A,CYBB,IL1B,IL6,MRC1,TNF	438 (21)
BMPR1B		kinase			7.73e-05	CDKN1A,CFD,ID1,ID3,POSTN,PTGS2	463 (18)
tubastatin A		chemical reagent		-1.154	7.73e-05	CXCL8,ICAM1,IL10,IL6,NFKBIA,VCAM1	473 (23)
HNRNPD	0.104	transcription regulator		-0.412	7.73e-05	CDKN1A,FLT1,IL10,KLF2,LDLR,TNF	349 (12)
FSHB		other		1.016	7.73e-05	CCN2,FABP5,INHBB,PLAT,SGK1,TJP1
KLK1		peptidase		0.896	7.73e-05	CCN2,CYBB,IL10,IL6,NCF2,TGFB1	524 (16)
HNRNPAB	0.085	enzyme		-0.342	7.73e-05	PTGS2,S100A4,SNAI1,SPP1,TJP1,VIM	283 (7)
1,1-bis(3'-indolyl)-1-(4-hydroxyphenyl)methane		chemical reagent		-1.352	7.73e-05	BCL2,CCN2,FN1,MYC,SNAI1,ZEB1
6-aminopyrazolopyrimidine derivative compound II		chemical drug		0.896	7.73e-05	CCL3L3,IFITM3,IL10,IL1A,IL6,TNF	335 (13)
tiron		chemical reagent		-0.816	7.73e-05	CDKN1A,DUSP1,HMOX1,IL6,PLAUR,PRDX2	470 (19)
succinic acid		chemical - endogenous mammalian		-0.896	7.73e-05	CD44,CLEC3B,HIF1A,ID1,IGFBP4,SPARCL1
bempedoic acid		chemical drug		0.64	7.73e-05	CCL4,CXCL8,ICAM1,IL1B,IL6,TNF	502 (21)
L-N6-(1-iminoethyl)-lysine		chemical reagent		1.709	7.73e-05	HMOX1,IL6,ITGAM,PTGS2,TGFB1,VEGFA	469 (15)
onapristone		chemical drug		0.946	7.73e-05	ADAMTS1,CTSD,HBEGF,RUNX1,TGFB1,VEGFA	482 (19)
11,12-epoxyeicosatrienoic acid		chemical - endogenous mammalian		-1.19	7.8e-05	CD44,DUSP1,FABP4,ICAM1,NFKBIA,PLAT,SELE,VCAM1	540 (22)
D-galactose		chemical - endogenous mammalian		0.293	7.8e-05	AKR1B1,BCL2,CDKN1A,EPAS1,HIF1A,IL6,SHC1,TNF
ABT-737		chemical drug		-0.727	7.8e-05	BCL2A1,CDKN1A,CEBPB,CXCL3,CXCL8,IL6,IRF1,MCL1	503 (15)
PREX1	-0.756	other		0.707	7.8e-05	ADGRG1,CD151,F2R,HBEGF,ID2,LAMB1,LMNA,PLAU
USP36	-0.256	peptidase	Activated	2.244	7.8e-05	CCN1,CCN2,CRIM1,MYC,PTGS2,SNAI1,TXN,WWTR1	566 (16)
PRRX1		transcription regulator		-0.722	7.8e-05	ANGPT2,CXCL8,HIF1A,MAP1LC3B,TGFB1,VEGFA,VEGFC,VIM	342 (9)
GAS6	0.145	growth factor		0.656	7.8e-05	CCN1,IL1B,IL6,MSR1,NFKB1,PROS1,SOCS3,TNF	424 (19)
CD83	-3.267	transmembrane receptor	Inhibited	-2.157	7.8e-05	CD86,IL10,IL1B,IL6,MERTK,MRC1,MSR1,PTGS2	431 (12)
CRYAB		other		-0.777	7.8e-05	ALCAM,APP,BAG3,CD44,IL6,VEGFA,VIM,ZEB1	590 (19)
TNIP1	-0.05	other		1.831	7.8e-05	CCL20,CD4,CXCL2,CXCL3,HLA-A,IL1B,TNF,TNFAIP3	338 (15)
CTSK		peptidase		0.8	7.8e-05	BCL2,CDKN1A,IL6,NLRP3,PTGS2,SNAI1,TLR2,VIM	514 (19)
ECM1	-0.193	transporter		1.028	7.8e-05	GRN,MYC,PXN,S100A4,SNAI1,VIM,ZEB1,ZEB2	540 (16)
batimastat		chemical - protease inhibitor	Activated	2.121	7.8e-05	AIF1,CEBPB,CXCL3,FABP4,FGF2,HAVCR2,MET,VEGFA	535 (18)
COPS5	0.159	transcription regulator		-1.158	7.85e-05	ATRX,BCAM,CDKN1A,CTSD,DDIT4,EMCN,F2R,FCER1G,GPX4,GUK1,HIF1A,HMOX1,IER5,IL1A,IL6,INHBB,MARCKS,MT2A,MYC,NINJ1,PDE4B,PERP,PNP,PPP1R15A,RB1,RPL18,RPL36,S100A10,S100A4,SAT1,SESN1,SLC7A5,STMN1,TFRC,TM4SF1,TXNIP,VAMP8	545 (21)
benzo(a)pyrene		chemical toxicant		-1.176	7.89e-05	BCL2,CCN1,CDKN1A,CELF2,CYB5A,EPHX1,EREG,HMOX1,HSPA1A/HSPA1B,HSPB1,IER3,IGF1,IL1B,INHBB,INSR,ITPR1,KLF2,LCP1,LDB2,MAF,PDLIM1,PPIF,PTGS2,RHOC,SELP,SERPINA1,TGFB1,TKT,TNFAIP2,VEGFA	578 (19)
A2M	1.344	transporter		0.181	7.94e-05	BCL2,CCL3L3,CCL4,FOXO1,GADD45B,IL1B,IL6,LRP1,NFKB1,PPP1R15A,SLC40A1,TNF	523 (21)
FGF10		growth factor		1.554	7.94e-05	AHNAK,CEBPB,CTSB,LDLR,PERP,PTGS2,S100A13,S100A6,SNAI1,TGFB1,TIMP3,TMOD3	590 (21)
benzyl isothiocyanate		chemical - endogenous non-mammalian		-1.106	7.94e-05	BCL2,HIF1A,ICAM1,MCL1,MET,MYC,PECAM1,PTGS2,RHOB,RHOC,SELE,VCAM1	512 (18)
hexamethylene bisacetamide		chemical reagent		-0.303	7.94e-05	BCL2,BCL2A1,CDKN1A,CREG1,CXCL8,DDX21,FN1,RB1,RPL18,SPI1,TFRC,TNF	440 (16)
methylnitrosourea		chemical toxicant			7.94e-05	ATP1A1,ATP1B3,CD44,CDKN1A,CLU,CXCL3,EGR1,FABP4,ID1,IL6,PLAUR,TIMP3	604 (22)
SFLLRN (PAR1-activator)		chemical reagent		0.878	7.94e-05	ACTB,DOK2,DSTN,F13A1,FLT1,HSPB1,IL6,PDLIM1,PLEK,RGS10,SELP,TAGLN2
TFAM	0.144	transcription regulator		1.941	7.97e-05	ABLIM3,AREG,BCL2A1,FABP4,FABP5,IL1B,ITGA5,LDHA,METRNL,MT-CYB,MT-ND1,MT-ND5,PTGER4,STX11,ZBTB16	262 (7)
benzene		chemical toxicant		-0.098	7.97e-05	ARHGAP18,CD63,CDKN1A,CITED2,ECE1,EGR1,ID2,IL13RA1,NCKAP1,NFKB1,PLS3,RHOB,SPARC,STOM,TXNIP
ROCK2	0.239	kinase		1.21	8.07e-05	APP,CD44,CXCL8,FABP5,FN1,ICAM1,MAF,PRDM1,SPP1,VCAM1,VIM	401 (15)
ADRA1D		G-protein coupled receptor			8.07e-05	CEBPB,CEBPD,CREM,DUSP1,EGR1,FABP5,FN1,IL6,IL6ST,NR4A2,VEGFA	491 (18)
ST6GAL1	-0.041	enzyme		0.391	8.07e-05	ADAM15,ALCAM,CAV1,CXCL8,FN1,HIF1A,IL6,LRP1,MCAM,MET,SNAI1	519 (18)
stallimycin		biologic drug		1.002	8.07e-05	CXCL8,IFI16,IFI27,IFITM1,IL1A,IL1B,IL3RA,IL6,IRF1,TNF,TNFSF10	510 (15)
TAS4464		chemical drug	Inhibited	-2.111	8.07e-05	BCL2A1,CDKN1A,EGR1,ITGAX,KLF6,MCL1,MYC,SLC7A5,TNF,VEGFA,VIM	504 (12)
NCOA1	0.105	transcription regulator		-0.347	8.12e-05	BTG2,CDKN1A,CEBPB,CHD9,EGR1,FABP4,FGF2,HIF1A,IGF1,IL1B,IL1RN,IL6,LYZ,MYC,NFIB,NFKBIA,NFKBIZ,OLR1,RB1,RPL36,TNF	502 (19)
prostaglandin E1		chemical - endogenous mammalian		-0.342	8.87e-05	CD14,CD86,CREM,ICAM1,IL10,IL6,MYC	416 (19)
PDGF-AB (complex)		complex		-1.195	8.87e-05	AREG,EREG,HBEGF,HIF1A,HMOX1,IL6,VEGFC	384 (14)
TIFA		other		0.218	8.87e-05	BCL2,CXCL3,CXCL8,ICAM1,IL6,NFKBIA,TNFAIP3	457 (14)
LRBA	0.052	other		1.912	8.87e-05	CCL3L3,FOXO1,IL1B,IL6,NHERF2,RDX,TNF	442 (18)
KDM6A	-0.004	enzyme		0.763	8.87e-05	ARHGDIB,CDKN1A,CFI,CRIP2,ICAM1,SELE,VCAM1
ELASTASE (family)		group		-0.594	8.87e-05	CCL3L3,HMOX1,ICAM1,IL1B,IL6,TGFB1,TNF	448 (20)
SPZ1		transcription regulator		0.618	8.87e-05	CD44,FN1,HIF1A,SNAI1,VEGFA,VIM,ZEB1	363 (7)
SP100	0.26	transcription regulator			8.87e-05	CCN2,CD14,CDKN1A,HSPA6,ICAM1,PLAU,SNAI1	474 (14)
TGIF1	-0.837	transcription regulator		-1.45	8.87e-05	CCL3,CXCL1,CXCL2,CXCL3,CXCL8,IL1B,IL6	444 (21)
SH3KBP1	-0.705	other		0.896	8.87e-05	BCL2A1,CD86,FN1,HIF1A,MYC,PRDM1,SNAI1	522 (22)
GSN	1.411	other		0.465	8.87e-05	BCL2,FN1,PLAU,PLAUR,POSTN,TGFB1,TNF	604 (22)
GLUL	-0.836	enzyme		1.195	8.87e-05	CAV1,CXCR4,GLUL,MRC1,MSR1,SLC7A5,TNF	290 (7)
XRCC5	0.075	enzyme		-1.016	8.87e-05	APOE,IL1B,MCAM,MRC1,NFKB1,PTGS2,TGM2	520 (14)
GPI	0.021	enzyme		0.563	8.87e-05	CAV1,CXCL8,FN1,SNAI1,VIM,ZEB1,ZEB2	605 (22)
NT5E	0.322	phosphatase		1.231	8.87e-05	IGF1,IL13RA1,IL1B,IL6,SPP1,TGFB1,TNF	398 (15)
PRDX1	0.284	enzyme		-1.546	8.87e-05	CXCL8,IL1B,IL6,PTGS2,REL,SELP,TNF	469 (18)
SFTPD		other		0.816	8.87e-05	CD14,CXCL2,CXCL3,IL10,IL1B,TGFB1,TNF	458 (18)
10-nitrooleate		chemical - endogenous mammalian		-1.134	8.87e-05	ICAM1,IL6,PECAM1,PTGS2,SELE,TNF,VCAM1
PRLR		transmembrane receptor		0.621	8.87e-05	A2M,AKR1C3,CDKN1A,CFD,FABP4,FGF2,MYC	510 (21)
A-Fos		chemical reagent	Activated	2.621	8.87e-05	CCL20,CCL4,CCN2,IER3,IRF8,MYC,TNF
PPIA	-0.19	enzyme		0.382	8.87e-05	CLDN5,IL1B,IL6,PECAM1,SNAI1,TAGLN2,TNF	347 (16)
SIRPA	-0.578	transmembrane receptor		0.429	8.87e-05	CCL3L3,CD63,CSF3,CXCL8,IL1B,IL6,TNF	483 (17)
RAB4A	-0.29	enzyme		0.946	8.87e-05	CD4,CD44,ITGA5,SPARC,TGFB1,VIM,ZEB1	335 (11)
sevoflurane		chemical drug		-1.18	8.87e-05	BCL2,HMOX1,IL18,IL1B,IL6,NLRP3,TNF	475 (25)
ferric ammonium citrate		chemical drug		-0.067	8.87e-05	ELN,FTH1,FTL,HMOX1,MYC,NR4A3,TFRC	178 (6)
ethyl pyruvate		chemical drug		0.388	8.87e-05	BCL2,HMOX1,IL10,IL6,PTGS2,TJP1,TNF	408 (21)
K-252		chemical drug		0.277	8.87e-05	CD14,CXCL8,ITGAM,NDRG1,NRN1,SPP1,VEGFA	496 (19)
N,N-dimethylsphingosine		chemical reagent		-1.941	8.87e-05	FN1,ICAM1,IL6,PTGS2,SELE,TNF,VCAM1	475 (20)
Il3		cytokine		0.544	9.02e-05	BCL2,CD14,CDKN1A,CSF1R,CSF3,EGR1,IGF1,IL6,ITGAM,LYZ,MCL1,MYC,OSM,RPS6,SPP1,TNFRSF1B	451 (22)
N-[(2Z)-3-(4,5-dihydro-1,3-thiazol-2-yl)-1,3-thiazolidin-2-yl idene]-5H dibenzo[a,d][7]annulen-5-amine		chemical reagent		-1.24	9.02e-05	CD44,CEBPB,CREM,FGF2,IGF1,IL18,MYC,NR4A3,PDK4,PECAM1,RHOC,S100A4,SNCG,SPP1,TFRC,TNFSF10	528 (18)
MYO6	0.481	other		1	9.02e-05	ACTG1,CDC42BPA,DNAJB4,DUSP1,EGR3,GLRX,IER3,IGFBP7,KLF9,MAST4,MSRB3,NFKBIZ,RASA4,RHOB,SLC44A2,STX11
EHMT1	0.018	enzyme		0.277	9.02e-05	ACSL1,ATP1A1,CDKN1A,CEBPD,CYB5A,EFNA1,GFOD1,IL6,MMP28,PLIN2,PLPP1,RGCC,SAT1,SH3TC1,TNF,TNS2	419 (7)
TFAP2C		transcription regulator		0.537	9.32e-05	ALCAM,CCN2,CD44,CDKN1A,EGR3,F2R,FOXC1,GPX1,GPX4,MT1X,MT2A,MYC,TACC1,TNFAIP3	531 (15)
AIRE		transcription regulator			9.75e-05	CALHM6,CLEC4E,CXCL2,CXCL3,GPR84,HLA-DRB5,ICAM1,IRF1,MARCKSL1,MGAT1,PDE4B,PLPP3,TLR2,TNF,TNFAIP3,TNFSF10,VCAM1	344 (7)
5-azacytidine		chemical drug		0.009	0.000101	CAV1,CAVIN1,CD44,CDKN1A,CTNNA1,DUSP1,EIF4E,HBEGF,IRF8,IRS2,KLF6,MCL1,MYC,N4BP2L2,NDRG1,PLAU,PNRC1,PTGS2,RHOB,SHANK3,SHC1,SLC7A5,SOCS3,TGFBR2,TGM2	572 (26)
SN-011		chemical reagent		-0.114	0.000102	ACSL1,CDKN1A,CLEC4E,CLEC5A,FCGR1A,GBP4,IFITM3,IL6,IRF1,LY6E,MCL1,NAMPT,RASSF4,SLFN5,TAP1,TNF,TNFAIP3,TNFSF10
ShK-223		chemical reagent	Inhibited	-2.982	0.000104	C1QC,C3AR1,FCGR1A,FCGR2A,IGSF6,IL1B,IL1RN,ITGAM,LAIR1,LGMN,MAFB,MERTK,MYCT1,NFKB1,PTPN6,SLCO2B1,STING1,TM4SF1,TNFSF13B
IDH2	-0.272	enzyme			0.000106	BTG2,EGR1,FN1,FTH1,HIF1A,HLA-DMA,IL6,LDHA,TKT,TNF,VIM,ZEB1,ZEB2	410 (17)
OSMR	0.552	transmembrane receptor		1.026	0.000106	BCL2,C15orf48,CD4,CXCL2,GBP4,IL6,IL6ST,ITGAX,OSM,PSMB9,SERPINA1,SOCS3,ZFP36	507 (17)
BCL2L1	-0.173	other		-0.856	0.000106	ALOX5AP,BCL2,CD44,CXCL1,CXCL3,CXCL8,FN1,IL1B,ITPR1,MCL1,PTPRC,TNF,TNFSF10	451 (13)
DIO2		enzyme		-1.937	0.000106	B3GNT5,CCL3L3,CIRBP,DDIT4,EGR1,HSPA1A/HSPA1B,IER5,IL1B,MARCKSL1,MSR1,NR4A2,SLC1A3,TSPAN18
caffeine		chemical drug		1.393	0.000106	BCL2,CAV1,CCN2,CDKN1A,CXCL8,EGR1,EPAS1,HIF1A,ITGAM,LRP1,PTGS2,SNAI1,VIM	530 (22)
IKB (family)		group		-0.137	0.000108	BCL2,CXCL3,ICAM1,IL6,NFKB1,PTGS2,TNF,TNFAIP3,UACA	365 (15)
PNO1	0.036	other		-0.407	0.000108	BCL2,CDKN1A,CXCL8,HES1,IL1A,MAP1LC3B,PTGS2,SNAI1,ZEB1
RCAN1	1.011	other		-0.66	0.000108	CXCL8,ICAM1,IL6,PTGS2,RCAN1,SELE,TGFB1,TNF,VCAM1	385 (18)
[truncated: 3,672 more rows]

## Sheet: Sheet1
© 2000-2024 QIAGEN. All rights reserved.
Upstream Regulator	Expr Log Ratio	Molecule Type	Predicted Activation State	Activation z-score	p-value of overlap	Target Molecules in Dataset	Mechanistic Network
lipopolysaccharide		chemical drug	Inhibited	-4.59	1.91e-74	ACKR1,ACSL1,ACTB,ACTN4,ADAMTS1,ADAMTS4,ADAP2,AHNAK,AIF1,AKAP13,AKR1C3,ALCAM,ALOX5AP,ANGPT2,ANXA5,APOC1,APOE,APP,AQP1,AREG,ARL4C,ARPC1B,ASAP1,ATP1A1,ATRX,BAG3,BCL2,BCL2A1,BTG1,C1QA,C1QC,C3AR1,C5AR1,CALCRL,CALHM6,CAPG,CAPN2,CAV1,CAVIN1,CCL20,CCL3,CCL3L3,CCL4,CCL8,CCN1,CCN2,CCNL1,CD14,CD163,CD200,CD37,CD4,CD44,CD53,CD59,CD63,CD74,CD83,CD86,CDC37,CDH5,CDKN1A,CEBPB,CEBPD,CEMIP2,CFD,CFH,CH25H,CITED2,CL…	581 (13)
BHLHE40	0.112	transcription regulator	Inhibited	-4.312	6.23e-15	ACTN1,ATP1B1,BHLHE41,BTG1,C15orf48,C1orf21,C3AR1,CALCRL,CAPG,CAV1,CD14,CD74,CD86,CLEC5A,CSF3,CTSS,CXCL3,CYBB,EPHX1,EREG,FCGR2B,FGL2,FPR1,GLRX,HAVCR2,HBEGF,HCLS1,HIF1A,ID1,IER3,IFI16,IFITM2,IFNGR2,IL10,IL6,IL6ST,IRF8,ITGA4,ITGA6,LCP2,LDHA,LDLR,LYN,MERTK,MET,MSR1,MXD1,NAMPT,NCF4,NDRG1,NLRP3,OLR1,PDE4B,PFKFB3,PLIN2,PNRC1,PTGS2,PTPN6,PTPRC,RGS1,RGS16,SAP30,SOCS3,SPARCL1,TGM2,TNF,VAMP8	536 (20)
CD40LG		cytokine	Inhibited	-4.218	2.09e-20	ADAM28,AKAP13,ALCAM,BCL2,BCL2A1,BTG1,CCL20,CCL3,CCL3L3,CCL4,CCN2,CD44,CD63,CD83,CD86,CDKN1A,CELF2,CLU,CSF2RA,CXCL1,CXCL2,CXCL8,CXCR4,DUSP1,DUSP2,EGR1,FCGR2B,FLT1,G0S2,GPR183,HIF1A,HLA-DQA2,HLA-DQB1,HSP90AA1,HSPA1A/HSPA1B,ICAM1,ID2,ID3,IFITM1,IL10,IL10RA,IL13RA1,IL1A,IL1B,IL3RA,IL6,IRF1,ITGA4,ITGAM,ITGB2,KDM6B,MARCKS,MARCKSL1,MCL1,MT2A,MYC,NAMPT,NFKB1,NFKBIA,NINJ1,NR4A3,PALM2AKAP2,PLAU,PLAUR,PLEK,…	392 (12)
LARP1	-0.038	translation regulator	Inhibited	-4.121	0.0125	HNRNPA1,PABPC1,RPL10A,RPL18,RPL24,RPL3,RPL34,RPL35A,RPL36,RPL5,RPL7,RPS18,RPS28,RPS3,RPS4X,RPS6,RPS8,VIM
molybdenum disulfide		chemical reagent	Inhibited	-4.082	2.29e-08	AKR1C1/AKR1C2,AKR1C3,COL4A1,COL4A2,CXCL8,ELN,FN1,FSTL1,FTH1,GPNMB,HAPLN3,HMOX1,LAMA5,LIMS2,LMCD1,LPXN,MYH9,PLTP,RCAN1,SPARC,SPP1,TEK,TINAGL1,TPM1
MYD88	-0.271	other	Inhibited	-3.937	1.48e-19	ACSL1,CCL3L3,CCL4,CCN1,CD14,CD200,CD44,CD83,CD86,CEBPD,CH25H,CLEC10A,CSF3,CXCL1,CXCL2,CXCL3,CXCL8,DUSP1,EGR1,ETS2,FCER1G,FOXO1,FPR1,HIF1A,HLA-A,HMOX1,ICAM1,IGF1,IL10,IL18,IL1A,IL1B,IL1RN,IL6,IRF1,IRF8,ITGA4,ITGAM,ITGAX,KDM6B,MET,MRC1,MSR1,MYC,NFKB1,NFKBIA,NFKBIZ,NLRP3,OLR1,PDE4B,PILRA,PTGS2,SELE,SOCS3,SPP1,TFRC,TGFB1,TLR2,TNF,TNFAIP3,TNFSF13B,TSC22D1,VCAM1	391 (14)
cuprizone		chemical toxicant	Inhibited	-3.806	4.45e-22	APP,ARHGDIB,ARPC1B,C1QB,C1QC,CAPG,CCL3L3,CCL4,CD86,CNN3,CTSB,CTSD,CTSZ,DBI,EPHX1,FABP5,FCGR2A,FLNA,GLUL,GPR34,GPX1,GSN,HAVCR2,HSPH1,IGF1,IL1B,IRF8,ITGAM,ITPR1,LCP1,LGALS1,LGALS3,LGMN,LSP1,MT-CYB,MYH9,NCKAP1L,NLRP3,PTGS2,PTPRC,PYCARD,RAMP3,S1PR1,SH3BGRL,SOCS3,SYNPO,TFRC,TNF,VIM	308 (7)
lipoteichoic acid		chemical - endogenous non-mammalian	Inhibited	-3.659	4.17e-11	BCL2,CD14,CD83,CD86,CSF3,CXCL8,CXCR4,CYBB,HIF1A,HMOX1,ICAM1,IL10,IL1B,IL1RN,IL6,NLRP3,NR4A2,NR4A3,PTGS2,SELP,TLR2,TNF,TREM1	393 (16)
cardiotoxin		chemical - other	Inhibited	-3.657	8.74e-16	C5AR1,CCL3L3,CCL4,CSF1R,CTSB,CXCR4,DOK2,EZR,FGF2,FPR1,FSTL1,GSN,HBEGF,HSP90AA1,IGF1,IGFBP7,IL10,IL10RA,IL13RA1,IL18,IL1A,IL1B,IL1R1,IL1RN,IL33,IL6,ITGA4,ITGA5,ITGA6,ITGAM,ITGB2,LY86,MERTK,METRNL,MRC1,MYH9,NAMPT,NASP,OSM,PTPRC,SPP1,TGFB1,TNF,TNFRSF1B,TREM1,TSC22D1,UCP2,VEGFA,VEGFC
CASP4	0.233	peptidase	Inhibited	-3.63	2.08e-08	CCL3L3,CD14,CXCL16,CXCL2,CXCL3,IL10,IL18,IL1A,IL1B,ITGAM,ITGAX,LAIR1,OSM,PLAU	462 (18)
Hbb-b1		transporter	Inhibited	-3.602	1.73e-06	C1QA,CD44,CD74,CLEC7A,CYBA,CYBB,FN1,FTH1,FTL,HIF1A,ICAM1,IL10RA,IL1B,ITGAM,LY86,NCF2,PECAM1,SPI1,TFRC,TLR2,UCP2,VCAM1,VEGFC	371 (12)
poly rI:rC-RNA		biologic drug	Inhibited	-3.54	4.49e-25	APOL3,APP,ARID5A,BCL2,CCL20,CCL3,CCL3L3,CCL4,CCL4L1/CCL4L2,CCL8,CD14,CD163,CD200,CD44,CD74,CD83,CD86,CDKN1A,CEBPB,CEBPD,CFH,CLEC4E,CLEC7A,CSF3,CTSS,CXCL1,CXCL2,CXCL3,CXCL8,CXCR4,DDIT4,DUSP1,EGR1,EREG,ETS1,EZR,FCGR1A,FCGR2B,FGF2,FN1,FPR1,GADD45B,GATM,GBP4,GPR84,HAVCR2,HBEGF,HIF1A,HLA-A,HLA-DMA,HLA-DMB,HLA-DRA,HLA-E,HLA-F,ICAM1,IFI16,IFI27,IFITM1,IFITM3,IGF1,IL10,IL10RA,IL18,IL1A,IL1B,IL1RN,IL33,IL…	510 (14)
SPI1	-1.691	transcription regulator	Inhibited	-3.529	7.36e-18	ACTB,C1QC,C3AR1,CCL3,CCL4,CD14,CDKN1A,CSF1R,CSF2RA,CTSS,CYBB,DAB2,DDX21,EBF1,ETS2,FCER1G,FCGR2B,FCGRT,FOXO1,FTH1,FTL,GPR84,GPX1,HES1,ID2,ID3,IFI27,IFITM1,IFITM3,IL10,IL18,IL1B,IL1RN,IL33,ITGA4,ITGA5,ITGAM,ITGB2,LILRB3,LY6E,LYZ,MCL1,MRC1,MT1X,MT2A,MYC,NCF2,NCF4,PRDM1,PRDX2,PSMB9,PTGS2,PTPN6,PTPRC,RPL18,SPI1,SPP1,TLR2,TNF,TNFSF10,TREM1,VIM	479 (15)
CpG ODN 1826		chemical reagent	Inhibited	-3.511	4.71e-10	APP,CCL3L3,CCL4,CD14,CD83,CD86,CXCL3,CXCL8,CYBA,CYBB,FCGR1A,FCGR2B,HLA-DQB1,IL10,IL1A,IL1B,IL6,LY96,NCF2,REL,RGS1,RGS2,TNF	429 (17)
MRGPRX3		G-protein coupled receptor	Inhibited	-3.5	1.73e-09	CCL20,CCL3L3,CCL4,CLEC4E,CLEC5A,CLEC7A,CSF3,CXCL3,CXCR4,FPR1,IL1A,IL1B,IL1RN,OSM,TNF,TNFRSF1B	339 (9)
CD28	-0.688	transmembrane receptor	Inhibited	-3.466	4.09e-11	ARHGDIB,BCL2,BCL2A1,BTG1,CCL3,CCL4,CD86,CH25H,CPEB4,CREM,CXCL2,CXCL8,CXCR4,EIF4E,FCER1G,FYB1,HAVCR2,HLA-DQB1,HNRNPA1,HSPA1A/HSPA1B,IFITM1,IL10,IL10RA,IL1B,IL1R1,IL6,IRF1,IRF8,ITGA4,KLF2,LCP1,LDHA,LSP1,MACROH2A1,MAF,MMRN1,MSR1,MYC,NAMPT,NFKB1,NFKBIA,OAZ1,PDE4B,PNP,PRDM1,PTGER4,PTGS2,REL,RGCC,RHOC,SLC7A5,SOCS2,SOCS3,SRGN,STOM,TFRC,TNF,TNFAIP3,TNFRSF1B,TNFSF10,TSC22D1	400 (15)
peptidoglycan		chemical - endogenous non-mammalian	Inhibited	-3.433	2.05e-17	AQP1,BCL2A1,CCL20,CCL3,CCL3L3,CCL4,CCL8,CD200,CD86,CORO1A,CSF3,CXCL1,CXCL16,CXCL2,CXCL3,CXCL8,CXCR4,DUSP1,EGR1,HMOX1,ICAM1,IL10,IL18,IL1A,IL1B,IL1RN,IL6,IRF1,ITGB2,MCL1,NLRP3,PTGS2,TLR2,TMSB10/TMSB4X,TNF	332 (11)
KRAS	0.415	enzyme	Inhibited	-3.361	1.87e-32	ACSL1,ADAM9,ADAMTS1,AHNAK,APP,AREG,ARHGDIB,ARPC3,ARRB2,ATP1B1,BCAM,BCL2,BCL2A1,BMPR2,CAV1,CAV2,CAVIN1,CAVIN2,CCN1,CCN2,CD44,CD74,CDA,CDKN1A,CEBPB,CLEC10A,CLEC5A,CLU,COL4A1,CPM,CSF2RA,CSF3,CTNNA1,CXCL8,CXCR4,CYBB,DLC1,DSE,DUSP1,EFNA1,EGR1,EIF4E,ELN,EMP1,EMP2,ENG,EREG,ESAM,F13A1,FABP5,FBLN2,FCGR2A,FCGR2B,FKBP11,FLNA,FN1,FSTL1,FTH1,GJA1,GLUL,GNA13,GPX4,GRB2,GRN,GSN,HBEGF,HES1,HIF1A,HLA-DMB,HLA-DRB1,…	631 (21)
IL33	1.574	cytokine	Inhibited	-3.353	9.06e-27	ACTB,ADAMTS1,APOE,APOLD1,APP,AREG,BCL2A1,CCL3,CCL3L3,CCL4,CD53,CD83,CD86,CLEC4E,CLEC7A,CREM,CSTB,CXCL1,CXCL16,CXCL2,CXCL3,CXCL8,DUSP2,EGR3,EPAS1,ETS1,FGL2,FLT1,FPR1,FTL,G0S2,GADD45B,GNA13,HAVCR2,HIF1A,HMOX1,ICAM1,ID2,IER3,IL10,IL10RA,IL1A,IL1B,IL1RN,IL33,IL6,ITGA5,ITGAM,ITGAX,ITGB4,LAMA5,LEPR,LGALS1,MDK,MSR1,MYC,NABP1,NCF4,NFKB1,NFKBIA,NFKBIZ,NLRP3,PDLIM1,PILRA,PLAT,PLIN2,POLR2L,PRDM1,PRXL2A,PTGE…	395 (13)
TNF	-2.582	cytokine	Inhibited	-3.35	2.39e-71	A2M,ACSL1,ACTB,ADAM9,ADAMTS4,AKAP12,AKR1B1,ALCAM,ALOX5AP,ANGPT2,APOE,APP,AQP1,ARHGAP18,ARHGDIB,ARID5B,ATP1A1,B4GALT1,BCL2,BCL2A1,BHLHE41,BTG1,BTG2,C15orf48,C1QTNF1,C3AR1,C5AR1,CALHM6,CAV1,CCL14,CCL20,CCL3,CCL3L3,CCL4,CCN1,CCN2,CD14,CD163,CD200,CD34,CD4,CD44,CD59,CD74,CD83,CD86,CDC42EP5,CDH5,CDKN1A,CEBPB,CEBPD,CEMIP2,CFD,CH25H,CITED2,CLDN5,CLEC4E,CLEC5A,CLU,CMIP,COL15A1,COL4A1,COL4A2,COTL1,CREM,CS…	525 (14)
CEBPA	-0.189	transcription regulator	Inhibited	-3.329	1.22e-28	A2M,ACSL1,AKAP12,AKR1B1,AKR1C1/AKR1C2,AKR1C3,ALOX5AP,ARL4C,BCL2,BCL2A1,BTG1,BTG2,C3AR1,CCL20,CCL3,CCL4,CD14,CDC37,CDH5,CDKN1A,CEBPB,CEBPD,CFD,CREG1,CSF1R,CSF2RA,CSF3,CTNNA1,CXCL8,CXCR4,DDX21,EBF1,EFNB2,EIF4E,EMCN,EPHX1,ERG,F8,FABP4,FCGR1A,FLT1,FOXO1,G0S2,GJA1,GLIPR1,GLRX,GPR84,HMOX1,ICAM1,ICAM2,ID1,ID2,IER3,IFI27,IGF1,IGFBP4,IL10,IL1RN,IL6,INSR,IRS2,ITGAM,ITGAX,KLF2,LEPR,LGALS1,LITAF,LST1,MMRN1,M…	591 (22)
salmonella minnesota R595 lipopolysaccharides		chemical - endogenous non-mammalian	Inhibited	-3.326	8.97e-21	ACSL1,ADAM9,CCL20,CCL3L3,CCL4,CCL8,CD83,CD86,CEBPD,CH25H,CXCL1,CXCL2,CXCL3,CXCL8,EGR1,ETS2,FPR1,HLA-DMA,HLA-DMB,HLA-DPA1,HLA-DPB1,HLA-DRA,ICAM1,IL10,IL1A,IL1B,IL6,IRF1,IRF8,MET,MT1X,NFKB1,NFKBIA,NFKBIZ,PDE4B,PILRA,PTGS2,SLFN5,SOCS3,TLR2,TNF,TNFAIP3,TSC22D1,VCAM1	488 (17)
KLF6	-2.056	transcription regulator	Inhibited	-3.306	5.84e-18	ANXA5,ARID5B,CCL3L3,CCNL1,CD44,CD83,CD86,CDKN1A,CEBPB,CLEC5A,CSF2RA,CXCL1,CXCL2,CXCL3,CXCL8,CYB5A,CYBB,ENG,ETS2,GADD45B,HIF1A,HMOX1,ICAM1,ID2,IL10,IL13RA1,IL1A,IL1B,IL6,IRF1,ITGA5,KDM6B,LCP2,LDHA,LGALS3,LITAF,LYN,MCL1,MRC1,MYC,NAMPT,NFE2L2,NFKB1,NFKBIA,NINJ1,NLRP3,OSM,PDE4B,PFKFB3,PFN1,PLAT,PLAU,PRDM1,PTGS2,REL,RHOB,RHOG,SELE,SERPINH1,SGK1,SOCS3,TGFB1,TNF,TNFAIP2,TNFAIP3,TNFRSF1B,VCAM1,VEGFA,ZEB1	398 (16)
IL1B	-5.413	cytokine	Inhibited	-3.274	2.83e-55	A2M,ACKR1,ADAMTS1,ADAMTS4,AIF1,AKR1B1,APOE,APP,ATP1A1,BCL2,BCL2A1,BTG2,C1QTNF1,CAV2,CCL20,CCL3,CCL3L3,CCL4,CCL8,CCN2,CD14,CD4,CD44,CD74,CD83,CD86,CDKN1A,CEBPB,CEBPD,CEMIP2,CFI,CLEC14A,CLU,CREM,CSF3,CTSB,CTSS,CTSZ,CXCL1,CXCL16,CXCL2,CXCL3,CXCL8,CXCR4,CYBA,CYBB,DAB2,DBI,DDIT4,DUSP1,EFNA1,EGR1,EIF4E,ELN,ENG,ENPP2,EPAS1,ETS2,F13A1,FABP5,FCGR2B,FERMT3,FGF2,FLT1,FN1,FOXO1,G0S2,GADD45B,GAS5,GBP4,GJA1,GN…	507 (13)
NFAT5	0.323	transcription regulator	Inhibited	-3.259	3.24e-20	ACTN1,AKR1B1,AQP1,AREG,BCL2A1,C1QTNF1,CD44,CD74,COL4A1,CSF3,CXCL16,CXCL3,CYBB,DDIT4,EGR1,EREG,FOXO1,GNA13,HLA-DMA,HLA-DMB,HLA-DQB1,HLA-DRB5,IFI16,IGFBP7,IL1B,IL1RN,IL6,IRF1,ITGA4,JAM2,LRP5,NFKB1,NFKBIA,PIK3R3,PLAT,PLIN2,S100A4,SGK1,SPP1,TLR2,TNF,TNFAIP2,TNFAIP3,TNFSF10,VCAM1,VEGFA,VWF	569 (21)
5-O-mycolyl-beta-araf-(1->2)-5-O-mycolyl-alpha-araf-(1->1')-glycerol		chemical - endogenous non-mammalian	Inhibited	-3.253	4.55e-18	ACSL1,BCL2A1,CCL20,CCL3L3,CCL4,CCL8,CD44,CD83,CXCL1,CXCL2,CXCL3,CXCL8,DUSP1,FABP4,HBEGF,ICAM1,IER3,IL1A,IL1B,KYNU,MGLL,NAMPT,NFKB1,NFKBIZ,NR4A3,PDE4B,PTGS2,RCAN1,RGS1,RGS16,SOCS3,TNF,TNFAIP3,VCAM1	445 (12)
resiquimod		chemical drug	Inhibited	-3.237	9.33e-23	ACTB,ACTG1,AIF1,APOL3,ARPC1B,ARPC2,ARPC5,ATP6V1B2,BCL2,BCL2A1,C3AR1,CCL20,CCL3,CCL3L3,CCL4,CCL4L1/CCL4L2,CD44,CD83,CD86,CEBPB,CLEC4E,CLEC7A,CSF1R,CSF3,CXCL1,CXCL2,CXCL3,CXCL8,ETS2,EZR,F2R,FCER1G,FCGR1A,FCGR2A,FCGR2B,FGF2,FOXO1,GPNMB,GPR183,GPR84,GPX1,HAVCR2,HERPUD1,HES1,HSP90AA1,HSPB1,ICAM1,IER3,IFI16,IFITM1,IFITM3,IGFBP4,IL10,IL18,IL1A,IL1B,IL33,IL6,IRS2,ITGAX,ITGB1,LGALS1,LGALS3,LMNA,LYN,LYST,M…	469 (16)
KDM5B	0.09	enzyme	Inhibited	-3.223	0.00226	CAV1,CCL14,CCN2,CYB5A,EGR1,FABP5,ID2,IGFBP2,INSIG1,MCAM,MT1X,NEDD9,PLS3,PSIP1,RNASET2,SAT1,SOX17,TGFB1	218 (7)
BANF1	0.158	other	Inhibited	-3.207	0.0167	BAG3,CAV1,HLA-A,HLA-E,IFI16,IFI27,IFITM1,IFITM2,IFITM3,IL6,IRF1,MET,TNFSF10,VEGFA
Hbb-b2		enzyme	Inhibited	-3.201	1.25e-10	C1QA,CD44,CD74,CLEC7A,CYBA,CYBB,FN1,FTH1,FTL,IL10RA,IL1B,ITGAM,LY86,NCF2,SPI1,TFRC,TLR2	185 (6)
TLR7/8 (family)		group	Inhibited	-3.201	9.15e-09	ATP2B1-AS1,BCL2,BCL2A1,EREG,IL10,NFKBIA,NFKBIZ,NPR1,PLAUR,PNRC1,PPP1R15A,PTGS2,RGS1,TNF,TNFAIP3	497 (16)
tetradecanoylphorbol acetate		chemical drug	Inhibited	-3.182	1.01e-44	ACTB,ADAM15,ADAM28,ADAM9,ADAMTS1,ADAMTS4,ALCAM,ANGPT2,APP,AREG,B3GNT5,BCL2,BCL2A1,BNIP3L,BTG1,BTG2,C3AR1,C5AR1,CALCRL,CAPG,CAV1,CAV2,CCL20,CCL3,CCL3L3,CCL4,CCN1,CCN2,CD14,CD163,CD4,CD44,CDKN1A,CH25H,CLEC5A,CPE,CREM,CSF1R,CSF2RA,CSF3,CTSB,CTSD,CTTN,CXCL1,CXCL2,CXCL3,CXCL8,CXCR4,CYBA,CYBB,CYTH4,DAB2,DDIT4,DUSP1,DUSP2,ECE1,EFNB2,EGR1,EGR3,EIF4E,EMP1,EREG,ETS1,ETS2,EZR,FCER1G,FCGBP,FCGR1A,FGF2,FLT1,F…	585 (16)
TLR7	-0.342	transmembrane receptor	Inhibited	-3.164	2.6e-14	BCL2,BCL2A1,BMX,CCL20,CCL3,CCL4,CD44,CD83,CD86,CDKN1A,CEBPB,CFH,CXCL1,CXCL2,CXCL3,CXCL8,ETS2,FCER1G,FGF2,GPR84,ICAM1,IER3,IFITM1,IL10,IL10RA,IL1B,IL1R1,IL6,IRF1,ITGAX,NCF4,NFKB1,NFKBIA,PLAT,PLAU,PTPN6,SELE,TNF,TNFAIP3,VMO1	376 (15)
GABARAPL1	-0.039	other	Inhibited	-3.162	0.000295	BLVRB,CSTB,CTSB,CXCR4,INSIG1,LGMN,NPC2,NR4A2,PSAP,TPP1
MTOR		kinase	Inhibited	-3.159	6.54e-11	ACACB,AKAP13,AKR1B1,ARL4C,BCL2,BCL2A1,CD86,CDKN1A,CEBPB,CEBPD,CITED2,CSF1R,CXCL1,CXCL2,CXCL8,CXCR4,DDIT4,DUSP1,EFNA1,EPAS1,FABP4,FABP5,FKBP1A,FN1,HIF1A,HSPB1,HSPH1,IFI16,IGF1,IL10,IL1A,IL1B,IL1R1,IL6,IRF1,IRF8,IRS2,LDHA,MAF,MAP1LC3B,MCL1,MYC,NEURL1B,PDK4,PECAM1,PFN1,PTPN6,RPS18,RPS6,S1PR1,SERPINA1,SNCG,SOCS3,SRPX,TNF,TNFSF10,TXNIP,UTRN,VCAM1,VEGFA	453 (20)
CSF2		cytokine	Inhibited	-3.114	8.45e-27	ALOX5AP,BCL2,BCL2A1,C5AR1,CCL3,CCL3L3,CCL4,CD14,CD163,CD63,CD74,CD83,CD86,CDKN1A,CFH,CLEC4E,CLEC7A,CSF1R,CSF2RA,CSF3,CXCL1,CXCL2,CXCL3,CXCL8,CXCR4,CYBB,DOK2,DUSP2,EGR1,EGR3,ELN,F2R,FBXO31,FCGR1A,FCGR2B,FLT1,FOLR2,GK,HBEGF,HIF1A,HLA-DQB1,HMOX1,HSPH1,ICAM1,ID2,ID3,IER3,IFITM3,IGF1,IL10,IL1A,IL1B,IL1R1,IL1RN,IL3RA,IL6,ITGA4,ITGAM,ITGAX,LCP1,LDHA,LY96,MCL1,MET,MRC1,MYC,NACA,NFKB1,NFKBIA,NLRP3,NR4A2,N…	511 (13)
ECSIT	0.11	transcription regulator	Inhibited	-3.061	1e-07	CD44,CD83,CXCL8,HMOX1,IER3,IL1B,IL1RN,IL6,NFKB1,NFKBIA,NR4A2,PLAUR,PTGS2,TNFAIP3	328 (12)
Pam3-Cys		chemical toxicant	Inhibited	-3.04	1.73e-09	CD14,CD163,CD83,CD86,CXCL2,CXCL3,CXCL8,FPR1,IL10,IL1A,IL1B,IL1RN,IL6,PLAT,SELE,TLR2,TNF	335 (14)
CCL5	-0.18	cytokine	Inhibited	-3.036	3.35e-12	AIF1,ALCAM,C5AR1,CAPN2,CCL3,CCL3L3,CCL4,CD163,CD44,CDC37,CXCL2,CXCL3,CXCL8,DUSP1,EMP1,F2R,IL1B,IL6,ITGAM,NAMPT,OLR1,PLAUR,PNP,PPIF,SGK1,TNF,TUBB4B,ZFP36	334 (16)
ITPR2	-0.481	ion channel	Inhibited	-3.031	7.54e-08	ALOX5AP,CCL3L3,CCL4,CD44,CLEC7A,CSF1R,FCER1G,FCGR1A,IL1B,ITGB2,ITPR1,LY96,PSMB9,STAB1,SYK,THEMIS2,TNF,TNFAIP3,TPR	314 (11)
lysophosphatidylcholine		chemical - other	Inhibited	-3.023	3.13e-09	ACSL1,AKR1C3,CCL3L3,CD74,CD86,CXCL1,CXCL8,CYBB,DBI,EGR1,FABP5,GJA1,GPX1,HBEGF,HLA-DMA,HLA-DRB1,ICAM1,IL1B,IL6,INSIG1,LDLR,LRP1,NLRP3,OLR1,PLAU,PLAUR,PPT1,PTGS2,RGS2,SELE,TGFB1,TNF,TNFAIP3	529 (20)
ADORA3	-0.388	G-protein coupled receptor	Inhibited	-3	9.8e-07	CCL3,CCL4,CCL8,CXCL3,CXCL8,IL10,IRF1,SPP1,VEGFA	368 (18)
GABARAP	-0.349	transporter	Inhibited	-3	0.000464	BLVRB,CSTB,CTSB,CXCR4,INSIG1,LGMN,NPC2,PSAP,TPP1	153 (5)
GABARAPL2	0.372	other	Inhibited	-3	0.000464	BLVRB,CSTB,CTSB,CXCR4,INSIG1,LGMN,NPC2,PSAP,TPP1
ShK-223		chemical reagent	Inhibited	-2.982	0.000104	C1QC,C3AR1,FCGR1A,FCGR2A,IGSF6,IL1B,IL1RN,ITGAM,LAIR1,LGMN,MAFB,MERTK,MYCT1,NFKB1,PTPN6,SLCO2B1,STING1,TM4SF1,TNFSF13B
IFNG		cytokine	Inhibited	-2.972	1.25e-62	A2M,ABLIM3,ACTB,ADA2,ADAMTS9,ADGRG1,AIF1,ALOX5AP,APP,AQP1,AREG,ATP1A1,ATP1B1,BCL2,BCL2A1,BTG1,C15orf48,C1QA,C1QB,C1QC,C5AR1,CALCOCO2,CALHM6,CAV1,CCL20,CCL3,CCL3L3,CCL4,CCL8,CCN2,CD14,CD163,CD200,CD4,CD44,CD63,CD74,CD83,CD86,CDH5,CDKN1A,CEBPB,CEBPD,CFH,CH25H,CIRBP,CLEC10A,CLEC4E,CLEC5A,CLEC7A,CORO1A,CREM,CRIM1,CSF1R,CSF3,CTSB,CTSD,CTSS,CTSZ,CXCL1,CXCL16,CXCL2,CXCL3,CXCL8,CXCR4,CYB5A,CYBA,CYBB,CYRI…	495 (13)
MALP-2s		chemical reagent	Inhibited	-2.967	5.45e-10	BCL2A1,CCL3L3,CCL4,CD86,CXCL2,CXCL3,IL10,IL1A,IL1B,IL6,ITGAM,MCL1,PTGS2,TLR2,TNF	329 (12)
Pam3-Cys-Ser-Lys4		chemical reagent	Inhibited	-2.964	1.81e-23	AKAP13,ANGPT2,BCL2A1,CCL20,CCL3L3,CCL4,CCL8,CCN2,CD14,CD83,CD86,CSF1R,CSF3,CXCL1,CXCL2,CXCL3,CXCL8,DDIT4,FCGR2A,FCGR2B,GLRX,HAVCR2,HLA-A,HLA-DRB5,ICAM1,IER3,IFI16,IFITM1,IL10,IL18,IL1A,IL1B,IL1RN,IL6,IRF1,ITGA4,ITGAX,KDM6B,LDHA,MCL1,NAMPT,NFKB1,NFKBIA,NFKBIZ,NLRP3,OSM,PRDM1,PTGS2,REL,RGS1,RGS2,SELE,SELP,SLC40A1,SPI1,TLR2,TNF,TNFAIP3,TNFSF13B,VCAM1	419 (12)
trinitrobenzenesulfonic acid		chemical reagent	Inhibited	-2.95	1.34e-09	CCL3L3,CCL4,CD44,CLEC4E,CSF2RA,CSF3,CXCL2,CXCL3,IL10,IL18,IL1A,IL1B,IL6,ITGAM,NCF4,PTGS2,SOCS3,TGFB1,TNF	519 (14)
USP22	0.154	peptidase	Inhibited	-2.949	1.17e-10	BCL2A1,CDKN1A,CFD,CLEC5A,CSF2RA,CYBB,FCGR2A,FCGR2B,FN1,GRB2,HSPB1,IL3RA,ITGAM,ITGB2,LYZ,MERTK,MRC1,MSR1,NCF2,NCF4,PTPN6,PTPRC,SLFN5,SPI1,TGFB1,TGM2,TNF	494 (19)
RELA	0.224	transcription regulator	Inhibited	-2.937	8.79e-30	A2M,ACTN4,ADAMTS4,ALCAM,ALOX5AP,APOE,APP,ARHGDIB,ATP6AP2,BCL2,BCL2A1,BNIP3L,BTG2,CAV1,CCL20,CCL3,CCN2,CD14,CD44,CD59,CDKN1A,CEBPB,CEMIP2,CITED2,CTSB,CTTN,CXCL1,CXCL2,CXCL3,CXCL8,CXCR4,CYBB,DOCK8,DUSP1,EGR1,ELN,EPAS1,FCGRT,FGF2,FN1,GNA13,GPRIN3,HES1,HIF1A,HLA-A,HMOX1,ICAM1,ID1,IER3,IFNGR2,IGF1,IGFBP2,IL10,IL1A,IL1B,IL1RN,IL6,IRF1,LYN,LYST,MT-CYB,MYC,NAMPT,NFE2L2,NFKB1,NFKBIA,NNMT,NR4A2,NR4A3,OLR1,…	490 (12)
N-formyl-Met-Leu-Phe		chemical reagent	Inhibited	-2.934	4.86e-09	ACTN1,CAPG,CCL4,CXCL8,CYBB,FCGR1A,IL1B,IL6,ITGAM,ITGB2,LILRB2,NFKBIA,OSM,PTGS2,RAC2,TAGLN2,TNF,VEGFA,VSIG4	503 (18)
EWSR1-FLI1		fusion gene/product	Inhibited	-2.919	1.97e-07	ARID5B,CALD1,CAV1,CCN1,CCN2,CDKN1A,EGR3,ID1,IL1A,MYH9,NFKBIZ,NUAK1,POSTN,S1PR1,SELENOP,SLFN5,SULF1,TGFBR2,TNFAIP3,TPM1	349 (9)
E. coli B4 lipopolysaccharide		chemical toxicant	Inhibited	-2.914	3.31e-28	AQP1,B3GNT5,BCL2,C1QB,CCL20,CCL3L3,CCL4,CD83,CD86,CLEC14A,CLEC5A,CSF3,CXCL2,CXCL3,CXCL8,CYTH4,EMB,ETS2,EVI2B,F13A1,FCER1G,FCGR1A,FGL2,FPR1,GBP4,GLIPR1,GPNMB,HLA-A,HMOX1,ICAM1,IFI16,IFITM3,IL10,IL1A,IL1B,IL1R1,IL1RN,IL33,IL6,LCP1,LCP2,LILRB3,MCL1,MRC1,NFKB1,NFKBIA,NLRP3,PDLIM5,PLAUR,PLEK,PROS1,PTGS2,PTPN6,PTPRC,PYCARD,RAB20,RHOC,RPL7,SAMSN1,SELE,SERPINH1,SOCS3,STAB1,TAP1,TLR2,TNF,TNFAIP3,TNFRSF1B,…	373 (15)
TNFSF13B	-1.061	cytokine	Inhibited	-2.911	7.39e-09	BCL2,BCL2A1,CCL4,CD200,CD74,CD83,CD86,CTSS,CTTN,CXCL8,FCGR2B,FOXO1,GPR183,HAVCR2,HLA-DMB,ICAM1,ID1,IL10,IL1RN,MCL1,MYC,NAMPT,NR4A2,PLAUR,PLEK,PRDM1,PTPRM,SPP1,UACA	367 (13)
CpG oligonucleotide		chemical drug	Inhibited	-2.907	1.73e-17	BCL2,BCL2A1,C5AR1,CCL3L3,CCL4,CD14,CD34,CD63,CD83,CD86,CEBPB,CLEC4E,CXCL2,CXCL8,DUSP1,EGR1,ETS2,FCGR2B,FCGRT,GPR84,ICAM1,IFI27,IL10,IL18,IL1B,IL33,IL6,ITGAX,LYN,MCL1,MSR1,MYC,NFKBIZ,OLR1,PTGS2,RASSF4,SAMSN1,SLC40A1,SLC7A5,SYK,TFRC,TLR2,TNF,TNFSF10,TNFSF13B	447 (14)
PTPRR		phosphatase	Inhibited	-2.867	0.0659	BTG2,CDC37,ETS1,FLNA,IFITM2,ITGA5,ITGB4,LRP1,MYH9,NUCB1,SLC44A2,TNFAIP1
miR-30c-5p (and other miRNAs w/seed GUAAACA)		mature microRNA	Inhibited	-2.864	0.0589	ATRX,CCN2,COL4A1,COL4A2,HES1,IL6,IRS2,LAMC1,MET,MYC,NHERF2,NUCB1,PCDH17,PNP,SEC62,SH2B3,SPARC,TGFBR2,TNF,TNFAIP2
mir-142 (includes others)		microRNA	Inhibited	-2.854	4.92e-07	CXCL3,DSTN,EZR,GBP4,HIF1A,HLA-A,HLA-E,IFNGR2,IL6,IL6ST,IRF1,ITGAX,LIMA1,LRRC32,MCAM,NCKAP1,RHOG,RHOQ,SOCS3,TGFBR2,TNF,TNFSF10,TSC22D1,VEGFA,YES1	320 (10)
laminaran		chemical drug	Inhibited	-2.853	1.52e-09	CCL20,CCL4,CCL4L1/CCL4L2,CLEC4E,CXCL1,CXCL8,ELOVL7,EREG,G0S2,GPR84,IL1A,IL1B,MT2A,OLR1,PTGS2	255 (11)
FMR1	-0.045	translation regulator	Inhibited	-2.843	0.00667	AKAP13,APP,BAG3,BASP1,EGR3,GLUL,IGFBP4,PFN1,PLAT,RPL10A,RPL18,RPL3,RPL5,RPL7,RPLP0,RPS18,RPS28,RPS4Y1,RPS6,RPS8,SASH1,SPARCL1,STX11,TAGLN2,VWA1
uric acid		chemical - endogenous mammalian	Inhibited	-2.84	1.8e-09	AREG,BCL2,CCL3,CCL3L3,CCL4,CCN1,CCN2,CD86,CSF3,CXCL2,CXCL3,CXCL8,CYBB,HMOX1,ICAM1,IL10,IL18,IL1A,IL1B,IL6,NLRP3,PTGS2,TGFB1,TNF,TREM1,VCAM1	371 (16)
HNF4G		transcription regulator	Inhibited	-2.828	0.00336	CAPN2,CNN3,DAAM1,FLNA,FLNB,ITGA5,LAMC1,PDLIM1
NF1	-0.062	other	Inhibited	-2.828	0.0133	FGF2,ICAM1,MAF,MDK,MXD1,MYC,RPL10A,SELP
prostaglandin D2		chemical - endogenous mammalian	Inhibited	-2.812	2.97e-07	CCL3,CD44,CXCL8,EPAS1,HMOX1,HSPA1A/HSPA1B,IL1A,IL6,ITGAM,NINJ1,PLAUR,PRDM1,PTGS2,RBPJ,TNF	383 (16)
PGF		growth factor	Inhibited	-2.811	3.89e-07	ALOX5AP,BCL2,CCL20,CCL4,CXCL8,CXCR4,EGR1,EREG,ETS2,FLT1,HIF1A,IL1B,IL6,TNF	468 (17)
BMPER		other	Inhibited	-2.81	3.75e-05	CDH5,EFNB2,ICAM1,ID1,MGP,PECAM1,SOX7,VCAM1	433 (14)
FOXL2		transcription regulator	Inhibited	-2.805	1.2e-10	BCL2A1,CCL20,CCL3,CCL3L3,CH25H,CLU,CPM,CXCL2,CXCL3,ICAM1,IER3,IGF1,IL6,NFE2L2,NR4A3,PPP1R15A,PTGS2,RGS2,S1PR1,SPRY1,TNFAIP3	366 (10)
PIK3CD	-0.196	kinase	Inhibited	-2.8	0.00166	BCL2,CCL3,CCL4,CXCL8,MAF,PRDM1,TGFB1,TNF	470 (19)
TBX21		transcription regulator	Inhibited	-2.795	1.27e-05	CCL3L3,CCL4,CD83,HAVCR2,IL10,IL18,IL1R1,IL6ST,PRDM1,PTGER4,RUNX1,SLC40A1,SPP1,TGFBR2,TNF,ZEB2	556 (19)
6-hydroxydopamine		chemical toxicant	Inhibited	-2.782	0.00509	BCL2,BNIP3L,CYBB,DDIT4,GPX1,HERPUD1,HSPA1A/HSPA1B,IL10,IL18,IL1B,IL6,NLRP3,NR4A2,PTGS2,PYCARD	483 (23)
TLR9		transmembrane receptor	Inhibited	-2.772	1.06e-14	ADAMTS4,BCL2,CCL3,CCL3L3,CCL4,CD83,CD86,CPM,CSF3,CXCL2,CXCL3,CXCL8,DUSP1,EGR1,GADD45B,HMOX1,ICAM1,IER3,IFI16,IFITM1,IL10,IL10RA,IL18,IL1A,IL1B,IL33,IL6,IRF1,KDM6B,LAIR1,LYST,MCL1,MYC,NAMPT,NFKBIZ,PFKFB3,PRDM1,PTGS2,PYCARD,SOCS3,SPRY1,TGFB1,TNF,TNFRSF1B,TNFSF10,TNFSF13B,UGCG	485 (14)
[truncated: 5,598 more rows]
